# Supplementary material for: Functional and genetic markers of niche partitioning among enigmatic members of the human oral microbiome
Source: Genome Biol. 2020 Dec 16;21:292. doi: 10.1186/s13059-020-02195-w (PMC7739484; doi:10.1186/s13059-020-02195-w)
Supplement: Supplementary file 1 — Additional file 1: Table S1. Details of collected samples, including statistics and accession numbers for metagenomes and 16S rRNA amplicon data. (a) Summary of all 71 samples along with summary of QC and assembly statistics for metagenomic short reads. (b) Summary of statistics of contigs resulting from assemblies of metagenomes. (c) Number of reads before and after QC for 16S rRNA gene amplicons. (d) Description of human subjects and sample collection dates. [file 13059_2020_2195_MOESM1_ESM.xlsx]

## Sheet: (a) Metagenomes
	Sample Internal ID	Sample Study ID	NCBI ACCESSION	Num pairs	Num pairs passed QC	Num reads	Num reads passed QC	Pct Passed QC	Num mapped assembly	Pct mapped assembly	Mapped_Human	% Mapped_Human	Non Human reads	Mapped nr_MAGs	% Mapped nr_MAGs	% Non_Human_Mapped nr_MAGs	Sampling_day	GPS-coordinates
	C_P_01	P-A-F_01	SRR11562324	21029127	18732993	42058254	37465986	89.0812	5535332	14.7743	10037429	26.7908	27428557	12151550	32.4336	44.3025	2015-09-09	41.53 N 70.67 W
	C_P_02	P-A-F_02	SRR11562323	33796620	30182250	67593240	60364500	89.3055	9607847	15.9164	16338565	27.0665	44025935	19471969	32.2573	44.2284	2015-09-10	41.53 N 70.67 W
	C_P_03	P-A-F_03	SRR11562312	30227777	27305891	60455554	54611782	90.3338	5431291	9.94527	16119647	29.5168	38492135	14049690	25.7265	36.5002	2015-09-11	41.53 N 70.67 W
	C_P_04	P-A-F_04	SRR11562301	33357690	30058789	66715380	60117578	90.1105	8075583	13.433	13101873	21.7937	47015705	21071632	35.0507	44.8183	2015-09-12	41.53 N 70.67 W
	C_P_05	P-A-F_05	SRR11562290	24986589	22519125	49973178	45038250	90.1248	4908358	10.8982	12713070	28.2273	32325180	11709016	25.9979	36.2226	2015-09-13	41.53 N 70.67 W
		P-A-F_combined		143397803	128799048	286795606	257598096				68310584	26.5183	189287512	78453857	30.4559	41.4469
	E_P_01	P-A-M_01	SRR11562279	23403460	20301027	46806920	40602054	86.7437	5039453	12.4118	11021670	27.1456	29580384	12161905	29.9539	41.1148	2015-09-09	41.53 N 70.67 W
	E_P_02	P-A-M_02	SRR11562268	31654594	29584852	63309188	59169704	93.4615	8692317	14.6905	15811899	26.723	43357805	20292675	34.2957	46.8028	2015-09-10	41.53 N 70.67 W
	E_P_03	P-A-M_03	SRR11562257	9003067	7902490	18006134	15804980	87.7755	3160026	19.9939	2321066	14.6857	13483914	8074554	51.0887	59.8829	2015-09-11	41.53 N 70.67 W
	E_P_04	P-A-M_04	SRR11562255	31444301	29291986	62888602	58583972	93.1552	6079727	10.3778	20390560	34.8057	38193412	12502802	21.3417	32.7355	2015-09-12	41.53 N 70.67 W
	E_P_05	P-A-M_05	SRR11562254	20751721	18997991	41503442	37995982	91.549	5016627	13.203	10288844	27.0788	27707138	12057613	31.7339	43.5181	2015-09-13	41.53 N 70.67 W
		P-A-M_combined		116257143	106078346	232514286	212156692				59834039	28.2028	152322653	65089549	30.6799	42.7314
	O_P_01	P-B-F_01	SRR11562322	38776329	34919444	77552658	69838888	90.0535	24997143	35.7926	7180699	10.2818	62658189	42197611	60.4214	67.3457	2016-02-22	41.53 N 70.67 W
	O_P_02	P-B-F_02	SRR11562321	24096106	21778859	48192212	43557718	90.3833	6130602	14.0747	11686459	26.8298	31871259	13838672	31.7709	43.4205	2016-02-23	41.53 N 70.67 W
	O_P_03	P-B-F_03	SRR11562320	27076949	24458396	54153898	48916792	90.3292	4817280	9.84791	18354389	37.5217	30562403	7737941	15.8186	25.3185	2016-02-24	41.53 N 70.67 W
	O_P_04	P-B-F_04	SRR11562319	27424944	24649344	54849888	49298688	89.8793	8501068	17.244	14640097	29.6967	34658591	14028932	28.457	40.4775	2016-02-29	41.53 N 70.67 W
	O_P_05	P-B-F_05	SRR11562318	28015115	25492513	56030230	50985026	90.9956	10636058	20.8611	11217931	22.0024	39767095	19700736	38.6402	49.5403	2016-03-01	41.53 N 70.67 W
		P-B-F_combined		145389443	131298556	290778886	262597112				63079575	24.0214	199517537	97503892	37.1306	48.8698
	M_P_01	P-B-M_01	SRR11562317	33614521	31078978	67229042	62157956	92.457	11955732	19.2344	14648405	23.5664	47509551	23690285	38.113	49.8643	2016-02-22	41.53 N 70.67 W
	M_P_02	P-B-M_02	SRR11562316	20285946	18524724	40571892	37049448	91.318	7746979	20.9098	7013366	18.9297	30036082	16942674	45.7299	56.4077	2016-02-23	41.53 N 70.67 W
	M_P_03	P-B-M_03	SRR11562315	6210453	5670522	12420906	11341044	91.3061	616935	5.43984	4970819	43.8303	6370225	814274	7.17989	12.7825	2016-02-24	41.53 N 70.67 W
	M_P_04	P-B-M_04	SRR11562314	27716193	25233657	55432386	50467314	91.043	10847392	21.4939	8721123	17.2807	41746191	25707634	50.9392	61.5808	2016-02-25	41.53 N 70.67 W
	M_P_05	P-B-M_05	SRR11562313	26451911	24079712	52903822	48159424	91.032	6719363	13.9523	13497696	28.0271	34661728	15394289	31.9653	44.4129	2016-02-26	41.53 N 70.67 W
		P-B-M_combined		114279024	104587593	228558048	209175186				48851409	23.3543	160323777	82549156	39.4641	51.489
	S_P_01	P-C-F_01	SRR11562311	27381321	24811959	54762642	49623918	90.6164	10989353	22.1453	5548279	11.1807	44075639	30870435	62.2088	70.0397	2016-02-22	41.53 N 70.67 W
	S_P_02	P-C-F_02	SRR11562310	29789997	27213595	59579994	54427190	91.3515	7383934	13.5666	12463074	22.8986	41964116	22249423	40.8792	53.0201	2016-02-23	41.53 N 70.67 W
	S_P_03	P-C-F_03	SRR11562309	27016578	24110303	54033156	48220606	89.2426	8182832	16.9696	5926949	12.2913	42293657	27985110	58.0356	66.1686	2016-02-24	41.53 N 70.67 W
	S_P_04	P-C-F_04	SRR11562308	32736068	29640212	65472136	59280424	90.543	8487110	14.3169	12617082	21.2837	46663342	25198920	42.508	54.0015	2016-02-26	41.53 N 70.67 W
		P-C-F_combined		116923964	105776069	233847928	211552138				36555384	17.2796	174996754	106303888	50.2495	60.7462
	P_P_01	P-C-M_01	SRR11562307	22922646	20639636	45845292	41279272	90.0404	8523126	20.6475	2443541	5.91954	38835731	28731830	69.6035	73.983	2016-02-22	41.53 N 70.67 W
	P_P_02	P-C-M_02	SRR11562306	27533633	24959326	55067266	49918652	90.6503	7465086	14.9545	3736347	7.48487	46182305	33379116	66.867	72.2769	2016-02-23	41.53 N 70.67 W
	P_P_03	P-C-M_03	SRR11562305	28139529	25767847	56279058	51535694	91.5717	9391825	18.2239	4136631	8.02673	47399063	33978969	65.9329	71.687	2016-02-24	41.53 N 70.67 W
	P_P_04	P-C-M_04	SRR11562304	58223005	52505444	116446010	105010888	90.1799	19876197	18.9277	7604796	7.24191	97406092	70873145	67.4912	72.7605	2016-02-25	41.53 N 70.67 W
	P_P_05	P-C-M_05	SRR11562303	22877264	20892392	45754528	41784784	91.3238	6956094	16.6474	4271636	10.2229	37513148	26193419	62.6865	69.8246	2016-02-26	41.53 N 70.67 W
	P_P_06	P-C-M_06	SRR11562302	29305188	26617232	58610376	53234464	90.8277	7524243	14.1342	4917499	9.23743	48316965	33510343	62.9486	69.3552	2016-02-29	41.53 N 70.67 W
		P-C-M_combined		189001265	171381877	378002530	342763754				27110450	7.90937	315653304	226666822	66.1292	71.8088
	K_P_01	P-D-F_01	SRR11562300	39246836	35106101	78493672	70212202	89.4495	8116315	11.5597	20019783	28.5133	50192419	19588327	27.8988	39.0265	2015-09-09	41.53 N 70.67 W
	K_P_02	P-D-F_02	SRR11562299	9898477	8745686	19796954	17491372	88.3539	3718865	21.2611	983594	5.62331	16507778	10413355	59.5342	63.0815	2015-09-10	41.53 N 70.67 W
	K_P_03	P-D-F_03	SRR11562298	8438185	7486119	16876370	14972238	88.7172	2772718	18.5191	2072327	13.8411	12899911	7313981	48.8503	56.6979	2015-09-11	41.53 N 70.67 W
	K_P_04	P-D-F_04	SRR11562297	22006761	20402047	44013522	40804094	92.7081	6294454	15.426	10863436	26.6234	29940658	13725794	33.6383	45.8433	2015-09-12	41.53 N 70.67 W
	K_P_05	P-D-F_05	SRR11562296	23088555	21365702	46177110	42731404	92.5381	6587183	15.4153	10205525	23.883	32525879	15958870	37.3469	49.0651	2015-09-13	41.53 N 70.67 W
		P-D-F_combined		102678814	93105655	205357628	186211310				44144665	23.7068	142066645	67000327	35.9808	47.1612
	C_T_01	T-A-F_01	SRR11562295	50075028	45044154	100150056	90088308	89.9533	11543603	12.8137	27055167	30.0318	63033141	21074630	23.3933	33.4342	2015-09-09	41.53 N 70.67 W
	C_T_02	T-A-F_02	SRR11562294	12279986	11203246	24559972	22406492	91.2317	1126589	5.02796	10163965	45.3617	12242527	1223949	5.46247	9.99752	2015-09-10	41.53 N 70.67 W
	C_T_03	T-A-F_03	SRR11562293	20440432	18800930	40880864	37601860	91.9791	2661962	7.07934	16038491	42.6535	21563369	3584874	9.53377	16.6248	2015-09-11	41.53 N 70.67 W
	C_T_04	T-A-F_04	SRR11562292	19946016	18257302	39892032	36514604	91.5336	2071091	5.67195	16323016	44.7027	20191588	2288075	6.26619	11.3318	2015-09-12	41.53 N 70.67 W
	C_T_05	T-A-F_05	SRR11562291	23521958	21601806	47043916	43203612	91.8368	5575363	12.9049	11978924	27.7267	31224688	11831231	27.3848	37.8906	2015-09-13	41.53 N 70.67 W
		T-A-F_combined		126263420	114907438	252526840	229814876				81559563	35.4892	148255313	40002759	17.4065	26.9823
	E_T_01	T-A-M_01	SRR11562289	41334618	37016068	82669236	74032136	89.5522	11155101	15.0679	10631811	14.3611	63400325	34368170	46.4233	54.2082	2015-09-09	41.53 N 70.67 W
	E_T_02	T-A-M_02	SRR11562288	7187021	6558384	14374042	13116768	91.2532	3032276	23.1176	1270642	9.68716	11846126	7540992	57.4912	63.6579	2015-09-10	41.53 N 70.67 W
	E_T_03	T-A-M_03	SRR11562287	15819182	14420297	31638364	28840594	91.157	4056417	14.065	6698385	23.2255	22142209	10630816	36.8606	48.0115	2015-09-11	41.53 N 70.67 W
	E_T_04	T-A-M_04	SRR11562286	16987291	15718927	33974582	31437854	92.5335	4271704	13.5878	6724898	21.3911	24712956	11650049	37.0574	47.1415	2015-09-12	41.53 N 70.67 W
	E_T_05	T-A-M_05	SRR11562285	16468013	15215158	32936026	30430316	92.3922	5077159	16.6845	4394969	14.4427	26035347	15081355	49.5603	57.9265	2015-09-13	41.53 N 70.67 W
		T-A-M_combined		97796125	88928834	195592250	177857668				29720705	16.7104	148136963	79271382	44.5701	53.5122
	O_T_01	T-B-F_01	SRR11562284	24990746	22556093	49981492	45112186	90.2578	5497535	12.1864	15640843	34.671	29471343	10308238	22.8502	34.9772	2016-02-22	41.53 N 70.67 W
	O_T_02	T-B-F_02	SRR11562283	32659708	29736959	65319416	59473918	91.0509	5356614	9.00666	24469497	41.1432	35004421	7207906	12.1194	20.5914	2016-02-23	41.53 N 70.67 W
	O_T_03	T-B-F_03	SRR11562282	24233693	22021006	48467386	44042012	90.8694	4175201	9.48004	16713016	37.9479	27328996	7053745	16.0159	25.8105	2016-02-24	41.53 N 70.67 W
	O_T_04	T-B-F_04	SRR11562281	37862490	34862002	75724980	69724004	92.0753	4818479	6.91079	31869582	45.7082	37854422	3827040	5.48884	10.1099	2016-02-29	41.53 N 70.67 W
	O_T_05	T-B-F_05	SRR11562280	28080264	25496538	56160528	50993076	90.7988	4511047	8.84639	20003230	39.2273	30989846	7031710	13.7895	22.6904	2016-03-01	41.53 N 70.67 W
		T-B-F_combined		147826901	134672598	295653802	269345196				108696168	40.3557	160649028	35428639	13.1536	22.0534
	M_T_01	T-B-M_01	SRR11562278	33050379	30330653	66100758	60661306	91.771	6841758	11.2786	20379679	33.5958	40281627	15425124	25.4283	38.2932	2016-02-22	41.53 N 70.67 W
	M_T_02	T-B-M_02	SRR11562277	34534322	31791712	69068644	63583424	92.0583	6459890	10.1597	20947557	32.945	42635867	15972522	25.1206	37.4626	2016-02-23	41.53 N 70.67 W
	M_T_03	T-B-M_03	SRR11562276	30706565	28343586	61413130	56687172	92.3046	3910640	6.89863	17812464	31.4224	38874708	14220768	25.0864	36.581	2016-02-24	41.53 N 70.67 W
	M_T_04	T-B-M_04	SRR11562275	18211032	16558624	36422064	33117248	90.9263	1606100	4.84974	13250789	40.0117	19866459	4651351	14.0451	23.4131	2016-02-25	41.53 N 70.67 W
	M_T_05	T-B-M_05	SRR11562274	27826123	25099499	55652246	50198998	90.2012	7236987	14.4166	6380424	12.7103	43818574	24845456	49.4939	56.7007	2016-02-26	41.53 N 70.67 W
		T-B-M_combined		144328421	132124074	288656842	264248148				78770913	29.8094	185477235	75115221	28.426	40.4984
	S_T_01	T-C-F_01	SRR11562273	30255289	27971354	60510578	55942708	92.4511	4504723	8.05239	17565903	31.3998	38376805	14075812	25.1611	36.6779	2016-02-22	41.53 N 70.67 W
	S_T_02	T-C-F_02	SRR11562272	23925127	22216441	47850254	44432882	92.8582	7220909	16.2513	9781895	22.015	34650987	17954061	40.4071	51.814	2016-02-23	41.53 N 70.67 W
	S_T_03	T-C-F_03	SRR11562271	24533330	22895830	49066660	45791660	93.3254	4847305	10.5856	12902603	28.1768	32889057	14498091	31.661	44.0818	2016-02-24	41.53 N 70.67 W
	S_T_04	T-C-F_04	SRR11562270	18729050	17142140	37458100	34284280	91.527	6680935	19.4869	2868012	8.36538	31416268	21183246	61.7871	67.4276	2016-02-26	41.53 N 70.67 W
	S_T_05	T-C-F_05	SRR11562269	24018134	21946525	48036268	43893050	91.3748	4170644	9.50183	13652953	31.105	30240097	10528858	23.9875	34.8175	2016-02-29	41.53 N 70.67 W
		T-C-F_combined		121460930	112172290	242921860	224344580				56771366	25.3054	167573214	78240068	34.875	46.6901
	P_T_01	T-C-M_01	SRR11562267	41915274	38614116	83830548	77228232	92.1242	8996492	11.6492	21094311	27.3142	56133921	23560605	30.5078	41.9721	2016-02-22	41.53 N 70.67 W
	P_T_02	T-C-M_02	SRR11562266	34879312	31995125	69758624	63990250	91.731	7687218	12.0131	15671472	24.4904	48318778	23142456	36.1656	47.8954	2016-02-23	41.53 N 70.67 W
	P_T_03	T-C-M_03	SRR11562265	29785323	26971144	59570646	53942288	90.5518	8346780	15.4735	12846792	23.8158	41095496	20179142	37.4088	49.1031	2016-02-24	41.53 N 70.67 W
	P_T_04	T-C-M_04	SRR11562264	29058760	26510294	58117520	53020588	91.23	4308713	8.12649	20016596	37.7525	33003992	8551682	16.129	25.9111	2016-02-25	41.53 N 70.67 W
	P_T_05	T-C-M_05	SRR11562263	32602486	29663335	65204972	59326670	90.9849	8564311	14.4359	14716409	24.8057	44610261	20511430	34.5737	45.9792	2016-02-26	41.53 N 70.67 W
	P_T_06	T-C-M_06	SRR11562262	23345613	20945917	46691226	41891834	89.721	4211306	10.0528	14231692	33.9725	27660142	8862573	21.1558	32.041	2016-02-29	41.53 N 70.67 W
		T-C-M_combined		191586768	174699931	383173536	349399862				98577272	28.2133	250822590	104807888	29.9965	41.7857
	K_T_01	T-D-F_01	SRR11562261	33821560	29744077	67643120	59488154	87.9441	11174737	18.7848	8479103	14.2534	51009051	28347836	47.6529	55.5741	2015-09-09	41.53 N 70.67 W
	K_T_02	T-D-F_02	SRR11562260	22183627	20574586	44367254	41149172	92.7467	4277747	10.3957	12227694	29.7155	28921478	11111040	27.0019	38.418	2015-09-10	41.53 N 70.67 W
	K_T_03	T-D-F_03	SRR11562259	23306314	21521068	46612628	43042136	92.3401	5038812	11.7067	11180014	25.9746	31862122	13710984	31.8548	43.0322	2015-09-11	41.53 N 70.67 W
	K_T_04	T-D-F_04	SRR11562258	16070906	14340305	32141812	28680610	89.2315	4679684	16.3165	3334681	11.627	25345929	14848062	51.7704	58.5816	2015-09-12	41.53 N 70.67 W
	K_T_05	T-D-F_05	SRR11562256	25809862	23843203	51619724	47686406	92.3802	2673346	5.6061	19119189	40.0936	28567217	5868112	12.3056	20.5414	2015-09-13	41.53 N 70.67 W
		T-D-F_combined		121192269	110023239	242384538	220046478				54340681	24.6951	165705797	73886034	33.5775	44.5887
		TOTAL		3756764580	3417111096	7513529160	6834222192	90.9589			1712645548	25.0598	5121576644	2420638964	35.4194	47.2636

## Sheet: (b) Co-assemblies
	Couple	Individual ID	Old individual ID	Co-assembly ID	Site	Number of metagenomes	Reads (million)	Contigs >2.5Kbp	Total length (Mbp)	Manual Bins	Longer than 0.5Mbp and <10% redundancy	Defined as high quality MAGs (>70% completion)	Num Contigs	Num Genes (prodigal)	Longest Contig	Shortest Contig	L50	L75	L90	N50	N75	N90	BUSCO_83_Protista	Rinke_et_al	Campbell_et_al	Ribosomal_RNAs	Estimated number of archaea genomes (based on Rinke_et_al HMM hits)	Estimated number of bacteria genomes (based on Campbell_et_al HMM hits)	Estimated number of eukarya genomes (based on BUSCO_83_Protista HMM hits)
	A	A-F	C	P-A-F	Plaque	5	257.598	23877	135.9	183	67	17	23877	130704	272005	2500	4924	12329	18759	6210	3595	2835	123	3433	5985	13	0	36	0
				T-A-F	Tongue	5	229.815	14358	90.5	161	40	20	14358	86229	207972	2500	2569	6917	10988	7512	3895	2905	68	2364	3999	9	0	25	0
		A-M	E	P-A-M	Plaque	5	212.157	24563	130.4	217	63	13	24563	129684	172438	2500	5999	13419	19644	5662	3536	2823	118	3265	5697	11	0	41	0
				T-A-M	Tongue	5	177.858	14121	84.76	164	38	9	14121	86693	173874	2500	2862	7110	10965	6891	3838	2901	87	2225	3849	3	0	31	0
	B	B-M	M	P-B-M	Plaque	5	209.175	16178	114.1	161	51	23	16178	108640	195473	2500	2666	7243	12008	9603	4374	3021	132	3444	5850	12	0	40	0
				T-B-M	Tongue	5	264.248	12173	79.04	126	37	14	12173	73056	228471	2500	1910	5621	9216	8202	3860	2876	83	2129	3683	11	0	26	0
		B-F	O	P-B-F	Plaque	5	262.597	30703	199.53	271	95	27	30703	193027	191319	2500	5580	14722	23370	7833	4080	2978	218	5802	9883	13	0	65	0
				T-B-F	Tongue	5	269.345	16189	79.32	139	38	4	16189	76384	148703	2500	4187	9208	13165	4928	3308	2760	77	2032	3515	11	0	23	0
	C	C-F	S	P-C-F	Plaque	6	342.764	28337	174.57	260	59	11	28337	174065	227864	2500	5500	14099	21882	7020	3900	2945	194	5064	8624	18	0	51	0
				T-C-F	Tongue	6	349.4	25360	140.74	242	54	13	25360	141259	165412	2500	5784	13507	20085	5975	3631	2864	145	3708	6555	3	0	48	0
		C-M	P	P-C-M	Plaque	4	211.552	18414	103.53	169	87	22	18414	104166	227969	2500	4074	9694	14529	6110	3648	2861	117	3025	5166	9	0	39	0
				T-C-M	Tongue	5	224.345	16815	96.81	154	76	9	16815	94611	125596	2500	3679	8722	13190	6547	3732	2872	98	2973	4865	12	0	36	0
	NA	D-F	K	P-D-F	Plaque	5	186.211	12529	80.08	89	41	13	12529	78152	149895	2500	2346	6022	9554	7889	4035	2928	87	2161	3615	6	0	24	0
				T-D-F	Tongue	5	220.046	13839	80.51	127	44	14	13839	78137	227638	2500	2673	6964	10794	6579	3596	2814	82	2120	3651	4	0	27	0
	Total:	7		14		71	3417.11	267456	1163.06	2463	790	209	267456	1554807	2714629	35000	54753	135577	208149	96961	53028	40383	1629	43745	74937	135	0	512	0

## Sheet: (c) 16S rRNA gene amplicons
	Sample Internal ID	Sample Study ID	NCBI Accession	Num reads	Num Reads Passed MED QC
	C_P_01	P-A-F_01	SRR11545401	116629	109138
	C_P_02	P-A-F_02	SRR11545400	114625	107239
	C_P_03	P-A-F_03	SRR11545386	92859	88519
	C_P_04	P-A-F_04	SRR11545378	93549	89924
	C_P_05	P-A-F_05	SRR11545366	80644	77265
	E_P_01	P-A-M_01	SRR11545356	68996	63583
	E_P_02	P-A-M_02	SRR11545351	75552	70504
	E_P_03	P-A-M_03	SRR11545334	87120	82225
	E_P_04	P-A-M_04	SRR11545332	78413	73835
	E_P_05	P-A-M_05	SRR11545331	77727	74058
	O_P_01	P-B-F_01	SRR11545396	66048	57149
	O_P_02	P-B-F_02	SRR11545395	70610	65383
	O_P_03	P-B-F_03	SRR11545397	53561	49043
	O_P_04	P-B-F_04	SRR11545394	64138	60509
	O_P_05	P-B-F_05	SRR11545398	56107	53729
	M_P_01	P-B-M_01	SRR11545393	61250	56531
	M_P_02	P-B-M_02	SRR11545399	59904	56758
	M_P_03	P-B-M_03	SRR11545392	41635	40869
	M_P_04	P-B-M_04	SRR11545387	45632	43754
	M_P_05	P-B-M_05	SRR11545388	59572	57626
	S_P_01	P-C-F_01	SRR11545389	70315	67344
	S_P_02	P-C-F_02	SRR11545385	62680	59834
	S_P_03	P-C-F_03	SRR11545390	66722	64545
	S_P_04	P-C-F_04	SRR11545384	68386	66209
	P_P_01	P-C-M_01	SRR11545391	62344	58968
	P_P_02	P-C-M_02	SRR11545383	64393	60924
	P_P_03	P-C-M_03	SRR11545382	51004	48033
	P_P_04	P-C-M_04	SRR11545381	87288	81906
	P_P_05	P-C-M_05	SRR11545380	74525	71028
	P_P_06	P-C-M_06	SRR11545379	60158	57586
	K_P_01	P-D-F_01	SRR11545377	70191	67366
	K_P_02	P-D-F_02	SRR11545376	69182	66944
	K_P_03	P-D-F_03	SRR11545375	72140	69365
	K_P_04	P-D-F_04	SRR11545374	73511	70270
	K_P_05	P-D-F_05	SRR11545369	74557	71585
	C_T_01	T-A-F_01	SRR11545370	82358	80157
	C_T_02	T-A-F_02	SRR11545368	70846	68533
	C_T_03	T-A-F_03	SRR11545371	83532	80912
	C_T_04	T-A-F_04	SRR11545367	63860	62262
	C_T_05	T-A-F_05	SRR11545372	84213	81481
	E_T_01	T-A-M_01	SRR11545373	87099	82823
	E_T_02	T-A-M_02	SRR11545365	127858	121696
	E_T_03	T-A-M_03	SRR11545364	98739	95500
	E_T_04	T-A-M_04	SRR11545360	76476	74029
	E_T_05	T-A-M_05	SRR11545359	76416	73445
	O_T_01	T-B-F_01	SRR11545361	74410	72631
	O_T_02	T-B-F_02	SRR11545358	80680	78767
	O_T_03	T-B-F_03	SRR11545362	74902	73166
	O_T_04	T-B-F_04	SRR11545357	52951	51694
	O_T_05	T-B-F_05	SRR11545363	54185	53384
	M_T_01	T-B-M_01	SRR11545355	69733	67965
	M_T_02	T-B-M_02	SRR11545354	93589	90938
	M_T_03	T-B-M_03	SRR11545353	91673	89830
	M_T_04	T-B-M_04	SRR11545352	72704	71290
	M_T_05	T-B-M_05	SRR11545348	96193	93669
	S_T_01	T-C-F_01	SRR11545347	82650	80818
	S_T_02	T-C-F_02	SRR11545349	70353	68158
	S_T_03	T-C-F_03	SRR11545346	55370	53876
	S_T_04	T-C-F_04	SRR11545350	83883	81161
	S_T_05	T-C-F_05	SRR11545345	63232	61682
	P_T_01	T-C-M_01	SRR11545344	78007	75719
	P_T_02	T-C-M_02	SRR11545339	67921	65477
	P_T_03	T-C-M_03	SRR11545340	58562	56479
	P_T_04	T-C-M_04	SRR11545338	71040	67367
	P_T_05	T-C-M_05	SRR11545341	49212	47602
	P_T_06	T-C-M_06	SRR11545337	57560	55734
	K_T_01	T-D-F_01	SRR11545342	75326	73232
	K_T_02	T-D-F_02	SRR11545336	72629	70706
	K_T_03	T-D-F_03	SRR11545343	87661	84514
	K_T_04	T-D-F_04	SRR11545335	87180	84362
	K_T_05	T-D-F_05	SRR11545333	93969	90560
		Total		5258939	5041167

## Sheet: (d) Human subjects
	Individual	Same working environment	Gender	Id	Couple	Sequencing	Sampling dates	Note 1	Note 2
	C	Yes	Female	A-F	Couple A 20 years	Illumina short-read	9, 10, 11, 12, 13 September 2015
	E	Yes	Male	A-M		Illumina short-read	9, 10, 11, 12, 13 September 2015
	M	No	Male	B-M	Couple B 22 years	Illumina short-read	22, 23, 24, 25, 26 February 2016	teeth cleaned at the dentist on Feb. 23 (between 2nd and 3rd sampling)	took Doxycycline for a deer tick bite on the night of Feb. 22 (between 1st and 2nd sampling)
	O	Yes	Female	B-F		Illumina short-read	22, 23, 24, 29 February and 01 March 2016	teeth cleaned at the dentist on Feb. 23 (between 2nd and 3rd sampling)
	P	Yes	Male	C-M	Couple C 10 years	Illumina short-read and minION long-read	22, 23, 24, 25, 26, 29 February 2016 (for short-read sequencing); 16, 18, 19, 21 April 2019 (for long-read sequencing)
	S	No	Female	C-F		Illumina short-read and minION long-read	22, 23, 24, 26, 29 February 2016 (for short-read sequencing); 16, 18, 19, 21 April 2019 (for long-read sequencing)
	K	Yes	Female	D-F	D (single)	Illumina short-read	9, 10, 11, 12, 13 September 2015
	L	No	Female	L-F	L (single)	minION long-read	15, 17, 18, 19, 21, 22, 24, 25, 28, 29, 31 January and 01, 04 February 2019
	Time Series	Id	Location	Couple	Gender
	C_P	P-A-F	Plaque	A	Female
	E_P	P-A-M	Plaque	A	Male
	O_P	P-B-F	Plaque	B	Female
	M_P	P-B-M	Plaque	B	Male
	S_P	P-C-F	Plaque	C	Female
	P_P	P-C-M	Plaque	C	Male
	K_P	P-D-F	Plaque	D	Female
	C_T	T-A-F	Tongue	A	Female
	E_T	T-A-M	Tongue	A	Male
	O_T	T-B-F	Tongue	B	Female
	M_T	T-B-M	Tongue	B	Male
	S_T	T-C-F	Tongue	C	Female
	P_T	T-C-M	Tongue	C	Male
	K_T	T-D-F	Tongue	D	Female
	Working environment
	C, E, and O had shared the same workplace for 14 years at the time of sampling; P had shared that same workplace for 5.5 years at the time of sampling; K had shared that same workplace for 1.3 years at the time of sampling; S and M had no exposure to C, E, O, P, and K in work environment. L worked and lived in a different city and have never contacted any other individuals in the study.
