# Supplementary material for: Functional and genetic markers of niche partitioning among enigmatic members of the human oral microbiome
Source: Genome Biol. 2020 Dec 16;21:292. doi: 10.1186/s13059-020-02195-w (PMC7739484; doi:10.1186/s13059-020-02195-w)
Supplement: Supplementary file 2 — Additional file 2: Table S2. Details for MAGs. (a) Summary of sequence statistics, taxonomy, and redundancy status for all 857 MAGs. (b) Summary of sequence statistics, taxonomy, and redundancy status for the 790 non-redundant MAGs. (c) Mean coverage; (d) Detection values; (e) Relative abundance estimations across our collection of 71 metagenomes for the 790 non-redundant MAGs. (f) Relative abundance estimations for the 16 most abundant genera in our metagenomes based on our MAGs, in addition to relative abundance estimations for TM7 and the collection of contigs not assigned to any genomic bin (the ‘UNKNOWN’ bin). (g) Summary of sequence statistics for all 2463 genomic bins. [file 13059_2020_2195_MOESM2_ESM.xlsx]

## Sheet: (a) Redundant_DB
	MAGs_Id	Redundancy	Status	redundancy_group	total_length	num_contigs	N50	GC_content	percent_completion	percent_redundancy	number_of_unique_checkm_markers	number_of_multi_copy_chekm_markers	Inference	kingdom	phylum	class	order	family	genus	species
	ORAL_P-A-F_Bin_00012	0	non redundant		640853	21	80925	38.7497	68.3453	0	37	0	manual	k__Bacteria	TM7	TM7	TM7	TM7	TM7	TM7
	ORAL_P-A-F_Bin_00018	0	non redundant		2282665	365	7244	41.4163	66.1871	3.59712	24	1	checkm	k__Bacteria	p__Bacteroidetes	c__Bacteroidia	o__Bacteroidales	f__Prevotellaceae	g__Prevotella	NA
	ORAL_P-A-F_Bin_00019	0	non redundant		1516727	353	4233	61.5478	60.4317	5.03597	31	1	checkm	k__Bacteria	p__Actinobacteria	c__Actinobacteria	o__Coriobacteriales	f__Coriobacteriaceae	g__Olsenella	NA
	ORAL_P-A-F_Bin_00020	0	non redundant		903212	201	4597	26.3187	54.6763	1.43885	32	1	manual	k__Bacteria	GN02	GN02	GN02	GN02	GN02	GN02
	ORAL_P-A-F_Bin_00021	0	non redundant		790542	89	12654	47.2206	63.3094	0.719424	23	0	manual	k__Bacteria	TM7	TM7	TM7	TM7	TM7	TM7
	ORAL_P-A-F_Bin_00023	0	non redundant		1744135	338	5751	44.8155	62.5899	1.43885	27	0	checkm	k__Bacteria	p__Proteobacteria	c__Epsilonproteobacteria	o__Campylobacterales	f__Campylobacteraceae	g__Campylobacter	s__Campylobacter_showae
	ORAL_P-A-F_Bin_00025	1	redundant	group_052	648558	54	16529	44.7291	54.6763	1.43885	15	0	manual	k__Bacteria	TM7	TM7	TM7	TM7	TM7	TM7
	ORAL_P-A-F_Bin_00026	0	non redundant		1762101	187	12170	39.5582	69.0647	2.8777	15	0	checkm	k__Bacteria	p__Firmicutes	c__Bacilli	o__Lactobacillales	f__Streptococcaceae	g__Streptococcus	NA
	ORAL_P-A-F_Bin_00027	0	non redundant		1852408	350	5640	41.5089	56.8345	1.43885	24	0	checkm	k__Bacteria	p__Bacteroidetes	c__Bacteroidia	o__Bacteroidales	f__Prevotellaceae	g__Prevotella	NA
	ORAL_P-A-F_Bin_00028	0	non redundant		1835335	228	9941	53.4525	60.4317	1.43885	9	0	checkm	k__Bacteria	p__Proteobacteria	c__Betaproteobacteria	o__Neisseriales	f__Neisseriaceae	g__Neisseria	NA
	ORAL_P-A-F_Bin_00029	1	redundant	group_016	2246437	166	19076	65.5496	68.3453	3.59712	7	1	checkm	k__Bacteria	p__Actinobacteria	c__Actinobacteria	o__Actinomycetales	f__Actinomycetaceae	g__Actinomyces	s__Actinomyces_odontolyticus
	ORAL_P-A-F_Bin_00030	0	non redundant		1685164	244	8129	30.4906	63.3094	1.43885	16	0	checkm	k__Bacteria	p__Bacteroidetes	c__Flavobacteriia	o__Flavobacteriales	f__Flavobacteriaceae	g__Capnocytophaga	NA
	ORAL_P-A-F_Bin_00031	0	non redundant		1656889	188	10909	39.0143	56.8345	1.43885	10	0	checkm	k__Bacteria	p__Bacteroidetes	c__Flavobacteriia	o__Flavobacteriales	f__Flavobacteriaceae	g__Capnocytophaga	NA
	ORAL_P-A-F_Bin_00032	0	non redundant		734210	29	38899	47.8445	54.6763	0	14	0	manual	k__Bacteria	TM7	TM7	TM7	TM7	TM7	TM7
	ORAL_P-A-F_Bin_00033	1	redundant	group_045	600711	163	3670	55.8491	37.4101	0.719424	22	0	checkm	k__Bacteria	p__Proteobacteria	c__Betaproteobacteria	o__Neisseriales	f__Neisseriaceae	g__Kingella	NA
	ORAL_P-A-F_Bin_00034	0	non redundant		2599129	363	8704	65.3274	42.446	1.43885	16	0	checkm	k__Bacteria	p__Proteobacteria	c__Betaproteobacteria	o__Burkholderiales	NA	NA	NA
	ORAL_P-A-F_Bin_00035	1	non redundant	group_043	1871834	293	7478	51.2706	53.9568	1.43885	12	0	checkm	k__Bacteria	p__Proteobacteria	c__Betaproteobacteria	o__Neisseriales	f__Neisseriaceae	g__Kingella	NA
	ORAL_P-A-F_Bin_00036	0	non redundant		1112348	260	4351	60.1313	51.0791	1.43885	15	0	checkm	k__Bacteria	p__Proteobacteria	c__Betaproteobacteria	o__Neisseriales	f__Neisseriaceae	g__Neisseria	NA
	ORAL_P-A-F_Bin_00037	1	redundant	group_001	1791938	244	8986	66.7936	54.6763	0.719424	13	0	checkm	k__Bacteria	p__Actinobacteria	c__Actinobacteria	o__Actinomycetales	f__Actinomycetaceae	g__Actinomyces	NA
	ORAL_P-A-F_Bin_00038	0	non redundant		1346615	273	5278	30.3405	44.6043	2.8777	17	0	checkm	k__Bacteria	p__Fusobacteria	c__Fusobacteriia	o__Fusobacteriales	f__Leptotrichiaceae	g__Leptotrichia	NA
	ORAL_P-A-F_Bin_00039	0	non redundant		1422003	318	4449	41.0198	40.2878	0	19	0	checkm	k__Bacteria	p__Bacteroidetes	c__Bacteroidia	o__Bacteroidales	f__Prevotellaceae	g__Prevotella	NA
	ORAL_P-A-F_Bin_00040	0	non redundant		806127	186	4289	37.8909	29.4964	0.719424	11	0	checkm	k__Bacteria	p__Proteobacteria	c__Epsilonproteobacteria	o__Campylobacterales	f__Campylobacteraceae	g__Campylobacter	NA
	ORAL_P-A-F_Bin_00041	0	non redundant		972990	255	3868	65.0624	28.0576	0	22	0	checkm	k__Bacteria	p__Proteobacteria	c__Betaproteobacteria	o__Burkholderiales	NA	NA	NA
	ORAL_P-A-F_Bin_00042	1	redundant	group_003	1791214	270	7310	54.0844	47.482	2.15827	6	0	checkm	k__Bacteria	p__Bacteroidetes	c__Bacteroidia	o__Bacteroidales	f__Porphyromonadaceae	g__Porphyromonas	NA
	ORAL_P-A-F_Bin_00043	0	non redundant		1591788	291	5864	70.0124	39.5683	5.03597	11	0	checkm	k__Bacteria	p__Actinobacteria	c__Actinobacteria	o__Actinomycetales	f__Actinomycetaceae	g__Actinomyces	NA
	ORAL_P-A-F_Bin_00044	0	non redundant		517032	120	4105	55.5745	23.741	0	19	0	checkm	k__Bacteria	p__Actinobacteria	c__Actinobacteria	o__Actinomycetales	f__Corynebacteriaceae	g__Corynebacterium	NA
	ORAL_P-A-F_Bin_00045	0	non redundant		505082	113	4602	52.037	30.2158	0	9	0	manual	k__Bacteria	TM7	TM7	TM7	TM7	TM7	TM7
	ORAL_P-A-F_Bin_00046	0	non redundant		1357471	345	3917	68.6098	30.2158	2.8777	11	0	checkm	k__Bacteria	p__Actinobacteria	c__Actinobacteria	o__Actinomycetales	f__Actinomycetaceae	g__Actinomyces	NA
	ORAL_P-A-F_Bin_00047	0	non redundant		1493477	315	4966	36.5762	41.7266	4.31655	10	1	checkm	k__Bacteria	p__Firmicutes	c__Clostridia	o__Clostridiales	f__Eubacteriaceae	g__Eubacterium	s__Eubacterium_saburreum
	ORAL_P-A-F_Bin_00048	0	non redundant		581171	73	9857	38.363	35.2518	1.43885	14	1	checkm	k__Bacteria	p__Firmicutes	c__Bacilli	o__Lactobacillales	f__Streptococcaceae	g__Streptococcus	s__Streptococcus_intermedius
	ORAL_P-A-F_Bin_00049	0	non redundant		813091	187	4443	70.2324	28.0576	2.8777	11	0	checkm	k__Bacteria	p__Actinobacteria	c__Actinobacteria	o__Actinomycetales	f__Actinomycetaceae	g__Actinomyces	NA
	ORAL_P-A-F_Bin_00050	0	non redundant		1056975	243	4623	59.1777	29.4964	1.43885	5	0	checkm	k__Bacteria	p__Proteobacteria	c__Gammaproteobacteria	o__Cardiobacteriales	f__Cardiobacteriaceae	g__Cardiobacterium	NA
	ORAL_P-A-F_Bin_00051	0	non redundant		914198	202	4849	56.4624	28.0576	0	4	0	checkm	k__Bacteria	p__Actinobacteria	c__Actinobacteria	o__Actinomycetales	f__Micrococcaceae	g__Rothia	NA
	ORAL_P-A-F_Bin_00052	0	non redundant		959690	277	3430	47.3844	23.0216	0	4	0	checkm	k__Bacteria	p__Bacteroidetes	c__Bacteroidia	o__Bacteroidales	f__Prevotellaceae	g__Prevotella	NA
	ORAL_P-A-F_Bin_00053	0	non redundant		1028000	242	4074	39.6148	21.5827	3.59712	8	0	checkm	k__Bacteria	p__Bacteroidetes	c__Flavobacteriia	o__Flavobacteriales	f__Flavobacteriaceae	g__Capnocytophaga	NA
	ORAL_P-A-F_Bin_00054	0	non redundant		696293	175	4081	38.9229	24.4604	0	3	0	checkm	k__Bacteria	p__Bacteroidetes	c__Flavobacteriia	o__Flavobacteriales	f__Flavobacteriaceae	g__Capnocytophaga	NA
	ORAL_P-A-F_Bin_00055	0	non redundant		655101	146	4559	53.0228	22.3022	0	10	0	checkm	k__Bacteria	p__Proteobacteria	c__Betaproteobacteria	o__Neisseriales	f__Neisseriaceae	g__Kingella	NA
	ORAL_P-A-F_Bin_00056	0	non redundant		613484	120	5480	46.8255	15.1079	0	5	0	checkm	k__Bacteria	p__Bacteroidetes	c__Bacteroidia	o__Bacteroidales	f__Prevotellaceae	g__Prevotella	NA
	ORAL_P-A-F_Bin_00057	0	non redundant		812497	208	3825	55.2354	25.8993	0.719424	9	0	checkm	k__Bacteria	p__Proteobacteria	c__Betaproteobacteria	o__Neisseriales	f__Neisseriaceae	g__Neisseria	NA
	ORAL_P-A-F_Bin_00058	0	non redundant		1735748	398	4439	47.7642	31.6547	0.719424	5	0	checkm	k__Bacteria	p__Bacteroidetes	c__Flavobacteriia	o__Flavobacteriales	f__Flavobacteriaceae	g__Capnocytophaga	NA
	ORAL_P-A-F_Bin_00059	0	non redundant		1276367	247	5413	67.2608	15.8273	0.719424	2	0	checkm	k__Bacteria	p__Actinobacteria	c__Actinobacteria	o__Actinomycetales	f__Actinomycetaceae	g__Actinomyces	NA
	ORAL_P-A-F_Bin_00060	0	non redundant		914495	226	4088	37.9507	14.3885	2.8777	7	0	checkm	k__Bacteria	p__Bacteroidetes	c__Flavobacteriia	o__Flavobacteriales	f__Flavobacteriaceae	g__Capnocytophaga	NA
	ORAL_P-A-F_Bin_00061	0	non redundant		601690	154	3828	28.9907	25.8993	2.15827	6	0	checkm	k__Bacteria	p__Fusobacteria	c__Fusobacteriia	o__Fusobacteriales	f__Leptotrichiaceae	g__Leptotrichia	NA
	ORAL_P-A-F_Bin_00062	0	non redundant		916875	172	6247	67.9169	17.9856	0.719424	5	0	checkm	k__Bacteria	p__Actinobacteria	c__Actinobacteria	o__Actinomycetales	f__Actinomycetaceae	g__Actinomyces	NA
	ORAL_P-A-F_Bin_00063	0	non redundant		838801	102	9970	37.5927	22.3022	0.719424	3	0	checkm	k__Bacteria	p__Firmicutes	c__Bacilli	o__Lactobacillales	f__Streptococcaceae	g__Streptococcus	NA
	ORAL_P-A-F_Bin_00064	0	non redundant		603524	175	3251	52.6577	18.705	0	4	0	checkm	k__Bacteria	p__Bacteroidetes	c__Bacteroidia	o__Bacteroidales	f__Prevotellaceae	g__Prevotella	s__Prevotella_denticola
	ORAL_P-A-F_Bin_00065	0	non redundant		522415	112	4532	39.3842	8.63309	0	5	0	checkm	k__Bacteria	p__Bacteroidetes	c__Flavobacteriia	o__Flavobacteriales	f__Flavobacteriaceae	g__Capnocytophaga	NA
	ORAL_P-A-F_Bin_00066	0	non redundant		523045	146	3237	46.9409	10.7914	0	1	0	checkm	k__Bacteria	p__Proteobacteria	c__Epsilonproteobacteria	o__Campylobacterales	f__Campylobacteraceae	g__Campylobacter	NA
	ORAL_P-A-F_Bin_00067	0	non redundant		547981	134	4186	36.4678	11.5108	0.719424	2	0	checkm	k__Bacteria	p__Bacteroidetes	c__Flavobacteriia	o__Flavobacteriales	f__Flavobacteriaceae	g__Riemerella	NA
	ORAL_P-A-F_Bin_00068	0	non redundant		1463827	337	4356	68.1527	23.0216	5.7554	5	0	checkm	k__Bacteria	p__Actinobacteria	c__Actinobacteria	o__Actinomycetales	f__Actinomycetaceae	g__Actinomyces	NA
	ORAL_P-A-F_Bin_00069	0	non redundant		853253	202	4069	31.5563	13.6691	1.43885	1	0	checkm	k__Bacteria	p__Fusobacteria	c__Fusobacteriia	o__Fusobacteriales	f__Leptotrichiaceae	g__Leptotrichia	NA
	ORAL_P-A-F_Bin_00070	0	non redundant		667642	184	3478	42.83	14.3885	0	2	0	checkm	k__Bacteria	p__Bacteroidetes	c__Flavobacteriia	o__Flavobacteriales	f__Flavobacteriaceae	g__Capnocytophaga	NA
	ORAL_P-A-F_Bin_00071	0	non redundant		986923	227	4292	26.9219	15.8273	0.719424	2	0	checkm	k__Bacteria	p__Fusobacteria	c__Fusobacteriia	o__Fusobacteriales	f__Fusobacteriaceae	g__Fusobacterium	s__Fusobacterium_nucleatum
	ORAL_P-A-F_Bin_00072	1	redundant	group_030	841507	179	4935	70.7367	13.6691	0	0	0	manual	k__Bacteria	p__Actinobacteria	c__Actinobacteria	o__Actinomycetales	f__Actinomycetaceae	g__Actinomyces	s__Actinomyces_timonensis
	ORAL_P-A-F_Bin_00073	0	non redundant		614515	151	3711	40.1505	7.19424	0	1	0	checkm	k__Bacteria	p__Proteobacteria	c__Epsilonproteobacteria	o__Campylobacterales	f__Campylobacteraceae	g__Campylobacter	NA
	ORAL_P-A-F_Bin_00074	0	non redundant		550871	137	3714	70.0793	2.8777	0	0	0	manual	k__Bacteria	p__Actinobacteria	c__Actinobacteria	o__Actinomycetales	f__Actinomycetaceae	g__Actinomyces	s__Actinomyces_dentalis
	ORAL_P-A-F_MAG_00001	0	non redundant		1960867	58	53521	46.9507	99.2806	1.43885	43	0	checkm	k__Bacteria	p__Firmicutes	c__Bacilli	o__Lactobacillales	f__Aerococcaceae	NA	NA
	ORAL_P-A-F_MAG_00002	0	non redundant		2606510	68	77199	47.7393	97.1223	2.15827	43	0	checkm	k__Bacteria	p__Bacteroidetes	c__Bacteroidia	o__Bacteroidales	f__Prevotellaceae	g__Prevotella	NA
	ORAL_P-A-F_MAG_00003	0	non redundant		2421969	68	55882	42.3593	97.1223	1.43885	43	0	checkm	k__Bacteria	p__Bacteroidetes	c__Bacteroidia	o__Bacteroidales	f__Prevotellaceae	g__Prevotella	NA
	ORAL_P-A-F_MAG_00004	0	non redundant		1484277	157	12811	30.5218	97.8417	2.8777	43	0	checkm	k__Bacteria	p__Firmicutes	c__Bacilli	o__Bacillales	f__Gemella	g__Gemella	NA
	ORAL_P-A-F_MAG_00005	0	non redundant		2215588	67	55905	55.7688	94.964	0.719424	43	0	checkm	k__Bacteria	p__Bacteroidetes	c__Bacteroidia	o__Bacteroidales	f__Porphyromonadaceae	g__Porphyromonas	NA
	ORAL_P-A-F_MAG_00006	0	non redundant		2164912	140	26281	68.9351	94.964	0.719424	40	0	checkm	k__Bacteria	p__Actinobacteria	c__Actinobacteria	o__Actinomycetales	f__Actinomycetaceae	g__Actinobaculum	NA
	ORAL_P-A-F_MAG_00007	0	non redundant		1507613	172	10639	45.6071	89.9281	0	41	0	checkm	k__Bacteria	p__Proteobacteria	c__Epsilonproteobacteria	o__Campylobacterales	f__Campylobacteraceae	g__Campylobacter	NA
	ORAL_P-A-F_MAG_00008	1	non redundant	group_055	3012827	272	15850	63.6955	94.2446	2.15827	40	0	checkm	k__Bacteria	p__Actinobacteria	c__Actinobacteria	o__Actinomycetales	f__Propionibacteriaceae	NA	NA
	ORAL_P-A-F_MAG_00009	0	non redundant		1774231	90	27153	50.7396	89.2086	1.43885	35	0	checkm	k__Bacteria	p__Bacteroidetes	c__Bacteroidia	o__Bacteroidales	f__Porphyromonadaceae	g__Porphyromonas	NA
	ORAL_P-A-F_MAG_00010	1	non redundant	group_026	1012075	17	163599	35.5919	75.5396	0	41	0	manual	k__Bacteria	Candidate division SR1	Candidate division SR1	Candidate division SR1	Candidate division SR1	Candidate division SR1	Candidate division SR1
	ORAL_P-A-F_MAG_00011	0	non redundant		2767357	149	28617	44.1737	88.4892	0.719424	33	0	checkm	k__Bacteria	p__Bacteroidetes	c__Bacteroidia	o__Bacteroidales	f__Prevotellaceae	g__Prevotella	s__Prevotella_oris
	ORAL_P-A-F_MAG_00013	1	non redundant	group_002	2996173	214	19516	64.6055	88.4892	1.43885	34	0	checkm	k__Bacteria	p__Actinobacteria	c__Actinobacteria	o__Actinomycetales	f__Propionibacteriaceae	NA	NA
	ORAL_P-A-F_MAG_00014	0	non redundant		920777	198	4776	45.5324	71.223	2.15827	36	0	checkm	k__Bacteria	p__Actinobacteria	c__Actinobacteria	o__Coriobacteriales	f__Coriobacteriaceae	NA	NA
	ORAL_P-A-F_MAG_00015	0	non redundant		761157	63	17747	47.8314	74.8201	0	28	1	manual	k__Bacteria	TM7	TM7	TM7	TM7	TM7	TM7
	ORAL_P-A-F_MAG_00016	0	non redundant		1413737	250	6691	57.1959	74.1007	2.15827	26	1	checkm	k__Bacteria	p__Firmicutes	c__Negativicutes	o__Selenomonadales	f__Veillonellaceae	g__Selenomonas	NA
	ORAL_P-A-F_MAG_00022	0	non redundant		1963702	217	11377	57.4587	72.6619	0	19	0	checkm	k__Bacteria	p__Firmicutes	c__Negativicutes	o__Selenomonadales	f__Veillonellaceae	g__Selenomonas	s__Selenomonas_artemidis
	ORAL_P-A-F_MAG_00024	0	non redundant		1857508	86	31563	56.5901	71.9424	1.43885	19	0	checkm	k__Bacteria	p__Firmicutes	c__Negativicutes	o__Selenomonadales	f__Veillonellaceae	g__Selenomonas	NA
	ORAL_P-A-M_Bin_00014	0	non redundant		1915016	422	4699	40.4444	56.1151	0.719424	29	0	checkm	k__Bacteria	p__Bacteroidetes	c__Bacteroidia	o__Bacteroidales	f__Prevotellaceae	g__Prevotella	NA
	ORAL_P-A-M_Bin_00015	0	non redundant		721848	62	13757	47.516	61.1511	0	19	0	manual	k__Bacteria	TM7	TM7	TM7	TM7	TM7	TM7
	ORAL_P-A-M_Bin_00016	0	non redundant		2029967	326	6982	57.74	64.0288	1.43885	13	1	checkm	k__Bacteria	p__Bacteroidetes	c__Bacteroidia	o__Bacteroidales	f__Porphyromonadaceae	NA	NA
	ORAL_P-A-M_Bin_00017	1	redundant	group_002	2728889	257	13684	64.9241	67.6259	3.59712	14	0	checkm	k__Bacteria	p__Actinobacteria	c__Actinobacteria	o__Actinomycetales	f__Propionibacteriaceae	NA	NA
	ORAL_P-A-M_Bin_00018	1	non redundant	group_003	2005296	151	17641	54.2019	65.4676	1.43885	12	0	checkm	k__Bacteria	p__Bacteroidetes	c__Bacteroidia	o__Bacteroidales	f__Porphyromonadaceae	g__Porphyromonas	NA
	ORAL_P-A-M_Bin_00020	1	non redundant	group_052	645247	50	19091	44.841	59.7122	0	20	0	manual	k__Bacteria	TM7	TM7	TM7	TM7	TM7	TM7
	ORAL_P-A-M_Bin_00023	0	non redundant		2766702	507	6049	65.361	53.9568	0.719424	13	0	checkm	k__Bacteria	p__Proteobacteria	c__Betaproteobacteria	o__Burkholderiales	NA	NA	NA
	ORAL_P-A-M_Bin_00024	0	non redundant		535073	144	3719	29.238	43.1655	0	21	0	checkm	k__Bacteria	p__Firmicutes	c__Clostridia	o__Clostridiales	f__Clostridiales_Family_XI._Incertae_Sedis	g__Finegoldia	NA
	ORAL_P-A-M_Bin_00025	0	non redundant		1753429	168	14457	37.5502	64.7482	2.8777	19	0	checkm	k__Bacteria	p__Firmicutes	c__Bacilli	o__Lactobacillales	f__Streptococcaceae	g__Streptococcus	NA
	ORAL_P-A-M_Bin_00026	0	non redundant		1325806	290	4833	53.8071	51.0791	0	14	0	checkm	k__Bacteria	p__Proteobacteria	c__Betaproteobacteria	o__Neisseriales	f__Neisseriaceae	g__Neisseria	NA
	ORAL_P-A-M_Bin_00027	0	non redundant		2010198	283	8300	55.3847	64.7482	0.719424	16	0	checkm	k__Bacteria	p__Bacteroidetes	c__Bacteroidia	o__Bacteroidales	f__Porphyromonadaceae	g__Porphyromonas	NA
	ORAL_P-A-M_Bin_00028	0	non redundant		1703426	316	5913	47.5686	53.2374	1.43885	21	0	checkm	k__Bacteria	p__Bacteroidetes	c__Bacteroidia	o__Bacteroidales	f__Prevotellaceae	g__Prevotella	NA
	ORAL_P-A-M_Bin_00029	0	non redundant		1699907	105	22760	37.6024	56.1151	0	8	0	checkm	k__Bacteria	p__Proteobacteria	c__Gammaproteobacteria	o__Pasteurellales	f__Pasteurellaceae	g__Haemophilus	s__Haemophilus_haemolyticus
	ORAL_P-A-M_Bin_00030	0	non redundant		687043	170	3747	50.3111	43.1655	0.719424	16	0	checkm	k__Bacteria	p__Bacteroidetes	c__Bacteroidia	o__Bacteroidales	f__Porphyromonadaceae	g__Porphyromonas	NA
	ORAL_P-A-M_Bin_00031	0	non redundant		1119058	230	5157	48.1021	47.482	1.43885	9	0	checkm	k__Bacteria	p__Bacteroidetes	c__Bacteroidia	o__Bacteroidales	f__Porphyromonadaceae	g__Porphyromonas	NA
	ORAL_P-A-M_Bin_00032	0	non redundant		975604	197	5120	57.4964	42.446	1.43885	15	0	checkm	k__Bacteria	p__Firmicutes	c__Negativicutes	o__Selenomonadales	f__Veillonellaceae	g__Selenomonas	NA
	ORAL_P-A-M_Bin_00033	0	non redundant		2625906	421	7065	46.6813	51.7986	0.719424	10	0	checkm	k__Bacteria	p__Bacteroidetes	c__Bacteroidia	o__Bacteroidales	f__Prevotellaceae	g__Prevotella	NA
	ORAL_P-A-M_Bin_00034	0	non redundant		875719	209	4115	31.4421	41.0072	2.8777	16	0	checkm	k__Bacteria	p__Fusobacteria	c__Fusobacteriia	o__Fusobacteriales	f__Leptotrichiaceae	g__Leptotrichia	NA
	ORAL_P-A-M_Bin_00035	0	non redundant		534782	135	3805	41.1383	39.5683	1.43885	19	2	checkm	k__Bacteria	p__Bacteroidetes	c__Flavobacteriia	o__Flavobacteriales	f__Flavobacteriaceae	g__Capnocytophaga	NA
	ORAL_P-A-M_Bin_00036	0	non redundant		805927	202	3835	60.0113	35.9712	0.719424	10	0	checkm	k__Bacteria	p__Proteobacteria	c__Gammaproteobacteria	o__Cardiobacteriales	f__Cardiobacteriaceae	g__Cardiobacterium	NA
	ORAL_P-A-M_Bin_00037	1	non redundant	group_030	1925112	230	10325	71.2062	41.7266	1.43885	6	0	checkm	k__Bacteria	p__Actinobacteria	c__Actinobacteria	o__Actinomycetales	f__Actinomycetaceae	g__Actinomyces	NA
	ORAL_P-A-M_Bin_00038	0	non redundant		1126788	206	5943	30.1339	43.1655	1.43885	7	0	checkm	k__Bacteria	p__Firmicutes	c__Bacilli	o__Bacillales	f__Gemella	g__Gemella	NA
	ORAL_P-A-M_Bin_00039	0	non redundant		1920201	290	7567	39.9015	49.6403	0	7	0	checkm	k__Bacteria	p__Bacteroidetes	c__Flavobacteriia	o__Flavobacteriales	f__Flavobacteriaceae	g__Capnocytophaga	NA
	ORAL_P-A-M_Bin_00040	0	non redundant		2095067	255	10364	38.8889	51.7986	2.15827	9	0	checkm	k__Bacteria	p__Bacteroidetes	c__Flavobacteriia	o__Flavobacteriales	f__Flavobacteriaceae	g__Capnocytophaga	NA
	ORAL_P-A-M_Bin_00041	0	non redundant		565588	152	3572	40.01	22.3022	0	20	0	checkm	k__Bacteria	p__Proteobacteria	c__Epsilonproteobacteria	o__Campylobacterales	f__Campylobacteraceae	g__Campylobacter	NA
	ORAL_P-A-M_Bin_00042	0	non redundant		679882	204	3175	68.7685	33.0935	2.15827	19	2	checkm	k__Bacteria	p__Actinobacteria	c__Actinobacteria	o__Actinomycetales	f__Actinomycetaceae	g__Actinomyces	NA
	ORAL_P-A-M_Bin_00043	0	non redundant		1394865	359	3724	67.7999	31.6547	2.8777	12	0	checkm	k__Bacteria	p__Actinobacteria	c__Actinobacteria	o__Actinomycetales	f__Actinomycetaceae	g__Actinomyces	NA
	ORAL_P-A-M_Bin_00044	0	non redundant		1106220	265	4160	30.015	36.6906	1.43885	13	0	checkm	k__Bacteria	p__Fusobacteria	c__Fusobacteriia	o__Fusobacteriales	f__Leptotrichiaceae	g__Leptotrichia	NA
	ORAL_P-A-M_Bin_00045	0	non redundant		1953195	378	5503	48.1628	35.9712	0.719424	5	0	checkm	k__Bacteria	p__Bacteroidetes	c__Bacteroidia	o__Bacteroidales	f__Prevotellaceae	g__Prevotella	NA
	ORAL_P-A-M_Bin_00046	0	non redundant		1241245	253	5258	42.1261	34.5324	0	6	0	checkm	k__Bacteria	p__Proteobacteria	c__Gammaproteobacteria	o__Pasteurellales	f__Pasteurellaceae	g__Aggregatibacter	NA
	ORAL_P-A-M_Bin_00047	0	non redundant		1016300	154	7578	70.4951	25.8993	0	5	0	checkm	k__Bacteria	p__Actinobacteria	c__Actinobacteria	o__Actinomycetales	f__Actinomycetaceae	g__Actinomyces	NA
	ORAL_P-A-M_Bin_00048	0	non redundant		870616	178	5083	69.8424	32.3741	2.8777	5	0	checkm	k__Bacteria	p__Actinobacteria	c__Actinobacteria	o__Actinomycetales	f__Actinomycetaceae	g__Actinomyces	NA
	ORAL_P-A-M_Bin_00049	0	non redundant		660220	179	3654	44.3719	23.741	0.719424	6	0	checkm	k__Bacteria	p__Bacteroidetes	c__Bacteroidia	o__Bacteroidales	f__Prevotellaceae	g__Prevotella	s__Prevotella_oris
	ORAL_P-A-M_Bin_00050	0	non redundant		517978	140	3657	37.8169	17.9856	0	8	0	checkm	k__Bacteria	p__Bacteroidetes	c__Flavobacteriia	o__Flavobacteriales	f__Flavobacteriaceae	g__Capnocytophaga	s__Capnocytophaga_ochracea
	ORAL_P-A-M_Bin_00051	0	non redundant		933801	248	3761	56.3424	17.9856	0.719424	10	0	checkm	k__Bacteria	p__Actinobacteria	c__Actinobacteria	o__Actinomycetales	f__Corynebacteriaceae	g__Corynebacterium	NA
	ORAL_P-A-M_Bin_00052	0	non redundant		770086	198	3982	53.0595	30.2158	1.43885	15	0	checkm	k__Bacteria	p__Proteobacteria	c__Betaproteobacteria	o__Neisseriales	f__Neisseriaceae	g__Kingella	NA
	ORAL_P-A-M_Bin_00053	0	non redundant		902306	176	5574	38.8226	27.3381	0	2	0	checkm	k__Bacteria	p__Firmicutes	c__Bacilli	o__Lactobacillales	f__Streptococcaceae	g__Streptococcus	NA
	ORAL_P-A-M_Bin_00054	0	non redundant		812519	193	4297	31.528	25.1799	1.43885	10	0	checkm	k__Bacteria	p__Fusobacteria	c__Fusobacteriia	o__Fusobacteriales	f__Leptotrichiaceae	g__Leptotrichia	NA
	ORAL_P-A-M_Bin_00055	0	non redundant		956016	215	4707	48.331	20.1439	0	4	0	checkm	k__Bacteria	p__Proteobacteria	c__Betaproteobacteria	o__Neisseriales	f__Neisseriaceae	g__Neisseria	NA
	ORAL_P-A-M_Bin_00056	0	non redundant		1180303	287	4042	67.7212	26.6187	2.8777	3	0	checkm	k__Bacteria	p__Actinobacteria	c__Actinobacteria	o__Actinomycetales	f__Actinomycetaceae	g__Actinomyces	NA
	ORAL_P-A-M_Bin_00058	0	non redundant		550092	170	3070	41.3879	15.1079	2.15827	2	1	checkm	k__Bacteria	p__Firmicutes	c__Bacilli	o__Lactobacillales	f__Streptococcaceae	g__Streptococcus	s__Streptococcus_salivarius
	ORAL_P-A-M_Bin_00059	0	non redundant		1258118	275	4907	70.8677	18.705	0	1	0	checkm	k__Bacteria	p__Actinobacteria	c__Actinobacteria	o__Actinomycetales	f__Actinomycetaceae	g__Actinomyces	NA
	ORAL_P-A-M_Bin_00060	0	non redundant		548349	147	3751	42.9303	17.2662	0.719424	2	1	checkm	k__Bacteria	p__Proteobacteria	c__Gammaproteobacteria	o__Pasteurellales	f__Pasteurellaceae	g__Aggregatibacter	NA
	ORAL_P-A-M_Bin_00061	0	non redundant		1085006	273	3883	26.2716	15.8273	2.15827	2	0	checkm	k__Bacteria	p__Fusobacteria	c__Fusobacteriia	o__Fusobacteriales	f__Fusobacteriaceae	g__Fusobacterium	s__Fusobacterium_nucleatum
	ORAL_P-A-M_Bin_00062	0	non redundant		740421	200	3664	64.7863	14.3885	0	5	0	checkm	k__Bacteria	p__Actinobacteria	c__Actinobacteria	o__Actinomycetales	f__Actinomycetaceae	g__Actinobaculum	NA
	ORAL_P-A-M_Bin_00063	0	non redundant		596804	151	3899	47.2565	14.3885	2.15827	2	0	checkm	k__Bacteria	p__Firmicutes	c__Bacilli	o__Lactobacillales	f__Aerococcaceae	NA	NA
	ORAL_P-A-M_Bin_00064	0	non redundant		1003925	245	3822	46.5451	13.6691	5.03597	2	0	checkm	k__Bacteria	p__Proteobacteria	c__Epsilonproteobacteria	o__Campylobacterales	f__Campylobacteraceae	g__Campylobacter	NA
	ORAL_P-A-M_Bin_00065	0	non redundant		861115	137	7263	70.533	14.3885	1.43885	2	0	checkm	k__Bacteria	p__Actinobacteria	c__Actinobacteria	o__Actinomycetales	f__Actinomycetaceae	g__Actinomyces	NA
	ORAL_P-A-M_Bin_00066	1	redundant	group_043	545647	127	4205	49.1131	11.5108	0.719424	5	0	checkm	k__Bacteria	p__Proteobacteria	c__Betaproteobacteria	o__Neisseriales	f__Neisseriaceae	g__Neisseria	NA
	ORAL_P-A-M_Bin_00067	0	non redundant		866656	137	7538	44.3155	7.19424	0	3	0	checkm	k__Bacteria	p__Bacteroidetes	c__Bacteroidia	o__Bacteroidales	f__Prevotellaceae	g__Prevotella	NA
	ORAL_P-A-M_Bin_00068	0	non redundant		1046126	248	4064	70.9966	6.47482	0	0	0	manual	k__Bacteria	p__Actinobacteria	c__Actinobacteria	o__Actinomycetales	f__Actinomycetaceae	g__Actinomyces	NA
	ORAL_P-A-M_Bin_00069	0	non redundant		529479	108	5256	25.8153	9.35252	0	1	0	checkm	k__Bacteria	p__Fusobacteria	c__Fusobacteriia	o__Fusobacteriales	f__Fusobacteriaceae	g__Fusobacterium	s__Fusobacterium_nucleatum
	ORAL_P-A-M_MAG_00001	0	non redundant		2518097	133	30544	42.235	97.1223	2.8777	42	1	checkm	k__Bacteria	p__Bacteroidetes	c__Bacteroidia	o__Bacteroidales	f__Prevotellaceae	g__Prevotella	NA
	ORAL_P-A-M_MAG_00002	0	non redundant		1796363	178	13674	36.4969	94.964	2.8777	43	0	checkm	k__Bacteria	p__Bacteroidetes	c__Flavobacteriia	o__Flavobacteriales	f__Flavobacteriaceae	NA	NA
	ORAL_P-A-M_MAG_00003	1	non redundant	group_045	1747120	129	19505	55.0745	97.1223	2.15827	35	0	checkm	k__Bacteria	p__Proteobacteria	c__Betaproteobacteria	o__Neisseriales	f__Neisseriaceae	g__Kingella	NA
	ORAL_P-A-M_MAG_00004	0	non redundant		2101231	328	7369	44.9002	89.9281	5.03597	41	1	checkm	k__Bacteria	p__Proteobacteria	c__Epsilonproteobacteria	o__Campylobacterales	f__Campylobacteraceae	g__Campylobacter	s__Campylobacter_showae
	ORAL_P-A-M_MAG_00005	0	non redundant		1408293	237	6642	43.5105	82.0144	0.719424	37	0	checkm	k__Bacteria	p__Bacteroidetes	c__Bacteroidia	o__Bacteroidales	NA	NA	NA
	ORAL_P-A-M_MAG_00006	0	non redundant		1739601	339	5440	32.5567	77.6978	0.719424	39	0	checkm	k__Bacteria	p__Firmicutes	c__Clostridia	o__Clostridiales	NA	NA	NA
	ORAL_P-A-M_MAG_00007	1	redundant	group_026	1040035	21	68217	35.6703	70.5036	2.15827	41	0	manual	k__Bacteria	Candidate division SR1	Candidate division SR1	Candidate division SR1	Candidate division SR1	Candidate division SR1	Candidate division SR1
	ORAL_P-A-M_MAG_00008	0	non redundant		2076297	364	6299	69.7597	79.1367	0.719424	31	0	checkm	k__Bacteria	p__Actinobacteria	c__Actinobacteria	o__Actinomycetales	f__Actinomycetaceae	g__Actinomyces	NA
	ORAL_P-A-M_MAG_00009	0	non redundant		1684040	305	6079	54.4287	75.5396	0.719424	30	0	checkm	k__Bacteria	p__Proteobacteria	c__Betaproteobacteria	o__Neisseriales	f__Neisseriaceae	g__Kingella	NA
	ORAL_P-A-M_MAG_00010	0	non redundant		1706313	249	8641	55.2929	71.9424	0	34	0	checkm	k__Bacteria	p__Bacteroidetes	c__Bacteroidia	o__Bacteroidales	NA	NA	NA
	ORAL_P-A-M_MAG_00011	0	non redundant		2052421	345	6506	36.4883	79.1367	3.59712	32	0	checkm	k__Bacteria	p__Firmicutes	c__Clostridia	o__Clostridiales	f__Eubacteriaceae	g__Eubacterium	NA
	ORAL_P-A-M_MAG_00013	0	non redundant		1964697	244	9814	68.3813	79.8561	3.59712	23	2	checkm	k__Bacteria	p__Actinobacteria	c__Actinobacteria	o__Actinomycetales	f__Actinomycetaceae	g__Actinobaculum	NA
	ORAL_P-A-M_MAG_00019	1	redundant	group_055	2662221	304	11836	63.7758	71.9424	1.43885	22	0	checkm	k__Bacteria	p__Actinobacteria	c__Actinobacteria	o__Actinomycetales	f__Propionibacteriaceae	NA	NA
	ORAL_P-A-M_MAG_00021	1	non redundant	group_001	2133135	167	17853	66.8132	70.5036	2.8777	16	0	checkm	k__Bacteria	p__Actinobacteria	c__Actinobacteria	o__Actinomycetales	f__Actinomycetaceae	g__Actinomyces	NA
	ORAL_P-A-M_MAG_00022	1	non redundant	group_016	2103018	196	13985	65.8298	71.223	2.8777	14	0	checkm	k__Bacteria	p__Actinobacteria	c__Actinobacteria	o__Actinomycetales	f__Actinomycetaceae	g__Actinomyces	s__Actinomyces_odontolyticus
	ORAL_P-B-F_Bin_00024	0	non redundant		1830519	119	22844	33.0841	69.0647	1.43885	33	2	checkm	k__Bacteria	p__Firmicutes	c__Clostridia	o__Clostridiales	NA	NA	NA
	ORAL_P-B-F_Bin_00025	1	non redundant	group_049	1000923	132	10084	45.9162	63.3094	0.719424	40	0	checkm	k__Bacteria	p__Firmicutes	c__Negativicutes	o__Selenomonadales	f__Veillonellaceae	g__Dialister	NA
	ORAL_P-B-F_Bin_00031	0	non redundant		895506	146	7324	43.7994	49.6403	2.8777	28	0	checkm	k__Bacteria	p__Bacteroidetes	c__Bacteroidia	o__Bacteroidales	f__Prevotellaceae	g__Prevotella	NA
	ORAL_P-B-F_Bin_00032	0	non redundant		1047341	41	38718	38.5703	67.6259	7.91367	39	0	manual	k__Bacteria	Candidate division SR1	Candidate division SR1	Candidate division SR1	Candidate division SR1	Candidate division SR1	Candidate division SR1
	ORAL_P-B-F_Bin_00034	0	non redundant		1158283	213	5846	49.5012	59.7122	1.43885	33	1	checkm	k__Bacteria	p__Spirochaetes	c__Spirochaetia	o__Spirochaetales	f__Spirochaetaceae	g__Treponema	NA
	ORAL_P-B-F_Bin_00035	1	redundant	group_021	1146763	142	9344	42.4842	43.1655	0.719424	9	0	checkm	k__Bacteria	p__Bacteroidetes	c__Bacteroidia	o__Bacteroidales	NA	NA	NA
	ORAL_P-B-F_Bin_00036	1	redundant	group_014	1124669	246	4728	56.3384	48.9209	0	28	1	checkm	k__Bacteria	p__Bacteroidetes	c__Bacteroidia	o__Bacteroidales	f__Prevotellaceae	g__Prevotella	NA
	ORAL_P-B-F_Bin_00037	0	non redundant		684474	35	38397	44.6223	61.8705	0	22	0	manual	k__Bacteria	TM7	TM7	TM7	TM7	TM7	TM7
	ORAL_P-B-F_Bin_00038	0	non redundant		1800373	265	8570	46.0267	61.1511	0	27	0	checkm	k__Bacteria	p__Proteobacteria	c__Epsilonproteobacteria	o__Campylobacterales	f__Campylobacteraceae	g__Campylobacter	s__Campylobacter_showae
	ORAL_P-B-F_Bin_00039	0	non redundant		1449304	315	4829	43.8288	54.6763	0.719424	23	0	checkm	k__Bacteria	p__Bacteroidetes	c__Bacteroidia	o__Bacteroidales	f__Prevotellaceae	g__Prevotella	s__Prevotella_oris
	ORAL_P-B-F_Bin_00040	0	non redundant		741881	199	3783	51.1776	53.2374	4.31655	25	0	checkm	k__Bacteria	p__Firmicutes	c__Negativicutes	o__Selenomonadales	f__Veillonellaceae	g__Selenomonas	NA
	ORAL_P-B-F_Bin_00041	0	non redundant		1712055	296	6391	49.2583	61.8705	0.719424	24	0	checkm	k__Bacteria	p__Bacteroidetes	c__Bacteroidia	o__Bacteroidales	f__Prevotellaceae	g__Prevotella	NA
	ORAL_P-B-F_Bin_00042	1	non redundant	group_011	2824379	460	7180	65.3721	63.3094	2.15827	17	0	checkm	k__Bacteria	p__Proteobacteria	c__Betaproteobacteria	o__Burkholderiales	NA	NA	NA
	ORAL_P-B-F_Bin_00043	0	non redundant		1731686	450	3757	68.8928	58.2734	9.35252	26	0	checkm	k__Bacteria	p__Actinobacteria	c__Actinobacteria	o__Actinomycetales	f__Actinomycetaceae	g__Actinomyces	NA
	ORAL_P-B-F_Bin_00045	1	redundant	group_039	1769519	281	7179	57.443	66.9065	0.719424	21	1	checkm	k__Bacteria	p__Firmicutes	c__Negativicutes	o__Selenomonadales	f__Veillonellaceae	g__Selenomonas	s__Selenomonas_artemidis
	ORAL_P-B-F_Bin_00046	0	non redundant		868880	225	3895	58.3797	48.2014	1.43885	25	0	checkm	k__Bacteria	p__Firmicutes	c__Negativicutes	o__Selenomonadales	f__Veillonellaceae	g__Selenomonas	NA
	ORAL_P-B-F_Bin_00047	0	non redundant		2285332	201	16750	42.2897	69.7842	1.43885	17	0	checkm	k__Bacteria	p__Bacteroidetes	c__Flavobacteriia	o__Flavobacteriales	f__Flavobacteriaceae	g__Capnocytophaga	NA
	ORAL_P-B-F_Bin_00048	1	redundant	group_012	669649	69	13843	48.2456	56.1151	0	16	0	manual	k__Bacteria	TM7	TM7	TM7	TM7	TM7	TM7
	ORAL_P-B-F_Bin_00049	0	non redundant		1961203	161	16867	54.9372	69.7842	2.15827	15	0	checkm	k__Bacteria	p__Firmicutes	c__Negativicutes	o__Selenomonadales	f__Veillonellaceae	g__Selenomonas	NA
	ORAL_P-B-F_Bin_00050	1	redundant	group_006	1780276	102	26004	37.9649	65.4676	1.43885	18	1	checkm	k__Bacteria	p__Proteobacteria	c__Gammaproteobacteria	o__Pasteurellales	f__Pasteurellaceae	g__Haemophilus	s__Haemophilus_haemolyticus
	ORAL_P-B-F_Bin_00051	0	non redundant		1861485	259	8823	51.301	55.3957	1.43885	12	0	checkm	k__Bacteria	p__Bacteroidetes	c__Bacteroidia	o__Bacteroidales	f__Prevotellaceae	g__Prevotella	NA
	ORAL_P-B-F_Bin_00052	0	non redundant		2246141	280	10481	67.6531	61.8705	4.31655	8	1	checkm	k__Bacteria	p__Actinobacteria	c__Actinobacteria	o__Actinomycetales	f__Actinomycetaceae	g__Actinomyces	NA
	ORAL_P-B-F_Bin_00053	1	redundant	group_004	1441069	290	5158	39.3183	51.0791	0.719424	12	0	checkm	k__Bacteria	p__Bacteroidetes	c__Flavobacteriia	o__Flavobacteriales	f__Flavobacteriaceae	g__Capnocytophaga	NA
	ORAL_P-B-F_Bin_00054	1	redundant	group_036	1621575	236	8537	57.1595	52.518	0	10	0	checkm	k__Bacteria	p__Actinobacteria	c__Actinobacteria	o__Actinomycetales	f__Micrococcaceae	g__Rothia	NA
	ORAL_P-B-F_Bin_00055	0	non redundant		2384568	181	18566	48.5031	58.2734	2.15827	15	0	checkm	k__Bacteria	p__Bacteroidetes	c__Bacteroidia	o__Bacteroidales	f__Prevotellaceae	g__Prevotella	s__Prevotella_maculosa
	ORAL_P-B-F_Bin_00056	0	non redundant		1868944	262	8458	65.6164	63.3094	0.719424	13	0	checkm	k__Bacteria	p__Actinobacteria	c__Actinobacteria	o__Actinomycetales	f__Actinomycetaceae	g__Actinomyces	s__Actinomyces_odontolyticus
	ORAL_P-B-F_Bin_00057	0	non redundant		1318894	103	20808	50.4621	56.8345	7.91367	12	0	checkm	k__Bacteria	p__Firmicutes	c__Negativicutes	o__Selenomonadales	f__Veillonellaceae	g__Selenomonas	NA
	ORAL_P-B-F_Bin_00058	0	non redundant		1030188	213	4843	56.6254	47.482	1.43885	25	0	checkm	k__Bacteria	p__Firmicutes	c__Clostridia	o__Clostridiales	f__Lachnospiraceae	g__Oribacterium	NA
	ORAL_P-B-F_Bin_00060	0	non redundant		1300749	288	4735	64.853	42.446	1.43885	17	1	checkm	k__Bacteria	p__Proteobacteria	c__Betaproteobacteria	o__Burkholderiales	f__Comamonadaceae	NA	NA
	ORAL_P-B-F_Bin_00061	0	non redundant		1511254	305	5149	70.3269	32.3741	3.59712	16	1	checkm	k__Bacteria	p__Actinobacteria	c__Actinobacteria	o__Actinomycetales	f__Actinomycetaceae	NA	NA
	ORAL_P-B-F_Bin_00062	0	non redundant		787933	218	3545	41.7177	35.9712	0	20	0	checkm	k__Bacteria	p__Bacteroidetes	c__Bacteroidia	o__Bacteroidales	f__Prevotellaceae	g__Prevotella	s__Prevotella_melaninogenica
	ORAL_P-B-F_Bin_00063	1	non redundant	group_048	1516308	328	4821	45.8406	25.8993	0.719424	18	1	checkm	k__Bacteria	p__Bacteroidetes	c__Bacteroidia	o__Bacteroidales	f__Prevotellaceae	g__Prevotella	NA
	ORAL_P-B-F_Bin_00064	0	non redundant		1457998	287	5506	29.1943	43.8849	0.719424	7	0	checkm	k__Bacteria	p__Fusobacteria	c__Fusobacteriia	o__Fusobacteriales	f__Leptotrichiaceae	g__Leptotrichia	NA
	ORAL_P-B-F_Bin_00065	0	non redundant		938131	123	9112	43.9549	46.0432	0.719424	6	0	checkm	k__Bacteria	p__Bacteroidetes	c__Bacteroidia	o__Bacteroidales	NA	NA	NA
	ORAL_P-B-F_Bin_00066	0	non redundant		1467640	283	5583	46.1207	49.6403	0	16	0	checkm	k__Bacteria	p__Bacteroidetes	c__Bacteroidia	o__Bacteroidales	f__Prevotellaceae	g__Prevotella	NA
	ORAL_P-B-F_Bin_00067	1	redundant	group_027	1236868	279	4496	50.1874	44.6043	0	14	0	checkm	k__Bacteria	p__Proteobacteria	c__Betaproteobacteria	o__Neisseriales	f__Neisseriaceae	g__Neisseria	NA
	ORAL_P-B-F_Bin_00068	0	non redundant		917396	146	7258	31.9341	40.2878	0.719424	8	0	checkm	k__Bacteria	p__Proteobacteria	c__Alphaproteobacteria	o__Rickettsiales	NA	NA	NA
	ORAL_P-B-F_Bin_00069	1	non redundant	group_053	1264762	135	10903	43.381	48.9209	0	5	0	checkm	k__Bacteria	p__Proteobacteria	c__Gammaproteobacteria	o__Pasteurellales	f__Pasteurellaceae	g__Aggregatibacter	NA
	ORAL_P-B-F_Bin_00070	0	non redundant		558393	51	13908	30.6635	34.5324	0	16	0	checkm	k__Bacteria	p__Firmicutes	c__Clostridia	o__Clostridiales	NA	NA	NA
	ORAL_P-B-F_Bin_00071	0	non redundant		538101	121	4715	38.6096	28.0576	0.719424	13	0	checkm	k__Bacteria	p__Firmicutes	c__Bacilli	o__Lactobacillales	f__Carnobacteriaceae	g__Granulicatella	NA
	ORAL_P-B-F_Bin_00072	0	non redundant		1187811	268	4606	37.2866	43.8849	2.8777	13	1	checkm	k__Bacteria	p__Firmicutes	c__Clostridia	o__Clostridiales	f__Eubacteriaceae	g__Eubacterium	NA
	ORAL_P-B-F_Bin_00073	0	non redundant		2090402	234	11863	57.5056	51.0791	10.7914	14	1	checkm	k__Bacteria	p__Firmicutes	c__Negativicutes	o__Selenomonadales	f__Veillonellaceae	g__Selenomonas	NA
	ORAL_P-B-F_Bin_00074	0	non redundant		789471	137	6157	56.7075	27.3381	0.719424	11	0	checkm	k__Bacteria	p__Proteobacteria	c__Betaproteobacteria	o__Burkholderiales	f__Comamonadaceae	NA	NA
	ORAL_P-B-F_Bin_00075	0	non redundant		885544	207	4392	35.917	38.1295	0.719424	10	0	checkm	k__Bacteria	p__Bacteroidetes	c__Flavobacteriia	o__Flavobacteriales	f__Flavobacteriaceae	NA	NA
	ORAL_P-B-F_Bin_00076	0	non redundant		909469	238	3820	55.4377	38.1295	0.719424	12	1	checkm	k__Bacteria	p__Firmicutes	c__Clostridia	o__Clostridiales	f__Eubacteriaceae	g__Eubacterium	NA
	ORAL_P-B-F_Bin_00077	0	non redundant		846562	188	4517	55.5857	41.7266	0.719424	3	0	checkm	k__Bacteria	p__Firmicutes	c__Negativicutes	o__Selenomonadales	f__Veillonellaceae	g__Selenomonas	NA
	ORAL_P-B-F_Bin_00078	0	non redundant		1305358	254	5504	42.2578	42.446	1.43885	11	0	checkm	k__Bacteria	p__Firmicutes	c__Bacilli	o__Lactobacillales	f__Streptococcaceae	g__Streptococcus	NA
	ORAL_P-B-F_Bin_00079	0	non redundant		1321028	161	10464	58.2147	37.4101	0	7	0	checkm	k__Bacteria	p__Firmicutes	c__Negativicutes	o__Selenomonadales	f__Veillonellaceae	g__Selenomonas	NA
	ORAL_P-B-F_Bin_00080	0	non redundant		2078955	394	5727	71.701	38.8489	0	3	0	checkm	k__Bacteria	p__Actinobacteria	c__Actinobacteria	o__Actinomycetales	f__Actinomycetaceae	g__Actinomyces	NA
	ORAL_P-B-F_Bin_00081	0	non redundant		937233	228	4167	40.2481	27.3381	0.719424	13	0	checkm	k__Bacteria	p__Bacteroidetes	c__Bacteroidia	o__Bacteroidales	f__Prevotellaceae	g__Prevotella	NA
	ORAL_P-B-F_Bin_00082	0	non redundant		781177	183	4313	67.355	27.3381	0.719424	6	0	checkm	k__Bacteria	p__Actinobacteria	c__Actinobacteria	o__Actinomycetales	f__Actinomycetaceae	g__Actinomyces	NA
	ORAL_P-B-F_Bin_00083	0	non redundant		774282	175	4487	46.3139	21.5827	0	2	0	checkm	k__Bacteria	p__Proteobacteria	c__Epsilonproteobacteria	o__Campylobacterales	f__Campylobacteraceae	g__Campylobacter	s__Campylobacter_showae
	ORAL_P-B-F_Bin_00085	0	non redundant		838931	194	4227	38.8352	21.5827	0.719424	5	1	checkm	k__Bacteria	p__Proteobacteria	c__Gammaproteobacteria	o__Pasteurellales	f__Pasteurellaceae	g__Haemophilus	s__Haemophilus_parainfluenzae
	ORAL_P-B-F_Bin_00086	0	non redundant		1228507	239	5593	67.4627	19.4245	0.719424	6	0	checkm	k__Bacteria	p__Actinobacteria	c__Actinobacteria	o__Actinomycetales	f__Actinomycetaceae	g__Actinomyces	NA
	ORAL_P-B-F_Bin_00087	0	non redundant		1064111	219	5097	38.8671	28.0576	0	4	0	checkm	k__Bacteria	p__Firmicutes	c__Bacilli	o__Lactobacillales	f__Streptococcaceae	g__Streptococcus	NA
	ORAL_P-B-F_Bin_00088	0	non redundant		656021	145	4214	46.9689	20.1439	0.719424	2	0	checkm	k__Bacteria	p__Firmicutes	c__Bacilli	o__Lactobacillales	f__Aerococcaceae	NA	NA
	ORAL_P-B-F_Bin_00089	0	non redundant		893036	166	5781	43.6701	17.2662	0.719424	2	0	checkm	k__Bacteria	p__Bacteroidetes	c__Bacteroidia	o__Bacteroidales	f__Prevotellaceae	g__Prevotella	NA
	ORAL_P-B-F_Bin_00090	0	non redundant		579006	152	3647	56.9758	9.35252	0	6	0	checkm	k__Bacteria	p__Proteobacteria	c__Betaproteobacteria	o__Neisseriales	f__Neisseriaceae	g__Neisseria	NA
	ORAL_P-B-F_Bin_00091	0	non redundant		1250526	231	5584	72.138	17.9856	0.719424	4	0	checkm	k__Bacteria	p__Actinobacteria	c__Actinobacteria	o__Actinomycetales	f__Actinomycetaceae	g__Actinomyces	NA
	ORAL_P-B-F_Bin_00092	0	non redundant		1159836	272	4124	26.5536	19.4245	1.43885	3	0	checkm	k__Bacteria	p__Fusobacteria	c__Fusobacteriia	o__Fusobacteriales	f__Fusobacteriaceae	g__Fusobacterium	s__Fusobacterium_nucleatum
	ORAL_P-B-F_Bin_00093	0	non redundant		783940	217	3493	47.4381	25.1799	0.719424	5	0	checkm	k__Bacteria	p__Proteobacteria	c__Epsilonproteobacteria	o__Campylobacterales	f__Campylobacteraceae	g__Campylobacter	NA
	ORAL_P-B-F_Bin_00094	0	non redundant		1100045	235	4927	67.7553	15.1079	4.31655	1	1	checkm	k__Bacteria	p__Actinobacteria	c__Actinobacteria	o__Actinomycetales	f__Actinomycetaceae	g__Actinomyces	s__Actinomyces_naeslundii
	ORAL_P-B-F_Bin_00095	1	redundant	group_050	1809192	390	4690	69.7276	14.3885	0.719424	1	0	checkm	k__Bacteria	p__Actinobacteria	c__Actinobacteria	o__Actinomycetales	f__Actinomycetaceae	g__Actinomyces	NA
	ORAL_P-B-F_Bin_00097	0	non redundant		658708	97	8440	50.8547	15.1079	0	2	0	checkm	k__Bacteria	p__Bacteroidetes	c__Bacteroidia	o__Bacteroidales	f__Prevotellaceae	g__Prevotella	NA
	ORAL_P-B-F_Bin_00098	0	non redundant		1633328	309	5630	38.6019	15.8273	1.43885	1	0	checkm	k__Bacteria	p__Firmicutes	c__Bacilli	o__Lactobacillales	f__Streptococcaceae	g__Streptococcus	NA
	ORAL_P-B-F_Bin_00099	0	non redundant		507555	131	3827	52.7242	14.3885	0	4	0	checkm	k__Bacteria	p__Proteobacteria	c__Betaproteobacteria	o__Neisseriales	f__Neisseriaceae	g__Neisseria	NA
	ORAL_P-B-F_Bin_00100	0	non redundant		659327	148	4410	36.4757	15.8273	0	6	0	checkm	k__Bacteria	p__Fusobacteria	c__Fusobacteriia	o__Fusobacteriales	f__Leptotrichiaceae	g__Leptotrichia	NA
	ORAL_P-B-F_Bin_00101	0	non redundant		828623	170	5322	66.7705	9.35252	1.43885	1	0	checkm	k__Bacteria	p__Actinobacteria	c__Actinobacteria	o__Actinomycetales	f__Actinomycetaceae	g__Actinomyces	s__Actinomyces_naeslundii
	ORAL_P-B-F_Bin_00102	0	non redundant		654866	141	4814	37.6654	9.35252	0.719424	3	0	checkm	k__Bacteria	p__Firmicutes	c__Bacilli	o__Lactobacillales	f__Streptococcaceae	g__Streptococcus	NA
	ORAL_P-B-F_Bin_00103	0	non redundant		619290	144	4430	39.2195	10.7914	0	2	0	checkm	k__Bacteria	p__Bacteroidetes	c__Flavobacteriia	o__Flavobacteriales	f__Flavobacteriaceae	g__Capnocytophaga	NA
	ORAL_P-B-F_Bin_00104	0	non redundant		555551	47	29108	43.3685	4.31655	0	1	0	checkm	k__Bacteria	p__Firmicutes	c__Negativicutes	o__Selenomonadales	f__Veillonellaceae	g__Selenomonas	NA
	ORAL_P-B-F_Bin_00105	0	non redundant		552772	113	5122	46.1183	7.91367	0	0	0	manual	k__Bacteria	p__Bacteroidetes	c__Bacteroidia	o__Bacteroidales	f__Prevotellaceae	g__Prevotella	NA
	ORAL_P-B-F_Bin_00106	0	non redundant		626645	154	4031	71.1881	9.35252	0	1	0	checkm	k__Bacteria	p__Actinobacteria	c__Actinobacteria	o__Actinomycetales	f__Actinomycetaceae	g__Actinomyces	NA
	ORAL_P-B-F_Bin_00107	0	non redundant		600268	127	5190	36.35	7.91367	0.719424	0	0	manual	k__Bacteria	p__Bacteroidetes	c__Flavobacteriia	o__Flavobacteriales	f__Flavobacteriaceae	g__Riemerella	NA
	ORAL_P-B-F_Bin_00108	0	non redundant		595047	102	6629	46.4923	4.31655	0	1	0	checkm	k__Bacteria	p__Bacteroidetes	c__Bacteroidia	o__Bacteroidales	f__Prevotellaceae	g__Prevotella	NA
	ORAL_P-B-F_Bin_00109	0	non redundant		691309	178	3756	69.5886	4.31655	0.719424	0	0	manual	k__Bacteria	p__Actinobacteria	c__Actinobacteria	o__Actinomycetales	f__Actinomycetaceae	g__Actinomyces	NA
	ORAL_P-B-F_Bin_00110	0	non redundant		936495	162	6185	64.0767	1.43885	0	0	0	manual	k__Bacteria	p__Actinobacteria	c__Actinobacteria	o__Actinomycetales	f__Propionibacteriaceae	g__Pseudopropionibacterium	NA
	ORAL_P-B-F_MAG_00001	0	non redundant		3019386	163	28158	62.1424	97.1223	0.719424	42	0	checkm	k__Bacteria	p__Actinobacteria	c__Actinobacteria	o__Coriobacteriales	f__Coriobacteriaceae	g__Olsenella	NA
	ORAL_P-B-F_MAG_00002	1	non redundant	group_022	2121837	107	26599	48.8923	97.1223	1.43885	43	0	checkm	k__Bacteria	p__Bacteroidetes	c__Bacteroidia	o__Bacteroidales	f__Porphyromonadaceae	g__Porphyromonas	s__Porphyromonas_gingivalis
	ORAL_P-B-F_MAG_00003	0	non redundant		1422226	22	94291	53.2912	96.4029	0	41	0	checkm	k__Bacteria	p__Actinobacteria	c__Actinobacteria	o__Bifidobacteriales	f__Bifidobacteriaceae	g__Parascardovia	NA
	ORAL_P-B-F_MAG_00004	1	non redundant	group_033	2252373	89	43826	54.5833	97.8417	0	32	0	checkm	k__Bacteria	p__Proteobacteria	c__Betaproteobacteria	o__Neisseriales	f__Neisseriaceae	g__Kingella	NA
	ORAL_P-B-F_MAG_00005	0	non redundant		2345564	137	29395	38.9994	98.5612	0.719424	43	0	checkm	k__Bacteria	p__Bacteroidetes	c__Flavobacteriia	o__Flavobacteriales	f__Flavobacteriaceae	g__Capnocytophaga	NA
	ORAL_P-B-F_MAG_00006	0	non redundant		1917975	97	29519	30.4397	94.2446	0.719424	42	0	checkm	k__Bacteria	p__Bacteroidetes	c__Flavobacteriia	o__Flavobacteriales	f__Flavobacteriaceae	g__Capnocytophaga	NA
	ORAL_P-B-F_MAG_00007	0	non redundant		2404105	134	24201	47.7047	92.8058	0.719424	43	0	checkm	k__Bacteria	p__Bacteroidetes	c__Bacteroidia	o__Bacteroidales	f__Prevotellaceae	g__Prevotella	NA
	ORAL_P-B-F_MAG_00008	1	non redundant	group_060	2154890	137	23724	56.0903	94.2446	2.8777	43	0	checkm	k__Bacteria	p__Bacteroidetes	c__Bacteroidia	o__Bacteroidales	f__Porphyromonadaceae	g__Porphyromonas	NA
	ORAL_P-B-F_MAG_00009	0	non redundant		2249752	72	48211	44.9663	84.1727	0	42	0	checkm	k__Bacteria	p__Spirochaetes	c__Spirochaetia	o__Spirochaetales	f__Spirochaetaceae	g__Treponema	NA
	ORAL_P-B-F_MAG_00010	1	non redundant	group_034	784149	20	82291	38.8359	80.5755	0	40	0	manual	k__Bacteria	TM7	TM7	TM7	TM7	TM7	TM7
	ORAL_P-B-F_MAG_00011	0	non redundant		1939326	54	61506	41.3191	89.9281	1.43885	43	0	checkm	k__Bacteria	p__Bacteroidetes	c__Bacteroidia	o__Bacteroidales	f__Prevotellaceae	g__Prevotella	NA
	ORAL_P-B-F_MAG_00012	1	redundant	group_018	2245633	164	19270	59.4496	90.6475	0.719424	29	0	checkm	k__Bacteria	p__Proteobacteria	c__Betaproteobacteria	o__Neisseriales	f__Neisseriaceae	g__Neisseria	NA
	ORAL_P-B-F_MAG_00013	0	non redundant		1863472	138	22425	37.877	83.4532	1.43885	40	0	checkm	k__Bacteria	p__Bacteroidetes	c__Flavobacteriia	o__Flavobacteriales	f__Flavobacteriaceae	g__Capnocytophaga	NA
	ORAL_P-B-F_MAG_00014	0	non redundant		2646408	89	44549	50.5909	92.0863	1.43885	39	0	checkm	k__Bacteria	p__Bacteroidetes	c__Bacteroidia	o__Bacteroidales	f__Prevotellaceae	g__Prevotella	s__Prevotella_denticola
	ORAL_P-B-F_MAG_00015	0	non redundant		2710193	237	16018	42.9602	89.2086	2.8777	32	1	checkm	k__Bacteria	p__Bacteroidetes	c__Bacteroidia	o__Bacteroidales	f__Prevotellaceae	g__Prevotella	NA
	ORAL_P-B-F_MAG_00016	0	non redundant		1010868	21	82255	24.9502	73.3813	0	31	0	manual	k__Bacteria	GN02	GN02	GN02	GN02	GN02	GN02
	ORAL_P-B-F_MAG_00017	0	non redundant		2192414	387	6148	37.6834	77.6978	3.59712	39	1	checkm	k__Bacteria	p__Firmicutes	c__Clostridia	o__Clostridiales	NA	NA	NA
	ORAL_P-B-F_MAG_00018	0	non redundant		2431383	183	20765	58.5081	83.4532	0.719424	19	0	checkm	k__Bacteria	p__Proteobacteria	c__Gammaproteobacteria	o__Cardiobacteriales	f__Cardiobacteriaceae	g__Cardiobacterium	NA
	ORAL_P-B-F_MAG_00019	0	non redundant		1682933	312	5733	68.8339	82.7338	1.43885	36	0	checkm	k__Bacteria	p__Actinobacteria	c__Actinobacteria	o__Actinomycetales	f__Actinomycetaceae	g__Actinobaculum	NA
	ORAL_P-B-F_MAG_00020	0	non redundant		775906	98	8438	47.8346	73.3813	0	37	0	manual	k__Bacteria	TM7	TM7	TM7	TM7	TM7	TM7
	ORAL_P-B-F_MAG_00021	0	non redundant		2885043	284	13491	65.7076	82.0144	1.43885	33	0	checkm	k__Bacteria	p__Proteobacteria	c__Betaproteobacteria	o__Burkholderiales	NA	NA	NA
	ORAL_P-B-F_MAG_00022	0	non redundant		2885146	122	36422	64.7667	82.7338	2.15827	34	0	checkm	k__Bacteria	p__Actinobacteria	c__Actinobacteria	o__Actinomycetales	f__Propionibacteriaceae	NA	NA
	ORAL_P-B-F_MAG_00023	0	non redundant		2141101	68	47243	59.3743	84.1727	0	29	0	checkm	k__Bacteria	p__Actinobacteria	c__Actinobacteria	o__Actinomycetales	f__Micrococcaceae	g__Rothia	s__Rothia_mucilaginosa
	ORAL_P-B-F_MAG_00026	0	non redundant		899001	124	8431	52.1509	70.5036	1.43885	31	1	manual	k__Bacteria	TM7	TM7	TM7	TM7	TM7	TM7
	ORAL_P-B-F_MAG_00027	1	redundant	group_051	1852083	81	39587	50.9829	80.5755	0.719424	24	0	checkm	k__Bacteria	p__Bacteroidetes	c__Bacteroidia	o__Bacteroidales	f__Porphyromonadaceae	g__Porphyromonas	NA
	ORAL_P-B-F_MAG_00028	0	non redundant		2149439	117	30047	55.8925	79.1367	0.719424	24	0	checkm	k__Bacteria	p__Bacteroidetes	c__Bacteroidia	o__Bacteroidales	f__Porphyromonadaceae	g__Porphyromonas	NA
	ORAL_P-B-F_MAG_00029	0	non redundant		1030558	198	5525	46.1115	71.223	0	28	0	checkm	k__Bacteria	p__Actinobacteria	c__Actinobacteria	o__Coriobacteriales	f__Coriobacteriaceae	NA	NA
	ORAL_P-B-F_MAG_00030	1	non redundant	group_009	759152	31	29025	50.9629	70.5036	0	25	0	manual	k__Bacteria	TM7	TM7	TM7	TM7	TM7	TM7
	ORAL_P-B-F_MAG_00033	1	redundant	group_047	2030244	202	14922	40.7492	77.6978	1.43885	29	0	checkm	k__Bacteria	p__Bacteroidetes	c__Flavobacteriia	o__Flavobacteriales	f__Flavobacteriaceae	g__Capnocytophaga	NA
	ORAL_P-B-F_MAG_00044	0	non redundant		2789272	245	17098	69.3585	71.9424	6.47482	15	1	checkm	k__Bacteria	p__Actinobacteria	c__Actinobacteria	o__Actinomycetales	f__Actinomycetaceae	g__Actinomyces	NA
	ORAL_P-B-M_Bin_00016	0	non redundant		1761998	386	4627	41.1821	68.3453	1.43885	31	0	checkm	k__Bacteria	p__Bacteroidetes	c__Bacteroidia	o__Bacteroidales	f__Prevotellaceae	g__Prevotella	s__Prevotella_melaninogenica
	ORAL_P-B-M_Bin_00019	1	redundant	group_034	629896	25	32869	39.047	66.1871	0	36	0	manual	k__Bacteria	TM7	TM7	TM7	TM7	TM7	TM7
	ORAL_P-B-M_Bin_00021	0	non redundant		770028	173	4742	38.352	61.8705	0	37	0	checkm	k__Bacteria	p__Firmicutes	c__Bacilli	o__Lactobacillales	f__Carnobacteriaceae	g__Granulicatella	NA
	ORAL_P-B-M_Bin_00024	0	non redundant		2216919	444	5195	66.2813	66.9065	2.15827	28	0	checkm	k__Bacteria	p__Actinobacteria	c__Actinobacteria	o__Actinomycetales	f__Propionibacteriaceae	NA	NA
	ORAL_P-B-M_Bin_00027	0	non redundant		1925231	92	25605	45.3477	66.1871	0.719424	29	0	checkm	k__Bacteria	p__Bacteroidetes	c__Bacteroidia	o__Bacteroidales	f__Prevotellaceae	g__Prevotella	s__Prevotella_oris
	ORAL_P-B-M_Bin_00029	1	redundant	group_009	800681	37	28666	50.8394	69.7842	0.719424	24	0	manual	k__Bacteria	TM7	TM7	TM7	TM7	TM7	TM7
	ORAL_P-B-M_Bin_00030	1	non redundant	group_012	695341	42	24457	48.2271	66.9065	0	23	0	manual	k__Bacteria	TM7	TM7	TM7	TM7	TM7	TM7
	ORAL_P-B-M_Bin_00031	1	redundant	group_049	730939	113	7534	48.0303	51.0791	0.719424	32	0	checkm	k__Bacteria	p__Firmicutes	c__Negativicutes	o__Selenomonadales	f__Veillonellaceae	g__Dialister	s__Dialister_invisus
	ORAL_P-B-M_Bin_00035	1	non redundant	group_021	1412400	198	8453	44.1472	64.0288	0.719424	22	0	checkm	k__Bacteria	p__Bacteroidetes	c__Bacteroidia	o__Bacteroidales	NA	NA	NA
	ORAL_P-B-M_Bin_00036	0	non redundant		815717	197	4151	57.1165	37.4101	0.719424	19	1	checkm	k__Bacteria	p__Actinobacteria	c__Actinobacteria	o__Actinomycetales	f__Corynebacteriaceae	g__Corynebacterium	NA
	ORAL_P-B-M_Bin_00037	0	non redundant		2760310	315	10489	71.8863	56.1151	0.719424	7	0	checkm	k__Bacteria	p__Actinobacteria	c__Actinobacteria	o__Actinomycetales	f__Actinomycetaceae	g__Actinomyces	NA
	ORAL_P-B-M_Bin_00038	1	non redundant	group_036	1829879	154	15941	57.3323	57.554	0.719424	7	0	checkm	k__Bacteria	p__Actinobacteria	c__Actinobacteria	o__Actinomycetales	f__Micrococcaceae	g__Rothia	NA
	ORAL_P-B-M_Bin_00039	0	non redundant		2363692	206	15460	70.8765	48.9209	0.719424	9	0	checkm	k__Bacteria	p__Actinobacteria	c__Actinobacteria	o__Actinomycetales	f__Actinomycetaceae	g__Actinomyces	NA
	ORAL_P-B-M_Bin_00040	0	non redundant		1615550	184	10350	55.0568	56.8345	1.43885	16	0	checkm	k__Bacteria	p__Proteobacteria	c__Betaproteobacteria	o__Neisseriales	f__Neisseriaceae	g__Neisseria	NA
	ORAL_P-B-M_Bin_00041	0	non redundant		763973	210	3605	57.1127	34.5324	0	12	0	checkm	k__Bacteria	p__Proteobacteria	c__Betaproteobacteria	o__Neisseriales	f__Neisseriaceae	g__Neisseria	NA
	ORAL_P-B-M_Bin_00042	0	non redundant		737165	81	44886	46.4111	30.2158	1.43885	14	0	checkm	k__Bacteria	p__Bacteroidetes	c__Bacteroidia	o__Bacteroidales	f__Prevotellaceae	g__Prevotella	NA
	ORAL_P-B-M_Bin_00043	1	redundant	group_011	1644955	178	10605	66.1548	39.5683	0.719424	9	0	checkm	k__Bacteria	p__Proteobacteria	c__Betaproteobacteria	o__Burkholderiales	NA	NA	NA
	ORAL_P-B-M_Bin_00044	1	redundant	group_053	897459	192	5075	43.7074	20.1439	2.15827	2	0	checkm	k__Bacteria	p__Proteobacteria	c__Gammaproteobacteria	o__Pasteurellales	f__Pasteurellaceae	g__Aggregatibacter	NA
	ORAL_P-B-M_Bin_00045	0	non redundant		528074	151	3330	69.417	19.4245	4.31655	11	2	checkm	k__Bacteria	p__Actinobacteria	c__Actinobacteria	o__Actinomycetales	f__Actinomycetaceae	g__Actinomyces	s__Actinomyces_naeslundii
	ORAL_P-B-M_Bin_00046	0	non redundant		782312	87	11872	43.3469	22.3022	0.719424	1	1	checkm	k__Bacteria	p__Bacteroidetes	c__Bacteroidia	o__Bacteroidales	f__Prevotellaceae	g__Prevotella	s__Prevotella_oris
	ORAL_P-B-M_Bin_00047	0	non redundant		905335	233	3817	27.9979	22.3022	1.43885	3	0	checkm	k__Bacteria	p__Fusobacteria	c__Fusobacteriia	o__Fusobacteriales	f__Fusobacteriaceae	g__Fusobacterium	s__Fusobacterium_nucleatum
	ORAL_P-B-M_Bin_00048	0	non redundant		576548	152	3768	66.7914	18.705	0.719424	0	0	manual	k__Bacteria	p__Actinobacteria	c__Actinobacteria	o__Actinomycetales	f__Actinomycetaceae	g__Actinomyces	NA
	ORAL_P-B-M_Bin_00049	0	non redundant		1499042	359	4144	68.449	22.3022	4.31655	1	1	checkm	k__Bacteria	p__Actinobacteria	c__Actinobacteria	o__Actinomycetales	f__Actinomycetaceae	g__Actinomyces	NA
	ORAL_P-B-M_Bin_00050	0	non redundant		686327	169	4085	39.6341	15.1079	0	2	0	checkm	k__Bacteria	p__Proteobacteria	c__Gammaproteobacteria	o__Pasteurellales	f__Pasteurellaceae	g__Haemophilus	s__Haemophilus_parainfluenzae
	ORAL_P-B-M_Bin_00051	0	non redundant		783992	155	5668	68.473	15.8273	2.15827	5	0	checkm	k__Bacteria	p__Actinobacteria	c__Actinobacteria	o__Actinomycetales	f__Actinomycetaceae	g__Actinomyces	NA
	ORAL_P-B-M_Bin_00052	0	non redundant		565363	144	3793	25.7666	12.9496	1.43885	1	0	checkm	k__Bacteria	p__Fusobacteria	c__Fusobacteriia	o__Fusobacteriales	f__Leptotrichiaceae	NA	NA
	ORAL_P-B-M_Bin_00053	0	non redundant		521296	76	8417	72.1638	7.91367	0	2	0	checkm	k__Bacteria	p__Actinobacteria	c__Actinobacteria	o__Actinomycetales	f__Actinomycetaceae	g__Actinomyces	NA
	ORAL_P-B-M_Bin_00054	0	non redundant		809262	164	5413	48.3057	11.5108	0.719424	1	0	checkm	k__Bacteria	p__Bacteroidetes	c__Bacteroidia	o__Bacteroidales	f__Prevotellaceae	g__Prevotella	NA
	ORAL_P-B-M_Bin_00055	0	non redundant		636188	98	7526	67.2678	8.63309	0	2	0	checkm	k__Bacteria	p__Actinobacteria	c__Actinobacteria	o__Actinomycetales	f__Actinomycetaceae	g__Actinomyces	s__Actinomyces_naeslundii
	ORAL_P-B-M_Bin_00056	0	non redundant		602600	140	4568	38.5085	10.7914	0	0	0	manual	k__Bacteria	p__Bacteroidetes	c__Flavobacteriia	o__Flavobacteriales	f__Flavobacteriaceae	g__Capnocytophaga	s__Capnocytophaga_sputigena
	ORAL_P-B-M_Bin_00057	0	non redundant		554088	125	4568	39.8406	8.63309	0	0	0	manual	k__Bacteria	p__Bacteroidetes	c__Flavobacteriia	o__Flavobacteriales	f__Flavobacteriaceae	g__Capnocytophaga	NA
	ORAL_P-B-M_Bin_00058	0	non redundant		592513	105	6627	66.2403	7.19424	0	1	0	checkm	k__Bacteria	p__Actinobacteria	c__Actinobacteria	o__Actinomycetales	f__Actinomycetaceae	g__Actinomyces	s__Actinomyces_naeslundii
	ORAL_P-B-M_Bin_00059	1	redundant	group_048	1297175	261	5381	46.4912	11.5108	0	2	0	checkm	k__Bacteria	p__Bacteroidetes	c__Bacteroidia	o__Bacteroidales	f__Prevotellaceae	g__Prevotella	NA
	ORAL_P-B-M_Bin_00060	0	non redundant		623332	129	5000	71.34	7.91367	0	1	0	checkm	k__Bacteria	p__Actinobacteria	c__Actinobacteria	o__Actinomycetales	f__Actinomycetaceae	g__Actinomyces	NA
	ORAL_P-B-M_Bin_00061	1	redundant	group_011	875099	142	7293	65.8271	2.8777	0	0	0	manual	k__Bacteria	p__Proteobacteria	c__Betaproteobacteria	o__Burkholderiales	NA	NA	NA
	ORAL_P-B-M_MAG_00001	0	non redundant		2164425	85	42315	47.0739	99.2806	0	43	0	checkm	k__Bacteria	p__Proteobacteria	c__Epsilonproteobacteria	o__Campylobacterales	f__Campylobacteraceae	g__Campylobacter	NA
	ORAL_P-B-M_MAG_00002	0	non redundant		2282960	125	28029	67.8976	97.8417	1.43885	42	0	checkm	k__Bacteria	p__Actinobacteria	c__Actinobacteria	o__Actinomycetales	f__Actinomycetaceae	g__Actinobaculum	NA
	ORAL_P-B-M_MAG_00003	1	non redundant	group_018	2231522	146	22213	59.9493	96.4029	1.43885	29	1	checkm	k__Bacteria	p__Proteobacteria	c__Betaproteobacteria	o__Neisseriales	f__Neisseriaceae	g__Neisseria	NA
	ORAL_P-B-M_MAG_00004	0	non redundant		1781319	214	11082	44.9011	94.964	0	42	0	checkm	k__Bacteria	p__Proteobacteria	c__Epsilonproteobacteria	o__Campylobacterales	f__Campylobacteraceae	g__Campylobacter	s__Campylobacter_curvus
	ORAL_P-B-M_MAG_00005	1	redundant	group_022	1822325	107	22547	49.2418	92.8058	2.15827	41	1	checkm	k__Bacteria	p__Bacteroidetes	c__Bacteroidia	o__Bacteroidales	f__Porphyromonadaceae	g__Porphyromonas	s__Porphyromonas_gingivalis
	ORAL_P-B-M_MAG_00006	1	non redundant	group_039	2228873	77	41778	56.9666	94.964	2.15827	42	0	checkm	k__Bacteria	p__Firmicutes	c__Negativicutes	o__Selenomonadales	f__Veillonellaceae	g__Selenomonas	s__Selenomonas_artemidis
	ORAL_P-B-M_MAG_00007	1	non redundant	group_050	2662377	169	22996	70.6201	97.8417	1.43885	40	1	checkm	k__Bacteria	p__Actinobacteria	c__Actinobacteria	o__Actinomycetales	f__Actinomycetaceae	g__Actinomyces	NA
	ORAL_P-B-M_MAG_00008	0	non redundant		2251100	133	24007	40.8127	95.6835	7.19424	39	4	checkm	k__Bacteria	p__Bacteroidetes	c__Flavobacteriia	o__Flavobacteriales	f__Flavobacteriaceae	g__Capnocytophaga	NA
	ORAL_P-B-M_MAG_00009	0	non redundant		854011	42	26724	49.0398	83.4532	0.719424	40	0	manual	k__Bacteria	TM7	TM7	TM7	TM7	TM7	TM7
	ORAL_P-B-M_MAG_00010	0	non redundant		992849	26	64577	52.0005	82.0144	0	40	0	manual	k__Bacteria	TM7	TM7	TM7	TM7	TM7	TM7
	ORAL_P-B-M_MAG_00011	1	redundant	group_060	2145542	95	31737	56.1688	91.3669	2.15827	39	0	checkm	k__Bacteria	p__Bacteroidetes	c__Bacteroidia	o__Bacteroidales	f__Porphyromonadaceae	g__Porphyromonas	NA
	ORAL_P-B-M_MAG_00012	1	non redundant	group_047	2224875	168	17640	40.5029	89.2086	1.43885	37	1	checkm	k__Bacteria	p__Bacteroidetes	c__Flavobacteriia	o__Flavobacteriales	f__Flavobacteriaceae	g__Capnocytophaga	NA
	ORAL_P-B-M_MAG_00013	0	non redundant		829732	45	23628	47.9149	77.6978	1.43885	40	0	manual	k__Bacteria	TM7	TM7	TM7	TM7	TM7	TM7
	ORAL_P-B-M_MAG_00014	0	non redundant		1910701	58	49184	47.3757	78.4173	0.719424	41	0	checkm	k__Bacteria	p__Bacteroidetes	c__Bacteroidia	o__Bacteroidales	f__Prevotellaceae	g__Prevotella	NA
	ORAL_P-B-M_MAG_00015	0	non redundant		1995092	86	35418	55.9611	92.8058	1.43885	39	1	checkm	k__Bacteria	p__Firmicutes	c__Negativicutes	o__Selenomonadales	f__Veillonellaceae	g__Selenomonas	NA
	ORAL_P-B-M_MAG_00017	0	non redundant		1934873	232	11548	42.9874	80.5755	2.15827	40	0	checkm	k__Bacteria	p__Bacteroidetes	c__Bacteroidia	o__Bacteroidales	f__Prevotellaceae	g__Prevotella	NA
	ORAL_P-B-M_MAG_00018	0	non redundant		999858	61	29239	35.9261	72.6619	0	41	0	manual	k__Bacteria	Candidate division SR1	Candidate division SR1	Candidate division SR1	Candidate division SR1	Candidate division SR1	Candidate division SR1
	ORAL_P-B-M_MAG_00020	0	non redundant		1609428	293	5975	30.2709	77.6978	0	36	0	checkm	k__Bacteria	p__Fusobacteria	c__Fusobacteriia	o__Fusobacteriales	f__Leptotrichiaceae	g__Leptotrichia	NA
	ORAL_P-B-M_MAG_00022	1	non redundant	group_051	1770381	65	42375	50.8478	82.0144	0.719424	26	0	checkm	k__Bacteria	p__Bacteroidetes	c__Bacteroidia	o__Bacteroidales	f__Porphyromonadaceae	g__Porphyromonas	NA
	ORAL_P-B-M_MAG_00023	0	non redundant		2208095	252	12006	41.7646	79.8561	5.03597	35	1	checkm	k__Bacteria	p__Bacteroidetes	c__Bacteroidia	o__Bacteroidales	f__Prevotellaceae	g__Prevotella	NA
	ORAL_P-B-M_MAG_00025	0	non redundant		1612227	283	6341	46.3115	76.259	0.719424	32	1	checkm	k__Bacteria	p__Proteobacteria	c__Epsilonproteobacteria	o__Campylobacterales	f__Campylobacteraceae	g__Campylobacter	s__Campylobacter_showae
	ORAL_P-B-M_MAG_00026	0	non redundant		1914187	161	17245	36.3914	87.7698	2.15827	28	0	checkm	k__Bacteria	p__Firmicutes	c__Bacilli	o__Lactobacillales	f__Streptococcaceae	g__Streptococcus	s__Streptococcus_mutans
	ORAL_P-B-M_MAG_00028	1	redundant	group_033	2292487	120	31008	54.4971	81.295	0	27	0	checkm	k__Bacteria	p__Proteobacteria	c__Betaproteobacteria	o__Neisseriales	f__Neisseriaceae	g__Kingella	NA
	ORAL_P-B-M_MAG_00032	1	non redundant	group_004	2420280	269	12680	39.3507	75.5396	0.719424	19	0	checkm	k__Bacteria	p__Bacteroidetes	c__Flavobacteriia	o__Flavobacteriales	f__Flavobacteriaceae	g__Capnocytophaga	NA
	ORAL_P-B-M_MAG_00033	0	non redundant		2213955	160	19502	42.7724	70.5036	2.8777	19	0	checkm	k__Bacteria	p__Proteobacteria	c__Gammaproteobacteria	o__Pasteurellales	f__Pasteurellaceae	g__Aggregatibacter	NA
	ORAL_P-B-M_MAG_00034	1	non redundant	group_006	1752907	99	25093	38.3296	70.5036	0.719424	22	0	checkm	k__Bacteria	p__Proteobacteria	c__Gammaproteobacteria	o__Pasteurellales	f__Pasteurellaceae	g__Haemophilus	s__Haemophilus_haemolyticus
	ORAL_P-C-F_Bin_00006	0	non redundant		1357027	294	4766	58.946	69.7842	0.719424	24	1	checkm	k__Bacteria	p__Proteobacteria	c__Betaproteobacteria	o__Neisseriales	f__Neisseriaceae	g__Kingella	NA
	ORAL_P-C-F_Bin_00010	1	redundant	group_038	1063635	231	4676	46.8232	65.4676	1.43885	34	0	checkm	k__Bacteria	p__Firmicutes	c__Bacilli	o__Lactobacillales	f__Aerococcaceae	NA	NA
	ORAL_P-C-F_Bin_00011	0	non redundant		796352	158	5438	35.8061	62.5899	2.15827	40	0	manual	k__Bacteria	Candidate division SR1	Candidate division SR1	Candidate division SR1	Candidate division SR1	Candidate division SR1	Candidate division SR1
	ORAL_P-C-F_Bin_00014	0	non redundant		1134918	241	5039	56.2823	59.7122	2.8777	35	0	checkm	k__Bacteria	p__Firmicutes	c__Clostridia	o__Clostridiales	f__Eubacteriaceae	g__Eubacterium	NA
	ORAL_P-C-F_Bin_00016	0	non redundant		733991	187	3873	53.836	51.7986	0	26	0	checkm	k__Bacteria	p__Proteobacteria	c__Betaproteobacteria	o__Neisseriales	f__Neisseriaceae	g__Kingella	NA
	ORAL_P-C-F_Bin_00017	0	non redundant		645486	186	3338	42.4629	46.7626	0.719424	29	1	checkm	k__Bacteria	p__Bacteroidetes	c__Bacteroidia	o__Bacteroidales	f__Prevotellaceae	g__Prevotella	s__Prevotella_melaninogenica
	ORAL_P-C-F_Bin_00019	0	non redundant		2153692	122	25614	55.6526	68.3453	0.719424	12	0	checkm	k__Bacteria	p__Bacteroidetes	c__Bacteroidia	o__Bacteroidales	f__Porphyromonadaceae	g__Porphyromonas	NA
	ORAL_P-C-F_Bin_00020	1	non redundant	group_005	684859	55	18328	44.5773	60.4317	0.719424	22	0	manual	k__Bacteria	TM7	TM7	TM7	TM7	TM7	TM7
	ORAL_P-C-F_Bin_00021	0	non redundant		723987	180	4183	33.6943	51.0791	0	28	0	checkm	k__Bacteria	p__Fusobacteria	c__Fusobacteriia	o__Fusobacteriales	f__Leptotrichiaceae	g__Leptotrichia	NA
	ORAL_P-C-F_Bin_00023	1	redundant	group_019	718207	89	10441	46.6263	58.9928	6.47482	24	0	manual	k__Bacteria	TM7	TM7	TM7	TM7	TM7	TM7
	ORAL_P-C-F_Bin_00024	0	non redundant		2124956	340	7150	71.3275	64.0288	2.15827	19	1	checkm	k__Bacteria	p__Actinobacteria	c__Actinobacteria	o__Actinomycetales	f__Actinomycetaceae	g__Actinomyces	NA
	ORAL_P-C-F_Bin_00025	0	non redundant		781505	196	3865	39.261	38.8489	0	26	0	checkm	k__Bacteria	p__Bacteroidetes	c__Flavobacteriia	o__Flavobacteriales	f__Flavobacteriaceae	g__Capnocytophaga	NA
	ORAL_P-C-F_Bin_00026	0	non redundant		781319	175	4439	36.9565	47.482	1.43885	21	0	checkm	k__Bacteria	p__Bacteroidetes	c__Flavobacteriia	o__Flavobacteriales	f__Flavobacteriaceae	NA	NA
	ORAL_P-C-F_Bin_00027	0	non redundant		2216233	248	12176	41.9399	65.4676	0	16	0	checkm	k__Bacteria	p__Bacteroidetes	c__Flavobacteriia	o__Flavobacteriales	f__Flavobacteriaceae	g__Capnocytophaga	NA
	ORAL_P-C-F_Bin_00028	0	non redundant		742094	34	40579	47.4929	56.8345	0	16	0	manual	k__Bacteria	TM7	TM7	TM7	TM7	TM7	TM7
	ORAL_P-C-F_Bin_00029	0	non redundant		1412281	311	4683	52.672	51.0791	0.719424	13	0	checkm	k__Bacteria	p__Proteobacteria	c__Betaproteobacteria	o__Neisseriales	f__Neisseriaceae	g__Kingella	NA
	ORAL_P-C-F_Bin_00030	0	non redundant		1333959	176	9950	72.0228	44.6043	0.719424	14	0	checkm	k__Bacteria	p__Actinobacteria	c__Actinobacteria	o__Actinomycetales	f__Actinomycetaceae	g__Actinomyces	NA
	ORAL_P-C-F_Bin_00031	0	non redundant		994287	229	4342	40.4913	37.4101	0.719424	20	0	checkm	k__Bacteria	p__Bacteroidetes	c__Flavobacteriia	o__Flavobacteriales	f__Flavobacteriaceae	g__Capnocytophaga	NA
	ORAL_P-C-F_Bin_00032	0	non redundant		1119188	232	5326	39.3613	48.2014	0.719424	9	0	checkm	k__Bacteria	p__Proteobacteria	c__Gammaproteobacteria	o__Pasteurellales	f__Pasteurellaceae	g__Haemophilus	s__Haemophilus_parainfluenzae
	ORAL_P-C-F_Bin_00033	0	non redundant		1906340	277	8478	38.7478	48.9209	1.43885	10	0	checkm	k__Bacteria	p__Bacteroidetes	c__Flavobacteriia	o__Flavobacteriales	f__Flavobacteriaceae	g__Capnocytophaga	NA
	ORAL_P-C-F_Bin_00034	0	non redundant		1336600	226	6852	42.681	44.6043	1.43885	8	0	checkm	k__Bacteria	p__Firmicutes	c__Bacilli	o__Lactobacillales	f__Streptococcaceae	g__Streptococcus	NA
	ORAL_P-C-F_Bin_00035	0	non redundant		583061	149	3766	55.8293	25.1799	0	15	0	checkm	k__Bacteria	p__Actinobacteria	c__Actinobacteria	o__Actinomycetales	f__Corynebacteriaceae	g__Corynebacterium	NA
	ORAL_P-C-F_Bin_00036	0	non redundant		1745242	250	8110	58.6186	48.9209	0	7	0	checkm	k__Bacteria	p__Proteobacteria	c__Gammaproteobacteria	o__Cardiobacteriales	f__Cardiobacteriaceae	g__Cardiobacterium	NA
	ORAL_P-C-F_Bin_00037	0	non redundant		1082351	275	3924	45.5171	36.6906	0	15	0	checkm	k__Bacteria	p__Bacteroidetes	c__Bacteroidia	o__Bacteroidales	f__Prevotellaceae	g__Prevotella	s__Prevotella_oris
	ORAL_P-C-F_Bin_00038	0	non redundant		1293350	273	5384	37.792	35.9712	0.719424	8	0	checkm	k__Bacteria	p__Proteobacteria	c__Epsilonproteobacteria	o__Campylobacterales	f__Campylobacteraceae	g__Campylobacter	NA
	ORAL_P-C-F_Bin_00039	0	non redundant		1004463	236	4353	57.8031	22.3022	0.719424	10	0	checkm	k__Bacteria	p__Actinobacteria	c__Actinobacteria	o__Actinomycetales	f__Micrococcaceae	g__Rothia	NA
	ORAL_P-C-F_Bin_00040	1	non redundant	group_056	1538899	300	5678	59.3988	37.4101	0	5	0	checkm	k__Bacteria	p__Proteobacteria	c__Gammaproteobacteria	o__Cardiobacteriales	f__Cardiobacteriaceae	g__Cardiobacterium	NA
	ORAL_P-C-F_Bin_00041	0	non redundant		1230252	335	3479	69.2243	38.8489	5.7554	11	1	checkm	k__Bacteria	p__Actinobacteria	c__Actinobacteria	o__Actinomycetales	f__Actinomycetaceae	g__Actinomyces	s__Actinomyces_naeslundii
	ORAL_P-C-F_Bin_00042	0	non redundant		703469	173	3842	37.481	24.4604	0.719424	7	0	checkm	k__Bacteria	p__Firmicutes	c__Negativicutes	o__Selenomonadales	f__Veillonellaceae	g__Veillonella	s__Veillonella_parvula
	ORAL_P-C-F_Bin_00043	0	non redundant		1183612	260	4593	68.0273	20.8633	3.59712	10	1	checkm	k__Bacteria	p__Actinobacteria	c__Actinobacteria	o__Actinomycetales	f__Actinomycetaceae	g__Actinomyces	NA
	ORAL_P-C-F_Bin_00044	0	non redundant		878601	201	4231	39.5275	28.777	0.719424	4	0	checkm	k__Bacteria	p__Bacteroidetes	c__Flavobacteriia	o__Flavobacteriales	f__Flavobacteriaceae	g__Capnocytophaga	NA
	ORAL_P-C-F_Bin_00045	0	non redundant		1403390	333	4179	59.3034	28.0576	5.7554	13	3	checkm	k__Bacteria	p__Proteobacteria	c__Gammaproteobacteria	o__Cardiobacteriales	f__Cardiobacteriaceae	g__Cardiobacterium	NA
	ORAL_P-C-F_Bin_00046	1	non redundant	group_037	889617	176	5268	57.951	20.1439	0	4	0	checkm	k__Bacteria	p__Proteobacteria	c__Gammaproteobacteria	o__Cardiobacteriales	f__Cardiobacteriaceae	g__Cardiobacterium	NA
	ORAL_P-C-F_Bin_00047	0	non redundant		530668	144	3529	39.8818	28.777	0.719424	7	0	checkm	k__Bacteria	p__Bacteroidetes	c__Flavobacteriia	o__Flavobacteriales	f__Flavobacteriaceae	g__Capnocytophaga	NA
	ORAL_P-C-F_Bin_00048	0	non redundant		832034	114	8798	69.9651	21.5827	0	6	0	checkm	k__Bacteria	p__Actinobacteria	c__Actinobacteria	o__Actinomycetales	f__Actinomycetaceae	g__Actinomyces	NA
	ORAL_P-C-F_Bin_00049	0	non redundant		1214611	154	9297	70.6822	23.0216	0	5	0	checkm	k__Bacteria	p__Actinobacteria	c__Actinobacteria	o__Actinomycetales	f__Actinomycetaceae	g__Actinomyces	NA
	ORAL_P-C-F_Bin_00050	0	non redundant		1627475	199	11315	72.0644	24.4604	0.719424	4	0	checkm	k__Bacteria	p__Actinobacteria	c__Actinobacteria	o__Actinomycetales	f__Actinomycetaceae	g__Actinomyces	NA
	ORAL_P-C-F_Bin_00051	0	non redundant		528332	133	3695	26.3691	16.5468	2.15827	2	0	checkm	k__Bacteria	p__Fusobacteria	c__Fusobacteriia	o__Fusobacteriales	f__Fusobacteriaceae	g__Fusobacterium	s__Fusobacterium_nucleatum
	ORAL_P-C-F_Bin_00052	0	non redundant		847341	192	4508	42.9213	18.705	0	2	0	checkm	k__Bacteria	p__Firmicutes	c__Bacilli	o__Lactobacillales	f__Streptococcaceae	g__Streptococcus	NA
	ORAL_P-C-F_Bin_00053	0	non redundant		842744	195	4439	40.6736	15.1079	1.43885	2	0	checkm	k__Bacteria	p__Firmicutes	c__Bacilli	o__Lactobacillales	f__Streptococcaceae	g__Streptococcus	NA
	ORAL_P-C-F_Bin_00054	0	non redundant		552176	149	3569	43.1469	16.5468	1.43885	3	1	checkm	k__Bacteria	p__Firmicutes	c__Bacilli	o__Lactobacillales	f__Streptococcaceae	g__Streptococcus	NA
	ORAL_P-C-F_Bin_00055	0	non redundant		1326717	270	4873	38.7292	19.4245	4.31655	8	0	checkm	k__Bacteria	p__Firmicutes	c__Bacilli	o__Lactobacillales	f__Streptococcaceae	g__Streptococcus	s__Streptococcus_intermedius
	ORAL_P-C-F_Bin_00056	0	non redundant		751962	169	4443	39.8799	15.8273	2.15827	1	0	checkm	k__Bacteria	p__Firmicutes	c__Bacilli	o__Lactobacillales	f__Streptococcaceae	g__Streptococcus	NA
	ORAL_P-C-F_Bin_00057	0	non redundant		911230	169	6179	68.7189	12.2302	1.43885	0	0	manual	k__Bacteria	p__Actinobacteria	c__Actinobacteria	o__Actinomycetales	f__Actinomycetaceae	g__Actinomyces	NA
	ORAL_P-C-F_Bin_00058	0	non redundant		626886	171	3689	50.023	12.2302	0.719424	6	0	checkm	k__Bacteria	p__Bacteroidetes	c__Bacteroidia	o__Bacteroidales	f__Prevotellaceae	g__Prevotella	s__Prevotella_maculosa
	ORAL_P-C-F_Bin_00059	0	non redundant		686831	111	7084	69.4428	12.2302	0	1	0	checkm	k__Bacteria	p__Actinobacteria	c__Actinobacteria	o__Actinomycetales	f__Actinomycetaceae	g__Actinomyces	NA
	ORAL_P-C-F_Bin_00060	0	non redundant		597826	154	3711	55.0402	9.35252	0	1	0	checkm	k__Bacteria	p__Bacteroidetes	c__Bacteroidia	o__Bacteroidales	f__Porphyromonadaceae	g__Porphyromonas	NA
	ORAL_P-C-F_Bin_00061	0	non redundant		763368	164	4350	64.9855	5.03597	0	0	0	manual	k__Bacteria	p__Actinobacteria	c__Actinobacteria	o__Actinomycetales	f__Propionibacteriaceae	g__Pseudopropionibacterium	NA
	ORAL_P-C-F_Bin_00062	0	non redundant		559463	127	3957	64.8335	5.03597	0	1	0	checkm	k__Bacteria	p__Actinobacteria	c__Actinobacteria	o__Actinomycetales	f__Propionibacteriaceae	NA	NA
	ORAL_P-C-F_Bin_00063	0	non redundant		580068	126	4878	63.865	3.08642	1.23457	0	0	manual	k__Bacteria	p__Actinobacteria	c__Actinobacteria	o__Actinomycetales	f__Actinomycetaceae	g__Actinomyces	NA
	ORAL_P-C-F_MAG_00001	0	non redundant		2125821	57	55216	57.319	97.1223	0.719424	41	0	checkm	k__Bacteria	p__Firmicutes	c__Negativicutes	o__Selenomonadales	f__Veillonellaceae	g__Selenomonas	s__Selenomonas_artemidis
	ORAL_P-C-F_MAG_00002	0	non redundant		810727	30	58824	53.557	79.8561	0	40	0	manual	k__Bacteria	TM7	TM7	TM7	TM7	TM7	TM7
	ORAL_P-C-F_MAG_00003	1	redundant	group_023	1732023	181	13922	54.2666	91.3669	0.719424	33	0	checkm	k__Bacteria	p__Proteobacteria	c__Betaproteobacteria	o__Neisseriales	f__Neisseriaceae	g__Kingella	NA
	ORAL_P-C-F_MAG_00004	0	non redundant		733881	47	20966	39.4534	74.1007	0	40	0	manual	k__Bacteria	TM7	TM7	TM7	TM7	TM7	TM7
	ORAL_P-C-F_MAG_00005	0	non redundant		963661	34	57049	36.8143	75.5396	0.719424	41	0	manual	k__Bacteria	GN02	GN02	GN02	GN02	GN02	GN02
	ORAL_P-C-F_MAG_00007	1	non redundant	group_032	2672910	72	64907	64.3487	86.3309	0	36	0	checkm	k__Bacteria	p__Proteobacteria	c__Betaproteobacteria	o__Burkholderiales	f__Comamonadaceae	NA	NA
	ORAL_P-C-F_MAG_00008	0	non redundant		1644872	278	6651	68.2667	76.9784	0	35	0	checkm	k__Bacteria	p__Actinobacteria	c__Actinobacteria	o__Actinomycetales	f__Actinomycetaceae	g__Actinobaculum	NA
	ORAL_P-C-F_MAG_00009	1	redundant	group_046	630318	83	9056	48.4947	73.3813	0.719424	31	1	manual	k__Bacteria	TM7	TM7	TM7	TM7	TM7	TM7
	ORAL_P-C-F_MAG_00012	0	non redundant		2341476	323	8524	57.5014	83.4532	0	23	0	checkm	k__Bacteria	p__Bacteroidetes	c__Bacteroidia	o__Bacteroidales	f__Porphyromonadaceae	NA	NA
	ORAL_P-C-F_MAG_00013	1	non redundant	group_035	3045728	444	8148	48.0427	74.1007	2.15827	28	1	checkm	k__Bacteria	p__Bacteroidetes	c__Bacteroidia	o__Bacteroidales	f__Prevotellaceae	g__Prevotella	NA
	ORAL_P-C-F_MAG_00015	0	non redundant		2117166	73	45175	55.8195	80.5755	1.43885	23	0	checkm	k__Bacteria	p__Bacteroidetes	c__Bacteroidia	o__Bacteroidales	f__Porphyromonadaceae	g__Porphyromonas	NA
	ORAL_P-C-F_MAG_00018	0	non redundant		2597661	164	23540	70.3008	71.9424	2.15827	14	0	checkm	k__Bacteria	p__Actinobacteria	c__Actinobacteria	o__Actinomycetales	f__Actinomycetaceae	g__Actinomyces	NA
	ORAL_P-C-F_MAG_00022	0	non redundant		2129795	210	13475	67.1504	71.223	1.43885	20	0	checkm	k__Bacteria	p__Actinobacteria	c__Actinobacteria	o__Actinomycetales	f__Actinomycetaceae	g__Actinomyces	NA
	ORAL_P-C-M_Bin_00016	0	non redundant		658753	41	25602	47.7709	61.8705	0.719424	19	1	manual	k__Bacteria	TM7	TM7	TM7	TM7	TM7	TM7
	ORAL_P-C-M_Bin_00018	0	non redundant		587109	116	5656	39.6952	56.8345	0.719424	34	0	checkm	k__Bacteria	p__Firmicutes	c__Clostridia	o__Clostridiales	NA	NA	NA
	ORAL_P-C-M_Bin_00019	1	redundant	group_032	1107400	260	4394	62.9146	61.1511	0	30	0	checkm	k__Bacteria	p__Proteobacteria	c__Betaproteobacteria	o__Burkholderiales	f__Comamonadaceae	NA	NA
	ORAL_P-C-M_Bin_00021	0	non redundant		1340642	289	4709	37.5375	60.4317	0	30	0	checkm	k__Bacteria	p__Bacteroidetes	c__Flavobacteriia	o__Flavobacteriales	f__Flavobacteriaceae	g__Capnocytophaga	NA
	ORAL_P-C-M_Bin_00022	1	non redundant	group_019	643787	89	9326	46.1514	68.3453	2.8777	34	1	manual	k__Bacteria	TM7	TM7	TM7	TM7	TM7	TM7
	ORAL_P-C-M_Bin_00024	0	non redundant		1135387	235	5414	39.4432	58.9928	1.43885	27	0	checkm	k__Bacteria	p__Bacteroidetes	c__Flavobacteriia	o__Flavobacteriales	f__Flavobacteriaceae	g__Capnocytophaga	NA
	ORAL_P-C-M_Bin_00026	0	non redundant		810007	195	4265	48.3227	49.6403	0	30	0	checkm	k__Bacteria	p__Bacteroidetes	c__Bacteroidia	o__Bacteroidales	f__Prevotellaceae	g__Prevotella	NA
	ORAL_P-C-M_Bin_00027	0	non redundant		1271645	215	6531	44.296	51.7986	0	29	0	checkm	k__Bacteria	p__Proteobacteria	c__Epsilonproteobacteria	o__Campylobacterales	f__Campylobacteraceae	g__Campylobacter	NA
	ORAL_P-C-M_Bin_00028	0	non redundant		670449	157	4030	35.1663	46.7626	1.43885	32	0	checkm	k__Bacteria	p__Firmicutes	c__Clostridia	o__Clostridiales	NA	NA	NA
	ORAL_P-C-M_Bin_00031	0	non redundant		1045623	173	6163	35.9893	57.554	0.719424	22	0	checkm	k__Bacteria	p__Bacteroidetes	c__Flavobacteriia	o__Flavobacteriales	f__Flavobacteriaceae	NA	NA
	ORAL_P-C-M_Bin_00033	0	non redundant		1056064	226	4906	33.5575	56.8345	3.59712	19	1	checkm	k__Bacteria	p__Firmicutes	c__Bacilli	o__Lactobacillales	f__Carnobacteriaceae	g__Granulicatella	NA
	ORAL_P-C-M_Bin_00034	0	non redundant		1636303	209	9468	36.9652	69.7842	2.15827	21	0	checkm	k__Bacteria	p__Firmicutes	c__Bacilli	o__Lactobacillales	f__Streptococcaceae	g__Streptococcus	s__Streptococcus_mutans
	ORAL_P-C-M_Bin_00035	0	non redundant		1159243	250	4828	43.9652	41.7266	0.719424	20	0	checkm	k__Bacteria	p__Bacteroidetes	c__Bacteroidia	o__Bacteroidales	f__Prevotellaceae	g__Prevotella	NA
	ORAL_P-C-M_Bin_00036	0	non redundant		2388828	74	50545	42.302	67.6259	1.43885	22	0	checkm	k__Bacteria	p__Bacteroidetes	c__Bacteroidia	o__Bacteroidales	f__Prevotellaceae	g__Prevotella	NA
	ORAL_P-C-M_Bin_00037	0	non redundant		931638	180	5575	46.6945	58.2734	0.719424	21	0	checkm	k__Bacteria	p__Proteobacteria	c__Epsilonproteobacteria	o__Campylobacterales	f__Campylobacteraceae	g__Campylobacter	NA
	ORAL_P-C-M_Bin_00038	0	non redundant		3010518	237	16608	65.5601	57.554	0.719424	15	0	checkm	k__Bacteria	p__Proteobacteria	c__Betaproteobacteria	o__Burkholderiales	NA	NA	NA
	ORAL_P-C-M_Bin_00039	1	redundant	group_005	625346	71	11840	44.4113	56.1151	0	20	0	manual	k__Bacteria	TM7	TM7	TM7	TM7	TM7	TM7
	ORAL_P-C-M_Bin_00040	0	non redundant		791848	55	19730	50.5787	56.8345	1.43885	15	0	manual	k__Bacteria	TM7	TM7	TM7	TM7	TM7	TM7
	ORAL_P-C-M_Bin_00041	1	redundant	group_024	1691038	278	6804	55.1957	54.6763	2.8777	11	0	checkm	k__Bacteria	p__Bacteroidetes	c__Bacteroidia	o__Bacteroidales	f__Prevotellaceae	g__Prevotella	NA
	ORAL_P-C-M_Bin_00042	1	non redundant	group_057	2164893	162	19649	46.5468	58.9928	1.43885	10	0	checkm	k__Bacteria	p__Bacteroidetes	c__Bacteroidia	o__Bacteroidales	f__Prevotellaceae	g__Prevotella	NA
	ORAL_P-C-M_Bin_00043	0	non redundant		1770232	56	44019	56.129	53.9568	0.719424	10	0	checkm	k__Bacteria	p__Bacteroidetes	c__Bacteroidia	o__Bacteroidales	f__Porphyromonadaceae	g__Porphyromonas	NA
	ORAL_P-C-M_Bin_00044	0	non redundant		2569543	129	26688	46.7063	53.9568	1.43885	9	0	checkm	k__Bacteria	p__Bacteroidetes	c__Bacteroidia	o__Bacteroidales	f__Prevotellaceae	g__Prevotella	NA
	ORAL_P-C-M_Bin_00045	0	non redundant		1421778	193	8784	37.4035	51.7986	0.719424	13	0	checkm	k__Bacteria	p__Proteobacteria	c__Epsilonproteobacteria	o__Campylobacterales	f__Campylobacteraceae	g__Campylobacter	NA
	ORAL_P-C-M_Bin_00046	0	non redundant		1907117	175	16619	42.6734	53.9568	0	6	0	checkm	k__Bacteria	p__Proteobacteria	c__Gammaproteobacteria	o__Pasteurellales	f__Pasteurellaceae	g__Aggregatibacter	NA
	ORAL_P-C-M_Bin_00047	0	non redundant		568537	144	3460	41.0556	23.741	0	17	0	checkm	k__Bacteria	p__Firmicutes	c__Bacilli	o__Lactobacillales	f__Streptococcaceae	g__Streptococcus	s__Streptococcus_mutans
	ORAL_P-C-M_Bin_00048	1	non redundant	group_058	1433064	178	9130	53.1796	49.6403	0.719424	6	0	checkm	k__Bacteria	p__Proteobacteria	c__Betaproteobacteria	o__Neisseriales	f__Neisseriaceae	g__Neisseria	NA
	ORAL_P-C-M_Bin_00049	0	non redundant		642523	157	4018	56.739	30.2158	0	11	0	checkm	k__Bacteria	p__Firmicutes	c__Negativicutes	o__Selenomonadales	f__Veillonellaceae	g__Selenomonas	NA
	ORAL_P-C-M_Bin_00050	0	non redundant		782687	209	3755	39.5512	38.1295	2.15827	19	1	checkm	k__Bacteria	p__Firmicutes	c__Clostridia	o__Clostridiales	f__Eubacteriaceae	g__Eubacterium	NA
	ORAL_P-C-M_Bin_00051	0	non redundant		1081962	237	4840	28.7932	41.7266	3.59712	11	0	checkm	k__Bacteria	p__Fusobacteria	c__Fusobacteriia	o__Fusobacteriales	f__Leptotrichiaceae	g__Leptotrichia	NA
	ORAL_P-C-M_Bin_00052	0	non redundant		816042	203	3994	53.925	31.6547	0	14	0	checkm	k__Bacteria	p__Proteobacteria	c__Betaproteobacteria	o__Neisseriales	f__Neisseriaceae	g__Kingella	NA
	ORAL_P-C-M_Bin_00053	0	non redundant		1752459	274	7401	57.0159	51.0791	0	5	0	checkm	k__Bacteria	p__Firmicutes	c__Negativicutes	o__Selenomonadales	f__Veillonellaceae	g__Selenomonas	NA
	ORAL_P-C-M_Bin_00054	0	non redundant		1223085	235	5614	46.6919	44.6043	0	13	0	checkm	k__Bacteria	p__Proteobacteria	c__Epsilonproteobacteria	o__Campylobacterales	f__Campylobacteraceae	g__Campylobacter	s__Campylobacter_showae
	ORAL_P-C-M_Bin_00055	0	non redundant		1855875	306	6768	65.6664	46.0432	1.43885	5	0	checkm	k__Bacteria	p__Actinobacteria	c__Actinobacteria	o__Actinomycetales	f__Actinomycetaceae	g__Actinomyces	s__Actinomyces_odontolyticus
	ORAL_P-C-M_Bin_00056	0	non redundant		1208822	232	5614	38.8658	41.0072	0	5	0	checkm	k__Bacteria	p__Bacteroidetes	c__Flavobacteriia	o__Flavobacteriales	f__Flavobacteriaceae	g__Capnocytophaga	s__Capnocytophaga_ochracea
	ORAL_P-C-M_Bin_00057	1	redundant	group_020	964514	107	11166	39.9274	37.4101	0.719424	4	0	checkm	k__Bacteria	p__Firmicutes	c__Negativicutes	o__Selenomonadales	f__Veillonellaceae	g__Veillonella	NA
	ORAL_P-C-M_Bin_00058	0	non redundant		640141	158	4159	31.3753	31.6547	1.43885	9	0	checkm	k__Bacteria	p__Firmicutes	c__Bacilli	o__Bacillales	f__Gemella	g__Gemella	NA
	ORAL_P-C-M_Bin_00059	0	non redundant		915047	192	5065	44.7253	32.3741	0	12	0	checkm	k__Bacteria	p__Bacteroidetes	c__Bacteroidia	o__Bacteroidales	f__Prevotellaceae	g__Prevotella	s__Prevotella_oris
	ORAL_P-C-M_Bin_00060	0	non redundant		588189	150	3846	39.0932	22.3022	0	9	0	checkm	k__Bacteria	p__Bacteroidetes	c__Flavobacteriia	o__Flavobacteriales	f__Flavobacteriaceae	g__Capnocytophaga	NA
	ORAL_P-C-M_Bin_00061	0	non redundant		567119	113	5117	42.5728	27.3381	0	9	0	checkm	k__Bacteria	p__Bacteroidetes	c__Bacteroidia	o__Bacteroidales	f__Prevotellaceae	g__Prevotella	s__Prevotella_melaninogenica
	ORAL_P-C-M_Bin_00062	0	non redundant		910888	177	5476	31.6042	38.1295	2.8777	4	0	checkm	k__Bacteria	p__Fusobacteria	c__Fusobacteriia	o__Fusobacteriales	f__Leptotrichiaceae	g__Leptotrichia	NA
	ORAL_P-C-M_Bin_00063	0	non redundant		848380	67	18373	63.4833	28.0576	0	6	0	checkm	k__Bacteria	p__Actinobacteria	c__Actinobacteria	o__Actinomycetales	f__Propionibacteriaceae	NA	NA
	ORAL_P-C-M_Bin_00064	0	non redundant		1130652	247	4809	47.4697	34.5324	2.15827	7	0	checkm	k__Bacteria	p__Bacteroidetes	c__Bacteroidia	o__Bacteroidales	f__Prevotellaceae	g__Prevotella	NA
	ORAL_P-C-M_Bin_00065	0	non redundant		943705	242	3915	51.4825	23.0216	0	6	0	checkm	k__Bacteria	p__Bacteroidetes	c__Bacteroidia	o__Bacteroidales	f__Prevotellaceae	g__Prevotella	NA
	ORAL_P-C-M_Bin_00066	0	non redundant		541695	119	4660	55.6188	28.777	0.719424	3	0	checkm	k__Bacteria	p__Firmicutes	c__Negativicutes	o__Selenomonadales	f__Veillonellaceae	g__Selenomonas	NA
	ORAL_P-C-M_Bin_00067	1	redundant	group_015	1246098	239	5952	43.0492	33.0935	2.15827	2	0	checkm	k__Bacteria	p__Proteobacteria	c__Gammaproteobacteria	o__Pasteurellales	f__Pasteurellaceae	g__Aggregatibacter	NA
	ORAL_P-C-M_Bin_00068	1	redundant	group_056	1071403	227	4990	58.9235	29.4964	0	2	0	checkm	k__Bacteria	p__Proteobacteria	c__Gammaproteobacteria	o__Cardiobacteriales	f__Cardiobacteriaceae	g__Cardiobacterium	NA
	ORAL_P-C-M_Bin_00069	0	non redundant		776672	213	3569	58.4274	23.0216	0	6	0	checkm	k__Bacteria	p__Bacteroidetes	c__Bacteroidia	o__Bacteroidales	f__Porphyromonadaceae	NA	NA
	ORAL_P-C-M_Bin_00070	0	non redundant		800603	190	4121	54.568	29.4964	0.719424	7	0	checkm	k__Bacteria	p__Bacteroidetes	c__Bacteroidia	o__Bacteroidales	f__Porphyromonadaceae	g__Porphyromonas	NA
	ORAL_P-C-M_Bin_00071	0	non redundant		842105	212	3873	48.3197	23.0216	0.719424	6	0	checkm	k__Bacteria	p__Bacteroidetes	c__Bacteroidia	o__Bacteroidales	f__Prevotellaceae	g__Prevotella	s__Prevotella_maculosa
	ORAL_P-C-M_Bin_00072	0	non redundant		529687	145	3486	37.6174	18.705	0	10	0	checkm	k__Bacteria	p__Firmicutes	c__Clostridia	o__Clostridiales	f__Eubacteriaceae	g__Eubacterium	NA
	ORAL_P-C-M_Bin_00073	0	non redundant		967646	185	5551	65.8863	26.6187	0	4	0	checkm	k__Bacteria	p__Actinobacteria	c__Actinobacteria	o__Actinomycetales	f__Actinomycetaceae	g__Actinomyces	NA
	ORAL_P-C-M_Bin_00074	0	non redundant		981238	83	16634	71.7128	25.1799	0	1	0	checkm	k__Bacteria	p__Actinobacteria	c__Actinobacteria	o__Actinomycetales	f__Actinomycetaceae	g__Actinomyces	NA
	ORAL_P-C-M_Bin_00075	0	non redundant		829477	218	3781	68.5	17.9856	2.8777	5	1	checkm	k__Bacteria	p__Actinobacteria	c__Actinobacteria	o__Actinomycetales	f__Actinomycetaceae	g__Actinomyces	NA
	ORAL_P-C-M_Bin_00076	0	non redundant		1124911	253	4521	71.567	20.1439	0	3	0	checkm	k__Bacteria	p__Actinobacteria	c__Actinobacteria	o__Actinomycetales	f__Actinomycetaceae	g__Actinomyces	NA
	ORAL_P-C-M_Bin_00077	1	redundant	group_037	538851	131	4037	56.0637	16.5468	0	5	0	checkm	k__Bacteria	p__Proteobacteria	c__Gammaproteobacteria	o__Cardiobacteriales	f__Cardiobacteriaceae	g__Cardiobacterium	NA
	ORAL_P-C-M_Bin_00078	0	non redundant		708326	158	4526	37.4253	22.3022	0	4	0	checkm	k__Bacteria	p__Firmicutes	c__Clostridia	o__Clostridiales	f__Eubacteriaceae	g__Eubacterium	NA
	ORAL_P-C-M_Bin_00079	0	non redundant		734291	162	4784	39.588	23.0216	1.43885	4	0	checkm	k__Bacteria	p__Firmicutes	c__Bacilli	o__Lactobacillales	f__Streptococcaceae	g__Streptococcus	s__Streptococcus_anginosus
	ORAL_P-C-M_Bin_00080	0	non redundant		1039784	96	14131	71.4536	17.9856	0	5	0	checkm	k__Bacteria	p__Actinobacteria	c__Actinobacteria	o__Actinomycetales	f__Actinomycetaceae	g__Actinomyces	NA
	ORAL_P-C-M_Bin_00081	0	non redundant		1040351	195	5833	57.0497	20.8633	0	2	0	checkm	k__Bacteria	p__Firmicutes	c__Negativicutes	o__Selenomonadales	f__Veillonellaceae	g__Selenomonas	NA
	ORAL_P-C-M_Bin_00082	0	non redundant		649995	127	5175	41.1913	13.6691	0	0	0	manual	k__Bacteria	p__Bacteroidetes	c__Bacteroidia	o__Bacteroidales	f__Prevotellaceae	g__Prevotella	NA
	ORAL_P-C-M_Bin_00083	0	non redundant		1469988	314	4761	45.9574	13.6691	0	4	0	checkm	k__Bacteria	p__Bacteroidetes	c__Bacteroidia	o__Bacteroidales	f__Prevotellaceae	g__Prevotella	NA
	ORAL_P-C-M_Bin_00084	0	non redundant		746559	195	3789	49.8728	13.6691	0	6	0	checkm	k__Bacteria	p__Spirochaetes	c__Spirochaetia	o__Spirochaetales	f__Spirochaetaceae	g__Treponema	NA
	ORAL_P-C-M_Bin_00085	1	redundant	group_059	1074257	240	4536	26.2236	17.2662	0	1	0	checkm	k__Bacteria	p__Fusobacteria	c__Fusobacteriia	o__Fusobacteriales	f__Fusobacteriaceae	g__Fusobacterium	s__Fusobacterium_nucleatum
	ORAL_P-C-M_Bin_00086	0	non redundant		592360	147	3797	65.3007	8.63309	0	5	0	checkm	k__Bacteria	p__Proteobacteria	c__Betaproteobacteria	o__Burkholderiales	NA	NA	NA
	ORAL_P-C-M_Bin_00087	0	non redundant		831086	189	4538	68.5938	20.8633	7.91367	0	0	manual	k__Bacteria	p__Actinobacteria	c__Actinobacteria	o__Actinomycetales	f__Actinomycetaceae	g__Actinomyces	NA
	ORAL_P-C-M_Bin_00088	0	non redundant		841376	212	3985	39.1368	17.2662	0	0	0	manual	k__Bacteria	p__Proteobacteria	c__Gammaproteobacteria	o__Pasteurellales	f__Pasteurellaceae	g__Haemophilus	NA
	ORAL_P-C-M_Bin_00089	0	non redundant		725153	156	5065	47.767	10.0719	0	2	0	checkm	k__Bacteria	p__Proteobacteria	c__Betaproteobacteria	o__Neisseriales	f__Neisseriaceae	g__Neisseria	NA
	ORAL_P-C-M_Bin_00090	0	non redundant		843018	70	19150	62.4273	12.2302	0	1	0	checkm	k__Bacteria	p__Actinobacteria	c__Actinobacteria	o__Actinomycetales	f__Propionibacteriaceae	NA	NA
	ORAL_P-C-M_Bin_00092	0	non redundant		536743	103	5753	25.5726	5.7554	1.43885	2	0	checkm	k__Bacteria	p__Fusobacteria	c__Fusobacteriia	o__Fusobacteriales	f__Fusobacteriaceae	g__Fusobacterium	s__Fusobacterium_nucleatum
	ORAL_P-C-M_Bin_00093	1	redundant	group_035	840489	137	6770	46.5651	4.31655	0	0	0	manual	k__Bacteria	p__Bacteroidetes	c__Bacteroidia	o__Bacteroidales	f__Prevotellaceae	g__Prevotella	NA
	ORAL_P-C-M_Bin_00095	0	non redundant		652056	140	4702	25.2421	5.03597	0	0	0	manual	k__Bacteria	p__Fusobacteria	c__Fusobacteriia	o__Fusobacteriales	f__Fusobacteriaceae	g__Fusobacterium	NA
	ORAL_P-C-M_Bin_00096	0	non redundant		779243	162	4591	64.9086	5.03597	0	0	0	manual	k__Bacteria	p__Actinobacteria	c__Actinobacteria	o__Actinomycetales	f__Propionibacteriaceae	g__Pseudopropionibacterium	NA
	ORAL_P-C-M_Bin_00097	0	non redundant		500141	100	5146	60.3976	1.85185	0	0	0	manual	k__Bacteria	p__Proteobacteria	c__Gammaproteobacteria	o__Cardiobacteriales	f__Cardiobacteriaceae	g__Cardiobacterium	NA
	ORAL_P-C-M_Bin_00098	1	non redundant	group_040	508020	55	10463	32.5096	0	0	0	0	manual	k__Bacteria	p__Proteobacteria	NA	NA	NA	NA	NA
	ORAL_P-C-M_MAG_00001	0	non redundant		1511680	19	139425	53.1696	97.8417	0	41	0	checkm	k__Bacteria	p__Actinobacteria	c__Actinobacteria	o__Bifidobacteriales	f__Bifidobacteriaceae	g__Parascardovia	NA
	ORAL_P-C-M_MAG_00002	0	non redundant		3001058	166	29682	61.8941	97.1223	0.719424	42	0	checkm	k__Bacteria	p__Actinobacteria	c__Actinobacteria	o__Coriobacteriales	f__Coriobacteriaceae	g__Olsenella	NA
	ORAL_P-C-M_MAG_00003	0	non redundant		1472884	188	9384	46.4465	97.8417	2.8777	41	1	checkm	k__Bacteria	p__Firmicutes	c__Negativicutes	o__Selenomonadales	f__Veillonellaceae	g__Dialister	s__Dialister_invisus
	ORAL_P-C-M_MAG_00004	0	non redundant		2680043	90	46085	44.5905	95.6835	0.719424	42	0	checkm	k__Bacteria	p__Spirochaetes	c__Spirochaetia	o__Spirochaetales	f__Spirochaetaceae	g__Treponema	NA
	ORAL_P-C-M_MAG_00005	0	non redundant		1871608	115	23886	42.7274	93.5252	1.43885	41	0	checkm	k__Bacteria	p__Bacteroidetes	c__Bacteroidia	o__Bacteroidales	f__Porphyromonadaceae	g__Porphyromonas	NA
	ORAL_P-C-M_MAG_00006	0	non redundant		1159235	187	6895	46.0328	89.2086	0.719424	41	0	checkm	k__Bacteria	p__Actinobacteria	c__Actinobacteria	o__Coriobacteriales	f__Coriobacteriaceae	NA	NA
	ORAL_P-C-M_MAG_00007	0	non redundant		2104046	122	22844	45.3023	94.964	0.719424	42	1	checkm	k__Bacteria	p__Bacteroidetes	c__Bacteroidia	o__Bacteroidales	f__Prevotellaceae	g__Prevotella	NA
	ORAL_P-C-M_MAG_00008	1	non redundant	group_023	1926839	148	20256	54.3125	95.6835	0	36	0	checkm	k__Bacteria	p__Proteobacteria	c__Betaproteobacteria	o__Neisseriales	f__Neisseriaceae	g__Kingella	NA
	ORAL_P-C-M_MAG_00009	0	non redundant		2399838	188	18413	41.9542	92.0863	0.719424	39	0	checkm	k__Bacteria	p__Bacteroidetes	c__Flavobacteriia	o__Flavobacteriales	f__Flavobacteriaceae	g__Capnocytophaga	NA
	ORAL_P-C-M_MAG_00010	0	non redundant		808514	53	21498	50.8194	80.5755	0	39	0	manual	k__Bacteria	TM7	TM7	TM7	TM7	TM7	TM7
	ORAL_P-C-M_MAG_00011	1	non redundant	group_046	712298	17	67488	48.5878	82.7338	0.719424	39	0	manual	k__Bacteria	TM7	TM7	TM7	TM7	TM7	TM7
	ORAL_P-C-M_MAG_00012	1	non redundant	group_038	1725685	230	8613	47.3042	86.3309	2.15827	37	0	checkm	k__Bacteria	p__Firmicutes	c__Bacilli	o__Lactobacillales	f__Aerococcaceae	NA	NA
	ORAL_P-C-M_MAG_00013	0	non redundant		783709	21	68793	46.5027	83.4532	1.43885	38	2	manual	k__Bacteria	TM7	TM7	TM7	TM7	TM7	TM7
	ORAL_P-C-M_MAG_00014	0	non redundant		1572493	246	6962	55.7092	85.6115	1.43885	34	0	checkm	k__Bacteria	p__Firmicutes	c__Negativicutes	o__Selenomonadales	f__Veillonellaceae	NA	NA
	ORAL_P-C-M_MAG_00015	0	non redundant		2421251	148	24779	64.3462	89.2086	0.719424	31	0	checkm	k__Bacteria	p__Proteobacteria	c__Betaproteobacteria	o__Burkholderiales	f__Comamonadaceae	NA	NA
	ORAL_P-C-M_MAG_00017	0	non redundant		2591619	75	61010	51.1494	88.4892	1.43885	33	0	checkm	k__Bacteria	p__Bacteroidetes	c__Bacteroidia	o__Bacteroidales	f__Prevotellaceae	g__Prevotella	s__Prevotella_denticola
	ORAL_P-C-M_MAG_00020	0	non redundant		1885456	246	9900	30.8887	74.8201	3.59712	28	0	checkm	k__Bacteria	p__Fusobacteria	c__Fusobacteriia	o__Fusobacteriales	f__Leptotrichiaceae	g__Leptotrichia	NA
	ORAL_P-C-M_MAG_00023	0	non redundant		2233944	146	19375	47.4603	82.0144	0.719424	24	0	checkm	k__Bacteria	p__Bacteroidetes	c__Bacteroidia	o__Bacteroidales	f__Prevotellaceae	g__Prevotella	NA
	ORAL_P-C-M_MAG_00025	0	non redundant		1990794	177	15093	57.8497	76.9784	0.719424	18	0	checkm	k__Bacteria	p__Firmicutes	c__Negativicutes	o__Selenomonadales	f__Veillonellaceae	g__Selenomonas	s__Selenomonas_artemidis
	ORAL_P-C-M_MAG_00029	0	non redundant		1967993	195	13205	59.7208	74.8201	0.719424	24	0	checkm	k__Bacteria	p__Actinobacteria	c__Actinobacteria	o__Actinomycetales	f__Micrococcaceae	g__Rothia	s__Rothia_mucilaginosa
	ORAL_P-C-M_MAG_00030	0	non redundant		1833172	73	39092	50.666	71.9424	0.719424	13	0	checkm	k__Bacteria	p__Bacteroidetes	c__Bacteroidia	o__Bacteroidales	f__Porphyromonadaceae	g__Porphyromonas	NA
	ORAL_P-C-M_MAG_00032	0	non redundant		2669452	112	44511	41.7564	74.8201	2.8777	19	0	checkm	k__Bacteria	p__Bacteroidetes	c__Bacteroidia	o__Bacteroidales	f__Prevotellaceae	g__Prevotella	NA
	ORAL_P-D-F_Bin_00009	0	non redundant		1359636	244	6201	32.1858	68.3453	0	35	0	checkm	k__Bacteria	p__Fusobacteria	c__Fusobacteriia	o__Fusobacteriales	f__Leptotrichiaceae	g__Leptotrichia	NA
	ORAL_P-D-F_Bin_00011	0	non redundant		620133	108	7041	47.9461	64.0288	0.719424	33	1	manual	k__Bacteria	TM7	TM7	TM7	TM7	TM7	TM7
	ORAL_P-D-F_Bin_00014	0	non redundant		1620319	406	4018	34.6126	61.1511	5.7554	34	2	checkm	k__Bacteria	p__Firmicutes	c__Clostridia	o__Clostridiales	NA	NA	NA
	ORAL_P-D-F_Bin_00017	0	non redundant		1736993	338	5395	48.8232	58.9928	2.15827	27	0	checkm	k__Bacteria	p__Bacteroidetes	c__Bacteroidia	o__Bacteroidales	f__Prevotellaceae	g__Prevotella	s__Prevotella_maculosa
	ORAL_P-D-F_Bin_00018	0	non redundant		1291126	338	3847	66.723	43.1655	2.15827	20	0	checkm	k__Bacteria	p__Actinobacteria	c__Actinobacteria	o__Actinomycetales	f__Propionibacteriaceae	NA	NA
	ORAL_P-D-F_Bin_00019	0	non redundant		2108932	213	12143	66.9444	67.6259	3.59712	15	0	checkm	k__Bacteria	p__Actinobacteria	c__Actinobacteria	o__Actinomycetales	f__Actinomycetaceae	g__Actinomyces	NA
	ORAL_P-D-F_Bin_00020	0	non redundant		678023	177	3814	56.8645	40.2878	0	18	0	checkm	k__Bacteria	p__Actinobacteria	c__Actinobacteria	o__Actinomycetales	f__Corynebacteriaceae	g__Corynebacterium	NA
	ORAL_P-D-F_Bin_00021	0	non redundant		2720726	431	7099	47.6593	55.3957	0.719424	10	0	checkm	k__Bacteria	p__Bacteroidetes	c__Bacteroidia	o__Bacteroidales	f__Prevotellaceae	g__Prevotella	NA
	ORAL_P-D-F_Bin_00022	0	non redundant		2042668	167	17742	56.8645	61.1511	0.719424	8	0	checkm	k__Bacteria	p__Actinobacteria	c__Actinobacteria	o__Actinomycetales	f__Micrococcaceae	g__Rothia	NA
	ORAL_P-D-F_Bin_00023	0	non redundant		1845688	285	7412	48.9302	53.9568	2.15827	12	0	checkm	k__Bacteria	p__Bacteroidetes	c__Bacteroidia	o__Bacteroidales	f__Prevotellaceae	g__Prevotella	NA
	ORAL_P-D-F_Bin_00024	0	non redundant		1597478	289	6013	48.2563	51.7986	1.43885	13	0	checkm	k__Bacteria	p__Bacteroidetes	c__Bacteroidia	o__Bacteroidales	f__Prevotellaceae	g__Prevotella	NA
	ORAL_P-D-F_Bin_00025	0	non redundant		1492591	316	4916	39.6395	41.7266	1.43885	13	0	checkm	k__Bacteria	p__Bacteroidetes	c__Flavobacteriia	o__Flavobacteriales	f__Flavobacteriaceae	g__Capnocytophaga	NA
	ORAL_P-D-F_Bin_00026	0	non redundant		1278022	157	10049	37.8348	37.4101	0.719424	2	0	checkm	k__Bacteria	p__Proteobacteria	c__Gammaproteobacteria	o__Pasteurellales	f__Pasteurellaceae	g__Haemophilus	s__Haemophilus_haemolyticus
	ORAL_P-D-F_Bin_00027	0	non redundant		1288528	115	15192	39.8447	33.0935	0.719424	5	0	checkm	k__Bacteria	p__Firmicutes	c__Bacilli	o__Lactobacillales	f__Streptococcaceae	g__Streptococcus	NA
	ORAL_P-D-F_Bin_00028	0	non redundant		1037190	245	4267	41.5846	28.0576	0	9	0	checkm	k__Bacteria	p__Bacteroidetes	c__Flavobacteriia	o__Flavobacteriales	f__Flavobacteriaceae	g__Capnocytophaga	NA
	ORAL_P-D-F_Bin_00029	0	non redundant		1445220	349	4174	70.2301	36.6906	0.719424	6	0	checkm	k__Bacteria	p__Actinobacteria	c__Actinobacteria	o__Actinomycetales	f__Actinomycetaceae	g__Actinomyces	NA
	ORAL_P-D-F_Bin_00030	0	non redundant		1219068	246	4988	40.7321	42.446	5.03597	11	1	checkm	k__Bacteria	p__Firmicutes	c__Bacilli	o__Lactobacillales	f__Streptococcaceae	g__Streptococcus	NA
	ORAL_P-D-F_Bin_00031	0	non redundant		697862	161	4462	27.098	24.4604	1.43885	3	0	checkm	k__Bacteria	p__Fusobacteria	c__Fusobacteriia	o__Fusobacteriales	f__Fusobacteriaceae	g__Fusobacterium	s__Fusobacterium_nucleatum
	ORAL_P-D-F_Bin_00032	0	non redundant		743631	196	3747	47.0933	30.2158	1.43885	2	0	checkm	k__Bacteria	p__Proteobacteria	c__Epsilonproteobacteria	o__Campylobacterales	f__Campylobacteraceae	g__Campylobacter	NA
	ORAL_P-D-F_Bin_00033	0	non redundant		594631	159	3772	52.6944	13.6691	0	3	0	checkm	k__Bacteria	p__Proteobacteria	c__Betaproteobacteria	o__Neisseriales	f__Neisseriaceae	g__Neisseria	NA
	ORAL_P-D-F_Bin_00034	0	non redundant		913363	200	4586	68.2786	20.8633	0	5	0	checkm	k__Bacteria	p__Actinobacteria	c__Actinobacteria	o__Actinomycetales	f__Actinomycetaceae	g__Actinomyces	NA
	ORAL_P-D-F_Bin_00035	0	non redundant		534297	97	6039	67.6681	13.6691	0.719424	2	0	checkm	k__Bacteria	p__Actinobacteria	c__Actinobacteria	o__Actinomycetales	f__Actinomycetaceae	g__Actinomyces	NA
	ORAL_P-D-F_Bin_00036	0	non redundant		732087	163	4727	65.137	10.0719	0.719424	2	0	checkm	k__Bacteria	p__Actinobacteria	c__Actinobacteria	o__Actinomycetales	f__Actinomycetaceae	g__Actinomyces	NA
	ORAL_P-D-F_Bin_00037	0	non redundant		588527	134	4512	26.2066	8.63309	0	3	0	checkm	k__Bacteria	p__Fusobacteria	c__Fusobacteriia	o__Fusobacteriales	f__Fusobacteriaceae	g__Fusobacterium	s__Fusobacterium_nucleatum
	ORAL_P-D-F_Bin_00038	0	non redundant		624488	132	5036	26.5057	5.7554	0.719424	0	0	manual	k__Bacteria	p__Fusobacteria	c__Fusobacteriia	o__Fusobacteriales	f__Fusobacteriaceae	g__Fusobacterium	NA
	ORAL_P-D-F_Bin_00039	0	non redundant		630440	123	5113	39.2128	7.19424	0.719424	0	0	manual	k__Bacteria	p__Firmicutes	c__Bacilli	o__Lactobacillales	f__Streptococcaceae	g__Streptococcus	NA
	ORAL_P-D-F_Bin_00040	0	non redundant		508030	110	4696	40.6562	8.63309	0	0	0	manual	k__Bacteria	p__Firmicutes	c__Bacilli	o__Lactobacillales	f__Streptococcaceae	g__Streptococcus	NA
	ORAL_P-D-F_Bin_00041	0	non redundant		635153	133	4765	67.4671	6.47482	0	1	0	checkm	k__Bacteria	p__Actinobacteria	c__Actinobacteria	o__Actinomycetales	f__Actinomycetaceae	g__Actinomyces	NA
	ORAL_P-D-F_MAG_00001	0	non redundant		2369739	118	32332	42.205	93.5252	2.8777	42	0	checkm	k__Bacteria	p__Bacteroidetes	c__Bacteroidia	o__Bacteroidales	f__Prevotellaceae	g__Prevotella	NA
	ORAL_P-D-F_MAG_00002	0	non redundant		1864206	72	46868	37.3541	98.5612	0.719424	43	0	checkm	k__Bacteria	p__Proteobacteria	c__Epsilonproteobacteria	o__Campylobacterales	f__Campylobacteraceae	g__Campylobacter	NA
	ORAL_P-D-F_MAG_00003	0	non redundant		2146142	140	22975	54.8503	95.6835	0	34	0	checkm	k__Bacteria	p__Proteobacteria	c__Betaproteobacteria	o__Neisseriales	f__Neisseriaceae	g__Kingella	NA
	ORAL_P-D-F_MAG_00004	0	non redundant		2821540	192	20217	57.0578	97.8417	3.59712	41	1	checkm	k__Bacteria	p__Actinobacteria	c__Actinobacteria	o__Actinomycetales	f__Corynebacteriaceae	g__Corynebacterium	s__Corynebacterium_matruchotii
	ORAL_P-D-F_MAG_00005	0	non redundant		2772432	138	34366	44.3401	96.4029	0.719424	40	0	checkm	k__Bacteria	p__Bacteroidetes	c__Bacteroidia	o__Bacteroidales	f__Prevotellaceae	g__Prevotella	s__Prevotella_oris
	ORAL_P-D-F_MAG_00006	0	non redundant		1326852	186	8323	45.5833	85.6115	1.43885	39	0	checkm	k__Bacteria	p__Actinobacteria	c__Actinobacteria	o__Coriobacteriales	f__Coriobacteriaceae	NA	NA
	ORAL_P-D-F_MAG_00007	0	non redundant		2321674	149	21496	47.5327	94.964	2.15827	38	1	checkm	k__Bacteria	p__Bacteroidetes	c__Bacteroidia	o__Bacteroidales	f__Prevotellaceae	g__Prevotella	NA
	ORAL_P-D-F_MAG_00008	0	non redundant		2120843	219	12302	68.3626	85.6115	0.719424	35	0	checkm	k__Bacteria	p__Actinobacteria	c__Actinobacteria	o__Actinomycetales	f__Actinomycetaceae	g__Actinobaculum	NA
	ORAL_P-D-F_MAG_00010	0	non redundant		3187431	242	17255	46.7978	79.1367	4.31655	26	2	checkm	k__Bacteria	p__Bacteroidetes	c__Bacteroidia	o__Bacteroidales	f__Prevotellaceae	g__Prevotella	NA
	ORAL_P-D-F_MAG_00012	0	non redundant		2750317	214	20444	38.6167	83.4532	2.15827	32	0	checkm	k__Bacteria	p__Bacteroidetes	c__Flavobacteriia	o__Flavobacteriales	f__Flavobacteriaceae	g__Capnocytophaga	NA
	ORAL_P-D-F_MAG_00013	0	non redundant		1700257	302	6228	57.1288	76.9784	0.719424	25	1	checkm	k__Bacteria	p__Firmicutes	c__Negativicutes	o__Selenomonadales	f__Veillonellaceae	g__Selenomonas	NA
	ORAL_P-D-F_MAG_00015	0	non redundant		2287997	163	20321	60.041	74.8201	0.719424	19	0	checkm	k__Bacteria	p__Proteobacteria	c__Betaproteobacteria	o__Neisseriales	f__Neisseriaceae	g__Neisseria	NA
	ORAL_P-D-F_MAG_00016	0	non redundant		1760486	104	24301	37.8325	74.1007	4.31655	20	2	checkm	k__Bacteria	p__Firmicutes	c__Bacilli	o__Lactobacillales	f__Streptococcaceae	g__Streptococcus	s__Streptococcus_intermedius
	ORAL_T-A-F_Bin_00013	0	non redundant		1526121	289	5569	36.4024	66.1871	0.719424	37	0	manual	k__Bacteria	p__Firmicutes	c__Erysipelotrichia	o__Erysipelotrichales	f__Erysipelotrichaceae	g__Solobacterium	NA
	ORAL_T-A-F_Bin_00022	1	redundant	group_061	1714394	294	6505	49.7521	62.5899	1.43885	24	0	checkm	k__Bacteria	p__Proteobacteria	c__Betaproteobacteria	o__Neisseriales	f__Neisseriaceae	g__Neisseria	NA
	ORAL_T-A-F_Bin_00023	0	non redundant		558845	143	3783	55.6481	38.8489	0.719424	22	0	checkm	k__Bacteria	p__Firmicutes	c__Negativicutes	o__Selenomonadales	f__Veillonellaceae	g__Selenomonas	NA
	ORAL_T-A-F_Bin_00024	0	non redundant		1670311	123	18907	30.5458	60.4317	2.15827	9	1	checkm	k__Bacteria	p__Firmicutes	c__Bacilli	o__Bacillales	f__Gemella	g__Gemella	s__Gemella_haemolysans
	ORAL_T-A-F_Bin_00025	0	non redundant		2135241	152	18676	36.0426	66.1871	2.15827	14	0	checkm	k__Bacteria	p__Firmicutes	c__Clostridia	o__Clostridiales	f__Eubacteriaceae	g__Eubacterium	NA
	ORAL_T-A-F_Bin_00026	0	non redundant		2043393	208	14788	36.4706	62.5899	3.59712	16	0	checkm	k__Bacteria	p__Firmicutes	c__Clostridia	o__Clostridiales	NA	NA	NA
	ORAL_T-A-F_Bin_00027	0	non redundant		2295200	373	6981	41.9454	45.3237	2.8777	14	0	checkm	k__Bacteria	p__Bacteroidetes	c__Bacteroidia	o__Bacteroidales	f__Prevotellaceae	g__Prevotella	NA
	ORAL_T-A-F_Bin_00028	0	non redundant		711743	198	3543	45.3136	32.3741	0.719424	14	0	checkm	k__Bacteria	p__Spirochaetes	c__Spirochaetia	o__Spirochaetales	f__Spirochaetaceae	g__Treponema	NA
	ORAL_T-A-F_Bin_00029	0	non redundant		1917426	449	4124	42.656	45.3237	7.91367	11	1	checkm	k__Bacteria	p__Firmicutes	c__Clostridia	o__Clostridiales	f__Lachnospiraceae	g__Oribacterium	NA
	ORAL_T-A-F_Bin_00030	0	non redundant		1686159	197	11806	39.305	43.1655	2.15827	8	0	checkm	k__Bacteria	p__Firmicutes	c__Clostridia	o__Clostridiales	NA	NA	NA
	ORAL_T-A-F_Bin_00031	0	non redundant		1545708	324	4920	40.5326	33.0935	2.8777	9	0	checkm	k__Bacteria	p__Bacteroidetes	c__Bacteroidia	o__Bacteroidales	f__Prevotellaceae	g__Prevotella	NA
	ORAL_T-A-F_Bin_00032	0	non redundant		716769	146	4677	51.1992	14.3885	0.719424	13	0	checkm	k__Bacteria	p__Bacteroidetes	c__Bacteroidia	o__Bacteroidales	f__Porphyromonadaceae	g__Porphyromonas	NA
	ORAL_T-A-F_Bin_00033	0	non redundant		1040656	267	3967	58.7112	29.4964	1.43885	3	0	checkm	k__Bacteria	p__Actinobacteria	c__Actinobacteria	o__Actinomycetales	f__Actinomycetaceae	g__Actinomyces	NA
	ORAL_T-A-F_Bin_00034	0	non redundant		599948	140	4356	67.3568	20.1439	0	3	0	checkm	k__Bacteria	p__Actinobacteria	c__Actinobacteria	o__Actinomycetales	f__Actinomycetaceae	g__Actinomyces	NA
	ORAL_T-A-F_Bin_00035	0	non redundant		1096037	176	7646	66.2871	19.4245	0.719424	1	0	checkm	k__Bacteria	p__Actinobacteria	c__Actinobacteria	o__Actinomycetales	f__Actinomycetaceae	g__Actinomyces	NA
	ORAL_T-A-F_Bin_00036	0	non redundant		1067860	174	7994	37.8719	15.1079	0	2	0	checkm	k__Bacteria	p__Firmicutes	c__Negativicutes	o__Selenomonadales	f__Veillonellaceae	g__Veillonella	NA
	ORAL_T-A-F_Bin_00037	0	non redundant		1277551	235	6148	35.5394	9.35252	0.719424	2	0	manual	k__Bacteria	p__Firmicutes	c__Bacilli	o__Lactobacillales	f__Streptococcaceae	g__Streptococcus	NA
	ORAL_T-A-F_Bin_00038	0	non redundant		735027	207	3430	39.0094	10.7914	5.03597	1	0	checkm	k__Bacteria	p__Firmicutes	c__Bacilli	o__Lactobacillales	f__Streptococcaceae	g__Streptococcus	s__Streptococcus_parasanguinis
	ORAL_T-A-F_Bin_00039	0	non redundant		586674	129	5031	65.1997	11.5108	2.8777	0	0	manual	k__Bacteria	p__Actinobacteria	c__Actinobacteria	o__Actinomycetales	f__Actinomycetaceae	g__Actinomyces	NA
	ORAL_T-A-F_Bin_00040	0	non redundant		680464	155	4712	36.7867	5.03597	0.719424	0	0	manual	k__Bacteria	p__Firmicutes	c__Bacilli	o__Lactobacillales	f__Streptococcaceae	g__Streptococcus	NA
	ORAL_T-A-F_Bin_00041	0	non redundant		534625	127	4471	38.7302	7.91367	1.43885	0	0	manual	k__Bacteria	p__Firmicutes	c__Negativicutes	o__Selenomonadales	f__Veillonellaceae	g__Veillonella	NA
	ORAL_T-A-F_MAG_00001	0	non redundant		1724107	113	22892	36.7355	94.964	0	43	0	checkm	k__Bacteria	p__Bacteroidetes	c__Flavobacteriia	o__Flavobacteriales	f__Flavobacteriaceae	NA	NA
	ORAL_T-A-F_MAG_00002	0	non redundant		2512919	80	55795	41.8438	96.4029	0.719424	43	0	checkm	k__Bacteria	p__Bacteroidetes	c__Bacteroidia	o__Bacteroidales	f__Prevotellaceae	g__Prevotella	NA
	ORAL_T-A-F_MAG_00003	0	non redundant		1571540	69	51220	40.2643	97.8417	1.43885	43	0	checkm	k__Bacteria	p__Firmicutes	c__Clostridia	o__Clostridiales	NA	NA	NA
	ORAL_T-A-F_MAG_00004	0	non redundant		2015476	89	34117	57.76	97.1223	2.15827	41	0	checkm	k__Bacteria	p__Actinobacteria	c__Actinobacteria	o__Actinomycetales	f__Actinomycetaceae	g__Actinomyces	s__Actinomyces_graevenitzii
	ORAL_T-A-F_MAG_00005	0	non redundant		2241912	109	32157	31.2285	99.2806	2.15827	43	0	checkm	k__Bacteria	p__Fusobacteria	c__Fusobacteriia	o__Fusobacteriales	f__Leptotrichiaceae	g__Leptotrichia	NA
	ORAL_T-A-F_MAG_00006	0	non redundant		2667589	206	17757	37.2021	96.4029	2.15827	43	0	checkm	k__Bacteria	p__Bacteroidetes	c__Bacteroidia	o__Bacteroidales	f__Prevotellaceae	g__Prevotella	NA
	ORAL_T-A-F_MAG_00007	1	non redundant	group_044	2289311	73	45054	55.8453	94.2446	0.719424	42	0	checkm	k__Bacteria	p__Bacteroidetes	c__Bacteroidia	o__Bacteroidales	f__Prevotellaceae	g__Prevotella	NA
	ORAL_T-A-F_MAG_00008	1	non redundant	group_017	1908361	82	38319	54.9593	94.964	3.59712	41	2	checkm	k__Bacteria	p__Firmicutes	c__Clostridia	o__Clostridiales	f__Eubacteriaceae	g__Eubacterium	NA
	ORAL_T-A-F_MAG_00009	0	non redundant		1274073	116	16687	40.9975	87.7698	2.15827	40	0	checkm	k__Bacteria	p__Firmicutes	c__Clostridia	o__Clostridiales	NA	NA	NA
	ORAL_T-A-F_MAG_00010	0	non redundant		1727331	269	7563	28.9519	82.0144	2.15827	40	1	checkm	k__Bacteria	p__Firmicutes	c__Clostridia	o__Clostridiales	NA	NA	NA
	ORAL_T-A-F_MAG_00011	0	non redundant		778783	31	46676	40.9768	80.5755	3.59712	36	0	manual	k__Bacteria	TM7	TM7	TM7	TM7	TM7	TM7
	ORAL_T-A-F_MAG_00012	0	non redundant		892165	121	8910	28.9879	75.5396	1.43885	39	0	checkm	k__Bacteria	p__Firmicutes	c__Clostridia	o__Clostridiales	NA	NA	NA
	ORAL_T-A-F_MAG_00014	0	non redundant		1281796	117	16784	48.4953	82.0144	2.8777	38	1	checkm	k__Bacteria	p__Actinobacteria	c__Actinobacteria	o__Coriobacteriales	f__Coriobacteriaceae	NA	NA
	ORAL_T-A-F_MAG_00015	0	non redundant		635716	53	16479	41.2807	75.5396	0.719424	37	1	manual	k__Bacteria	TM7	TM7	TM7	TM7	TM7	TM7
	ORAL_T-A-F_MAG_00016	0	non redundant		607771	74	11858	35.9067	75.5396	0.719424	35	1	manual	k__Bacteria	TM7	TM7	TM7	TM7	TM7	TM7
	ORAL_T-A-F_MAG_00017	0	non redundant		1278298	249	5338	30.1131	76.259	0.719424	33	1	checkm	k__Bacteria	p__Fusobacteria	c__Fusobacteriia	o__Fusobacteriales	f__Leptotrichiaceae	g__Leptotrichia	NA
	ORAL_T-A-F_MAG_00018	0	non redundant		1123585	201	5848	38.0668	72.6619	0	33	0	checkm	k__Bacteria	p__Firmicutes	c__Clostridia	o__Clostridiales	f__Peptostreptococcaceae	g__Peptostreptococcus	NA
	ORAL_T-A-F_MAG_00019	0	non redundant		1904228	342	6073	42.0443	79.1367	2.8777	35	2	checkm	k__Bacteria	p__Bacteroidetes	c__Flavobacteriia	o__Flavobacteriales	f__Flavobacteriaceae	g__Capnocytophaga	NA
	ORAL_T-A-F_MAG_00020	0	non redundant		2693118	350	9414	44.2921	84.8921	1.43885	33	0	checkm	k__Bacteria	p__Bacteroidetes	c__Bacteroidia	o__Bacteroidales	f__Prevotellaceae	g__Prevotella	NA
	ORAL_T-A-F_MAG_00021	0	non redundant		1090961	228	4902	45.7757	71.9424	2.15827	33	0	checkm	k__Bacteria	p__Firmicutes	c__Negativicutes	o__Selenomonadales	f__Veillonellaceae	g__Megasphaera	NA
	ORAL_T-A-M_Bin_00010	0	non redundant		1358311	262	5648	56.0126	61.1511	0.719424	27	0	checkm	k__Bacteria	p__Bacteroidetes	c__Bacteroidia	o__Bacteroidales	f__Porphyromonadaceae	g__Porphyromonas	NA
	ORAL_T-A-M_Bin_00011	0	non redundant		916703	166	6308	41.1116	69.0647	1.43885	32	0	checkm	k__Bacteria	p__Firmicutes	c__Clostridia	o__Clostridiales	NA	NA	NA
	ORAL_T-A-M_Bin_00012	0	non redundant		892197	225	3963	57.7482	64.7482	3.59712	30	0	checkm	k__Bacteria	p__Firmicutes	c__Negativicutes	o__Selenomonadales	f__Veillonellaceae	g__Selenomonas	NA
	ORAL_T-A-M_Bin_00013	0	non redundant		2186192	153	19739	54.493	69.7842	2.15827	17	0	checkm	k__Bacteria	p__Bacteroidetes	c__Bacteroidia	o__Bacteroidales	f__Prevotellaceae	g__Prevotella	NA
	ORAL_T-A-M_Bin_00014	0	non redundant		1758211	387	4584	43.7374	58.9928	2.15827	25	1	checkm	k__Bacteria	p__Bacteroidetes	c__Bacteroidia	o__Bacteroidales	f__Prevotellaceae	g__Prevotella	NA
	ORAL_T-A-M_Bin_00015	0	non redundant		620523	104	7429	39.5657	37.4101	0	33	0	checkm	k__Bacteria	p__Bacteroidetes	c__Bacteroidia	o__Bacteroidales	f__Prevotellaceae	g__Prevotella	NA
	ORAL_T-A-M_Bin_00016	1	non redundant	group_061	1964165	243	9651	49.9791	69.7842	1.43885	19	0	checkm	k__Bacteria	p__Proteobacteria	c__Betaproteobacteria	o__Neisseriales	f__Neisseriaceae	g__Neisseria	NA
	ORAL_T-A-M_Bin_00017	0	non redundant		1429589	263	6067	28.9183	64.7482	5.03597	19	1	checkm	k__Bacteria	p__Fusobacteria	c__Fusobacteriia	o__Fusobacteriales	f__Leptotrichiaceae	g__Leptotrichia	NA
	ORAL_T-A-M_Bin_00018	0	non redundant		1419111	241	6669	45.6339	64.7482	2.15827	16	0	checkm	k__Bacteria	p__Firmicutes	c__Clostridia	o__Clostridiales	f__Lachnospiraceae	g__Oribacterium	NA
	ORAL_T-A-M_Bin_00019	0	non redundant		2297599	137	24931	37.3732	59.7122	1.43885	10	0	checkm	k__Bacteria	p__Bacteroidetes	c__Bacteroidia	o__Bacteroidales	f__Prevotellaceae	g__Prevotella	NA
	ORAL_T-A-M_Bin_00020	0	non redundant		1529666	237	8110	42.5596	56.1151	2.15827	18	0	checkm	k__Bacteria	p__Firmicutes	c__Clostridia	o__Clostridiales	f__Lachnospiraceae	g__Oribacterium	NA
	ORAL_T-A-M_Bin_00021	1	redundant	group_017	1593627	189	11577	55.473	64.7482	4.31655	18	0	checkm	k__Bacteria	p__Firmicutes	c__Clostridia	o__Clostridiales	f__Eubacteriaceae	g__Eubacterium	NA
	ORAL_T-A-M_Bin_00022	0	non redundant		2343251	151	21565	41.3444	53.9568	0.719424	5	0	checkm	k__Bacteria	p__Bacteroidetes	c__Bacteroidia	o__Bacteroidales	f__Prevotellaceae	g__Prevotella	s__Prevotella_veroralis
	ORAL_T-A-M_Bin_00023	0	non redundant		594880	123	5142	29.3485	38.1295	0.719424	19	1	checkm	k__Bacteria	p__Firmicutes	c__Bacilli	o__Bacillales	f__Gemella	g__Gemella	NA
	ORAL_T-A-M_Bin_00024	0	non redundant		1600187	234	7811	62.0516	44.6043	1.43885	7	0	checkm	k__Bacteria	p__Actinobacteria	c__Actinobacteria	o__Actinomycetales	f__Micrococcaceae	g__Rothia	NA
	ORAL_T-A-M_Bin_00025	0	non redundant		591099	150	3995	41.6067	28.0576	0	17	0	checkm	k__Bacteria	p__Bacteroidetes	c__Bacteroidia	o__Bacteroidales	f__Prevotellaceae	g__Prevotella	NA
	ORAL_T-A-M_Bin_00026	0	non redundant		1403008	282	5337	36.3984	38.1295	0	4	0	checkm	k__Bacteria	p__Firmicutes	c__Clostridia	o__Clostridiales	f__Eubacteriaceae	g__Eubacterium	NA
	ORAL_T-A-M_Bin_00027	0	non redundant		853470	168	5318	28.3474	37.4101	0	5	0	checkm	k__Bacteria	p__Fusobacteria	c__Fusobacteriia	o__Fusobacteriales	f__Leptotrichiaceae	g__Leptotrichia	NA
	ORAL_T-A-M_Bin_00028	0	non redundant		1324188	276	5002	63.4332	26.6187	6.47482	11	0	checkm	k__Bacteria	p__Actinobacteria	c__Actinobacteria	o__Actinomycetales	f__Actinomycetaceae	g__Actinomyces	NA
	ORAL_T-A-M_Bin_00029	1	redundant	group_044	867551	221	3973	55.4448	35.2518	2.15827	11	1	checkm	k__Bacteria	p__Bacteroidetes	c__Bacteroidia	o__Bacteroidales	f__Prevotellaceae	g__Prevotella	NA
	ORAL_T-A-M_Bin_00030	0	non redundant		544136	108	5217	60.287	23.741	0	7	0	checkm	k__Bacteria	p__Actinobacteria	c__Actinobacteria	o__Actinomycetales	f__Actinomycetaceae	g__Actinomyces	NA
	ORAL_T-A-M_Bin_00031	0	non redundant		987335	260	3622	41.6432	28.0576	0	13	0	checkm	k__Bacteria	p__Bacteroidetes	c__Bacteroidia	o__Bacteroidales	f__Prevotellaceae	g__Prevotella	NA
	ORAL_T-A-M_Bin_00032	0	non redundant		943709	160	6777	56.962	30.2158	1.43885	4	0	checkm	k__Bacteria	p__Actinobacteria	c__Actinobacteria	o__Actinomycetales	f__Actinomycetaceae	g__Actinomyces	NA
	ORAL_T-A-M_Bin_00033	0	non redundant		1458160	366	3913	65.7545	32.3741	6.47482	5	1	checkm	k__Bacteria	p__Actinobacteria	c__Actinobacteria	o__Actinomycetales	f__Actinomycetaceae	g__Actinomyces	NA
	ORAL_T-A-M_Bin_00034	0	non redundant		689987	175	4101	43.2427	19.4245	0	4	0	checkm	k__Bacteria	p__Firmicutes	c__Clostridia	o__Clostridiales	f__Lachnospiraceae	g__Oribacterium	NA
	ORAL_T-A-M_Bin_00035	0	non redundant		523718	130	4015	30.9915	16.5468	0	6	0	checkm	k__Bacteria	p__Fusobacteria	c__Fusobacteriia	o__Fusobacteriales	f__Leptotrichiaceae	g__Leptotrichia	NA
	ORAL_T-A-M_Bin_00036	0	non redundant		769414	136	6483	41.2023	23.0216	1.43885	2	0	checkm	k__Bacteria	p__Firmicutes	c__Bacilli	o__Lactobacillales	f__Streptococcaceae	g__Streptococcus	NA
	ORAL_T-A-M_Bin_00037	0	non redundant		718639	112	7421	62.402	8.63309	0	1	0	checkm	k__Bacteria	p__Actinobacteria	c__Actinobacteria	o__Actinomycetales	f__Actinomycetaceae	g__Actinomyces	NA
	ORAL_T-A-M_Bin_00038	0	non redundant		924527	198	4711	39.9615	12.2302	1.43885	1	1	checkm	k__Bacteria	p__Firmicutes	c__Bacilli	o__Lactobacillales	f__Streptococcaceae	g__Streptococcus	s__Streptococcus_pneumoniae
	ORAL_T-A-M_Bin_00039	0	non redundant		744642	113	7726	38.9573	7.19424	5.03597	0	1	manual	k__Bacteria	p__Bacteroidetes	NA	NA	NA	NA	NA
	ORAL_T-A-M_Bin_00040	0	non redundant		540448	94	6230	40.8943	1.43885	0	0	0	manual	k__Bacteria	p__Firmicutes	NA	NA	NA	NA	NA
	ORAL_T-A-M_MAG_00001	0	non redundant		2319045	127	26388	38.0172	97.8417	0.719424	43	0	checkm	k__Bacteria	p__Bacteroidetes	c__Bacteroidia	o__Bacteroidales	f__Prevotellaceae	g__Prevotella	NA
	ORAL_T-A-M_MAG_00002	0	non redundant		2325557	124	29026	40.6263	97.1223	0.719424	43	0	checkm	k__Bacteria	p__Bacteroidetes	c__Flavobacteriia	o__Flavobacteriales	f__Flavobacteriaceae	g__Capnocytophaga	NA
	ORAL_T-A-M_MAG_00003	0	non redundant		2309046	89	40858	44.998	95.6835	0.719424	42	0	checkm	k__Bacteria	p__Bacteroidetes	c__Bacteroidia	o__Bacteroidales	f__Prevotellaceae	g__Prevotella	NA
	ORAL_T-A-M_MAG_00004	0	non redundant		1532418	162	14542	39.8437	92.8058	2.8777	39	0	checkm	k__Bacteria	p__Firmicutes	c__Clostridia	o__Clostridiales	NA	NA	NA
	ORAL_T-A-M_MAG_00005	0	non redundant		1733193	204	10702	39.8431	97.8417	2.8777	41	0	checkm	k__Bacteria	p__Firmicutes	c__Clostridia	o__Clostridiales	f__Eubacteriaceae	g__Eubacterium	NA
	ORAL_T-A-M_MAG_00006	0	non redundant		2217603	185	15805	38.9321	89.9281	2.15827	43	0	checkm	k__Bacteria	p__Firmicutes	c__Clostridia	o__Clostridiales	NA	NA	NA
	ORAL_T-A-M_MAG_00007	0	non redundant		1520337	238	7812	51.1159	91.3669	0	40	0	checkm	k__Bacteria	p__Firmicutes	c__Negativicutes	o__Selenomonadales	f__Veillonellaceae	g__Selenomonas	NA
	ORAL_T-A-M_MAG_00008	0	non redundant		1207459	104	15712	27.9748	81.295	2.8777	34	0	checkm	k__Bacteria	p__Firmicutes	c__Clostridia	o__Clostridiales	NA	NA	NA
	ORAL_T-A-M_MAG_00009	0	non redundant		995640	85	18309	25.2727	79.8561	7.91367	35	0	checkm	k__Bacteria	p__Firmicutes	c__Clostridia	o__Clostridiales	NA	NA	NA
	ORAL_T-B-F_Bin_00006	0	non redundant		1476954	331	4596	53.8126	66.9065	1.43885	32	0	checkm	k__Bacteria	p__Actinobacteria	c__Actinobacteria	o__Actinomycetales	f__Micrococcaceae	g__Rothia	s__Rothia_dentocariosa
	ORAL_T-B-F_Bin_00007	1	non redundant	group_025	1823673	222	10446	55.6709	61.1511	0.719424	18	0	checkm	k__Bacteria	p__Bacteroidetes	c__Bacteroidia	o__Bacteroidales	f__Prevotellaceae	g__Prevotella	NA
	ORAL_T-B-F_Bin_00008	0	non redundant		533102	130	4082	41.4196	51.7986	0	23	0	checkm	k__Bacteria	p__Bacteroidetes	c__Flavobacteriia	o__Flavobacteriales	f__Flavobacteriaceae	g__Capnocytophaga	NA
	ORAL_T-B-F_Bin_00009	0	non redundant		593430	92	7028	30.3942	28.777	0	2	0	checkm	k__Bacteria	p__Firmicutes	c__Bacilli	o__Bacillales	f__Gemella	g__Gemella	s__Gemella_haemolysans
	ORAL_T-B-F_Bin_00010	0	non redundant		632685	58	14058	35.5619	62.5899	0	24	0	manual	k__Bacteria	TM7	TM7	TM7	TM7	TM7	TM7
	ORAL_T-B-F_Bin_00011	0	non redundant		522075	75	8001	41.2511	54.6763	0.719424	20	0	manual	k__Bacteria	TM7	TM7	TM7	TM7	TM7	TM7
	ORAL_T-B-F_Bin_00012	0	non redundant		1140038	288	4036	57.3731	47.482	0.719424	24	0	checkm	k__Bacteria	p__Actinobacteria	c__Actinobacteria	o__Actinomycetales	f__Corynebacteriaceae	g__Corynebacterium	s__Corynebacterium_matruchotii
	ORAL_T-B-F_Bin_00013	0	non redundant		1690993	122	18319	30.2654	66.9065	1.43885	15	0	checkm	k__Bacteria	p__Firmicutes	c__Bacilli	o__Bacillales	f__Gemella	g__Gemella	NA
	ORAL_T-B-F_Bin_00014	0	non redundant		559152	79	8981	35.9212	50.3597	1.43885	19	1	manual	k__Bacteria	TM7	TM7	TM7	TM7	TM7	TM7
	ORAL_T-B-F_Bin_00015	0	non redundant		1395396	114	15203	33.1177	59.7122	0.719424	13	0	checkm	k__Bacteria	p__Firmicutes	c__Bacilli	o__Lactobacillales	f__Carnobacteriaceae	g__Granulicatella	NA
	ORAL_T-B-F_Bin_00016	0	non redundant		582099	164	3398	37.4851	46.0432	5.03597	20	3	checkm	k__Bacteria	p__Firmicutes	c__Clostridia	o__Clostridiales	f__Eubacteriaceae	g__Eubacterium	NA
	ORAL_T-B-F_Bin_00017	1	non redundant	group_027	2066376	244	10663	50.9544	66.1871	1.43885	16	0	checkm	k__Bacteria	p__Proteobacteria	c__Betaproteobacteria	o__Neisseriales	f__Neisseriaceae	g__Neisseria	NA
	ORAL_T-B-F_Bin_00018	0	non redundant		769716	207	3553	32.397	46.0432	0	20	0	checkm	k__Bacteria	p__Fusobacteria	c__Fusobacteriia	o__Fusobacteriales	f__Leptotrichiaceae	g__Leptotrichia	NA
	ORAL_T-B-F_Bin_00019	1	redundant	group_014	1780302	299	7036	54.7507	52.518	0.719424	11	0	checkm	k__Bacteria	p__Bacteroidetes	c__Bacteroidia	o__Bacteroidales	f__Prevotellaceae	g__Prevotella	NA
	ORAL_T-B-F_Bin_00020	0	non redundant		783054	181	4287	42.707	32.3741	0	15	0	checkm	k__Bacteria	p__Bacteroidetes	c__Bacteroidia	o__Bacteroidales	f__Prevotellaceae	g__Prevotella	NA
	ORAL_T-B-F_Bin_00021	0	non redundant		956219	211	4594	55.9229	41.7266	0.719424	11	0	checkm	k__Bacteria	p__Actinobacteria	c__Actinobacteria	o__Actinomycetales	f__Actinomycetaceae	g__Actinomyces	NA
	ORAL_T-B-F_Bin_00022	0	non redundant		1151371	206	6458	49.2175	33.8129	0	11	0	checkm	k__Bacteria	p__Bacteroidetes	c__Bacteroidia	o__Bacteroidales	f__Prevotellaceae	g__Prevotella	NA
	ORAL_T-B-F_Bin_00023	0	non redundant		1676294	316	5981	66.0883	40.2878	2.8777	5	0	checkm	k__Bacteria	p__Actinobacteria	c__Actinobacteria	o__Actinomycetales	f__Actinomycetaceae	g__Actinomyces	NA
	ORAL_T-B-F_Bin_00024	1	redundant	group_042	1437905	352	4130	42.9318	28.0576	5.03597	8	0	checkm	k__Bacteria	p__Bacteroidetes	c__Bacteroidia	o__Bacteroidales	f__Prevotellaceae	g__Prevotella	NA
	ORAL_T-B-F_Bin_00025	0	non redundant		661610	164	4007	50.3166	28.777	0	16	0	checkm	k__Bacteria	p__Proteobacteria	c__Betaproteobacteria	o__Neisseriales	f__Neisseriaceae	g__Neisseria	NA
	ORAL_T-B-F_Bin_00026	1	non redundant	group_008	1102847	120	11986	66.7522	27.3381	1.43885	5	0	checkm	k__Bacteria	p__Actinobacteria	c__Actinobacteria	o__Actinomycetales	f__Actinomycetaceae	g__Actinomyces	NA
	ORAL_T-B-F_Bin_00027	0	non redundant		733482	189	3819	44.131	22.3022	0	2	0	checkm	k__Bacteria	p__Bacteroidetes	c__Bacteroidia	o__Bacteroidales	f__Prevotellaceae	g__Prevotella	NA
	ORAL_T-B-F_Bin_00028	0	non redundant		1281216	297	4359	40.7825	23.741	4.31655	5	0	checkm	k__Bacteria	p__Firmicutes	c__Bacilli	o__Lactobacillales	f__Streptococcaceae	g__Streptococcus	NA
	ORAL_T-B-F_Bin_00029	0	non redundant		1180760	241	5103	38.4701	28.0576	0.719424	2	0	checkm	k__Bacteria	p__Firmicutes	c__Negativicutes	o__Selenomonadales	f__Veillonellaceae	g__Veillonella	s__Veillonella_atypica
	ORAL_T-B-F_Bin_00030	0	non redundant		767826	188	3998	40.0928	20.1439	0	3	0	checkm	k__Bacteria	p__Firmicutes	c__Clostridia	o__Clostridiales	NA	NA	NA
	ORAL_T-B-F_Bin_00031	0	non redundant		627216	143	4375	39.4146	17.9856	1.43885	1	1	checkm	k__Bacteria	p__Firmicutes	c__Negativicutes	o__Selenomonadales	f__Veillonellaceae	g__Veillonella	s__Veillonella_parvula
	ORAL_T-B-F_Bin_00032	1	redundant	group_006	904291	158	6387	37.5286	17.2662	0.719424	3	1	checkm	k__Bacteria	p__Proteobacteria	c__Gammaproteobacteria	o__Pasteurellales	f__Pasteurellaceae	g__Haemophilus	s__Haemophilus_haemolyticus
	ORAL_T-B-F_Bin_00033	0	non redundant		500584	122	3856	38.8054	12.9496	0	4	0	checkm	k__Bacteria	p__Firmicutes	c__Bacilli	o__Lactobacillales	f__Streptococcaceae	g__Streptococcus	NA
	ORAL_T-B-F_Bin_00034	0	non redundant		838341	196	4102	40.3175	11.5108	2.8777	2	0	checkm	k__Bacteria	p__Firmicutes	c__Bacilli	o__Lactobacillales	f__Streptococcaceae	g__Streptococcus	s__Streptococcus_infantis
	ORAL_T-B-F_Bin_00035	0	non redundant		736543	155	4851	37.9549	13.6691	0	2	0	checkm	k__Bacteria	p__Proteobacteria	c__Gammaproteobacteria	o__Pasteurellales	f__Pasteurellaceae	g__Haemophilus	s__Haemophilus_haemolyticus
	ORAL_T-B-F_Bin_00036	0	non redundant		944942	215	4115	39.4468	12.9496	0	1	0	checkm	k__Bacteria	p__Firmicutes	c__Bacilli	o__Lactobacillales	f__Streptococcaceae	g__Streptococcus	s__Streptococcus_salivarius
	ORAL_T-B-F_Bin_00037	0	non redundant		714568	209	3084	41.1737	17.2662	5.03597	4	0	checkm	k__Bacteria	p__Firmicutes	c__Bacilli	o__Lactobacillales	f__Streptococcaceae	g__Streptococcus	NA
	ORAL_T-B-F_Bin_00038	0	non redundant		585239	146	3795	38.2199	16.5468	0	5	0	checkm	k__Bacteria	p__Firmicutes	c__Negativicutes	o__Selenomonadales	f__Veillonellaceae	g__Veillonella	NA
	ORAL_T-B-F_Bin_00039	0	non redundant		614396	169	3540	59.3802	10.7914	0	0	0	manual	k__Bacteria	p__Actinobacteria	NA	NA	NA	NA	NA
	ORAL_T-B-F_Bin_00041	0	non redundant		601342	158	3761	39.9108	7.91367	0	0	0	manual	k__Bacteria	p__Bacteroidetes	c__Bacteroidia	o__Bacteroidales	f__Prevotellaceae	g__Prevotella	NA
	ORAL_T-B-F_Bin_00042	0	non redundant		575742	150	3707	65.6432	5.7554	0	0	0	manual	k__Bacteria	p__Actinobacteria	c__Actinobacteria	o__Actinomycetales	f__Actinomycetaceae	g__Actinomyces	NA
	ORAL_T-B-F_Bin_00045	0	non redundant		719432	138	5948	26.5904	5.03597	0.719424	0	0	manual	k__Bacteria	p__Fusobacteria	c__Fusobacteriia	o__Fusobacteriales	f__Fusobacteriaceae	g__Fusobacterium	NA
	ORAL_T-B-F_MAG_00001	0	non redundant		3080510	160	28375	44.4491	91.3669	2.15827	42	1	checkm	k__Bacteria	p__Bacteroidetes	c__Bacteroidia	o__Bacteroidales	f__Prevotellaceae	g__Prevotella	NA
	ORAL_T-B-F_MAG_00002	0	non redundant		1415771	310	4733	40.8377	73.3813	0	42	0	checkm	k__Bacteria	p__Bacteroidetes	c__Flavobacteriia	o__Flavobacteriales	f__Flavobacteriaceae	g__Capnocytophaga	NA
	ORAL_T-B-F_MAG_00003	1	redundant	group_022	1399035	271	5511	49.008	74.8201	1.43885	37	0	checkm	k__Bacteria	p__Bacteroidetes	c__Bacteroidia	o__Bacteroidales	f__Porphyromonadaceae	g__Porphyromonas	s__Porphyromonas_gingivalis
	ORAL_T-B-F_MAG_00004	1	non redundant	group_031	912690	42	33734	34.9025	73.3813	0.719424	39	0	manual	k__Bacteria	Candidate division SR1	Candidate division SR1	Candidate division SR1	Candidate division SR1	Candidate division SR1	Candidate division SR1
	ORAL_T-B-F_MAG_00005	0	non redundant		1078270	179	7002	48.0106	80.5755	5.03597	42	0	checkm	k__Bacteria	p__Actinobacteria	c__Actinobacteria	o__Coriobacteriales	f__Coriobacteriaceae	NA	NA
	ORAL_T-B-M_Bin_00014	1	redundant	group_031	800559	75	13190	35.457	69.0647	5.03597	41	0	manual	k__Bacteria	Candidate division SR1	Candidate division SR1	Candidate division SR1	Candidate division SR1	Candidate division SR1	Candidate division SR1
	ORAL_T-B-M_Bin_00016	0	non redundant		732640	190	3642	37.8721	50.3597	0	29	0	checkm	k__Bacteria	p__Bacteroidetes	c__Bacteroidia	o__Bacteroidales	f__Prevotellaceae	g__Prevotella	NA
	ORAL_T-B-M_Bin_00017	0	non redundant		1689690	307	6096	39.4656	59.7122	2.15827	18	0	checkm	k__Bacteria	p__Firmicutes	c__Clostridia	o__Clostridiales	NA	NA	NA
	ORAL_T-B-M_Bin_00018	1	non redundant	group_014	2142141	131	23981	54.4491	64.7482	2.15827	15	0	checkm	k__Bacteria	p__Bacteroidetes	c__Bacteroidia	o__Bacteroidales	f__Prevotellaceae	g__Prevotella	NA
	ORAL_T-B-M_Bin_00019	0	non redundant		1301054	251	5456	42.7119	48.2014	0.719424	22	0	checkm	k__Bacteria	p__Firmicutes	c__Clostridia	o__Clostridiales	f__Lachnospiraceae	g__Oribacterium	NA
	ORAL_T-B-M_Bin_00021	0	non redundant		740383	145	5476	64.1203	30.9353	0	20	0	checkm	k__Bacteria	p__Actinobacteria	c__Actinobacteria	o__Actinomycetales	f__Actinomycetaceae	g__Actinomyces	NA
	ORAL_T-B-M_Bin_00022	1	redundant	group_006	1726915	125	19973	37.8612	59.7122	0.719424	13	1	checkm	k__Bacteria	p__Proteobacteria	c__Gammaproteobacteria	o__Pasteurellales	f__Pasteurellaceae	g__Haemophilus	s__Haemophilus_haemolyticus
	ORAL_T-B-M_Bin_00023	1	redundant	group_025	1967185	101	28366	56.3596	60.4317	2.8777	14	0	checkm	k__Bacteria	p__Bacteroidetes	c__Bacteroidia	o__Bacteroidales	f__Prevotellaceae	g__Prevotella	NA
	ORAL_T-B-M_Bin_00024	0	non redundant		805754	219	3684	36.4708	37.4101	1.43885	12	0	checkm	k__Bacteria	p__Firmicutes	c__Clostridia	o__Clostridiales	f__Eubacteriaceae	g__Eubacterium	NA
	ORAL_T-B-M_Bin_00025	0	non redundant		680763	118	7056	27.4403	19.4245	0	15	0	checkm	k__Bacteria	p__Fusobacteria	c__Fusobacteriia	o__Fusobacteriales	f__Fusobacteriaceae	g__Fusobacterium	NA
	ORAL_T-B-M_Bin_00026	0	non redundant		532481	157	3262	39.4489	28.777	1.43885	18	0	checkm	k__Bacteria	p__Firmicutes	c__Clostridia	o__Clostridiales	NA	NA	NA
	ORAL_T-B-M_Bin_00027	0	non redundant		913331	219	4350	43.9546	34.5324	2.15827	8	0	checkm	k__Bacteria	p__Firmicutes	c__Clostridia	o__Clostridiales	f__Lachnospiraceae	g__Oribacterium	NA
	ORAL_T-B-M_Bin_00028	0	non redundant		1178581	215	6076	38.8075	41.7266	2.15827	5	0	checkm	k__Bacteria	p__Firmicutes	c__Negativicutes	o__Selenomonadales	f__Veillonellaceae	g__Veillonella	s__Veillonella_atypica
	ORAL_T-B-M_Bin_00029	0	non redundant		1107916	232	4904	55.7349	32.3741	0	6	0	checkm	k__Bacteria	p__Actinobacteria	c__Actinobacteria	o__Actinomycetales	f__Actinomycetaceae	g__Actinomyces	NA
	ORAL_T-B-M_Bin_00030	0	non redundant		845775	199	4185	30.3641	33.8129	0	5	0	checkm	k__Bacteria	p__Firmicutes	c__Bacilli	o__Bacillales	f__Gemella	g__Gemella	NA
	ORAL_T-B-M_Bin_00031	0	non redundant		1229125	289	4295	64.7908	35.9712	0	7	0	checkm	k__Bacteria	p__Actinobacteria	c__Actinobacteria	o__Actinomycetales	f__Actinomycetaceae	g__Actinomyces	NA
	ORAL_T-B-M_Bin_00032	0	non redundant		1256584	127	13253	40.9734	38.1295	0	2	0	checkm	k__Bacteria	p__Firmicutes	c__Bacilli	o__Lactobacillales	f__Streptococcaceae	g__Streptococcus	NA
	ORAL_T-B-M_Bin_00033	0	non redundant		964229	248	3765	65.8808	22.3022	2.15827	3	0	checkm	k__Bacteria	p__Actinobacteria	c__Actinobacteria	o__Actinomycetales	f__Actinomycetaceae	g__Actinomyces	NA
	ORAL_T-B-M_Bin_00034	0	non redundant		929579	162	6331	52.0662	25.1799	0	5	0	checkm	k__Bacteria	p__Proteobacteria	c__Betaproteobacteria	o__Neisseriales	f__Neisseriaceae	g__Neisseria	NA
	ORAL_T-B-M_Bin_00035	0	non redundant		506683	148	3225	42.1728	12.9496	0	3	0	checkm	k__Bacteria	p__Firmicutes	c__Clostridia	o__Clostridiales	f__Lachnospiraceae	g__Oribacterium	NA
	ORAL_T-B-M_Bin_00036	1	redundant	group_008	771696	123	7387	66.5298	18.705	0	3	0	checkm	k__Bacteria	p__Actinobacteria	c__Actinobacteria	o__Actinomycetales	f__Actinomycetaceae	g__Actinomyces	NA
	ORAL_T-B-M_Bin_00037	0	non redundant		606800	121	5159	65.929	21.5827	0	8	0	checkm	k__Bacteria	p__Actinobacteria	c__Actinobacteria	o__Actinomycetales	f__Actinomycetaceae	g__Actinomyces	NA
	ORAL_T-B-M_Bin_00038	0	non redundant		539955	147	3524	37.9745	12.2302	0	3	0	checkm	k__Bacteria	p__Firmicutes	c__Negativicutes	o__Selenomonadales	f__Veillonellaceae	g__Veillonella	NA
	ORAL_T-B-M_Bin_00039	0	non redundant		795963	212	3517	41.0543	14.3885	4.31655	2	0	checkm	k__Bacteria	p__Firmicutes	c__Bacilli	o__Lactobacillales	f__Streptococcaceae	g__Streptococcus	NA
	ORAL_T-B-M_Bin_00040	0	non redundant		520792	119	4404	38.1353	10.7914	0	2	0	checkm	k__Bacteria	p__Firmicutes	c__Negativicutes	o__Selenomonadales	f__Veillonellaceae	g__Veillonella	NA
	ORAL_T-B-M_Bin_00042	0	non redundant		687232	70	13883	27.94	2.15827	0	0	0	manual	k__Bacteria	p__Firmicutes	NA	NA	NA	NA	NA
	ORAL_T-B-M_Bin_00043	0	non redundant		556667	110	5517	41.2221	4.31655	0	0	0	manual	k__Bacteria	p__Bacteroidetes	c__Bacteroidia	o__Bacteroidales	f__Prevotellaceae	g__Prevotella	NA
	ORAL_T-B-M_MAG_00001	0	non redundant		1848329	48	76035	36.6856	97.8417	0.719424	43	0	checkm	k__Bacteria	p__Bacteroidetes	c__Flavobacteriia	o__Flavobacteriales	f__Flavobacteriaceae	NA	NA
	ORAL_T-B-M_MAG_00002	0	non redundant		1844169	186	12254	58.0418	97.1223	0.719424	42	0	checkm	k__Bacteria	p__Actinobacteria	c__Actinobacteria	o__Actinomycetales	f__Actinomycetaceae	g__Actinomyces	s__Actinomyces_graevenitzii
	ORAL_T-B-M_MAG_00003	0	non redundant		2222576	130	23764	55.5723	96.4029	1.43885	43	0	checkm	k__Bacteria	p__Bacteroidetes	c__Bacteroidia	o__Bacteroidales	f__Porphyromonadaceae	g__Porphyromonas	NA
	ORAL_T-B-M_MAG_00004	0	non redundant		1736330	68	40184	37.1381	99.2806	0.719424	43	0	checkm	k__Bacteria	p__Firmicutes	c__Clostridia	o__Clostridiales	f__Peptostreptococcaceae	g__Peptostreptococcus	NA
	ORAL_T-B-M_MAG_00005	0	non redundant		2594954	132	29342	36.7553	96.4029	0.719424	43	0	checkm	k__Bacteria	p__Bacteroidetes	c__Bacteroidia	o__Bacteroidales	f__Prevotellaceae	g__Prevotella	NA
	ORAL_T-B-M_MAG_00006	1	non redundant	group_042	2630186	60	60829	41.8244	97.1223	0.719424	42	1	checkm	k__Bacteria	p__Bacteroidetes	c__Bacteroidia	o__Bacteroidales	f__Prevotellaceae	g__Prevotella	NA
	ORAL_T-B-M_MAG_00007	0	non redundant		1990680	123	27810	54.4347	95.6835	1.43885	42	0	checkm	k__Bacteria	p__Bacteroidetes	c__Bacteroidia	o__Bacteroidales	NA	NA	NA
	ORAL_T-B-M_MAG_00008	0	non redundant		1977728	107	27411	28.9368	98.5612	1.43885	41	1	checkm	k__Bacteria	p__Fusobacteria	c__Fusobacteriia	o__Fusobacteriales	f__Leptotrichiaceae	g__Leptotrichia	NA
	ORAL_T-B-M_MAG_00009	0	non redundant		2242863	160	20479	57.2047	92.8058	0	38	0	checkm	k__Bacteria	p__Firmicutes	c__Negativicutes	o__Selenomonadales	f__Veillonellaceae	g__Selenomonas	NA
	ORAL_T-B-M_MAG_00010	0	non redundant		2249097	79	45593	54.6324	97.1223	2.8777	41	0	checkm	k__Bacteria	p__Firmicutes	c__Clostridia	o__Clostridiales	f__Eubacteriaceae	g__Eubacterium	NA
	ORAL_T-B-M_MAG_00011	0	non redundant		737482	72	14524	41.4834	81.295	0.719424	38	1	manual	k__Bacteria	TM7	TM7	TM7	TM7	TM7	TM7
	ORAL_T-B-M_MAG_00012	0	non redundant		738377	35	38796	40.9139	78.4173	0	36	0	manual	k__Bacteria	TM7	TM7	TM7	TM7	TM7	TM7
	ORAL_T-B-M_MAG_00013	0	non redundant		1112479	162	7651	48.4194	78.4173	0.719424	38	0	checkm	k__Bacteria	p__Actinobacteria	c__Actinobacteria	o__Coriobacteriales	f__Coriobacteriaceae	NA	NA
	ORAL_T-B-M_MAG_00015	0	non redundant		1895535	123	22731	39.2038	76.259	0.719424	27	0	checkm	k__Bacteria	p__Proteobacteria	c__Gammaproteobacteria	o__Pasteurellales	f__Pasteurellaceae	NA	NA
	ORAL_T-C-F_Bin_00012	0	non redundant		974231	136	8682	57.8934	66.1871	1.43885	38	0	checkm	k__Bacteria	p__Actinobacteria	c__Actinobacteria	o__Actinomycetales	f__Actinomycetaceae	g__Actinomyces	s__Actinomyces_graevenitzii
	ORAL_T-C-F_Bin_00013	0	non redundant		1588157	277	6351	45.6975	69.0647	0	32	0	checkm	k__Bacteria	p__Bacteroidetes	c__Bacteroidia	o__Bacteroidales	f__Prevotellaceae	g__Prevotella	NA
	ORAL_T-C-F_Bin_00014	0	non redundant		785066	103	8991	40.9998	56.1151	0.719424	26	0	checkm	k__Bacteria	p__Firmicutes	c__Clostridia	o__Clostridiales	NA	NA	NA
	ORAL_T-C-F_Bin_00016	0	non redundant		618980	46	20761	28.8533	53.2374	0	33	0	checkm	k__Bacteria	p__Firmicutes	c__Clostridia	o__Clostridiales	f__Clostridiales_Family_XI._Incertae_Sedis	g__Finegoldia	NA
	ORAL_T-C-F_Bin_00017	1	redundant	group_010	577300	127	4202	54.0347	51.0791	1.43885	24	0	checkm	k__Bacteria	p__Firmicutes	c__Clostridia	o__Clostridiales	f__Eubacteriaceae	g__Eubacterium	NA
	ORAL_T-C-F_Bin_00018	0	non redundant		1926895	374	5843	44.666	68.3453	1.43885	27	1	checkm	k__Bacteria	p__Bacteroidetes	c__Bacteroidia	o__Bacteroidales	f__Prevotellaceae	g__Prevotella	NA
	ORAL_T-C-F_Bin_00019	0	non redundant		1380918	251	6112	55.2836	53.2374	1.43885	21	0	checkm	k__Bacteria	p__Bacteroidetes	c__Bacteroidia	o__Bacteroidales	f__Prevotellaceae	g__Prevotella	NA
	ORAL_T-C-F_Bin_00020	0	non redundant		1355014	273	5045	47.3019	55.3957	0	27	0	checkm	k__Bacteria	p__Bacteroidetes	c__Bacteroidia	o__Bacteroidales	f__Prevotellaceae	g__Prevotella	NA
	ORAL_T-C-F_Bin_00021	0	non redundant		1246158	278	4458	38.1082	43.1655	1.43885	26	0	checkm	k__Bacteria	p__Bacteroidetes	c__Bacteroidia	o__Bacteroidales	f__Prevotellaceae	g__Prevotella	NA
	ORAL_T-C-F_Bin_00022	0	non redundant		576311	145	4063	40.8611	52.518	0	22	0	checkm	k__Bacteria	p__Firmicutes	c__Clostridia	o__Clostridiales	NA	NA	NA
	ORAL_T-C-F_Bin_00023	0	non redundant		728663	108	8382	30.0742	50.3597	1.43885	28	0	checkm	k__Bacteria	p__Fusobacteria	c__Fusobacteriia	o__Fusobacteriales	f__Leptotrichiaceae	g__Leptotrichia	NA
	ORAL_T-C-F_Bin_00025	1	redundant	group_007	1383202	231	6707	37.2134	67.6259	0	17	0	checkm	k__Bacteria	p__Bacteroidetes	c__Flavobacteriia	o__Flavobacteriales	f__Flavobacteriaceae	NA	NA
	ORAL_T-C-F_Bin_00026	1	non redundant	group_024	1886290	219	11029	54.237	61.1511	1.43885	15	0	checkm	k__Bacteria	p__Bacteroidetes	c__Bacteroidia	o__Bacteroidales	f__Prevotellaceae	g__Prevotella	NA
	ORAL_T-C-F_Bin_00028	0	non redundant		2016322	295	8461	38.8997	62.5899	2.15827	17	0	checkm	k__Bacteria	p__Firmicutes	c__Clostridia	o__Clostridiales	NA	NA	NA
	ORAL_T-C-F_Bin_00029	0	non redundant		602376	160	3606	31.0973	38.8489	0	22	0	checkm	k__Bacteria	p__Fusobacteria	c__Fusobacteriia	o__Fusobacteriales	f__Leptotrichiaceae	g__Leptotrichia	NA
	ORAL_T-C-F_Bin_00030	0	non redundant		1562980	218	9044	56.9839	53.9568	2.15827	10	1	checkm	k__Bacteria	p__Actinobacteria	c__Actinobacteria	o__Actinomycetales	f__Actinomycetaceae	g__Actinomyces	NA
	ORAL_T-C-F_Bin_00031	0	non redundant		1368106	288	5000	36.6774	46.7626	1.43885	9	0	checkm	k__Bacteria	p__Firmicutes	c__Clostridia	o__Clostridiales	f__Eubacteriaceae	g__Eubacterium	NA
	ORAL_T-C-F_Bin_00032	0	non redundant		865595	198	4491	28.7713	38.8489	3.59712	15	0	checkm	k__Bacteria	p__Fusobacteria	c__Fusobacteriia	o__Fusobacteriales	f__Leptotrichiaceae	g__Leptotrichia	NA
	ORAL_T-C-F_Bin_00033	0	non redundant		2387998	201	18453	41.7404	51.7986	7.91367	9	0	checkm	k__Bacteria	p__Bacteroidetes	c__Bacteroidia	o__Bacteroidales	f__Prevotellaceae	g__Prevotella	s__Prevotella_veroralis
	ORAL_T-C-F_Bin_00034	0	non redundant		866602	198	4249	41.3092	23.0216	0	12	0	checkm	k__Bacteria	p__Bacteroidetes	c__Bacteroidia	o__Bacteroidales	f__Prevotellaceae	g__Prevotella	NA
	ORAL_T-C-F_Bin_00035	1	redundant	group_029	1328255	249	5628	58.2345	35.2518	0	5	0	checkm	k__Bacteria	p__Actinobacteria	c__Actinobacteria	o__Actinomycetales	f__Actinomycetaceae	g__Actinomyces	NA
	ORAL_T-C-F_Bin_00036	0	non redundant		585184	83	8726	26.3731	36.6906	0.719424	7	0	checkm	k__Bacteria	p__Firmicutes	c__Clostridia	o__Clostridiales	f__Clostridiales_Family_XI._Incertae_Sedis	g__Finegoldia	NA
	ORAL_T-C-F_Bin_00037	1	non redundant	group_054	2021266	247	9879	41.2393	39.5683	4.31655	8	0	checkm	k__Bacteria	p__Bacteroidetes	c__Bacteroidia	o__Bacteroidales	f__Prevotellaceae	g__Prevotella	NA
	ORAL_T-C-F_Bin_00038	0	non redundant		788870	180	4248	63.9664	24.4604	4.31655	9	0	checkm	k__Bacteria	p__Actinobacteria	c__Actinobacteria	o__Actinomycetales	f__Actinomycetaceae	g__Actinomyces	NA
	ORAL_T-C-F_Bin_00039	0	non redundant		517380	114	4621	39.0283	19.4245	0	12	0	checkm	k__Bacteria	p__Firmicutes	c__Clostridia	o__Clostridiales	NA	NA	NA
	ORAL_T-C-F_Bin_00040	0	non redundant		725663	196	3599	58.3853	28.777	0	6	0	checkm	k__Bacteria	p__Actinobacteria	c__Actinobacteria	o__Actinomycetales	f__Corynebacteriaceae	g__Corynebacterium	NA
	ORAL_T-C-F_Bin_00041	0	non redundant		1225657	329	3441	68.5073	25.1799	1.43885	14	0	checkm	k__Bacteria	p__Actinobacteria	c__Actinobacteria	o__Actinomycetales	f__Actinomycetaceae	g__Actinomyces	s__Actinomyces_naeslundii
	ORAL_T-C-F_Bin_00042	0	non redundant		972972	221	4337	53.4678	23.741	0	4	0	checkm	k__Bacteria	p__Actinobacteria	c__Actinobacteria	o__Actinomycetales	f__Micrococcaceae	g__Rothia	s__Rothia_dentocariosa
	ORAL_T-C-F_Bin_00043	0	non redundant		523703	105	5043	28.7141	28.0576	0	8	0	checkm	k__Bacteria	p__Firmicutes	c__Bacilli	o__Bacillales	f__Gemella	g__Gemella	NA
	ORAL_T-C-F_Bin_00044	0	non redundant		603676	76	9663	42.228	27.3381	1.43885	6	0	checkm	k__Bacteria	p__Firmicutes	c__Clostridia	o__Clostridiales	NA	NA	NA
	ORAL_T-C-F_Bin_00045	0	non redundant		1303448	248	5880	64.4833	30.9353	7.91367	7	1	checkm	k__Bacteria	p__Actinobacteria	c__Actinobacteria	o__Actinomycetales	f__Actinomycetaceae	g__Actinomyces	NA
	ORAL_T-C-F_Bin_00046	0	non redundant		657448	183	3488	42.8351	20.8633	0.719424	5	0	checkm	k__Bacteria	p__Firmicutes	c__Clostridia	o__Clostridiales	f__Lachnospiraceae	g__Oribacterium	NA
	ORAL_T-C-F_Bin_00047	0	non redundant		1174808	290	4022	41.1803	18.705	0	9	0	checkm	k__Bacteria	p__Bacteroidetes	c__Bacteroidia	o__Bacteroidales	f__Prevotellaceae	g__Prevotella	NA
	ORAL_T-C-F_Bin_00048	1	redundant	group_028	739594	99	8775	63.4722	17.9856	0	2	0	checkm	k__Bacteria	p__Actinobacteria	c__Actinobacteria	o__Actinomycetales	f__Actinomycetaceae	g__Actinomyces	NA
	ORAL_T-C-F_Bin_00049	0	non redundant		529000	87	6897	53.5116	14.3885	0	3	0	checkm	k__Bacteria	p__Proteobacteria	c__Betaproteobacteria	o__Neisseriales	f__Neisseriaceae	g__Neisseria	NA
	ORAL_T-C-F_Bin_00050	0	non redundant		559656	135	4384	66.3735	16.5468	0	2	0	checkm	k__Bacteria	p__Actinobacteria	c__Actinobacteria	o__Actinomycetales	f__Actinomycetaceae	g__Actinomyces	NA
	ORAL_T-C-F_Bin_00051	0	non redundant		692046	103	7454	39.0829	20.1439	0	0	0	manual	k__Bacteria	p__Firmicutes	c__Negativicutes	o__Selenomonadales	f__Veillonellaceae	g__Veillonella	s__Veillonella_tobetsuensis
	ORAL_T-C-F_Bin_00052	0	non redundant		704130	129	6125	50.0354	10.7914	0	1	0	checkm	k__Bacteria	p__Proteobacteria	c__Betaproteobacteria	o__Neisseriales	f__Neisseriaceae	g__Neisseria	NA
	ORAL_T-C-F_Bin_00053	0	non redundant		628484	158	3885	41.0866	10.7914	0	1	0	checkm	k__Bacteria	p__Firmicutes	c__Bacilli	o__Lactobacillales	f__Streptococcaceae	g__Streptococcus	NA
	ORAL_T-C-F_Bin_00054	0	non redundant		506991	68	8924	36.6526	12.2302	0	4	0	checkm	k__Bacteria	p__Firmicutes	c__Negativicutes	o__Selenomonadales	f__Veillonellaceae	g__Veillonella	NA
	ORAL_T-C-F_Bin_00055	0	non redundant		797427	135	6898	63.2685	5.7554	0.719424	0	0	manual	k__Bacteria	p__Actinobacteria	NA	NA	NA	NA	NA
	ORAL_T-C-F_Bin_00056	0	non redundant		885299	205	4502	38.2082	5.7554	0.719424	2	0	checkm	k__Bacteria	p__Firmicutes	c__Bacilli	o__Lactobacillales	f__Streptococcaceae	g__Streptococcus	s__Streptococcus_parasanguinis
	ORAL_T-C-F_Bin_00057	0	non redundant		506939	128	3741	38.1485	2.15827	0	0	0	manual	k__Bacteria	p__Firmicutes	NA	NA	NA	NA	NA
	ORAL_T-C-F_Bin_00058	0	non redundant		846071	82	19312	39.9083	5.7554	1.43885	0	2	checkm	k__Bacteria	NA	NA	NA	NA	NA	NA
	ORAL_T-C-F_Bin_00059	0	non redundant		531084	111	4831	38.09	0	0	0	0	manual	k__Bacteria	p__Bacteroidetes	c__Bacteroidia	o__Bacteroidales	f__Prevotellaceae	g__Prevotella	NA
	ORAL_T-C-F_MAG_00001	0	non redundant		3122850	132	38206	44.4405	95.6835	1.43885	43	0	checkm	k__Bacteria	p__Bacteroidetes	c__Bacteroidia	o__Bacteroidales	f__Prevotellaceae	g__Prevotella	NA
	ORAL_T-C-F_MAG_00002	0	non redundant		2270227	119	29905	40.9579	97.1223	0.719424	43	0	checkm	k__Bacteria	p__Bacteroidetes	c__Flavobacteriia	o__Flavobacteriales	f__Flavobacteriaceae	g__Capnocytophaga	NA
	ORAL_T-C-F_MAG_00003	0	non redundant		2328978	181	16717	45.2201	95.6835	0.719424	43	0	checkm	k__Bacteria	p__Spirochaetes	c__Spirochaetia	o__Spirochaetales	f__Spirochaetaceae	g__Treponema	NA
	ORAL_T-C-F_MAG_00004	0	non redundant		1928742	180	14820	39.8365	97.1223	2.15827	43	0	checkm	k__Bacteria	p__Firmicutes	c__Clostridia	o__Clostridiales	f__Eubacteriaceae	g__Eubacterium	NA
	ORAL_T-C-F_MAG_00005	1	non redundant	group_013	1285248	188	8165	38.1054	94.2446	0.719424	43	0	checkm	k__Bacteria	p__Firmicutes	c__Clostridia	o__Clostridiales	f__Peptostreptococcaceae	g__Peptostreptococcus	NA
	ORAL_T-C-F_MAG_00006	1	non redundant	group_041	2607471	247	13946	36.9257	97.1223	2.15827	43	0	checkm	k__Bacteria	p__Bacteroidetes	c__Bacteroidia	o__Bacteroidales	f__Prevotellaceae	g__Prevotella	NA
	ORAL_T-C-F_MAG_00007	0	non redundant		1845593	241	9179	40.5639	92.0863	2.15827	43	0	checkm	k__Bacteria	p__Spirochaetes	c__Spirochaetia	o__Spirochaetales	f__Spirochaetaceae	g__Treponema	NA
	ORAL_T-C-F_MAG_00008	0	non redundant		826344	37	36446	41.5202	82.7338	0.719424	38	1	manual	k__Bacteria	TM7	TM7	TM7	TM7	TM7	TM7
	ORAL_T-C-F_MAG_00009	0	non redundant		1163699	217	5702	40.5799	82.0144	0.719424	39	1	checkm	k__Bacteria	p__Firmicutes	c__Clostridia	o__Clostridiales	NA	NA	NA
	ORAL_T-C-F_MAG_00010	0	non redundant		1447469	210	9505	53.0474	79.1367	0.719424	40	0	checkm	k__Bacteria	p__Bacteroidetes	c__Bacteroidia	o__Bacteroidales	NA	NA	NA
	ORAL_T-C-F_MAG_00011	0	non redundant		774120	114	8060	24.0396	79.1367	2.8777	40	0	manual	k__Bacteria	NA	NA	NA	NA	NA	NA
	ORAL_T-C-F_MAG_00015	0	non redundant		2412851	282	10594	57.2584	80.5755	0.719424	22	0	checkm	k__Bacteria	p__Bacteroidetes	c__Bacteroidia	o__Bacteroidales	f__Porphyromonadaceae	NA	NA
	ORAL_T-C-F_MAG_00024	0	non redundant		1802914	237	9800	31.3247	71.223	0.719424	21	0	checkm	k__Bacteria	p__Fusobacteria	c__Fusobacteriia	o__Fusobacteriales	f__Leptotrichiaceae	g__Leptotrichia	NA
	ORAL_T-C-M_Bin_00010	0	non redundant		1025285	221	4748	45.7105	69.0647	4.31655	33	0	checkm	k__Bacteria	p__Firmicutes	c__Negativicutes	o__Selenomonadales	f__Veillonellaceae	g__Megasphaera	NA
	ORAL_T-C-M_Bin_00011	0	non redundant		511257	25	33853	32.9089	63.3094	0.719424	33	0	manual	k__Bacteria	TM7	TM7	TM7	TM7	TM7	TM7
	ORAL_T-C-M_Bin_00012	0	non redundant		648113	59	17670	41.4208	66.1871	0	28	1	manual	k__Bacteria	TM7	TM7	TM7	TM7	TM7	TM7
	ORAL_T-C-M_Bin_00013	0	non redundant		1700214	322	5779	56.6301	64.7482	2.15827	30	0	checkm	k__Bacteria	p__Actinobacteria	c__Actinobacteria	o__Actinomycetales	f__Corynebacteriaceae	g__Corynebacterium	s__Corynebacterium_matruchotii
	ORAL_T-C-M_Bin_00015	0	non redundant		684534	101	7901	41.0803	64.0288	0	29	0	manual	k__Bacteria	TM7	TM7	TM7	TM7	TM7	TM7
	ORAL_T-C-M_Bin_00017	0	non redundant		968969	192	5171	28.5627	69.0647	1.43885	30	1	checkm	k__Bacteria	p__Fusobacteria	c__Fusobacteriia	o__Fusobacteriales	f__Leptotrichiaceae	g__Leptotrichia	NA
	ORAL_T-C-M_Bin_00018	0	non redundant		1249782	158	10548	39.6736	59.7122	0	32	0	checkm	k__Bacteria	p__Firmicutes	c__Clostridia	o__Clostridiales	NA	NA	NA
	ORAL_T-C-M_Bin_00019	1	non redundant	group_029	1885024	158	17269	56.4752	68.3453	0.719424	18	0	checkm	k__Bacteria	p__Actinobacteria	c__Actinobacteria	o__Actinomycetales	f__Actinomycetaceae	g__Actinomyces	NA
	ORAL_T-C-M_Bin_00020	0	non redundant		941093	100	13415	25.6949	65.4676	2.8777	21	0	checkm	k__Bacteria	p__Firmicutes	c__Clostridia	o__Clostridiales	NA	NA	NA
	ORAL_T-C-M_Bin_00021	0	non redundant		721855	184	3825	57.0725	50.3597	8.63309	24	6	checkm	k__Bacteria	p__Actinobacteria	c__Actinobacteria	o__Actinomycetales	f__Actinomycetaceae	g__Actinomyces	s__Actinomyces_graevenitzii
	ORAL_T-C-M_Bin_00022	0	non redundant		476713	64	9266	35.2808	47.482	0	15	0	manual	k__Bacteria	TM7	TM7	TM7	TM7	TM7	TM7
	ORAL_T-C-M_Bin_00023	0	non redundant		546590	111	5204	31.3958	27.3381	0	26	0	checkm	k__Bacteria	p__Bacteroidetes	c__Flavobacteriia	o__Flavobacteriales	f__Flavobacteriaceae	NA	NA
	ORAL_T-C-M_Bin_00024	1	non redundant	group_007	1514907	218	8063	36.8753	69.7842	0.719424	16	0	checkm	k__Bacteria	p__Bacteroidetes	c__Flavobacteriia	o__Flavobacteriales	f__Flavobacteriaceae	NA	NA
	ORAL_T-C-M_Bin_00025	0	non redundant		1930888	172	15584	40.271	64.7482	0	9	0	checkm	k__Bacteria	p__Proteobacteria	c__Gammaproteobacteria	o__Pasteurellales	f__Pasteurellaceae	NA	NA
	ORAL_T-C-M_Bin_00026	0	non redundant		1682587	289	6580	56.1539	46.0432	1.43885	14	0	checkm	k__Bacteria	p__Bacteroidetes	c__Bacteroidia	o__Bacteroidales	f__Porphyromonadaceae	g__Porphyromonas	NA
	ORAL_T-C-M_Bin_00027	0	non redundant		662480	155	4546	40.1108	43.1655	0.719424	17	0	checkm	k__Bacteria	p__Firmicutes	c__Clostridia	o__Clostridiales	f__Eubacteriaceae	g__Eubacterium	NA
	ORAL_T-C-M_Bin_00028	0	non redundant		1732970	383	4765	64.4273	51.7986	0	14	0	checkm	k__Bacteria	p__Actinobacteria	c__Actinobacteria	o__Actinomycetales	f__Propionibacteriaceae	NA	NA
	ORAL_T-C-M_Bin_00029	0	non redundant		959858	133	9179	27.6208	48.9209	2.8777	15	0	manual	k__Bacteria	p__Firmicutes	NA	NA	NA	NA	NA
	ORAL_T-C-M_Bin_00030	0	non redundant		1523369	267	6199	44.6064	48.9209	0.719424	9	1	checkm	k__Bacteria	p__Bacteroidetes	c__Bacteroidia	o__Bacteroidales	f__Prevotellaceae	g__Prevotella	NA
	ORAL_T-C-M_Bin_00031	0	non redundant		2036549	344	6623	41.5022	58.9928	1.43885	14	0	checkm	k__Bacteria	p__Bacteroidetes	c__Bacteroidia	o__Bacteroidales	f__Prevotellaceae	g__Prevotella	NA
	ORAL_T-C-M_Bin_00032	0	non redundant		582950	139	4136	40.1928	27.3381	1.43885	18	0	checkm	k__Bacteria	p__Firmicutes	c__Bacilli	o__Lactobacillales	f__Aerococcaceae	NA	NA
	ORAL_T-C-M_Bin_00033	1	non redundant	group_015	1599828	241	7599	43.0172	50.3597	2.15827	9	0	checkm	k__Bacteria	p__Proteobacteria	c__Gammaproteobacteria	o__Pasteurellales	f__Pasteurellaceae	g__Aggregatibacter	NA
	ORAL_T-C-M_Bin_00034	1	non redundant	group_028	1447370	211	8162	63.3436	42.446	0	8	0	checkm	k__Bacteria	p__Actinobacteria	c__Actinobacteria	o__Actinomycetales	f__Actinomycetaceae	g__Actinomyces	NA
	ORAL_T-C-M_Bin_00035	1	non redundant	group_020	1053135	202	5517	39.6966	38.8489	0	6	0	checkm	k__Bacteria	p__Firmicutes	c__Negativicutes	o__Selenomonadales	f__Veillonellaceae	g__Veillonella	NA
	ORAL_T-C-M_Bin_00036	0	non redundant		1780386	287	7198	56.1703	46.7626	2.15827	6	0	checkm	k__Bacteria	p__Bacteroidetes	c__Bacteroidia	o__Bacteroidales	f__Prevotellaceae	g__Prevotella	NA
	ORAL_T-C-M_Bin_00037	0	non redundant		736206	196	3612	42.862	35.9712	0	14	0	checkm	k__Bacteria	p__Bacteroidetes	c__Flavobacteriia	o__Flavobacteriales	f__Flavobacteriaceae	g__Capnocytophaga	NA
	ORAL_T-C-M_Bin_00038	1	non redundant	group_059	1644560	225	9018	26.0811	37.4101	0.719424	5	0	checkm	k__Bacteria	p__Fusobacteria	c__Fusobacteriia	o__Fusobacteriales	f__Fusobacteriaceae	g__Fusobacterium	s__Fusobacterium_nucleatum
	ORAL_T-C-M_Bin_00039	0	non redundant		865986	164	5655	41.9393	38.8489	0	13	0	checkm	k__Bacteria	p__Bacteroidetes	c__Flavobacteriia	o__Flavobacteriales	f__Flavobacteriaceae	g__Capnocytophaga	NA
	ORAL_T-C-M_Bin_00040	0	non redundant		866598	220	3781	40.4955	24.4604	0.719424	15	1	checkm	k__Bacteria	p__Bacteroidetes	c__Bacteroidia	o__Bacteroidales	f__Prevotellaceae	g__Prevotella	NA
	ORAL_T-C-M_Bin_00041	0	non redundant		761701	164	4905	25.8194	40.2878	1.43885	9	0	checkm	k__Bacteria	p__Fusobacteria	c__Fusobacteriia	o__Fusobacteriales	f__Leptotrichiaceae	NA	NA
	ORAL_T-C-M_Bin_00042	0	non redundant		1358676	222	7031	43.8288	43.1655	2.15827	15	0	checkm	k__Bacteria	p__Firmicutes	c__Clostridia	o__Clostridiales	f__Lachnospiraceae	g__Oribacterium	NA
	ORAL_T-C-M_Bin_00043	0	non redundant		652585	155	4160	29.4212	32.3741	0	8	0	checkm	k__Bacteria	p__Fusobacteria	c__Fusobacteriia	o__Fusobacteriales	f__Leptotrichiaceae	g__Leptotrichia	NA
	ORAL_T-C-M_Bin_00044	0	non redundant		835912	199	4242	31.9031	32.3741	0	12	0	checkm	k__Bacteria	p__Fusobacteria	c__Fusobacteriia	o__Fusobacteriales	f__Leptotrichiaceae	g__Leptotrichia	NA
	ORAL_T-C-M_Bin_00045	0	non redundant		787496	116	8306	42.6368	22.3022	0	1	0	checkm	k__Bacteria	p__Firmicutes	c__Bacilli	o__Lactobacillales	f__Streptococcaceae	g__Streptococcus	s__Streptococcus_australis
	ORAL_T-C-M_Bin_00046	1	redundant	group_013	692054	160	4405	38.5289	32.3741	1.43885	13	0	checkm	k__Bacteria	p__Firmicutes	c__Clostridia	o__Clostridiales	f__Peptostreptococcaceae	g__Peptostreptococcus	NA
	ORAL_T-C-M_Bin_00047	1	redundant	group_058	1230777	242	5438	52.8605	36.6906	0	2	0	checkm	k__Bacteria	p__Proteobacteria	c__Betaproteobacteria	o__Neisseriales	f__Neisseriaceae	g__Neisseria	NA
	ORAL_T-C-M_Bin_00048	0	non redundant		2117776	442	4884	64.5227	29.4964	5.7554	13	0	checkm	k__Bacteria	p__Actinobacteria	c__Actinobacteria	o__Actinomycetales	f__Actinomycetaceae	g__Actinomyces	NA
	ORAL_T-C-M_Bin_00049	0	non redundant		1344496	239	5993	50.9118	32.3741	0	4	0	checkm	k__Bacteria	p__Proteobacteria	c__Betaproteobacteria	o__Neisseriales	f__Neisseriaceae	g__Neisseria	NA
	ORAL_T-C-M_Bin_00050	0	non redundant		542753	123	4506	27.3052	28.0576	0.719424	4	0	checkm	k__Bacteria	p__Firmicutes	c__Clostridia	o__Clostridiales	f__Peptostreptococcaceae_3	g__Clostridium_3	NA
	ORAL_T-C-M_Bin_00051	0	non redundant		722573	157	4633	39.2837	23.741	0.719424	2	0	checkm	k__Bacteria	p__Proteobacteria	c__Gammaproteobacteria	o__Pasteurellales	f__Pasteurellaceae	NA	NA
	ORAL_T-C-M_Bin_00052	0	non redundant		759999	174	4467	37.0185	33.0935	0	10	0	checkm	k__Bacteria	p__Bacteroidetes	c__Bacteroidia	o__Bacteroidales	f__Prevotellaceae	g__Prevotella	NA
	ORAL_T-C-M_Bin_00053	1	redundant	group_054	1868176	201	12490	40.9406	28.0576	0	1	0	checkm	k__Bacteria	p__Bacteroidetes	c__Bacteroidia	o__Bacteroidales	f__Prevotellaceae	g__Prevotella	s__Prevotella_melaninogenica
	ORAL_T-C-M_Bin_00054	0	non redundant		735786	165	4369	32.1991	17.2662	1.43885	2	0	checkm	k__Bacteria	p__Fusobacteria	c__Fusobacteriia	o__Fusobacteriales	f__Leptotrichiaceae	NA	NA
	ORAL_T-C-M_Bin_00055	0	non redundant		820572	236	3294	41.6858	20.1439	3.59712	2	0	checkm	k__Bacteria	p__Firmicutes	c__Bacilli	o__Lactobacillales	f__Streptococcaceae	g__Streptococcus	NA
	ORAL_T-C-M_Bin_00056	0	non redundant		550837	116	4995	38.6912	16.5468	0	2	0	checkm	k__Bacteria	p__Firmicutes	c__Negativicutes	o__Selenomonadales	f__Veillonellaceae	g__Veillonella	s__Veillonella_parvula
	ORAL_T-C-M_Bin_00057	0	non redundant		599447	150	4000	53.1076	20.1439	0	3	0	checkm	k__Bacteria	p__Actinobacteria	c__Actinobacteria	o__Actinomycetales	f__Micrococcaceae	g__Rothia	s__Rothia_dentocariosa
	ORAL_T-C-M_Bin_00058	0	non redundant		776331	219	3456	67.8409	20.8633	0	4	0	checkm	k__Bacteria	p__Actinobacteria	c__Actinobacteria	o__Actinomycetales	f__Actinomycetaceae	g__Actinomyces	NA
	ORAL_T-C-M_Bin_00059	0	non redundant		913386	187	5288	43.1005	22.3022	0.719424	8	0	checkm	k__Bacteria	p__Firmicutes	c__Clostridia	o__Clostridiales	f__Lachnospiraceae	g__Oribacterium	NA
	ORAL_T-C-M_Bin_00060	0	non redundant		1050757	173	6932	36.3236	21.5827	4.31655	4	0	manual	k__Bacteria	p__Firmicutes	c__Erysipelotrichia	o__Erysipelotrichales	f__Erysipelotrichaceae	g__Solobacterium	NA
	ORAL_T-C-M_Bin_00061	0	non redundant		626518	160	3791	67.0949	21.5827	4.31655	3	0	checkm	k__Bacteria	p__Actinobacteria	c__Actinobacteria	o__Actinomycetales	f__Actinomycetaceae	g__Actinomyces	NA
	ORAL_T-C-M_Bin_00062	0	non redundant		756805	172	3980	55.1464	24.4604	0	6	0	checkm	k__Bacteria	p__Firmicutes	c__Clostridia	o__Clostridiales	f__Eubacteriaceae	g__Eubacterium	NA
	ORAL_T-C-M_Bin_00063	0	non redundant		1086054	184	6676	38.4383	12.2302	1.43885	3	0	checkm	k__Bacteria	p__Firmicutes	c__Clostridia	o__Clostridiales	f__Lachnospiraceae	g__Oribacterium	NA
	ORAL_T-C-M_Bin_00064	0	non redundant		569721	136	4276	41.3305	13.6691	0.719424	7	0	checkm	k__Bacteria	p__Bacteroidetes	c__Bacteroidia	o__Bacteroidales	f__Prevotellaceae	g__Prevotella	NA
	ORAL_T-C-M_Bin_00066	0	non redundant		647884	127	5689	40.5164	12.9496	0	7	0	checkm	k__Bacteria	p__Bacteroidetes	c__Bacteroidia	o__Bacteroidales	f__Prevotellaceae	g__Prevotella	NA
	ORAL_T-C-M_Bin_00067	0	non redundant		867018	147	6584	40.9836	20.8633	0.719424	6	0	checkm	k__Bacteria	p__Bacteroidetes	c__Bacteroidia	o__Bacteroidales	f__Prevotellaceae	g__Prevotella	NA
	ORAL_T-C-M_Bin_00068	0	non redundant		1211911	293	4093	66.6498	20.1439	2.8777	1	2	checkm	k__Bacteria	p__Actinobacteria	c__Actinobacteria	o__Actinomycetales	f__Actinomycetaceae	g__Actinomyces	s__Actinomyces_odontolyticus
	ORAL_T-C-M_Bin_00069	0	non redundant		680086	82	11034	40.7908	17.9856	0	6	0	checkm	k__Bacteria	p__Bacteroidetes	c__Bacteroidia	o__Bacteroidales	f__Prevotellaceae	g__Prevotella	NA
	ORAL_T-C-M_Bin_00070	0	non redundant		595466	130	4779	40.8472	17.2662	0.719424	0	0	manual	k__Bacteria	p__Firmicutes	c__Bacilli	o__Lactobacillales	f__Streptococcaceae	g__Streptococcus	NA
	ORAL_T-C-M_Bin_00071	0	non redundant		627712	140	4649	63.7798	11.5108	0.719424	2	0	checkm	k__Bacteria	p__Firmicutes	c__Negativicutes	o__Selenomonadales	f__Veillonellaceae	g__Selenomonas	NA
	ORAL_T-C-M_Bin_00072	0	non redundant		617361	153	3935	57.8066	17.2662	0	3	0	checkm	k__Bacteria	p__Actinobacteria	c__Actinobacteria	o__Actinomycetales	f__Actinomycetaceae	g__Actinomyces	NA
	ORAL_T-C-M_Bin_00073	0	non redundant		1035253	266	3920	30.9994	15.1079	1.43885	2	0	checkm	k__Bacteria	p__Firmicutes	c__Bacilli	o__Bacillales	NA	NA	NA
	ORAL_T-C-M_Bin_00074	1	redundant	group_057	562351	97	6865	46.9102	13.6691	0.719424	2	0	checkm	k__Bacteria	p__Bacteroidetes	c__Bacteroidia	o__Bacteroidales	f__Prevotellaceae	g__Prevotella	NA
	ORAL_T-C-M_Bin_00075	0	non redundant		978747	113	11127	38.717	9.35252	0.719424	0	0	manual	k__Bacteria	p__Bacteroidetes	c__Bacteroidia	o__Bacteroidales	f__Prevotellaceae	g__Prevotella	NA
	ORAL_T-C-M_Bin_00077	0	non redundant		736847	145	5862	32.6108	5.7554	0	0	0	manual	k__Bacteria	p__Firmicutes	NA	NA	NA	NA	NA
	ORAL_T-C-M_Bin_00078	0	non redundant		527313	94	6925	36.3564	5.7554	0	1	0	checkm	k__Bacteria	p__Firmicutes	c__Clostridia	o__Clostridiales	f__Eubacteriaceae	g__Eubacterium	s__Eubacterium_saburreum
	ORAL_T-C-M_Bin_00079	0	non redundant		786372	113	7523	32.2159	4.31655	0	0	0	manual	k__Bacteria	p__Firmicutes	NA	NA	NA	NA	NA
	ORAL_T-C-M_Bin_00080	0	non redundant		740323	69	29049	37.1569	2.15827	0	0	0	manual	k__Bacteria	p__Firmicutes	NA	NA	NA	NA	NA
	ORAL_T-C-M_Bin_00081	0	non redundant		714453	124	6414	37.1316	2.15827	0	0	0	manual	k__Bacteria	p__Firmicutes	NA	NA	NA	NA	NA
	ORAL_T-C-M_Bin_00082	1	redundant	group_040	506478	34	16271	32.5691	0	0	0	0	manual	k__Bacteria	p__Proteobacteria	NA	NA	NA	NA	NA
	ORAL_T-C-M_Bin_00083	0	non redundant		644131	113	5550	37.5031	2.15827	0	0	0	manual	k__Bacteria	p__Bacteroidetes	c__Bacteroidia	o__Bacteroidales	f__Prevotellaceae	g__Prevotella	NA
	ORAL_T-C-M_Bin_00084	0	non redundant		775494	181	4377	33.4459	5.03597	2.15827	0	0	manual	k__Bacteria	p__Firmicutes	c__Bacilli	o__Lactobacillales	f__Streptococcaceae	g__Streptococcus	NA
	ORAL_T-C-M_Bin_00243	0	non redundant		583552	148	3994	30.1391	15.1079	1.43885	2	0	checkm	k__Bacteria	p__Firmicutes	c__Bacilli	o__Bacillales	f__Gemella	g__Gemella	NA
	ORAL_T-C-M_MAG_00001	0	non redundant		1746544	75	37554	33.8685	98.5612	0.719424	43	0	checkm	k__Bacteria	p__Bacteroidetes	c__Flavobacteriia	o__Flavobacteriales	f__Flavobacteriaceae	NA	NA
	ORAL_T-C-M_MAG_00002	0	non redundant		1570902	63	41285	41.0293	94.2446	1.43885	42	0	checkm	k__Bacteria	p__Firmicutes	c__Clostridia	o__Clostridiales	NA	NA	NA
	ORAL_T-C-M_MAG_00003	0	non redundant		2432324	181	19755	42.1622	96.4029	2.8777	43	0	checkm	k__Bacteria	p__Bacteroidetes	c__Bacteroidia	o__Bacteroidales	f__Prevotellaceae	g__Prevotella	NA
	ORAL_T-C-M_MAG_00004	0	non redundant		2229145	90	47816	45.2378	90.6475	0.719424	42	0	checkm	k__Bacteria	p__Bacteroidetes	c__Bacteroidia	o__Bacteroidales	f__Prevotellaceae	g__Prevotella	NA
	ORAL_T-C-M_MAG_00005	1	redundant	group_041	2668647	223	17925	37.2833	94.964	1.43885	42	0	checkm	k__Bacteria	p__Bacteroidetes	c__Bacteroidia	o__Bacteroidales	f__Prevotellaceae	g__Prevotella	NA
	ORAL_T-C-M_MAG_00006	0	non redundant		903338	45	29952	24.5913	87.7698	0.719424	43	0	checkm	k__Bacteria	p__Firmicutes	c__Clostridia	o__Clostridiales	NA	NA	NA
	ORAL_T-C-M_MAG_00007	0	non redundant		1274410	169	9034	36.1736	92.8058	1.43885	41	1	checkm	k__Bacteria	p__Proteobacteria	c__Epsilonproteobacteria	o__Campylobacterales	f__Campylobacteraceae	g__Campylobacter	NA
	ORAL_T-C-M_MAG_00008	0	non redundant		762856	14	94978	37.8002	82.0144	0	40	0	manual	k__Bacteria	TM7	TM7	TM7	TM7	TM7	TM7
	ORAL_T-C-M_MAG_00009	0	non redundant		2170223	163	16947	45.7756	84.8921	0.719424	28	0	checkm	k__Bacteria	p__Bacteroidetes	c__Bacteroidia	o__Bacteroidales	f__Prevotellaceae	g__Prevotella	NA
	ORAL_T-C-M_MAG_00014	1	redundant	group_038	1669362	187	10255	47.0672	79.8561	0.719424	26	0	checkm	k__Bacteria	p__Firmicutes	c__Bacilli	o__Lactobacillales	f__Aerococcaceae	NA	NA
	ORAL_T-C-M_MAG_00016	1	non redundant	group_010	1895236	170	16756	55.6864	83.4532	4.31655	28	0	checkm	k__Bacteria	p__Firmicutes	c__Clostridia	o__Clostridiales	f__Eubacteriaceae	g__Eubacterium	NA
	ORAL_T-D-F_Bin_00014	0	non redundant		1534800	195	10062	58.0168	60.4317	1.43885	23	0	checkm	k__Bacteria	p__Actinobacteria	c__Actinobacteria	o__Actinomycetales	f__Actinomycetaceae	g__Actinomyces	s__Actinomyces_graevenitzii
	ORAL_T-D-F_Bin_00016	0	non redundant		1395745	252	6097	56.0792	61.8705	2.8777	17	0	checkm	k__Bacteria	p__Firmicutes	c__Clostridia	o__Clostridiales	f__Eubacteriaceae	g__Eubacterium	NA
	ORAL_T-D-F_Bin_00017	0	non redundant		2024281	317	7783	27.8655	61.1511	1.43885	12	0	checkm	k__Bacteria	p__Fusobacteria	c__Fusobacteriia	o__Fusobacteriales	f__Fusobacteriaceae	g__Fusobacterium	NA
	ORAL_T-D-F_Bin_00018	0	non redundant		1188277	227	5561	59.1075	51.0791	0.719424	11	0	checkm	k__Bacteria	p__Actinobacteria	c__Actinobacteria	o__Actinomycetales	f__Corynebacteriaceae	g__Corynebacterium	NA
	ORAL_T-D-F_Bin_00019	0	non redundant		1403587	174	10779	54.733	64.7482	1.43885	18	0	checkm	k__Bacteria	p__Firmicutes	c__Clostridia	o__Clostridiales	f__Eubacteriaceae	g__Eubacterium	NA
	ORAL_T-D-F_Bin_00020	0	non redundant		1087820	221	4903	56.0821	32.3741	0	20	0	checkm	k__Bacteria	p__Firmicutes	c__Negativicutes	o__Selenomonadales	f__Veillonellaceae	g__Selenomonas	NA
	ORAL_T-D-F_Bin_00021	0	non redundant		1187303	269	4372	38.4144	48.2014	1.43885	17	0	checkm	k__Bacteria	p__Firmicutes	c__Clostridia	o__Clostridiales	NA	NA	NA
	ORAL_T-D-F_Bin_00022	0	non redundant		1254802	275	4827	44.0949	46.0432	1.43885	18	0	checkm	k__Bacteria	p__Bacteroidetes	c__Bacteroidia	o__Bacteroidales	f__Prevotellaceae	g__Prevotella	NA
	ORAL_T-D-F_Bin_00023	0	non redundant		1097290	247	4371	44.9735	51.7986	7.91367	13	1	checkm	k__Bacteria	p__Firmicutes	c__Clostridia	o__Clostridiales	f__Lachnospiraceae	g__Oribacterium	NA
	ORAL_T-D-F_Bin_00024	0	non redundant		1280146	243	5931	36.5084	37.4101	0.719424	10	0	manual	k__Bacteria	p__Firmicutes	c__Erysipelotrichia	o__Erysipelotrichales	f__Erysipelotrichaceae	g__Solobacterium	NA
	ORAL_T-D-F_Bin_00025	0	non redundant		962921	116	10114	57.793	26.6187	0.719424	13	0	checkm	k__Bacteria	p__Bacteroidetes	c__Bacteroidia	o__Bacteroidales	f__Prevotellaceae	g__Prevotella	NA
	ORAL_T-D-F_Bin_00026	0	non redundant		1138600	108	13101	54.7538	41.0072	1.43885	11	0	checkm	k__Bacteria	p__Bacteroidetes	c__Bacteroidia	o__Bacteroidales	f__Prevotellaceae	g__Prevotella	NA
	ORAL_T-D-F_Bin_00027	0	non redundant		1513134	338	4612	41.253	38.8489	0.719424	8	0	checkm	k__Bacteria	p__Bacteroidetes	c__Bacteroidia	o__Bacteroidales	f__Prevotellaceae	g__Prevotella	s__Prevotella_veroralis
	ORAL_T-D-F_Bin_00028	0	non redundant		1084715	198	5411	37.8605	17.9856	0.719424	6	0	checkm	k__Bacteria	p__Proteobacteria	c__Gammaproteobacteria	o__Pasteurellales	f__Pasteurellaceae	g__Haemophilus	s__Haemophilus_haemolyticus
	ORAL_T-D-F_Bin_00029	0	non redundant		704066	134	5671	43.182	17.2662	1.43885	8	0	checkm	k__Bacteria	p__Firmicutes	c__Clostridia	o__Clostridiales	f__Lachnospiraceae	g__Oribacterium	NA
	ORAL_T-D-F_Bin_00030	0	non redundant		625896	127	4685	44.8458	20.1439	0	5	0	checkm	k__Bacteria	p__Firmicutes	c__Negativicutes	o__Selenomonadales	f__Veillonellaceae	g__Megasphaera	NA
	ORAL_T-D-F_Bin_00031	0	non redundant		797830	141	6265	42.9714	28.0576	0.719424	10	0	checkm	k__Bacteria	p__Firmicutes	c__Clostridia	o__Clostridiales	f__Lachnospiraceae	g__Oribacterium	NA
	ORAL_T-D-F_Bin_00032	0	non redundant		527209	148	3494	54.0762	22.3022	0	4	0	checkm	k__Bacteria	p__Actinobacteria	c__Actinobacteria	o__Actinomycetales	f__Micrococcaceae	g__Rothia	s__Rothia_dentocariosa
	ORAL_T-D-F_Bin_00033	0	non redundant		727778	189	3922	55.2697	13.6691	0	5	0	checkm	k__Bacteria	p__Bacteroidetes	c__Bacteroidia	o__Bacteroidales	f__Prevotellaceae	g__Prevotella	NA
	ORAL_T-D-F_Bin_00034	0	non redundant		759276	200	3752	36.7245	17.2662	1.43885	2	0	checkm	k__Bacteria	p__Firmicutes	c__Clostridia	o__Clostridiales	f__Eubacteriaceae	g__Eubacterium	NA
	ORAL_T-D-F_Bin_00035	0	non redundant		547995	131	3995	39.0155	15.1079	0	1	0	checkm	k__Bacteria	p__Firmicutes	c__Bacilli	o__Lactobacillales	f__Streptococcaceae	g__Streptococcus	NA
	ORAL_T-D-F_Bin_00036	0	non redundant		728794	152	4602	40.9015	15.1079	0.719424	0	0	manual	k__Bacteria	p__Firmicutes	c__Bacilli	o__Lactobacillales	f__Streptococcaceae	g__Streptococcus	NA
	ORAL_T-D-F_Bin_00037	0	non redundant		934230	250	3514	62.505	15.1079	0.719424	2	0	checkm	k__Bacteria	p__Actinobacteria	c__Actinobacteria	o__Actinomycetales	f__Actinomycetaceae	g__Actinomyces	NA
	ORAL_T-D-F_Bin_00038	0	non redundant		553817	148	3747	43.4854	17.2662	0	6	0	checkm	k__Bacteria	p__Firmicutes	c__Clostridia	o__Clostridiales	f__Lachnospiraceae	g__Oribacterium	NA
	ORAL_T-D-F_Bin_00039	0	non redundant		545772	96	5841	60.0194	12.9496	0	1	0	checkm	k__Bacteria	p__Actinobacteria	c__Actinobacteria	o__Actinomycetales	f__Micrococcaceae	g__Rothia	s__Rothia_mucilaginosa
	ORAL_T-D-F_Bin_00040	0	non redundant		744866	199	3709	39.7177	10.0719	1.43885	1	0	checkm	k__Bacteria	p__Firmicutes	c__Bacilli	o__Lactobacillales	f__Streptococcaceae	g__Streptococcus	s__Streptococcus_parasanguinis
	ORAL_T-D-F_Bin_00041	0	non redundant		654234	161	3954	66.4199	8.63309	0	2	0	checkm	k__Bacteria	p__Actinobacteria	c__Actinobacteria	o__Actinomycetales	f__Actinomycetaceae	g__Actinomyces	s__Actinomyces_naeslundii
	ORAL_T-D-F_Bin_00042	0	non redundant		737656	175	3995	61.1627	5.7554	0	0	0	manual	k__Bacteria	p__Actinobacteria	c__Actinobacteria	o__Actinomycetales	f__Actinomycetaceae	g__Actinomyces	NA
	ORAL_T-D-F_Bin_00043	0	non redundant		798661	138	6336	36.8037	5.55556	0	6	0	checkm	k__Bacteria	p__Firmicutes	c__Clostridia	o__Clostridiales	NA	NA	NA
	ORAL_T-D-F_Bin_00044	0	non redundant		605375	120	5787	34.7426	2.15827	0.719424	0	0	manual	k__Bacteria	p__Firmicutes	c__Bacilli	o__Lactobacillales	f__Streptococcaceae	g__Streptococcus	NA
	ORAL_T-D-F_MAG_00001	0	non redundant		2379967	43	93921	38.1565	97.8417	0.719424	43	0	checkm	k__Bacteria	p__Bacteroidetes	c__Bacteroidia	o__Bacteroidales	f__Prevotellaceae	g__Prevotella	NA
	ORAL_T-D-F_MAG_00002	0	non redundant		2392235	109	33145	44.7782	98.5612	0.719424	43	0	checkm	k__Bacteria	p__Bacteroidetes	c__Bacteroidia	o__Bacteroidales	f__Prevotellaceae	g__Prevotella	NA
	ORAL_T-D-F_MAG_00003	0	non redundant		2027003	97	34332	39.5843	99.2806	2.15827	43	0	checkm	k__Bacteria	p__Firmicutes	c__Clostridia	o__Clostridiales	f__Eubacteriaceae	g__Eubacterium	NA
	ORAL_T-D-F_MAG_00004	0	non redundant		1632659	70	38010	40.2401	98.5612	2.15827	43	0	checkm	k__Bacteria	p__Firmicutes	c__Clostridia	o__Clostridiales	NA	NA	NA
	ORAL_T-D-F_MAG_00005	0	non redundant		2267358	92	38981	55.9309	94.2446	1.43885	42	1	checkm	k__Bacteria	p__Bacteroidetes	c__Bacteroidia	o__Bacteroidales	f__Porphyromonadaceae	g__Porphyromonas	NA
	ORAL_T-D-F_MAG_00006	0	non redundant		1153710	34	39854	27.0282	91.3669	1.43885	42	0	checkm	k__Bacteria	p__Firmicutes	c__Clostridia	o__Clostridiales	NA	NA	NA
	ORAL_T-D-F_MAG_00007	0	non redundant		2765124	386	8941	37.477	92.8058	7.91367	40	1	checkm	k__Bacteria	p__Bacteroidetes	c__Bacteroidia	o__Bacteroidales	f__Prevotellaceae	g__Prevotella	NA
	ORAL_T-D-F_MAG_00008	0	non redundant		758611	56	21870	41.5204	80.5755	1.43885	39	0	manual	k__Bacteria	TM7	TM7	TM7	TM7	TM7	TM7
	ORAL_T-D-F_MAG_00009	0	non redundant		1937170	310	7320	29.893	89.2086	6.47482	38	0	checkm	k__Bacteria	p__Fusobacteria	c__Fusobacteriia	o__Fusobacteriales	f__Leptotrichiaceae	g__Leptotrichia	NA
	ORAL_T-D-F_MAG_00010	0	non redundant		725630	53	19044	41.1693	78.4173	1.43885	37	0	manual	k__Bacteria	TM7	TM7	TM7	TM7	TM7	TM7
	ORAL_T-D-F_MAG_00011	0	non redundant		1068680	160	7858	29.8948	84.8921	1.43885	36	2	checkm	k__Bacteria	p__Firmicutes	c__Bacilli	o__Bacillales	f__Gemella	g__Gemella	NA
	ORAL_T-D-F_MAG_00012	0	non redundant		2183341	270	10225	48.7567	78.4173	4.31655	32	0	checkm	k__Bacteria	p__Firmicutes	c__Clostridia	o__Clostridiales	f__Lachnospiraceae	g__Butyrivibrio	s__Butyrivibrio_fibrisolvens
	ORAL_T-D-F_MAG_00013	0	non redundant		2429777	138	26929	45.1881	79.8561	1.43885	27	0	checkm	k__Bacteria	p__Bacteroidetes	c__Bacteroidia	o__Bacteroidales	f__Prevotellaceae	g__Prevotella	NA
	ORAL_T-D-F_MAG_00015	0	non redundant		2503974	321	10136	37.367	74.1007	2.8777	22	0	checkm	k__Bacteria	p__Firmicutes	c__Clostridia	o__Clostridiales	f__Eubacteriaceae	g__Eubacterium	NA

## Sheet: (b) Non_redundant_DB
	MAGs_Id	Multi-site	total_length	num_contigs	N50	GC_content	percent_completion	percent_redundancy	number_of_unique_checkm_markers	number_of_multi_copy_chekm_markers	Inference	domain	phylum	class	order	family	genus	species
	ORAL_P-A-F_Bin_00012	No	640853	21	80925	38.7497	68.3453	0	37	0	manual	k__Bacteria	TM7	TM7	TM7	TM7	TM7	TM7
	ORAL_P-A-F_Bin_00018	No	2282665	365	7244	41.4163	66.1871	3.59712	24	1	checkm	k__Bacteria	p__Bacteroidetes	c__Bacteroidia	o__Bacteroidales	f__Prevotellaceae	g__Prevotella	NA
	ORAL_P-A-F_Bin_00019	No	1516727	353	4233	61.5478	60.4317	5.03597	31	1	checkm	k__Bacteria	p__Actinobacteria	c__Actinobacteria	o__Coriobacteriales	f__Coriobacteriaceae	g__Olsenella	NA
	ORAL_P-A-F_Bin_00020	No	903212	201	4597	26.3187	54.6763	1.43885	32	1	manual	k__Bacteria	GN02	GN02	GN02	GN02	GN02	GN02
	ORAL_P-A-F_Bin_00021	No	790542	89	12654	47.2206	63.3094	0.719424	23	0	manual	k__Bacteria	TM7	TM7	TM7	TM7	TM7	TM7
	ORAL_P-A-F_Bin_00023	No	1744135	338	5751	44.8155	62.5899	1.43885	27	0	checkm	k__Bacteria	p__Proteobacteria	c__Epsilonproteobacteria	o__Campylobacterales	f__Campylobacteraceae	g__Campylobacter	s__Campylobacter_showae
	ORAL_P-A-F_Bin_00026	No	1762101	187	12170	39.5582	69.0647	2.8777	15	0	checkm	k__Bacteria	p__Firmicutes	c__Bacilli	o__Lactobacillales	f__Streptococcaceae	g__Streptococcus	NA
	ORAL_P-A-F_Bin_00027	No	1852408	350	5640	41.5089	56.8345	1.43885	24	0	checkm	k__Bacteria	p__Bacteroidetes	c__Bacteroidia	o__Bacteroidales	f__Prevotellaceae	g__Prevotella	NA
	ORAL_P-A-F_Bin_00028	No	1835335	228	9941	53.4525	60.4317	1.43885	9	0	checkm	k__Bacteria	p__Proteobacteria	c__Betaproteobacteria	o__Neisseriales	f__Neisseriaceae	g__Neisseria	NA
	ORAL_P-A-F_Bin_00030	No	1685164	244	8129	30.4906	63.3094	1.43885	16	0	checkm	k__Bacteria	p__Bacteroidetes	c__Flavobacteriia	o__Flavobacteriales	f__Flavobacteriaceae	g__Capnocytophaga	NA
	ORAL_P-A-F_Bin_00031	No	1656889	188	10909	39.0143	56.8345	1.43885	10	0	checkm	k__Bacteria	p__Bacteroidetes	c__Flavobacteriia	o__Flavobacteriales	f__Flavobacteriaceae	g__Capnocytophaga	NA
	ORAL_P-A-F_Bin_00032	No	734210	29	38899	47.8445	54.6763	0	14	0	manual	k__Bacteria	TM7	TM7	TM7	TM7	TM7	TM7
	ORAL_P-A-F_Bin_00034	No	2599129	363	8704	65.3274	42.446	1.43885	16	0	checkm	k__Bacteria	p__Proteobacteria	c__Betaproteobacteria	o__Burkholderiales	NA	NA	NA
	ORAL_P-A-F_Bin_00035	Yes	1871834	293	7478	51.2706	53.9568	1.43885	12	0	checkm	k__Bacteria	p__Proteobacteria	c__Betaproteobacteria	o__Neisseriales	f__Neisseriaceae	g__Kingella	NA
	ORAL_P-A-F_Bin_00036	No	1112348	260	4351	60.1313	51.0791	1.43885	15	0	checkm	k__Bacteria	p__Proteobacteria	c__Betaproteobacteria	o__Neisseriales	f__Neisseriaceae	g__Neisseria	NA
	ORAL_P-A-F_Bin_00038	No	1346615	273	5278	30.3405	44.6043	2.8777	17	0	checkm	k__Bacteria	p__Fusobacteria	c__Fusobacteriia	o__Fusobacteriales	f__Leptotrichiaceae	g__Leptotrichia	NA
	ORAL_P-A-F_Bin_00039	No	1422003	318	4449	41.0198	40.2878	0	19	0	checkm	k__Bacteria	p__Bacteroidetes	c__Bacteroidia	o__Bacteroidales	f__Prevotellaceae	g__Prevotella	NA
	ORAL_P-A-F_Bin_00040	No	806127	186	4289	37.8909	29.4964	0.719424	11	0	checkm	k__Bacteria	p__Proteobacteria	c__Epsilonproteobacteria	o__Campylobacterales	f__Campylobacteraceae	g__Campylobacter	NA
	ORAL_P-A-F_Bin_00041	No	972990	255	3868	65.0624	28.0576	0	22	0	checkm	k__Bacteria	p__Proteobacteria	c__Betaproteobacteria	o__Burkholderiales	NA	NA	NA
	ORAL_P-A-F_Bin_00043	No	1591788	291	5864	70.0124	39.5683	5.03597	11	0	checkm	k__Bacteria	p__Actinobacteria	c__Actinobacteria	o__Actinomycetales	f__Actinomycetaceae	g__Actinomyces	NA
	ORAL_P-A-F_Bin_00044	No	517032	120	4105	55.5745	23.741	0	19	0	checkm	k__Bacteria	p__Actinobacteria	c__Actinobacteria	o__Actinomycetales	f__Corynebacteriaceae	g__Corynebacterium	NA
	ORAL_P-A-F_Bin_00045	No	505082	113	4602	52.037	30.2158	0	9	0	manual	k__Bacteria	TM7	TM7	TM7	TM7	TM7	TM7
	ORAL_P-A-F_Bin_00046	No	1357471	345	3917	68.6098	30.2158	2.8777	11	0	checkm	k__Bacteria	p__Actinobacteria	c__Actinobacteria	o__Actinomycetales	f__Actinomycetaceae	g__Actinomyces	NA
	ORAL_P-A-F_Bin_00047	No	1493477	315	4966	36.5762	41.7266	4.31655	10	1	checkm	k__Bacteria	p__Firmicutes	c__Clostridia	o__Clostridiales	f__Eubacteriaceae	g__Eubacterium	s__Eubacterium_saburreum
	ORAL_P-A-F_Bin_00048	No	581171	73	9857	38.363	35.2518	1.43885	14	1	checkm	k__Bacteria	p__Firmicutes	c__Bacilli	o__Lactobacillales	f__Streptococcaceae	g__Streptococcus	s__Streptococcus_intermedius
	ORAL_P-A-F_Bin_00049	No	813091	187	4443	70.2324	28.0576	2.8777	11	0	checkm	k__Bacteria	p__Actinobacteria	c__Actinobacteria	o__Actinomycetales	f__Actinomycetaceae	g__Actinomyces	NA
	ORAL_P-A-F_Bin_00050	No	1056975	243	4623	59.1777	29.4964	1.43885	5	0	checkm	k__Bacteria	p__Proteobacteria	c__Gammaproteobacteria	o__Cardiobacteriales	f__Cardiobacteriaceae	g__Cardiobacterium	NA
	ORAL_P-A-F_Bin_00051	No	914198	202	4849	56.4624	28.0576	0	4	0	checkm	k__Bacteria	p__Actinobacteria	c__Actinobacteria	o__Actinomycetales	f__Micrococcaceae	g__Rothia	NA
	ORAL_P-A-F_Bin_00052	No	959690	277	3430	47.3844	23.0216	0	4	0	checkm	k__Bacteria	p__Bacteroidetes	c__Bacteroidia	o__Bacteroidales	f__Prevotellaceae	g__Prevotella	NA
	ORAL_P-A-F_Bin_00053	No	1028000	242	4074	39.6148	21.5827	3.59712	8	0	checkm	k__Bacteria	p__Bacteroidetes	c__Flavobacteriia	o__Flavobacteriales	f__Flavobacteriaceae	g__Capnocytophaga	NA
	ORAL_P-A-F_Bin_00054	No	696293	175	4081	38.9229	24.4604	0	3	0	checkm	k__Bacteria	p__Bacteroidetes	c__Flavobacteriia	o__Flavobacteriales	f__Flavobacteriaceae	g__Capnocytophaga	NA
	ORAL_P-A-F_Bin_00055	No	655101	146	4559	53.0228	22.3022	0	10	0	checkm	k__Bacteria	p__Proteobacteria	c__Betaproteobacteria	o__Neisseriales	f__Neisseriaceae	g__Kingella	NA
	ORAL_P-A-F_Bin_00056	No	613484	120	5480	46.8255	15.1079	0	5	0	checkm	k__Bacteria	p__Bacteroidetes	c__Bacteroidia	o__Bacteroidales	f__Prevotellaceae	g__Prevotella	NA
	ORAL_P-A-F_Bin_00057	No	812497	208	3825	55.2354	25.8993	0.719424	9	0	checkm	k__Bacteria	p__Proteobacteria	c__Betaproteobacteria	o__Neisseriales	f__Neisseriaceae	g__Neisseria	NA
	ORAL_P-A-F_Bin_00058	No	1735748	398	4439	47.7642	31.6547	0.719424	5	0	checkm	k__Bacteria	p__Bacteroidetes	c__Flavobacteriia	o__Flavobacteriales	f__Flavobacteriaceae	g__Capnocytophaga	NA
	ORAL_P-A-F_Bin_00059	No	1276367	247	5413	67.2608	15.8273	0.719424	2	0	checkm	k__Bacteria	p__Actinobacteria	c__Actinobacteria	o__Actinomycetales	f__Actinomycetaceae	g__Actinomyces	NA
	ORAL_P-A-F_Bin_00060	No	914495	226	4088	37.9507	14.3885	2.8777	7	0	checkm	k__Bacteria	p__Bacteroidetes	c__Flavobacteriia	o__Flavobacteriales	f__Flavobacteriaceae	g__Capnocytophaga	NA
	ORAL_P-A-F_Bin_00061	No	601690	154	3828	28.9907	25.8993	2.15827	6	0	checkm	k__Bacteria	p__Fusobacteria	c__Fusobacteriia	o__Fusobacteriales	f__Leptotrichiaceae	g__Leptotrichia	NA
	ORAL_P-A-F_Bin_00062	No	916875	172	6247	67.9169	17.9856	0.719424	5	0	checkm	k__Bacteria	p__Actinobacteria	c__Actinobacteria	o__Actinomycetales	f__Actinomycetaceae	g__Actinomyces	NA
	ORAL_P-A-F_Bin_00063	No	838801	102	9970	37.5927	22.3022	0.719424	3	0	checkm	k__Bacteria	p__Firmicutes	c__Bacilli	o__Lactobacillales	f__Streptococcaceae	g__Streptococcus	NA
	ORAL_P-A-F_Bin_00064	No	603524	175	3251	52.6577	18.705	0	4	0	checkm	k__Bacteria	p__Bacteroidetes	c__Bacteroidia	o__Bacteroidales	f__Prevotellaceae	g__Prevotella	s__Prevotella_denticola
	ORAL_P-A-F_Bin_00065	No	522415	112	4532	39.3842	8.63309	0	5	0	checkm	k__Bacteria	p__Bacteroidetes	c__Flavobacteriia	o__Flavobacteriales	f__Flavobacteriaceae	g__Capnocytophaga	NA
	ORAL_P-A-F_Bin_00066	No	523045	146	3237	46.9409	10.7914	0	1	0	checkm	k__Bacteria	p__Proteobacteria	c__Epsilonproteobacteria	o__Campylobacterales	f__Campylobacteraceae	g__Campylobacter	NA
	ORAL_P-A-F_Bin_00067	No	547981	134	4186	36.4678	11.5108	0.719424	2	0	checkm	k__Bacteria	p__Bacteroidetes	c__Flavobacteriia	o__Flavobacteriales	f__Flavobacteriaceae	g__Riemerella	NA
	ORAL_P-A-F_Bin_00068	No	1463827	337	4356	68.1527	23.0216	5.7554	5	0	checkm	k__Bacteria	p__Actinobacteria	c__Actinobacteria	o__Actinomycetales	f__Actinomycetaceae	g__Actinomyces	NA
	ORAL_P-A-F_Bin_00069	No	853253	202	4069	31.5563	13.6691	1.43885	1	0	checkm	k__Bacteria	p__Fusobacteria	c__Fusobacteriia	o__Fusobacteriales	f__Leptotrichiaceae	g__Leptotrichia	NA
	ORAL_P-A-F_Bin_00070	No	667642	184	3478	42.83	14.3885	0	2	0	checkm	k__Bacteria	p__Bacteroidetes	c__Flavobacteriia	o__Flavobacteriales	f__Flavobacteriaceae	g__Capnocytophaga	NA
	ORAL_P-A-F_Bin_00071	No	986923	227	4292	26.9219	15.8273	0.719424	2	0	checkm	k__Bacteria	p__Fusobacteria	c__Fusobacteriia	o__Fusobacteriales	f__Fusobacteriaceae	g__Fusobacterium	s__Fusobacterium_nucleatum
	ORAL_P-A-F_Bin_00073	No	614515	151	3711	40.1505	7.19424	0	1	0	checkm	k__Bacteria	p__Proteobacteria	c__Epsilonproteobacteria	o__Campylobacterales	f__Campylobacteraceae	g__Campylobacter	NA
	ORAL_P-A-F_Bin_00074	No	550871	137	3714	70.0793	2.8777	0	0	0	manual	k__Bacteria	p__Actinobacteria	c__Actinobacteria	o__Actinomycetales	f__Actinomycetaceae	g__Actinomyces	s__Actinomyces_dentalis
	ORAL_P-A-F_MAG_00001	No	1960867	58	53521	46.9507	99.2806	1.43885	43	0	checkm	k__Bacteria	p__Firmicutes	c__Bacilli	o__Lactobacillales	f__Aerococcaceae	NA	NA
	ORAL_P-A-F_MAG_00002	No	2606510	68	77199	47.7393	97.1223	2.15827	43	0	checkm	k__Bacteria	p__Bacteroidetes	c__Bacteroidia	o__Bacteroidales	f__Prevotellaceae	g__Prevotella	NA
	ORAL_P-A-F_MAG_00003	No	2421969	68	55882	42.3593	97.1223	1.43885	43	0	checkm	k__Bacteria	p__Bacteroidetes	c__Bacteroidia	o__Bacteroidales	f__Prevotellaceae	g__Prevotella	NA
	ORAL_P-A-F_MAG_00004	No	1484277	157	12811	30.5218	97.8417	2.8777	43	0	checkm	k__Bacteria	p__Firmicutes	c__Bacilli	o__Bacillales	f__Gemella	g__Gemella	NA
	ORAL_P-A-F_MAG_00005	No	2215588	67	55905	55.7688	94.964	0.719424	43	0	checkm	k__Bacteria	p__Bacteroidetes	c__Bacteroidia	o__Bacteroidales	f__Porphyromonadaceae	g__Porphyromonas	NA
	ORAL_P-A-F_MAG_00006	No	2164912	140	26281	68.9351	94.964	0.719424	40	0	checkm	k__Bacteria	p__Actinobacteria	c__Actinobacteria	o__Actinomycetales	f__Actinomycetaceae	g__Actinobaculum	NA
	ORAL_P-A-F_MAG_00007	No	1507613	172	10639	45.6071	89.9281	0	41	0	checkm	k__Bacteria	p__Proteobacteria	c__Epsilonproteobacteria	o__Campylobacterales	f__Campylobacteraceae	g__Campylobacter	NA
	ORAL_P-A-F_MAG_00008	Yes	3012827	272	15850	63.6955	94.2446	2.15827	40	0	checkm	k__Bacteria	p__Actinobacteria	c__Actinobacteria	o__Actinomycetales	f__Propionibacteriaceae	NA	NA
	ORAL_P-A-F_MAG_00009	No	1774231	90	27153	50.7396	89.2086	1.43885	35	0	checkm	k__Bacteria	p__Bacteroidetes	c__Bacteroidia	o__Bacteroidales	f__Porphyromonadaceae	g__Porphyromonas	NA
	ORAL_P-A-F_MAG_00010	Yes	1012075	17	163599	35.5919	75.5396	0	41	0	manual	k__Bacteria	Candidate division SR1	Candidate division SR1	Candidate division SR1	Candidate division SR1	Candidate division SR1	Candidate division SR1
	ORAL_P-A-F_MAG_00011	No	2767357	149	28617	44.1737	88.4892	0.719424	33	0	checkm	k__Bacteria	p__Bacteroidetes	c__Bacteroidia	o__Bacteroidales	f__Prevotellaceae	g__Prevotella	s__Prevotella_oris
	ORAL_P-A-F_MAG_00013	Yes	2996173	214	19516	64.6055	88.4892	1.43885	34	0	checkm	k__Bacteria	p__Actinobacteria	c__Actinobacteria	o__Actinomycetales	f__Propionibacteriaceae	NA	NA
	ORAL_P-A-F_MAG_00014	No	920777	198	4776	45.5324	71.223	2.15827	36	0	checkm	k__Bacteria	p__Actinobacteria	c__Actinobacteria	o__Coriobacteriales	f__Coriobacteriaceae	NA	NA
	ORAL_P-A-F_MAG_00015	No	761157	63	17747	47.8314	74.8201	0	28	1	manual	k__Bacteria	TM7	TM7	TM7	TM7	TM7	TM7
	ORAL_P-A-F_MAG_00016	No	1413737	250	6691	57.1959	74.1007	2.15827	26	1	checkm	k__Bacteria	p__Firmicutes	c__Negativicutes	o__Selenomonadales	f__Veillonellaceae	g__Selenomonas	NA
	ORAL_P-A-F_MAG_00022	No	1963702	217	11377	57.4587	72.6619	0	19	0	checkm	k__Bacteria	p__Firmicutes	c__Negativicutes	o__Selenomonadales	f__Veillonellaceae	g__Selenomonas	s__Selenomonas_artemidis
	ORAL_P-A-F_MAG_00024	No	1857508	86	31563	56.5901	71.9424	1.43885	19	0	checkm	k__Bacteria	p__Firmicutes	c__Negativicutes	o__Selenomonadales	f__Veillonellaceae	g__Selenomonas	NA
	ORAL_P-A-M_Bin_00014	No	1915016	422	4699	40.4444	56.1151	0.719424	29	0	checkm	k__Bacteria	p__Bacteroidetes	c__Bacteroidia	o__Bacteroidales	f__Prevotellaceae	g__Prevotella	NA
	ORAL_P-A-M_Bin_00015	No	721848	62	13757	47.516	61.1511	0	19	0	manual	k__Bacteria	TM7	TM7	TM7	TM7	TM7	TM7
	ORAL_P-A-M_Bin_00016	No	2029967	326	6982	57.74	64.0288	1.43885	13	1	checkm	k__Bacteria	p__Bacteroidetes	c__Bacteroidia	o__Bacteroidales	f__Porphyromonadaceae	NA	NA
	ORAL_P-A-M_Bin_00018	Yes	2005296	151	17641	54.2019	65.4676	1.43885	12	0	checkm	k__Bacteria	p__Bacteroidetes	c__Bacteroidia	o__Bacteroidales	f__Porphyromonadaceae	g__Porphyromonas	NA
	ORAL_P-A-M_Bin_00020	Yes	645247	50	19091	44.841	59.7122	0	20	0	manual	k__Bacteria	TM7	TM7	TM7	TM7	TM7	TM7
	ORAL_P-A-M_Bin_00023	No	2766702	507	6049	65.361	53.9568	0.719424	13	0	checkm	k__Bacteria	p__Proteobacteria	c__Betaproteobacteria	o__Burkholderiales	NA	NA	NA
	ORAL_P-A-M_Bin_00024	No	535073	144	3719	29.238	43.1655	0	21	0	checkm	k__Bacteria	p__Firmicutes	c__Clostridia	o__Clostridiales	f__Clostridiales_Family_XI._Incertae_Sedis	g__Finegoldia	NA
	ORAL_P-A-M_Bin_00025	No	1753429	168	14457	37.5502	64.7482	2.8777	19	0	checkm	k__Bacteria	p__Firmicutes	c__Bacilli	o__Lactobacillales	f__Streptococcaceae	g__Streptococcus	NA
	ORAL_P-A-M_Bin_00026	No	1325806	290	4833	53.8071	51.0791	0	14	0	checkm	k__Bacteria	p__Proteobacteria	c__Betaproteobacteria	o__Neisseriales	f__Neisseriaceae	g__Neisseria	NA
	ORAL_P-A-M_Bin_00027	No	2010198	283	8300	55.3847	64.7482	0.719424	16	0	checkm	k__Bacteria	p__Bacteroidetes	c__Bacteroidia	o__Bacteroidales	f__Porphyromonadaceae	g__Porphyromonas	NA
	ORAL_P-A-M_Bin_00028	No	1703426	316	5913	47.5686	53.2374	1.43885	21	0	checkm	k__Bacteria	p__Bacteroidetes	c__Bacteroidia	o__Bacteroidales	f__Prevotellaceae	g__Prevotella	NA
	ORAL_P-A-M_Bin_00029	No	1699907	105	22760	37.6024	56.1151	0	8	0	checkm	k__Bacteria	p__Proteobacteria	c__Gammaproteobacteria	o__Pasteurellales	f__Pasteurellaceae	g__Haemophilus	s__Haemophilus_haemolyticus
	ORAL_P-A-M_Bin_00030	No	687043	170	3747	50.3111	43.1655	0.719424	16	0	checkm	k__Bacteria	p__Bacteroidetes	c__Bacteroidia	o__Bacteroidales	f__Porphyromonadaceae	g__Porphyromonas	NA
	ORAL_P-A-M_Bin_00031	No	1119058	230	5157	48.1021	47.482	1.43885	9	0	checkm	k__Bacteria	p__Bacteroidetes	c__Bacteroidia	o__Bacteroidales	f__Porphyromonadaceae	g__Porphyromonas	NA
	ORAL_P-A-M_Bin_00032	No	975604	197	5120	57.4964	42.446	1.43885	15	0	checkm	k__Bacteria	p__Firmicutes	c__Negativicutes	o__Selenomonadales	f__Veillonellaceae	g__Selenomonas	NA
	ORAL_P-A-M_Bin_00033	No	2625906	421	7065	46.6813	51.7986	0.719424	10	0	checkm	k__Bacteria	p__Bacteroidetes	c__Bacteroidia	o__Bacteroidales	f__Prevotellaceae	g__Prevotella	NA
	ORAL_P-A-M_Bin_00034	No	875719	209	4115	31.4421	41.0072	2.8777	16	0	checkm	k__Bacteria	p__Fusobacteria	c__Fusobacteriia	o__Fusobacteriales	f__Leptotrichiaceae	g__Leptotrichia	NA
	ORAL_P-A-M_Bin_00035	No	534782	135	3805	41.1383	39.5683	1.43885	19	2	checkm	k__Bacteria	p__Bacteroidetes	c__Flavobacteriia	o__Flavobacteriales	f__Flavobacteriaceae	g__Capnocytophaga	NA
	ORAL_P-A-M_Bin_00036	No	805927	202	3835	60.0113	35.9712	0.719424	10	0	checkm	k__Bacteria	p__Proteobacteria	c__Gammaproteobacteria	o__Cardiobacteriales	f__Cardiobacteriaceae	g__Cardiobacterium	NA
	ORAL_P-A-M_Bin_00037	Yes	1925112	230	10325	71.2062	41.7266	1.43885	6	0	checkm	k__Bacteria	p__Actinobacteria	c__Actinobacteria	o__Actinomycetales	f__Actinomycetaceae	g__Actinomyces	NA
	ORAL_P-A-M_Bin_00038	No	1126788	206	5943	30.1339	43.1655	1.43885	7	0	checkm	k__Bacteria	p__Firmicutes	c__Bacilli	o__Bacillales	f__Gemella	g__Gemella	NA
	ORAL_P-A-M_Bin_00039	No	1920201	290	7567	39.9015	49.6403	0	7	0	checkm	k__Bacteria	p__Bacteroidetes	c__Flavobacteriia	o__Flavobacteriales	f__Flavobacteriaceae	g__Capnocytophaga	NA
	ORAL_P-A-M_Bin_00040	No	2095067	255	10364	38.8889	51.7986	2.15827	9	0	checkm	k__Bacteria	p__Bacteroidetes	c__Flavobacteriia	o__Flavobacteriales	f__Flavobacteriaceae	g__Capnocytophaga	NA
	ORAL_P-A-M_Bin_00041	No	565588	152	3572	40.01	22.3022	0	20	0	checkm	k__Bacteria	p__Proteobacteria	c__Epsilonproteobacteria	o__Campylobacterales	f__Campylobacteraceae	g__Campylobacter	NA
	ORAL_P-A-M_Bin_00042	No	679882	204	3175	68.7685	33.0935	2.15827	19	2	checkm	k__Bacteria	p__Actinobacteria	c__Actinobacteria	o__Actinomycetales	f__Actinomycetaceae	g__Actinomyces	NA
	ORAL_P-A-M_Bin_00043	No	1394865	359	3724	67.7999	31.6547	2.8777	12	0	checkm	k__Bacteria	p__Actinobacteria	c__Actinobacteria	o__Actinomycetales	f__Actinomycetaceae	g__Actinomyces	NA
	ORAL_P-A-M_Bin_00044	No	1106220	265	4160	30.015	36.6906	1.43885	13	0	checkm	k__Bacteria	p__Fusobacteria	c__Fusobacteriia	o__Fusobacteriales	f__Leptotrichiaceae	g__Leptotrichia	NA
	ORAL_P-A-M_Bin_00045	No	1953195	378	5503	48.1628	35.9712	0.719424	5	0	checkm	k__Bacteria	p__Bacteroidetes	c__Bacteroidia	o__Bacteroidales	f__Prevotellaceae	g__Prevotella	NA
	ORAL_P-A-M_Bin_00046	No	1241245	253	5258	42.1261	34.5324	0	6	0	checkm	k__Bacteria	p__Proteobacteria	c__Gammaproteobacteria	o__Pasteurellales	f__Pasteurellaceae	g__Aggregatibacter	NA
	ORAL_P-A-M_Bin_00047	No	1016300	154	7578	70.4951	25.8993	0	5	0	checkm	k__Bacteria	p__Actinobacteria	c__Actinobacteria	o__Actinomycetales	f__Actinomycetaceae	g__Actinomyces	NA
	ORAL_P-A-M_Bin_00048	No	870616	178	5083	69.8424	32.3741	2.8777	5	0	checkm	k__Bacteria	p__Actinobacteria	c__Actinobacteria	o__Actinomycetales	f__Actinomycetaceae	g__Actinomyces	NA
	ORAL_P-A-M_Bin_00049	No	660220	179	3654	44.3719	23.741	0.719424	6	0	checkm	k__Bacteria	p__Bacteroidetes	c__Bacteroidia	o__Bacteroidales	f__Prevotellaceae	g__Prevotella	s__Prevotella_oris
	ORAL_P-A-M_Bin_00050	No	517978	140	3657	37.8169	17.9856	0	8	0	checkm	k__Bacteria	p__Bacteroidetes	c__Flavobacteriia	o__Flavobacteriales	f__Flavobacteriaceae	g__Capnocytophaga	s__Capnocytophaga_ochracea
	ORAL_P-A-M_Bin_00051	No	933801	248	3761	56.3424	17.9856	0.719424	10	0	checkm	k__Bacteria	p__Actinobacteria	c__Actinobacteria	o__Actinomycetales	f__Corynebacteriaceae	g__Corynebacterium	NA
	ORAL_P-A-M_Bin_00052	No	770086	198	3982	53.0595	30.2158	1.43885	15	0	checkm	k__Bacteria	p__Proteobacteria	c__Betaproteobacteria	o__Neisseriales	f__Neisseriaceae	g__Kingella	NA
	ORAL_P-A-M_Bin_00053	No	902306	176	5574	38.8226	27.3381	0	2	0	checkm	k__Bacteria	p__Firmicutes	c__Bacilli	o__Lactobacillales	f__Streptococcaceae	g__Streptococcus	NA
	ORAL_P-A-M_Bin_00054	No	812519	193	4297	31.528	25.1799	1.43885	10	0	checkm	k__Bacteria	p__Fusobacteria	c__Fusobacteriia	o__Fusobacteriales	f__Leptotrichiaceae	g__Leptotrichia	NA
	ORAL_P-A-M_Bin_00055	No	956016	215	4707	48.331	20.1439	0	4	0	checkm	k__Bacteria	p__Proteobacteria	c__Betaproteobacteria	o__Neisseriales	f__Neisseriaceae	g__Neisseria	NA
	ORAL_P-A-M_Bin_00056	No	1180303	287	4042	67.7212	26.6187	2.8777	3	0	checkm	k__Bacteria	p__Actinobacteria	c__Actinobacteria	o__Actinomycetales	f__Actinomycetaceae	g__Actinomyces	NA
	ORAL_P-A-M_Bin_00058	No	550092	170	3070	41.3879	15.1079	2.15827	2	1	checkm	k__Bacteria	p__Firmicutes	c__Bacilli	o__Lactobacillales	f__Streptococcaceae	g__Streptococcus	s__Streptococcus_salivarius
	ORAL_P-A-M_Bin_00059	No	1258118	275	4907	70.8677	18.705	0	1	0	checkm	k__Bacteria	p__Actinobacteria	c__Actinobacteria	o__Actinomycetales	f__Actinomycetaceae	g__Actinomyces	NA
	ORAL_P-A-M_Bin_00060	No	548349	147	3751	42.9303	17.2662	0.719424	2	1	checkm	k__Bacteria	p__Proteobacteria	c__Gammaproteobacteria	o__Pasteurellales	f__Pasteurellaceae	g__Aggregatibacter	NA
	ORAL_P-A-M_Bin_00061	No	1085006	273	3883	26.2716	15.8273	2.15827	2	0	checkm	k__Bacteria	p__Fusobacteria	c__Fusobacteriia	o__Fusobacteriales	f__Fusobacteriaceae	g__Fusobacterium	s__Fusobacterium_nucleatum
	ORAL_P-A-M_Bin_00062	No	740421	200	3664	64.7863	14.3885	0	5	0	checkm	k__Bacteria	p__Actinobacteria	c__Actinobacteria	o__Actinomycetales	f__Actinomycetaceae	g__Actinobaculum	NA
	ORAL_P-A-M_Bin_00063	No	596804	151	3899	47.2565	14.3885	2.15827	2	0	checkm	k__Bacteria	p__Firmicutes	c__Bacilli	o__Lactobacillales	f__Aerococcaceae	NA	NA
	ORAL_P-A-M_Bin_00064	No	1003925	245	3822	46.5451	13.6691	5.03597	2	0	checkm	k__Bacteria	p__Proteobacteria	c__Epsilonproteobacteria	o__Campylobacterales	f__Campylobacteraceae	g__Campylobacter	NA
	ORAL_P-A-M_Bin_00065	No	861115	137	7263	70.533	14.3885	1.43885	2	0	checkm	k__Bacteria	p__Actinobacteria	c__Actinobacteria	o__Actinomycetales	f__Actinomycetaceae	g__Actinomyces	NA
	ORAL_P-A-M_Bin_00067	No	866656	137	7538	44.3155	7.19424	0	3	0	checkm	k__Bacteria	p__Bacteroidetes	c__Bacteroidia	o__Bacteroidales	f__Prevotellaceae	g__Prevotella	NA
	ORAL_P-A-M_Bin_00068	No	1046126	248	4064	70.9966	6.47482	0	0	0	manual	k__Bacteria	p__Actinobacteria	c__Actinobacteria	o__Actinomycetales	f__Actinomycetaceae	g__Actinomyces	NA
	ORAL_P-A-M_Bin_00069	No	529479	108	5256	25.8153	9.35252	0	1	0	checkm	k__Bacteria	p__Fusobacteria	c__Fusobacteriia	o__Fusobacteriales	f__Fusobacteriaceae	g__Fusobacterium	s__Fusobacterium_nucleatum
	ORAL_P-A-M_MAG_00001	No	2518097	133	30544	42.235	97.1223	2.8777	42	1	checkm	k__Bacteria	p__Bacteroidetes	c__Bacteroidia	o__Bacteroidales	f__Prevotellaceae	g__Prevotella	NA
	ORAL_P-A-M_MAG_00002	No	1796363	178	13674	36.4969	94.964	2.8777	43	0	checkm	k__Bacteria	p__Bacteroidetes	c__Flavobacteriia	o__Flavobacteriales	f__Flavobacteriaceae	NA	NA
	ORAL_P-A-M_MAG_00003	Yes	1747120	129	19505	55.0745	97.1223	2.15827	35	0	checkm	k__Bacteria	p__Proteobacteria	c__Betaproteobacteria	o__Neisseriales	f__Neisseriaceae	g__Kingella	NA
	ORAL_P-A-M_MAG_00004	No	2101231	328	7369	44.9002	89.9281	5.03597	41	1	checkm	k__Bacteria	p__Proteobacteria	c__Epsilonproteobacteria	o__Campylobacterales	f__Campylobacteraceae	g__Campylobacter	s__Campylobacter_showae
	ORAL_P-A-M_MAG_00005	No	1408293	237	6642	43.5105	82.0144	0.719424	37	0	checkm	k__Bacteria	p__Bacteroidetes	c__Bacteroidia	o__Bacteroidales	NA	NA	NA
	ORAL_P-A-M_MAG_00006	No	1739601	339	5440	32.5567	77.6978	0.719424	39	0	checkm	k__Bacteria	p__Firmicutes	c__Clostridia	o__Clostridiales	NA	NA	NA
	ORAL_P-A-M_MAG_00008	No	2076297	364	6299	69.7597	79.1367	0.719424	31	0	checkm	k__Bacteria	p__Actinobacteria	c__Actinobacteria	o__Actinomycetales	f__Actinomycetaceae	g__Actinomyces	NA
	ORAL_P-A-M_MAG_00009	No	1684040	305	6079	54.4287	75.5396	0.719424	30	0	checkm	k__Bacteria	p__Proteobacteria	c__Betaproteobacteria	o__Neisseriales	f__Neisseriaceae	g__Kingella	NA
	ORAL_P-A-M_MAG_00010	No	1706313	249	8641	55.2929	71.9424	0	34	0	checkm	k__Bacteria	p__Bacteroidetes	c__Bacteroidia	o__Bacteroidales	NA	NA	NA
	ORAL_P-A-M_MAG_00011	No	2052421	345	6506	36.4883	79.1367	3.59712	32	0	checkm	k__Bacteria	p__Firmicutes	c__Clostridia	o__Clostridiales	f__Eubacteriaceae	g__Eubacterium	NA
	ORAL_P-A-M_MAG_00013	No	1964697	244	9814	68.3813	79.8561	3.59712	23	2	checkm	k__Bacteria	p__Actinobacteria	c__Actinobacteria	o__Actinomycetales	f__Actinomycetaceae	g__Actinobaculum	NA
	ORAL_P-A-M_MAG_00021	Yes	2133135	167	17853	66.8132	70.5036	2.8777	16	0	checkm	k__Bacteria	p__Actinobacteria	c__Actinobacteria	o__Actinomycetales	f__Actinomycetaceae	g__Actinomyces	NA
	ORAL_P-A-M_MAG_00022	Yes	2103018	196	13985	65.8298	71.223	2.8777	14	0	checkm	k__Bacteria	p__Actinobacteria	c__Actinobacteria	o__Actinomycetales	f__Actinomycetaceae	g__Actinomyces	s__Actinomyces_odontolyticus
	ORAL_P-B-F_Bin_00024	No	1830519	119	22844	33.0841	69.0647	1.43885	33	2	checkm	k__Bacteria	p__Firmicutes	c__Clostridia	o__Clostridiales	NA	NA	NA
	ORAL_P-B-F_Bin_00025	Yes	1000923	132	10084	45.9162	63.3094	0.719424	40	0	checkm	k__Bacteria	p__Firmicutes	c__Negativicutes	o__Selenomonadales	f__Veillonellaceae	g__Dialister	s__Dialister_invisus
	ORAL_P-B-F_Bin_00031	No	895506	146	7324	43.7994	49.6403	2.8777	28	0	checkm	k__Bacteria	p__Bacteroidetes	c__Bacteroidia	o__Bacteroidales	f__Prevotellaceae	g__Prevotella	NA
	ORAL_P-B-F_Bin_00032	No	1047341	41	38718	38.5703	67.6259	7.91367	39	0	manual	k__Bacteria	Candidate division SR1	Candidate division SR1	Candidate division SR1	Candidate division SR1	Candidate division SR1	Candidate division SR1
	ORAL_P-B-F_Bin_00034	No	1158283	213	5846	49.5012	59.7122	1.43885	33	1	checkm	k__Bacteria	p__Spirochaetes	c__Spirochaetia	o__Spirochaetales	f__Spirochaetaceae	g__Treponema	NA
	ORAL_P-B-F_Bin_00037	No	684474	35	38397	44.6223	61.8705	0	22	0	manual	k__Bacteria	TM7	TM7	TM7	TM7	TM7	TM7
	ORAL_P-B-F_Bin_00038	No	1800373	265	8570	46.0267	61.1511	0	27	0	checkm	k__Bacteria	p__Proteobacteria	c__Epsilonproteobacteria	o__Campylobacterales	f__Campylobacteraceae	g__Campylobacter	s__Campylobacter_showae
	ORAL_P-B-F_Bin_00039	No	1449304	315	4829	43.8288	54.6763	0.719424	23	0	checkm	k__Bacteria	p__Bacteroidetes	c__Bacteroidia	o__Bacteroidales	f__Prevotellaceae	g__Prevotella	s__Prevotella_oris
	ORAL_P-B-F_Bin_00040	No	741881	199	3783	51.1776	53.2374	4.31655	25	0	checkm	k__Bacteria	p__Firmicutes	c__Negativicutes	o__Selenomonadales	f__Veillonellaceae	g__Selenomonas	NA
	ORAL_P-B-F_Bin_00041	No	1712055	296	6391	49.2583	61.8705	0.719424	24	0	checkm	k__Bacteria	p__Bacteroidetes	c__Bacteroidia	o__Bacteroidales	f__Prevotellaceae	g__Prevotella	NA
	ORAL_P-B-F_Bin_00042	Yes	2824379	460	7180	65.3721	63.3094	2.15827	17	0	checkm	k__Bacteria	p__Proteobacteria	c__Betaproteobacteria	o__Burkholderiales	NA	NA	NA
	ORAL_P-B-F_Bin_00043	No	1731686	450	3757	68.8928	58.2734	9.35252	26	0	checkm	k__Bacteria	p__Actinobacteria	c__Actinobacteria	o__Actinomycetales	f__Actinomycetaceae	g__Actinomyces	NA
	ORAL_P-B-F_Bin_00046	No	868880	225	3895	58.3797	48.2014	1.43885	25	0	checkm	k__Bacteria	p__Firmicutes	c__Negativicutes	o__Selenomonadales	f__Veillonellaceae	g__Selenomonas	NA
	ORAL_P-B-F_Bin_00047	No	2285332	201	16750	42.2897	69.7842	1.43885	17	0	checkm	k__Bacteria	p__Bacteroidetes	c__Flavobacteriia	o__Flavobacteriales	f__Flavobacteriaceae	g__Capnocytophaga	NA
	ORAL_P-B-F_Bin_00049	No	1961203	161	16867	54.9372	69.7842	2.15827	15	0	checkm	k__Bacteria	p__Firmicutes	c__Negativicutes	o__Selenomonadales	f__Veillonellaceae	g__Selenomonas	NA
	ORAL_P-B-F_Bin_00051	No	1861485	259	8823	51.301	55.3957	1.43885	12	0	checkm	k__Bacteria	p__Bacteroidetes	c__Bacteroidia	o__Bacteroidales	f__Prevotellaceae	g__Prevotella	NA
	ORAL_P-B-F_Bin_00052	No	2246141	280	10481	67.6531	61.8705	4.31655	8	1	checkm	k__Bacteria	p__Actinobacteria	c__Actinobacteria	o__Actinomycetales	f__Actinomycetaceae	g__Actinomyces	NA
	ORAL_P-B-F_Bin_00055	No	2384568	181	18566	48.5031	58.2734	2.15827	15	0	checkm	k__Bacteria	p__Bacteroidetes	c__Bacteroidia	o__Bacteroidales	f__Prevotellaceae	g__Prevotella	s__Prevotella_maculosa
	ORAL_P-B-F_Bin_00056	No	1868944	262	8458	65.6164	63.3094	0.719424	13	0	checkm	k__Bacteria	p__Actinobacteria	c__Actinobacteria	o__Actinomycetales	f__Actinomycetaceae	g__Actinomyces	s__Actinomyces_odontolyticus
	ORAL_P-B-F_Bin_00057	No	1318894	103	20808	50.4621	56.8345	7.91367	12	0	checkm	k__Bacteria	p__Firmicutes	c__Negativicutes	o__Selenomonadales	f__Veillonellaceae	g__Selenomonas	NA
	ORAL_P-B-F_Bin_00058	No	1030188	213	4843	56.6254	47.482	1.43885	25	0	checkm	k__Bacteria	p__Firmicutes	c__Clostridia	o__Clostridiales	f__Lachnospiraceae	g__Oribacterium	NA
	ORAL_P-B-F_Bin_00060	No	1300749	288	4735	64.853	42.446	1.43885	17	1	checkm	k__Bacteria	p__Proteobacteria	c__Betaproteobacteria	o__Burkholderiales	f__Comamonadaceae	NA	NA
	ORAL_P-B-F_Bin_00061	No	1511254	305	5149	70.3269	32.3741	3.59712	16	1	checkm	k__Bacteria	p__Actinobacteria	c__Actinobacteria	o__Actinomycetales	f__Actinomycetaceae	NA	NA
	ORAL_P-B-F_Bin_00062	No	787933	218	3545	41.7177	35.9712	0	20	0	checkm	k__Bacteria	p__Bacteroidetes	c__Bacteroidia	o__Bacteroidales	f__Prevotellaceae	g__Prevotella	s__Prevotella_melaninogenica
	ORAL_P-B-F_Bin_00063	Yes	1516308	328	4821	45.8406	25.8993	0.719424	18	1	checkm	k__Bacteria	p__Bacteroidetes	c__Bacteroidia	o__Bacteroidales	f__Prevotellaceae	g__Prevotella	NA
	ORAL_P-B-F_Bin_00064	No	1457998	287	5506	29.1943	43.8849	0.719424	7	0	checkm	k__Bacteria	p__Fusobacteria	c__Fusobacteriia	o__Fusobacteriales	f__Leptotrichiaceae	g__Leptotrichia	NA
	ORAL_P-B-F_Bin_00065	No	938131	123	9112	43.9549	46.0432	0.719424	6	0	checkm	k__Bacteria	p__Bacteroidetes	c__Bacteroidia	o__Bacteroidales	NA	NA	NA
	ORAL_P-B-F_Bin_00066	No	1467640	283	5583	46.1207	49.6403	0	16	0	checkm	k__Bacteria	p__Bacteroidetes	c__Bacteroidia	o__Bacteroidales	f__Prevotellaceae	g__Prevotella	NA
	ORAL_P-B-F_Bin_00068	No	917396	146	7258	31.9341	40.2878	0.719424	8	0	checkm	k__Bacteria	p__Proteobacteria	c__Alphaproteobacteria	o__Rickettsiales	NA	NA	NA
	ORAL_P-B-F_Bin_00069	Yes	1264762	135	10903	43.381	48.9209	0	5	0	checkm	k__Bacteria	p__Proteobacteria	c__Gammaproteobacteria	o__Pasteurellales	f__Pasteurellaceae	g__Aggregatibacter	NA
	ORAL_P-B-F_Bin_00070	No	558393	51	13908	30.6635	34.5324	0	16	0	checkm	k__Bacteria	p__Firmicutes	c__Clostridia	o__Clostridiales	NA	NA	NA
	ORAL_P-B-F_Bin_00071	No	538101	121	4715	38.6096	28.0576	0.719424	13	0	checkm	k__Bacteria	p__Firmicutes	c__Bacilli	o__Lactobacillales	f__Carnobacteriaceae	g__Granulicatella	NA
	ORAL_P-B-F_Bin_00072	No	1187811	268	4606	37.2866	43.8849	2.8777	13	1	checkm	k__Bacteria	p__Firmicutes	c__Clostridia	o__Clostridiales	f__Eubacteriaceae	g__Eubacterium	NA
	ORAL_P-B-F_Bin_00073	No	2090402	234	11863	57.5056	51.0791	10.7914	14	1	checkm	k__Bacteria	p__Firmicutes	c__Negativicutes	o__Selenomonadales	f__Veillonellaceae	g__Selenomonas	NA
	ORAL_P-B-F_Bin_00074	No	789471	137	6157	56.7075	27.3381	0.719424	11	0	checkm	k__Bacteria	p__Proteobacteria	c__Betaproteobacteria	o__Burkholderiales	f__Comamonadaceae	NA	NA
	ORAL_P-B-F_Bin_00075	No	885544	207	4392	35.917	38.1295	0.719424	10	0	checkm	k__Bacteria	p__Bacteroidetes	c__Flavobacteriia	o__Flavobacteriales	f__Flavobacteriaceae	NA	NA
	ORAL_P-B-F_Bin_00076	No	909469	238	3820	55.4377	38.1295	0.719424	12	1	checkm	k__Bacteria	p__Firmicutes	c__Clostridia	o__Clostridiales	f__Eubacteriaceae	g__Eubacterium	NA
	ORAL_P-B-F_Bin_00077	No	846562	188	4517	55.5857	41.7266	0.719424	3	0	checkm	k__Bacteria	p__Firmicutes	c__Negativicutes	o__Selenomonadales	f__Veillonellaceae	g__Selenomonas	NA
	ORAL_P-B-F_Bin_00078	No	1305358	254	5504	42.2578	42.446	1.43885	11	0	checkm	k__Bacteria	p__Firmicutes	c__Bacilli	o__Lactobacillales	f__Streptococcaceae	g__Streptococcus	NA
	ORAL_P-B-F_Bin_00079	No	1321028	161	10464	58.2147	37.4101	0	7	0	checkm	k__Bacteria	p__Firmicutes	c__Negativicutes	o__Selenomonadales	f__Veillonellaceae	g__Selenomonas	NA
	ORAL_P-B-F_Bin_00080	No	2078955	394	5727	71.701	38.8489	0	3	0	checkm	k__Bacteria	p__Actinobacteria	c__Actinobacteria	o__Actinomycetales	f__Actinomycetaceae	g__Actinomyces	NA
	ORAL_P-B-F_Bin_00081	No	937233	228	4167	40.2481	27.3381	0.719424	13	0	checkm	k__Bacteria	p__Bacteroidetes	c__Bacteroidia	o__Bacteroidales	f__Prevotellaceae	g__Prevotella	NA
	ORAL_P-B-F_Bin_00082	No	781177	183	4313	67.355	27.3381	0.719424	6	0	checkm	k__Bacteria	p__Actinobacteria	c__Actinobacteria	o__Actinomycetales	f__Actinomycetaceae	g__Actinomyces	NA
	ORAL_P-B-F_Bin_00083	No	774282	175	4487	46.3139	21.5827	0	2	0	checkm	k__Bacteria	p__Proteobacteria	c__Epsilonproteobacteria	o__Campylobacterales	f__Campylobacteraceae	g__Campylobacter	s__Campylobacter_showae
	ORAL_P-B-F_Bin_00085	No	838931	194	4227	38.8352	21.5827	0.719424	5	1	checkm	k__Bacteria	p__Proteobacteria	c__Gammaproteobacteria	o__Pasteurellales	f__Pasteurellaceae	g__Haemophilus	s__Haemophilus_parainfluenzae
	ORAL_P-B-F_Bin_00086	No	1228507	239	5593	67.4627	19.4245	0.719424	6	0	checkm	k__Bacteria	p__Actinobacteria	c__Actinobacteria	o__Actinomycetales	f__Actinomycetaceae	g__Actinomyces	NA
	ORAL_P-B-F_Bin_00087	No	1064111	219	5097	38.8671	28.0576	0	4	0	checkm	k__Bacteria	p__Firmicutes	c__Bacilli	o__Lactobacillales	f__Streptococcaceae	g__Streptococcus	NA
	ORAL_P-B-F_Bin_00088	No	656021	145	4214	46.9689	20.1439	0.719424	2	0	checkm	k__Bacteria	p__Firmicutes	c__Bacilli	o__Lactobacillales	f__Aerococcaceae	NA	NA
	ORAL_P-B-F_Bin_00089	No	893036	166	5781	43.6701	17.2662	0.719424	2	0	checkm	k__Bacteria	p__Bacteroidetes	c__Bacteroidia	o__Bacteroidales	f__Prevotellaceae	g__Prevotella	NA
	ORAL_P-B-F_Bin_00090	No	579006	152	3647	56.9758	9.35252	0	6	0	checkm	k__Bacteria	p__Proteobacteria	c__Betaproteobacteria	o__Neisseriales	f__Neisseriaceae	g__Neisseria	NA
	ORAL_P-B-F_Bin_00091	No	1250526	231	5584	72.138	17.9856	0.719424	4	0	checkm	k__Bacteria	p__Actinobacteria	c__Actinobacteria	o__Actinomycetales	f__Actinomycetaceae	g__Actinomyces	NA
	ORAL_P-B-F_Bin_00092	No	1159836	272	4124	26.5536	19.4245	1.43885	3	0	checkm	k__Bacteria	p__Fusobacteria	c__Fusobacteriia	o__Fusobacteriales	f__Fusobacteriaceae	g__Fusobacterium	s__Fusobacterium_nucleatum
	ORAL_P-B-F_Bin_00093	No	783940	217	3493	47.4381	25.1799	0.719424	5	0	checkm	k__Bacteria	p__Proteobacteria	c__Epsilonproteobacteria	o__Campylobacterales	f__Campylobacteraceae	g__Campylobacter	NA
	ORAL_P-B-F_Bin_00094	No	1100045	235	4927	67.7553	15.1079	4.31655	1	1	checkm	k__Bacteria	p__Actinobacteria	c__Actinobacteria	o__Actinomycetales	f__Actinomycetaceae	g__Actinomyces	s__Actinomyces_naeslundii
	ORAL_P-B-F_Bin_00097	No	658708	97	8440	50.8547	15.1079	0	2	0	checkm	k__Bacteria	p__Bacteroidetes	c__Bacteroidia	o__Bacteroidales	f__Prevotellaceae	g__Prevotella	NA
	ORAL_P-B-F_Bin_00098	No	1633328	309	5630	38.6019	15.8273	1.43885	1	0	checkm	k__Bacteria	p__Firmicutes	c__Bacilli	o__Lactobacillales	f__Streptococcaceae	g__Streptococcus	NA
	ORAL_P-B-F_Bin_00099	No	507555	131	3827	52.7242	14.3885	0	4	0	checkm	k__Bacteria	p__Proteobacteria	c__Betaproteobacteria	o__Neisseriales	f__Neisseriaceae	g__Neisseria	NA
	ORAL_P-B-F_Bin_00100	No	659327	148	4410	36.4757	15.8273	0	6	0	checkm	k__Bacteria	p__Fusobacteria	c__Fusobacteriia	o__Fusobacteriales	f__Leptotrichiaceae	g__Leptotrichia	NA
	ORAL_P-B-F_Bin_00101	No	828623	170	5322	66.7705	9.35252	1.43885	1	0	checkm	k__Bacteria	p__Actinobacteria	c__Actinobacteria	o__Actinomycetales	f__Actinomycetaceae	g__Actinomyces	s__Actinomyces_naeslundii
	ORAL_P-B-F_Bin_00102	No	654866	141	4814	37.6654	9.35252	0.719424	3	0	checkm	k__Bacteria	p__Firmicutes	c__Bacilli	o__Lactobacillales	f__Streptococcaceae	g__Streptococcus	NA
	ORAL_P-B-F_Bin_00103	No	619290	144	4430	39.2195	10.7914	0	2	0	checkm	k__Bacteria	p__Bacteroidetes	c__Flavobacteriia	o__Flavobacteriales	f__Flavobacteriaceae	g__Capnocytophaga	NA
	ORAL_P-B-F_Bin_00104	No	555551	47	29108	43.3685	4.31655	0	1	0	checkm	k__Bacteria	p__Firmicutes	c__Negativicutes	o__Selenomonadales	f__Veillonellaceae	g__Selenomonas	NA
	ORAL_P-B-F_Bin_00105	No	552772	113	5122	46.1183	7.91367	0	0	0	manual	k__Bacteria	p__Bacteroidetes	c__Bacteroidia	o__Bacteroidales	f__Prevotellaceae	g__Prevotella	NA
	ORAL_P-B-F_Bin_00106	No	626645	154	4031	71.1881	9.35252	0	1	0	checkm	k__Bacteria	p__Actinobacteria	c__Actinobacteria	o__Actinomycetales	f__Actinomycetaceae	g__Actinomyces	NA
	ORAL_P-B-F_Bin_00107	No	600268	127	5190	36.35	7.91367	0.719424	0	0	manual	k__Bacteria	p__Bacteroidetes	c__Flavobacteriia	o__Flavobacteriales	f__Flavobacteriaceae	g__Riemerella	NA
	ORAL_P-B-F_Bin_00108	No	595047	102	6629	46.4923	4.31655	0	1	0	checkm	k__Bacteria	p__Bacteroidetes	c__Bacteroidia	o__Bacteroidales	f__Prevotellaceae	g__Prevotella	NA
	ORAL_P-B-F_Bin_00109	No	691309	178	3756	69.5886	4.31655	0.719424	0	0	manual	k__Bacteria	p__Actinobacteria	c__Actinobacteria	o__Actinomycetales	f__Actinomycetaceae	g__Actinomyces	NA
	ORAL_P-B-F_Bin_00110	No	936495	162	6185	64.0767	1.43885	0	0	0	manual	k__Bacteria	p__Actinobacteria	c__Actinobacteria	o__Actinomycetales	f__Propionibacteriaceae	g__Pseudopropionibacterium	NA
	ORAL_P-B-F_MAG_00001	No	3019386	163	28158	62.1424	97.1223	0.719424	42	0	checkm	k__Bacteria	p__Actinobacteria	c__Actinobacteria	o__Coriobacteriales	f__Coriobacteriaceae	g__Olsenella	NA
	ORAL_P-B-F_MAG_00002	Yes	2121837	107	26599	48.8923	97.1223	1.43885	43	0	checkm	k__Bacteria	p__Bacteroidetes	c__Bacteroidia	o__Bacteroidales	f__Porphyromonadaceae	g__Porphyromonas	s__Porphyromonas_gingivalis
	ORAL_P-B-F_MAG_00003	No	1422226	22	94291	53.2912	96.4029	0	41	0	checkm	k__Bacteria	p__Actinobacteria	c__Actinobacteria	o__Bifidobacteriales	f__Bifidobacteriaceae	g__Parascardovia	NA
	ORAL_P-B-F_MAG_00004	Yes	2252373	89	43826	54.5833	97.8417	0	32	0	checkm	k__Bacteria	p__Proteobacteria	c__Betaproteobacteria	o__Neisseriales	f__Neisseriaceae	g__Kingella	NA
	ORAL_P-B-F_MAG_00005	No	2345564	137	29395	38.9994	98.5612	0.719424	43	0	checkm	k__Bacteria	p__Bacteroidetes	c__Flavobacteriia	o__Flavobacteriales	f__Flavobacteriaceae	g__Capnocytophaga	NA
	ORAL_P-B-F_MAG_00006	No	1917975	97	29519	30.4397	94.2446	0.719424	42	0	checkm	k__Bacteria	p__Bacteroidetes	c__Flavobacteriia	o__Flavobacteriales	f__Flavobacteriaceae	g__Capnocytophaga	NA
	ORAL_P-B-F_MAG_00007	No	2404105	134	24201	47.7047	92.8058	0.719424	43	0	checkm	k__Bacteria	p__Bacteroidetes	c__Bacteroidia	o__Bacteroidales	f__Prevotellaceae	g__Prevotella	NA
	ORAL_P-B-F_MAG_00008	Yes	2154890	137	23724	56.0903	94.2446	2.8777	43	0	checkm	k__Bacteria	p__Bacteroidetes	c__Bacteroidia	o__Bacteroidales	f__Porphyromonadaceae	g__Porphyromonas	NA
	ORAL_P-B-F_MAG_00009	No	2249752	72	48211	44.9663	84.1727	0	42	0	checkm	k__Bacteria	p__Spirochaetes	c__Spirochaetia	o__Spirochaetales	f__Spirochaetaceae	g__Treponema	NA
	ORAL_P-B-F_MAG_00010	Yes	784149	20	82291	38.8359	80.5755	0	40	0	manual	k__Bacteria	TM7	TM7	TM7	TM7	TM7	TM7
	ORAL_P-B-F_MAG_00011	No	1939326	54	61506	41.3191	89.9281	1.43885	43	0	checkm	k__Bacteria	p__Bacteroidetes	c__Bacteroidia	o__Bacteroidales	f__Prevotellaceae	g__Prevotella	NA
	ORAL_P-B-F_MAG_00013	No	1863472	138	22425	37.877	83.4532	1.43885	40	0	checkm	k__Bacteria	p__Bacteroidetes	c__Flavobacteriia	o__Flavobacteriales	f__Flavobacteriaceae	g__Capnocytophaga	NA
	ORAL_P-B-F_MAG_00014	No	2646408	89	44549	50.5909	92.0863	1.43885	39	0	checkm	k__Bacteria	p__Bacteroidetes	c__Bacteroidia	o__Bacteroidales	f__Prevotellaceae	g__Prevotella	s__Prevotella_denticola
	ORAL_P-B-F_MAG_00015	No	2710193	237	16018	42.9602	89.2086	2.8777	32	1	checkm	k__Bacteria	p__Bacteroidetes	c__Bacteroidia	o__Bacteroidales	f__Prevotellaceae	g__Prevotella	NA
	ORAL_P-B-F_MAG_00016	No	1010868	21	82255	24.9502	73.3813	0	31	0	manual	k__Bacteria	GN02	GN02	GN02	GN02	GN02	GN02
	ORAL_P-B-F_MAG_00017	No	2192414	387	6148	37.6834	77.6978	3.59712	39	1	checkm	k__Bacteria	p__Firmicutes	c__Clostridia	o__Clostridiales	NA	NA	NA
	ORAL_P-B-F_MAG_00018	No	2431383	183	20765	58.5081	83.4532	0.719424	19	0	checkm	k__Bacteria	p__Proteobacteria	c__Gammaproteobacteria	o__Cardiobacteriales	f__Cardiobacteriaceae	g__Cardiobacterium	NA
	ORAL_P-B-F_MAG_00019	No	1682933	312	5733	68.8339	82.7338	1.43885	36	0	checkm	k__Bacteria	p__Actinobacteria	c__Actinobacteria	o__Actinomycetales	f__Actinomycetaceae	g__Actinobaculum	NA
	ORAL_P-B-F_MAG_00020	No	775906	98	8438	47.8346	73.3813	0	37	0	manual	k__Bacteria	TM7	TM7	TM7	TM7	TM7	TM7
	ORAL_P-B-F_MAG_00021	No	2885043	284	13491	65.7076	82.0144	1.43885	33	0	checkm	k__Bacteria	p__Proteobacteria	c__Betaproteobacteria	o__Burkholderiales	NA	NA	NA
	ORAL_P-B-F_MAG_00022	No	2885146	122	36422	64.7667	82.7338	2.15827	34	0	checkm	k__Bacteria	p__Actinobacteria	c__Actinobacteria	o__Actinomycetales	f__Propionibacteriaceae	NA	NA
	ORAL_P-B-F_MAG_00023	No	2141101	68	47243	59.3743	84.1727	0	29	0	checkm	k__Bacteria	p__Actinobacteria	c__Actinobacteria	o__Actinomycetales	f__Micrococcaceae	g__Rothia	s__Rothia_mucilaginosa
	ORAL_P-B-F_MAG_00026	No	899001	124	8431	52.1509	70.5036	1.43885	31	1	manual	k__Bacteria	TM7	TM7	TM7	TM7	TM7	TM7
	ORAL_P-B-F_MAG_00028	No	2149439	117	30047	55.8925	79.1367	0.719424	24	0	checkm	k__Bacteria	p__Bacteroidetes	c__Bacteroidia	o__Bacteroidales	f__Porphyromonadaceae	g__Porphyromonas	NA
	ORAL_P-B-F_MAG_00029	No	1030558	198	5525	46.1115	71.223	0	28	0	checkm	k__Bacteria	p__Actinobacteria	c__Actinobacteria	o__Coriobacteriales	f__Coriobacteriaceae	NA	NA
	ORAL_P-B-F_MAG_00030	Yes	759152	31	29025	50.9629	70.5036	0	25	0	manual	k__Bacteria	TM7	TM7	TM7	TM7	TM7	TM7
	ORAL_P-B-F_MAG_00044	No	2789272	245	17098	69.3585	71.9424	6.47482	15	1	checkm	k__Bacteria	p__Actinobacteria	c__Actinobacteria	o__Actinomycetales	f__Actinomycetaceae	g__Actinomyces	NA
	ORAL_P-B-M_Bin_00016	No	1761998	386	4627	41.1821	68.3453	1.43885	31	0	checkm	k__Bacteria	p__Bacteroidetes	c__Bacteroidia	o__Bacteroidales	f__Prevotellaceae	g__Prevotella	s__Prevotella_melaninogenica
	ORAL_P-B-M_Bin_00021	No	770028	173	4742	38.352	61.8705	0	37	0	checkm	k__Bacteria	p__Firmicutes	c__Bacilli	o__Lactobacillales	f__Carnobacteriaceae	g__Granulicatella	NA
	ORAL_P-B-M_Bin_00024	No	2216919	444	5195	66.2813	66.9065	2.15827	28	0	checkm	k__Bacteria	p__Actinobacteria	c__Actinobacteria	o__Actinomycetales	f__Propionibacteriaceae	NA	NA
	ORAL_P-B-M_Bin_00027	No	1925231	92	25605	45.3477	66.1871	0.719424	29	0	checkm	k__Bacteria	p__Bacteroidetes	c__Bacteroidia	o__Bacteroidales	f__Prevotellaceae	g__Prevotella	s__Prevotella_oris
	ORAL_P-B-M_Bin_00030	Yes	695341	42	24457	48.2271	66.9065	0	23	0	manual	k__Bacteria	TM7	TM7	TM7	TM7	TM7	TM7
	ORAL_P-B-M_Bin_00035	Yes	1412400	198	8453	44.1472	64.0288	0.719424	22	0	checkm	k__Bacteria	p__Bacteroidetes	c__Bacteroidia	o__Bacteroidales	NA	NA	NA
	ORAL_P-B-M_Bin_00036	No	815717	197	4151	57.1165	37.4101	0.719424	19	1	checkm	k__Bacteria	p__Actinobacteria	c__Actinobacteria	o__Actinomycetales	f__Corynebacteriaceae	g__Corynebacterium	NA
	ORAL_P-B-M_Bin_00037	No	2760310	315	10489	71.8863	56.1151	0.719424	7	0	checkm	k__Bacteria	p__Actinobacteria	c__Actinobacteria	o__Actinomycetales	f__Actinomycetaceae	g__Actinomyces	NA
	ORAL_P-B-M_Bin_00038	Yes	1829879	154	15941	57.3323	57.554	0.719424	7	0	checkm	k__Bacteria	p__Actinobacteria	c__Actinobacteria	o__Actinomycetales	f__Micrococcaceae	g__Rothia	NA
	ORAL_P-B-M_Bin_00039	No	2363692	206	15460	70.8765	48.9209	0.719424	9	0	checkm	k__Bacteria	p__Actinobacteria	c__Actinobacteria	o__Actinomycetales	f__Actinomycetaceae	g__Actinomyces	NA
	ORAL_P-B-M_Bin_00040	No	1615550	184	10350	55.0568	56.8345	1.43885	16	0	checkm	k__Bacteria	p__Proteobacteria	c__Betaproteobacteria	o__Neisseriales	f__Neisseriaceae	g__Neisseria	NA
	ORAL_P-B-M_Bin_00041	No	763973	210	3605	57.1127	34.5324	0	12	0	checkm	k__Bacteria	p__Proteobacteria	c__Betaproteobacteria	o__Neisseriales	f__Neisseriaceae	g__Neisseria	NA
	ORAL_P-B-M_Bin_00042	No	737165	81	44886	46.4111	30.2158	1.43885	14	0	checkm	k__Bacteria	p__Bacteroidetes	c__Bacteroidia	o__Bacteroidales	f__Prevotellaceae	g__Prevotella	NA
	ORAL_P-B-M_Bin_00045	No	528074	151	3330	69.417	19.4245	4.31655	11	2	checkm	k__Bacteria	p__Actinobacteria	c__Actinobacteria	o__Actinomycetales	f__Actinomycetaceae	g__Actinomyces	s__Actinomyces_naeslundii
	ORAL_P-B-M_Bin_00046	No	782312	87	11872	43.3469	22.3022	0.719424	1	1	checkm	k__Bacteria	p__Bacteroidetes	c__Bacteroidia	o__Bacteroidales	f__Prevotellaceae	g__Prevotella	s__Prevotella_oris
	ORAL_P-B-M_Bin_00047	No	905335	233	3817	27.9979	22.3022	1.43885	3	0	checkm	k__Bacteria	p__Fusobacteria	c__Fusobacteriia	o__Fusobacteriales	f__Fusobacteriaceae	g__Fusobacterium	s__Fusobacterium_nucleatum
	ORAL_P-B-M_Bin_00048	No	576548	152	3768	66.7914	18.705	0.719424	0	0	manual	k__Bacteria	p__Actinobacteria	c__Actinobacteria	o__Actinomycetales	f__Actinomycetaceae	g__Actinomyces	NA
	ORAL_P-B-M_Bin_00049	No	1499042	359	4144	68.449	22.3022	4.31655	1	1	checkm	k__Bacteria	p__Actinobacteria	c__Actinobacteria	o__Actinomycetales	f__Actinomycetaceae	g__Actinomyces	NA
	ORAL_P-B-M_Bin_00050	No	686327	169	4085	39.6341	15.1079	0	2	0	checkm	k__Bacteria	p__Proteobacteria	c__Gammaproteobacteria	o__Pasteurellales	f__Pasteurellaceae	g__Haemophilus	s__Haemophilus_parainfluenzae
	ORAL_P-B-M_Bin_00051	No	783992	155	5668	68.473	15.8273	2.15827	5	0	checkm	k__Bacteria	p__Actinobacteria	c__Actinobacteria	o__Actinomycetales	f__Actinomycetaceae	g__Actinomyces	NA
	ORAL_P-B-M_Bin_00052	No	565363	144	3793	25.7666	12.9496	1.43885	1	0	checkm	k__Bacteria	p__Fusobacteria	c__Fusobacteriia	o__Fusobacteriales	f__Leptotrichiaceae	NA	NA
	ORAL_P-B-M_Bin_00053	No	521296	76	8417	72.1638	7.91367	0	2	0	checkm	k__Bacteria	p__Actinobacteria	c__Actinobacteria	o__Actinomycetales	f__Actinomycetaceae	g__Actinomyces	NA
	ORAL_P-B-M_Bin_00054	No	809262	164	5413	48.3057	11.5108	0.719424	1	0	checkm	k__Bacteria	p__Bacteroidetes	c__Bacteroidia	o__Bacteroidales	f__Prevotellaceae	g__Prevotella	NA
	ORAL_P-B-M_Bin_00055	No	636188	98	7526	67.2678	8.63309	0	2	0	checkm	k__Bacteria	p__Actinobacteria	c__Actinobacteria	o__Actinomycetales	f__Actinomycetaceae	g__Actinomyces	s__Actinomyces_naeslundii
	ORAL_P-B-M_Bin_00056	No	602600	140	4568	38.5085	10.7914	0	0	0	manual	k__Bacteria	p__Bacteroidetes	c__Flavobacteriia	o__Flavobacteriales	f__Flavobacteriaceae	g__Capnocytophaga	s__Capnocytophaga_sputigena
	ORAL_P-B-M_Bin_00057	No	554088	125	4568	39.8406	8.63309	0	0	0	manual	k__Bacteria	p__Bacteroidetes	c__Flavobacteriia	o__Flavobacteriales	f__Flavobacteriaceae	g__Capnocytophaga	NA
	ORAL_P-B-M_Bin_00058	No	592513	105	6627	66.2403	7.19424	0	1	0	checkm	k__Bacteria	p__Actinobacteria	c__Actinobacteria	o__Actinomycetales	f__Actinomycetaceae	g__Actinomyces	s__Actinomyces_naeslundii
	ORAL_P-B-M_Bin_00060	No	623332	129	5000	71.34	7.91367	0	1	0	checkm	k__Bacteria	p__Actinobacteria	c__Actinobacteria	o__Actinomycetales	f__Actinomycetaceae	g__Actinomyces	NA
	ORAL_P-B-M_MAG_00001	No	2164425	85	42315	47.0739	99.2806	0	43	0	checkm	k__Bacteria	p__Proteobacteria	c__Epsilonproteobacteria	o__Campylobacterales	f__Campylobacteraceae	g__Campylobacter	NA
	ORAL_P-B-M_MAG_00002	No	2282960	125	28029	67.8976	97.8417	1.43885	42	0	checkm	k__Bacteria	p__Actinobacteria	c__Actinobacteria	o__Actinomycetales	f__Actinomycetaceae	g__Actinobaculum	NA
	ORAL_P-B-M_MAG_00003	Yes	2231522	146	22213	59.9493	96.4029	1.43885	29	1	checkm	k__Bacteria	p__Proteobacteria	c__Betaproteobacteria	o__Neisseriales	f__Neisseriaceae	g__Neisseria	NA
	ORAL_P-B-M_MAG_00004	No	1781319	214	11082	44.9011	94.964	0	42	0	checkm	k__Bacteria	p__Proteobacteria	c__Epsilonproteobacteria	o__Campylobacterales	f__Campylobacteraceae	g__Campylobacter	s__Campylobacter_curvus
	ORAL_P-B-M_MAG_00006	Yes	2228873	77	41778	56.9666	94.964	2.15827	42	0	checkm	k__Bacteria	p__Firmicutes	c__Negativicutes	o__Selenomonadales	f__Veillonellaceae	g__Selenomonas	s__Selenomonas_artemidis
	ORAL_P-B-M_MAG_00007	Yes	2662377	169	22996	70.6201	97.8417	1.43885	40	1	checkm	k__Bacteria	p__Actinobacteria	c__Actinobacteria	o__Actinomycetales	f__Actinomycetaceae	g__Actinomyces	NA
	ORAL_P-B-M_MAG_00008	No	2251100	133	24007	40.8127	95.6835	7.19424	39	4	checkm	k__Bacteria	p__Bacteroidetes	c__Flavobacteriia	o__Flavobacteriales	f__Flavobacteriaceae	g__Capnocytophaga	NA
	ORAL_P-B-M_MAG_00009	No	854011	42	26724	49.0398	83.4532	0.719424	40	0	manual	k__Bacteria	TM7	TM7	TM7	TM7	TM7	TM7
	ORAL_P-B-M_MAG_00010	No	992849	26	64577	52.0005	82.0144	0	40	0	manual	k__Bacteria	TM7	TM7	TM7	TM7	TM7	TM7
	ORAL_P-B-M_MAG_00012	Yes	2224875	168	17640	40.5029	89.2086	1.43885	37	1	checkm	k__Bacteria	p__Bacteroidetes	c__Flavobacteriia	o__Flavobacteriales	f__Flavobacteriaceae	g__Capnocytophaga	NA
	ORAL_P-B-M_MAG_00013	No	829732	45	23628	47.9149	77.6978	1.43885	40	0	manual	k__Bacteria	TM7	TM7	TM7	TM7	TM7	TM7
	ORAL_P-B-M_MAG_00014	No	1910701	58	49184	47.3757	78.4173	0.719424	41	0	checkm	k__Bacteria	p__Bacteroidetes	c__Bacteroidia	o__Bacteroidales	f__Prevotellaceae	g__Prevotella	NA
	ORAL_P-B-M_MAG_00015	No	1995092	86	35418	55.9611	92.8058	1.43885	39	1	checkm	k__Bacteria	p__Firmicutes	c__Negativicutes	o__Selenomonadales	f__Veillonellaceae	g__Selenomonas	NA
	ORAL_P-B-M_MAG_00017	No	1934873	232	11548	42.9874	80.5755	2.15827	40	0	checkm	k__Bacteria	p__Bacteroidetes	c__Bacteroidia	o__Bacteroidales	f__Prevotellaceae	g__Prevotella	NA
	ORAL_P-B-M_MAG_00018	No	999858	61	29239	35.9261	72.6619	0	41	0	manual	k__Bacteria	Candidate division SR1	Candidate division SR1	Candidate division SR1	Candidate division SR1	Candidate division SR1	Candidate division SR1
	ORAL_P-B-M_MAG_00020	No	1609428	293	5975	30.2709	77.6978	0	36	0	checkm	k__Bacteria	p__Fusobacteria	c__Fusobacteriia	o__Fusobacteriales	f__Leptotrichiaceae	g__Leptotrichia	NA
	ORAL_P-B-M_MAG_00022	Yes	1770381	65	42375	50.8478	82.0144	0.719424	26	0	checkm	k__Bacteria	p__Bacteroidetes	c__Bacteroidia	o__Bacteroidales	f__Porphyromonadaceae	g__Porphyromonas	NA
	ORAL_P-B-M_MAG_00023	No	2208095	252	12006	41.7646	79.8561	5.03597	35	1	checkm	k__Bacteria	p__Bacteroidetes	c__Bacteroidia	o__Bacteroidales	f__Prevotellaceae	g__Prevotella	NA
	ORAL_P-B-M_MAG_00025	No	1612227	283	6341	46.3115	76.259	0.719424	32	1	checkm	k__Bacteria	p__Proteobacteria	c__Epsilonproteobacteria	o__Campylobacterales	f__Campylobacteraceae	g__Campylobacter	s__Campylobacter_showae
	ORAL_P-B-M_MAG_00026	No	1914187	161	17245	36.3914	87.7698	2.15827	28	0	checkm	k__Bacteria	p__Firmicutes	c__Bacilli	o__Lactobacillales	f__Streptococcaceae	g__Streptococcus	s__Streptococcus_mutans
	ORAL_P-B-M_MAG_00032	Yes	2420280	269	12680	39.3507	75.5396	0.719424	19	0	checkm	k__Bacteria	p__Bacteroidetes	c__Flavobacteriia	o__Flavobacteriales	f__Flavobacteriaceae	g__Capnocytophaga	NA
	ORAL_P-B-M_MAG_00033	No	2213955	160	19502	42.7724	70.5036	2.8777	19	0	checkm	k__Bacteria	p__Proteobacteria	c__Gammaproteobacteria	o__Pasteurellales	f__Pasteurellaceae	g__Aggregatibacter	NA
	ORAL_P-B-M_MAG_00034	Yes	1752907	99	25093	38.3296	70.5036	0.719424	22	0	checkm	k__Bacteria	p__Proteobacteria	c__Gammaproteobacteria	o__Pasteurellales	f__Pasteurellaceae	g__Haemophilus	s__Haemophilus_haemolyticus
	ORAL_P-C-F_Bin_00006	No	1357027	294	4766	58.946	69.7842	0.719424	24	1	checkm	k__Bacteria	p__Proteobacteria	c__Betaproteobacteria	o__Neisseriales	f__Neisseriaceae	g__Kingella	NA
	ORAL_P-C-F_Bin_00011	No	796352	158	5438	35.8061	62.5899	2.15827	40	0	manual	k__Bacteria	Candidate division SR1	Candidate division SR1	Candidate division SR1	Candidate division SR1	Candidate division SR1	Candidate division SR1
	ORAL_P-C-F_Bin_00014	No	1134918	241	5039	56.2823	59.7122	2.8777	35	0	checkm	k__Bacteria	p__Firmicutes	c__Clostridia	o__Clostridiales	f__Eubacteriaceae	g__Eubacterium	NA
	ORAL_P-C-F_Bin_00016	No	733991	187	3873	53.836	51.7986	0	26	0	checkm	k__Bacteria	p__Proteobacteria	c__Betaproteobacteria	o__Neisseriales	f__Neisseriaceae	g__Kingella	NA
	ORAL_P-C-F_Bin_00017	No	645486	186	3338	42.4629	46.7626	0.719424	29	1	checkm	k__Bacteria	p__Bacteroidetes	c__Bacteroidia	o__Bacteroidales	f__Prevotellaceae	g__Prevotella	s__Prevotella_melaninogenica
	ORAL_P-C-F_Bin_00019	No	2153692	122	25614	55.6526	68.3453	0.719424	12	0	checkm	k__Bacteria	p__Bacteroidetes	c__Bacteroidia	o__Bacteroidales	f__Porphyromonadaceae	g__Porphyromonas	NA
	ORAL_P-C-F_Bin_00020	Yes	684859	55	18328	44.5773	60.4317	0.719424	22	0	manual	k__Bacteria	TM7	TM7	TM7	TM7	TM7	TM7
	ORAL_P-C-F_Bin_00021	No	723987	180	4183	33.6943	51.0791	0	28	0	checkm	k__Bacteria	p__Fusobacteria	c__Fusobacteriia	o__Fusobacteriales	f__Leptotrichiaceae	g__Leptotrichia	NA
	ORAL_P-C-F_Bin_00024	No	2124956	340	7150	71.3275	64.0288	2.15827	19	1	checkm	k__Bacteria	p__Actinobacteria	c__Actinobacteria	o__Actinomycetales	f__Actinomycetaceae	g__Actinomyces	NA
	ORAL_P-C-F_Bin_00025	No	781505	196	3865	39.261	38.8489	0	26	0	checkm	k__Bacteria	p__Bacteroidetes	c__Flavobacteriia	o__Flavobacteriales	f__Flavobacteriaceae	g__Capnocytophaga	NA
	ORAL_P-C-F_Bin_00026	No	781319	175	4439	36.9565	47.482	1.43885	21	0	checkm	k__Bacteria	p__Bacteroidetes	c__Flavobacteriia	o__Flavobacteriales	f__Flavobacteriaceae	NA	NA
	ORAL_P-C-F_Bin_00027	No	2216233	248	12176	41.9399	65.4676	0	16	0	checkm	k__Bacteria	p__Bacteroidetes	c__Flavobacteriia	o__Flavobacteriales	f__Flavobacteriaceae	g__Capnocytophaga	NA
	ORAL_P-C-F_Bin_00028	No	742094	34	40579	47.4929	56.8345	0	16	0	manual	k__Bacteria	TM7	TM7	TM7	TM7	TM7	TM7
	ORAL_P-C-F_Bin_00029	No	1412281	311	4683	52.672	51.0791	0.719424	13	0	checkm	k__Bacteria	p__Proteobacteria	c__Betaproteobacteria	o__Neisseriales	f__Neisseriaceae	g__Kingella	NA
	ORAL_P-C-F_Bin_00030	No	1333959	176	9950	72.0228	44.6043	0.719424	14	0	checkm	k__Bacteria	p__Actinobacteria	c__Actinobacteria	o__Actinomycetales	f__Actinomycetaceae	g__Actinomyces	NA
	ORAL_P-C-F_Bin_00031	No	994287	229	4342	40.4913	37.4101	0.719424	20	0	checkm	k__Bacteria	p__Bacteroidetes	c__Flavobacteriia	o__Flavobacteriales	f__Flavobacteriaceae	g__Capnocytophaga	NA
	ORAL_P-C-F_Bin_00032	No	1119188	232	5326	39.3613	48.2014	0.719424	9	0	checkm	k__Bacteria	p__Proteobacteria	c__Gammaproteobacteria	o__Pasteurellales	f__Pasteurellaceae	g__Haemophilus	s__Haemophilus_parainfluenzae
	ORAL_P-C-F_Bin_00033	No	1906340	277	8478	38.7478	48.9209	1.43885	10	0	checkm	k__Bacteria	p__Bacteroidetes	c__Flavobacteriia	o__Flavobacteriales	f__Flavobacteriaceae	g__Capnocytophaga	NA
	ORAL_P-C-F_Bin_00034	No	1336600	226	6852	42.681	44.6043	1.43885	8	0	checkm	k__Bacteria	p__Firmicutes	c__Bacilli	o__Lactobacillales	f__Streptococcaceae	g__Streptococcus	NA
	ORAL_P-C-F_Bin_00035	No	583061	149	3766	55.8293	25.1799	0	15	0	checkm	k__Bacteria	p__Actinobacteria	c__Actinobacteria	o__Actinomycetales	f__Corynebacteriaceae	g__Corynebacterium	NA
	ORAL_P-C-F_Bin_00036	No	1745242	250	8110	58.6186	48.9209	0	7	0	checkm	k__Bacteria	p__Proteobacteria	c__Gammaproteobacteria	o__Cardiobacteriales	f__Cardiobacteriaceae	g__Cardiobacterium	NA
	ORAL_P-C-F_Bin_00037	No	1082351	275	3924	45.5171	36.6906	0	15	0	checkm	k__Bacteria	p__Bacteroidetes	c__Bacteroidia	o__Bacteroidales	f__Prevotellaceae	g__Prevotella	s__Prevotella_oris
	ORAL_P-C-F_Bin_00038	No	1293350	273	5384	37.792	35.9712	0.719424	8	0	checkm	k__Bacteria	p__Proteobacteria	c__Epsilonproteobacteria	o__Campylobacterales	f__Campylobacteraceae	g__Campylobacter	NA
	ORAL_P-C-F_Bin_00039	No	1004463	236	4353	57.8031	22.3022	0.719424	10	0	checkm	k__Bacteria	p__Actinobacteria	c__Actinobacteria	o__Actinomycetales	f__Micrococcaceae	g__Rothia	NA
	ORAL_P-C-F_Bin_00040	Yes	1538899	300	5678	59.3988	37.4101	0	5	0	checkm	k__Bacteria	p__Proteobacteria	c__Gammaproteobacteria	o__Cardiobacteriales	f__Cardiobacteriaceae	g__Cardiobacterium	NA
	ORAL_P-C-F_Bin_00041	No	1230252	335	3479	69.2243	38.8489	5.7554	11	1	checkm	k__Bacteria	p__Actinobacteria	c__Actinobacteria	o__Actinomycetales	f__Actinomycetaceae	g__Actinomyces	s__Actinomyces_naeslundii
	ORAL_P-C-F_Bin_00042	No	703469	173	3842	37.481	24.4604	0.719424	7	0	checkm	k__Bacteria	p__Firmicutes	c__Negativicutes	o__Selenomonadales	f__Veillonellaceae	g__Veillonella	s__Veillonella_parvula
	ORAL_P-C-F_Bin_00043	No	1183612	260	4593	68.0273	20.8633	3.59712	10	1	checkm	k__Bacteria	p__Actinobacteria	c__Actinobacteria	o__Actinomycetales	f__Actinomycetaceae	g__Actinomyces	NA
	ORAL_P-C-F_Bin_00044	No	878601	201	4231	39.5275	28.777	0.719424	4	0	checkm	k__Bacteria	p__Bacteroidetes	c__Flavobacteriia	o__Flavobacteriales	f__Flavobacteriaceae	g__Capnocytophaga	NA
	ORAL_P-C-F_Bin_00045	No	1403390	333	4179	59.3034	28.0576	5.7554	13	3	checkm	k__Bacteria	p__Proteobacteria	c__Gammaproteobacteria	o__Cardiobacteriales	f__Cardiobacteriaceae	g__Cardiobacterium	NA
	ORAL_P-C-F_Bin_00046	Yes	889617	176	5268	57.951	20.1439	0	4	0	checkm	k__Bacteria	p__Proteobacteria	c__Gammaproteobacteria	o__Cardiobacteriales	f__Cardiobacteriaceae	g__Cardiobacterium	NA
	ORAL_P-C-F_Bin_00047	No	530668	144	3529	39.8818	28.777	0.719424	7	0	checkm	k__Bacteria	p__Bacteroidetes	c__Flavobacteriia	o__Flavobacteriales	f__Flavobacteriaceae	g__Capnocytophaga	NA
	ORAL_P-C-F_Bin_00048	No	832034	114	8798	69.9651	21.5827	0	6	0	checkm	k__Bacteria	p__Actinobacteria	c__Actinobacteria	o__Actinomycetales	f__Actinomycetaceae	g__Actinomyces	NA
	ORAL_P-C-F_Bin_00049	No	1214611	154	9297	70.6822	23.0216	0	5	0	checkm	k__Bacteria	p__Actinobacteria	c__Actinobacteria	o__Actinomycetales	f__Actinomycetaceae	g__Actinomyces	NA
	ORAL_P-C-F_Bin_00050	No	1627475	199	11315	72.0644	24.4604	0.719424	4	0	checkm	k__Bacteria	p__Actinobacteria	c__Actinobacteria	o__Actinomycetales	f__Actinomycetaceae	g__Actinomyces	NA
	ORAL_P-C-F_Bin_00051	No	528332	133	3695	26.3691	16.5468	2.15827	2	0	checkm	k__Bacteria	p__Fusobacteria	c__Fusobacteriia	o__Fusobacteriales	f__Fusobacteriaceae	g__Fusobacterium	s__Fusobacterium_nucleatum
	ORAL_P-C-F_Bin_00052	No	847341	192	4508	42.9213	18.705	0	2	0	checkm	k__Bacteria	p__Firmicutes	c__Bacilli	o__Lactobacillales	f__Streptococcaceae	g__Streptococcus	NA
	ORAL_P-C-F_Bin_00053	No	842744	195	4439	40.6736	15.1079	1.43885	2	0	checkm	k__Bacteria	p__Firmicutes	c__Bacilli	o__Lactobacillales	f__Streptococcaceae	g__Streptococcus	NA
	ORAL_P-C-F_Bin_00054	No	552176	149	3569	43.1469	16.5468	1.43885	3	1	checkm	k__Bacteria	p__Firmicutes	c__Bacilli	o__Lactobacillales	f__Streptococcaceae	g__Streptococcus	NA
	ORAL_P-C-F_Bin_00055	No	1326717	270	4873	38.7292	19.4245	4.31655	8	0	checkm	k__Bacteria	p__Firmicutes	c__Bacilli	o__Lactobacillales	f__Streptococcaceae	g__Streptococcus	s__Streptococcus_intermedius
	ORAL_P-C-F_Bin_00056	No	751962	169	4443	39.8799	15.8273	2.15827	1	0	checkm	k__Bacteria	p__Firmicutes	c__Bacilli	o__Lactobacillales	f__Streptococcaceae	g__Streptococcus	NA
	ORAL_P-C-F_Bin_00057	No	911230	169	6179	68.7189	12.2302	1.43885	0	0	manual	k__Bacteria	p__Actinobacteria	c__Actinobacteria	o__Actinomycetales	f__Actinomycetaceae	g__Actinomyces	NA
	ORAL_P-C-F_Bin_00058	No	626886	171	3689	50.023	12.2302	0.719424	6	0	checkm	k__Bacteria	p__Bacteroidetes	c__Bacteroidia	o__Bacteroidales	f__Prevotellaceae	g__Prevotella	s__Prevotella_maculosa
	ORAL_P-C-F_Bin_00059	No	686831	111	7084	69.4428	12.2302	0	1	0	checkm	k__Bacteria	p__Actinobacteria	c__Actinobacteria	o__Actinomycetales	f__Actinomycetaceae	g__Actinomyces	NA
	ORAL_P-C-F_Bin_00060	No	597826	154	3711	55.0402	9.35252	0	1	0	checkm	k__Bacteria	p__Bacteroidetes	c__Bacteroidia	o__Bacteroidales	f__Porphyromonadaceae	g__Porphyromonas	NA
	ORAL_P-C-F_Bin_00061	No	763368	164	4350	64.9855	5.03597	0	0	0	manual	k__Bacteria	p__Actinobacteria	c__Actinobacteria	o__Actinomycetales	f__Propionibacteriaceae	g__Pseudopropionibacterium	NA
	ORAL_P-C-F_Bin_00062	No	559463	127	3957	64.8335	5.03597	0	1	0	checkm	k__Bacteria	p__Actinobacteria	c__Actinobacteria	o__Actinomycetales	f__Propionibacteriaceae	NA	NA
	ORAL_P-C-F_Bin_00063	No	580068	126	4878	63.865	3.08642	1.23457	0	0	manual	k__Bacteria	p__Actinobacteria	c__Actinobacteria	o__Actinomycetales	f__Actinomycetaceae	g__Actinomyces	NA
	ORAL_P-C-F_MAG_00001	No	2125821	57	55216	57.319	97.1223	0.719424	41	0	checkm	k__Bacteria	p__Firmicutes	c__Negativicutes	o__Selenomonadales	f__Veillonellaceae	g__Selenomonas	s__Selenomonas_artemidis
	ORAL_P-C-F_MAG_00002	No	810727	30	58824	53.557	79.8561	0	40	0	manual	k__Bacteria	TM7	TM7	TM7	TM7	TM7	TM7
	ORAL_P-C-F_MAG_00004	No	733881	47	20966	39.4534	74.1007	0	40	0	manual	k__Bacteria	TM7	TM7	TM7	TM7	TM7	TM7
	ORAL_P-C-F_MAG_00005	No	963661	34	57049	36.8143	75.5396	0.719424	41	0	manual	k__Bacteria	GN02	GN02	GN02	GN02	GN02	GN02
	ORAL_P-C-F_MAG_00007	Yes	2672910	72	64907	64.3487	86.3309	0	36	0	checkm	k__Bacteria	p__Proteobacteria	c__Betaproteobacteria	o__Burkholderiales	f__Comamonadaceae	NA	NA
	ORAL_P-C-F_MAG_00008	No	1644872	278	6651	68.2667	76.9784	0	35	0	checkm	k__Bacteria	p__Actinobacteria	c__Actinobacteria	o__Actinomycetales	f__Actinomycetaceae	g__Actinobaculum	NA
	ORAL_P-C-F_MAG_00012	No	2341476	323	8524	57.5014	83.4532	0	23	0	checkm	k__Bacteria	p__Bacteroidetes	c__Bacteroidia	o__Bacteroidales	f__Porphyromonadaceae	NA	NA
	ORAL_P-C-F_MAG_00013	Yes	3045728	444	8148	48.0427	74.1007	2.15827	28	1	checkm	k__Bacteria	p__Bacteroidetes	c__Bacteroidia	o__Bacteroidales	f__Prevotellaceae	g__Prevotella	NA
	ORAL_P-C-F_MAG_00015	No	2117166	73	45175	55.8195	80.5755	1.43885	23	0	checkm	k__Bacteria	p__Bacteroidetes	c__Bacteroidia	o__Bacteroidales	f__Porphyromonadaceae	g__Porphyromonas	NA
	ORAL_P-C-F_MAG_00018	No	2597661	164	23540	70.3008	71.9424	2.15827	14	0	checkm	k__Bacteria	p__Actinobacteria	c__Actinobacteria	o__Actinomycetales	f__Actinomycetaceae	g__Actinomyces	NA
	ORAL_P-C-F_MAG_00022	No	2129795	210	13475	67.1504	71.223	1.43885	20	0	checkm	k__Bacteria	p__Actinobacteria	c__Actinobacteria	o__Actinomycetales	f__Actinomycetaceae	g__Actinomyces	NA
	ORAL_P-C-M_Bin_00016	No	658753	41	25602	47.7709	61.8705	0.719424	19	1	manual	k__Bacteria	TM7	TM7	TM7	TM7	TM7	TM7
	ORAL_P-C-M_Bin_00018	No	587109	116	5656	39.6952	56.8345	0.719424	34	0	checkm	k__Bacteria	p__Firmicutes	c__Clostridia	o__Clostridiales	NA	NA	NA
	ORAL_P-C-M_Bin_00021	No	1340642	289	4709	37.5375	60.4317	0	30	0	checkm	k__Bacteria	p__Bacteroidetes	c__Flavobacteriia	o__Flavobacteriales	f__Flavobacteriaceae	g__Capnocytophaga	NA
	ORAL_P-C-M_Bin_00022	Yes	643787	89	9326	46.1514	68.3453	2.8777	34	1	manual	k__Bacteria	TM7	TM7	TM7	TM7	TM7	TM7
	ORAL_P-C-M_Bin_00024	No	1135387	235	5414	39.4432	58.9928	1.43885	27	0	checkm	k__Bacteria	p__Bacteroidetes	c__Flavobacteriia	o__Flavobacteriales	f__Flavobacteriaceae	g__Capnocytophaga	NA
	ORAL_P-C-M_Bin_00026	No	810007	195	4265	48.3227	49.6403	0	30	0	checkm	k__Bacteria	p__Bacteroidetes	c__Bacteroidia	o__Bacteroidales	f__Prevotellaceae	g__Prevotella	NA
	ORAL_P-C-M_Bin_00027	No	1271645	215	6531	44.296	51.7986	0	29	0	checkm	k__Bacteria	p__Proteobacteria	c__Epsilonproteobacteria	o__Campylobacterales	f__Campylobacteraceae	g__Campylobacter	NA
	ORAL_P-C-M_Bin_00028	No	670449	157	4030	35.1663	46.7626	1.43885	32	0	checkm	k__Bacteria	p__Firmicutes	c__Clostridia	o__Clostridiales	NA	NA	NA
	ORAL_P-C-M_Bin_00031	No	1045623	173	6163	35.9893	57.554	0.719424	22	0	checkm	k__Bacteria	p__Bacteroidetes	c__Flavobacteriia	o__Flavobacteriales	f__Flavobacteriaceae	NA	NA
	ORAL_P-C-M_Bin_00033	No	1056064	226	4906	33.5575	56.8345	3.59712	19	1	checkm	k__Bacteria	p__Firmicutes	c__Bacilli	o__Lactobacillales	f__Carnobacteriaceae	g__Granulicatella	NA
	ORAL_P-C-M_Bin_00034	No	1636303	209	9468	36.9652	69.7842	2.15827	21	0	checkm	k__Bacteria	p__Firmicutes	c__Bacilli	o__Lactobacillales	f__Streptococcaceae	g__Streptococcus	s__Streptococcus_mutans
	ORAL_P-C-M_Bin_00035	No	1159243	250	4828	43.9652	41.7266	0.719424	20	0	checkm	k__Bacteria	p__Bacteroidetes	c__Bacteroidia	o__Bacteroidales	f__Prevotellaceae	g__Prevotella	NA
	ORAL_P-C-M_Bin_00036	No	2388828	74	50545	42.302	67.6259	1.43885	22	0	checkm	k__Bacteria	p__Bacteroidetes	c__Bacteroidia	o__Bacteroidales	f__Prevotellaceae	g__Prevotella	NA
	ORAL_P-C-M_Bin_00037	No	931638	180	5575	46.6945	58.2734	0.719424	21	0	checkm	k__Bacteria	p__Proteobacteria	c__Epsilonproteobacteria	o__Campylobacterales	f__Campylobacteraceae	g__Campylobacter	NA
	ORAL_P-C-M_Bin_00038	No	3010518	237	16608	65.5601	57.554	0.719424	15	0	checkm	k__Bacteria	p__Proteobacteria	c__Betaproteobacteria	o__Burkholderiales	NA	NA	NA
	ORAL_P-C-M_Bin_00040	No	791848	55	19730	50.5787	56.8345	1.43885	15	0	manual	k__Bacteria	TM7	TM7	TM7	TM7	TM7	TM7
	ORAL_P-C-M_Bin_00042	Yes	2164893	162	19649	46.5468	58.9928	1.43885	10	0	checkm	k__Bacteria	p__Bacteroidetes	c__Bacteroidia	o__Bacteroidales	f__Prevotellaceae	g__Prevotella	NA
	ORAL_P-C-M_Bin_00043	No	1770232	56	44019	56.129	53.9568	0.719424	10	0	checkm	k__Bacteria	p__Bacteroidetes	c__Bacteroidia	o__Bacteroidales	f__Porphyromonadaceae	g__Porphyromonas	NA
	ORAL_P-C-M_Bin_00044	No	2569543	129	26688	46.7063	53.9568	1.43885	9	0	checkm	k__Bacteria	p__Bacteroidetes	c__Bacteroidia	o__Bacteroidales	f__Prevotellaceae	g__Prevotella	NA
	ORAL_P-C-M_Bin_00045	No	1421778	193	8784	37.4035	51.7986	0.719424	13	0	checkm	k__Bacteria	p__Proteobacteria	c__Epsilonproteobacteria	o__Campylobacterales	f__Campylobacteraceae	g__Campylobacter	NA
	ORAL_P-C-M_Bin_00046	No	1907117	175	16619	42.6734	53.9568	0	6	0	checkm	k__Bacteria	p__Proteobacteria	c__Gammaproteobacteria	o__Pasteurellales	f__Pasteurellaceae	g__Aggregatibacter	NA
	ORAL_P-C-M_Bin_00047	No	568537	144	3460	41.0556	23.741	0	17	0	checkm	k__Bacteria	p__Firmicutes	c__Bacilli	o__Lactobacillales	f__Streptococcaceae	g__Streptococcus	s__Streptococcus_mutans
	ORAL_P-C-M_Bin_00048	Yes	1433064	178	9130	53.1796	49.6403	0.719424	6	0	checkm	k__Bacteria	p__Proteobacteria	c__Betaproteobacteria	o__Neisseriales	f__Neisseriaceae	g__Neisseria	NA
	ORAL_P-C-M_Bin_00049	No	642523	157	4018	56.739	30.2158	0	11	0	checkm	k__Bacteria	p__Firmicutes	c__Negativicutes	o__Selenomonadales	f__Veillonellaceae	g__Selenomonas	NA
	ORAL_P-C-M_Bin_00050	No	782687	209	3755	39.5512	38.1295	2.15827	19	1	checkm	k__Bacteria	p__Firmicutes	c__Clostridia	o__Clostridiales	f__Eubacteriaceae	g__Eubacterium	NA
	ORAL_P-C-M_Bin_00051	No	1081962	237	4840	28.7932	41.7266	3.59712	11	0	checkm	k__Bacteria	p__Fusobacteria	c__Fusobacteriia	o__Fusobacteriales	f__Leptotrichiaceae	g__Leptotrichia	NA
	ORAL_P-C-M_Bin_00052	No	816042	203	3994	53.925	31.6547	0	14	0	checkm	k__Bacteria	p__Proteobacteria	c__Betaproteobacteria	o__Neisseriales	f__Neisseriaceae	g__Kingella	NA
	ORAL_P-C-M_Bin_00053	No	1752459	274	7401	57.0159	51.0791	0	5	0	checkm	k__Bacteria	p__Firmicutes	c__Negativicutes	o__Selenomonadales	f__Veillonellaceae	g__Selenomonas	NA
	ORAL_P-C-M_Bin_00054	No	1223085	235	5614	46.6919	44.6043	0	13	0	checkm	k__Bacteria	p__Proteobacteria	c__Epsilonproteobacteria	o__Campylobacterales	f__Campylobacteraceae	g__Campylobacter	s__Campylobacter_showae
	ORAL_P-C-M_Bin_00055	No	1855875	306	6768	65.6664	46.0432	1.43885	5	0	checkm	k__Bacteria	p__Actinobacteria	c__Actinobacteria	o__Actinomycetales	f__Actinomycetaceae	g__Actinomyces	s__Actinomyces_odontolyticus
	ORAL_P-C-M_Bin_00056	No	1208822	232	5614	38.8658	41.0072	0	5	0	checkm	k__Bacteria	p__Bacteroidetes	c__Flavobacteriia	o__Flavobacteriales	f__Flavobacteriaceae	g__Capnocytophaga	s__Capnocytophaga_ochracea
	ORAL_P-C-M_Bin_00058	No	640141	158	4159	31.3753	31.6547	1.43885	9	0	checkm	k__Bacteria	p__Firmicutes	c__Bacilli	o__Bacillales	f__Gemella	g__Gemella	NA
	ORAL_P-C-M_Bin_00059	No	915047	192	5065	44.7253	32.3741	0	12	0	checkm	k__Bacteria	p__Bacteroidetes	c__Bacteroidia	o__Bacteroidales	f__Prevotellaceae	g__Prevotella	s__Prevotella_oris
	ORAL_P-C-M_Bin_00060	No	588189	150	3846	39.0932	22.3022	0	9	0	checkm	k__Bacteria	p__Bacteroidetes	c__Flavobacteriia	o__Flavobacteriales	f__Flavobacteriaceae	g__Capnocytophaga	NA
	ORAL_P-C-M_Bin_00061	No	567119	113	5117	42.5728	27.3381	0	9	0	checkm	k__Bacteria	p__Bacteroidetes	c__Bacteroidia	o__Bacteroidales	f__Prevotellaceae	g__Prevotella	s__Prevotella_melaninogenica
	ORAL_P-C-M_Bin_00062	No	910888	177	5476	31.6042	38.1295	2.8777	4	0	checkm	k__Bacteria	p__Fusobacteria	c__Fusobacteriia	o__Fusobacteriales	f__Leptotrichiaceae	g__Leptotrichia	NA
	ORAL_P-C-M_Bin_00063	No	848380	67	18373	63.4833	28.0576	0	6	0	checkm	k__Bacteria	p__Actinobacteria	c__Actinobacteria	o__Actinomycetales	f__Propionibacteriaceae	NA	NA
	ORAL_P-C-M_Bin_00064	No	1130652	247	4809	47.4697	34.5324	2.15827	7	0	checkm	k__Bacteria	p__Bacteroidetes	c__Bacteroidia	o__Bacteroidales	f__Prevotellaceae	g__Prevotella	NA
	ORAL_P-C-M_Bin_00065	No	943705	242	3915	51.4825	23.0216	0	6	0	checkm	k__Bacteria	p__Bacteroidetes	c__Bacteroidia	o__Bacteroidales	f__Prevotellaceae	g__Prevotella	NA
	ORAL_P-C-M_Bin_00066	No	541695	119	4660	55.6188	28.777	0.719424	3	0	checkm	k__Bacteria	p__Firmicutes	c__Negativicutes	o__Selenomonadales	f__Veillonellaceae	g__Selenomonas	NA
	ORAL_P-C-M_Bin_00069	No	776672	213	3569	58.4274	23.0216	0	6	0	checkm	k__Bacteria	p__Bacteroidetes	c__Bacteroidia	o__Bacteroidales	f__Porphyromonadaceae	NA	NA
	ORAL_P-C-M_Bin_00070	No	800603	190	4121	54.568	29.4964	0.719424	7	0	checkm	k__Bacteria	p__Bacteroidetes	c__Bacteroidia	o__Bacteroidales	f__Porphyromonadaceae	g__Porphyromonas	NA
	ORAL_P-C-M_Bin_00071	No	842105	212	3873	48.3197	23.0216	0.719424	6	0	checkm	k__Bacteria	p__Bacteroidetes	c__Bacteroidia	o__Bacteroidales	f__Prevotellaceae	g__Prevotella	s__Prevotella_maculosa
	ORAL_P-C-M_Bin_00072	No	529687	145	3486	37.6174	18.705	0	10	0	checkm	k__Bacteria	p__Firmicutes	c__Clostridia	o__Clostridiales	f__Eubacteriaceae	g__Eubacterium	NA
	ORAL_P-C-M_Bin_00073	No	967646	185	5551	65.8863	26.6187	0	4	0	checkm	k__Bacteria	p__Actinobacteria	c__Actinobacteria	o__Actinomycetales	f__Actinomycetaceae	g__Actinomyces	NA
	ORAL_P-C-M_Bin_00074	No	981238	83	16634	71.7128	25.1799	0	1	0	checkm	k__Bacteria	p__Actinobacteria	c__Actinobacteria	o__Actinomycetales	f__Actinomycetaceae	g__Actinomyces	NA
	ORAL_P-C-M_Bin_00075	No	829477	218	3781	68.5	17.9856	2.8777	5	1	checkm	k__Bacteria	p__Actinobacteria	c__Actinobacteria	o__Actinomycetales	f__Actinomycetaceae	g__Actinomyces	NA
	ORAL_P-C-M_Bin_00076	No	1124911	253	4521	71.567	20.1439	0	3	0	checkm	k__Bacteria	p__Actinobacteria	c__Actinobacteria	o__Actinomycetales	f__Actinomycetaceae	g__Actinomyces	NA
	ORAL_P-C-M_Bin_00078	No	708326	158	4526	37.4253	22.3022	0	4	0	checkm	k__Bacteria	p__Firmicutes	c__Clostridia	o__Clostridiales	f__Eubacteriaceae	g__Eubacterium	NA
	ORAL_P-C-M_Bin_00079	No	734291	162	4784	39.588	23.0216	1.43885	4	0	checkm	k__Bacteria	p__Firmicutes	c__Bacilli	o__Lactobacillales	f__Streptococcaceae	g__Streptococcus	s__Streptococcus_anginosus
	ORAL_P-C-M_Bin_00080	No	1039784	96	14131	71.4536	17.9856	0	5	0	checkm	k__Bacteria	p__Actinobacteria	c__Actinobacteria	o__Actinomycetales	f__Actinomycetaceae	g__Actinomyces	NA
	ORAL_P-C-M_Bin_00081	No	1040351	195	5833	57.0497	20.8633	0	2	0	checkm	k__Bacteria	p__Firmicutes	c__Negativicutes	o__Selenomonadales	f__Veillonellaceae	g__Selenomonas	NA
	ORAL_P-C-M_Bin_00082	No	649995	127	5175	41.1913	13.6691	0	0	0	manual	k__Bacteria	p__Bacteroidetes	c__Bacteroidia	o__Bacteroidales	f__Prevotellaceae	g__Prevotella	NA
	ORAL_P-C-M_Bin_00083	No	1469988	314	4761	45.9574	13.6691	0	4	0	checkm	k__Bacteria	p__Bacteroidetes	c__Bacteroidia	o__Bacteroidales	f__Prevotellaceae	g__Prevotella	NA
	ORAL_P-C-M_Bin_00084	No	746559	195	3789	49.8728	13.6691	0	6	0	checkm	k__Bacteria	p__Spirochaetes	c__Spirochaetia	o__Spirochaetales	f__Spirochaetaceae	g__Treponema	NA
	ORAL_P-C-M_Bin_00086	No	592360	147	3797	65.3007	8.63309	0	5	0	checkm	k__Bacteria	p__Proteobacteria	c__Betaproteobacteria	o__Burkholderiales	NA	NA	NA
	ORAL_P-C-M_Bin_00087	No	831086	189	4538	68.5938	20.8633	7.91367	0	0	manual	k__Bacteria	p__Actinobacteria	c__Actinobacteria	o__Actinomycetales	f__Actinomycetaceae	g__Actinomyces	NA
	ORAL_P-C-M_Bin_00088	No	841376	212	3985	39.1368	17.2662	0	0	0	manual	k__Bacteria	p__Proteobacteria	c__Gammaproteobacteria	o__Pasteurellales	f__Pasteurellaceae	g__Haemophilus	NA
	ORAL_P-C-M_Bin_00089	No	725153	156	5065	47.767	10.0719	0	2	0	checkm	k__Bacteria	p__Proteobacteria	c__Betaproteobacteria	o__Neisseriales	f__Neisseriaceae	g__Neisseria	NA
	ORAL_P-C-M_Bin_00090	No	843018	70	19150	62.4273	12.2302	0	1	0	checkm	k__Bacteria	p__Actinobacteria	c__Actinobacteria	o__Actinomycetales	f__Propionibacteriaceae	NA	NA
	ORAL_P-C-M_Bin_00092	No	536743	103	5753	25.5726	5.7554	1.43885	2	0	checkm	k__Bacteria	p__Fusobacteria	c__Fusobacteriia	o__Fusobacteriales	f__Fusobacteriaceae	g__Fusobacterium	s__Fusobacterium_nucleatum
	ORAL_P-C-M_Bin_00095	No	652056	140	4702	25.2421	5.03597	0	0	0	manual	k__Bacteria	p__Fusobacteria	c__Fusobacteriia	o__Fusobacteriales	f__Fusobacteriaceae	g__Fusobacterium	NA
	ORAL_P-C-M_Bin_00096	No	779243	162	4591	64.9086	5.03597	0	0	0	manual	k__Bacteria	p__Actinobacteria	c__Actinobacteria	o__Actinomycetales	f__Propionibacteriaceae	g__Pseudopropionibacterium	NA
	ORAL_P-C-M_Bin_00097	No	500141	100	5146	60.3976	1.85185	0	0	0	manual	k__Bacteria	p__Proteobacteria	c__Gammaproteobacteria	o__Cardiobacteriales	f__Cardiobacteriaceae	g__Cardiobacterium	NA
	ORAL_P-C-M_Bin_00098	Yes	508020	55	10463	32.5096	0	0	0	0	manual	k__Bacteria	p__Proteobacteria	NA	NA	NA	NA	NA
	ORAL_P-C-M_MAG_00001	No	1511680	19	139425	53.1696	97.8417	0	41	0	checkm	k__Bacteria	p__Actinobacteria	c__Actinobacteria	o__Bifidobacteriales	f__Bifidobacteriaceae	g__Parascardovia	NA
	ORAL_P-C-M_MAG_00002	No	3001058	166	29682	61.8941	97.1223	0.719424	42	0	checkm	k__Bacteria	p__Actinobacteria	c__Actinobacteria	o__Coriobacteriales	f__Coriobacteriaceae	g__Olsenella	NA
	ORAL_P-C-M_MAG_00003	No	1472884	188	9384	46.4465	97.8417	2.8777	41	1	checkm	k__Bacteria	p__Firmicutes	c__Negativicutes	o__Selenomonadales	f__Veillonellaceae	g__Dialister	s__Dialister_invisus
	ORAL_P-C-M_MAG_00004	No	2680043	90	46085	44.5905	95.6835	0.719424	42	0	checkm	k__Bacteria	p__Spirochaetes	c__Spirochaetia	o__Spirochaetales	f__Spirochaetaceae	g__Treponema	NA
	ORAL_P-C-M_MAG_00005	No	1871608	115	23886	42.7274	93.5252	1.43885	41	0	checkm	k__Bacteria	p__Bacteroidetes	c__Bacteroidia	o__Bacteroidales	f__Porphyromonadaceae	g__Porphyromonas	NA
	ORAL_P-C-M_MAG_00006	No	1159235	187	6895	46.0328	89.2086	0.719424	41	0	checkm	k__Bacteria	p__Actinobacteria	c__Actinobacteria	o__Coriobacteriales	f__Coriobacteriaceae	NA	NA
	ORAL_P-C-M_MAG_00007	No	2104046	122	22844	45.3023	94.964	0.719424	42	1	checkm	k__Bacteria	p__Bacteroidetes	c__Bacteroidia	o__Bacteroidales	f__Prevotellaceae	g__Prevotella	NA
	ORAL_P-C-M_MAG_00008	Yes	1926839	148	20256	54.3125	95.6835	0	36	0	checkm	k__Bacteria	p__Proteobacteria	c__Betaproteobacteria	o__Neisseriales	f__Neisseriaceae	g__Kingella	NA
	ORAL_P-C-M_MAG_00009	No	2399838	188	18413	41.9542	92.0863	0.719424	39	0	checkm	k__Bacteria	p__Bacteroidetes	c__Flavobacteriia	o__Flavobacteriales	f__Flavobacteriaceae	g__Capnocytophaga	NA
	ORAL_P-C-M_MAG_00010	No	808514	53	21498	50.8194	80.5755	0	39	0	manual	k__Bacteria	TM7	TM7	TM7	TM7	TM7	TM7
	ORAL_P-C-M_MAG_00011	Yes	712298	17	67488	48.5878	82.7338	0.719424	39	0	manual	k__Bacteria	TM7	TM7	TM7	TM7	TM7	TM7
	ORAL_P-C-M_MAG_00012	Yes	1725685	230	8613	47.3042	86.3309	2.15827	37	0	checkm	k__Bacteria	p__Firmicutes	c__Bacilli	o__Lactobacillales	f__Aerococcaceae	NA	NA
	ORAL_P-C-M_MAG_00013	No	783709	21	68793	46.5027	83.4532	1.43885	38	2	manual	k__Bacteria	TM7	TM7	TM7	TM7	TM7	TM7
	ORAL_P-C-M_MAG_00014	No	1572493	246	6962	55.7092	85.6115	1.43885	34	0	checkm	k__Bacteria	p__Firmicutes	c__Negativicutes	o__Selenomonadales	f__Veillonellaceae	NA	NA
	ORAL_P-C-M_MAG_00015	No	2421251	148	24779	64.3462	89.2086	0.719424	31	0	checkm	k__Bacteria	p__Proteobacteria	c__Betaproteobacteria	o__Burkholderiales	f__Comamonadaceae	NA	NA
	ORAL_P-C-M_MAG_00017	No	2591619	75	61010	51.1494	88.4892	1.43885	33	0	checkm	k__Bacteria	p__Bacteroidetes	c__Bacteroidia	o__Bacteroidales	f__Prevotellaceae	g__Prevotella	s__Prevotella_denticola
	ORAL_P-C-M_MAG_00020	No	1885456	246	9900	30.8887	74.8201	3.59712	28	0	checkm	k__Bacteria	p__Fusobacteria	c__Fusobacteriia	o__Fusobacteriales	f__Leptotrichiaceae	g__Leptotrichia	NA
	ORAL_P-C-M_MAG_00023	No	2233944	146	19375	47.4603	82.0144	0.719424	24	0	checkm	k__Bacteria	p__Bacteroidetes	c__Bacteroidia	o__Bacteroidales	f__Prevotellaceae	g__Prevotella	NA
	ORAL_P-C-M_MAG_00025	No	1990794	177	15093	57.8497	76.9784	0.719424	18	0	checkm	k__Bacteria	p__Firmicutes	c__Negativicutes	o__Selenomonadales	f__Veillonellaceae	g__Selenomonas	s__Selenomonas_artemidis
	ORAL_P-C-M_MAG_00029	No	1967993	195	13205	59.7208	74.8201	0.719424	24	0	checkm	k__Bacteria	p__Actinobacteria	c__Actinobacteria	o__Actinomycetales	f__Micrococcaceae	g__Rothia	s__Rothia_mucilaginosa
	ORAL_P-C-M_MAG_00030	No	1833172	73	39092	50.666	71.9424	0.719424	13	0	checkm	k__Bacteria	p__Bacteroidetes	c__Bacteroidia	o__Bacteroidales	f__Porphyromonadaceae	g__Porphyromonas	NA
	ORAL_P-C-M_MAG_00032	No	2669452	112	44511	41.7564	74.8201	2.8777	19	0	checkm	k__Bacteria	p__Bacteroidetes	c__Bacteroidia	o__Bacteroidales	f__Prevotellaceae	g__Prevotella	NA
	ORAL_P-D-F_Bin_00009	No	1359636	244	6201	32.1858	68.3453	0	35	0	checkm	k__Bacteria	p__Fusobacteria	c__Fusobacteriia	o__Fusobacteriales	f__Leptotrichiaceae	g__Leptotrichia	NA
	ORAL_P-D-F_Bin_00011	No	620133	108	7041	47.9461	64.0288	0.719424	33	1	manual	k__Bacteria	TM7	TM7	TM7	TM7	TM7	TM7
	ORAL_P-D-F_Bin_00014	No	1620319	406	4018	34.6126	61.1511	5.7554	34	2	checkm	k__Bacteria	p__Firmicutes	c__Clostridia	o__Clostridiales	NA	NA	NA
	ORAL_P-D-F_Bin_00017	No	1736993	338	5395	48.8232	58.9928	2.15827	27	0	checkm	k__Bacteria	p__Bacteroidetes	c__Bacteroidia	o__Bacteroidales	f__Prevotellaceae	g__Prevotella	s__Prevotella_maculosa
	ORAL_P-D-F_Bin_00018	No	1291126	338	3847	66.723	43.1655	2.15827	20	0	checkm	k__Bacteria	p__Actinobacteria	c__Actinobacteria	o__Actinomycetales	f__Propionibacteriaceae	NA	NA
	ORAL_P-D-F_Bin_00019	No	2108932	213	12143	66.9444	67.6259	3.59712	15	0	checkm	k__Bacteria	p__Actinobacteria	c__Actinobacteria	o__Actinomycetales	f__Actinomycetaceae	g__Actinomyces	NA
	ORAL_P-D-F_Bin_00020	No	678023	177	3814	56.8645	40.2878	0	18	0	checkm	k__Bacteria	p__Actinobacteria	c__Actinobacteria	o__Actinomycetales	f__Corynebacteriaceae	g__Corynebacterium	NA
	ORAL_P-D-F_Bin_00021	No	2720726	431	7099	47.6593	55.3957	0.719424	10	0	checkm	k__Bacteria	p__Bacteroidetes	c__Bacteroidia	o__Bacteroidales	f__Prevotellaceae	g__Prevotella	NA
	ORAL_P-D-F_Bin_00022	No	2042668	167	17742	56.8645	61.1511	0.719424	8	0	checkm	k__Bacteria	p__Actinobacteria	c__Actinobacteria	o__Actinomycetales	f__Micrococcaceae	g__Rothia	NA
	ORAL_P-D-F_Bin_00023	No	1845688	285	7412	48.9302	53.9568	2.15827	12	0	checkm	k__Bacteria	p__Bacteroidetes	c__Bacteroidia	o__Bacteroidales	f__Prevotellaceae	g__Prevotella	NA
	ORAL_P-D-F_Bin_00024	No	1597478	289	6013	48.2563	51.7986	1.43885	13	0	checkm	k__Bacteria	p__Bacteroidetes	c__Bacteroidia	o__Bacteroidales	f__Prevotellaceae	g__Prevotella	NA
	ORAL_P-D-F_Bin_00025	No	1492591	316	4916	39.6395	41.7266	1.43885	13	0	checkm	k__Bacteria	p__Bacteroidetes	c__Flavobacteriia	o__Flavobacteriales	f__Flavobacteriaceae	g__Capnocytophaga	NA
	ORAL_P-D-F_Bin_00026	No	1278022	157	10049	37.8348	37.4101	0.719424	2	0	checkm	k__Bacteria	p__Proteobacteria	c__Gammaproteobacteria	o__Pasteurellales	f__Pasteurellaceae	g__Haemophilus	s__Haemophilus_haemolyticus
	ORAL_P-D-F_Bin_00027	No	1288528	115	15192	39.8447	33.0935	0.719424	5	0	checkm	k__Bacteria	p__Firmicutes	c__Bacilli	o__Lactobacillales	f__Streptococcaceae	g__Streptococcus	NA
	ORAL_P-D-F_Bin_00028	No	1037190	245	4267	41.5846	28.0576	0	9	0	checkm	k__Bacteria	p__Bacteroidetes	c__Flavobacteriia	o__Flavobacteriales	f__Flavobacteriaceae	g__Capnocytophaga	NA
	ORAL_P-D-F_Bin_00029	No	1445220	349	4174	70.2301	36.6906	0.719424	6	0	checkm	k__Bacteria	p__Actinobacteria	c__Actinobacteria	o__Actinomycetales	f__Actinomycetaceae	g__Actinomyces	NA
	ORAL_P-D-F_Bin_00030	No	1219068	246	4988	40.7321	42.446	5.03597	11	1	checkm	k__Bacteria	p__Firmicutes	c__Bacilli	o__Lactobacillales	f__Streptococcaceae	g__Streptococcus	NA
	ORAL_P-D-F_Bin_00031	No	697862	161	4462	27.098	24.4604	1.43885	3	0	checkm	k__Bacteria	p__Fusobacteria	c__Fusobacteriia	o__Fusobacteriales	f__Fusobacteriaceae	g__Fusobacterium	s__Fusobacterium_nucleatum
	ORAL_P-D-F_Bin_00032	No	743631	196	3747	47.0933	30.2158	1.43885	2	0	checkm	k__Bacteria	p__Proteobacteria	c__Epsilonproteobacteria	o__Campylobacterales	f__Campylobacteraceae	g__Campylobacter	NA
	ORAL_P-D-F_Bin_00033	No	594631	159	3772	52.6944	13.6691	0	3	0	checkm	k__Bacteria	p__Proteobacteria	c__Betaproteobacteria	o__Neisseriales	f__Neisseriaceae	g__Neisseria	NA
	ORAL_P-D-F_Bin_00034	No	913363	200	4586	68.2786	20.8633	0	5	0	checkm	k__Bacteria	p__Actinobacteria	c__Actinobacteria	o__Actinomycetales	f__Actinomycetaceae	g__Actinomyces	NA
	ORAL_P-D-F_Bin_00035	No	534297	97	6039	67.6681	13.6691	0.719424	2	0	checkm	k__Bacteria	p__Actinobacteria	c__Actinobacteria	o__Actinomycetales	f__Actinomycetaceae	g__Actinomyces	NA
	ORAL_P-D-F_Bin_00036	No	732087	163	4727	65.137	10.0719	0.719424	2	0	checkm	k__Bacteria	p__Actinobacteria	c__Actinobacteria	o__Actinomycetales	f__Actinomycetaceae	g__Actinomyces	NA
	ORAL_P-D-F_Bin_00037	No	588527	134	4512	26.2066	8.63309	0	3	0	checkm	k__Bacteria	p__Fusobacteria	c__Fusobacteriia	o__Fusobacteriales	f__Fusobacteriaceae	g__Fusobacterium	s__Fusobacterium_nucleatum
	ORAL_P-D-F_Bin_00038	No	624488	132	5036	26.5057	5.7554	0.719424	0	0	manual	k__Bacteria	p__Fusobacteria	c__Fusobacteriia	o__Fusobacteriales	f__Fusobacteriaceae	g__Fusobacterium	NA
	ORAL_P-D-F_Bin_00039	No	630440	123	5113	39.2128	7.19424	0.719424	0	0	manual	k__Bacteria	p__Firmicutes	c__Bacilli	o__Lactobacillales	f__Streptococcaceae	g__Streptococcus	NA
	ORAL_P-D-F_Bin_00040	No	508030	110	4696	40.6562	8.63309	0	0	0	manual	k__Bacteria	p__Firmicutes	c__Bacilli	o__Lactobacillales	f__Streptococcaceae	g__Streptococcus	NA
	ORAL_P-D-F_Bin_00041	No	635153	133	4765	67.4671	6.47482	0	1	0	checkm	k__Bacteria	p__Actinobacteria	c__Actinobacteria	o__Actinomycetales	f__Actinomycetaceae	g__Actinomyces	NA
	ORAL_P-D-F_MAG_00001	No	2369739	118	32332	42.205	93.5252	2.8777	42	0	checkm	k__Bacteria	p__Bacteroidetes	c__Bacteroidia	o__Bacteroidales	f__Prevotellaceae	g__Prevotella	NA
	ORAL_P-D-F_MAG_00002	No	1864206	72	46868	37.3541	98.5612	0.719424	43	0	checkm	k__Bacteria	p__Proteobacteria	c__Epsilonproteobacteria	o__Campylobacterales	f__Campylobacteraceae	g__Campylobacter	NA
	ORAL_P-D-F_MAG_00003	No	2146142	140	22975	54.8503	95.6835	0	34	0	checkm	k__Bacteria	p__Proteobacteria	c__Betaproteobacteria	o__Neisseriales	f__Neisseriaceae	g__Kingella	NA
	ORAL_P-D-F_MAG_00004	No	2821540	192	20217	57.0578	97.8417	3.59712	41	1	checkm	k__Bacteria	p__Actinobacteria	c__Actinobacteria	o__Actinomycetales	f__Corynebacteriaceae	g__Corynebacterium	s__Corynebacterium_matruchotii
	ORAL_P-D-F_MAG_00005	No	2772432	138	34366	44.3401	96.4029	0.719424	40	0	checkm	k__Bacteria	p__Bacteroidetes	c__Bacteroidia	o__Bacteroidales	f__Prevotellaceae	g__Prevotella	s__Prevotella_oris
	ORAL_P-D-F_MAG_00006	No	1326852	186	8323	45.5833	85.6115	1.43885	39	0	checkm	k__Bacteria	p__Actinobacteria	c__Actinobacteria	o__Coriobacteriales	f__Coriobacteriaceae	NA	NA
	ORAL_P-D-F_MAG_00007	No	2321674	149	21496	47.5327	94.964	2.15827	38	1	checkm	k__Bacteria	p__Bacteroidetes	c__Bacteroidia	o__Bacteroidales	f__Prevotellaceae	g__Prevotella	NA
	ORAL_P-D-F_MAG_00008	No	2120843	219	12302	68.3626	85.6115	0.719424	35	0	checkm	k__Bacteria	p__Actinobacteria	c__Actinobacteria	o__Actinomycetales	f__Actinomycetaceae	g__Actinobaculum	NA
	ORAL_P-D-F_MAG_00010	No	3187431	242	17255	46.7978	79.1367	4.31655	26	2	checkm	k__Bacteria	p__Bacteroidetes	c__Bacteroidia	o__Bacteroidales	f__Prevotellaceae	g__Prevotella	NA
	ORAL_P-D-F_MAG_00012	No	2750317	214	20444	38.6167	83.4532	2.15827	32	0	checkm	k__Bacteria	p__Bacteroidetes	c__Flavobacteriia	o__Flavobacteriales	f__Flavobacteriaceae	g__Capnocytophaga	NA
	ORAL_P-D-F_MAG_00013	No	1700257	302	6228	57.1288	76.9784	0.719424	25	1	checkm	k__Bacteria	p__Firmicutes	c__Negativicutes	o__Selenomonadales	f__Veillonellaceae	g__Selenomonas	NA
	ORAL_P-D-F_MAG_00015	No	2287997	163	20321	60.041	74.8201	0.719424	19	0	checkm	k__Bacteria	p__Proteobacteria	c__Betaproteobacteria	o__Neisseriales	f__Neisseriaceae	g__Neisseria	NA
	ORAL_P-D-F_MAG_00016	No	1760486	104	24301	37.8325	74.1007	4.31655	20	2	checkm	k__Bacteria	p__Firmicutes	c__Bacilli	o__Lactobacillales	f__Streptococcaceae	g__Streptococcus	s__Streptococcus_intermedius
	ORAL_T-A-F_Bin_00013	No	1526121	289	5569	36.4024	66.1871	0.719424	37	0	manual	k__Bacteria	p__Firmicutes	c__Erysipelotrichia	o__Erysipelotrichales	f__Erysipelotrichaceae	g__Solobacterium	NA
	ORAL_T-A-F_Bin_00023	No	558845	143	3783	55.6481	38.8489	0.719424	22	0	checkm	k__Bacteria	p__Firmicutes	c__Negativicutes	o__Selenomonadales	f__Veillonellaceae	g__Selenomonas	NA
	ORAL_T-A-F_Bin_00024	No	1670311	123	18907	30.5458	60.4317	2.15827	9	1	checkm	k__Bacteria	p__Firmicutes	c__Bacilli	o__Bacillales	f__Gemella	g__Gemella	s__Gemella_haemolysans
	ORAL_T-A-F_Bin_00025	No	2135241	152	18676	36.0426	66.1871	2.15827	14	0	checkm	k__Bacteria	p__Firmicutes	c__Clostridia	o__Clostridiales	f__Eubacteriaceae	g__Eubacterium	NA
	ORAL_T-A-F_Bin_00026	No	2043393	208	14788	36.4706	62.5899	3.59712	16	0	checkm	k__Bacteria	p__Firmicutes	c__Clostridia	o__Clostridiales	NA	NA	NA
	ORAL_T-A-F_Bin_00027	No	2295200	373	6981	41.9454	45.3237	2.8777	14	0	checkm	k__Bacteria	p__Bacteroidetes	c__Bacteroidia	o__Bacteroidales	f__Prevotellaceae	g__Prevotella	NA
	ORAL_T-A-F_Bin_00028	No	711743	198	3543	45.3136	32.3741	0.719424	14	0	checkm	k__Bacteria	p__Spirochaetes	c__Spirochaetia	o__Spirochaetales	f__Spirochaetaceae	g__Treponema	NA
	ORAL_T-A-F_Bin_00029	No	1917426	449	4124	42.656	45.3237	7.91367	11	1	checkm	k__Bacteria	p__Firmicutes	c__Clostridia	o__Clostridiales	f__Lachnospiraceae	g__Oribacterium	NA
	ORAL_T-A-F_Bin_00030	No	1686159	197	11806	39.305	43.1655	2.15827	8	0	checkm	k__Bacteria	p__Firmicutes	c__Clostridia	o__Clostridiales	NA	NA	NA
	ORAL_T-A-F_Bin_00031	No	1545708	324	4920	40.5326	33.0935	2.8777	9	0	checkm	k__Bacteria	p__Bacteroidetes	c__Bacteroidia	o__Bacteroidales	f__Prevotellaceae	g__Prevotella	NA
	ORAL_T-A-F_Bin_00032	No	716769	146	4677	51.1992	14.3885	0.719424	13	0	checkm	k__Bacteria	p__Bacteroidetes	c__Bacteroidia	o__Bacteroidales	f__Porphyromonadaceae	g__Porphyromonas	NA
	ORAL_T-A-F_Bin_00033	No	1040656	267	3967	58.7112	29.4964	1.43885	3	0	checkm	k__Bacteria	p__Actinobacteria	c__Actinobacteria	o__Actinomycetales	f__Actinomycetaceae	g__Actinomyces	NA
	ORAL_T-A-F_Bin_00034	No	599948	140	4356	67.3568	20.1439	0	3	0	checkm	k__Bacteria	p__Actinobacteria	c__Actinobacteria	o__Actinomycetales	f__Actinomycetaceae	g__Actinomyces	NA
	ORAL_T-A-F_Bin_00035	No	1096037	176	7646	66.2871	19.4245	0.719424	1	0	checkm	k__Bacteria	p__Actinobacteria	c__Actinobacteria	o__Actinomycetales	f__Actinomycetaceae	g__Actinomyces	NA
	ORAL_T-A-F_Bin_00036	No	1067860	174	7994	37.8719	15.1079	0	2	0	checkm	k__Bacteria	p__Firmicutes	c__Negativicutes	o__Selenomonadales	f__Veillonellaceae	g__Veillonella	NA
	ORAL_T-A-F_Bin_00037	No	1277551	235	6148	35.5394	9.35252	0.719424	2	0	manual	k__Bacteria	p__Firmicutes	c__Bacilli	o__Lactobacillales	f__Streptococcaceae	g__Streptococcus	NA
	ORAL_T-A-F_Bin_00038	No	735027	207	3430	39.0094	10.7914	5.03597	1	0	checkm	k__Bacteria	p__Firmicutes	c__Bacilli	o__Lactobacillales	f__Streptococcaceae	g__Streptococcus	s__Streptococcus_parasanguinis
	ORAL_T-A-F_Bin_00039	No	586674	129	5031	65.1997	11.5108	2.8777	0	0	manual	k__Bacteria	p__Actinobacteria	c__Actinobacteria	o__Actinomycetales	f__Actinomycetaceae	g__Actinomyces	NA
	ORAL_T-A-F_Bin_00040	No	680464	155	4712	36.7867	5.03597	0.719424	0	0	manual	k__Bacteria	p__Firmicutes	c__Bacilli	o__Lactobacillales	f__Streptococcaceae	g__Streptococcus	NA
	ORAL_T-A-F_Bin_00041	No	534625	127	4471	38.7302	7.91367	1.43885	0	0	manual	k__Bacteria	p__Firmicutes	c__Negativicutes	o__Selenomonadales	f__Veillonellaceae	g__Veillonella	NA
	ORAL_T-A-F_MAG_00001	No	1724107	113	22892	36.7355	94.964	0	43	0	checkm	k__Bacteria	p__Bacteroidetes	c__Flavobacteriia	o__Flavobacteriales	f__Flavobacteriaceae	NA	NA
	ORAL_T-A-F_MAG_00002	No	2512919	80	55795	41.8438	96.4029	0.719424	43	0	checkm	k__Bacteria	p__Bacteroidetes	c__Bacteroidia	o__Bacteroidales	f__Prevotellaceae	g__Prevotella	NA
	ORAL_T-A-F_MAG_00003	No	1571540	69	51220	40.2643	97.8417	1.43885	43	0	checkm	k__Bacteria	p__Firmicutes	c__Clostridia	o__Clostridiales	NA	NA	NA
	ORAL_T-A-F_MAG_00004	No	2015476	89	34117	57.76	97.1223	2.15827	41	0	checkm	k__Bacteria	p__Actinobacteria	c__Actinobacteria	o__Actinomycetales	f__Actinomycetaceae	g__Actinomyces	s__Actinomyces_graevenitzii
	ORAL_T-A-F_MAG_00005	No	2241912	109	32157	31.2285	99.2806	2.15827	43	0	checkm	k__Bacteria	p__Fusobacteria	c__Fusobacteriia	o__Fusobacteriales	f__Leptotrichiaceae	g__Leptotrichia	NA
	ORAL_T-A-F_MAG_00006	No	2667589	206	17757	37.2021	96.4029	2.15827	43	0	checkm	k__Bacteria	p__Bacteroidetes	c__Bacteroidia	o__Bacteroidales	f__Prevotellaceae	g__Prevotella	NA
	ORAL_T-A-F_MAG_00007	Yes	2289311	73	45054	55.8453	94.2446	0.719424	42	0	checkm	k__Bacteria	p__Bacteroidetes	c__Bacteroidia	o__Bacteroidales	f__Prevotellaceae	g__Prevotella	NA
	ORAL_T-A-F_MAG_00008	Yes	1908361	82	38319	54.9593	94.964	3.59712	41	2	checkm	k__Bacteria	p__Firmicutes	c__Clostridia	o__Clostridiales	f__Eubacteriaceae	g__Eubacterium	NA
	ORAL_T-A-F_MAG_00009	No	1274073	116	16687	40.9975	87.7698	2.15827	40	0	checkm	k__Bacteria	p__Firmicutes	c__Clostridia	o__Clostridiales	NA	NA	NA
	ORAL_T-A-F_MAG_00010	No	1727331	269	7563	28.9519	82.0144	2.15827	40	1	checkm	k__Bacteria	p__Firmicutes	c__Clostridia	o__Clostridiales	NA	NA	NA
	ORAL_T-A-F_MAG_00011	No	778783	31	46676	40.9768	80.5755	3.59712	36	0	manual	k__Bacteria	TM7	TM7	TM7	TM7	TM7	TM7
	ORAL_T-A-F_MAG_00012	No	892165	121	8910	28.9879	75.5396	1.43885	39	0	checkm	k__Bacteria	p__Firmicutes	c__Clostridia	o__Clostridiales	NA	NA	NA
	ORAL_T-A-F_MAG_00014	No	1281796	117	16784	48.4953	82.0144	2.8777	38	1	checkm	k__Bacteria	p__Actinobacteria	c__Actinobacteria	o__Coriobacteriales	f__Coriobacteriaceae	NA	NA
	ORAL_T-A-F_MAG_00015	No	635716	53	16479	41.2807	75.5396	0.719424	37	1	manual	k__Bacteria	TM7	TM7	TM7	TM7	TM7	TM7
	ORAL_T-A-F_MAG_00016	No	607771	74	11858	35.9067	75.5396	0.719424	35	1	manual	k__Bacteria	TM7	TM7	TM7	TM7	TM7	TM7
	ORAL_T-A-F_MAG_00017	No	1278298	249	5338	30.1131	76.259	0.719424	33	1	checkm	k__Bacteria	p__Fusobacteria	c__Fusobacteriia	o__Fusobacteriales	f__Leptotrichiaceae	g__Leptotrichia	NA
	ORAL_T-A-F_MAG_00018	No	1123585	201	5848	38.0668	72.6619	0	33	0	checkm	k__Bacteria	p__Firmicutes	c__Clostridia	o__Clostridiales	f__Peptostreptococcaceae	g__Peptostreptococcus	NA
	ORAL_T-A-F_MAG_00019	No	1904228	342	6073	42.0443	79.1367	2.8777	35	2	checkm	k__Bacteria	p__Bacteroidetes	c__Flavobacteriia	o__Flavobacteriales	f__Flavobacteriaceae	g__Capnocytophaga	NA
	ORAL_T-A-F_MAG_00020	No	2693118	350	9414	44.2921	84.8921	1.43885	33	0	checkm	k__Bacteria	p__Bacteroidetes	c__Bacteroidia	o__Bacteroidales	f__Prevotellaceae	g__Prevotella	NA
	ORAL_T-A-F_MAG_00021	No	1090961	228	4902	45.7757	71.9424	2.15827	33	0	checkm	k__Bacteria	p__Firmicutes	c__Negativicutes	o__Selenomonadales	f__Veillonellaceae	g__Megasphaera	NA
	ORAL_T-A-M_Bin_00010	No	1358311	262	5648	56.0126	61.1511	0.719424	27	0	checkm	k__Bacteria	p__Bacteroidetes	c__Bacteroidia	o__Bacteroidales	f__Porphyromonadaceae	g__Porphyromonas	NA
	ORAL_T-A-M_Bin_00011	No	916703	166	6308	41.1116	69.0647	1.43885	32	0	checkm	k__Bacteria	p__Firmicutes	c__Clostridia	o__Clostridiales	NA	NA	NA
	ORAL_T-A-M_Bin_00012	No	892197	225	3963	57.7482	64.7482	3.59712	30	0	checkm	k__Bacteria	p__Firmicutes	c__Negativicutes	o__Selenomonadales	f__Veillonellaceae	g__Selenomonas	NA
	ORAL_T-A-M_Bin_00013	No	2186192	153	19739	54.493	69.7842	2.15827	17	0	checkm	k__Bacteria	p__Bacteroidetes	c__Bacteroidia	o__Bacteroidales	f__Prevotellaceae	g__Prevotella	NA
	ORAL_T-A-M_Bin_00014	No	1758211	387	4584	43.7374	58.9928	2.15827	25	1	checkm	k__Bacteria	p__Bacteroidetes	c__Bacteroidia	o__Bacteroidales	f__Prevotellaceae	g__Prevotella	NA
	ORAL_T-A-M_Bin_00015	No	620523	104	7429	39.5657	37.4101	0	33	0	checkm	k__Bacteria	p__Bacteroidetes	c__Bacteroidia	o__Bacteroidales	f__Prevotellaceae	g__Prevotella	NA
	ORAL_T-A-M_Bin_00016	Yes	1964165	243	9651	49.9791	69.7842	1.43885	19	0	checkm	k__Bacteria	p__Proteobacteria	c__Betaproteobacteria	o__Neisseriales	f__Neisseriaceae	g__Neisseria	NA
	ORAL_T-A-M_Bin_00017	No	1429589	263	6067	28.9183	64.7482	5.03597	19	1	checkm	k__Bacteria	p__Fusobacteria	c__Fusobacteriia	o__Fusobacteriales	f__Leptotrichiaceae	g__Leptotrichia	NA
	ORAL_T-A-M_Bin_00018	No	1419111	241	6669	45.6339	64.7482	2.15827	16	0	checkm	k__Bacteria	p__Firmicutes	c__Clostridia	o__Clostridiales	f__Lachnospiraceae	g__Oribacterium	NA
	ORAL_T-A-M_Bin_00019	No	2297599	137	24931	37.3732	59.7122	1.43885	10	0	checkm	k__Bacteria	p__Bacteroidetes	c__Bacteroidia	o__Bacteroidales	f__Prevotellaceae	g__Prevotella	NA
	ORAL_T-A-M_Bin_00020	No	1529666	237	8110	42.5596	56.1151	2.15827	18	0	checkm	k__Bacteria	p__Firmicutes	c__Clostridia	o__Clostridiales	f__Lachnospiraceae	g__Oribacterium	NA
	ORAL_T-A-M_Bin_00022	No	2343251	151	21565	41.3444	53.9568	0.719424	5	0	checkm	k__Bacteria	p__Bacteroidetes	c__Bacteroidia	o__Bacteroidales	f__Prevotellaceae	g__Prevotella	s__Prevotella_veroralis
	ORAL_T-A-M_Bin_00023	No	594880	123	5142	29.3485	38.1295	0.719424	19	1	checkm	k__Bacteria	p__Firmicutes	c__Bacilli	o__Bacillales	f__Gemella	g__Gemella	NA
	ORAL_T-A-M_Bin_00024	No	1600187	234	7811	62.0516	44.6043	1.43885	7	0	checkm	k__Bacteria	p__Actinobacteria	c__Actinobacteria	o__Actinomycetales	f__Micrococcaceae	g__Rothia	NA
	ORAL_T-A-M_Bin_00025	No	591099	150	3995	41.6067	28.0576	0	17	0	checkm	k__Bacteria	p__Bacteroidetes	c__Bacteroidia	o__Bacteroidales	f__Prevotellaceae	g__Prevotella	NA
	ORAL_T-A-M_Bin_00026	No	1403008	282	5337	36.3984	38.1295	0	4	0	checkm	k__Bacteria	p__Firmicutes	c__Clostridia	o__Clostridiales	f__Eubacteriaceae	g__Eubacterium	NA
	ORAL_T-A-M_Bin_00027	No	853470	168	5318	28.3474	37.4101	0	5	0	checkm	k__Bacteria	p__Fusobacteria	c__Fusobacteriia	o__Fusobacteriales	f__Leptotrichiaceae	g__Leptotrichia	NA
	ORAL_T-A-M_Bin_00028	No	1324188	276	5002	63.4332	26.6187	6.47482	11	0	checkm	k__Bacteria	p__Actinobacteria	c__Actinobacteria	o__Actinomycetales	f__Actinomycetaceae	g__Actinomyces	NA
	ORAL_T-A-M_Bin_00030	No	544136	108	5217	60.287	23.741	0	7	0	checkm	k__Bacteria	p__Actinobacteria	c__Actinobacteria	o__Actinomycetales	f__Actinomycetaceae	g__Actinomyces	NA
	ORAL_T-A-M_Bin_00031	No	987335	260	3622	41.6432	28.0576	0	13	0	checkm	k__Bacteria	p__Bacteroidetes	c__Bacteroidia	o__Bacteroidales	f__Prevotellaceae	g__Prevotella	NA
	ORAL_T-A-M_Bin_00032	No	943709	160	6777	56.962	30.2158	1.43885	4	0	checkm	k__Bacteria	p__Actinobacteria	c__Actinobacteria	o__Actinomycetales	f__Actinomycetaceae	g__Actinomyces	NA
	ORAL_T-A-M_Bin_00033	No	1458160	366	3913	65.7545	32.3741	6.47482	5	1	checkm	k__Bacteria	p__Actinobacteria	c__Actinobacteria	o__Actinomycetales	f__Actinomycetaceae	g__Actinomyces	NA
	ORAL_T-A-M_Bin_00034	No	689987	175	4101	43.2427	19.4245	0	4	0	checkm	k__Bacteria	p__Firmicutes	c__Clostridia	o__Clostridiales	f__Lachnospiraceae	g__Oribacterium	NA
	ORAL_T-A-M_Bin_00035	No	523718	130	4015	30.9915	16.5468	0	6	0	checkm	k__Bacteria	p__Fusobacteria	c__Fusobacteriia	o__Fusobacteriales	f__Leptotrichiaceae	g__Leptotrichia	NA
	ORAL_T-A-M_Bin_00036	No	769414	136	6483	41.2023	23.0216	1.43885	2	0	checkm	k__Bacteria	p__Firmicutes	c__Bacilli	o__Lactobacillales	f__Streptococcaceae	g__Streptococcus	NA
	ORAL_T-A-M_Bin_00037	No	718639	112	7421	62.402	8.63309	0	1	0	checkm	k__Bacteria	p__Actinobacteria	c__Actinobacteria	o__Actinomycetales	f__Actinomycetaceae	g__Actinomyces	NA
	ORAL_T-A-M_Bin_00038	No	924527	198	4711	39.9615	12.2302	1.43885	1	1	checkm	k__Bacteria	p__Firmicutes	c__Bacilli	o__Lactobacillales	f__Streptococcaceae	g__Streptococcus	s__Streptococcus_pneumoniae
	ORAL_T-A-M_Bin_00039	No	744642	113	7726	38.9573	7.19424	5.03597	0	1	manual	k__Bacteria	p__Bacteroidetes	NA	NA	NA	NA	NA
	ORAL_T-A-M_Bin_00040	No	540448	94	6230	40.8943	1.43885	0	0	0	manual	k__Bacteria	p__Firmicutes	NA	NA	NA	NA	NA
	ORAL_T-A-M_MAG_00001	No	2319045	127	26388	38.0172	97.8417	0.719424	43	0	checkm	k__Bacteria	p__Bacteroidetes	c__Bacteroidia	o__Bacteroidales	f__Prevotellaceae	g__Prevotella	NA
	ORAL_T-A-M_MAG_00002	No	2325557	124	29026	40.6263	97.1223	0.719424	43	0	checkm	k__Bacteria	p__Bacteroidetes	c__Flavobacteriia	o__Flavobacteriales	f__Flavobacteriaceae	g__Capnocytophaga	NA
	ORAL_T-A-M_MAG_00003	No	2309046	89	40858	44.998	95.6835	0.719424	42	0	checkm	k__Bacteria	p__Bacteroidetes	c__Bacteroidia	o__Bacteroidales	f__Prevotellaceae	g__Prevotella	NA
	ORAL_T-A-M_MAG_00004	No	1532418	162	14542	39.8437	92.8058	2.8777	39	0	checkm	k__Bacteria	p__Firmicutes	c__Clostridia	o__Clostridiales	NA	NA	NA
	ORAL_T-A-M_MAG_00005	No	1733193	204	10702	39.8431	97.8417	2.8777	41	0	checkm	k__Bacteria	p__Firmicutes	c__Clostridia	o__Clostridiales	f__Eubacteriaceae	g__Eubacterium	NA
	ORAL_T-A-M_MAG_00006	No	2217603	185	15805	38.9321	89.9281	2.15827	43	0	checkm	k__Bacteria	p__Firmicutes	c__Clostridia	o__Clostridiales	NA	NA	NA
	ORAL_T-A-M_MAG_00007	No	1520337	238	7812	51.1159	91.3669	0	40	0	checkm	k__Bacteria	p__Firmicutes	c__Negativicutes	o__Selenomonadales	f__Veillonellaceae	g__Selenomonas	NA
	ORAL_T-A-M_MAG_00008	No	1207459	104	15712	27.9748	81.295	2.8777	34	0	checkm	k__Bacteria	p__Firmicutes	c__Clostridia	o__Clostridiales	NA	NA	NA
	ORAL_T-A-M_MAG_00009	No	995640	85	18309	25.2727	79.8561	7.91367	35	0	checkm	k__Bacteria	p__Firmicutes	c__Clostridia	o__Clostridiales	NA	NA	NA
	ORAL_T-B-F_Bin_00006	No	1476954	331	4596	53.8126	66.9065	1.43885	32	0	checkm	k__Bacteria	p__Actinobacteria	c__Actinobacteria	o__Actinomycetales	f__Micrococcaceae	g__Rothia	s__Rothia_dentocariosa
	ORAL_T-B-F_Bin_00007	Yes	1823673	222	10446	55.6709	61.1511	0.719424	18	0	checkm	k__Bacteria	p__Bacteroidetes	c__Bacteroidia	o__Bacteroidales	f__Prevotellaceae	g__Prevotella	NA
	ORAL_T-B-F_Bin_00008	No	533102	130	4082	41.4196	51.7986	0	23	0	checkm	k__Bacteria	p__Bacteroidetes	c__Flavobacteriia	o__Flavobacteriales	f__Flavobacteriaceae	g__Capnocytophaga	NA
	ORAL_T-B-F_Bin_00009	No	593430	92	7028	30.3942	28.777	0	2	0	checkm	k__Bacteria	p__Firmicutes	c__Bacilli	o__Bacillales	f__Gemella	g__Gemella	s__Gemella_haemolysans
	ORAL_T-B-F_Bin_00010	No	632685	58	14058	35.5619	62.5899	0	24	0	manual	k__Bacteria	TM7	TM7	TM7	TM7	TM7	TM7
	ORAL_T-B-F_Bin_00011	No	522075	75	8001	41.2511	54.6763	0.719424	20	0	manual	k__Bacteria	TM7	TM7	TM7	TM7	TM7	TM7
	ORAL_T-B-F_Bin_00012	No	1140038	288	4036	57.3731	47.482	0.719424	24	0	checkm	k__Bacteria	p__Actinobacteria	c__Actinobacteria	o__Actinomycetales	f__Corynebacteriaceae	g__Corynebacterium	s__Corynebacterium_matruchotii
	ORAL_T-B-F_Bin_00013	No	1690993	122	18319	30.2654	66.9065	1.43885	15	0	checkm	k__Bacteria	p__Firmicutes	c__Bacilli	o__Bacillales	f__Gemella	g__Gemella	NA
	ORAL_T-B-F_Bin_00014	No	559152	79	8981	35.9212	50.3597	1.43885	19	1	manual	k__Bacteria	TM7	TM7	TM7	TM7	TM7	TM7
	ORAL_T-B-F_Bin_00015	No	1395396	114	15203	33.1177	59.7122	0.719424	13	0	checkm	k__Bacteria	p__Firmicutes	c__Bacilli	o__Lactobacillales	f__Carnobacteriaceae	g__Granulicatella	NA
	ORAL_T-B-F_Bin_00016	No	582099	164	3398	37.4851	46.0432	5.03597	20	3	checkm	k__Bacteria	p__Firmicutes	c__Clostridia	o__Clostridiales	f__Eubacteriaceae	g__Eubacterium	NA
	ORAL_T-B-F_Bin_00017	Yes	2066376	244	10663	50.9544	66.1871	1.43885	16	0	checkm	k__Bacteria	p__Proteobacteria	c__Betaproteobacteria	o__Neisseriales	f__Neisseriaceae	g__Neisseria	NA
	ORAL_T-B-F_Bin_00018	No	769716	207	3553	32.397	46.0432	0	20	0	checkm	k__Bacteria	p__Fusobacteria	c__Fusobacteriia	o__Fusobacteriales	f__Leptotrichiaceae	g__Leptotrichia	NA
	ORAL_T-B-F_Bin_00020	No	783054	181	4287	42.707	32.3741	0	15	0	checkm	k__Bacteria	p__Bacteroidetes	c__Bacteroidia	o__Bacteroidales	f__Prevotellaceae	g__Prevotella	NA
	ORAL_T-B-F_Bin_00021	No	956219	211	4594	55.9229	41.7266	0.719424	11	0	checkm	k__Bacteria	p__Actinobacteria	c__Actinobacteria	o__Actinomycetales	f__Actinomycetaceae	g__Actinomyces	NA
	ORAL_T-B-F_Bin_00022	No	1151371	206	6458	49.2175	33.8129	0	11	0	checkm	k__Bacteria	p__Bacteroidetes	c__Bacteroidia	o__Bacteroidales	f__Prevotellaceae	g__Prevotella	NA
	ORAL_T-B-F_Bin_00023	No	1676294	316	5981	66.0883	40.2878	2.8777	5	0	checkm	k__Bacteria	p__Actinobacteria	c__Actinobacteria	o__Actinomycetales	f__Actinomycetaceae	g__Actinomyces	NA
	ORAL_T-B-F_Bin_00025	No	661610	164	4007	50.3166	28.777	0	16	0	checkm	k__Bacteria	p__Proteobacteria	c__Betaproteobacteria	o__Neisseriales	f__Neisseriaceae	g__Neisseria	NA
	ORAL_T-B-F_Bin_00026	Yes	1102847	120	11986	66.7522	27.3381	1.43885	5	0	checkm	k__Bacteria	p__Actinobacteria	c__Actinobacteria	o__Actinomycetales	f__Actinomycetaceae	g__Actinomyces	NA
	ORAL_T-B-F_Bin_00027	No	733482	189	3819	44.131	22.3022	0	2	0	checkm	k__Bacteria	p__Bacteroidetes	c__Bacteroidia	o__Bacteroidales	f__Prevotellaceae	g__Prevotella	NA
	ORAL_T-B-F_Bin_00028	No	1281216	297	4359	40.7825	23.741	4.31655	5	0	checkm	k__Bacteria	p__Firmicutes	c__Bacilli	o__Lactobacillales	f__Streptococcaceae	g__Streptococcus	NA
	ORAL_T-B-F_Bin_00029	No	1180760	241	5103	38.4701	28.0576	0.719424	2	0	checkm	k__Bacteria	p__Firmicutes	c__Negativicutes	o__Selenomonadales	f__Veillonellaceae	g__Veillonella	s__Veillonella_atypica
	ORAL_T-B-F_Bin_00030	No	767826	188	3998	40.0928	20.1439	0	3	0	checkm	k__Bacteria	p__Firmicutes	c__Clostridia	o__Clostridiales	NA	NA	NA
	ORAL_T-B-F_Bin_00031	No	627216	143	4375	39.4146	17.9856	1.43885	1	1	checkm	k__Bacteria	p__Firmicutes	c__Negativicutes	o__Selenomonadales	f__Veillonellaceae	g__Veillonella	s__Veillonella_parvula
	ORAL_T-B-F_Bin_00033	No	500584	122	3856	38.8054	12.9496	0	4	0	checkm	k__Bacteria	p__Firmicutes	c__Bacilli	o__Lactobacillales	f__Streptococcaceae	g__Streptococcus	NA
	ORAL_T-B-F_Bin_00034	No	838341	196	4102	40.3175	11.5108	2.8777	2	0	checkm	k__Bacteria	p__Firmicutes	c__Bacilli	o__Lactobacillales	f__Streptococcaceae	g__Streptococcus	s__Streptococcus_infantis
	ORAL_T-B-F_Bin_00035	No	736543	155	4851	37.9549	13.6691	0	2	0	checkm	k__Bacteria	p__Proteobacteria	c__Gammaproteobacteria	o__Pasteurellales	f__Pasteurellaceae	g__Haemophilus	s__Haemophilus_haemolyticus
	ORAL_T-B-F_Bin_00036	No	944942	215	4115	39.4468	12.9496	0	1	0	checkm	k__Bacteria	p__Firmicutes	c__Bacilli	o__Lactobacillales	f__Streptococcaceae	g__Streptococcus	s__Streptococcus_salivarius
	ORAL_T-B-F_Bin_00037	No	714568	209	3084	41.1737	17.2662	5.03597	4	0	checkm	k__Bacteria	p__Firmicutes	c__Bacilli	o__Lactobacillales	f__Streptococcaceae	g__Streptococcus	NA
	ORAL_T-B-F_Bin_00038	No	585239	146	3795	38.2199	16.5468	0	5	0	checkm	k__Bacteria	p__Firmicutes	c__Negativicutes	o__Selenomonadales	f__Veillonellaceae	g__Veillonella	NA
	ORAL_T-B-F_Bin_00039	No	614396	169	3540	59.3802	10.7914	0	0	0	manual	k__Bacteria	p__Actinobacteria	NA	NA	NA	NA	NA
	ORAL_T-B-F_Bin_00041	No	601342	158	3761	39.9108	7.91367	0	0	0	manual	k__Bacteria	p__Bacteroidetes	c__Bacteroidia	o__Bacteroidales	f__Prevotellaceae	g__Prevotella	NA
	ORAL_T-B-F_Bin_00042	No	575742	150	3707	65.6432	5.7554	0	0	0	manual	k__Bacteria	p__Actinobacteria	c__Actinobacteria	o__Actinomycetales	f__Actinomycetaceae	g__Actinomyces	NA
	ORAL_T-B-F_Bin_00045	No	719432	138	5948	26.5904	5.03597	0.719424	0	0	manual	k__Bacteria	p__Fusobacteria	c__Fusobacteriia	o__Fusobacteriales	f__Fusobacteriaceae	g__Fusobacterium	NA
	ORAL_T-B-F_MAG_00001	No	3080510	160	28375	44.4491	91.3669	2.15827	42	1	checkm	k__Bacteria	p__Bacteroidetes	c__Bacteroidia	o__Bacteroidales	f__Prevotellaceae	g__Prevotella	NA
	ORAL_T-B-F_MAG_00002	No	1415771	310	4733	40.8377	73.3813	0	42	0	checkm	k__Bacteria	p__Bacteroidetes	c__Flavobacteriia	o__Flavobacteriales	f__Flavobacteriaceae	g__Capnocytophaga	NA
	ORAL_T-B-F_MAG_00004	Yes	912690	42	33734	34.9025	73.3813	0.719424	39	0	manual	k__Bacteria	Candidate division SR1	Candidate division SR1	Candidate division SR1	Candidate division SR1	Candidate division SR1	Candidate division SR1
	ORAL_T-B-F_MAG_00005	No	1078270	179	7002	48.0106	80.5755	5.03597	42	0	checkm	k__Bacteria	p__Actinobacteria	c__Actinobacteria	o__Coriobacteriales	f__Coriobacteriaceae	NA	NA
	ORAL_T-B-M_Bin_00016	No	732640	190	3642	37.8721	50.3597	0	29	0	checkm	k__Bacteria	p__Bacteroidetes	c__Bacteroidia	o__Bacteroidales	f__Prevotellaceae	g__Prevotella	NA
	ORAL_T-B-M_Bin_00017	No	1689690	307	6096	39.4656	59.7122	2.15827	18	0	checkm	k__Bacteria	p__Firmicutes	c__Clostridia	o__Clostridiales	NA	NA	NA
	ORAL_T-B-M_Bin_00018	Yes	2142141	131	23981	54.4491	64.7482	2.15827	15	0	checkm	k__Bacteria	p__Bacteroidetes	c__Bacteroidia	o__Bacteroidales	f__Prevotellaceae	g__Prevotella	NA
	ORAL_T-B-M_Bin_00019	No	1301054	251	5456	42.7119	48.2014	0.719424	22	0	checkm	k__Bacteria	p__Firmicutes	c__Clostridia	o__Clostridiales	f__Lachnospiraceae	g__Oribacterium	NA
	ORAL_T-B-M_Bin_00021	No	740383	145	5476	64.1203	30.9353	0	20	0	checkm	k__Bacteria	p__Actinobacteria	c__Actinobacteria	o__Actinomycetales	f__Actinomycetaceae	g__Actinomyces	NA
	ORAL_T-B-M_Bin_00024	No	805754	219	3684	36.4708	37.4101	1.43885	12	0	checkm	k__Bacteria	p__Firmicutes	c__Clostridia	o__Clostridiales	f__Eubacteriaceae	g__Eubacterium	NA
	ORAL_T-B-M_Bin_00025	No	680763	118	7056	27.4403	19.4245	0	15	0	checkm	k__Bacteria	p__Fusobacteria	c__Fusobacteriia	o__Fusobacteriales	f__Fusobacteriaceae	g__Fusobacterium	NA
	ORAL_T-B-M_Bin_00026	No	532481	157	3262	39.4489	28.777	1.43885	18	0	checkm	k__Bacteria	p__Firmicutes	c__Clostridia	o__Clostridiales	NA	NA	NA
	ORAL_T-B-M_Bin_00027	No	913331	219	4350	43.9546	34.5324	2.15827	8	0	checkm	k__Bacteria	p__Firmicutes	c__Clostridia	o__Clostridiales	f__Lachnospiraceae	g__Oribacterium	NA
	ORAL_T-B-M_Bin_00028	No	1178581	215	6076	38.8075	41.7266	2.15827	5	0	checkm	k__Bacteria	p__Firmicutes	c__Negativicutes	o__Selenomonadales	f__Veillonellaceae	g__Veillonella	s__Veillonella_atypica
	ORAL_T-B-M_Bin_00029	No	1107916	232	4904	55.7349	32.3741	0	6	0	checkm	k__Bacteria	p__Actinobacteria	c__Actinobacteria	o__Actinomycetales	f__Actinomycetaceae	g__Actinomyces	NA
	ORAL_T-B-M_Bin_00030	No	845775	199	4185	30.3641	33.8129	0	5	0	checkm	k__Bacteria	p__Firmicutes	c__Bacilli	o__Bacillales	f__Gemella	g__Gemella	NA
	ORAL_T-B-M_Bin_00031	No	1229125	289	4295	64.7908	35.9712	0	7	0	checkm	k__Bacteria	p__Actinobacteria	c__Actinobacteria	o__Actinomycetales	f__Actinomycetaceae	g__Actinomyces	NA
	ORAL_T-B-M_Bin_00032	No	1256584	127	13253	40.9734	38.1295	0	2	0	checkm	k__Bacteria	p__Firmicutes	c__Bacilli	o__Lactobacillales	f__Streptococcaceae	g__Streptococcus	NA
	ORAL_T-B-M_Bin_00033	No	964229	248	3765	65.8808	22.3022	2.15827	3	0	checkm	k__Bacteria	p__Actinobacteria	c__Actinobacteria	o__Actinomycetales	f__Actinomycetaceae	g__Actinomyces	NA
	ORAL_T-B-M_Bin_00034	No	929579	162	6331	52.0662	25.1799	0	5	0	checkm	k__Bacteria	p__Proteobacteria	c__Betaproteobacteria	o__Neisseriales	f__Neisseriaceae	g__Neisseria	NA
	ORAL_T-B-M_Bin_00035	No	506683	148	3225	42.1728	12.9496	0	3	0	checkm	k__Bacteria	p__Firmicutes	c__Clostridia	o__Clostridiales	f__Lachnospiraceae	g__Oribacterium	NA
	ORAL_T-B-M_Bin_00037	No	606800	121	5159	65.929	21.5827	0	8	0	checkm	k__Bacteria	p__Actinobacteria	c__Actinobacteria	o__Actinomycetales	f__Actinomycetaceae	g__Actinomyces	NA
	ORAL_T-B-M_Bin_00038	No	539955	147	3524	37.9745	12.2302	0	3	0	checkm	k__Bacteria	p__Firmicutes	c__Negativicutes	o__Selenomonadales	f__Veillonellaceae	g__Veillonella	NA
	ORAL_T-B-M_Bin_00039	No	795963	212	3517	41.0543	14.3885	4.31655	2	0	checkm	k__Bacteria	p__Firmicutes	c__Bacilli	o__Lactobacillales	f__Streptococcaceae	g__Streptococcus	NA
	ORAL_T-B-M_Bin_00040	No	520792	119	4404	38.1353	10.7914	0	2	0	checkm	k__Bacteria	p__Firmicutes	c__Negativicutes	o__Selenomonadales	f__Veillonellaceae	g__Veillonella	NA
	ORAL_T-B-M_Bin_00042	No	687232	70	13883	27.94	2.15827	0	0	0	manual	k__Bacteria	p__Firmicutes	NA	NA	NA	NA	NA
	ORAL_T-B-M_Bin_00043	No	556667	110	5517	41.2221	4.31655	0	0	0	manual	k__Bacteria	p__Bacteroidetes	c__Bacteroidia	o__Bacteroidales	f__Prevotellaceae	g__Prevotella	NA
	ORAL_T-B-M_MAG_00001	No	1848329	48	76035	36.6856	97.8417	0.719424	43	0	checkm	k__Bacteria	p__Bacteroidetes	c__Flavobacteriia	o__Flavobacteriales	f__Flavobacteriaceae	NA	NA
	ORAL_T-B-M_MAG_00002	No	1844169	186	12254	58.0418	97.1223	0.719424	42	0	checkm	k__Bacteria	p__Actinobacteria	c__Actinobacteria	o__Actinomycetales	f__Actinomycetaceae	g__Actinomyces	s__Actinomyces_graevenitzii
	ORAL_T-B-M_MAG_00003	No	2222576	130	23764	55.5723	96.4029	1.43885	43	0	checkm	k__Bacteria	p__Bacteroidetes	c__Bacteroidia	o__Bacteroidales	f__Porphyromonadaceae	g__Porphyromonas	NA
	ORAL_T-B-M_MAG_00004	No	1736330	68	40184	37.1381	99.2806	0.719424	43	0	checkm	k__Bacteria	p__Firmicutes	c__Clostridia	o__Clostridiales	f__Peptostreptococcaceae	g__Peptostreptococcus	NA
	ORAL_T-B-M_MAG_00005	No	2594954	132	29342	36.7553	96.4029	0.719424	43	0	checkm	k__Bacteria	p__Bacteroidetes	c__Bacteroidia	o__Bacteroidales	f__Prevotellaceae	g__Prevotella	NA
	ORAL_T-B-M_MAG_00006	Yes	2630186	60	60829	41.8244	97.1223	0.719424	42	1	checkm	k__Bacteria	p__Bacteroidetes	c__Bacteroidia	o__Bacteroidales	f__Prevotellaceae	g__Prevotella	NA
	ORAL_T-B-M_MAG_00007	No	1990680	123	27810	54.4347	95.6835	1.43885	42	0	checkm	k__Bacteria	p__Bacteroidetes	c__Bacteroidia	o__Bacteroidales	NA	NA	NA
	ORAL_T-B-M_MAG_00008	No	1977728	107	27411	28.9368	98.5612	1.43885	41	1	checkm	k__Bacteria	p__Fusobacteria	c__Fusobacteriia	o__Fusobacteriales	f__Leptotrichiaceae	g__Leptotrichia	NA
	ORAL_T-B-M_MAG_00009	No	2242863	160	20479	57.2047	92.8058	0	38	0	checkm	k__Bacteria	p__Firmicutes	c__Negativicutes	o__Selenomonadales	f__Veillonellaceae	g__Selenomonas	NA
	ORAL_T-B-M_MAG_00010	No	2249097	79	45593	54.6324	97.1223	2.8777	41	0	checkm	k__Bacteria	p__Firmicutes	c__Clostridia	o__Clostridiales	f__Eubacteriaceae	g__Eubacterium	NA
	ORAL_T-B-M_MAG_00011	No	737482	72	14524	41.4834	81.295	0.719424	38	1	manual	k__Bacteria	TM7	TM7	TM7	TM7	TM7	TM7
	ORAL_T-B-M_MAG_00012	No	738377	35	38796	40.9139	78.4173	0	36	0	manual	k__Bacteria	TM7	TM7	TM7	TM7	TM7	TM7
	ORAL_T-B-M_MAG_00013	No	1112479	162	7651	48.4194	78.4173	0.719424	38	0	checkm	k__Bacteria	p__Actinobacteria	c__Actinobacteria	o__Coriobacteriales	f__Coriobacteriaceae	NA	NA
	ORAL_T-B-M_MAG_00015	No	1895535	123	22731	39.2038	76.259	0.719424	27	0	checkm	k__Bacteria	p__Proteobacteria	c__Gammaproteobacteria	o__Pasteurellales	f__Pasteurellaceae	NA	NA
	ORAL_T-C-F_Bin_00012	No	974231	136	8682	57.8934	66.1871	1.43885	38	0	checkm	k__Bacteria	p__Actinobacteria	c__Actinobacteria	o__Actinomycetales	f__Actinomycetaceae	g__Actinomyces	s__Actinomyces_graevenitzii
	ORAL_T-C-F_Bin_00013	No	1588157	277	6351	45.6975	69.0647	0	32	0	checkm	k__Bacteria	p__Bacteroidetes	c__Bacteroidia	o__Bacteroidales	f__Prevotellaceae	g__Prevotella	NA
	ORAL_T-C-F_Bin_00014	No	785066	103	8991	40.9998	56.1151	0.719424	26	0	checkm	k__Bacteria	p__Firmicutes	c__Clostridia	o__Clostridiales	NA	NA	NA
	ORAL_T-C-F_Bin_00016	No	618980	46	20761	28.8533	53.2374	0	33	0	checkm	k__Bacteria	p__Firmicutes	c__Clostridia	o__Clostridiales	f__Clostridiales_Family_XI._Incertae_Sedis	g__Finegoldia	NA
	ORAL_T-C-F_Bin_00018	No	1926895	374	5843	44.666	68.3453	1.43885	27	1	checkm	k__Bacteria	p__Bacteroidetes	c__Bacteroidia	o__Bacteroidales	f__Prevotellaceae	g__Prevotella	NA
	ORAL_T-C-F_Bin_00019	No	1380918	251	6112	55.2836	53.2374	1.43885	21	0	checkm	k__Bacteria	p__Bacteroidetes	c__Bacteroidia	o__Bacteroidales	f__Prevotellaceae	g__Prevotella	NA
	ORAL_T-C-F_Bin_00020	No	1355014	273	5045	47.3019	55.3957	0	27	0	checkm	k__Bacteria	p__Bacteroidetes	c__Bacteroidia	o__Bacteroidales	f__Prevotellaceae	g__Prevotella	NA
	ORAL_T-C-F_Bin_00021	No	1246158	278	4458	38.1082	43.1655	1.43885	26	0	checkm	k__Bacteria	p__Bacteroidetes	c__Bacteroidia	o__Bacteroidales	f__Prevotellaceae	g__Prevotella	NA
	ORAL_T-C-F_Bin_00022	No	576311	145	4063	40.8611	52.518	0	22	0	checkm	k__Bacteria	p__Firmicutes	c__Clostridia	o__Clostridiales	NA	NA	NA
	ORAL_T-C-F_Bin_00023	No	728663	108	8382	30.0742	50.3597	1.43885	28	0	checkm	k__Bacteria	p__Fusobacteria	c__Fusobacteriia	o__Fusobacteriales	f__Leptotrichiaceae	g__Leptotrichia	NA
	ORAL_T-C-F_Bin_00026	Yes	1886290	219	11029	54.237	61.1511	1.43885	15	0	checkm	k__Bacteria	p__Bacteroidetes	c__Bacteroidia	o__Bacteroidales	f__Prevotellaceae	g__Prevotella	NA
	ORAL_T-C-F_Bin_00028	No	2016322	295	8461	38.8997	62.5899	2.15827	17	0	checkm	k__Bacteria	p__Firmicutes	c__Clostridia	o__Clostridiales	NA	NA	NA
	ORAL_T-C-F_Bin_00029	No	602376	160	3606	31.0973	38.8489	0	22	0	checkm	k__Bacteria	p__Fusobacteria	c__Fusobacteriia	o__Fusobacteriales	f__Leptotrichiaceae	g__Leptotrichia	NA
	ORAL_T-C-F_Bin_00030	No	1562980	218	9044	56.9839	53.9568	2.15827	10	1	checkm	k__Bacteria	p__Actinobacteria	c__Actinobacteria	o__Actinomycetales	f__Actinomycetaceae	g__Actinomyces	NA
	ORAL_T-C-F_Bin_00031	No	1368106	288	5000	36.6774	46.7626	1.43885	9	0	checkm	k__Bacteria	p__Firmicutes	c__Clostridia	o__Clostridiales	f__Eubacteriaceae	g__Eubacterium	NA
	ORAL_T-C-F_Bin_00032	No	865595	198	4491	28.7713	38.8489	3.59712	15	0	checkm	k__Bacteria	p__Fusobacteria	c__Fusobacteriia	o__Fusobacteriales	f__Leptotrichiaceae	g__Leptotrichia	NA
	ORAL_T-C-F_Bin_00033	No	2387998	201	18453	41.7404	51.7986	7.91367	9	0	checkm	k__Bacteria	p__Bacteroidetes	c__Bacteroidia	o__Bacteroidales	f__Prevotellaceae	g__Prevotella	s__Prevotella_veroralis
	ORAL_T-C-F_Bin_00034	No	866602	198	4249	41.3092	23.0216	0	12	0	checkm	k__Bacteria	p__Bacteroidetes	c__Bacteroidia	o__Bacteroidales	f__Prevotellaceae	g__Prevotella	NA
	ORAL_T-C-F_Bin_00036	No	585184	83	8726	26.3731	36.6906	0.719424	7	0	checkm	k__Bacteria	p__Firmicutes	c__Clostridia	o__Clostridiales	f__Clostridiales_Family_XI._Incertae_Sedis	g__Finegoldia	NA
	ORAL_T-C-F_Bin_00037	Yes	2021266	247	9879	41.2393	39.5683	4.31655	8	0	checkm	k__Bacteria	p__Bacteroidetes	c__Bacteroidia	o__Bacteroidales	f__Prevotellaceae	g__Prevotella	NA
	ORAL_T-C-F_Bin_00038	No	788870	180	4248	63.9664	24.4604	4.31655	9	0	checkm	k__Bacteria	p__Actinobacteria	c__Actinobacteria	o__Actinomycetales	f__Actinomycetaceae	g__Actinomyces	NA
	ORAL_T-C-F_Bin_00039	No	517380	114	4621	39.0283	19.4245	0	12	0	checkm	k__Bacteria	p__Firmicutes	c__Clostridia	o__Clostridiales	NA	NA	NA
	ORAL_T-C-F_Bin_00040	No	725663	196	3599	58.3853	28.777	0	6	0	checkm	k__Bacteria	p__Actinobacteria	c__Actinobacteria	o__Actinomycetales	f__Corynebacteriaceae	g__Corynebacterium	NA
	ORAL_T-C-F_Bin_00041	No	1225657	329	3441	68.5073	25.1799	1.43885	14	0	checkm	k__Bacteria	p__Actinobacteria	c__Actinobacteria	o__Actinomycetales	f__Actinomycetaceae	g__Actinomyces	s__Actinomyces_naeslundii
	ORAL_T-C-F_Bin_00042	No	972972	221	4337	53.4678	23.741	0	4	0	checkm	k__Bacteria	p__Actinobacteria	c__Actinobacteria	o__Actinomycetales	f__Micrococcaceae	g__Rothia	s__Rothia_dentocariosa
	ORAL_T-C-F_Bin_00043	No	523703	105	5043	28.7141	28.0576	0	8	0	checkm	k__Bacteria	p__Firmicutes	c__Bacilli	o__Bacillales	f__Gemella	g__Gemella	NA
	ORAL_T-C-F_Bin_00044	No	603676	76	9663	42.228	27.3381	1.43885	6	0	checkm	k__Bacteria	p__Firmicutes	c__Clostridia	o__Clostridiales	NA	NA	NA
	ORAL_T-C-F_Bin_00045	No	1303448	248	5880	64.4833	30.9353	7.91367	7	1	checkm	k__Bacteria	p__Actinobacteria	c__Actinobacteria	o__Actinomycetales	f__Actinomycetaceae	g__Actinomyces	NA
	ORAL_T-C-F_Bin_00046	No	657448	183	3488	42.8351	20.8633	0.719424	5	0	checkm	k__Bacteria	p__Firmicutes	c__Clostridia	o__Clostridiales	f__Lachnospiraceae	g__Oribacterium	NA
	ORAL_T-C-F_Bin_00047	No	1174808	290	4022	41.1803	18.705	0	9	0	checkm	k__Bacteria	p__Bacteroidetes	c__Bacteroidia	o__Bacteroidales	f__Prevotellaceae	g__Prevotella	NA
	ORAL_T-C-F_Bin_00049	No	529000	87	6897	53.5116	14.3885	0	3	0	checkm	k__Bacteria	p__Proteobacteria	c__Betaproteobacteria	o__Neisseriales	f__Neisseriaceae	g__Neisseria	NA
	ORAL_T-C-F_Bin_00050	No	559656	135	4384	66.3735	16.5468	0	2	0	checkm	k__Bacteria	p__Actinobacteria	c__Actinobacteria	o__Actinomycetales	f__Actinomycetaceae	g__Actinomyces	NA
	ORAL_T-C-F_Bin_00051	No	692046	103	7454	39.0829	20.1439	0	0	0	manual	k__Bacteria	p__Firmicutes	c__Negativicutes	o__Selenomonadales	f__Veillonellaceae	g__Veillonella	s__Veillonella_tobetsuensis
	ORAL_T-C-F_Bin_00052	No	704130	129	6125	50.0354	10.7914	0	1	0	checkm	k__Bacteria	p__Proteobacteria	c__Betaproteobacteria	o__Neisseriales	f__Neisseriaceae	g__Neisseria	NA
	ORAL_T-C-F_Bin_00053	No	628484	158	3885	41.0866	10.7914	0	1	0	checkm	k__Bacteria	p__Firmicutes	c__Bacilli	o__Lactobacillales	f__Streptococcaceae	g__Streptococcus	NA
	ORAL_T-C-F_Bin_00054	No	506991	68	8924	36.6526	12.2302	0	4	0	checkm	k__Bacteria	p__Firmicutes	c__Negativicutes	o__Selenomonadales	f__Veillonellaceae	g__Veillonella	NA
	ORAL_T-C-F_Bin_00055	No	797427	135	6898	63.2685	5.7554	0.719424	0	0	manual	k__Bacteria	p__Actinobacteria	NA	NA	NA	NA	NA
	ORAL_T-C-F_Bin_00056	No	885299	205	4502	38.2082	5.7554	0.719424	2	0	checkm	k__Bacteria	p__Firmicutes	c__Bacilli	o__Lactobacillales	f__Streptococcaceae	g__Streptococcus	s__Streptococcus_parasanguinis
	ORAL_T-C-F_Bin_00057	No	506939	128	3741	38.1485	2.15827	0	0	0	manual	k__Bacteria	p__Firmicutes	NA	NA	NA	NA	NA
	ORAL_T-C-F_Bin_00058	No	846071	82	19312	39.9083	5.7554	1.43885	0	2	checkm	k__Bacteria	NA	NA	NA	NA	NA	NA
	ORAL_T-C-F_Bin_00059	No	531084	111	4831	38.09	0	0	0	0	manual	k__Bacteria	p__Bacteroidetes	c__Bacteroidia	o__Bacteroidales	f__Prevotellaceae	g__Prevotella	NA
	ORAL_T-C-F_MAG_00001	No	3122850	132	38206	44.4405	95.6835	1.43885	43	0	checkm	k__Bacteria	p__Bacteroidetes	c__Bacteroidia	o__Bacteroidales	f__Prevotellaceae	g__Prevotella	NA
	ORAL_T-C-F_MAG_00002	No	2270227	119	29905	40.9579	97.1223	0.719424	43	0	checkm	k__Bacteria	p__Bacteroidetes	c__Flavobacteriia	o__Flavobacteriales	f__Flavobacteriaceae	g__Capnocytophaga	NA
	ORAL_T-C-F_MAG_00003	No	2328978	181	16717	45.2201	95.6835	0.719424	43	0	checkm	k__Bacteria	p__Spirochaetes	c__Spirochaetia	o__Spirochaetales	f__Spirochaetaceae	g__Treponema	NA
	ORAL_T-C-F_MAG_00004	No	1928742	180	14820	39.8365	97.1223	2.15827	43	0	checkm	k__Bacteria	p__Firmicutes	c__Clostridia	o__Clostridiales	f__Eubacteriaceae	g__Eubacterium	NA
	ORAL_T-C-F_MAG_00005	Yes	1285248	188	8165	38.1054	94.2446	0.719424	43	0	checkm	k__Bacteria	p__Firmicutes	c__Clostridia	o__Clostridiales	f__Peptostreptococcaceae	g__Peptostreptococcus	NA
	ORAL_T-C-F_MAG_00006	Yes	2607471	247	13946	36.9257	97.1223	2.15827	43	0	checkm	k__Bacteria	p__Bacteroidetes	c__Bacteroidia	o__Bacteroidales	f__Prevotellaceae	g__Prevotella	NA
	ORAL_T-C-F_MAG_00007	No	1845593	241	9179	40.5639	92.0863	2.15827	43	0	checkm	k__Bacteria	p__Spirochaetes	c__Spirochaetia	o__Spirochaetales	f__Spirochaetaceae	g__Treponema	NA
	ORAL_T-C-F_MAG_00008	No	826344	37	36446	41.5202	82.7338	0.719424	38	1	manual	k__Bacteria	TM7	TM7	TM7	TM7	TM7	TM7
	ORAL_T-C-F_MAG_00009	No	1163699	217	5702	40.5799	82.0144	0.719424	39	1	checkm	k__Bacteria	p__Firmicutes	c__Clostridia	o__Clostridiales	NA	NA	NA
	ORAL_T-C-F_MAG_00010	No	1447469	210	9505	53.0474	79.1367	0.719424	40	0	checkm	k__Bacteria	p__Bacteroidetes	c__Bacteroidia	o__Bacteroidales	NA	NA	NA
	ORAL_T-C-F_MAG_00011	No	774120	114	8060	24.0396	79.1367	2.8777	40	0	manual	k__Bacteria	NA	NA	NA	NA	NA	NA
	ORAL_T-C-F_MAG_00015	No	2412851	282	10594	57.2584	80.5755	0.719424	22	0	checkm	k__Bacteria	p__Bacteroidetes	c__Bacteroidia	o__Bacteroidales	f__Porphyromonadaceae	NA	NA
	ORAL_T-C-F_MAG_00024	No	1802914	237	9800	31.3247	71.223	0.719424	21	0	checkm	k__Bacteria	p__Fusobacteria	c__Fusobacteriia	o__Fusobacteriales	f__Leptotrichiaceae	g__Leptotrichia	NA
	ORAL_T-C-M_Bin_00010	No	1025285	221	4748	45.7105	69.0647	4.31655	33	0	checkm	k__Bacteria	p__Firmicutes	c__Negativicutes	o__Selenomonadales	f__Veillonellaceae	g__Megasphaera	NA
	ORAL_T-C-M_Bin_00011	No	511257	25	33853	32.9089	63.3094	0.719424	33	0	manual	k__Bacteria	TM7	TM7	TM7	TM7	TM7	TM7
	ORAL_T-C-M_Bin_00012	No	648113	59	17670	41.4208	66.1871	0	28	1	manual	k__Bacteria	TM7	TM7	TM7	TM7	TM7	TM7
	ORAL_T-C-M_Bin_00013	No	1700214	322	5779	56.6301	64.7482	2.15827	30	0	checkm	k__Bacteria	p__Actinobacteria	c__Actinobacteria	o__Actinomycetales	f__Corynebacteriaceae	g__Corynebacterium	s__Corynebacterium_matruchotii
	ORAL_T-C-M_Bin_00015	No	684534	101	7901	41.0803	64.0288	0	29	0	manual	k__Bacteria	TM7	TM7	TM7	TM7	TM7	TM7
	ORAL_T-C-M_Bin_00017	No	968969	192	5171	28.5627	69.0647	1.43885	30	1	checkm	k__Bacteria	p__Fusobacteria	c__Fusobacteriia	o__Fusobacteriales	f__Leptotrichiaceae	g__Leptotrichia	NA
	ORAL_T-C-M_Bin_00018	No	1249782	158	10548	39.6736	59.7122	0	32	0	checkm	k__Bacteria	p__Firmicutes	c__Clostridia	o__Clostridiales	NA	NA	NA
	ORAL_T-C-M_Bin_00019	Yes	1885024	158	17269	56.4752	68.3453	0.719424	18	0	checkm	k__Bacteria	p__Actinobacteria	c__Actinobacteria	o__Actinomycetales	f__Actinomycetaceae	g__Actinomyces	NA
	ORAL_T-C-M_Bin_00020	No	941093	100	13415	25.6949	65.4676	2.8777	21	0	checkm	k__Bacteria	p__Firmicutes	c__Clostridia	o__Clostridiales	NA	NA	NA
	ORAL_T-C-M_Bin_00021	No	721855	184	3825	57.0725	50.3597	8.63309	24	6	checkm	k__Bacteria	p__Actinobacteria	c__Actinobacteria	o__Actinomycetales	f__Actinomycetaceae	g__Actinomyces	s__Actinomyces_graevenitzii
	ORAL_T-C-M_Bin_00022	No	476713	64	9266	35.2808	47.482	0	15	0	manual	k__Bacteria	TM7	TM7	TM7	TM7	TM7	TM7
	ORAL_T-C-M_Bin_00023	No	546590	111	5204	31.3958	27.3381	0	26	0	checkm	k__Bacteria	p__Bacteroidetes	c__Flavobacteriia	o__Flavobacteriales	f__Flavobacteriaceae	NA	NA
	ORAL_T-C-M_Bin_00024	Yes	1514907	218	8063	36.8753	69.7842	0.719424	16	0	checkm	k__Bacteria	p__Bacteroidetes	c__Flavobacteriia	o__Flavobacteriales	f__Flavobacteriaceae	NA	NA
	ORAL_T-C-M_Bin_00025	No	1930888	172	15584	40.271	64.7482	0	9	0	checkm	k__Bacteria	p__Proteobacteria	c__Gammaproteobacteria	o__Pasteurellales	f__Pasteurellaceae	NA	NA
	ORAL_T-C-M_Bin_00026	No	1682587	289	6580	56.1539	46.0432	1.43885	14	0	checkm	k__Bacteria	p__Bacteroidetes	c__Bacteroidia	o__Bacteroidales	f__Porphyromonadaceae	g__Porphyromonas	NA
	ORAL_T-C-M_Bin_00027	No	662480	155	4546	40.1108	43.1655	0.719424	17	0	checkm	k__Bacteria	p__Firmicutes	c__Clostridia	o__Clostridiales	f__Eubacteriaceae	g__Eubacterium	NA
	ORAL_T-C-M_Bin_00028	No	1732970	383	4765	64.4273	51.7986	0	14	0	checkm	k__Bacteria	p__Actinobacteria	c__Actinobacteria	o__Actinomycetales	f__Propionibacteriaceae	NA	NA
	ORAL_T-C-M_Bin_00029	No	959858	133	9179	27.6208	48.9209	2.8777	15	0	manual	k__Bacteria	p__Firmicutes	NA	NA	NA	NA	NA
	ORAL_T-C-M_Bin_00030	No	1523369	267	6199	44.6064	48.9209	0.719424	9	1	checkm	k__Bacteria	p__Bacteroidetes	c__Bacteroidia	o__Bacteroidales	f__Prevotellaceae	g__Prevotella	NA
	ORAL_T-C-M_Bin_00031	No	2036549	344	6623	41.5022	58.9928	1.43885	14	0	checkm	k__Bacteria	p__Bacteroidetes	c__Bacteroidia	o__Bacteroidales	f__Prevotellaceae	g__Prevotella	NA
	ORAL_T-C-M_Bin_00032	No	582950	139	4136	40.1928	27.3381	1.43885	18	0	checkm	k__Bacteria	p__Firmicutes	c__Bacilli	o__Lactobacillales	f__Aerococcaceae	NA	NA
	ORAL_T-C-M_Bin_00033	Yes	1599828	241	7599	43.0172	50.3597	2.15827	9	0	checkm	k__Bacteria	p__Proteobacteria	c__Gammaproteobacteria	o__Pasteurellales	f__Pasteurellaceae	g__Aggregatibacter	NA
	ORAL_T-C-M_Bin_00034	Yes	1447370	211	8162	63.3436	42.446	0	8	0	checkm	k__Bacteria	p__Actinobacteria	c__Actinobacteria	o__Actinomycetales	f__Actinomycetaceae	g__Actinomyces	NA
	ORAL_T-C-M_Bin_00035	Yes	1053135	202	5517	39.6966	38.8489	0	6	0	checkm	k__Bacteria	p__Firmicutes	c__Negativicutes	o__Selenomonadales	f__Veillonellaceae	g__Veillonella	NA
	ORAL_T-C-M_Bin_00036	No	1780386	287	7198	56.1703	46.7626	2.15827	6	0	checkm	k__Bacteria	p__Bacteroidetes	c__Bacteroidia	o__Bacteroidales	f__Prevotellaceae	g__Prevotella	NA
	ORAL_T-C-M_Bin_00037	No	736206	196	3612	42.862	35.9712	0	14	0	checkm	k__Bacteria	p__Bacteroidetes	c__Flavobacteriia	o__Flavobacteriales	f__Flavobacteriaceae	g__Capnocytophaga	NA
	ORAL_T-C-M_Bin_00038	Yes	1644560	225	9018	26.0811	37.4101	0.719424	5	0	checkm	k__Bacteria	p__Fusobacteria	c__Fusobacteriia	o__Fusobacteriales	f__Fusobacteriaceae	g__Fusobacterium	s__Fusobacterium_nucleatum
	ORAL_T-C-M_Bin_00039	No	865986	164	5655	41.9393	38.8489	0	13	0	checkm	k__Bacteria	p__Bacteroidetes	c__Flavobacteriia	o__Flavobacteriales	f__Flavobacteriaceae	g__Capnocytophaga	NA
	ORAL_T-C-M_Bin_00040	No	866598	220	3781	40.4955	24.4604	0.719424	15	1	checkm	k__Bacteria	p__Bacteroidetes	c__Bacteroidia	o__Bacteroidales	f__Prevotellaceae	g__Prevotella	NA
	ORAL_T-C-M_Bin_00041	No	761701	164	4905	25.8194	40.2878	1.43885	9	0	checkm	k__Bacteria	p__Fusobacteria	c__Fusobacteriia	o__Fusobacteriales	f__Leptotrichiaceae	NA	NA
	ORAL_T-C-M_Bin_00042	No	1358676	222	7031	43.8288	43.1655	2.15827	15	0	checkm	k__Bacteria	p__Firmicutes	c__Clostridia	o__Clostridiales	f__Lachnospiraceae	g__Oribacterium	NA
	ORAL_T-C-M_Bin_00043	No	652585	155	4160	29.4212	32.3741	0	8	0	checkm	k__Bacteria	p__Fusobacteria	c__Fusobacteriia	o__Fusobacteriales	f__Leptotrichiaceae	g__Leptotrichia	NA
	ORAL_T-C-M_Bin_00044	No	835912	199	4242	31.9031	32.3741	0	12	0	checkm	k__Bacteria	p__Fusobacteria	c__Fusobacteriia	o__Fusobacteriales	f__Leptotrichiaceae	g__Leptotrichia	NA
	ORAL_T-C-M_Bin_00045	No	787496	116	8306	42.6368	22.3022	0	1	0	checkm	k__Bacteria	p__Firmicutes	c__Bacilli	o__Lactobacillales	f__Streptococcaceae	g__Streptococcus	s__Streptococcus_australis
	ORAL_T-C-M_Bin_00048	No	2117776	442	4884	64.5227	29.4964	5.7554	13	0	checkm	k__Bacteria	p__Actinobacteria	c__Actinobacteria	o__Actinomycetales	f__Actinomycetaceae	g__Actinomyces	NA
	ORAL_T-C-M_Bin_00049	No	1344496	239	5993	50.9118	32.3741	0	4	0	checkm	k__Bacteria	p__Proteobacteria	c__Betaproteobacteria	o__Neisseriales	f__Neisseriaceae	g__Neisseria	NA
	ORAL_T-C-M_Bin_00050	No	542753	123	4506	27.3052	28.0576	0.719424	4	0	checkm	k__Bacteria	p__Firmicutes	c__Clostridia	o__Clostridiales	f__Peptostreptococcaceae_3	g__Clostridium_3	NA
	ORAL_T-C-M_Bin_00051	No	722573	157	4633	39.2837	23.741	0.719424	2	0	checkm	k__Bacteria	p__Proteobacteria	c__Gammaproteobacteria	o__Pasteurellales	f__Pasteurellaceae	NA	NA
	ORAL_T-C-M_Bin_00052	No	759999	174	4467	37.0185	33.0935	0	10	0	checkm	k__Bacteria	p__Bacteroidetes	c__Bacteroidia	o__Bacteroidales	f__Prevotellaceae	g__Prevotella	NA
	ORAL_T-C-M_Bin_00054	No	735786	165	4369	32.1991	17.2662	1.43885	2	0	checkm	k__Bacteria	p__Fusobacteria	c__Fusobacteriia	o__Fusobacteriales	f__Leptotrichiaceae	NA	NA
	ORAL_T-C-M_Bin_00055	No	820572	236	3294	41.6858	20.1439	3.59712	2	0	checkm	k__Bacteria	p__Firmicutes	c__Bacilli	o__Lactobacillales	f__Streptococcaceae	g__Streptococcus	NA
	ORAL_T-C-M_Bin_00056	No	550837	116	4995	38.6912	16.5468	0	2	0	checkm	k__Bacteria	p__Firmicutes	c__Negativicutes	o__Selenomonadales	f__Veillonellaceae	g__Veillonella	s__Veillonella_parvula
	ORAL_T-C-M_Bin_00057	No	599447	150	4000	53.1076	20.1439	0	3	0	checkm	k__Bacteria	p__Actinobacteria	c__Actinobacteria	o__Actinomycetales	f__Micrococcaceae	g__Rothia	s__Rothia_dentocariosa
	ORAL_T-C-M_Bin_00058	No	776331	219	3456	67.8409	20.8633	0	4	0	checkm	k__Bacteria	p__Actinobacteria	c__Actinobacteria	o__Actinomycetales	f__Actinomycetaceae	g__Actinomyces	NA
	ORAL_T-C-M_Bin_00059	No	913386	187	5288	43.1005	22.3022	0.719424	8	0	checkm	k__Bacteria	p__Firmicutes	c__Clostridia	o__Clostridiales	f__Lachnospiraceae	g__Oribacterium	NA
	ORAL_T-C-M_Bin_00060	No	1050757	173	6932	36.3236	21.5827	4.31655	4	0	manual	k__Bacteria	p__Firmicutes	c__Erysipelotrichia	o__Erysipelotrichales	f__Erysipelotrichaceae	g__Solobacterium	NA
	ORAL_T-C-M_Bin_00061	No	626518	160	3791	67.0949	21.5827	4.31655	3	0	checkm	k__Bacteria	p__Actinobacteria	c__Actinobacteria	o__Actinomycetales	f__Actinomycetaceae	g__Actinomyces	NA
	ORAL_T-C-M_Bin_00062	No	756805	172	3980	55.1464	24.4604	0	6	0	checkm	k__Bacteria	p__Firmicutes	c__Clostridia	o__Clostridiales	f__Eubacteriaceae	g__Eubacterium	NA
	ORAL_T-C-M_Bin_00063	No	1086054	184	6676	38.4383	12.2302	1.43885	3	0	checkm	k__Bacteria	p__Firmicutes	c__Clostridia	o__Clostridiales	f__Lachnospiraceae	g__Oribacterium	NA
	ORAL_T-C-M_Bin_00064	No	569721	136	4276	41.3305	13.6691	0.719424	7	0	checkm	k__Bacteria	p__Bacteroidetes	c__Bacteroidia	o__Bacteroidales	f__Prevotellaceae	g__Prevotella	NA
	ORAL_T-C-M_Bin_00066	No	647884	127	5689	40.5164	12.9496	0	7	0	checkm	k__Bacteria	p__Bacteroidetes	c__Bacteroidia	o__Bacteroidales	f__Prevotellaceae	g__Prevotella	NA
	ORAL_T-C-M_Bin_00067	No	867018	147	6584	40.9836	20.8633	0.719424	6	0	checkm	k__Bacteria	p__Bacteroidetes	c__Bacteroidia	o__Bacteroidales	f__Prevotellaceae	g__Prevotella	NA
	ORAL_T-C-M_Bin_00068	No	1211911	293	4093	66.6498	20.1439	2.8777	1	2	checkm	k__Bacteria	p__Actinobacteria	c__Actinobacteria	o__Actinomycetales	f__Actinomycetaceae	g__Actinomyces	s__Actinomyces_odontolyticus
	ORAL_T-C-M_Bin_00069	No	680086	82	11034	40.7908	17.9856	0	6	0	checkm	k__Bacteria	p__Bacteroidetes	c__Bacteroidia	o__Bacteroidales	f__Prevotellaceae	g__Prevotella	NA
	ORAL_T-C-M_Bin_00070	No	595466	130	4779	40.8472	17.2662	0.719424	0	0	manual	k__Bacteria	p__Firmicutes	c__Bacilli	o__Lactobacillales	f__Streptococcaceae	g__Streptococcus	NA
	ORAL_T-C-M_Bin_00071	No	627712	140	4649	63.7798	11.5108	0.719424	2	0	checkm	k__Bacteria	p__Firmicutes	c__Negativicutes	o__Selenomonadales	f__Veillonellaceae	g__Selenomonas	NA
	ORAL_T-C-M_Bin_00072	No	617361	153	3935	57.8066	17.2662	0	3	0	checkm	k__Bacteria	p__Actinobacteria	c__Actinobacteria	o__Actinomycetales	f__Actinomycetaceae	g__Actinomyces	NA
	ORAL_T-C-M_Bin_00073	No	1035253	266	3920	30.9994	15.1079	1.43885	2	0	checkm	k__Bacteria	p__Firmicutes	c__Bacilli	o__Bacillales	NA	NA	NA
	ORAL_T-C-M_Bin_00075	No	978747	113	11127	38.717	9.35252	0.719424	0	0	manual	k__Bacteria	p__Bacteroidetes	c__Bacteroidia	o__Bacteroidales	f__Prevotellaceae	g__Prevotella	NA
	ORAL_T-C-M_Bin_00077	No	736847	145	5862	32.6108	5.7554	0	0	0	manual	k__Bacteria	p__Firmicutes	NA	NA	NA	NA	NA
	ORAL_T-C-M_Bin_00078	No	527313	94	6925	36.3564	5.7554	0	1	0	checkm	k__Bacteria	p__Firmicutes	c__Clostridia	o__Clostridiales	f__Eubacteriaceae	g__Eubacterium	s__Eubacterium_saburreum
	ORAL_T-C-M_Bin_00079	No	786372	113	7523	32.2159	4.31655	0	0	0	manual	k__Bacteria	p__Firmicutes	NA	NA	NA	NA	NA
	ORAL_T-C-M_Bin_00080	No	740323	69	29049	37.1569	2.15827	0	0	0	manual	k__Bacteria	p__Firmicutes	NA	NA	NA	NA	NA
	ORAL_T-C-M_Bin_00081	No	714453	124	6414	37.1316	2.15827	0	0	0	manual	k__Bacteria	p__Firmicutes	NA	NA	NA	NA	NA
	ORAL_T-C-M_Bin_00083	No	644131	113	5550	37.5031	2.15827	0	0	0	manual	k__Bacteria	p__Bacteroidetes	c__Bacteroidia	o__Bacteroidales	f__Prevotellaceae	g__Prevotella	NA
	ORAL_T-C-M_Bin_00084	No	775494	181	4377	33.4459	5.03597	2.15827	0	0	manual	k__Bacteria	p__Firmicutes	c__Bacilli	o__Lactobacillales	f__Streptococcaceae	g__Streptococcus	NA
	ORAL_T-C-M_Bin_00243	No	583552	148	3994	30.1391	15.1079	1.43885	2	0	checkm	k__Bacteria	p__Firmicutes	c__Bacilli	o__Bacillales	f__Gemella	g__Gemella	NA
	ORAL_T-C-M_MAG_00001	No	1746544	75	37554	33.8685	98.5612	0.719424	43	0	checkm	k__Bacteria	p__Bacteroidetes	c__Flavobacteriia	o__Flavobacteriales	f__Flavobacteriaceae	NA	NA
	ORAL_T-C-M_MAG_00002	No	1570902	63	41285	41.0293	94.2446	1.43885	42	0	checkm	k__Bacteria	p__Firmicutes	c__Clostridia	o__Clostridiales	NA	NA	NA
	ORAL_T-C-M_MAG_00003	No	2432324	181	19755	42.1622	96.4029	2.8777	43	0	checkm	k__Bacteria	p__Bacteroidetes	c__Bacteroidia	o__Bacteroidales	f__Prevotellaceae	g__Prevotella	NA
	ORAL_T-C-M_MAG_00004	No	2229145	90	47816	45.2378	90.6475	0.719424	42	0	checkm	k__Bacteria	p__Bacteroidetes	c__Bacteroidia	o__Bacteroidales	f__Prevotellaceae	g__Prevotella	NA
	ORAL_T-C-M_MAG_00006	No	903338	45	29952	24.5913	87.7698	0.719424	43	0	checkm	k__Bacteria	p__Firmicutes	c__Clostridia	o__Clostridiales	NA	NA	NA
	ORAL_T-C-M_MAG_00007	No	1274410	169	9034	36.1736	92.8058	1.43885	41	1	checkm	k__Bacteria	p__Proteobacteria	c__Epsilonproteobacteria	o__Campylobacterales	f__Campylobacteraceae	g__Campylobacter	NA
	ORAL_T-C-M_MAG_00008	No	762856	14	94978	37.8002	82.0144	0	40	0	manual	k__Bacteria	TM7	TM7	TM7	TM7	TM7	TM7
	ORAL_T-C-M_MAG_00009	No	2170223	163	16947	45.7756	84.8921	0.719424	28	0	checkm	k__Bacteria	p__Bacteroidetes	c__Bacteroidia	o__Bacteroidales	f__Prevotellaceae	g__Prevotella	NA
	ORAL_T-C-M_MAG_00016	Yes	1895236	170	16756	55.6864	83.4532	4.31655	28	0	checkm	k__Bacteria	p__Firmicutes	c__Clostridia	o__Clostridiales	f__Eubacteriaceae	g__Eubacterium	NA
	ORAL_T-D-F_Bin_00014	No	1534800	195	10062	58.0168	60.4317	1.43885	23	0	checkm	k__Bacteria	p__Actinobacteria	c__Actinobacteria	o__Actinomycetales	f__Actinomycetaceae	g__Actinomyces	s__Actinomyces_graevenitzii
	ORAL_T-D-F_Bin_00016	No	1395745	252	6097	56.0792	61.8705	2.8777	17	0	checkm	k__Bacteria	p__Firmicutes	c__Clostridia	o__Clostridiales	f__Eubacteriaceae	g__Eubacterium	NA
	ORAL_T-D-F_Bin_00017	No	2024281	317	7783	27.8655	61.1511	1.43885	12	0	checkm	k__Bacteria	p__Fusobacteria	c__Fusobacteriia	o__Fusobacteriales	f__Fusobacteriaceae	g__Fusobacterium	NA
	ORAL_T-D-F_Bin_00018	No	1188277	227	5561	59.1075	51.0791	0.719424	11	0	checkm	k__Bacteria	p__Actinobacteria	c__Actinobacteria	o__Actinomycetales	f__Corynebacteriaceae	g__Corynebacterium	NA
	ORAL_T-D-F_Bin_00019	No	1403587	174	10779	54.733	64.7482	1.43885	18	0	checkm	k__Bacteria	p__Firmicutes	c__Clostridia	o__Clostridiales	f__Eubacteriaceae	g__Eubacterium	NA
	ORAL_T-D-F_Bin_00020	No	1087820	221	4903	56.0821	32.3741	0	20	0	checkm	k__Bacteria	p__Firmicutes	c__Negativicutes	o__Selenomonadales	f__Veillonellaceae	g__Selenomonas	NA
	ORAL_T-D-F_Bin_00021	No	1187303	269	4372	38.4144	48.2014	1.43885	17	0	checkm	k__Bacteria	p__Firmicutes	c__Clostridia	o__Clostridiales	NA	NA	NA
	ORAL_T-D-F_Bin_00022	No	1254802	275	4827	44.0949	46.0432	1.43885	18	0	checkm	k__Bacteria	p__Bacteroidetes	c__Bacteroidia	o__Bacteroidales	f__Prevotellaceae	g__Prevotella	NA
	ORAL_T-D-F_Bin_00023	No	1097290	247	4371	44.9735	51.7986	7.91367	13	1	checkm	k__Bacteria	p__Firmicutes	c__Clostridia	o__Clostridiales	f__Lachnospiraceae	g__Oribacterium	NA
	ORAL_T-D-F_Bin_00024	No	1280146	243	5931	36.5084	37.4101	0.719424	10	0	manual	k__Bacteria	p__Firmicutes	c__Erysipelotrichia	o__Erysipelotrichales	f__Erysipelotrichaceae	g__Solobacterium	NA
	ORAL_T-D-F_Bin_00025	No	962921	116	10114	57.793	26.6187	0.719424	13	0	checkm	k__Bacteria	p__Bacteroidetes	c__Bacteroidia	o__Bacteroidales	f__Prevotellaceae	g__Prevotella	NA
	ORAL_T-D-F_Bin_00026	No	1138600	108	13101	54.7538	41.0072	1.43885	11	0	checkm	k__Bacteria	p__Bacteroidetes	c__Bacteroidia	o__Bacteroidales	f__Prevotellaceae	g__Prevotella	NA
	ORAL_T-D-F_Bin_00027	No	1513134	338	4612	41.253	38.8489	0.719424	8	0	checkm	k__Bacteria	p__Bacteroidetes	c__Bacteroidia	o__Bacteroidales	f__Prevotellaceae	g__Prevotella	s__Prevotella_veroralis
	ORAL_T-D-F_Bin_00028	No	1084715	198	5411	37.8605	17.9856	0.719424	6	0	checkm	k__Bacteria	p__Proteobacteria	c__Gammaproteobacteria	o__Pasteurellales	f__Pasteurellaceae	g__Haemophilus	s__Haemophilus_haemolyticus
	ORAL_T-D-F_Bin_00029	No	704066	134	5671	43.182	17.2662	1.43885	8	0	checkm	k__Bacteria	p__Firmicutes	c__Clostridia	o__Clostridiales	f__Lachnospiraceae	g__Oribacterium	NA
	ORAL_T-D-F_Bin_00030	No	625896	127	4685	44.8458	20.1439	0	5	0	checkm	k__Bacteria	p__Firmicutes	c__Negativicutes	o__Selenomonadales	f__Veillonellaceae	g__Megasphaera	NA
	ORAL_T-D-F_Bin_00031	No	797830	141	6265	42.9714	28.0576	0.719424	10	0	checkm	k__Bacteria	p__Firmicutes	c__Clostridia	o__Clostridiales	f__Lachnospiraceae	g__Oribacterium	NA
	ORAL_T-D-F_Bin_00032	No	527209	148	3494	54.0762	22.3022	0	4	0	checkm	k__Bacteria	p__Actinobacteria	c__Actinobacteria	o__Actinomycetales	f__Micrococcaceae	g__Rothia	s__Rothia_dentocariosa
	ORAL_T-D-F_Bin_00033	No	727778	189	3922	55.2697	13.6691	0	5	0	checkm	k__Bacteria	p__Bacteroidetes	c__Bacteroidia	o__Bacteroidales	f__Prevotellaceae	g__Prevotella	NA
	ORAL_T-D-F_Bin_00034	No	759276	200	3752	36.7245	17.2662	1.43885	2	0	checkm	k__Bacteria	p__Firmicutes	c__Clostridia	o__Clostridiales	f__Eubacteriaceae	g__Eubacterium	NA
	ORAL_T-D-F_Bin_00035	No	547995	131	3995	39.0155	15.1079	0	1	0	checkm	k__Bacteria	p__Firmicutes	c__Bacilli	o__Lactobacillales	f__Streptococcaceae	g__Streptococcus	NA
	ORAL_T-D-F_Bin_00036	No	728794	152	4602	40.9015	15.1079	0.719424	0	0	manual	k__Bacteria	p__Firmicutes	c__Bacilli	o__Lactobacillales	f__Streptococcaceae	g__Streptococcus	NA
	ORAL_T-D-F_Bin_00037	No	934230	250	3514	62.505	15.1079	0.719424	2	0	checkm	k__Bacteria	p__Actinobacteria	c__Actinobacteria	o__Actinomycetales	f__Actinomycetaceae	g__Actinomyces	NA
	ORAL_T-D-F_Bin_00038	No	553817	148	3747	43.4854	17.2662	0	6	0	checkm	k__Bacteria	p__Firmicutes	c__Clostridia	o__Clostridiales	f__Lachnospiraceae	g__Oribacterium	NA
	ORAL_T-D-F_Bin_00039	No	545772	96	5841	60.0194	12.9496	0	1	0	checkm	k__Bacteria	p__Actinobacteria	c__Actinobacteria	o__Actinomycetales	f__Micrococcaceae	g__Rothia	s__Rothia_mucilaginosa
	ORAL_T-D-F_Bin_00040	No	744866	199	3709	39.7177	10.0719	1.43885	1	0	checkm	k__Bacteria	p__Firmicutes	c__Bacilli	o__Lactobacillales	f__Streptococcaceae	g__Streptococcus	s__Streptococcus_parasanguinis
	ORAL_T-D-F_Bin_00041	No	654234	161	3954	66.4199	8.63309	0	2	0	checkm	k__Bacteria	p__Actinobacteria	c__Actinobacteria	o__Actinomycetales	f__Actinomycetaceae	g__Actinomyces	s__Actinomyces_naeslundii
	ORAL_T-D-F_Bin_00042	No	737656	175	3995	61.1627	5.7554	0	0	0	manual	k__Bacteria	p__Actinobacteria	c__Actinobacteria	o__Actinomycetales	f__Actinomycetaceae	g__Actinomyces	NA
	ORAL_T-D-F_Bin_00043	No	798661	138	6336	36.8037	5.55556	0	6	0	checkm	k__Bacteria	p__Firmicutes	c__Clostridia	o__Clostridiales	NA	NA	NA
	ORAL_T-D-F_Bin_00044	No	605375	120	5787	34.7426	2.15827	0.719424	0	0	manual	k__Bacteria	p__Firmicutes	c__Bacilli	o__Lactobacillales	f__Streptococcaceae	g__Streptococcus	NA
	ORAL_T-D-F_MAG_00001	No	2379967	43	93921	38.1565	97.8417	0.719424	43	0	checkm	k__Bacteria	p__Bacteroidetes	c__Bacteroidia	o__Bacteroidales	f__Prevotellaceae	g__Prevotella	NA
	ORAL_T-D-F_MAG_00002	No	2392235	109	33145	44.7782	98.5612	0.719424	43	0	checkm	k__Bacteria	p__Bacteroidetes	c__Bacteroidia	o__Bacteroidales	f__Prevotellaceae	g__Prevotella	NA
	ORAL_T-D-F_MAG_00003	No	2027003	97	34332	39.5843	99.2806	2.15827	43	0	checkm	k__Bacteria	p__Firmicutes	c__Clostridia	o__Clostridiales	f__Eubacteriaceae	g__Eubacterium	NA
	ORAL_T-D-F_MAG_00004	No	1632659	70	38010	40.2401	98.5612	2.15827	43	0	checkm	k__Bacteria	p__Firmicutes	c__Clostridia	o__Clostridiales	NA	NA	NA
	ORAL_T-D-F_MAG_00005	No	2267358	92	38981	55.9309	94.2446	1.43885	42	1	checkm	k__Bacteria	p__Bacteroidetes	c__Bacteroidia	o__Bacteroidales	f__Porphyromonadaceae	g__Porphyromonas	NA
	ORAL_T-D-F_MAG_00006	No	1153710	34	39854	27.0282	91.3669	1.43885	42	0	checkm	k__Bacteria	p__Firmicutes	c__Clostridia	o__Clostridiales	NA	NA	NA
	ORAL_T-D-F_MAG_00007	No	2765124	386	8941	37.477	92.8058	7.91367	40	1	checkm	k__Bacteria	p__Bacteroidetes	c__Bacteroidia	o__Bacteroidales	f__Prevotellaceae	g__Prevotella	NA
	ORAL_T-D-F_MAG_00008	No	758611	56	21870	41.5204	80.5755	1.43885	39	0	manual	k__Bacteria	TM7	TM7	TM7	TM7	TM7	TM7
	ORAL_T-D-F_MAG_00009	No	1937170	310	7320	29.893	89.2086	6.47482	38	0	checkm	k__Bacteria	p__Fusobacteria	c__Fusobacteriia	o__Fusobacteriales	f__Leptotrichiaceae	g__Leptotrichia	NA
	ORAL_T-D-F_MAG_00010	No	725630	53	19044	41.1693	78.4173	1.43885	37	0	manual	k__Bacteria	TM7	TM7	TM7	TM7	TM7	TM7
	ORAL_T-D-F_MAG_00011	No	1068680	160	7858	29.8948	84.8921	1.43885	36	2	checkm	k__Bacteria	p__Firmicutes	c__Bacilli	o__Bacillales	f__Gemella	g__Gemella	NA
	ORAL_T-D-F_MAG_00012	No	2183341	270	10225	48.7567	78.4173	4.31655	32	0	checkm	k__Bacteria	p__Firmicutes	c__Clostridia	o__Clostridiales	f__Lachnospiraceae	g__Butyrivibrio	s__Butyrivibrio_fibrisolvens
	ORAL_T-D-F_MAG_00013	No	2429777	138	26929	45.1881	79.8561	1.43885	27	0	checkm	k__Bacteria	p__Bacteroidetes	c__Bacteroidia	o__Bacteroidales	f__Prevotellaceae	g__Prevotella	NA
	ORAL_T-D-F_MAG_00015	No	2503974	321	10136	37.367	74.1007	2.8777	22	0	checkm	k__Bacteria	p__Firmicutes	c__Clostridia	o__Clostridiales	f__Eubacteriaceae	g__Eubacterium	NA

## Sheet: (c) NR_genomes_mean_coverage
	MAGs_Id	total_length	Multi-site	P_A_F_01	P_A_F_02	P_A_F_03	P_A_F_04	P_A_F_05	P_A_F_com	P_A_M_01	P_A_M_02	P_A_M_03	P_A_M_04	P_A_M_05	P_A_M_com	P_B_F_01	P_B_F_02	P_B_F_03	P_B_F_04	P_B_F_05	P_B_F_com	P_B_M_01	P_B_M_02	P_B_M_03	P_B_M_04	P_B_M_05	P_B_M_com	P_C_F_01	P_C_F_02	P_C_F_03	P_C_F_04	P_C_F_com	P_C_M_01	P_C_M_02	P_C_M_03	P_C_M_04	P_C_M_05	P_C_M_06	P_C_M_com	P_D_F_01	P_D_F_02	P_D_F_03	P_D_F_04	P_D_F_05	P_D_F_com	T_A_F_01	T_A_F_02	T_A_F_03	T_A_F_04
	ORAL_P-A-F_Bin_00012	640853	No	1.08168	2.68728	0.496759	3.21216	0.520291	7.99817	0.00405759	2.54553	0.0132189	0.863455	1.38035	4.8066	0.114669	0.00090426	0	0.00169791	0.00110536	0.118377	0.507976	0.0355897	0	0.0135275	0.00175654	0.558849	0.0330224	0.0307232	0.00576995	0.0680099	0.137525	0.156067	1.11102	1.98923	0.448484	2.04046	2.11931	7.86456	0.000226658	0	0	0	0.00690095	0.00712761	0.00818721	0	0.00141086	0.00137108
	ORAL_P-A-F_Bin_00018	2282665	No	0.816813	2.48589	0.356469	0.743559	0.324976	4.72771	0.000878791	0.666006	0.00329227	0.154067	0.0495323	0.873776	0.0356634	0.0554037	0.0547594	0.00893905	0.018828	0.173593	0.136475	0.0441935	0	0.0106728	0.00206465	0.193406	0.00384659	0.00176592	0.0201436	0.00242165	0.0281778	0.050703	0.0225795	0.154153	0.0358825	0.0258232	0.010692	0.299833	0.0313534	0.00124008	0.000238081	0.111871	0.0920044	0.236707	1.43688	0.0246411	0.071234	0.0846536
	ORAL_P-A-F_Bin_00019	1516727	No	0.43918	0.784416	0.141363	0.121519	0.366807	1.85328	0.00127838	0.103255	0	0.0667523	0.00315613	0.174442	0.0813937	0.0192736	0.0376444	0.00393818	0.0155646	0.157814	0.0390879	0.00641674	0	0.0112773	0.000991367	0.0577732	0.0125442	0.0759744	0.0439636	0.0263612	0.158843	0.0191936	0.0204742	0.0480612	0.0439516	0.0640356	0.0510234	0.24674	0.00213623	0	0	0.0108687	0.0495951	0.0626	0.000521677	0	0	0.000530804
	ORAL_P-A-F_Bin_00020	903212	No	0.870464	1.60761	0.152429	0.0631554	0.125666	2.81932	0.00897339	0.0257097	0.00333329	0.0582199	0.00316599	0.0994023	0.237221	0.00281485	0.000411034	0.0108737	0.024537	0.275858	0.681302	0.0641018	0.000283741	0.0100917	0.000279881	0.756059	0.00465309	0.0470668	0.00185683	0	0.0535767	0.00420876	0.00468685	0.00803607	0.045927	0.262817	0.0977205	0.423396	0.00251242	0	0	0.00342153	0.00169808	0.00763203	0.0109041	0.000472921	0.00149163	0.000296343
	ORAL_P-A-F_Bin_00021	790542	No	0.755078	2.84188	2.04472	0.190754	0.155776	5.98821	0.000195521	0.556313	0.00296891	0.420135	0.0405994	1.02021	0.0360706	0.000788299	0	0.00234364	0.00315948	0.042362	0.213216	0.0536313	0	0.00207881	0	0.268926	0.0199601	0.0072566	0.00841638	0.0274278	0.0630609	0.152577	0.266309	0.560707	0.171964	0.510858	0.567453	2.22987	0.007382	0	0	0.021124	0.0528822	0.0813881	0.0294804	0.000904901	0.00162777	0.00410936
	ORAL_P-A-F_Bin_00023	1744135	No	1.88245	5.38974	0.330375	0.37953	0.337984	8.32008	0.0166888	1.07088	0.0210328	0.108512	0.0911745	1.30829	0.253324	0.00610324	0.00529678	0.0312819	0.0496152	0.345621	0.185525	0.0222995	0	0.0271017	0.000511165	0.235438	0.0132211	0.00793764	0.011527	0.00884347	0.0415293	0.0155219	0.0316289	0.0742906	0.0615275	0.0665004	0.0520144	0.301484	0.0235347	0.00406196	0.00358919	0.0366662	0.0664676	0.13432	0.0548531	0.00339103	0.010517	0.00732854
	ORAL_P-A-F_Bin_00026	1762101	No	0.50833	0.884969	1.90986	1.10948	1.62375	6.03639	0.0385912	0.943811	0.0466281	4.033	2.24366	7.30569	0.0340581	0.106899	0.125966	0.382591	0.283118	0.932632	0.335712	0.0265164	0.00192962	0.127082	0.0655893	0.556829	0.0191822	0.0732534	0.134454	0.147801	0.374691	0.022771	0.0616664	0.051994	0.0799918	0.22163	0.0876034	0.525657	0.305421	0.00670203	0.00257639	0.0955204	0.145859	0.556079	5.50732	0.122721	0.244423	1.44194
	ORAL_P-A-F_Bin_00027	1852408	No	0.569609	0.440264	0.281644	0.475879	0.00288988	1.77029	0.00315557	0.137434	0.000831138	0.053199	0.0130244	0.207644	0.00186251	0.00046014	0.000710663	0.000394748	0.000506499	0.00393456	0.0151367	0.00596497	0	0.000481587	0.000511473	0.0220947	0.00114401	0.00117953	0.00137259	0.0010041	0.00470023	0.00378439	0.00485499	0.00483047	0.00179412	0.00303291	0.0012461	0.019543	0.16142	0.00198728	0.00169167	0.221717	0.15684	0.543655	5.81479	0.0952163	0.138665	0.184702
	ORAL_P-A-F_Bin_00028	1835335	No	1.92795	3.04108	3.6588	0.984701	1.60231	11.2148	0.134649	2.62172	0.0482027	0.453316	0.233818	3.4917	0.0725603	0.0127846	0.0566757	0.07786	0.355762	0.575643	0.0573667	0.0170515	0	0.671742	0.845106	1.59127	0.149946	0.692138	1.31463	0.0866828	2.24339	0.165287	0.244622	0.448688	0.906927	1.47178	0.727428	3.96473	0.061176	0	0	0.0332616	0.0345564	0.128994	0.0837757	0.00151633	0.0038563	0.00234827
	ORAL_P-A-F_Bin_00030	1685164	No	1.25341	2.4896	0.0286736	0.298245	0.0460615	4.11599	0.0141431	0.111899	0.00415463	0.0525476	0.0158236	0.198568	0.0517517	0.00583265	0.00480311	0.0556964	0.352637	0.470721	0.0815312	0.0147283	0	0.00162698	0.000486391	0.0983729	0.0109291	0.021034	0.0118593	0.00634371	0.0501661	0.0112155	0.00714635	0.0206516	0.015631	0.0526141	0.107338	0.214597	0.0410835	0.000247569	0.000177802	0.0394012	0.0332418	0.114152	0.0339506	0.0020104	0.0145167	0.0059886
	ORAL_P-A-F_Bin_00031	1656889	No	1.25284	1.67608	0.0476268	0.238737	0.0288016	3.24409	0.00101594	0.0398326	0.00558831	0.010123	0.00325106	0.0598109	0.140785	0.0020844	0	0.0332371	0.326687	0.502793	0.0205686	0.00187156	0	0.00128861	0	0.0237287	0.00264127	0.0058967	0.00392146	0.00159535	0.0140548	0.000605035	0.0027956	0.00415567	0.00438184	0.00975634	0.00861911	0.0303136	0.00158043	0.000152433	7.62333e-05	0.00284915	0.00434364	0.00900189	0.00897206	0.000233846	0.00190557	0.00201663
	ORAL_P-A-F_Bin_00032	734210	No	2.53359	8.46149	0.156558	3.52258	0.267296	14.9415	0.00754246	0.85308	0.00457839	0.153228	0.0570227	1.07545	0.0462366	0.00543305	0	0.00494743	0.00461708	0.0612342	0.51331	0.0832306	0	0.00495893	0.000830162	0.602329	0.0501993	0.0755932	0.0405475	0.0647636	0.231104	0.243626	0.736487	1.04872	0.489869	1.16573	1.44641	5.13085	0.00359768	0	0.000349063	0.00266389	0.0250191	0.0316297	0.0199242	0.00128903	0.00167415	0.00440197
	ORAL_P-A-F_Bin_00034	2599129	No	0.313075	0.51561	0.248432	0.359876	0.228409	1.6654	0.0592547	0.809352	0.00898993	0.761699	0.0904206	1.72972	1.25023	0.0360949	0.0546545	0.0653847	0.369747	1.77611	0.309279	0.175505	0.000539694	0.249653	0.0339417	0.768919	1.92215	5.69747	4.9385	1.52196	14.0801	0.0122295	0.00398876	0.00484341	0.0533399	0.029865	0.0538162	0.158083	0.0116782	0.000279064	0.000400926	0.0181476	0.0249826	0.0554884	0.0106717	0.000285114	0.0012557	0.00110427
	ORAL_P-A-F_Bin_00035	1871834	Yes	1.04178	4.41411	0.805623	1.40446	1.5538	9.21977	0.476359	21.0928	0.144455	2.13118	1.06378	24.9086	0.108467	0.0293253	0.176793	0.219753	1.07393	1.60827	0.177874	0.0592615	0.00239161	6.36712	8.35705	14.9637	0.395078	2.51502	5.13192	0.315079	8.35709	0.432219	0.392704	0.724456	1.59465	4.31088	1.21417	8.66908	0.282007	0.00244192	0.00177442	0.14415	0.145177	0.57555	0.122082	0.00425843	0.00958247	0.00594933
	ORAL_P-A-F_Bin_00036	1112348	No	0.366957	0.440338	0.243438	0.0367851	0.016245	1.10376	0.0105298	0.404598	0.000293567	0.0112647	0.00445381	0.43114	0.252328	0.00776615	0.0108645	0.0431483	0.246268	0.560375	0.586517	0.305772	0.00192833	5.5632	0.0771552	6.53457	0.0172924	0.125689	0.0460463	0.00606381	0.195092	0.00751647	0.0139405	0.0463825	0.022814	0.0604734	0.0262649	0.177392	0.43473	0.0063644	0.00522786	0.638164	0.531444	1.61593	0.00339149	0	0	0
	ORAL_P-A-F_Bin_00038	1346615	No	1.94738	7.60198	0.312491	1.17311	0.438149	11.4731	0.0263891	0.266009	0.022217	0.137555	0.131171	0.583341	0.621596	0.0139921	0.0236469	0.0650792	0.510423	1.23474	0.140057	0.0264726	0	0.066216	0.00392843	0.236674	0.0102393	0.0149151	0.0206363	0.00911848	0.0549092	0.0185916	0.0368852	0.0679163	0.139152	0.502416	0.185879	0.95084	0.0876176	0.00272641	0.000850932	0.0340105	0.045986	0.171192	0.0362688	0.00277618	0.00828115	0.00900971
	ORAL_P-A-F_Bin_00039	1422003	No	0.867801	2.65877	0.552723	0.611817	0.183747	4.87486	0.0102836	2.08863	0.0300811	0.83262	0.449959	3.41157	0.0354988	0.116995	0.062801	0.0295424	0.0236562	0.268494	0.72931	0.417154	0	0.115895	0.0292379	1.2916	0.0365314	0.0164569	0.180023	0.0187587	0.25177	0.0158257	0.0358524	0.0688643	0.0802341	0.0433688	0.0156061	0.259751	0.0746482	0.000598732	0.000250511	0.0699839	0.107636	0.253118	3.97316	0.111732	0.207807	0.330884
	ORAL_P-A-F_Bin_00040	806127	No	1.82026	5.23843	0.611329	2.06759	0.297209	10.0348	0.00331987	0.837545	0.00217994	0.100076	0.0085315	0.951653	0.0569976	0.0038373	0.00110024	0.00359238	0.00327759	0.0688051	0.0142773	0.00132718	0	0.00357547	0	0.0191799	0.0992703	0.0499036	0.0742957	0.15225	0.375719	0.357835	2.06868	4.80281	0.992558	1.11149	1.31868	10.6521	0.122912	0.00287446	0.000492941	0.0863217	0.068068	0.280669	2.5775	0.119816	0.341074	0.30449
	ORAL_P-A-F_Bin_00041	972990	No	3.62859	4.85195	2.2818	5.01182	3.40273	19.1769	0.25028	13.9167	0.130642	4.39291	1.34025	20.0308	0.263225	0.0146496	0.0229501	0.102504	0.214427	0.617755	1.88676	0.881975	0.00432045	1.6984	0.586864	5.05832	0.358917	0.918541	1.01609	0.471297	2.76485	0.100444	0.269808	0.413563	0.399045	0.705636	0.592118	2.48061	2.30355	0.0369183	0.0157439	2.57265	3.37377	8.30263	0.0548447	0.000685	0.000831139	0.00142055
	ORAL_P-A-F_Bin_00043	1591788	No	0.510257	0.668599	0.551126	0.42329	0.253217	2.40649	0.00949376	1.6734	0.00786045	0.601517	0.256498	2.54877	0.269949	0.117252	0.191976	0.0921048	0.3182	0.989483	0.887316	0.376298	0.00354629	0.390119	0.0591673	1.71645	0.100844	0.101979	0.125238	0.281457	0.609518	0.212107	0.510361	0.73854	0.61547	1.08945	0.903666	4.06959	0.553872	0.0198186	0.0110246	0.292139	0.506327	1.38318	0.01901	0.000441329	0.00190347	0.000546964
	ORAL_P-A-F_Bin_00044	517032	No	1.21758	2.30712	1.71665	3.44268	2.12463	10.8087	0.165996	4.37103	0.0351172	1.97862	0.602382	7.15315	0.481391	0.286613	0.466638	0.22748	1.05144	2.51357	6.08146	2.44193	0.0230268	4.61521	0.503504	13.6651	0.580056	1.55544	1.63595	1.84868	5.62012	0.38188	1.32432	2.06447	0.881238	2.27249	2.42672	9.35112	2.13254	0.0445759	0.0176839	1.11927	1.94069	5.25476	0.00797171	0	0.000472406	0.00262026
	ORAL_P-A-F_Bin_00045	505082	No	1.43981	1.42026	0.49302	10.3475	1.38497	15.0856	0.336355	8.63681	0.0934631	8.10545	2.27682	19.4489	0.00145038	0.181847	0.0140126	0.0404964	0.0784703	0.316277	0.100048	0.0428515	0.000382341	0.0209952	0.00690212	0.171179	1.28293	2.94324	3.61944	6.6592	14.5048	0.640064	2.42802	4.26381	2.10368	4.3396	9.44925	23.2244	0.0279339	0.000898299	0	0.0108815	0.0251351	0.0648489	0.00500943	0	0.000857423	0.00227312
	ORAL_P-A-F_Bin_00046	1357471	No	2.19714	4.03541	4.3141	7.12249	4.4062	22.0753	0.459089	9.65086	0.0782629	7.26699	1.92785	19.3831	0.717627	1.04464	3.18382	1.38703	5.01731	11.3504	11.1567	4.61806	0.059308	8.46574	1.77263	26.0724	0.770416	2.40464	3.41336	4.37619	10.9646	0.894476	2.05519	3.18365	2.49291	4.18665	5.22186	18.0347	19.1184	0.508259	0.175506	8.43177	16.8613	45.0952	0.0182444	0.00142828	0.00278602	0.00516509
	ORAL_P-A-F_Bin_00047	1493477	No	0.802274	1.44073	0.477645	0.791187	0.273539	3.78538	0.00534004	0.460377	0.004717	0.257788	0.154905	0.883128	0.0259111	0.178561	0.0961243	0.0220223	0.0945678	0.417187	0.0690392	0.00713191	0	0.00137498	0.000225837	0.0777719	0.0523656	0.0386135	0.0437721	0.102006	0.236757	0.0807427	0.0473879	0.161623	0.0727482	0.207139	0.111422	0.681063	0.562998	0.00987843	0.00234509	0.111404	0.0600604	0.746685	0.0710461	0.00283253	0.00399061	0.00677111
	ORAL_P-A-F_Bin_00048	581171	No	1.62706	1.55023	0.690527	1.46179	0.822164	6.15176	0.0244439	0.714463	0.011771	0.884031	0.50112	2.13583	0.0347924	0.022294	0.0672244	0.0482119	0.312775	0.485298	0.542226	0.0947229	0.00126479	0.0900693	0.0515083	0.779791	0.063282	0.06966	0.204541	0.168831	0.506314	0.0407826	0.0879218	0.0945847	0.11469	0.40122	0.152267	0.891465	0.63463	0.0222623	0.00793845	0.671728	0.70588	2.04244	0.072986	0.00907272	0.00898452	0.0323396
	ORAL_P-A-F_Bin_00049	813091	No	0.286909	0.889606	0.314032	0.662852	0.151032	2.30443	0.00965897	0.692454	0.00723219	0.794874	0.226557	1.73078	0.136422	0.0344493	0.015025	0.0481494	0.0540479	0.288093	0.447174	0.115219	0.000177118	0.150154	0.0234996	0.736224	0.202887	0.138085	0.160721	0.409771	0.911463	0.304543	0.931512	1.16547	0.535359	1.4066	1.54759	5.89107	0.37588	0.00880714	0.00309523	0.316881	0.370986	1.07565	0.0214374	0.000780793	0.000603657	0.000919145
	ORAL_P-A-F_Bin_00050	1056975	No	0.50777	0.622992	0.122961	0.136081	0.262039	1.65184	0.0135886	0.541125	0.00616546	0.19084	0.0672133	0.818932	0.16016	0.00142076	0.00213987	0.0147145	0.058844	0.237279	0.327184	0.0452443	0	0.0305361	0.00346559	0.40643	0.0354179	0.0661846	0.0364385	0.0154218	0.153463	0.031877	0.0630205	0.0625408	0.062388	0.114988	0.0996398	0.434455	0.00856388	0.000249798	0	0.0837123	0.0377131	0.130239	0.00137576	0	0.000226326	0.000169758
	ORAL_P-A-F_Bin_00051	914198	No	0.348893	0.839808	1.24329	1.92024	2.27891	6.63113	0.153697	0.523476	0.00475325	0.538436	0.228466	1.44883	0.367137	0.0186361	0.0519223	0.0276239	0.442301	0.90762	0.919039	0.227689	0.00037384	0.132009	0.0520911	1.3312	0.391941	1.54499	2.24344	1.42675	5.60712	0.234721	0.335963	0.356137	0.53984	0.861458	0.671448	2.99957	0.435297	0.00646706	0.00611644	0.37015	0.844709	1.66274	0.0116146	0.000717764	0.00151652	0.00119704
	ORAL_P-A-F_Bin_00052	959690	No	0.856189	0.82603	0.0153388	0.15483	0.047363	1.89975	0.00423008	0.242804	0.00473363	0.172595	0.0480425	0.472405	0.0265794	0.00112684	0.0013459	0.00480662	0.00103623	0.0348949	0.0630297	0.0112852	0	0.00382262	0.00267609	0.0808136	0.0214032	0.00483014	0.0222587	0.00150027	0.0499922	0.0575835	0.0535623	0.0425219	0.0216202	0.0536741	0.0445061	0.273468	0.325407	0.00626159	0.0105195	0.247674	0.252009	0.841872	0.00993932	0.00137285	0.00414137	0.00176712
	ORAL_P-A-F_Bin_00053	1028000	No	1.56344	4.44622	0.830185	0.845611	0.44185	8.12731	0.112699	2.86813	0.0104258	0.718909	0.108544	3.81871	0.144284	0.0125998	0.0199652	0.051094	0.346241	0.574184	0.42668	0.0638877	0	0.026797	0.00599305	0.523358	0.122648	0.426435	0.171547	0.109674	0.830305	0.11229	0.173376	0.321966	0.1343	0.361114	0.252239	1.35528	0.20008	0.00458364	0.00118063	0.382554	0.32847	0.916869	0.100685	0.00508127	0.0416082	0.022426
	ORAL_P-A-F_Bin_00054	696293	No	4.706	10.1279	2.68243	2.57835	1.44197	21.5367	0.015539	0.989629	0.0101888	0.220016	0.136106	1.37148	0.0506941	0.0530378	0.0446882	0.0279459	0.112846	0.289212	0.261077	0.0519566	0	0.425688	0.00759654	0.746318	0.0330719	0.0563267	0.0250793	0.0313283	0.145806	0.0483953	0.118331	0.202989	0.0919814	0.170271	0.088458	0.720426	0.134204	0.00294738	0.00170074	0.0801148	0.0481156	0.267083	0.00756454	0.00187544	0.00468489	0.00332816
	ORAL_P-A-F_Bin_00055	655101	No	2.89445	2.34615	0.841937	0.878111	0.433938	7.39459	0.0124957	0.20799	0	0.0681623	0.0143929	0.303041	0.0192629	0.00655525	0.00376911	0.0113028	0.030396	0.0712861	0.0659207	0.0246617	0	0.0901305	0.0103888	0.191102	0.0484049	0.156402	0.0814929	0.0757934	0.362093	0.0359536	0.120389	0.114041	0.0714066	0.117714	0.116815	0.576319	0.0260397	0.000361058	0.000721269	0.0103715	0.00992543	0.047419	0.00217689	0.00314937	0	0.000775796
	ORAL_P-A-F_Bin_00056	613484	No	2.24773	8.25554	1.15455	1.12365	0.39022	13.1717	0.00397323	1.35904	0.00520763	0.652773	0.267046	2.28804	0.131445	0.0696706	0.104085	0.0335692	0.116301	0.45507	0.550654	0.0622266	0	0.271042	0.00746044	0.891382	0.022746	0.0113459	0.0466454	0.0148624	0.0955998	0.117542	0.129546	0.422332	0.143227	0.189971	0.0638796	1.0665	0.310413	0.00772717	0.00509094	0.366686	0.44091	1.13083	0.294408	0.00712127	0.0275119	0.0284725
	ORAL_P-A-F_Bin_00057	812497	No	0.446254	1.21064	0.321655	0.114573	0.14844	2.24157	0.0968092	0.691184	0.0160705	0.0626473	0.0553134	0.922024	0.855115	0.0244966	0.0504387	0.144782	0.937474	2.01231	0.291626	0.0861287	0	0.261078	0.082156	0.720989	0.33946	0.522419	0.800977	0.0896325	1.75249	0.411317	0.744065	1.55108	0.811008	1.07083	0.751391	5.33969	0.0386538	0.00179308	0	0.0506279	0.0826136	0.173688	0.0935354	0.00239688	0.00275632	0.0011051
	ORAL_P-A-F_Bin_00058	1735748	No	0.398293	1.53824	0.00915571	0.021906	0.0222491	1.98985	0.00421679	0.742534	0.00565098	1.19769	0.100608	2.0507	0.617677	0.011545	0.00691794	0.107012	0.0120551	0.755207	1.19565	0.191548	0	0.0229714	0.00280584	1.41297	0.0155803	0.0057052	0.00957245	0.0441695	0.0750275	0.107689	0.1471	0.560605	0.288507	0.48736	0.17062	1.76188	0.0789979	0.00259614	0.00459635	0.0497892	0.0270584	0.163038	0.0276162	0.000448772	0.000948274	0.00353296
	ORAL_P-A-F_Bin_00059	1276367	No	1.3475	2.34516	2.11584	2.81552	2.11682	10.7408	0.188051	3.8658	0.030309	2.36824	0.689304	7.1417	0.348082	0.421058	1.46972	0.445177	1.9712	4.65524	4.92613	1.95972	0.0238298	2.68123	0.50714	10.098	0.348697	1.00575	1.44024	2.19343	4.98812	0.411291	1.07274	1.66465	1.309	2.36296	2.56996	9.3906	6.82115	0.169252	0.0653381	2.82492	5.47276	15.3534	0.00901701	0.00141052	0.000302503	0.00235496
	ORAL_P-A-F_Bin_00060	914495	No	2.09854	6.08625	0.191048	0.454539	0.442978	9.27336	0.251018	2.91526	0.0645251	2.03598	0.35818	5.62496	0.326508	0.0311483	0.0313226	0.158411	0.585858	1.13325	1.07812	0.1078	0	0.143005	0.012261	1.34119	0.136439	0.689388	0.225834	0.0852692	1.13693	0.151194	0.305851	0.508237	0.361917	1.18682	0.702173	3.21619	0.579374	0.00700481	0.00452991	0.49052	0.375339	1.45677	0.059573	0.00147175	0.0110531	0.0104314
	ORAL_P-A-F_Bin_00061	601690	No	0.67614	1.82791	0.506065	1.14973	0.359018	4.51887	0.00773683	0.242502	0.00811848	0.141341	0.171149	0.570848	0.0556161	0.519737	0.174648	0.0453791	0.242445	1.03782	0.0449314	0.0249242	0.00120023	0.14598	0.0029868	0.220023	0.0159065	0.0142269	0.0245357	0.0854603	0.140129	0.0739049	0.0534168	0.197499	0.144984	0.147158	0.0646036	0.681566	0.031084	0.00167998	0	0.0123247	0.0199137	0.0650024	0.0749462	0.00179823	0.00799954	0.0241151
	ORAL_P-A-F_Bin_00062	916875	No	0.972819	1.6215	1.02371	1.25449	1.27576	6.14827	0.0337443	1.97135	0.0127126	0.919816	0.316233	3.25385	0.182142	0.115335	0.197317	0.110151	0.367415	0.972359	3.43469	1.32751	0.0108317	1.24612	0.224052	6.2432	0.228629	0.558885	0.785747	1.78855	3.36181	0.274444	0.725272	1.17903	0.920017	1.52103	1.57612	6.19591	2.5585	0.0591111	0.0249138	1.0251	1.71911	5.38674	0.0248269	0	0	0.00151963
	ORAL_P-A-F_Bin_00063	838801	No	1.33799	1.25883	0.417672	0.553467	0.244437	3.8124	0.00993182	0.312577	0.00253161	0.518159	0.191537	1.03474	0.0136886	0.00625312	0.0122977	0.018352	0.0216202	0.0722117	0.180128	0.0286426	0.00508519	0.01385	0.00945937	0.237165	0.0382864	0.0232318	0.0831938	0.0363813	0.181093	0.0132943	0.0443611	0.0337192	0.0279212	0.181992	0.0670084	0.368296	0.263891	0.00480228	0.00402039	0.390981	0.380887	1.04458	0.0393442	0.0114567	0.0357419	0.0309134
	ORAL_P-A-F_Bin_00064	603524	No	0.447867	0.533786	0.23723	0.0758408	0.00376645	1.29849	0.000366158	0.0181384	0	0.109332	0.00192246	0.129759	0.0148534	0.0109806	0.0908962	0.00977049	0.00806873	0.134569	0.0456824	0.00563267	0.000262046	0	0.000624354	0.0522015	0	0.00068264	0	0	0.00068264	0.017324	0.0166444	0.0295884	0.00794576	0.0180533	0	0.0895559	0	0	0	0.000793366	0.00197967	0.00277304	0.00643882	0.000390465	0	0.000480834
	ORAL_P-A-F_Bin_00065	522415	No	2.64607	7.33073	2.02808	2.47978	1.84187	16.3265	0.0483391	0.968006	0.00950781	0.576402	0.160955	1.76321	0.396449	0.023998	0.0153489	0.0574025	0.539404	1.0326	0.555935	0.0609132	0	0.0862158	0.0114183	0.714482	0.139035	0.365713	0.16002	0.0779558	0.742723	0.372175	0.79844	0.5041	0.797263	1.80295	2.50004	6.77497	0.128089	0.00074343	0.000552773	0.134076	0.190581	0.454042	0.0781512	0.0283919	0.169682	0.0331823
	ORAL_P-A-F_Bin_00066	523045	No	2.45571	3.84025	1.52342	1.25292	1.38772	10.46	0.0109103	4.61404	0.0248574	1.66782	0.461725	6.77935	0.104744	0.07984	0.0594825	0.037265	0.185453	0.466785	0.076029	0.0211235	0	0.135127	0.00449827	0.236777	0.0464566	0.0194833	0.0146581	0.0144434	0.0950413	0.0791417	0.0557381	0.287221	0.125693	0.192398	0.0799986	0.820191	3.15773	0.208327	0.0886909	2.32703	3.25989	9.04167	0.00593759	0.000234304	0	0.00036671
	ORAL_P-A-F_Bin_00067	547981	No	1.58642	3.21174	1.70718	2.68219	0.878101	10.0656	0.010902	0.203841	0.00267161	0.0424905	0.0178719	0.277777	0.0982072	0.00333247	0.025103	0.0140697	0.307228	0.44794	0.421728	0.0711059	0.000352547	0.217354	0.0842733	0.794814	0.02462	0.070027	0.109544	0.0164221	0.220613	0.0203633	0.0235479	0.0317449	0.0496572	0.142368	0.0601381	0.327819	0.00498923	0	0	0.015408	0.0184365	0.0388337	0.0133091	0.000281991	0.00319133	0.00342821
	ORAL_P-A-F_Bin_00068	1463827	No	1.55265	2.74007	2.2565	3.22495	2.44254	12.2167	0.210313	3.93353	0.0343346	2.69564	0.684033	7.55785	0.594489	0.491772	1.23312	0.534512	1.95226	4.80615	16.59	6.56144	0.0384511	6.22887	1.03289	30.4517	0.752595	2.02305	2.89248	6.61282	12.2809	0.702959	2.23999	3.81796	2.42463	3.89374	4.73421	17.8135	12.3511	0.242317	0.112068	4.19901	7.82759	24.732	0.00678777	0.000624452	0.000925579	0.000962788
	ORAL_P-A-F_Bin_00069	853253	No	0.372619	1.62999	0.289096	0.558267	0.0592434	2.90922	0.013708	1.44426	0.0479263	0.304453	0.239668	2.05001	0.0659658	0.0101349	0.00723624	0.0157701	0.126242	0.225349	0.253845	0.0449251	0	0.0589712	0.00663664	0.364378	0.0122626	0.0180013	0.0407065	0.0435513	0.114522	0.0135073	0.0367489	0.0498584	0.0529529	0.246737	0.154737	0.554542	0.209164	0.00836526	0.00239692	0.0744115	0.121731	0.416069	0.0434413	0.00614383	0.0130101	0.011009
	ORAL_P-A-F_Bin_00070	667642	No	0.425055	1.59903	0.0401759	0.179403	0.042317	2.28598	0.00346416	0.118161	0.0013581	0.0166122	0.0174258	0.157021	0.126803	0.00440739	0.00213111	0.0157808	0.0837122	0.232834	0.0489857	0.00479505	0	0.00379715	0.00107645	0.0586543	0.00719865	0.0174534	0.0088347	0.00602334	0.0395101	0.00538571	0.0094707	0.0281438	0.0172762	0.0257889	0.0189285	0.104994	0.0402163	0.00162684	0	0.028358	0.0477886	0.11799	0.00999995	0.000860815	0.00191301	0.000706182
	ORAL_P-A-F_Bin_00071	986923	No	1.92989	6.01768	1.4995	1.45557	0.663868	11.5665	0.156653	8.02389	0.21398	2.74035	0.922255	12.0571	0.473977	0.141076	0.369108	0.103133	0.289528	1.37682	1.2187	0.143553	0.00504573	0.157733	0.00782678	1.53286	0.0870719	0.116967	0.175048	0.118533	0.49762	0.102696	0.235874	0.436381	0.178986	0.70286	0.239226	1.89602	1.38176	0.0244497	0.0374977	1.8977	2.98336	6.32477	0.291859	0.0393419	0.109972	0.0690461
	ORAL_P-A-F_Bin_00073	614515	No	0.515842	1.53104	0.281013	0.299484	0.147958	2.77534	0.00526352	1.28426	0.00553195	0.181563	0.0415383	1.51816	0.241911	0.0111816	0.0106221	0.0154689	0.0473556	0.326539	0.0608316	0.00738518	0	0.0504808	0.00168948	0.120387	0.0397389	0.0157935	0.0317869	0.029616	0.116935	0.0332458	0.0684455	0.148456	0.0543967	0.118496	0.0671848	0.490225	0.38602	0.0161784	0.00478051	0.271822	0.366549	1.04535	1.40258	0.0615579	0.167149	0.147373
	ORAL_P-A-F_Bin_00074	550871	No	2.57802	3.24839	2.5178	2.28121	0.909048	11.5345	0.0332327	2.32361	0.0276055	1.35131	1.09346	4.82922	3.07495	1.98499	2.36013	0.952824	4.756	13.1289	3.41802	1.58933	0.00276571	1.53811	0.145938	6.69416	0.505229	0.495721	0.459291	0.769581	2.22982	1.97211	2.7737	4.97755	2.81262	6.13978	5.17335	23.8491	1.3561	0.0500776	0.0199443	1.3414	2.06956	4.83708	0.00310104	0.000113714	0.000332757	0.00288261
	ORAL_P-A-F_MAG_00001	1960867	No	0.363041	2.62105	1.56476	4.03361	1.94894	10.5314	0.106761	2.42135	0.053952	2.35685	2.07903	7.01795	0.0226578	0.0134747	0.0622425	0.0781014	1.98608	2.16256	0.0418084	0.0596441	0.000406081	0.290717	0.0640423	0.456618	0.0657706	0.174903	0.751621	0.214323	1.20662	0.147357	0.115603	0.119367	0.514591	1.23729	0.49576	2.62996	0.0120288	0.000154852	0	0.00563296	0.0090806	0.0268972	0.0439871	0.00331915	0.00656979	0.00894035
	ORAL_P-A-F_MAG_00002	2606510	No	1.12544	2.86127	0.278142	0.13434	0.923724	5.32291	0.00228419	0.193664	0.00157409	0.191665	0.00777002	0.396957	0.0542399	0.0196436	0.11037	0.0100295	0.0144043	0.208688	0.334736	0.0339748	0	0.00839653	0.000413052	0.377521	0.0414796	0.00598655	0.0580748	0.00380392	0.109345	0.274292	0.205427	0.744638	0.0583301	0.162678	0.0473259	1.49269	0.073553	0.000310062	0.00131155	0.185632	0.224422	0.485229	0.0252083	0.000882354	0.00165479	0.003158
	ORAL_P-A-F_MAG_00003	2421969	No	0.36403	3.16064	0.213159	0.199394	0.0917435	4.02896	0.00205883	0.365701	0.00312089	0.39985	0.00891395	0.779645	0.270688	0.00904856	0.0395993	0.0753779	0.01795	0.412663	0.818096	0.0945795	4.7384e-05	0.0998418	0.00105724	1.01362	0.00315859	0.00545606	0.0289891	0.00606944	0.0436732	0.0534553	0.101407	0.177085	0.080243	0.208384	0.107689	0.728264	0.176799	0.00134276	0.00176204	0.160693	0.569311	0.909908	0.0586902	0.000825788	0.00696784	0.00568335
	ORAL_P-A-F_MAG_00004	1484277	No	0.36139	2.81202	0.174223	1.41563	0.0766486	4.83991	0.0590162	3.06682	0.0410499	0.680036	0.430549	4.27747	0.116876	0.0253181	0.0268627	0.0841208	0.321549	0.574726	0.406917	0.0775121	0.00460573	0.0134712	0.00843791	0.510943	0.0409665	0.0542291	0.199882	0.104049	0.399126	0.0343506	0.0456366	0.0979065	0.109029	0.57123	0.191883	1.05004	0.119705	0.00285135	0.00205122	0.139634	0.0893827	0.353624	0.139564	0.015247	0.0444784	0.0575476
	ORAL_P-A-F_MAG_00005	2215588	No	1.45457	6.32997	1.20913	1.45906	0.0986534	10.5514	0.00955921	3.13386	0.0372045	0.58655	0.076283	3.84345	0.0505762	0.00528428	0.0113209	0.0327651	0.0364598	0.136406	0.259753	0.0201904	0	0.00154677	0	0.28149	0.149463	0.164307	0.80717	0.141559	1.2625	0.255547	0.17174	0.675434	0.46945	2.16455	1.04379	4.78051	0.00691002	0.000464548	0	0.00263182	0.00430937	0.0143158	0.249966	0.187953	0.272589	0.195317
	ORAL_P-A-F_MAG_00006	2164912	No	0.641663	2.55131	0.74005	0.272265	0.249247	4.45453	0.00171729	1.96017	0.0141958	2.08147	0.473157	4.53071	0.00208796	0.0305391	0.0383357	0.0210756	0.0225861	0.114625	0.06151	0.450023	0.00111947	1.4551	0.0177904	1.98554	0.318015	0.0238798	0.14906	0.489775	0.98073	1.07542	2.94828	1.93401	5.04052	5.32271	4.0704	20.3913	0.750883	0.0148826	0.01257	2.7098	1.27478	4.76291	0.00586582	0.00282456	0.00490338	0.00462822
	ORAL_P-A-F_MAG_00007	1507613	No	1.37311	1.31769	0.0257703	0.192299	0.0491991	2.95806	0.000335453	0.043904	0.000153142	0.0176528	0.00389797	0.0659433	0.0447921	0	0.000953546	0.00388507	0.00743704	0.0570677	0.0306107	0.00139055	0	0.000930882	0	0.0329321	0.0349299	0.0117691	0.00801628	0.00131437	0.0560296	0.00759041	0.0196049	0.0312847	0.0791176	0.0439802	0.0409868	0.222565	0.0107384	0.00516567	0.00343078	0.0166736	0.0275342	0.0635426	0.004109	0.000790366	0.000254658	0.000960457
	ORAL_P-A-F_MAG_00008	3012827	Yes	3.4923	5.74544	2.00049	4.52055	4.64034	20.3991	0.170025	2.79436	0.0372791	1.38683	0.217354	4.60585	0.092143	0.00331417	0.0191168	0.0276151	0.0378842	0.180073	0.279823	0.0894297	0.000338013	0.0485725	0.00974791	0.427911	0.0802318	0.133814	0.131087	0.161885	0.507018	0.0797952	0.126885	0.265873	0.584242	0.878108	0.608557	2.54346	0.0949162	0.00260759	0.000812565	0.0704468	0.143927	0.31271	0.0037699	0.000724272	0.000863983	0.000484837
	ORAL_P-A-F_MAG_00009	1774231	No	1.17607	3.93637	0.143069	0.379784	0.353315	5.98861	0.0573648	0.0810249	0.0188911	0.128656	0.210741	0.496678	0.150781	0.000246791	0.000374044	0.0500478	0.0214701	0.222919	0.541814	0.0335205	0	0	0	0.575335	0.401378	0.358473	0.10001	0.0495936	0.909455	0.0479627	0.0778504	0.10545	0.094031	0.215863	0.189645	0.730802	0	0	0	0.00187169	0.000670695	0.00254238	0.00858786	0.00264935	0.000758764	0.00313104
	ORAL_P-A-F_MAG_00010	1012075	Yes	0.901928	4.43479	0.085974	0.119841	0.0609606	5.60349	0.220385	0.0777491	0.119025	0.17643	0.303014	0.896602	0.314385	0.00381762	0.000276974	0.261861	0.536845	1.11719	0.425451	0.037028	0	0.00155463	0.000645529	0.464679	0.0486216	0.180895	0.0130994	0.00254192	0.245158	0.124272	0.142279	0.138211	0.235549	0.481942	0.363274	1.48553	0.00312266	0	0	0.0019969	0.00462065	0.00974021	0.00911458	0.00171582	0.015634	0.00475166
	ORAL_P-A-F_MAG_00011	2767357	No	1.03399	5.40197	0.953745	0.423858	0.376744	8.19031	0.0191307	2.62998	0.0185115	2.7577	0.197243	5.62257	0.189482	0.0306619	0.116255	0.0507113	0.0273026	0.414413	0.694808	0.104958	0.000162808	0.0229899	0.000293784	0.823212	0.0155497	0.0241307	0.0937412	0.0142146	0.147636	0.152296	0.323536	0.490222	0.185274	0.307271	0.0985828	1.55718	0.61478	0.00129951	0.00704506	0.690269	1.44894	2.76233	0.233901	0.00595503	0.0186377	0.0173538
	ORAL_P-A-F_MAG_00013	2996173	Yes	0.593111	1.10744	0.320336	0.262319	0.340477	2.62369	0.078704	0.064722	0.000825932	0.593249	0.0995138	0.837014	0.324507	0.011648	0.0221269	0.110436	0.120843	0.589561	0.195485	0.0678193	0	0.0140125	0.00120446	0.278521	1.91808	13.0982	7.45783	5.04752	27.5216	1.88656	3.49865	2.27915	6.53382	10.0631	10.1739	34.4352	0.00460857	0.000107729	0.000603446	0.00511138	0.00898657	0.0194177	0.0141628	9.90394e-05	0.000389713	0.00112075
	ORAL_P-A-F_MAG_00014	920777	No	0.366342	0.904426	0.178271	0.50455	0.143104	2.09669	0.00302898	0.371768	0.000835635	0.206517	0.0823928	0.664543	0.0016348	0.0143454	0.0203996	0.0123568	0.027796	0.0765325	0.0124107	0.00193953	0	0.0048276	0.00253644	0.0217142	0.00933047	0.00486642	0.0234489	0.00751875	0.0451646	0.0232183	0.00829121	0.0188942	0.00674161	0.0141899	0.00233398	0.0736692	0.0663578	0.00188721	0.000719289	0.0984512	0.0860484	0.253464	0.0734663	0.000762126	0.00266353	0.00458398
	ORAL_P-A-F_MAG_00015	761157	No	0.530398	2.41899	0.228926	0.0768947	0.79572	4.05093	0.000488195	0.895092	0.00501357	1.80099	0.19767	2.89925	0.496412	0.0154079	0.00818475	0.0379575	0.00657481	0.564537	0.684758	0.121778	0	0.0092206	0.00114358	0.8169	0.0513073	0.0434662	0.0240219	0.0645849	0.18338	1.27261	0.869302	3.2363	1.10047	1.72683	2.11445	10.32	0.0149171	0	0.000207823	0.047972	0.154042	0.217139	0.00385573	0.000485507	0	0.0059065
	ORAL_P-A-F_MAG_00016	1413737	No	0.659686	1.80581	0.194311	0.438752	0.174051	3.27261	0.000683881	0.183215	0.000429517	0.2695	0.00421337	0.458042	0.0264948	0.0378814	0.136444	0.00732026	0.0200685	0.228209	0.000326927	0	0	0.00109962	0	0.00142655	0.0256629	0.0089776	0.00608841	0.0231935	0.0639224	0.0857131	0.0695542	0.683469	0.219543	0.310832	0.0787378	1.44785	0.201907	0.000172126	0.000190539	0.104111	0.0787825	0.385163	0.0324391	0.00274658	0.0112285	0.00780157
	ORAL_P-A-F_MAG_00022	1963702	No	0.869546	2.58533	0.473105	0.495391	0.173279	4.59665	0.000673695	0.738235	0.00178499	0.340842	0.0559572	1.13749	0.134779	0.0233086	0.0102098	0.0137263	0.0217743	0.203798	0.947875	0.125361	0	0.0105398	0.00503668	1.08881	0.0534723	0.0104746	0.00845628	0.0948361	0.167239	0.0517647	0.125476	0.254837	0.0950229	0.174626	0.0766528	0.778379	0.253496	0.00248053	0.0041223	0.110335	0.179555	0.549989	0.00552509	0.000241624	0.000646362	0.000826341
	ORAL_P-A-F_MAG_00024	1857508	No	2.87112	4.99667	1.63503	2.16714	0.755072	12.425	0.000139305	0.179055	0.00074438	0.152637	0.0386329	0.371208	0.306418	0.213581	0.105319	0.0179728	0.292071	0.935362	0.53444	0.159357	0.000105715	0.52213	0.00992374	1.22596	0.00831624	0.00237152	0.00169446	0.0144775	0.0268597	0.316911	0.366004	0.811948	0.392677	0.558481	0.579745	3.02577	0.256683	0.000592514	0.000524919	0.0572521	0.0589472	0.374	0.0103275	0.000353927	0.00141876	0.00109533
	ORAL_P-A-M_Bin_00014	1915016	No	0.386964	1.01311	0.199906	0.3104	0.1114	2.02178	0.0125225	8.71517	0.0973385	2.92126	1.94408	13.6904	0.0402541	0.133559	0.0527281	0.0288714	0.0284544	0.283867	0.766705	0.447718	9.1622e-05	0.11937	0.0318854	1.36577	0.0369321	0.0140051	0.192454	0.0144256	0.257817	0.0094874	0.0235044	0.0501418	0.0774301	0.0311675	0.0170766	0.208808	0.0692287	0.000764676	0.000270099	0.0539356	0.071491	0.19569	4.39033	0.115529	0.235131	0.362736
	ORAL_P-A-M_Bin_00015	721848	No	0.132229	0.402857	0.00926059	0.173531	0.0173814	0.735259	0.0460584	19.5069	0.0990857	0.898488	0.434169	20.9847	0.0175428	0.000668596	0	0.00179211	0.00259209	0.0225956	0.352509	0.0739839	0	0.00189123	0.00142512	0.429809	0.0545039	0.0454176	0.0380167	0.042035	0.179973	0.210906	0.651642	0.80148	0.447714	0.969082	1.2127	4.29352	0.00131608	0	0	0.00520573	0.0184169	0.0249387	0.00797937	0.000291378	0.000358078	0.00131667
	ORAL_P-A-M_Bin_00016	2029967	No	0.075157	0.236005	0.0225476	0.0755239	0.0346607	0.443895	0.0015571	1.75861	0.0399387	1.00586	0.334516	3.14049	1.48281	0.116427	0.0445883	0.0480466	0.105661	1.79753	0.139108	0.0287147	0.000433751	0.0453317	0.00182731	0.215415	0.144411	0.0845332	0.0283253	0.0384255	0.295695	0.0241454	0.0332031	0.100883	0.103949	0.0755831	0.0514023	0.389166	0.0526539	0.00484322	0.00107392	0.129861	0.0943602	0.282793	0.0101213	0.0014078	0.0114917	0.00970226
	ORAL_P-A-M_Bin_00018	2005296	Yes	0.639437	1.60721	0.0461478	0.174146	0.0237601	2.4907	0.0142145	0.355569	0.138551	0.0388553	0.158616	0.705806	0.0141605	0.000861395	0.00261415	0.0037617	0.0086837	0.0300814	0.0402226	0.00817284	0.00165695	0.00303031	0.00325691	0.0563396	0.0120882	0.0138311	0.00593173	0.0118418	0.0436927	0.0194932	0.0367847	0.0659368	0.0378716	0.0844467	0.0735561	0.318089	0.00406066	0.000225673	0.000173092	0.00827267	0.0103177	0.0230497	0.0178505	0.00260496	0.00768438	0.010005
	ORAL_P-A-M_Bin_00020	645247	Yes	0.805878	2.31886	0.112984	0.384291	0.0643429	3.68635	0.0858123	15.1984	0.0465532	1.74001	0.171633	17.2424	0.0300763	0.00123116	0	0.00154622	0.00291825	0.0357719	0.0948111	0.0102329	0	0.00101782	0	0.106062	0.123816	0.0405108	0.0485415	0.0893569	0.302226	0.109128	0.254228	0.440666	0.128584	0.462736	0.402863	1.79821	0.0100114	0	0	0.0139507	0.0254151	0.0493772	0.250041	0.0138926	0.0154435	0.0264973
	ORAL_P-A-M_Bin_00023	2766702	No	0.108961	0.154169	0.102351	0.123963	0.0914273	0.580871	0.100101	2.38479	0.0124591	2.40023	0.282625	5.1802	0.715042	0.0256625	0.0320472	0.04357	0.192735	1.00906	0.264614	0.125044	0.000594592	0.239618	0.0399609	0.669831	3.54722	12.8359	10.884	3.44408	30.7112	0.0153997	0.0101876	0.0255434	0.0622374	0.0467746	0.0769669	0.23711	0.0499664	0.000701159	0.00103915	0.0369623	0.0526364	0.141305	0.00215243	0.000235742	0.000272043	0.000181501
	ORAL_P-A-M_Bin_00024	535073	No	0.121026	0.18959	0.0499577	0.0689753	0.0285969	0.458146	0.120671	1.75209	0.0423222	1.72181	0.428544	4.06544	0.0519472	0.0132502	0.0208777	0.0213101	0.0198979	0.127283	0.485631	0.0377864	0.000663888	0.00145353	0.00265138	0.528186	0.0669701	0.0130123	0.115539	0.00787982	0.203401	0.0612512	0.0689983	0.0491056	0.0895628	0.304732	0.194047	0.767697	0.117289	0.000592314	0.00282702	0.0535579	0.0709881	0.245254	0.0757885	0.00238095	0.00238878	0.00641025
	ORAL_P-A-M_Bin_00025	1753429	No	0.509896	0.681348	0.458576	0.717567	0.540182	2.90757	0.0678825	1.38616	0.0346741	2.45972	1.04733	4.99576	0.0641548	0.0510135	0.0959652	0.102811	0.306778	0.620722	0.669776	0.158694	0.0208041	0.171545	0.0948633	1.11568	0.0592697	0.221388	0.195488	0.246541	0.722687	0.0455188	0.11863	0.0797272	0.125818	0.33525	0.176456	0.881401	0.695272	0.0153592	0.0196999	0.706099	0.741457	2.17789	1.14272	0.117483	0.248817	0.370621
	ORAL_P-A-M_Bin_00026	1325806	No	0.320616	0.980912	0.292097	0.122621	0.13467	1.85092	0.247866	1.65519	0.0404678	0.148844	0.15664	2.24901	1.05203	0.0250186	0.0523333	0.164078	1.04594	2.3394	0.472494	0.090952	0.000544577	0.123778	0.0943451	0.782114	0.358144	0.578484	0.829968	0.120714	1.88731	0.456553	0.866471	1.63329	0.92484	1.32546	0.921248	6.12786	0.0239066	4.55737e-05	0.000370384	0.0328973	0.068794	0.126014	0.0500826	0.000863443	0.00240151	0.00114414
	ORAL_P-A-M_Bin_00027	2010198	No	0.0238112	0.0931752	0.0163649	0.0234806	0.00128564	0.158118	0.0374232	2.47831	0.01387	0.417837	0.0467128	2.99416	0.0188805	0.00150712	0.0014235	0.00683957	0.00328673	0.0319374	0.00885741	0.00057808	0	0	0	0.00943549	0.0516029	0.0269548	0.0516812	0.0216029	0.151842	0.00398549	0.0095896	0.0390998	0.0545678	0.0782965	0.0214346	0.206974	0.00185054	0.000304947	0	0.00106921	0.00238249	0.00560718	0.0186573	0.0173241	0.0269781	0.0192845
	ORAL_P-A-M_Bin_00028	1703426	No	2.3457	7.87271	1.40897	1.32554	0.425652	13.3786	0.00145084	1.73945	0.0144839	0.0931367	0.413395	2.26191	0.0326479	0.0661045	0.0265633	0.00255689	0.00136812	0.129241	0.0915839	0.0111869	0.000291165	0.000966123	0.000456467	0.104485	0.00848752	0.00363429	0.00759965	0.0030871	0.0228086	0.00450969	0.00716866	0.0346767	0.0153913	0.00621726	0.00202858	0.0699921	0.132326	0.00673871	0.00824714	0.179013	0.176366	0.502691	0.0204329	0.0027233	0.00368997	0.00491803
	ORAL_P-A-M_Bin_00029	1699907	No	0.129779	0.266441	0.22974	0.3493	0.371778	1.34704	0.0567682	3.51475	0.0600129	1.76887	0.459819	5.86022	0.0657069	0.0387254	0.104258	0.0983873	0.225829	0.532907	0.480774	0.170516	0.0976847	2.72739	0.515639	3.992	0.00349013	0.0418121	0.0261942	0.0171523	0.0886487	0.0187452	0.051993	0.0977915	0.166734	0.212137	0.0834685	0.63087	1.21022	0.0224316	0.007575	0.698935	1.04782	2.98698	0.258805	0.0131914	0.0369942	0.0179162
	ORAL_P-A-M_Bin_00030	687043	No	0.0619106	0.209505	0.0119881	0.0547458	0.0221902	0.36034	0.0971142	0.118578	0.038261	0.211962	0.47929	0.945205	0.0639739	0.000433864	0.000768024	0.0211821	0.00729991	0.0936577	0.202935	0.0150012	0	0.000259758	0	0.218196	0.244607	0.277296	0.115618	0.0675192	0.70504	0.0331087	0.0458907	0.0437413	0.0798249	0.167714	0.131445	0.501724	0.000344064	0.000344064	0	0.00032342	0.000691569	0.00170312	0.00199663	0.00103678	0.0023706	0.00103334
	ORAL_P-A-M_Bin_00031	1119058	No	0.0435952	0.124743	0.0299765	0.0434329	0.0190319	0.260779	0.00273321	1.72394	0.00688336	0.811032	0.292047	2.83664	0.0182445	0.00648594	0.0015825	0.0016288	0.00421159	0.0321534	0.0552875	0.0185259	0	0.047024	0.00108328	0.121921	0.00894095	0.00283864	0.00177889	0.0145897	0.0281482	0.00711582	0.00843376	0.0210858	0.00954774	0.013968	0.0117724	0.0719235	0.0192459	0.000117445	0	0.00523525	0.00918902	0.0337876	0.000388546	0	0	0
	ORAL_P-A-M_Bin_00032	975604	No	0.335976	0.58559	0.190512	0.250894	0.0997411	1.46271	0.00199579	0.743363	0.00476926	0.718805	0.145574	1.61451	0.468377	0.192296	0.118676	0.0287446	0.235898	1.04399	1.40106	0.450702	0.00164585	1.37531	0.0323246	3.26104	0.0226574	0.00875574	0.00368626	0.0474231	0.0825226	0.252711	0.343303	0.97198	0.485951	0.529303	0.5829	3.16615	0.160448	0.000931515	0.00062866	0.0344868	0.0500438	0.246538	0.0124921	0.00514981	0.0106875	0.0110498
	ORAL_P-A-M_Bin_00033	2625906	No	0.247232	0.254302	0.00392281	0.0450033	0.017597	0.568057	0.0353594	1.08629	0.0314537	1.86338	0.296423	3.31291	0.0179146	0.00253294	0.00234705	0.00274423	0.00131291	0.0268517	0.0203612	0.00258247	0	0.000852138	0	0.0237959	0.0151882	0.00500944	0.0176232	0.00174658	0.0395674	0.0537669	0.0547652	0.0349348	0.0237711	0.0323141	0.0375669	0.237119	0.236318	0.00499375	0.00579052	0.176127	0.187572	0.6108	0.00493334	0.000173073	0.00214972	0.00105314
	ORAL_P-A-M_Bin_00034	875719	No	0.119763	0.528905	0.126846	0.191148	0.0195617	0.986224	0.0398788	2.91463	0.0533991	0.838319	0.351669	4.19789	0.0275599	0.0156961	0.00751647	0.0141036	0.0460725	0.110949	0.0304202	0.00659216	0.00226796	0.0193172	0.000381081	0.0589786	0.0201722	0.0281129	0.0485483	0.0637256	0.160559	0.00427315	0.00689441	0.00959992	0.0123464	0.0374857	0.0215959	0.0921956	0.0224468	0.00116713	0.000433178	0.00998962	0.0207256	0.0547623	0.0451685	0.00453996	0.0291862	0.0245161
	ORAL_P-A-M_Bin_00035	534782	No	1.09454	3.05017	0.544298	0.552282	0.328225	5.56951	0.176792	3.99186	0.0189943	0.496284	0.0733594	4.75729	0.152272	0.00544381	0.0124481	0.0806074	0.558814	0.809586	0.586717	0.083775	0	0.0326395	0.00500325	0.708135	0.260951	0.88971	0.289299	0.172797	1.61276	0.245119	0.328366	0.525866	0.233258	0.552589	0.480231	2.36543	0.116944	0.00177803	0	0.323757	0.166288	0.608766	0.00904304	0.00132538	0.00324194	0.000589315
	ORAL_P-A-M_Bin_00036	805927	No	3.73373	5.34445	0.705884	1.52543	1.51451	12.824	0.276095	1.127	0.0445362	0.428498	0.430472	2.3066	3.51653	0.0385532	0.0590082	0.569183	2.29376	6.47703	13.6438	2.16278	0.000287497	0.75683	0.0392842	16.603	1.13583	3.40784	1.21476	0.624452	6.38288	1.70767	3.6091	3.35023	3.97929	6.84828	5.33041	24.825	0.0162814	0	0	0.0260099	0.10438	0.146671	0.0117614	0.000510921	0	0.00136128
	ORAL_P-A-M_Bin_00037	1925112	Yes	0.944944	1.68124	0.747911	0.75193	0.328834	4.45486	0.0528092	14.9534	0.0673812	4.78685	2.89684	22.7573	0.0896196	0.0828549	0.189345	0.0872157	0.319148	0.768183	0.84426	0.341245	0.00474999	0.658881	0.131633	1.98077	0.0539054	0.140276	0.212026	0.312527	0.718735	0.084889	0.179124	0.261511	0.200156	0.377914	0.412519	1.51611	1.25685	0.0371321	0.0105836	0.567827	1.18255	3.05494	0.00496309	0.000846544	0.00341637	0.00325437
	ORAL_P-A-M_Bin_00038	1126788	No	0.237245	1.74956	0.12543	0.88631	0.0514981	3.05005	0.0531552	2.56569	0.0413963	0.600464	0.328151	3.58886	0.080478	0.0132867	0.016479	0.0613052	0.201647	0.373196	0.262061	0.0361917	0.00019239	0.00652515	0.000652862	0.305623	0.0340051	0.0149016	0.110626	0.0584955	0.218028	0.0226219	0.0359791	0.067369	0.0645984	0.341731	0.124346	0.656645	0.0971847	0.00213427	0.00124814	0.117131	0.0959345	0.313633	0.13777	0.00376649	0.0115535	0.0206276
	ORAL_P-A-M_Bin_00039	1920201	No	0.24613	0.905755	0.512593	0.133718	0.246801	2.045	0.144363	1.84345	0.0582632	0.205668	0.0986754	2.35042	0.523521	0.00685105	0.0189531	0.0223352	0.140134	0.711794	0.0676103	0.0106763	0	0.045678	0.055303	0.179268	0.272101	0.913963	0.521484	0.0350874	1.74264	0.0135939	0.0273016	0.0563968	0.105671	0.245405	0.0767254	0.525094	0.012012	0.000385705	0	0.0219243	0.0144934	0.0488155	0.00646725	0.00127772	0.00361076	0.0010691
	ORAL_P-A-M_Bin_00040	2095067	No	1.57867	4.01158	0.898252	1.32741	0.728872	8.54478	0.0261813	11.3779	0.0387654	1.56204	1.95506	14.9599	0.0886644	0.0940297	0.062627	0.0310176	0.102678	0.379017	0.342814	0.0712239	0.000276846	0.654657	0.0171559	1.08613	0.053537	0.0710932	0.0240595	0.0376192	0.186309	0.0607248	0.161823	0.348811	0.151221	0.276998	0.11485	1.11443	0.188203	0.00251172	0.00173364	0.102864	0.0735351	0.368848	0.0802538	0.00149134	0.00505462	0.00883085
	ORAL_P-A-M_Bin_00041	565588	No	0.552679	1.56084	0.281321	0.501509	0.156494	3.05284	0.0109253	3.9323	0.00923615	0.333992	0.0933512	4.37981	0.162725	0.0208009	0.0117723	0.0181445	0.0470974	0.26054	0.0216764	0.00382948	0	0.0203987	0.000324557	0.0462291	0.0666353	0.0260168	0.0618284	0.073633	0.228114	0.0547634	0.228795	0.595265	0.173828	0.196108	0.151523	1.40028	0.965335	0.0475476	0.0142406	0.658176	0.912911	2.59821	2.04207	0.0979594	0.264818	0.215589
	ORAL_P-A-M_Bin_00042	679882	No	2.11254	3.9162	4.0313	7.53347	4.39726	21.9908	0.541259	11.3963	0.0838425	8.76258	2.40844	23.1924	0.890349	1.37328	3.45557	1.63181	5.39814	12.7491	11.8708	4.76891	0.0905601	9.66342	2.13251	28.5261	0.862263	2.54758	3.58655	5.01086	12.0073	1.05173	2.50838	3.79861	2.9209	4.98018	6.52496	21.7848	20.139	0.55101	0.188796	9.17329	18.2775	48.3296	0.0281737	0.00843927	0.0223743	0.013557
	ORAL_P-A-M_Bin_00043	1394865	No	0.813068	1.51012	1.65336	2.57753	1.64442	8.19849	0.214692	4.77425	0.0297486	3.01361	0.884169	8.91647	0.308661	0.380424	1.11456	0.470209	1.67753	3.95138	5.24606	2.15523	0.0294434	3.31167	0.662926	11.4053	0.399552	1.15618	1.65482	2.11544	5.326	0.38734	0.968794	1.47375	1.1871	2.1844	2.53939	8.74078	7.35161	0.207067	0.0647785	3.1899	6.51764	17.331	0.00572498	0	0.000207385	0.000845707
	ORAL_P-A-M_Bin_00044	1106220	No	0.531033	1.89919	0.722327	1.49949	0.468999	5.12104	0.10958	0.572297	0.112587	0.326633	0.732252	1.85335	0.521431	0.127907	0.113486	0.0766179	0.126575	0.966017	0.079905	0.0919773	0.00293498	0.421967	0.00960117	0.606386	0.00992443	0.0339993	0.0336956	0.0493469	0.126966	0.0249452	0.19301	0.196985	0.130869	0.338614	0.131602	1.01603	0.075504	0.0010699	0	0.0477332	0.0440129	0.16832	0.0576281	0.0128263	0.0293654	0.0307347
	ORAL_P-A-M_Bin_00045	1953195	No	0.0757556	0.277783	0.00851966	0.0099851	0.00719536	0.379239	0.0027166	5.36768	0.0235532	0.463023	0.615345	6.47231	0.93001	0.0262402	0.02348	0.339229	0.0394985	1.35846	2.54574	0.329104	0.000280435	0.0203337	0.00358088	2.89904	0.0114007	0.00158983	0.00608986	0.035217	0.0542974	0.265372	0.388791	1.55358	0.71761	1.31671	0.471068	4.71313	0.110111	0.0014478	0.00227932	0.0575491	0.0369093	0.208297	0.00528275	0.000531166	0.00183114	0.000806983
	ORAL_P-A-M_Bin_00046	1241245	No	0.0804705	0.174194	0.0894	0.186452	0.16696	0.697476	0.191363	1.40034	0.0291522	1.09031	0.64414	3.35531	0.0122465	0.000248254	0.00321295	0.00564304	0.0158193	0.03717	0.0820328	0.0288747	0.000172417	0.101299	0.080442	0.292821	0.0451473	0.0066052	0.0428124	0.00705098	0.101616	0.0280529	0.0381648	0.0651942	0.123524	0.147992	0.0640363	0.466964	0.167013	0.00497055	0.00163694	0.15825	0.320831	0.652702	0.0203475	0.000579976	0.00253807	0.00165197
	ORAL_P-A-M_Bin_00047	1016300	No	0.266918	0.37615	0.346477	0.270367	0.172207	1.43212	0.013367	3.08684	0.00892221	0.775617	0.305355	4.1901	0.104836	0.0454004	0.0758605	0.0561871	0.12335	0.405634	1.3895	0.670581	0.0041397	0.568486	0.0939704	2.72668	0.0977903	0.143858	0.20936	0.52476	0.975768	0.0991048	0.32291	0.450647	0.395963	0.584792	0.581437	2.43485	0.668971	0.0153806	0.0110214	0.249638	0.449727	1.39474	6.99197e-05	0	0	0.000369791
	ORAL_P-A-M_Bin_00048	870616	No	0.430421	0.798938	0.576914	0.799819	0.486051	3.09214	0.044433	3.2455	0.0133042	1.2729	0.516341	5.09248	0.536423	0.188248	0.392076	0.18337	0.66165	1.96177	2.50156	1.12441	0.00848945	1.3305	0.235473	5.20044	0.182529	0.288317	0.452745	0.824685	1.74828	0.280999	0.589068	1.02915	0.901074	1.19513	1.19222	5.18763	2.05963	0.0558686	0.0250815	0.889887	1.69084	4.7213	0.00343475	0	6.9691e-05	0.000266746
	ORAL_P-A-M_Bin_00049	660220	No	0.106505	0.430226	0.0812044	0.0385564	0.0304994	0.686991	0.0175852	3.96636	0.0274461	5.20827	0.341124	9.56078	0.075565	0.0143641	0.0412174	0.0130705	0.0148795	0.159097	0.294174	0.0413653	0	0.0171961	0.00127572	0.354011	0.00516773	0.0199583	0.0599757	0.00678813	0.0918898	0.103798	0.225467	0.351667	0.118351	0.157891	0.0409811	0.998155	0.224851	0.00157783	0.00152024	0.291223	0.614315	1.13349	0.0657278	0.000658211	0.0058572	0.00590312
	ORAL_P-A-M_Bin_00050	517978	No	0.496744	1.43154	0.140361	0.168216	0.131146	2.36801	0.314347	3.44	0.122082	2.75297	0.555942	7.18534	0.237616	0.00939092	0.0121231	0.0884806	0.360948	0.708558	0.723591	0.0885202	0	0.0306548	0.00522394	0.847989	0.171118	0.440655	0.150873	0.0828834	0.845529	0.0730474	0.178091	0.270079	0.218461	0.546414	0.307478	1.59357	0.116055	0.00454249	0.00218872	0.113394	0.0910738	0.327253	0.00859647	0.0016999	0.00299904	0.00110784
	ORAL_P-A-M_Bin_00051	933801	No	1.6698	3.30247	1.7855	2.3867	1.01729	10.1618	0.417738	9.48971	0.10903	3.12356	0.912444	14.0525	1.64541	0.992355	0.347837	0.323494	1.0989	4.40799	9.13342	3.64665	0.00302685	14.1633	0.266815	27.2132	2.53258	1.97794	3.03525	7.19566	14.7414	1.08027	5.32773	7.65993	2.57346	6.68103	6.6895	30.0119	0.385376	0.009178	0.00494527	0.136005	0.154514	0.690019	0.00496062	0.000394493	0.00117381	0.00130564
	ORAL_P-A-M_Bin_00052	770086	No	0.263599	0.29529	0.104344	0.123334	0.0811759	0.867742	0.105645	1.0157	0.00198642	0.511473	0.0588915	1.6937	0.00699583	0.00498011	0.00165067	0.00737633	0.0117286	0.0327315	0.0230523	0.0102282	0	0.0277966	0.00528219	0.0663593	0.051534	0.201468	0.110056	0.0592398	0.422297	0.0251101	0.0623942	0.0570198	0.0592006	0.0751363	0.076237	0.355098	0.0243672	0	0.000554189	0.0123332	0.00956905	0.0468235	0	0	0	0.000365856
	ORAL_P-A-M_Bin_00053	902306	No	0.265568	0.455618	0.97888	0.483764	0.897463	3.08129	0.0168275	0.477878	0.0277042	2.49055	1.3036	4.31656	0.0118284	0.0466958	0.0597727	0.195916	0.123325	0.437538	0.145527	0.00864169	0	0.0231279	0.0120145	0.189311	0.00248947	0.0210027	0.0375525	0.0609975	0.122042	0.0108829	0.0289872	0.0173254	0.0304839	0.101925	0.0284996	0.218104	0.142702	0.000212484	0.00280511	0.0454701	0.0593265	0.250516	2.98706	0.0591087	0.129733	0.801616
	ORAL_P-A-M_Bin_00054	812519	No	0.604319	2.49726	0.198027	0.714466	0.143426	4.1575	0.0438642	1.18913	0.0736344	0.257343	0.326876	1.89085	0.226904	0.00305113	0.0100316	0.0472169	0.3565	0.643703	0.582607	0.113748	0.000270512	0.173656	0.0117081	0.881989	0.0085804	0.0106889	0.0416101	0.0143883	0.0752676	0.039433	0.0763125	0.115403	0.138599	0.549978	0.319723	1.23945	0.527235	0.0163063	0.00479683	0.169284	0.257664	0.975286	0.00861738	0.00153298	0.00255046	0.00377443
	ORAL_P-A-M_Bin_00055	956016	No	0.278784	0.482094	0.0298133	0.0325024	0.0353138	0.858507	0.144782	2.1272	0.0108654	0.0758466	0.0427201	2.40142	0.053875	0.00702891	0.0372128	0.0385877	0.22507	0.361774	0.102125	0.0236846	0.0021426	0.460534	0.199078	0.787565	0.49453	1.03634	1.36469	0.258531	3.1541	0.0779074	1.0702	5.19484	0.412948	1.58873	0.335491	8.68012	0.144689	0.000778531	0.000765779	0.289544	0.353197	0.788975	0.608374	0.0152425	0.0836956	0.0224368
	ORAL_P-A-M_Bin_00056	1180303	No	1.86622	3.31246	2.33234	3.3035	2.66147	13.476	0.141322	4.59419	0.0590797	4.07435	0.986754	9.68549	0.861188	0.417088	0.999622	0.701736	1.68173	4.66136	34.7264	13.4955	0.13514	11.0202	1.61659	60.9939	1.26731	3.80703	4.84216	14.2906	24.2071	1.07935	4.13427	7.25946	4.04343	6.14324	8.03405	30.6938	18.333	0.251938	0.175638	5.85614	9.27077	33.8875	0.819719	0.205844	0.478748	0.442891
	ORAL_P-A-M_Bin_00058	550092	No	5.02986	10.0434	9.63981	22.1972	11.5945	58.5048	0.298881	12.5188	0.245382	15.3673	10.3823	38.8127	0.584291	0.387801	0.848089	0.801235	5.41276	8.03418	4.5196	0.947385	0.0263234	2.72098	1.97918	10.1935	0.459093	1.90853	2.72574	3.61073	8.70409	0.614431	1.22101	1.18463	2.10653	5.12673	2.44079	12.6941	4.01868	0.11207	0.0531022	2.47883	2.79259	9.45527	0.687594	0.0551155	0.0774675	0.220328
	ORAL_P-A-M_Bin_00059	1258118	No	0.116326	0.482453	0.0776825	0.0388669	0.0595505	0.774879	0.00144329	1.75502	0.0132451	0.574167	0.552722	2.89659	0.650322	0.0294551	0.0262789	0.0368617	0.0644929	0.80741	0.330515	0.20019	0.000317291	0.0506035	0.0082641	0.58989	0.0110356	0.0128058	0.01199	0.034543	0.0703744	0.150098	0.310172	0.994885	1.188	0.634431	0.354478	3.63206	0.0361284	0.00155823	0.000298619	0.0240562	0.059271	0.121312	0.00203191	0.00023015	0.000841061	0
	ORAL_P-A-M_Bin_00060	548349	No	0.471874	1.2468	0.634169	0.199833	0.0822779	2.63496	0.0270844	3.49274	0.0278283	0.0638804	0.108352	3.71988	0.172911	0.0111593	0.023269	0.0564655	0.0281853	0.29199	0.355474	0.0357051	0	0.0453006	0.0257875	0.462267	0.00513824	0.00776553	0.0251172	0.00122246	0.0392434	0.0349785	0.114425	0.541029	0.304504	0.356784	0.161318	1.51304	0.10737	0.00125986	0.00159	0.0862415	0.185901	0.382362	0.0618814	0.00251242	0.00714444	0.00883951
	ORAL_P-A-M_Bin_00061	1085006	No	2.42942	6.54717	1.36298	2.09097	0.52127	12.9518	0.327921	15.7256	0.485357	6.04512	2.3486	24.9326	0.564593	0.0970624	0.121793	0.16111	0.285985	1.23054	1.84429	0.185802	0	0.0265151	0.00227621	2.05888	0.117107	0.141774	0.232472	0.140361	0.631714	0.117292	0.233609	0.35565	0.223844	0.999633	0.353999	2.28403	2.14385	0.0493157	0.0484133	1.20269	1.73253	5.1768	0.545906	0.0577308	0.216198	0.131967
	ORAL_P-A-M_Bin_00062	740421	No	0.000191673	0.000314256	0.000639772	0.000784631	0.0013536	0.00328393	0.0350203	0.839748	0.00732281	0.327451	0.0939519	1.30349	0.0178778	0.00220558	0.000189856	0.00230976	0.00453927	0.0271223	0.0357625	0.00162865	0	0.00161432	0.00120186	0.0402074	0.0450763	0.0889847	0.097224	0.171058	0.402343	0	0.000564759	0.00391578	0.0301391	0.024824	0.0226854	0.082129	0.000742983	0.000191673	0	0.00168138	0.00203668	0.00465272	0.000313215	0	0	0
	ORAL_P-A-M_Bin_00063	596804	No	0.0803033	0.600147	0.346846	0.883002	0.428286	2.33858	0.0456615	2.15769	0.0398504	1.82462	1.17521	5.24303	0.0178386	0.0134584	0.0550327	0.0630829	1.41429	1.5637	0.0385523	0.0362785	0.00343082	0.14658	0.0273035	0.252145	0.0477439	0.116077	0.458315	0.126129	0.748265	0.0649464	0.0558796	0.0680882	0.249991	0.612021	0.278955	1.32988	0.235207	0.00448823	0	0.0981396	0.115393	0.453228	0.00316091	0.000814441	0.00225336	0.000659413
	ORAL_P-A-M_Bin_00064	1003925	No	1.26335	2.10744	0.700237	0.478794	0.49788	5.0477	0.00843572	9.11894	0.039159	2.94708	1.16357	13.2772	0.100854	0.0680005	0.0513383	0.0246044	0.160558	0.405354	0.0976699	0.0194617	0.000228693	0.132433	0.00545685	0.25525	0.0479916	0.0230528	0.00818527	0.0141089	0.0933386	0.0527978	0.0535921	0.289647	0.115108	0.236425	0.07359	0.82116	3.31829	0.217649	0.0869216	2.31636	3.3164	9.25562	0.00465653	0.000282089	0	0.000378825
	ORAL_P-A-M_Bin_00065	861115	No	0.194696	0.22755	0.203535	0.123617	0.0782958	0.827693	0.0127943	3.01369	0.00803159	0.635062	0.263705	3.93328	0.0533866	0.021404	0.0343458	0.027142	0.0557316	0.19201	0.439033	0.205653	0.000676864	0.141847	0.0267407	0.813952	0.0429638	0.0365628	0.0587129	0.124638	0.262878	0.0576701	0.1621	0.202028	0.231078	0.361477	0.280774	1.29513	0.151553	0.00353534	0.00316485	0.101687	0.155904	0.415844	0.00112103	0.000763698	0.00197976	0.00166115
	ORAL_P-A-M_Bin_00067	866656	No	0.0335486	0.116184	0.00632399	0.00473409	0.0043378	0.165128	0.00115755	4.77689	0.032326	0.228553	0.554126	5.59305	0.771384	0.0200263	0.0273987	0.298734	0.0257833	1.14333	1.78078	0.200366	0	0.0109243	0.00171816	1.99379	0.00758037	0.000426369	0.00648028	0.0257711	0.0402581	0.232115	0.316333	1.24272	0.594178	1.06617	0.349101	3.80062	0.0881131	0	0.00076624	0.0630354	0.0687899	0.220705	0.0351709	0.00139581	0.00541052	0.00516612
	ORAL_P-A-M_Bin_00068	1046126	No	3.67514	4.41728	3.5116	2.88289	1.13396	15.6209	0.00493908	2.70506	0.0275475	1.41548	1.73902	5.89205	5.3434	2.94588	2.74049	0.988247	5.95397	17.972	5.40536	2.29388	0.00121684	1.75702	0.067325	9.52481	0.778208	0.637516	0.36576	0.831781	2.61326	3.22542	4.57598	8.0377	4.39859	9.92075	7.6789	37.8373	0.318638	0.00613381	0.00493439	0.540015	1.22976	2.09949	0.00436382	0.00109638	0.00167013	0.00170125
	ORAL_P-A-M_Bin_00069	529479	No	0.247881	0.734509	0.238667	0.187831	0.0919038	1.50079	0.196469	4.2139	0.1798	8.96328	1.64056	15.194	0.209678	0.0937217	0.0761561	0.0713367	0.044913	0.495805	1.80198	0.117879	0	0.0190582	0.00371449	1.94263	0.0241001	0.0199579	0.0492652	0.0221704	0.115494	0.120228	0.140803	0.175676	0.0826338	0.435499	0.149757	1.1046	1.23418	0.0171787	0.032052	1.00285	1.70198	3.98825	0.114504	0.0108662	0.0478341	0.0337429
	ORAL_P-A-M_MAG_00001	2518097	No	0.0689491	0.380605	0.0303287	0.0255551	0.0198213	0.525259	0.0153519	3.35155	0.0174576	3.98205	0.0351954	7.40161	0.24041	0.0112263	0.0533265	0.0658822	0.0199439	0.390789	0.850919	0.107756	0	0.0965707	0.000704045	1.05595	0.00866867	0.00994403	0.0410927	0.00704269	0.0667481	0.067655	0.128593	0.227189	0.10015	0.264726	0.130766	0.91908	0.0911917	0	0.000667373	0.0789817	0.310424	0.481265	0.161793	0.00446998	0.017223	0.0150823
	ORAL_P-A-M_MAG_00002	1796363	No	0.467676	0.82297	0.413252	0.656193	0.199698	2.55979	0.179604	2.51356	0.0393	0.832069	0.488057	4.0526	0.110419	0.00990391	0.0393136	0.0353049	0.387158	0.582099	0.5021	0.0897715	0.00100873	0.222075	0.100717	0.915672	0.0379899	0.104718	0.144988	0.0294504	0.317146	0.356409	0.605141	0.635793	0.727744	3.05482	1.92586	7.30576	0.0466586	0.00134861	0.000637032	0.0566459	0.0803876	0.185678	0.0210552	0.00288479	0.00412417	0.00470662
	ORAL_P-A-M_MAG_00003	1747120	Yes	0.154161	0.434434	0.728343	0.0522068	0.12254	1.49168	0.342851	5.8314	0.0627632	0.81257	0.874426	7.92401	0.0230139	0.00150942	0.00352649	0.0105369	0.0512717	0.0898584	0.018215	0.00837279	0	0.0481943	0.0362433	0.111025	0.166602	0.37773	0.309617	0.0647041	0.918653	0.0253478	0.0640691	0.107943	0.0956097	0.261629	0.0816488	0.636246	0.00574055	0	0	0.00583364	0.00685051	0.0184247	0.00910694	7.81672e-05	0.000920007	0.0013891
	ORAL_P-A-M_MAG_00004	2101231	No	2.0959	5.95028	0.375787	0.43281	0.379049	9.23382	0.0299511	1.48542	0.0318377	0.152142	0.112857	1.81221	0.335429	0.00566254	0.00756337	0.0449101	0.0717974	0.465363	0.255144	0.0322802	0.00016408	0.0328335	0.000801252	0.321223	0.0170589	0.0109014	0.0118941	0.0128825	0.052737	0.0261169	0.0561601	0.117144	0.0943829	0.0922587	0.0766108	0.462674	0.0470597	0.00300153	0.00229466	0.0643903	0.0909499	0.207696	0.0868365	0.00676658	0.0165124	0.00943415
	ORAL_P-A-M_MAG_00005	1408293	No	0.00172543	0.00541844	0.00187496	0.00238964	0.00145336	0.0128618	0.00513236	1.66971	0.0280094	0.057399	0.575034	2.33529	0.300184	0.00128428	0.000763854	0.0203283	0.00355208	0.326113	1.04338	0.138658	0.000432444	0.00194128	0.000533675	1.18495	0.000690063	0.000658932	0.000478327	0.000428206	0.00225553	0.00477134	0.00736518	0.0020433	0.0238724	0.00676434	0.00147667	0.0462933	0.00173652	9.04354e-05	0	0.00153519	0.00206412	0.00542627	0.00127487	0.000486793	0.000118765	0.0004707
	ORAL_P-A-M_MAG_00006	1739601	No	0.0985562	0.078903	0.0113463	0.035052	0.0197076	0.243565	0.131408	1.71301	0.0143272	1.00939	0.221737	3.08987	0.0689628	0.00497761	0.00173766	0.0083488	0.00948693	0.0935138	0.0234178	0.00272169	8.36381e-05	0.00151478	0.00015136	0.0278893	0.0123607	0.0101744	0.0227472	0.003513	0.0487953	0.0304336	0.0168293	0.0229078	0.0381919	0.0865106	0.0404095	0.235283	0.246001	0.00204543	0.000732167	0.111459	0.286378	0.646615	0.00359704	0.000945521	0.00137779	0.000508515
	ORAL_P-A-M_MAG_00008	2076297	No	13.2212	18.3167	21.2779	19.5261	12.7151	85.057	0.0142526	6.20823	0.0448147	9.30254	1.37481	16.9446	0.0653216	0.0550137	0.0671042	0.0371402	0.171148	0.395728	0.434087	0.173328	0.00226411	0.23328	0.0397243	0.882684	0.135471	0.102482	0.168295	0.402067	0.808315	1.85719	0.47055	1.42213	0.375743	1.23921	0.651169	6.01599	4.70046	0.172434	0.0395248	1.95541	5.31671	12.1845	0.00555599	0.000695772	0.000832176	0.000216174
	ORAL_P-A-M_MAG_00009	1684040	No	0.757138	1.08827	0.34765	0.52924	0.292246	3.01454	0.0504289	3.21683	0.00862835	0.753931	0.424518	4.45433	0.0464689	0.0210742	0.0161636	0.0376783	0.168901	0.290286	0.500059	0.16716	7.04542e-05	0.630966	0.0641478	1.3624	0.157848	0.278294	0.184072	0.4075	1.02771	0.140465	0.616999	0.559758	0.344299	0.515702	0.636291	2.81351	0.286364	0.00266794	0.00206776	0.105222	0.0722284	0.46855	0.00173721	0.00140163	0.000527425	0.00113632
	ORAL_P-A-M_MAG_00010	1706313	No	0.00262505	0.0180052	0.00638477	0.00372327	0.00537245	0.0361107	0.000600394	2.52723	0.00161869	2.70738	0.0168466	5.25368	0.00132799	0.00212758	0.0040171	0.00354272	0.00316229	0.0141777	0.00940636	0.00425263	0.00246769	0.00449416	0.00259843	0.0232193	0.00129649	0.00792677	0.00190383	0.00901782	0.0201449	0.000209689	0.00112772	0.00191123	0.00121271	0.00271829	0.00261089	0.00979053	0.00978615	0.000176446	7.92728e-05	0.0126438	0.0147527	0.0374383	0.0146927	0.00913939	0.017668	0.019505
	ORAL_P-A-M_MAG_00011	2052421	No	0.458563	0.892022	0.0925192	0.323615	0.0327394	1.79946	0.0135179	1.95402	0.0407658	0.21391	0.549875	2.77209	0.0357629	0.0254895	0.0137618	0.00904148	0.024527	0.108583	1.01353	0.0467776	0.000188749	0.0122091	0.00738864	1.08009	0.00853971	0.0142878	0.0480734	0.0213672	0.0922681	0.0233429	0.0799113	0.249045	0.0524538	0.170717	0.121354	0.696824	0.0868207	0.00323782	0.00168519	0.0350939	0.0373881	0.164226	0.164199	0.00648251	0.0218346	0.0250604
	ORAL_P-A-M_MAG_00013	1964697	No	0.188631	0.600018	0.240982	0.152144	0.12885	1.31063	0.0028535	5.5486	0.0424448	6.08291	1.29115	12.968	0.00824157	0.0246298	0.0263223	0.0158062	0.0182407	0.0932406	0.0682872	0.31371	0.0024661	1.00797	0.0172953	1.40973	0.588097	0.0644529	0.231314	1.38814	2.27201	0.645367	1.83907	1.17548	3.0299	3.26239	2.53364	12.4858	1.49769	0.0252254	0.0170272	5.10478	2.50344	9.14817	0.0336013	0.0125569	0.0350836	0.0267212
	ORAL_P-A-M_MAG_00021	2133135	Yes	0.270538	0.788653	0.295993	0.424076	0.163197	1.94246	0.01772	4.17366	0.0313746	3.25022	0.644539	8.11751	0.00964259	0.0152215	0.0154242	0.0324406	0.0584041	0.131133	0.0487773	0.0139904	0	0.01442	0.000960174	0.0781479	0.100951	0.0623494	0.259976	0.287398	0.710674	0.16402	0.240648	0.545427	0.245967	0.484285	0.259851	1.9402	1.4569	0.0541997	0.0246783	1.25012	1.66997	4.45587	0.224586	0.00447495	0.00516045	0.00858712
	ORAL_P-A-M_MAG_00022	2103018	Yes	0.307062	0.776871	0.231558	1.48663	0.725421	3.52754	0.0487724	5.28916	0.0646686	3.1543	1.03561	9.59251	0.0680159	0.0261061	0.0834079	0.139896	0.992238	1.30966	0.341837	0.0812904	0	0.0471454	0.0103151	0.480588	0.0159487	0.0359024	0.191539	0.0625288	0.305919	0.246212	0.436751	0.735869	0.658787	1.67506	1.06692	4.8196	0.340223	0.0049984	0.0029057	0.209735	0.371574	0.929436	2.15907	0.0380394	0.0569563	0.11488
	ORAL_P-B-F_Bin_00024	1830519	No	0.116932	0.0793709	0.0152137	0.0270507	0.0249471	0.263515	0.0468324	0.680133	0.00748483	0.32168	0.0695594	1.12569	0.76416	0.0235144	0.0126759	0.125716	0.0710595	0.997125	0.0980693	0.0128363	0	0.000936194	0.000359048	0.112201	0.00797448	0.0121553	0.00802407	0.00367411	0.031828	0.0380343	0.029547	0.0326237	0.0573497	0.119675	0.0462152	0.323445	0.249652	0.0039338	0.000644313	0.118079	0.328148	0.700457	0.00944437	0.000126004	0.00200473	0.0011001
	ORAL_P-B-F_Bin_00025	1000923	Yes	0.0237928	0.186153	0.0735934	0.0104641	0.0204298	0.314434	0.00366264	0.617258	0.000124463	0.423037	0.00992652	1.05401	0.66363	0.0178033	0.0442262	0.0516329	0.0208402	0.798133	2.01737	0.427739	0	0.00355566	0.00270769	2.45137	0.0030992	0.00233212	0.0289615	0.00167646	0.0360693	0.0642788	0.14431	0.119954	0.0379914	0.0921002	0.0116501	0.470285	0.036509	0	0.000330602	0.214156	0.368483	0.619479	0.00141145	0	0	0
	ORAL_P-B-F_Bin_00031	895506	No	0.00889673	0.0152564	0.00257382	0.00590531	0.00248009	0.0351124	0.00128208	0.45879	0.00156507	1.02965	0.0182995	1.50958	0.38835	0.00661584	0.00281417	0.0041958	0.00773185	0.409707	0.599569	0.0135777	0	0.000884406	0.000469063	0.6145	0.00107929	0.000827951	0.0020819	0.0016176	0.00560675	0.00413971	0.00449388	0.0163527	0.0107393	0.0192565	0.00886474	0.0638469	0.00288423	0	0	0.00163694	0.00294794	0.00746911	0.0318534	0.000812635	0.00520616	0.00319849
	ORAL_P-B-F_Bin_00032	1047341	No	0	0	0	0	0	0	0.00162535	0.231762	0.000408785	0.0745991	0.0017871	0.310183	0.735375	0.00264542	0	0.00161788	0.00250069	0.742139	0.00997466	0.00129409	0	0	0	0.0112688	0.0104713	0.0189588	0.0179944	0.00255307	0.0499776	0.000997581	0.00451396	0.0178767	0.0283464	0.0550885	0.0173995	0.124223	0	0	0	0.000230053	0.0158324	0.0160625	0	0	0	0
	ORAL_P-B-F_Bin_00034	1158283	No	0.000254504	0.00200224	0.000588498	0	0.000244391	0.00308963	0	0.16542	0	0.00565632	0.0015722	0.172649	0.393627	0.002982	0.00128845	0.00631228	0.00156409	0.405774	0.285289	0.0291994	0	0	0	0.314488	0	0.000200569	0	0	0.000200569	0.0300174	0.0217998	0.131479	0.0398605	0.0922781	0.0192039	0.334638	0.000619748	0	0	0.000395066	0.00558249	0.0065973	0	0	0	0
	ORAL_P-B-F_Bin_00037	684474	No	0.0302326	0.118006	0.0077372	0.0346322	0.00449517	0.195103	0.00382693	0.623467	0.00111984	0.0822226	0.0158313	0.726467	0.895026	0.00744857	0.00629161	0.167822	0.345881	1.42247	0.585755	0.0891304	0	0.00172997	0	0.676615	0.0581242	0.0322207	0.0349368	0.0374036	0.162685	0.0687002	0.164637	0.281862	0.105872	0.336566	0.352604	1.31024	0.00589312	0	0	0.00942454	0.0247684	0.0400861	0.202625	0.0109626	0.00911902	0.0150376
	ORAL_P-B-F_Bin_00038	1800373	No	0.280732	0.847319	0.0760687	0.0771198	0.0525267	1.33377	0.004768	0.265952	0.0063861	0.0646209	0.0119244	0.353651	2.61373	0.0103821	0.0280983	0.170035	0.497607	3.31985	0.509659	0.0744414	0	0.126969	0.00115225	0.712222	0.0197809	0.0115211	0.0132942	0.015392	0.0599882	0.0255999	0.0494323	0.116991	0.1028	0.10112	0.0846795	0.480623	0.0558435	0.00353469	0.00255743	0.0782512	0.11488	0.255066	0.0380115	0.00159328	0.00439635	0.00466165
	ORAL_P-B-F_Bin_00039	1449304	No	0.0815847	0.319619	0.0548537	0.0370608	0.0251357	0.518254	0.00881451	1.54723	0.0135041	1.68254	0.159099	3.41118	0.392288	0.0502972	0.166546	0.063938	0.04262	0.71569	0.700176	0.108069	0.000328445	0.00366716	0.000169584	0.81241	0.00754823	0.0176438	0.083935	0.0061876	0.115315	0.0759746	0.223443	0.287859	0.0956565	0.145096	0.0345358	0.862565	0.147588	0.000167906	0.000899487	0.190305	0.415564	0.754525	0.0130216	0	0.00112643	0.000578647
	ORAL_P-B-F_Bin_00040	741881	No	0.0190035	0.0305936	0.0144377	0.0109056	0.00084096	0.0757813	0	0.0135891	0	0.0158328	0.00265027	0.0320722	0.0005714	0.130503	0.148416	0.00553616	0.0135134	0.29854	0.00799271	0.00278313	0	0.019126	0	0.0299019	0.000845281	0.000153564	0.000839976	0.0012283	0.00306713	0.00121982	0.00172273	0.00367891	0.0012276	0.00741021	0.00177145	0.0170307	0.00798851	0.00103573	0.000460015	0.0453226	0.0432134	0.0980203	0.0501542	0.00295951	0.00335667	0.00330087
	ORAL_P-B-F_Bin_00041	1712055	No	0.0421227	0.0928169	0.0128804	0.00522711	0.0358702	0.188917	0.00217525	0.0817173	0.000623773	0.070929	0.00941832	0.164864	0.0668688	0.0742764	0.444122	0.0214397	0.0445852	0.651292	1.14436	0.128716	0.00122194	0.00261716	0.00159003	1.27851	0.025429	0.011484	0.0427903	0.00657321	0.0862765	0.234817	0.149198	0.605427	0.0352554	0.10566	0.0135928	1.14395	0.0523103	0.000465558	0.000290585	0.136511	0.158347	0.347924	0.0187984	0.00576473	0.00941629	0.00665248
	ORAL_P-B-F_Bin_00042	2824379	Yes	0.145512	0.242067	0.125838	0.17472	0.127067	0.815204	0.0458508	0.811871	0.00895944	0.738861	0.0831639	1.68871	1.78818	0.0445118	0.0839084	0.0910935	0.612203	2.6199	0.44095	0.265073	0.000222266	0.360572	0.0337943	1.10061	1.69566	5.40041	4.62274	1.47985	13.1987	0.00834857	0.00612199	0.00834477	0.0498003	0.0317956	0.0531014	0.157513	0.0324131	0.00136101	0.000901573	0.0444239	0.0497269	0.128826	0.00522191	6.93911e-05	0.000208034	0.00097268
	ORAL_P-B-F_Bin_00043	1731686	No	2.82032	5.44128	5.92997	10.7483	6.14389	31.0837	0.659718	15.1443	0.119414	11.881	3.08532	30.8898	1.3669	1.60765	4.59083	2.26629	7.40163	17.2333	20.9424	9.13501	0.102747	14.4595	3.21432	47.854	1.26727	4.25562	5.8254	7.30449	18.6528	1.4669	3.25601	4.87929	3.90393	6.30005	8.13094	27.9371	33.5912	0.873073	0.28949	14.0707	28.9498	77.7743	0.0242007	0.0037056	0.00327848	0.00586646
	ORAL_P-B-F_Bin_00046	868880	No	0.362473	0.991361	0.108712	0.248114	0.079996	1.79066	0	0.127353	0.000472033	0.194411	0.00355213	0.325789	0.0300877	0.0769404	0.276939	0.0080443	0.0400061	0.432018	0.00702717	0.00252513	0.000212716	0.00100764	0	0.0107726	0.0263905	0.00966715	0.00890585	0.0207155	0.065679	0.0782451	0.0524296	0.572473	0.214036	0.236966	0.0508147	1.20496	0.169307	0	0.000601648	0.0831838	0.0668096	0.319902	0.028886	0.00141505	0.0114475	0.00959098
	ORAL_P-B-F_Bin_00047	2285332	No	0.335121	1.50264	0.151897	0.21412	0.116353	2.32013	0.00951299	0.246343	0.00252064	0.0835997	0.0131527	0.355129	1.00259	0.00385001	0.0121517	0.0292839	0.343081	1.39096	0.186576	0.0176838	0	0.00476064	0.000785967	0.209807	0.0640354	0.17167	0.0920974	0.0271782	0.354981	0.0334203	0.0475884	0.0964155	0.0623941	0.156905	0.161757	0.558481	0.0328727	0.000794712	0.000333981	0.0378615	0.0412961	0.113159	0.00565683	0.00210335	0.0112549	0.00222315
	ORAL_P-B-F_Bin_00049	1961203	No	0.0452963	0.0657187	0.00281003	0.00852986	0.00316611	0.125521	0.00162896	0.0924121	0.000813097	0.0281516	0.00913909	0.132145	0.473935	0.0050702	0.00313276	0.238817	0.109984	0.830939	0.621825	0.241524	0.000152692	0.0152872	5.27999e-05	0.878843	0.00420126	0.00293048	0.00203889	0.00422335	0.013394	0.0230894	0.0196608	0.0352038	0.0369517	0.0317484	0.0326293	0.179283	0.0111197	0.000262021	6.99242e-05	0.0117583	0.0113514	0.0345613	0.00151111	0.000403135	0.00122795	0.00105719
	ORAL_P-B-F_Bin_00051	1861485	No	0.00732435	0.0147351	0.000353545	0.00348295	0.000678771	0.0265747	0	0.0259001	0	0.0267256	0.00123886	0.0538645	0.361171	0.00306363	0.00097018	0.0284948	0.0380815	0.431781	0.0372491	0.0023269	0	0.00116699	0	0.040743	0.0125069	0.0182765	0.0505837	0.00659836	0.0879655	0.0308938	0.0147298	0.00621602	0.0728816	0.0754747	0.0661176	0.266313	0.00334605	0.000576029	0	0.00330042	0.00250629	0.00972879	0.00102546	0	0.000400331	0
	ORAL_P-B-F_Bin_00052	2246141	No	0.0674515	0.162769	0.0812685	0.104772	0.0541985	0.47046	0.00499194	0.795074	0.00650009	0.572704	0.129266	1.50854	0.0682917	0.0907117	0.0701651	0.162044	0.336687	0.727899	0.429581	0.141472	0	0.122509	0.0230504	0.716612	0.120787	0.0873915	0.273573	0.406565	0.888316	0.172239	0.241468	0.521956	0.257335	0.508454	0.2973	1.99875	0.93314	0.0352922	0.0152761	0.745063	0.997941	2.72671	0.0972323	0.00181426	0.00176908	0.00410687
	ORAL_P-B-F_Bin_00055	2384568	No	0.0899616	0.387638	0.0877396	0.0401581	0.0507212	0.656219	0.00211219	0.345957	0.00114778	0.257629	0.00506099	0.611907	0.332055	0.0356841	0.160349	0.0963329	0.0791974	0.703619	0.064761	0.00673834	0.000181488	0.00372418	0	0.075405	0.0588567	0.016756	0.0195253	0.00325825	0.0983962	0.0365323	0.100574	0.206758	0.163474	0.214981	0.0659385	0.788258	0.140382	0.0027979	0.00164617	0.205209	0.280103	0.630137	0.0158674	0.000863095	0.000913392	0.0011053
	ORAL_P-B-F_Bin_00056	1868944	No	0.0955552	0.235725	0.0653991	0.463282	0.219116	1.07908	0.0133327	1.6068	0.022077	0.993094	0.33457	2.96987	0.100676	0.0408652	0.12876	0.21078	1.52465	2.00573	0.404352	0.101344	0.000142074	0.0481161	0.0077775	0.561732	0.016216	0.0305138	0.159932	0.0434307	0.250092	0.156566	0.301592	0.46332	0.387934	1.03241	0.634695	2.97652	0.220571	0.00330183	0.00274892	0.13889	0.233446	0.598957	1.65411	0.0348931	0.0427512	0.0844136
	ORAL_P-B-F_Bin_00057	1318894	No	0.0532872	0.0711504	0.00284038	0.0169772	0.00515106	0.149406	0.000209158	0.0187701	0.00101954	0.0149551	0.00114416	0.0360981	0.513011	0.00473229	0.00395981	0.00154442	0.00534404	0.528591	0.0154939	0.00205033	0	0.0027967	0	0.0203409	0.00923557	0.00232218	0.00642523	0.00534207	0.023325	0.00633657	0.0137614	0.0504297	0.0583892	0.101478	0.0291042	0.259499	0.00906069	0	0	0.00942822	0.00872178	0.0272107	0.00480108	0	0.000428295	0.00135993
	ORAL_P-B-F_Bin_00058	1030188	No	0.015077	0.0429315	0.0209215	0.00342496	0.00969363	0.0920485	0.000498745	0.0725506	0.000494021	0.262284	0.00843985	0.344267	0.0106998	0.147907	0.23254	0.0470205	0.0842413	0.522408	0.169659	0.0588787	0	0.372598	0.00125666	0.602392	0.00027595	0.00151877	0	0.00157853	0.00337325	0.0179108	0.0136538	0.0788444	0.0165871	0.0508305	0.00442665	0.182253	0.0694492	0.0024732	0.00137235	0.566674	0.314588	0.954557	0.00155182	0.000645031	0.000949833	0.000979458
	ORAL_P-B-F_Bin_00060	1300749	No	0	0.000426862	0.000775256	0	6.2004e-05	0.00126412	0.009384	0.1056	0.00034614	0.051353	0.00108493	0.167768	0.615767	0.0127065	0.00236664	0.224991	0.203442	1.05927	0.00128638	0.000160865	0	0.00147489	0.000644528	0.00356667	0.0607043	0.141856	0.0137113	0.00866049	0.224932	0.156922	0.0684939	0.120592	0.21413	0.207682	0.131832	0.89965	0.000242081	0	0	0.00016033	0	0.000402411	0	0	0	0
	ORAL_P-B-F_Bin_00061	1511254	No	0.823528	1.29753	1.32347	1.70135	1.01932	6.1652	0.0542836	2.4157	0.0150686	1.8267	0.479658	4.79141	0.946374	0.172904	0.314092	0.289722	0.764009	2.4871	6.70365	3.26961	0.0161318	2.00775	0.508569	12.5057	0.30768	0.854317	1.0432	1.79727	4.00247	0.45087	0.804878	1.25885	0.916473	1.49884	1.6756	6.60552	4.23304	0.0866831	0.045833	1.57806	3.45964	9.40325	0.0279812	0.000854424	0.0011906	0.00120781
	ORAL_P-B-F_Bin_00062	787933	No	0.325177	0.839971	0.149379	0.222188	0.0677221	1.60444	0.00718572	2.15924	0.0256716	0.830442	0.472104	3.49464	0.0518945	0.306436	0.124823	0.0660018	0.0490001	0.598156	0.637284	0.40245	0.000339789	0.100139	0.0309516	1.17116	0.0372395	0.0170399	0.165387	0.0206582	0.240325	0.0047381	0.0171533	0.0439403	0.0636228	0.017529	0.00458602	0.15157	0.0433244	0.000310976	0	0.067667	0.0403783	0.151681	3.84507	0.102706	0.208041	0.334726
	ORAL_P-B-F_Bin_00063	1516308	Yes	0.0291918	0.0937878	0.00235418	0.00369927	0.00297039	0.132003	0.00197923	1.65102	0.0107193	0.232031	0.190205	2.08595	1.14622	0.0314227	0.0330786	0.508426	0.0488133	1.76796	3.11753	0.338907	0	0.00788082	0.00349609	3.46781	0.00710635	0.00220573	0.00531123	0.0231175	0.0377408	0.18858	0.270588	1.04267	0.487861	0.867243	0.297283	3.15422	0.0762191	0.000919151	0.00321323	0.0386423	0.0278037	0.146797	0.00900631	0.000765132	0.00433447	0.00187243
	ORAL_P-B-F_Bin_00064	1457998	No	0.816185	1.98215	0.585248	1.29359	0.385174	5.06234	0.00516886	0.201337	0.0095123	0.154218	0.21171	0.581946	0.0340873	1.21338	0.331523	0.0829781	0.475941	2.13791	0.0196032	0.0415934	0.0011333	0.297792	0.00504358	0.365165	0.0254043	0.00376791	0.00967819	0.152686	0.191537	0.162241	0.0757806	0.315809	0.296605	0.205965	0.0943267	1.15073	0.0357299	0.000588415	0.000350183	0.0113869	0.0152105	0.0632659	0.0930627	0.00178126	0.0133567	0.0267712
	ORAL_P-B-F_Bin_00065	938131	No	0.00458229	0.00613105	0.00452704	0.00258182	0.000690821	0.018513	0.000880346	0.203198	0.000238166	0.00871778	0.0070501	0.220085	0.705347	0.000874516	0	0.00236342	0.000890186	0.709476	0.0659004	0.00853525	0	0	0.000344815	0.0747804	0	0	0	0	0	0.0380851	0.0319385	0.00166326	0.112812	0.0302994	0.000880346	0.215679	0.000379064	0	0	0.00088519	0	0.00126425	0	0	0	0
	ORAL_P-B-F_Bin_00066	1467640	No	0.00502535	0.00922219	0.0023096	0.000585536	0.000205179	0.0173479	0.000119002	0.0324774	0.000591774	0.0214039	0.00324842	0.0578405	0.150074	0.00841484	0.0131374	0.162455	0.0108738	0.344956	0.0682556	0.00434787	0	0	0	0.0726034	0.000686558	0.00263136	0.0074946	0.000439528	0.011252	0.0296675	0.0345754	0.0509986	0.0388985	0.157473	0.0413101	0.352923	0.0127771	0	0.000203821	0.0155507	0.0328244	0.0613561	0.000626989	0	0	5.14597e-05
	ORAL_P-B-F_Bin_00068	917396	No	0.0343417	0.0754273	0.0215759	0.0285534	0.00549077	0.165389	0	0.0974127	0.00141307	0.045135	0.0064494	0.15041	0.522533	0.00879181	0.00138503	0.0199073	0.0733791	0.625997	0.00762135	0.00186956	0	0	0	0.0094909	0.0055838	0.00800725	0.014495	0.00516369	0.0332497	0.0195054	0.0199287	0.0428652	0.0598851	0.111239	0.039336	0.292759	0.128178	0.00242875	0.00150896	0.150219	0.0832325	0.365567	0.0106345	0.000415235	0	0.00124571
	ORAL_P-B-F_Bin_00069	1264762	Yes	0.595633	1.5984	0.801703	0.334869	0.148392	3.47899	0.128608	2.65915	0.0961326	0.240738	0.312211	3.43684	1.22948	0.0265705	0.0359418	0.123188	0.0866636	1.50185	2.53582	0.255397	0.00145133	0.0992138	0.0758006	2.96768	0.0148979	0.00917254	0.034956	0.000324308	0.0593507	0.0739485	0.175238	0.701971	0.555865	0.545512	0.234095	2.28663	0.157969	0.00873675	0.000108205	0.0935986	0.183125	0.443538	0.0457656	0.00774614	0.0117902	0.00467301
	ORAL_P-B-F_Bin_00070	558393	No	0.122295	0.0690444	0.00962927	0.0281025	0.0278068	0.256878	0.0432416	0.682309	0.00683245	0.323544	0.0717689	1.1277	0.547719	0.0202783	0.00567918	0.0861916	0.0528849	0.712753	0.0746593	0.00502199	0	0.00143435	0	0.0811157	0.00369456	0.00605731	0.00874467	0.000943963	0.0194405	0.0236766	0.0208802	0.0318686	0.0353376	0.102196	0.0525636	0.266522	0.341654	0.00362337	0.00281027	0.151038	0.413465	0.912591	0.00140458	0	0.00117238	0.00081862
	ORAL_P-B-F_Bin_00071	538101	No	1.36019	5.71284	4.58169	9.32015	2.51157	23.4864	0.114497	7.05256	0.175921	4.73209	2.81855	14.8936	0.188823	0.0488577	0.0793411	0.174937	2.24053	2.73248	1.2594	0.148032	0	0.464019	0.546395	2.41785	0.436074	0.452593	1.44896	1.19555	3.53318	0.266523	0.454269	0.653901	0.792986	1.67527	0.678133	4.52108	3.56169	0.141873	0.0547421	2.23207	2.65273	8.6431	2.06225	0.118191	0.180019	0.389877
	ORAL_P-B-F_Bin_00072	1187811	No	0.0717129	0.199896	0.0142974	0.0629767	0.0210167	0.369899	0	0.0492799	0.00196366	0.0448526	0.00352881	0.0996249	0.391794	0.0137832	0.0165634	0.0643306	0.404765	0.891237	0.0186038	0.00116011	0	0.00458454	0.00119761	0.025546	0.0296579	0.0130686	0.0451087	0.0359618	0.123797	0.0192062	0.0224683	0.0482988	0.0286959	0.15373	0.0997025	0.372102	0.137065	0.00110741	0.0006445	0.0562536	0.0986474	0.293717	0.00578447	0	0.00111855	0.00150729
	ORAL_P-B-F_Bin_00073	2090402	No	0.181538	0.282108	0.0137128	0.0513017	0.0201113	0.548772	0.000135582	0.0494969	0	0.0414389	0.00288502	0.0939564	0.545177	0.00956482	0.00522787	0.00867121	0.0125182	0.581159	0.0266241	0.00572722	0	0.015188	0.000512572	0.0480518	0.032226	0.00697936	0.0103793	0.0261038	0.0756885	0.0187608	0.0469799	0.149225	0.127349	0.173496	0.069442	0.585253	0.031271	0.000350215	0.000133095	0.0390429	0.0423622	0.113159	0.00247266	0	5.47402e-05	0.000771097
	ORAL_P-B-F_Bin_00074	789471	No	0.170251	0.240886	0.0635516	0.071452	0.0815425	0.627683	0.0331972	0.225714	0.0042776	0.0681079	0.0382028	0.369499	0.786232	0.0208004	0.01068	0.1303	0.202972	1.15098	0.519433	0.0736566	0.000186622	0.0503504	0.0211996	0.664826	0.219234	0.533023	0.141489	0.101488	0.995233	0.37853	0.422885	0.459436	0.75269	1.31809	0.858204	4.18983	0.0369205	0.000382572	0	0.0355337	0.075028	0.147865	0.025009	0.000754577	0.00149817	0.00130129
	ORAL_P-B-F_Bin_00075	885544	No	0.422837	0.760436	0.391275	0.624127	0.194265	2.39294	0.0101195	0.217903	0.00386763	0.0556586	0.0245236	0.312072	0.188298	0.0223223	0.174428	0.135199	1.90563	2.42588	1.71413	0.267903	0.00257982	0.353961	0.170532	2.50911	0.0299881	0.0568363	0.0992896	0.0222888	0.208403	0.0284947	0.0362707	0.0453308	0.0568677	0.217695	0.102128	0.486787	0.0111551	0.000910246	0	0.0161504	0.0262658	0.0544815	0.0159281	0.002198	0.00839607	0.0067275
	ORAL_P-B-F_Bin_00076	909469	No	0.0413724	0.164097	0.0269014	0.0338441	0.0152815	0.281497	0.00233451	0.111425	0.000485157	0.131276	0.0192071	0.264728	0.00300264	0.119726	0.106402	0.0526741	0.100641	0.382446	0.0491469	0.020886	0.000184424	0.114492	0	0.18471	0.016273	0.0366412	0.0511487	0.0937088	0.197772	0.0220403	0.0395057	0.111953	0.0375018	0.081189	0.111019	0.403209	0.032329	0.00110659	0	0.149793	0.0939541	0.277182	0.095541	0.00149181	0.00432329	0.00647986
	ORAL_P-B-F_Bin_00077	846562	No	0.2802	0.486602	0.1697	0.204003	0.0656326	1.20614	0	0.156788	0.00112127	0.1397	0.0293603	0.32697	0.622828	0.386314	0.194151	0.0325609	0.476392	1.71224	1.62608	0.475522	0	1.5588	0.0391685	3.69958	0.00434697	0.00145574	0.000763835	0.0107101	0.0172766	0.219263	0.279306	0.623189	0.292381	0.419506	0.414721	2.24837	0.134106	0	0	0.0375374	0.0398875	0.211531	0.000811677	0.000432451	0.000403614	0
	ORAL_P-B-F_Bin_00078	1305358	No	0.179943	0.341833	0.361401	0.522998	0.210338	1.61651	0.0177365	0.657394	0.0163371	1.10291	0.714614	2.50899	0.0429139	0.101966	0.369368	0.512643	0.74774	1.77463	0.108364	0.0294873	0.00332355	0.233527	0.136598	0.5113	0.0801469	0.208583	0.352819	0.782871	1.42442	0.0267112	0.0430556	0.0444325	0.0877707	0.28406	0.0990962	0.585127	0.369713	0.003176	0.00206112	0.105308	0.141069	0.621327	1.76195	0.0919572	0.135075	0.484655
	ORAL_P-B-F_Bin_00079	1321028	No	0.064361	0.10486	0.00458403	0.0117261	0.0051826	0.190714	0	0.194508	0.000104868	0.0248516	0.00466938	0.224134	1.14806	0.0128079	0.00685805	0.141019	0.0319947	1.34074	0.583958	0.0818167	0	0.0827155	0.00174192	0.750233	0.00538649	0.00294287	0.000350021	0.00467609	0.0133555	0.00593092	0.0140405	0.0407501	0.0335799	0.0298745	0.022558	0.146734	0.0261391	0	0.000433528	0.0165593	0.0281448	0.0712768	0.000940053	0	0	0.000286918
	ORAL_P-B-F_Bin_00080	2078955	No	0.0569655	0.183617	0.0669579	0.0899414	0.0647098	0.462192	0.00304452	0.529747	0.00550255	0.21262	0.168085	0.918999	1.27286	0.0228897	0.0388602	0.071861	0.0675579	1.47403	0.812945	0.527291	0.000821374	0.123071	0.0201665	1.4843	0.0118261	0.0292228	0.0409584	0.0682763	0.150284	0.0943776	0.224371	0.655936	0.749354	0.437083	0.28127	2.44239	0.208994	0.00685411	0.00204264	0.0966476	0.205934	0.520473	0.000638363	0	0	0.000236622
	ORAL_P-B-F_Bin_00081	937233	No	0.189264	0.600849	0.0760425	0.151131	0.0876505	1.10494	0.00219611	0.453254	0.00300344	0.126056	0.0437418	0.628251	0.0914515	0.145615	0.104142	0.0133934	0.0301674	0.384769	0.142199	0.0517375	0.000127505	0.0178807	0.00161251	0.213557	0.00769627	0.00433309	0.0186589	0.00537132	0.0360596	0.0490419	0.0285838	0.157343	0.0409726	0.0414383	0.01477	0.332149	0.0285306	0.00103806	0.000130019	0.0971622	0.0628529	0.189714	1.2472	0.0243566	0.073839	0.0846878
	ORAL_P-B-F_Bin_00082	781177	No	1.99555	3.44839	2.37359	3.68317	2.76796	14.2687	0.0945677	3.9727	0.025947	3.21359	0.466976	7.77378	1.25015	0.474	0.841774	0.672858	1.96958	5.20837	43.2164	16.54	0.0946304	13.276	1.85127	74.9784	1.49646	3.96041	5.96169	16.594	28.0126	1.31206	5.03634	8.74249	4.7423	7.36504	9.54975	36.748	22.5793	0.319875	0.238766	6.51421	10.9352	40.5873	0.00380114	0.000485232	0	0.00164471
	ORAL_P-B-F_Bin_00083	774282	No	0.0593095	0.120347	0.0141839	0.0136729	0.01036	0.217873	0.00128936	0.102417	0.000635415	0.041062	0.00551561	0.150919	0.209554	0.00764611	0.00611423	0.202075	0.118187	0.543577	2.26799	0.261183	0	0.00733832	0.00129332	2.53781	0.00601835	0.00594353	0.00709353	0.00481292	0.0238683	0.0128081	0.0128478	0.0232068	0.0391485	0.0344629	0.0403864	0.16286	0.0774045	0.00353507	0.00238322	0.0730184	0.08299	0.239331	0.00976391	0.000882918	0.00263806	0.00223037
	ORAL_P-B-F_Bin_00085	838931	No	5.08191	10.1777	5.6629	18.7839	16.4232	56.1296	0.967159	63.7872	0.508458	10.9455	7.55091	83.7592	0.403131	0.626185	1.06526	1.41687	14.5653	18.0768	1.23686	0.409873	0.0235999	11.5578	10.7801	24.0082	0.0217629	0.147806	0.507655	0.12652	0.803744	0.137533	0.340931	1.23927	2.91447	4.75517	1.34018	10.7276	23.2911	0.783467	0.330638	20.7652	38.1112	83.2816	9.06888	0.34453	1.08148	0.494136
	ORAL_P-B-F_Bin_00086	1228507	No	0.351669	0.674249	0.567983	0.9356	0.644437	3.17394	0.0626212	2.04178	0.0117037	1.1539	0.431065	3.70107	0.601806	0.111803	0.267288	0.176066	0.576222	1.73318	4.81567	2.64478	0.0174327	1.33188	0.485936	9.29569	0.198262	0.335213	0.502952	0.782664	1.81909	0.313131	0.460104	0.675447	0.641391	1.2311	1.23864	4.55982	1.94928	0.0637497	0.0229701	1.05595	2.05488	5.14683	0.020549	0.0045917	0.0132294	0.0137558
	ORAL_P-B-F_Bin_00087	1064111	No	0.152417	0.309716	0.520168	0.32065	0.52794	1.83089	0.0185724	0.442687	0.0145873	1.70281	0.825489	3.00415	0.0221564	0.0858777	0.121783	0.346562	0.218881	0.79526	0.136885	0.00542896	0.00136233	0.030243	0.0221196	0.196039	0.0100701	0.0445264	0.0875055	0.128195	0.270297	0.00401119	0.025561	0.0186725	0.0223437	0.0887428	0.0290359	0.188367	0.183255	0.00173391	0.000229794	0.0423111	0.0770292	0.304559	2.88227	0.0668789	0.144019	0.767932
	ORAL_P-B-F_Bin_00088	656021	No	0.0271056	0.16536	0.117594	0.23904	0.131827	0.680927	0.0221244	1.49406	0.0257092	1.19505	0.633018	3.36996	0.0531624	0.031861	0.135853	0.159319	4.41176	4.79196	0.0161228	0.0191639	0.000702818	0.102869	0.0196545	0.158513	0.0735992	0.16448	0.791508	0.223744	1.25333	0.140254	0.118173	0.114692	0.521124	1.23413	0.461797	2.59018	0.0159667	0.00203089	0.000676962	0.00852743	0.00981191	0.0370139	0.0235316	0.000549049	0.00182367	0.00688671
	ORAL_P-B-F_Bin_00089	893036	No	0.203714	0.608114	0.0681285	0.129604	0.098987	1.10855	0	0.354966	0.000417784	0.0704302	0.00949664	0.43531	0.0980365	0.153543	0.123205	0.013379	0.0454653	0.433629	0.109447	0.0363356	0	0.000911025	0	0.146694	0.00802553	0.00204136	0.00686779	0.00123376	0.0181684	0.0717435	0.0224023	0.205609	0.0433954	0.0287092	0.00950494	0.381365	0.00865963	0.00110422	0.000499793	0.0924064	0.069814	0.172484	1.14916	0.0158795	0.0513243	0.0589356
	ORAL_P-B-F_Bin_00090	579006	No	0.15732	0.192969	0.124074	0.0440198	0.046673	0.565056	0.0317696	1.24373	0.00979094	0.282035	0.0857962	1.65312	0.466677	0.0251117	0.0271946	0.193751	0.51302	1.22575	0.363711	0.111667	0.000475002	0.604514	0.0310267	1.11139	0.553495	0.643691	0.555309	0.191604	1.9441	0.209489	0.225737	0.432742	0.761069	1.47111	0.588307	3.68845	0.0142675	0	0	0.0829369	0.0183271	0.115531	0.00334271	0	0.000639061	0
	ORAL_P-B-F_Bin_00091	1250526	No	0.0607738	0.0913853	0.0676036	0.0794941	0.0555204	0.354777	0.00463329	1.47337	0.00524144	0.992636	0.27252	2.7484	0.892036	0.0413467	0.0520537	0.181909	0.262177	1.42952	1.52	0.748276	0.00169342	0.274649	0.0475119	2.59213	0.0797223	0.092702	0.146281	0.423336	0.742042	0.0502751	0.156503	0.213337	0.142884	0.231936	0.271796	1.06673	0.392973	0.00819886	0.00646529	0.163618	0.63968	1.21094	0.000245513	0.000562578	0.0006775	0.000178122
	ORAL_P-B-F_Bin_00092	1159836	No	0.688127	2.72488	0.952496	0.556607	0.412567	5.33468	0.0959949	4.35567	0.0909229	2.45218	0.508398	7.50317	0.550099	0.347158	0.744697	0.106525	0.229437	1.97792	1.20701	0.142268	0.000431182	0.184083	0.00259885	1.53639	0.0738704	0.0868309	0.148774	0.0855516	0.395027	0.0823099	0.177393	0.331546	0.135855	0.609136	0.165474	1.50171	1.31992	0.0285332	0.0283502	1.89059	3.10757	6.37497	0.270334	0.0244629	0.103446	0.0581582
	ORAL_P-B-F_Bin_00093	783940	No	0.914002	1.53606	0.566747	0.441942	0.405723	3.86448	0.00986418	4.07401	0.0121628	1.30755	0.41434	5.81793	0.168391	0.41737	0.370239	0.09985	0.830367	1.88622	1.44553	0.3244	0.00115992	5.23855	0.122803	7.13245	0.0372615	0.0232305	0.0130717	0.0214705	0.0950342	0.0570033	0.0525982	0.290818	0.121307	0.228605	0.076361	0.826691	3.72081	0.199614	0.0634217	2.66405	3.84937	10.4973	0.0054457	0.000651193	0.000354484	0.00064922
	ORAL_P-B-F_Bin_00094	1100045	No	1.35666	2.47448	2.63904	4.49775	2.63251	13.6004	0.270193	5.75465	0.05425	4.23032	1.19402	11.5034	0.756774	0.507146	1.3351	0.699149	2.40861	5.70678	11.171	5.45217	0.0463613	5.66566	1.44907	23.7843	0.500635	1.58585	2.21649	2.8699	7.17288	0.665201	1.3181	1.85397	1.61656	2.76749	3.38014	11.6015	13.2437	0.372604	0.125843	5.40916	11.5562	30.7074	0.0122026	0.00131214	0.00139912	0.00272762
	ORAL_P-B-F_Bin_00097	658708	No	0.000703276	0.00290392	0.000350474	0.000348145	0.000351638	0.00465746	0.000327968	0.590591	0.00154505	1.55213	0.0288022	2.17339	0.478933	0.00734101	0.00110123	0.00424265	0.00496955	0.496588	0.874109	0.010692	0	0.00403695	0.00430214	0.89314	0	0	0.00156796	0	0.00156796	0	0.0019252	0.00195507	0	0.000392314	0	0.00427258	0	0	0	0	0	0	0.000244118	0	0	0.000360552
	ORAL_P-B-F_Bin_00098	1633328	No	0.548263	1.31896	1.04284	2.03343	1.22751	6.171	0.0399138	2.22957	0.0373894	1.65925	0.996692	4.96281	0.106028	0.399141	0.347372	0.163953	1.15742	2.17391	0.789341	0.18297	0.00537764	0.446682	0.222696	1.64707	0.245	0.314649	0.73238	0.893745	2.18577	0.103117	0.238417	0.468124	0.334807	0.889091	0.422486	2.45604	1.52875	0.0395254	0.0144405	0.777489	0.88722	3.24742	0.470409	0.0284823	0.042559	0.117176
	ORAL_P-B-F_Bin_00099	507555	No	0.198186	0.554532	0.165821	0.0697952	0.0891912	1.07753	0.0916547	1.83028	0.0141669	0.232682	0.155417	2.3242	2.26573	0.0494888	0.0978877	0.371121	2.38302	5.16725	0.329447	0.0688906	0	0.270562	0.286604	0.955504	0.272193	0.78572	1.24301	0.122418	2.42334	0.300433	0.562675	1.19823	0.685893	1.16263	0.624857	4.53471	0.063939	0.00251359	0	0.0671061	0.12144	0.254999	0.0524023	0.00247345	0.00335052	0.00135824
	ORAL_P-B-F_Bin_00100	659327	No	0.443867	1.19598	0.190316	0.256025	0.140909	2.2271	0.0755653	1.6018	0.0262237	1.44181	0.150938	3.29634	0.700086	0.0722851	0.0761803	0.157095	0.298744	1.30439	1.91334	0.348894	0	0.0776061	0.0303919	2.37023	0.13773	0.271146	0.107237	0.0647169	0.58083	0.0389498	0.126177	0.170066	0.16692	0.449468	0.152124	1.1037	0.0929364	0.0015386	0.000526903	0.0511119	0.0753203	0.221434	0.0540008	0.00246816	0.00857553	0.0127745
	ORAL_P-B-F_Bin_00101	828623	No	1.42712	2.5067	2.5368	3.68701	2.16646	12.3241	0.179877	3.94801	0.0352493	2.96754	0.813427	7.9441	0.89526	0.365372	0.895207	0.519459	1.69642	4.37172	14.657	6.56417	0.0448695	5.34194	1.23638	27.8443	0.481596	1.4985	2.10884	3.45694	7.54587	0.737225	1.47765	2.28233	1.5375	2.75804	3.24121	12.034	10.6429	0.24875	0.0956792	3.80215	7.81105	22.6005	0.00688992	0.00120974	0.0013364	0.00134319
	ORAL_P-B-F_Bin_00102	654866	No	1.20318	2.22321	2.31196	4.51881	2.33907	12.5962	0.0699889	2.05722	0.0487993	2.70185	1.62258	6.50044	0.215428	0.289932	0.601526	0.483283	2.38733	3.9775	1.80073	0.444974	0.0309612	1.66605	1.05082	4.99354	0.127585	0.910224	0.934938	1.46669	3.43944	0.129742	0.308491	0.26211	0.469607	1.25526	0.587925	3.01313	1.40272	0.0521544	0.0265315	0.727348	0.951435	3.16019	1.19042	0.0924295	0.133763	0.335511
	ORAL_P-B-F_Bin_00103	619290	No	0.575532	1.65653	0.165105	0.247818	0.163535	2.80852	0.110637	2.04152	0.0349379	1.92426	0.206719	4.31808	0.774471	0.0641061	0.061807	0.251956	0.68764	1.83998	2.79295	0.410592	0	0.054403	0.0303758	3.28832	0.181158	0.454438	0.154305	0.075374	0.865275	0.0807402	0.195512	0.277464	0.23592	0.691508	0.302393	1.78354	0.103367	0.000263425	0.00200236	0.101891	0.0691401	0.276665	0.00334621	0.000631123	0.00262394	0.00144017
	ORAL_P-B-F_Bin_00104	555551	No	0.0967322	0.348045	0.0254762	0.0218911	0.00510252	0.497247	0.00374638	0.130649	0.00205181	0.279992	0.0223726	0.438812	0.724571	0.0067365	0.00374483	0.00828594	0	0.743338	0.542327	0.165767	0	0.0328788	0.00806441	0.749038	0.0134491	0.00199017	0.00226897	0.0366957	0.0544039	0.0684725	0.0659697	0.17562	0.185861	0.150688	0.0730646	0.719677	0.093291	0.00411043	0.010125	0.0887674	0.10547	0.301764	0.0375358	0.000694708	0.00677427	0.00925412
	ORAL_P-B-F_Bin_00105	552772	No	0.15129	0.568878	0.0153248	0.0139497	0.00876416	0.758207	0.00663363	0.252224	0.00931903	0.431776	0.0246842	0.724637	1.03317	0.0104933	0.00161302	0.0336759	0.000241032	1.0792	0.657805	0.134755	0	0.0132536	0.00197219	0.807785	0.0252083	0.00366312	0.00489253	0.0486615	0.0824254	0.0366068	0.0500535	0.201398	0.16686	0.177722	0.0611089	0.693749	0.173117	0.00621086	0.00121835	0.149866	0.205534	0.535947	0.0305523	0.000849975	0.00397285	0.00363137
	ORAL_P-B-F_Bin_00106	626645	No	0.0736986	0.111407	0.126352	0.0777993	0.0552565	0.444513	0.0127828	0.788134	0.00143335	0.478354	0.0769624	1.35767	0.0756657	0.0494868	0.0241664	0.166689	0.371092	0.6871	1.79587	0.238347	0.000489408	0.19042	0.0236344	2.24877	0.191616	0.163872	0.306115	0.795323	1.45693	0.0363055	0.102963	0.167633	0.111341	0.174973	0.216302	0.809517	0.340897	0.00488167	0.00331718	0.125434	0.207916	0.682445	0.0073863	0	0.00106685	0.000618429
	ORAL_P-B-F_Bin_00107	600268	No	0.177436	0.36542	0.0723946	0.112219	0.0238693	0.751339	0.00274622	0.0543985	0.00294033	0.0129637	0.00661432	0.079663	0.445504	0.00549512	0.0139317	0.0227413	0.181342	0.669014	0.0401159	0.00454445	0	0.0148969	0.0115326	0.0710899	0.00866367	0.0260471	0.0238664	0.0111842	0.0697614	0.0224014	0.0177552	0.0326956	0.0545213	0.12693	0.0496271	0.303931	0.0361756	0	0	0.0337936	0.0221286	0.0920978	0.0011987	0	0	0.000938779
	ORAL_P-B-F_Bin_00108	595047	No	0.153525	0.660288	0.00438725	0.00952147	0.0110641	0.838787	0.00167528	0.256824	0.00118787	0.599037	0.0266745	0.885399	0.957765	0.00465705	0	0.0173569	0	0.979778	0.452863	0.103541	0	0.0170429	0.000385068	0.573832	0.0085376	0.00197433	0.0043638	0.0440173	0.058893	0.0504912	0.072153	0.275159	0.145261	0.253044	0.0831048	0.879212	0.199578	0.00178888	0.00551246	0.103256	0.0658232	0.375958	0.00412149	0	0	0
	ORAL_P-B-F_Bin_00109	691309	No	0.167329	0.387082	0.303984	0.346418	0.233262	1.43808	0.0202278	0.67087	0.00862335	0.548343	0.146335	1.3944	0.22963	0.029795	0.0261951	0.115051	0.0794208	0.480092	0.171693	0.076871	0.000252587	0.106446	0.0306581	0.385922	0.138564	0.0571254	0.0968162	0.140979	0.433485	0.125517	0.271937	0.298753	0.29923	0.49448	0.552329	2.04225	0.654274	0.0143679	0.00609983	0.676448	1.29768	2.64887	0.00348403	0	0.00061736	0.000615337
	ORAL_P-B-F_Bin_00110	936495	No	0.134361	0.217217	0.0929178	0.186652	0.179164	0.810312	0.0126222	0.440059	0.00346992	0.491675	0.0730368	1.02086	0.305587	0.00510327	0.0444174	0.0989832	0.0998678	0.553959	0.626376	0.204623	0.000100849	0.0343328	0.00994731	0.87538	0.128603	0.158601	0.175549	0.203808	0.666561	0.215284	0.214803	0.218096	0.457033	1.07141	0.546069	2.72269	0.124612	0.00161334	0.000737783	0.150823	0.257231	0.535017	0.000918071	0	0.000260923	0
	ORAL_P-B-F_MAG_00001	3019386	No	0.107478	0.179633	0.0345454	0.02696	0.0793072	0.427924	0.000145062	0.155344	0.000375079	0.0996591	0.00185335	0.257376	0.973909	0.177144	0.780493	0.0320701	0.106031	2.06965	0.107695	0.0314383	0.000254285	0.278045	0.00550236	0.422935	0	0	0	0	0	0.0445542	0.0135436	0.13255	0.0690337	0.0615316	0.00366123	0.324875	0.00244077	0	0	0.0179338	0.0723635	0.0927381	9.80267e-05	0	0	0.000187669
	ORAL_P-B-F_MAG_00002	2121837	Yes	0.000541176	0.001793	0.000119839	0.000231137	0.000181259	0.00286642	6.34938e-05	0.0142454	0	0.00069822	0.000597372	0.0156045	0.549698	0.129274	0.00902799	0.540973	0.050086	1.27906	7.28497	0.554322	0.000655211	0.00501433	0.00324102	7.8482	0	0.000124766	6.04196e-05	0	0.000185185	0.000143003	0.000180659	0.000799887	6.06197e-05	0.000267949	0	0.00145212	0	0	0	0.000129707	0.000673379	0.000803085	0.000947708	0	0	0.000122874
	ORAL_P-B-F_MAG_00003	1422226	No	0.00500378	0.00229242	0.0114279	0.00245512	0.00203956	0.0232188	0	0.055694	9.52891e-05	0.0213839	0.00237212	0.0795454	0.000367524	0.0509612	1.40276	0.0820606	0.441109	1.97726	0.00692397	0.000257934	0	0.000197109	0.000223045	0.00760206	0.00064144	0.00214287	0.00991173	0.00359058	0.0162866	0.0886887	0.0294212	0.0563022	0.00391176	0.0408397	0.00274075	0.221904	0.00290615	0.000165582	0	0.000501272	0.00145266	0.00502566	0.00466829	0	0.000732842	0.00052077
	ORAL_P-B-F_MAG_00004	2252373	Yes	0.9065	1.35588	0.416547	0.675688	0.389391	3.74401	0.0305407	0.823259	0.00467741	0.224355	0.10732	1.19015	0.342299	0.125529	0.139769	0.354539	1.98458	2.94672	5.71896	1.87475	0	6.6328	0.60814	14.8347	0.227916	0.467863	0.361174	0.589027	1.64598	0.199751	0.961055	0.860366	0.622516	0.813953	0.97584	4.43348	0.360493	0.00278926	0.00237073	0.143125	0.103108	0.611886	0.00364618	0.00152788	0.000204872	0.00112121
	ORAL_P-B-F_MAG_00005	2345564	No	0.391696	0.611271	0.0387252	0.0924037	0.0270116	1.16111	0.00378177	0.0932753	0.0107104	0.0342689	0.00964775	0.151684	1.16231	0.0157845	0.00300936	0.379853	5.04305	6.60401	0.0456141	0.00327853	0	0.0109815	0.000348125	0.0602223	0.0201618	0.0222345	0.024932	0.00351342	0.0708417	0.00449764	0.00831806	0.0145546	0.0110285	0.0312202	0.0264727	0.0960917	0.00727305	8.50103e-05	0	0.00579296	0.00668141	0.0198324	0.00541318	7.83919e-05	0.00213894	0.00123579
	ORAL_P-B-F_MAG_00006	1917975	No	0.375395	0.80655	0.0247102	0.106621	0.0259891	1.33927	0.0190804	0.106338	0.00567216	0.0501071	0.0114765	0.192674	0.130588	0.0144593	0.0105128	0.463154	3.03101	3.64973	0.0582915	0.00127923	0	0.00191505	0.000772102	0.0622579	0.0104993	0.0327576	0.00947122	0.0068374	0.0595655	0.0136373	0.0132105	0.0263653	0.0210716	0.0585973	0.144552	0.277434	0.0212826	0	0	0.0189427	0.0122427	0.052468	0.00373187	0.000138179	0.000397855	0.000122733
	ORAL_P-B-F_MAG_00007	2404105	No	0.81267	2.98665	0.305525	0.312874	0.132509	4.55022	0.000525158	0.254919	0.00505395	0.106028	0.0631881	0.429714	0.0647211	0.843068	0.67686	0.0308483	0.0969608	1.71246	0.00477341	0.00132026	0	0.000154468	0	0.00624814	0.010544	0.00195574	0.00841546	0.00332035	0.0242355	0.014706	0.0128622	0.0785107	0.0252872	0.00754508	0.00301593	0.141927	0.19654	0.00781273	0.00747528	0.29286	0.293294	0.797981	0.0183374	0.000562656	0.00109114	0.00267136
	ORAL_P-B-F_MAG_00008	2154890	Yes	0.0704367	0.314445	0.0542706	0.071537	0.00638474	0.517074	0.013027	2.92449	0.0436103	0.515688	0.0747595	3.57157	0.645196	0.0230707	0.0341645	0.366878	0.123263	1.19257	4.03686	0.328288	0	0.00316423	0	4.36831	0.166763	0.187626	1.00595	0.183297	1.54364	0.291516	0.20034	0.85559	0.566604	2.52875	1.23692	5.67972	0.00665988	0	0	0.0032914	0.00275565	0.0127069	0.290431	0.199825	0.27852	0.205455
	ORAL_P-B-F_MAG_00009	2249752	No	0.0136679	0.0178567	0.000343113	0.014014	0.00144184	0.0473237	0.00280637	0.677639	0.000225835	0.551066	0.0247351	1.25647	1.30946	0.0187405	0.00175281	0.0200911	0.0228623	1.37291	0.0168085	0.0158525	0.00019246	0.000122673	0	0.0329762	0	0	0	0	0	0.0462854	0.0790427	0.160076	0.126503	0.234963	0.042799	0.689669	0.000230114	0	0	0	0.000874221	0.00110434	0.00263642	0.000365537	0.0047836	0.00126014
	ORAL_P-B-F_MAG_00010	784149	Yes	0.129579	0.316515	0.0724444	0.353722	0.0630538	0.935314	0.00175086	0.315467	0.00201641	0.112558	0.152827	0.584619	1.79461	0.0204414	0.00211063	0.0406973	0.00621395	1.86407	8.86569	0.640652	0.000676717	0.195239	0.0445907	9.74685	0.119675	0.102958	0.0367643	0.21961	0.479007	0.135123	0.929432	1.68664	0.397673	1.58525	1.8391	6.57322	0.000772865	0	0	0.00232048	0.0075918	0.0106851	0.00942562	0	0.000402285	0.00126608
	ORAL_P-B-F_MAG_00011	1939326	No	0.0560817	0.324282	0.021172	0.0225379	0.0106646	0.434739	0.00187722	0.276012	0.00177991	0.355421	0.00651758	0.641608	1.81429	0.0630976	0.227194	0.574055	0.107121	2.78576	0.634644	0.0870865	0	0.073824	0.00147062	0.797025	0.00342133	0.00345908	0.0246476	0.00333382	0.0348618	0.0502567	0.0793008	0.12565	0.072925	0.150791	0.074243	0.553167	0.0851151	0.000775632	0.00128031	0.072923	0.275526	0.43562	0.0615808	0.00221218	0.00443316	0.0063135
	ORAL_P-B-F_MAG_00013	1863472	No	0.105552	0.28693	0.052186	0.0616383	0.0395306	0.545836	0.0164591	0.248179	0.00595661	0.0554316	0.0134624	0.339489	1.10928	0.0301381	0.0100304	0.399327	3.06976	4.61854	0.136052	0.0134194	0	0.00516411	0.00205927	0.156695	0.0838164	0.113619	0.0581527	0.0210688	0.276657	0.12346	0.0671904	0.0766295	0.157787	0.360633	0.27038	1.05608	0.0177841	0.000313096	9.51733e-05	0.0289378	0.020088	0.0672181	0.00279629	0.00153572	0.00206402	0
	ORAL_P-B-F_MAG_00014	2646408	No	0.195864	0.230406	0.0995511	0.0350637	0.00558721	0.566473	0.000292322	0.0297116	0.000190845	0.0977326	0.00257578	0.130503	0.00352758	0.0854664	1.2969	0.0089555	0.0633272	1.45818	0.0126953	0.00417218	0	0.00153819	0	0.0184057	0.000396566	0.000226854	0.00128152	9.54008e-05	0.00200034	0.20825	0.189666	0.394138	0.0687495	0.159057	0.00433964	1.0242	0.00220439	0	0.000110369	0.00177848	0.00548562	0.00957886	0.102721	0.00221146	0.00573605	0.00813521
	ORAL_P-B-F_MAG_00015	2710193	No	0.123627	0.318683	0.0172723	0.0602366	0.0145433	0.534362	0.00399555	0.506823	0.010212	0.202764	0.110978	0.834773	0.46301	0.00261078	0.00285417	0.124937	0.0181681	0.611581	0.628331	0.130945	2.70734e-05	0.0013544	0.00133133	0.761989	0.0872594	0.0845781	0.0146554	0.0165839	0.203077	0.0725013	0.0940128	0.148815	0.152465	0.200928	0.150273	0.818995	0.0223039	5.55159e-05	0	0.0202626	0.0279882	0.0706102	0.00325872	0.000475445	0.000533382	0.000395694
	ORAL_P-B-F_MAG_00016	1010868	No	0.483924	0.859051	0.0736986	0.0218944	0.0720179	1.51059	0.00457659	0.0102717	0.00108261	0.0412121	0.00380067	0.0609437	0.98592	0.00856041	0.0019088	0.041222	0.0272595	1.06487	2.61841	0.278633	0.000278889	0.00861698	0.000776804	2.90671	0.0117723	0.0662854	0.00226838	0	0.0803261	0.0029198	0.00373564	0.00992636	0.0578278	0.400581	0.152766	0.627756	0	0	0	0	0	0	0.00550226	0.000279742	0.000279768	0
	ORAL_P-B-F_MAG_00017	2192414	No	0.0312326	0.0455393	0.00543625	0.0420576	0.00806216	0.132328	0.0464014	0.548086	0.00560643	0.450936	0.0351206	1.08615	0.306894	0.0227435	0.0183384	0.126289	0.0246525	0.498917	0.878012	0.234413	0.000291154	0.0281883	0.0234447	1.16435	0.0151003	0.00781739	0.0147609	0.00378381	0.0414624	0.0585027	0.0503754	0.0733415	0.0646491	0.191968	0.0578906	0.496727	0.586662	0.00502429	0.00435136	0.192131	0.43403	1.2222	0.0240859	0.000935325	0.00246964	0.00438431
	ORAL_P-B-F_MAG_00018	2431383	No	0.329501	0.421418	0.0834805	0.106639	0.139292	1.08033	0.0202546	0.338201	0.00448925	0.129788	0.044006	0.536738	1.09791	0.00697655	0.0308805	0.0990189	0.358016	1.59281	0.611416	0.238191	0.000137997	0.446053	0.0387054	1.3345	0.0853055	0.206606	0.0752505	0.0415878	0.40875	0.0938373	0.150906	0.16147	0.206539	0.350189	0.283263	1.2462	0.0438991	0.000877722	6.44751e-05	0.156024	0.0913089	0.292174	0.00285817	0	0.00126654	0.000197044
[truncated: 575 more rows]
[truncated: 39 more columns]

## Sheet: (d) NR_genomes_detection
	MAGs_Id	total_length	Multi-site	Detected_total	P_A_F_01	P_A_F_02	P_A_F_03	P_A_F_04	P_A_F_05	P_A_F_com	P_A_M_01	P_A_M_02	P_A_M_03	P_A_M_04	P_A_M_05	P_A_M_com	P_B_F_01	P_B_F_02	P_B_F_03	P_B_F_04	P_B_F_05	P_B_F_com	P_B_M_01	P_B_M_02	P_B_M_03	P_B_M_04	P_B_M_05	P_B_M_com	P_C_F_01	P_C_F_02	P_C_F_03	P_C_F_04	P_C_F_com	P_C_M_01	P_C_M_02	P_C_M_03	P_C_M_04	P_C_M_05	P_C_M_06	P_C_M_com	P_D_F_01	P_D_F_02	P_D_F_03	P_D_F_04	P_D_F_05	P_D_F_com	T_A_F_01	T_A_F_02	T_A_F_03
[truncated: 790 more rows]
[truncated: 40 more columns]

[truncated: 3 more sheets: (e) MAGS-RELATIVE-ABUNDANCE-EST, (f) TOP-GENERA-MAGs, (g) ALL-BINS]
