# Supplementary material for: Functional and genetic markers of niche partitioning among enigmatic members of the human oral microbiome
Source: Genome Biol. 2020 Dec 16;21:292. doi: 10.1186/s13059-020-02195-w (PMC7739484; doi:10.1186/s13059-020-02195-w)
Supplement: Supplementary file 3 — Additional file 3: Table S3. Dereplication statistics of metagenome-assembled genomes. (a) Phylum affiliation for all 857 MAGs. (b) Length and completion/redundancy of SCGs for the 857 MAGs. (c) Average nucleotide identity results for each pair of MAGs (only between pairs of MAGs that were classified to the same phylum). (d) Pairwise data for MAGs; this was used as the input for the redundancy analysis. (e) Affiliations for the 123 redundant MAGs to one of 59 redundant groups. [file 13059_2020_2195_MOESM3_ESM.xlsx]

## Sheet: (a) REDUNDANT-MAGs-AFFILIATIONS
	MAGs_Id	Phylum
	ORAL_P-A-F_Bin_00012-contigs	TM7
	ORAL_P-A-F_Bin_00018-contigs	Bacteroidetes
	ORAL_P-A-F_Bin_00019-contigs	Actinobacteria
	ORAL_P-A-F_Bin_00020-contigs
	ORAL_P-A-F_Bin_00021-contigs	TM7
	ORAL_P-A-F_Bin_00023-contigs	Proteobacteria
	ORAL_P-A-F_Bin_00025-contigs	TM7
	ORAL_P-A-F_Bin_00026-contigs	Firmicutes
	ORAL_P-A-F_Bin_00027-contigs	Bacteroidetes
	ORAL_P-A-F_Bin_00028-contigs	Proteobacteria
	ORAL_P-A-F_Bin_00030-contigs	Bacteroidetes
	ORAL_P-A-F_Bin_00031-contigs	Bacteroidetes
	ORAL_P-A-F_Bin_00032-contigs	Chloroflexi
	ORAL_P-A-F_Bin_00034-contigs	Proteobacteria
	ORAL_P-A-F_Bin_00035-contigs	Proteobacteria
	ORAL_P-A-F_Bin_00036-contigs	Proteobacteria
	ORAL_P-A-F_Bin_00038-contigs	Fusobacteria
	ORAL_P-A-F_Bin_00039-contigs	Bacteroidetes
	ORAL_P-A-F_Bin_00040-contigs	Proteobacteria
	ORAL_P-A-F_Bin_00041-contigs	Proteobacteria
	ORAL_P-A-F_Bin_00043-contigs	Actinobacteria
	ORAL_P-A-F_Bin_00044-contigs	Actinobacteria
	ORAL_P-A-F_Bin_00045-contigs	TM7
	ORAL_P-A-F_Bin_00046-contigs	Actinobacteria
	ORAL_P-A-F_Bin_00047-contigs	Firmicutes
	ORAL_P-A-F_Bin_00048-contigs	Firmicutes
	ORAL_P-A-F_Bin_00049-contigs	Actinobacteria
	ORAL_P-A-F_Bin_00050-contigs	Proteobacteria
	ORAL_P-A-F_Bin_00051-contigs	Actinobacteria
	ORAL_P-A-F_Bin_00052-contigs	Bacteroidetes
	ORAL_P-A-F_Bin_00053-contigs	Bacteroidetes
	ORAL_P-A-F_Bin_00054-contigs	Bacteroidetes
	ORAL_P-A-F_Bin_00055-contigs	Proteobacteria
	ORAL_P-A-F_Bin_00056-contigs	Bacteroidetes
	ORAL_P-A-F_Bin_00057-contigs	Proteobacteria
	ORAL_P-A-F_Bin_00058-contigs	Bacteroidetes
	ORAL_P-A-F_Bin_00059-contigs	Actinobacteria
	ORAL_P-A-F_Bin_00060-contigs	Bacteroidetes
	ORAL_P-A-F_Bin_00061-contigs	Fusobacteria
	ORAL_P-A-F_Bin_00062-contigs	Actinobacteria
	ORAL_P-A-F_Bin_00063-contigs	Firmicutes
	ORAL_P-A-F_Bin_00064-contigs	Bacteroidetes
	ORAL_P-A-F_Bin_00065-contigs	Bacteroidetes
	ORAL_P-A-F_Bin_00066-contigs	Proteobacteria
	ORAL_P-A-F_Bin_00067-contigs	Bacteroidetes
	ORAL_P-A-F_Bin_00068-contigs	Actinobacteria
	ORAL_P-A-F_Bin_00069-contigs	Fusobacteria
	ORAL_P-A-F_Bin_00070-contigs	Bacteroidetes
	ORAL_P-A-F_Bin_00071-contigs	Fusobacteria
	ORAL_P-A-F_Bin_00072-contigs
	ORAL_P-A-F_Bin_00073-contigs	Proteobacteria
	ORAL_P-A-F_Bin_00074-contigs
	ORAL_P-A-F_MAG_00001-contigs	Firmicutes
	ORAL_P-A-F_MAG_00002-contigs	Bacteroidetes
	ORAL_P-A-F_MAG_00003-contigs	Bacteroidetes
	ORAL_P-A-F_MAG_00004-contigs	Firmicutes
	ORAL_P-A-F_MAG_00005-contigs	Bacteroidetes
	ORAL_P-A-F_MAG_00006-contigs	Actinobacteria
	ORAL_P-A-F_MAG_00007-contigs	Proteobacteria
	ORAL_P-A-F_MAG_00008-contigs	Actinobacteria
	ORAL_P-A-F_MAG_00009-contigs	Bacteroidetes
	ORAL_P-A-F_MAG_00010-contigs	SR1
	ORAL_P-A-F_MAG_00011-contigs	Bacteroidetes
	ORAL_P-A-F_MAG_00013-contigs	Actinobacteria
	ORAL_P-A-F_MAG_00014-contigs	Actinobacteria
	ORAL_P-A-F_MAG_00015-contigs	TM7
	ORAL_P-A-F_MAG_00016-contigs	Firmicutes
	ORAL_P-A-F_MAG_00022-contigs	Firmicutes
	ORAL_P-A-F_MAG_00024-contigs	Firmicutes
	ORAL_P-A-M_Bin_00014-contigs	Bacteroidetes
	ORAL_P-A-M_Bin_00015-contigs	TM7
	ORAL_P-A-M_Bin_00016-contigs	Bacteroidetes
	ORAL_P-A-M_Bin_00018-contigs	Bacteroidetes
	ORAL_P-A-M_Bin_00023-contigs	Proteobacteria
	ORAL_P-A-M_Bin_00024-contigs	Firmicutes
	ORAL_P-A-M_Bin_00025-contigs	Firmicutes
	ORAL_P-A-M_Bin_00026-contigs	Proteobacteria
	ORAL_P-A-M_Bin_00027-contigs	Bacteroidetes
	ORAL_P-A-M_Bin_00028-contigs	Bacteroidetes
	ORAL_P-A-M_Bin_00029-contigs	Proteobacteria
	ORAL_P-A-M_Bin_00030-contigs	Bacteroidetes
	ORAL_P-A-M_Bin_00031-contigs	Bacteroidetes
	ORAL_P-A-M_Bin_00032-contigs	Firmicutes
	ORAL_P-A-M_Bin_00033-contigs	Bacteroidetes
	ORAL_P-A-M_Bin_00034-contigs	Fusobacteria
	ORAL_P-A-M_Bin_00035-contigs	Bacteroidetes
	ORAL_P-A-M_Bin_00036-contigs	Proteobacteria
	ORAL_P-A-M_Bin_00037-contigs	Actinobacteria
	ORAL_P-A-M_Bin_00038-contigs	Firmicutes
	ORAL_P-A-M_Bin_00039-contigs	Bacteroidetes
	ORAL_P-A-M_Bin_00040-contigs	Bacteroidetes
	ORAL_P-A-M_Bin_00041-contigs	Proteobacteria
	ORAL_P-A-M_Bin_00042-contigs	Actinobacteria
	ORAL_P-A-M_Bin_00043-contigs	Actinobacteria
	ORAL_P-A-M_Bin_00044-contigs	Fusobacteria
	ORAL_P-A-M_Bin_00045-contigs	Bacteroidetes
	ORAL_P-A-M_Bin_00046-contigs	Proteobacteria
	ORAL_P-A-M_Bin_00047-contigs	Actinobacteria
	ORAL_P-A-M_Bin_00048-contigs	Actinobacteria
	ORAL_P-A-M_Bin_00049-contigs	Bacteroidetes
	ORAL_P-A-M_Bin_00050-contigs	Bacteroidetes
	ORAL_P-A-M_Bin_00051-contigs	Actinobacteria
	ORAL_P-A-M_Bin_00052-contigs	Proteobacteria
	ORAL_P-A-M_Bin_00053-contigs	Firmicutes
	ORAL_P-A-M_Bin_00054-contigs	Fusobacteria
	ORAL_P-A-M_Bin_00055-contigs	Proteobacteria
	ORAL_P-A-M_Bin_00056-contigs	Actinobacteria
	ORAL_P-A-M_Bin_00057-contigs	Firmicutes
	ORAL_P-A-M_Bin_00058-contigs	Firmicutes
	ORAL_P-A-M_Bin_00059-contigs	Actinobacteria
	ORAL_P-A-M_Bin_00060-contigs	Proteobacteria
	ORAL_P-A-M_Bin_00061-contigs	Fusobacteria
	ORAL_P-A-M_Bin_00062-contigs	Actinobacteria
	ORAL_P-A-M_Bin_00063-contigs	Firmicutes
	ORAL_P-A-M_Bin_00064-contigs	Proteobacteria
	ORAL_P-A-M_Bin_00065-contigs	Actinobacteria
	ORAL_P-A-M_Bin_00067-contigs	Bacteroidetes
	ORAL_P-A-M_Bin_00068-contigs
	ORAL_P-A-M_Bin_00069-contigs	Fusobacteria
	ORAL_P-A-M_MAG_00001-contigs	Bacteroidetes
	ORAL_P-A-M_MAG_00002-contigs	Bacteroidetes
	ORAL_P-A-M_MAG_00003-contigs	Proteobacteria
	ORAL_P-A-M_MAG_00004-contigs	Proteobacteria
	ORAL_P-A-M_MAG_00005-contigs	Bacteroidetes
	ORAL_P-A-M_MAG_00006-contigs	Firmicutes
	ORAL_P-A-M_MAG_00008-contigs	Actinobacteria
	ORAL_P-A-M_MAG_00009-contigs	Proteobacteria
	ORAL_P-A-M_MAG_00010-contigs	Bacteroidetes
	ORAL_P-A-M_MAG_00011-contigs	Firmicutes
	ORAL_P-A-M_MAG_00013-contigs	Actinobacteria
	ORAL_P-A-M_MAG_00021-contigs	Actinobacteria
	ORAL_P-A-M_MAG_00022-contigs	Actinobacteria
	ORAL_P-B-F_Bin_00024-contigs	Firmicutes
	ORAL_P-B-F_Bin_00025-contigs	Firmicutes
	ORAL_P-B-F_Bin_00031-contigs	Bacteroidetes
	ORAL_P-B-F_Bin_00032-contigs	SR1
	ORAL_P-B-F_Bin_00034-contigs	Spirochaetes
	ORAL_P-B-F_Bin_00035-contigs	Bacteroidetes
	ORAL_P-B-F_Bin_00036-contigs	Bacteroidetes
	ORAL_P-B-F_Bin_00037-contigs	TM7
	ORAL_P-B-F_Bin_00038-contigs	Proteobacteria
	ORAL_P-B-F_Bin_00039-contigs	Bacteroidetes
	ORAL_P-B-F_Bin_00040-contigs	Firmicutes
	ORAL_P-B-F_Bin_00041-contigs	Bacteroidetes
	ORAL_P-B-F_Bin_00042-contigs	Proteobacteria
	ORAL_P-B-F_Bin_00043-contigs	Actinobacteria
	ORAL_P-B-F_Bin_00046-contigs	Firmicutes
	ORAL_P-B-F_Bin_00047-contigs	Bacteroidetes
	ORAL_P-B-F_Bin_00049-contigs	Firmicutes
	ORAL_P-B-F_Bin_00051-contigs	Bacteroidetes
	ORAL_P-B-F_Bin_00052-contigs	Actinobacteria
	ORAL_P-B-F_Bin_00055-contigs	Bacteroidetes
	ORAL_P-B-F_Bin_00056-contigs	Actinobacteria
	ORAL_P-B-F_Bin_00057-contigs	Firmicutes
	ORAL_P-B-F_Bin_00058-contigs	Firmicutes
	ORAL_P-B-F_Bin_00060-contigs	Proteobacteria
	ORAL_P-B-F_Bin_00061-contigs	Actinobacteria
	ORAL_P-B-F_Bin_00062-contigs	Bacteroidetes
	ORAL_P-B-F_Bin_00063-contigs	Bacteroidetes
	ORAL_P-B-F_Bin_00064-contigs	Fusobacteria
	ORAL_P-B-F_Bin_00065-contigs	Bacteroidetes
	ORAL_P-B-F_Bin_00066-contigs	Bacteroidetes
	ORAL_P-B-F_Bin_00068-contigs	Proteobacteria
	ORAL_P-B-F_Bin_00069-contigs	Proteobacteria
	ORAL_P-B-F_Bin_00070-contigs	Firmicutes
	ORAL_P-B-F_Bin_00071-contigs	Firmicutes
	ORAL_P-B-F_Bin_00072-contigs	Firmicutes
	ORAL_P-B-F_Bin_00073-contigs	Firmicutes
	ORAL_P-B-F_Bin_00074-contigs	Proteobacteria
	ORAL_P-B-F_Bin_00075-contigs	Bacteroidetes
	ORAL_P-B-F_Bin_00076-contigs	Firmicutes
	ORAL_P-B-F_Bin_00077-contigs	Firmicutes
	ORAL_P-B-F_Bin_00078-contigs	Firmicutes
	ORAL_P-B-F_Bin_00079-contigs	Firmicutes
	ORAL_P-B-F_Bin_00080-contigs	Actinobacteria
	ORAL_P-B-F_Bin_00081-contigs	Bacteroidetes
	ORAL_P-B-F_Bin_00082-contigs	Actinobacteria
	ORAL_P-B-F_Bin_00083-contigs	Proteobacteria
	ORAL_P-B-F_Bin_00084-contigs
	ORAL_P-B-F_Bin_00085-contigs	Proteobacteria
	ORAL_P-B-F_Bin_00086-contigs	Actinobacteria
	ORAL_P-B-F_Bin_00087-contigs	Firmicutes
	ORAL_P-B-F_Bin_00088-contigs	Firmicutes
	ORAL_P-B-F_Bin_00089-contigs	Bacteroidetes
	ORAL_P-B-F_Bin_00090-contigs	Proteobacteria
	ORAL_P-B-F_Bin_00091-contigs	Actinobacteria
	ORAL_P-B-F_Bin_00092-contigs	Fusobacteria
	ORAL_P-B-F_Bin_00093-contigs	Proteobacteria
	ORAL_P-B-F_Bin_00094-contigs	Actinobacteria
	ORAL_P-B-F_Bin_00097-contigs	Bacteroidetes
	ORAL_P-B-F_Bin_00098-contigs	Firmicutes
	ORAL_P-B-F_Bin_00099-contigs	Proteobacteria
	ORAL_P-B-F_Bin_00100-contigs	Fusobacteria
	ORAL_P-B-F_Bin_00101-contigs	Actinobacteria
	ORAL_P-B-F_Bin_00102-contigs	Firmicutes
	ORAL_P-B-F_Bin_00103-contigs	Bacteroidetes
	ORAL_P-B-F_Bin_00104-contigs	Firmicutes
	ORAL_P-B-F_Bin_00105-contigs
	ORAL_P-B-F_Bin_00106-contigs	Actinobacteria
	ORAL_P-B-F_Bin_00107-contigs
	ORAL_P-B-F_Bin_00108-contigs	Bacteroidetes
	ORAL_P-B-F_Bin_00109-contigs
	ORAL_P-B-F_Bin_00110-contigs
	ORAL_P-B-F_MAG_00001-contigs	Actinobacteria
	ORAL_P-B-F_MAG_00002-contigs	Bacteroidetes
	ORAL_P-B-F_MAG_00003-contigs	Actinobacteria
	ORAL_P-B-F_MAG_00004-contigs	Proteobacteria
	ORAL_P-B-F_MAG_00005-contigs	Bacteroidetes
	ORAL_P-B-F_MAG_00006-contigs	Bacteroidetes
	ORAL_P-B-F_MAG_00007-contigs	Bacteroidetes
	ORAL_P-B-F_MAG_00008-contigs	Bacteroidetes
	ORAL_P-B-F_MAG_00009-contigs	Spirochaetes
	ORAL_P-B-F_MAG_00010-contigs	TM7
	ORAL_P-B-F_MAG_00011-contigs	Bacteroidetes
	ORAL_P-B-F_MAG_00013-contigs	Bacteroidetes
	ORAL_P-B-F_MAG_00014-contigs	Bacteroidetes
	ORAL_P-B-F_MAG_00015-contigs	Bacteroidetes
	ORAL_P-B-F_MAG_00016-contigs	Spirochaetes
	ORAL_P-B-F_MAG_00017-contigs	Firmicutes
	ORAL_P-B-F_MAG_00018-contigs	Proteobacteria
	ORAL_P-B-F_MAG_00019-contigs	Actinobacteria
	ORAL_P-B-F_MAG_00020-contigs	TM7
	ORAL_P-B-F_MAG_00021-contigs	Proteobacteria
	ORAL_P-B-F_MAG_00022-contigs	Actinobacteria
	ORAL_P-B-F_MAG_00023-contigs	Actinobacteria
	ORAL_P-B-F_MAG_00026-contigs	TM7
	ORAL_P-B-F_MAG_00028-contigs	Bacteroidetes
	ORAL_P-B-F_MAG_00029-contigs	Actinobacteria
	ORAL_P-B-F_MAG_00030-contigs	TM7
	ORAL_P-B-F_MAG_00044-contigs	Actinobacteria
	ORAL_P-B-M_Bin_00016-contigs	Bacteroidetes
	ORAL_P-B-M_Bin_00021-contigs	Firmicutes
	ORAL_P-B-M_Bin_00024-contigs	Actinobacteria
	ORAL_P-B-M_Bin_00027-contigs	Bacteroidetes
	ORAL_P-B-M_Bin_00030-contigs	TM7
	ORAL_P-B-M_Bin_00036-contigs	Actinobacteria
	ORAL_P-B-M_Bin_00037-contigs	Actinobacteria
	ORAL_P-B-M_Bin_00038-contigs	Actinobacteria
	ORAL_P-B-M_Bin_00039-contigs	Actinobacteria
	ORAL_P-B-M_Bin_00040-contigs	Proteobacteria
	ORAL_P-B-M_Bin_00041-contigs	Proteobacteria
	ORAL_P-B-M_Bin_00042-contigs	Bacteroidetes
	ORAL_P-B-M_Bin_00045-contigs	Actinobacteria
	ORAL_P-B-M_Bin_00046-contigs	Bacteroidetes
	ORAL_P-B-M_Bin_00047-contigs	Fusobacteria
	ORAL_P-B-M_Bin_00048-contigs
	ORAL_P-B-M_Bin_00049-contigs	Actinobacteria
	ORAL_P-B-M_Bin_00050-contigs	Proteobacteria
	ORAL_P-B-M_Bin_00051-contigs	Actinobacteria
	ORAL_P-B-M_Bin_00052-contigs	Fusobacteria
	ORAL_P-B-M_Bin_00053-contigs	Actinobacteria
	ORAL_P-B-M_Bin_00054-contigs	Bacteroidetes
	ORAL_P-B-M_Bin_00055-contigs	Actinobacteria
	ORAL_P-B-M_Bin_00056-contigs
	ORAL_P-B-M_Bin_00057-contigs
	ORAL_P-B-M_Bin_00058-contigs	Actinobacteria
	ORAL_P-B-M_Bin_00060-contigs	Actinobacteria
	ORAL_P-B-M_Bin_00061-contigs
	ORAL_P-B-M_MAG_00001-contigs	Proteobacteria
	ORAL_P-B-M_MAG_00002-contigs	Actinobacteria
	ORAL_P-B-M_MAG_00003-contigs	Proteobacteria
	ORAL_P-B-M_MAG_00004-contigs	Proteobacteria
	ORAL_P-B-M_MAG_00006-contigs	Firmicutes
	ORAL_P-B-M_MAG_00007-contigs	Actinobacteria
	ORAL_P-B-M_MAG_00008-contigs	Bacteroidetes
	ORAL_P-B-M_MAG_00009-contigs	TM7
	ORAL_P-B-M_MAG_00010-contigs	TM7
	ORAL_P-B-M_MAG_00012-contigs	Bacteroidetes
	ORAL_P-B-M_MAG_00013-contigs	TM7
	ORAL_P-B-M_MAG_00014-contigs	Bacteroidetes
	ORAL_P-B-M_MAG_00015-contigs	Firmicutes
	ORAL_P-B-M_MAG_00017-contigs	Bacteroidetes
	ORAL_P-B-M_MAG_00018-contigs	SR1
	ORAL_P-B-M_MAG_00020-contigs	Fusobacteria
	ORAL_P-B-M_MAG_00022-contigs	Bacteroidetes
	ORAL_P-B-M_MAG_00023-contigs	Bacteroidetes
	ORAL_P-B-M_MAG_00025-contigs	Proteobacteria
	ORAL_P-B-M_MAG_00026-contigs	Firmicutes
	ORAL_P-B-M_MAG_00032-contigs	Bacteroidetes
	ORAL_P-B-M_MAG_00033-contigs	Proteobacteria
	ORAL_P-B-M_MAG_00034-contigs	Proteobacteria
	ORAL_P-C-F_Bin_00006-contigs	Proteobacteria
	ORAL_P-C-F_Bin_00011-contigs	SR1
	ORAL_P-C-F_Bin_00014-contigs	Firmicutes
	ORAL_P-C-F_Bin_00016-contigs	Proteobacteria
	ORAL_P-C-F_Bin_00017-contigs	Bacteroidetes
	ORAL_P-C-F_Bin_00019-contigs	Bacteroidetes
	ORAL_P-C-F_Bin_00020-contigs	TM7
	ORAL_P-C-F_Bin_00021-contigs	Fusobacteria
	ORAL_P-C-F_Bin_00024-contigs	Actinobacteria
	ORAL_P-C-F_Bin_00025-contigs	Bacteroidetes
	ORAL_P-C-F_Bin_00026-contigs	Bacteroidetes
	ORAL_P-C-F_Bin_00027-contigs	Bacteroidetes
	ORAL_P-C-F_Bin_00028-contigs	TM7
	ORAL_P-C-F_Bin_00029-contigs	Proteobacteria
	ORAL_P-C-F_Bin_00030-contigs	Actinobacteria
	ORAL_P-C-F_Bin_00031-contigs	Bacteroidetes
	ORAL_P-C-F_Bin_00032-contigs	Proteobacteria
	ORAL_P-C-F_Bin_00033-contigs	Bacteroidetes
	ORAL_P-C-F_Bin_00034-contigs	Firmicutes
	ORAL_P-C-F_Bin_00035-contigs	Actinobacteria
	ORAL_P-C-F_Bin_00036-contigs	Proteobacteria
	ORAL_P-C-F_Bin_00037-contigs	Bacteroidetes
	ORAL_P-C-F_Bin_00038-contigs	Proteobacteria
	ORAL_P-C-F_Bin_00039-contigs	Actinobacteria
	ORAL_P-C-F_Bin_00040-contigs	Proteobacteria
	ORAL_P-C-F_Bin_00041-contigs	Actinobacteria
	ORAL_P-C-F_Bin_00042-contigs	Firmicutes
	ORAL_P-C-F_Bin_00043-contigs	Actinobacteria
	ORAL_P-C-F_Bin_00044-contigs	Bacteroidetes
	ORAL_P-C-F_Bin_00045-contigs	Proteobacteria
	ORAL_P-C-F_Bin_00046-contigs	Proteobacteria
	ORAL_P-C-F_Bin_00047-contigs	Bacteroidetes
	ORAL_P-C-F_Bin_00048-contigs	Actinobacteria
	ORAL_P-C-F_Bin_00049-contigs	Actinobacteria
	ORAL_P-C-F_Bin_00050-contigs	Actinobacteria
	ORAL_P-C-F_Bin_00051-contigs	Fusobacteria
	ORAL_P-C-F_Bin_00052-contigs	Firmicutes
	ORAL_P-C-F_Bin_00053-contigs	Firmicutes
	ORAL_P-C-F_Bin_00054-contigs	Firmicutes
	ORAL_P-C-F_Bin_00055-contigs	Firmicutes
	ORAL_P-C-F_Bin_00056-contigs	Firmicutes
	ORAL_P-C-F_Bin_00057-contigs
	ORAL_P-C-F_Bin_00058-contigs	Bacteroidetes
	ORAL_P-C-F_Bin_00059-contigs	Actinobacteria
	ORAL_P-C-F_Bin_00060-contigs	Bacteroidetes
	ORAL_P-C-F_Bin_00061-contigs
	ORAL_P-C-F_Bin_00062-contigs	Actinobacteria
	ORAL_P-C-F_Bin_00063-contigs
	ORAL_P-C-F_MAG_00001-contigs	Firmicutes
	ORAL_P-C-F_MAG_00002-contigs	TM7
	ORAL_P-C-F_MAG_00004-contigs	TM7
	ORAL_P-C-F_MAG_00005-contigs
	ORAL_P-C-F_MAG_00007-contigs	Proteobacteria
	ORAL_P-C-F_MAG_00008-contigs	Actinobacteria
	ORAL_P-C-F_MAG_00012-contigs	Bacteroidetes
	ORAL_P-C-F_MAG_00013-contigs	Bacteroidetes
	ORAL_P-C-F_MAG_00015-contigs	Bacteroidetes
	ORAL_P-C-F_MAG_00018-contigs	Actinobacteria
	ORAL_P-C-F_MAG_00022-contigs	Actinobacteria
	ORAL_P-C-M_Bin_00018-contigs	Firmicutes
	ORAL_P-C-M_Bin_00021-contigs	Bacteroidetes
	ORAL_P-C-M_Bin_00022-contigs	TM7
	ORAL_P-C-M_Bin_00024-contigs	Bacteroidetes
	ORAL_P-C-M_Bin_00026-contigs	Bacteroidetes
	ORAL_P-C-M_Bin_00027-contigs	Proteobacteria
	ORAL_P-C-M_Bin_00028-contigs	Firmicutes
	ORAL_P-C-M_Bin_00031-contigs	Bacteroidetes
	ORAL_P-C-M_Bin_00033-contigs	Firmicutes
	ORAL_P-C-M_Bin_00034-contigs	Firmicutes
	ORAL_P-C-M_Bin_00035-contigs	Bacteroidetes
	ORAL_P-C-M_Bin_00036-contigs	Bacteroidetes
	ORAL_P-C-M_Bin_00037-contigs	Proteobacteria
	ORAL_P-C-M_Bin_00038-contigs	Proteobacteria
	ORAL_P-C-M_Bin_00040-contigs	TM7
	ORAL_P-C-M_Bin_00042-contigs	Bacteroidetes
	ORAL_P-C-M_Bin_00043-contigs	Bacteroidetes
	ORAL_P-C-M_Bin_00044-contigs	Bacteroidetes
	ORAL_P-C-M_Bin_00045-contigs	Proteobacteria
	ORAL_P-C-M_Bin_00046-contigs	Proteobacteria
	ORAL_P-C-M_Bin_00047-contigs	Firmicutes
	ORAL_P-C-M_Bin_00048-contigs	Proteobacteria
	ORAL_P-C-M_Bin_00049-contigs	Firmicutes
	ORAL_P-C-M_Bin_00050-contigs	Firmicutes
	ORAL_P-C-M_Bin_00051-contigs	Fusobacteria
	ORAL_P-C-M_Bin_00052-contigs	Proteobacteria
	ORAL_P-C-M_Bin_00053-contigs	Firmicutes
	ORAL_P-C-M_Bin_00054-contigs	Proteobacteria
	ORAL_P-C-M_Bin_00055-contigs	Actinobacteria
	ORAL_P-C-M_Bin_00056-contigs	Bacteroidetes
	ORAL_P-C-M_Bin_00058-contigs	Firmicutes
	ORAL_P-C-M_Bin_00059-contigs	Bacteroidetes
	ORAL_P-C-M_Bin_00060-contigs	Bacteroidetes
	ORAL_P-C-M_Bin_00061-contigs	Bacteroidetes
	ORAL_P-C-M_Bin_00062-contigs	Fusobacteria
	ORAL_P-C-M_Bin_00063-contigs	Actinobacteria
	ORAL_P-C-M_Bin_00064-contigs	Bacteroidetes
	ORAL_P-C-M_Bin_00065-contigs	Bacteroidetes
	ORAL_P-C-M_Bin_00066-contigs	Firmicutes
	ORAL_P-C-M_Bin_00069-contigs	Bacteroidetes
	ORAL_P-C-M_Bin_00070-contigs	Bacteroidetes
	ORAL_P-C-M_Bin_00071-contigs	Bacteroidetes
	ORAL_P-C-M_Bin_00072-contigs	Firmicutes
	ORAL_P-C-M_Bin_00073-contigs	Actinobacteria
	ORAL_P-C-M_Bin_00074-contigs	Actinobacteria
	ORAL_P-C-M_Bin_00075-contigs	Actinobacteria
	ORAL_P-C-M_Bin_00076-contigs	Actinobacteria
	ORAL_P-C-M_Bin_00078-contigs	Firmicutes
	ORAL_P-C-M_Bin_00079-contigs	Firmicutes
	ORAL_P-C-M_Bin_00080-contigs	Actinobacteria
	ORAL_P-C-M_Bin_00081-contigs	Firmicutes
	ORAL_P-C-M_Bin_00082-contigs
	ORAL_P-C-M_Bin_00083-contigs	Bacteroidetes
	ORAL_P-C-M_Bin_00084-contigs	Spirochaetes
	ORAL_P-C-M_Bin_00086-contigs	Proteobacteria
	ORAL_P-C-M_Bin_00087-contigs
	ORAL_P-C-M_Bin_00088-contigs
	ORAL_P-C-M_Bin_00089-contigs	Proteobacteria
	ORAL_P-C-M_Bin_00090-contigs	Actinobacteria
	ORAL_P-C-M_Bin_00091-contigs
	ORAL_P-C-M_Bin_00092-contigs	Fusobacteria
	ORAL_P-C-M_Bin_00093-contigs
	ORAL_P-C-M_Bin_00095-contigs
	ORAL_P-C-M_Bin_00096-contigs
	ORAL_P-C-M_Bin_00097-contigs
	ORAL_P-C-M_MAG_00001-contigs	Actinobacteria
	ORAL_P-C-M_MAG_00002-contigs	Actinobacteria
	ORAL_P-C-M_MAG_00003-contigs	Firmicutes
	ORAL_P-C-M_MAG_00004-contigs	Spirochaetes
	ORAL_P-C-M_MAG_00005-contigs	Bacteroidetes
	ORAL_P-C-M_MAG_00006-contigs	Actinobacteria
	ORAL_P-C-M_MAG_00007-contigs	Bacteroidetes
	ORAL_P-C-M_MAG_00008-contigs	Proteobacteria
	ORAL_P-C-M_MAG_00009-contigs	Bacteroidetes
	ORAL_P-C-M_MAG_00010-contigs	TM7
	ORAL_P-C-M_MAG_00011-contigs	TM7
	ORAL_P-C-M_MAG_00012-contigs	Firmicutes
	ORAL_P-C-M_MAG_00013-contigs	TM7
	ORAL_P-C-M_MAG_00014-contigs	Firmicutes
	ORAL_P-C-M_MAG_00015-contigs	Proteobacteria
	ORAL_P-C-M_MAG_00016-contigs	Proteobacteria
	ORAL_P-C-M_MAG_00017-contigs	Bacteroidetes
	ORAL_P-C-M_MAG_00020-contigs	Fusobacteria
	ORAL_P-C-M_MAG_00023-contigs	Bacteroidetes
	ORAL_P-C-M_MAG_00025-contigs	Firmicutes
	ORAL_P-C-M_MAG_00029-contigs	Actinobacteria
	ORAL_P-C-M_MAG_00030-contigs	Bacteroidetes
	ORAL_P-C-M_MAG_00032-contigs	Bacteroidetes
	ORAL_P-D-F_Bin_00009-contigs	Fusobacteria
	ORAL_P-D-F_Bin_00011-contigs	TM7
	ORAL_P-D-F_Bin_00014-contigs	Firmicutes
	ORAL_P-D-F_Bin_00017-contigs	Bacteroidetes
	ORAL_P-D-F_Bin_00018-contigs	Actinobacteria
	ORAL_P-D-F_Bin_00019-contigs	Actinobacteria
	ORAL_P-D-F_Bin_00020-contigs	Actinobacteria
	ORAL_P-D-F_Bin_00021-contigs	Bacteroidetes
	ORAL_P-D-F_Bin_00022-contigs	Actinobacteria
	ORAL_P-D-F_Bin_00023-contigs	Bacteroidetes
	ORAL_P-D-F_Bin_00024-contigs	Bacteroidetes
	ORAL_P-D-F_Bin_00025-contigs	Bacteroidetes
	ORAL_P-D-F_Bin_00026-contigs	Proteobacteria
	ORAL_P-D-F_Bin_00027-contigs	Firmicutes
	ORAL_P-D-F_Bin_00028-contigs	Bacteroidetes
	ORAL_P-D-F_Bin_00029-contigs	Actinobacteria
	ORAL_P-D-F_Bin_00030-contigs	Firmicutes
	ORAL_P-D-F_Bin_00031-contigs	Fusobacteria
	ORAL_P-D-F_Bin_00032-contigs	Proteobacteria
	ORAL_P-D-F_Bin_00033-contigs	Proteobacteria
	ORAL_P-D-F_Bin_00034-contigs	Actinobacteria
	ORAL_P-D-F_Bin_00035-contigs	Actinobacteria
	ORAL_P-D-F_Bin_00036-contigs	Actinobacteria
	ORAL_P-D-F_Bin_00037-contigs	Fusobacteria
	ORAL_P-D-F_Bin_00038-contigs
	ORAL_P-D-F_Bin_00039-contigs
	ORAL_P-D-F_Bin_00040-contigs
	ORAL_P-D-F_Bin_00041-contigs	Actinobacteria
	ORAL_P-D-F_MAG_00001-contigs	Bacteroidetes
	ORAL_P-D-F_MAG_00002-contigs	Proteobacteria
	ORAL_P-D-F_MAG_00003-contigs	Proteobacteria
	ORAL_P-D-F_MAG_00004-contigs	Actinobacteria
	ORAL_P-D-F_MAG_00005-contigs	Bacteroidetes
	ORAL_P-D-F_MAG_00006-contigs	Actinobacteria
	ORAL_P-D-F_MAG_00007-contigs	Bacteroidetes
	ORAL_P-D-F_MAG_00008-contigs	Actinobacteria
	ORAL_P-D-F_MAG_00010-contigs	Bacteroidetes
	ORAL_P-D-F_MAG_00012-contigs	Bacteroidetes
	ORAL_P-D-F_MAG_00013-contigs	Firmicutes
	ORAL_P-D-F_MAG_00015-contigs	Proteobacteria
	ORAL_P-D-F_MAG_00016-contigs	Firmicutes
	ORAL_T-A-F_Bin_00013-contigs	Tenericutes
	ORAL_T-A-F_Bin_00022-contigs	Proteobacteria
	ORAL_T-A-F_Bin_00023-contigs	Firmicutes
	ORAL_T-A-F_Bin_00024-contigs	Firmicutes
	ORAL_T-A-F_Bin_00025-contigs	Firmicutes
	ORAL_T-A-F_Bin_00026-contigs	Firmicutes
	ORAL_T-A-F_Bin_00027-contigs	Bacteroidetes
	ORAL_T-A-F_Bin_00028-contigs	Spirochaetes
	ORAL_T-A-F_Bin_00029-contigs	Firmicutes
	ORAL_T-A-F_Bin_00030-contigs	Firmicutes
	ORAL_T-A-F_Bin_00031-contigs	Bacteroidetes
	ORAL_T-A-F_Bin_00032-contigs	Bacteroidetes
	ORAL_T-A-F_Bin_00033-contigs	Actinobacteria
	ORAL_T-A-F_Bin_00034-contigs	Actinobacteria
	ORAL_T-A-F_Bin_00035-contigs	Actinobacteria
	ORAL_T-A-F_Bin_00036-contigs	Firmicutes
	ORAL_T-A-F_Bin_00037-contigs	root
	ORAL_T-A-F_Bin_00038-contigs	Firmicutes
	ORAL_T-A-F_Bin_00039-contigs
	ORAL_T-A-F_Bin_00040-contigs
	ORAL_T-A-F_Bin_00041-contigs
	ORAL_T-A-F_MAG_00001-contigs	Bacteroidetes
	ORAL_T-A-F_MAG_00002-contigs	Bacteroidetes
	ORAL_T-A-F_MAG_00003-contigs	Firmicutes
	ORAL_T-A-F_MAG_00004-contigs	Actinobacteria
	ORAL_T-A-F_MAG_00005-contigs	Fusobacteria
	ORAL_T-A-F_MAG_00006-contigs	Bacteroidetes
	ORAL_T-A-F_MAG_00007-contigs	Bacteroidetes
	ORAL_T-A-F_MAG_00008-contigs	Firmicutes
	ORAL_T-A-F_MAG_00009-contigs	Firmicutes
	ORAL_T-A-F_MAG_00010-contigs	Firmicutes
	ORAL_T-A-F_MAG_00011-contigs	TM7
	ORAL_T-A-F_MAG_00012-contigs	Firmicutes
	ORAL_T-A-F_MAG_00014-contigs	Actinobacteria
	ORAL_T-A-F_MAG_00015-contigs	TM7
	ORAL_T-A-F_MAG_00016-contigs	TM7
	ORAL_T-A-F_MAG_00017-contigs	Fusobacteria
	ORAL_T-A-F_MAG_00018-contigs	Firmicutes
	ORAL_T-A-F_MAG_00019-contigs	Bacteroidetes
	ORAL_T-A-F_MAG_00020-contigs	Bacteroidetes
	ORAL_T-A-F_MAG_00021-contigs	Firmicutes
	ORAL_T-A-M_Bin_00010-contigs	Bacteroidetes
	ORAL_T-A-M_Bin_00011-contigs	Firmicutes
	ORAL_T-A-M_Bin_00012-contigs	Firmicutes
	ORAL_T-A-M_Bin_00013-contigs	Bacteroidetes
	ORAL_T-A-M_Bin_00014-contigs	Bacteroidetes
	ORAL_T-A-M_Bin_00015-contigs	Bacteroidetes
	ORAL_T-A-M_Bin_00017-contigs	Fusobacteria
	ORAL_T-A-M_Bin_00018-contigs	Firmicutes
	ORAL_T-A-M_Bin_00019-contigs	Bacteroidetes
	ORAL_T-A-M_Bin_00020-contigs	Firmicutes
	ORAL_T-A-M_Bin_00022-contigs	Bacteroidetes
	ORAL_T-A-M_Bin_00023-contigs	Firmicutes
	ORAL_T-A-M_Bin_00024-contigs	Actinobacteria
	ORAL_T-A-M_Bin_00025-contigs	Bacteroidetes
	ORAL_T-A-M_Bin_00026-contigs	Firmicutes
	ORAL_T-A-M_Bin_00027-contigs	Fusobacteria
	ORAL_T-A-M_Bin_00028-contigs	Actinobacteria
	ORAL_T-A-M_Bin_00030-contigs	Actinobacteria
	ORAL_T-A-M_Bin_00031-contigs	Bacteroidetes
	ORAL_T-A-M_Bin_00032-contigs	Actinobacteria
	ORAL_T-A-M_Bin_00033-contigs	Actinobacteria
	ORAL_T-A-M_Bin_00034-contigs	Firmicutes
	ORAL_T-A-M_Bin_00035-contigs	Fusobacteria
	ORAL_T-A-M_Bin_00036-contigs	Firmicutes
	ORAL_T-A-M_Bin_00037-contigs	Actinobacteria
	ORAL_T-A-M_Bin_00038-contigs	Firmicutes
	ORAL_T-A-M_Bin_00039-contigs
	ORAL_T-A-M_Bin_00040-contigs
	ORAL_T-A-M_MAG_00001-contigs	Bacteroidetes
	ORAL_T-A-M_MAG_00002-contigs	Bacteroidetes
	ORAL_T-A-M_MAG_00003-contigs	Bacteroidetes
	ORAL_T-A-M_MAG_00004-contigs	Firmicutes
	ORAL_T-A-M_MAG_00005-contigs	Firmicutes
	ORAL_T-A-M_MAG_00006-contigs	Firmicutes
	ORAL_T-A-M_MAG_00007-contigs	Firmicutes
	ORAL_T-A-M_MAG_00008-contigs	Firmicutes
	ORAL_T-A-M_MAG_00009-contigs	Firmicutes
	ORAL_T-B-F_Bin_00006-contigs	Actinobacteria
	ORAL_T-B-F_Bin_00007-contigs	Bacteroidetes
	ORAL_T-B-F_Bin_00008-contigs	Bacteroidetes
	ORAL_T-B-F_Bin_00009-contigs	Bacteroidetes
	ORAL_T-B-F_Bin_00010-contigs	TM7
	ORAL_T-B-F_Bin_00011-contigs	TM7
	ORAL_T-B-F_Bin_00012-contigs	Actinobacteria
	ORAL_T-B-F_Bin_00013-contigs	Firmicutes
	ORAL_T-B-F_Bin_00014-contigs	TM7
	ORAL_T-B-F_Bin_00015-contigs	Firmicutes
	ORAL_T-B-F_Bin_00016-contigs	Firmicutes
	ORAL_T-B-F_Bin_00017-contigs	Proteobacteria
	ORAL_T-B-F_Bin_00018-contigs	Fusobacteria
	ORAL_T-B-F_Bin_00020-contigs	Bacteroidetes
	ORAL_T-B-F_Bin_00021-contigs	Actinobacteria
	ORAL_T-B-F_Bin_00022-contigs	Bacteroidetes
	ORAL_T-B-F_Bin_00023-contigs	Actinobacteria
	ORAL_T-B-F_Bin_00025-contigs	Proteobacteria
	ORAL_T-B-F_Bin_00026-contigs	Actinobacteria
	ORAL_T-B-F_Bin_00027-contigs	Bacteroidetes
	ORAL_T-B-F_Bin_00028-contigs	Firmicutes
	ORAL_T-B-F_Bin_00029-contigs	Firmicutes
	ORAL_T-B-F_Bin_00030-contigs	Firmicutes
	ORAL_T-B-F_Bin_00031-contigs	Firmicutes
	ORAL_T-B-F_Bin_00033-contigs	Firmicutes
	ORAL_T-B-F_Bin_00034-contigs	Firmicutes
	ORAL_T-B-F_Bin_00035-contigs	Proteobacteria
	ORAL_T-B-F_Bin_00036-contigs	Firmicutes
	ORAL_T-B-F_Bin_00037-contigs	Firmicutes
	ORAL_T-B-F_Bin_00038-contigs	Firmicutes
	ORAL_T-B-F_Bin_00039-contigs
	ORAL_T-B-F_Bin_00041-contigs
	ORAL_T-B-F_Bin_00042-contigs
	ORAL_T-B-F_Bin_00045-contigs
	ORAL_T-B-F_MAG_00001-contigs	Bacteroidetes
	ORAL_T-B-F_MAG_00002-contigs	Bacteroidetes
	ORAL_T-B-F_MAG_00004-contigs	SR1
	ORAL_T-B-F_MAG_00005-contigs	Actinobacteria
	ORAL_T-B-M_Bin_00016-contigs	Bacteroidetes
	ORAL_T-B-M_Bin_00017-contigs	Firmicutes
	ORAL_T-B-M_Bin_00019-contigs	Firmicutes
	ORAL_T-B-M_Bin_00021-contigs	Actinobacteria
	ORAL_T-B-M_Bin_00024-contigs	Firmicutes
	ORAL_T-B-M_Bin_00025-contigs	Fusobacteria
	ORAL_T-B-M_Bin_00026-contigs	Firmicutes
	ORAL_T-B-M_Bin_00027-contigs	Firmicutes
	ORAL_T-B-M_Bin_00028-contigs	Firmicutes
	ORAL_T-B-M_Bin_00029-contigs	Actinobacteria
	ORAL_T-B-M_Bin_00030-contigs	Firmicutes
	ORAL_T-B-M_Bin_00031-contigs	Actinobacteria
	ORAL_T-B-M_Bin_00032-contigs	Firmicutes
	ORAL_T-B-M_Bin_00033-contigs	Actinobacteria
	ORAL_T-B-M_Bin_00034-contigs	Proteobacteria
	ORAL_T-B-M_Bin_00035-contigs	Firmicutes
	ORAL_T-B-M_Bin_00037-contigs	Actinobacteria
	ORAL_T-B-M_Bin_00038-contigs	Firmicutes
	ORAL_T-B-M_Bin_00039-contigs	Firmicutes
	ORAL_T-B-M_Bin_00040-contigs	Firmicutes
	ORAL_T-B-M_Bin_00042-contigs
	ORAL_T-B-M_Bin_00043-contigs
	ORAL_T-B-M_MAG_00001-contigs	Bacteroidetes
	ORAL_T-B-M_MAG_00002-contigs	Actinobacteria
	ORAL_T-B-M_MAG_00003-contigs	Bacteroidetes
	ORAL_T-B-M_MAG_00004-contigs	Firmicutes
	ORAL_T-B-M_MAG_00005-contigs	Bacteroidetes
	ORAL_T-B-M_MAG_00006-contigs	Bacteroidetes
	ORAL_T-B-M_MAG_00007-contigs	Bacteroidetes
	ORAL_T-B-M_MAG_00008-contigs	Fusobacteria
	ORAL_T-B-M_MAG_00009-contigs	Firmicutes
	ORAL_T-B-M_MAG_00010-contigs	Firmicutes
	ORAL_T-B-M_MAG_00011-contigs	TM7
	ORAL_T-B-M_MAG_00012-contigs	TM7
	ORAL_T-B-M_MAG_00013-contigs	Actinobacteria
	ORAL_T-B-M_MAG_00015-contigs	Proteobacteria
	ORAL_T-C-F_Bin_00012-contigs	Actinobacteria
	ORAL_T-C-F_Bin_00013-contigs	Bacteroidetes
	ORAL_T-C-F_Bin_00014-contigs	Firmicutes
	ORAL_T-C-F_Bin_00016-contigs	Firmicutes
	ORAL_T-C-F_Bin_00018-contigs	Bacteroidetes
	ORAL_T-C-F_Bin_00019-contigs	Bacteroidetes
	ORAL_T-C-F_Bin_00020-contigs	Bacteroidetes
	ORAL_T-C-F_Bin_00021-contigs	Bacteroidetes
	ORAL_T-C-F_Bin_00022-contigs	Firmicutes
	ORAL_T-C-F_Bin_00023-contigs	Fusobacteria
	ORAL_T-C-F_Bin_00025-contigs	Bacteroidetes
	ORAL_T-C-F_Bin_00026-contigs	Bacteroidetes
	ORAL_T-C-F_Bin_00028-contigs	Firmicutes
	ORAL_T-C-F_Bin_00029-contigs	Fusobacteria
	ORAL_T-C-F_Bin_00030-contigs	Actinobacteria
	ORAL_T-C-F_Bin_00031-contigs	Firmicutes
	ORAL_T-C-F_Bin_00032-contigs	Fusobacteria
	ORAL_T-C-F_Bin_00033-contigs	Bacteroidetes
	ORAL_T-C-F_Bin_00034-contigs	Bacteroidetes
	ORAL_T-C-F_Bin_00036-contigs	Firmicutes
	ORAL_T-C-F_Bin_00037-contigs	Bacteroidetes
	ORAL_T-C-F_Bin_00038-contigs	Actinobacteria
	ORAL_T-C-F_Bin_00039-contigs	Firmicutes
	ORAL_T-C-F_Bin_00040-contigs	Actinobacteria
	ORAL_T-C-F_Bin_00041-contigs	Actinobacteria
	ORAL_T-C-F_Bin_00042-contigs	Actinobacteria
	ORAL_T-C-F_Bin_00043-contigs	Firmicutes
	ORAL_T-C-F_Bin_00044-contigs	Firmicutes
	ORAL_T-C-F_Bin_00045-contigs	Actinobacteria
	ORAL_T-C-F_Bin_00046-contigs	Firmicutes
	ORAL_T-C-F_Bin_00047-contigs	Bacteroidetes
	ORAL_T-C-F_Bin_00049-contigs	Proteobacteria
	ORAL_T-C-F_Bin_00050-contigs	Actinobacteria
	ORAL_T-C-F_Bin_00051-contigs
	ORAL_T-C-F_Bin_00052-contigs	Proteobacteria
	ORAL_T-C-F_Bin_00053-contigs	Firmicutes
	ORAL_T-C-F_Bin_00054-contigs	Firmicutes
	ORAL_T-C-F_Bin_00055-contigs
	ORAL_T-C-F_Bin_00056-contigs	Firmicutes
	ORAL_T-C-F_Bin_00057-contigs
	ORAL_T-C-F_Bin_00058-contigs
	ORAL_T-C-F_Bin_00059-contigs
	ORAL_T-C-F_MAG_00001-contigs	Bacteroidetes
	ORAL_T-C-F_MAG_00002-contigs	Bacteroidetes
	ORAL_T-C-F_MAG_00003-contigs	Spirochaetes
	ORAL_T-C-F_MAG_00004-contigs	Firmicutes
	ORAL_T-C-F_MAG_00005-contigs	Firmicutes
	ORAL_T-C-F_MAG_00006-contigs	Bacteroidetes
	ORAL_T-C-F_MAG_00007-contigs	Spirochaetes
	ORAL_T-C-F_MAG_00008-contigs	TM7
	ORAL_T-C-F_MAG_00009-contigs	Firmicutes
	ORAL_T-C-F_MAG_00010-contigs	Bacteroidetes
	ORAL_T-C-F_MAG_00011-contigs
	ORAL_T-C-F_MAG_00015-contigs	Bacteroidetes
	ORAL_T-C-F_MAG_00024-contigs	Fusobacteria
	ORAL_T-C-M_Bin_00010-contigs	Firmicutes
	ORAL_T-C-M_Bin_00011-contigs	TM7
	ORAL_T-C-M_Bin_00012-contigs	TM7
	ORAL_T-C-M_Bin_00013-contigs	Actinobacteria
	ORAL_T-C-M_Bin_00015-contigs	TM7
	ORAL_T-C-M_Bin_00017-contigs	Fusobacteria
	ORAL_T-C-M_Bin_00018-contigs	Firmicutes
	ORAL_T-C-M_Bin_00019-contigs	Actinobacteria
	ORAL_T-C-M_Bin_00020-contigs	Firmicutes
	ORAL_T-C-M_Bin_00021-contigs	Actinobacteria
	ORAL_T-C-M_Bin_00022-contigs	Proteobacteria
	ORAL_T-C-M_Bin_00023-contigs	Bacteroidetes
	ORAL_T-C-M_Bin_00025-contigs	Proteobacteria
	ORAL_T-C-M_Bin_00026-contigs	Bacteroidetes
	ORAL_T-C-M_Bin_00027-contigs	Firmicutes
	ORAL_T-C-M_Bin_00028-contigs	Actinobacteria
	ORAL_T-C-M_Bin_00029-contigs
	ORAL_T-C-M_Bin_00030-contigs	Bacteroidetes
	ORAL_T-C-M_Bin_00031-contigs	Bacteroidetes
	ORAL_T-C-M_Bin_00032-contigs	Firmicutes
	ORAL_T-C-M_Bin_00033-contigs	Proteobacteria
	ORAL_T-C-M_Bin_00034-contigs	Actinobacteria
	ORAL_T-C-M_Bin_00035-contigs	Firmicutes
	ORAL_T-C-M_Bin_00036-contigs	Bacteroidetes
	ORAL_T-C-M_Bin_00037-contigs	Bacteroidetes
	ORAL_T-C-M_Bin_00038-contigs	Fusobacteria
	ORAL_T-C-M_Bin_00039-contigs	Bacteroidetes
	ORAL_T-C-M_Bin_00040-contigs	Bacteroidetes
	ORAL_T-C-M_Bin_00041-contigs	Fusobacteria
	ORAL_T-C-M_Bin_00042-contigs	Firmicutes
	ORAL_T-C-M_Bin_00043-contigs	Fusobacteria
	ORAL_T-C-M_Bin_00044-contigs	Fusobacteria
	ORAL_T-C-M_Bin_00045-contigs	Firmicutes
	ORAL_T-C-M_Bin_00048-contigs	Actinobacteria
	ORAL_T-C-M_Bin_00049-contigs	Proteobacteria
	ORAL_T-C-M_Bin_00050-contigs	Firmicutes
	ORAL_T-C-M_Bin_00051-contigs	Proteobacteria
	ORAL_T-C-M_Bin_00052-contigs	Bacteroidetes
	ORAL_T-C-M_Bin_00054-contigs	Fusobacteria
	ORAL_T-C-M_Bin_00055-contigs	Firmicutes
	ORAL_T-C-M_Bin_00056-contigs	Firmicutes
	ORAL_T-C-M_Bin_00057-contigs	Actinobacteria
	ORAL_T-C-M_Bin_00058-contigs	Actinobacteria
	ORAL_T-C-M_Bin_00059-contigs	Firmicutes
	ORAL_T-C-M_Bin_00060-contigs	Tenericutes
	ORAL_T-C-M_Bin_00061-contigs	Actinobacteria
	ORAL_T-C-M_Bin_00062-contigs	Firmicutes
	ORAL_T-C-M_Bin_00063-contigs	Firmicutes
	ORAL_T-C-M_Bin_00064-contigs	Bacteroidetes
	ORAL_T-C-M_Bin_00066-contigs	Bacteroidetes
	ORAL_T-C-M_Bin_00067-contigs	Bacteroidetes
	ORAL_T-C-M_Bin_00068-contigs	Actinobacteria
	ORAL_T-C-M_Bin_00069-contigs	Bacteroidetes
	ORAL_T-C-M_Bin_00070-contigs
	ORAL_T-C-M_Bin_00071-contigs	Firmicutes
	ORAL_T-C-M_Bin_00072-contigs	Actinobacteria
	ORAL_T-C-M_Bin_00073-contigs	Firmicutes
	ORAL_T-C-M_Bin_00075-contigs
	ORAL_T-C-M_Bin_00077-contigs
	ORAL_T-C-M_Bin_00078-contigs	Firmicutes
	ORAL_T-C-M_Bin_00079-contigs
	ORAL_T-C-M_Bin_00080-contigs
	ORAL_T-C-M_Bin_00081-contigs
	ORAL_T-C-M_Bin_00082-contigs
	ORAL_T-C-M_Bin_00083-contigs
	ORAL_T-C-M_Bin_00084-contigs
	ORAL_T-C-M_MAG_00001-contigs	Bacteroidetes
	ORAL_T-C-M_MAG_00002-contigs	Firmicutes
	ORAL_T-C-M_MAG_00003-contigs	Bacteroidetes
	ORAL_T-C-M_MAG_00004-contigs	Bacteroidetes
	ORAL_T-C-M_MAG_00006-contigs	Firmicutes
	ORAL_T-C-M_MAG_00007-contigs	Proteobacteria
	ORAL_T-C-M_MAG_00008-contigs	TM7
	ORAL_T-C-M_MAG_00009-contigs	Bacteroidetes
	ORAL_T-C-M_MAG_00016-contigs	Firmicutes
	ORAL_T-D-F_Bin_00014-contigs	Actinobacteria
	ORAL_T-D-F_Bin_00016-contigs	Firmicutes
	ORAL_T-D-F_Bin_00017-contigs	Fusobacteria
	ORAL_T-D-F_Bin_00018-contigs	Actinobacteria
	ORAL_T-D-F_Bin_00019-contigs	Firmicutes
	ORAL_T-D-F_Bin_00020-contigs	Firmicutes
	ORAL_T-D-F_Bin_00021-contigs	Firmicutes
	ORAL_T-D-F_Bin_00022-contigs	Bacteroidetes
	ORAL_T-D-F_Bin_00023-contigs	Firmicutes
	ORAL_T-D-F_Bin_00024-contigs	Tenericutes
	ORAL_T-D-F_Bin_00025-contigs	Bacteroidetes
	ORAL_T-D-F_Bin_00026-contigs	Bacteroidetes
	ORAL_T-D-F_Bin_00027-contigs	Bacteroidetes
	ORAL_T-D-F_Bin_00028-contigs	Proteobacteria
	ORAL_T-D-F_Bin_00029-contigs	Firmicutes
	ORAL_T-D-F_Bin_00030-contigs	Firmicutes
	ORAL_T-D-F_Bin_00031-contigs	Firmicutes
	ORAL_T-D-F_Bin_00032-contigs	Actinobacteria
	ORAL_T-D-F_Bin_00033-contigs	Bacteroidetes
	ORAL_T-D-F_Bin_00034-contigs	Firmicutes
	ORAL_T-D-F_Bin_00035-contigs	Firmicutes
	ORAL_T-D-F_Bin_00036-contigs
	ORAL_T-D-F_Bin_00037-contigs	Actinobacteria
	ORAL_T-D-F_Bin_00038-contigs	Firmicutes
	ORAL_T-D-F_Bin_00039-contigs	Actinobacteria
	ORAL_T-D-F_Bin_00040-contigs	Firmicutes
	ORAL_T-D-F_Bin_00041-contigs	Actinobacteria
	ORAL_T-D-F_Bin_00042-contigs
	ORAL_T-D-F_Bin_00043-contigs	Firmicutes
	ORAL_T-D-F_Bin_00044-contigs
	ORAL_T-D-F_MAG_00001-contigs	Bacteroidetes
	ORAL_T-D-F_MAG_00002-contigs	Bacteroidetes
	ORAL_T-D-F_MAG_00003-contigs	Firmicutes
	ORAL_T-D-F_MAG_00004-contigs	Firmicutes
	ORAL_T-D-F_MAG_00005-contigs	Bacteroidetes
	ORAL_T-D-F_MAG_00006-contigs	Firmicutes
	ORAL_T-D-F_MAG_00007-contigs	Bacteroidetes
	ORAL_T-D-F_MAG_00008-contigs	TM7
	ORAL_T-D-F_MAG_00009-contigs	Fusobacteria
	ORAL_T-D-F_MAG_00010-contigs	TM7
	ORAL_T-D-F_MAG_00011-contigs	Firmicutes
	ORAL_T-D-F_MAG_00012-contigs	Firmicutes
	ORAL_T-D-F_MAG_00013-contigs	Bacteroidetes
	ORAL_T-D-F_MAG_00015-contigs	Firmicutes
	ORAL_P-A-F_Bin_00029-contigs	Actinobacteria
	ORAL_P-A-F_Bin_00033-contigs	Proteobacteria
	ORAL_P-A-F_Bin_00037-contigs	Actinobacteria
	ORAL_P-A-F_Bin_00042-contigs	Bacteroidetes
	ORAL_P-A-M_Bin_00017-contigs	Actinobacteria
	ORAL_P-A-M_Bin_00020-contigs	TM7
	ORAL_P-A-M_Bin_00066-contigs	Proteobacteria
	ORAL_P-A-M_MAG_00007-contigs	SR1
	ORAL_P-A-M_MAG_00019-contigs	Actinobacteria
	ORAL_P-B-F_Bin_00045-contigs	Firmicutes
	ORAL_P-B-F_Bin_00048-contigs	TM7
	ORAL_P-B-F_Bin_00050-contigs	Proteobacteria
	ORAL_P-B-F_Bin_00053-contigs	Bacteroidetes
	ORAL_P-B-F_Bin_00054-contigs	Actinobacteria
	ORAL_P-B-F_Bin_00067-contigs	Proteobacteria
	ORAL_P-B-F_Bin_00095-contigs	Actinobacteria
	ORAL_P-B-F_MAG_00012-contigs	Proteobacteria
	ORAL_P-B-F_MAG_00027-contigs	Bacteroidetes
	ORAL_P-B-F_MAG_00033-contigs	Bacteroidetes
	ORAL_P-B-M_Bin_00019-contigs	TM7
	ORAL_P-B-M_Bin_00029-contigs	TM7
	ORAL_P-B-M_Bin_00031-contigs	Firmicutes
	ORAL_P-B-M_Bin_00035-contigs	Bacteroidetes
	ORAL_P-B-M_Bin_00043-contigs	Proteobacteria
	ORAL_P-B-M_Bin_00044-contigs	Proteobacteria
	ORAL_P-B-M_Bin_00059-contigs	Bacteroidetes
	ORAL_P-B-M_MAG_00005-contigs	Bacteroidetes
	ORAL_P-B-M_MAG_00011-contigs	Bacteroidetes
	ORAL_P-B-M_MAG_00028-contigs	Proteobacteria
	ORAL_P-C-F_Bin_00010-contigs	Firmicutes
	ORAL_P-C-F_Bin_00023-contigs	TM7
	ORAL_P-C-F_MAG_00003-contigs	Proteobacteria
	ORAL_P-C-F_MAG_00009-contigs	TM7
	ORAL_P-C-M_Bin_00019-contigs	Proteobacteria
	ORAL_P-C-M_Bin_00039-contigs	TM7
	ORAL_P-C-M_Bin_00041-contigs	Bacteroidetes
	ORAL_P-C-M_Bin_00057-contigs	Firmicutes
	ORAL_P-C-M_Bin_00067-contigs	Proteobacteria
	ORAL_P-C-M_Bin_00068-contigs	Proteobacteria
	ORAL_P-C-M_Bin_00077-contigs	Proteobacteria
	ORAL_P-C-M_Bin_00085-contigs	Fusobacteria
	ORAL_P-C-M_Bin_00098-contigs
	ORAL_T-A-M_Bin_00016-contigs	Proteobacteria
	ORAL_T-A-M_Bin_00021-contigs	Firmicutes
	ORAL_T-A-M_Bin_00029-contigs	Bacteroidetes
	ORAL_T-B-F_Bin_00019-contigs	Bacteroidetes
	ORAL_T-B-F_Bin_00024-contigs	Bacteroidetes
	ORAL_T-B-F_Bin_00032-contigs	Proteobacteria
	ORAL_T-B-F_MAG_00003-contigs	Bacteroidetes
	ORAL_T-B-M_Bin_00014-contigs	SR1
	ORAL_T-B-M_Bin_00018-contigs	Bacteroidetes
	ORAL_T-B-M_Bin_00022-contigs	Proteobacteria
	ORAL_T-B-M_Bin_00023-contigs	Bacteroidetes
	ORAL_T-B-M_Bin_00036-contigs	Actinobacteria
	ORAL_T-C-F_Bin_00017-contigs	Firmicutes
	ORAL_T-C-F_Bin_00035-contigs	Actinobacteria
	ORAL_T-C-F_Bin_00048-contigs	Actinobacteria
	ORAL_T-C-M_Bin_00024-contigs	Bacteroidetes
	ORAL_T-C-M_Bin_00046-contigs	Firmicutes
	ORAL_T-C-M_Bin_00047-contigs	Proteobacteria
	ORAL_T-C-M_Bin_00053-contigs	Bacteroidetes
	ORAL_T-C-M_Bin_00074-contigs	Bacteroidetes
	ORAL_T-C-M_MAG_00005-contigs	Bacteroidetes
	ORAL_T-C-M_MAG_00014-contigs	Firmicutes

## Sheet: (b) REDUNDANT-MAGs-STATS
	MAG-contigs	length	completion	redundancy	domain
	ORAL_P-A-F_Bin_00012-contigs	640853	68.3453	0	Bacteria
	ORAL_P-A-F_Bin_00018-contigs	2282665	66.1871	3.5971	Bacteria
	ORAL_P-A-F_Bin_00019-contigs	1516727	60.4317	5.036	Bacteria
	ORAL_P-A-F_Bin_00020-contigs	1163326	54.6763	1.4388	Bacteria
	ORAL_P-A-F_Bin_00021-contigs	790542	63.3094	0.7194	Bacteria
	ORAL_P-A-F_Bin_00023-contigs	1744135	62.5899	1.4388	Bacteria
	ORAL_P-A-F_Bin_00025-contigs	648558	54.6763	1.4388	Bacteria
	ORAL_P-A-F_Bin_00026-contigs	1762101	69.0647	2.8777	Bacteria
	ORAL_P-A-F_Bin_00027-contigs	1852408	56.8345	1.4388	Bacteria
	ORAL_P-A-F_Bin_00028-contigs	1835335	60.4317	1.4388	Bacteria
	ORAL_P-A-F_Bin_00029-contigs	2246437	68.3453	3.5971	Bacteria
	ORAL_P-A-F_Bin_00030-contigs	1685164	63.3094	1.4388	Bacteria
	ORAL_P-A-F_Bin_00031-contigs	1656889	56.8345	1.4388	Bacteria
	ORAL_P-A-F_Bin_00032-contigs	734210	54.6763	0	Bacteria
	ORAL_P-A-F_Bin_00033-contigs	600711	37.4101	0.7194	Bacteria
	ORAL_P-A-F_Bin_00034-contigs	2599129	42.446	1.4388	Bacteria
	ORAL_P-A-F_Bin_00035-contigs	1871834	53.9568	1.4388	Bacteria
	ORAL_P-A-F_Bin_00036-contigs	1112348	51.0791	1.4388	Bacteria
	ORAL_P-A-F_Bin_00037-contigs	1791938	54.6763	0.7194	Bacteria
	ORAL_P-A-F_Bin_00038-contigs	1346615	44.6043	2.8777	Bacteria
	ORAL_P-A-F_Bin_00039-contigs	1422003	40.2878	0	Bacteria
	ORAL_P-A-F_Bin_00040-contigs	806127	29.4964	0.7194	Bacteria
	ORAL_P-A-F_Bin_00041-contigs	972990	28.0576	0	Bacteria
	ORAL_P-A-F_Bin_00042-contigs	1791214	47.482	2.1583	Bacteria
	ORAL_P-A-F_Bin_00043-contigs	1591788	39.5683	5.036	Bacteria
	ORAL_P-A-F_Bin_00044-contigs	517032	23.741	0	Bacteria
	ORAL_P-A-F_Bin_00045-contigs	505082	30.2158	0	Bacteria
	ORAL_P-A-F_Bin_00046-contigs	1357471	30.2158	2.8777	Bacteria
	ORAL_P-A-F_Bin_00047-contigs	1493477	41.7266	4.3165	Bacteria
	ORAL_P-A-F_Bin_00048-contigs	581171	35.2518	1.4388	Bacteria
	ORAL_P-A-F_Bin_00049-contigs	813091	28.0576	2.8777	Bacteria
	ORAL_P-A-F_Bin_00050-contigs	1056975	29.4964	1.4388	Bacteria
	ORAL_P-A-F_Bin_00051-contigs	914198	28.0576	0	Bacteria
	ORAL_P-A-F_Bin_00052-contigs	959690	23.0216	0	Bacteria
	ORAL_P-A-F_Bin_00053-contigs	1028000	21.5827	3.5971	Bacteria
	ORAL_P-A-F_Bin_00054-contigs	696293	24.4604	0	Bacteria
	ORAL_P-A-F_Bin_00055-contigs	655101	22.3022	0	Bacteria
	ORAL_P-A-F_Bin_00056-contigs	613484	15.1079	0	Bacteria
	ORAL_P-A-F_Bin_00057-contigs	812497	25.8993	0.7194	Bacteria
	ORAL_P-A-F_Bin_00058-contigs	1735748	31.6547	0.7194	Bacteria
	ORAL_P-A-F_Bin_00059-contigs	1276367	15.8273	0.7194	Bacteria
	ORAL_P-A-F_Bin_00060-contigs	914495	14.3885	2.8777	Bacteria
	ORAL_P-A-F_Bin_00061-contigs	601690	25.8993	2.1583	Bacteria
	ORAL_P-A-F_Bin_00062-contigs	916875	17.9856	0.7194	Bacteria
	ORAL_P-A-F_Bin_00063-contigs	838801	22.3022	0.7194	Bacteria
	ORAL_P-A-F_Bin_00064-contigs	603524	18.705	0	Bacteria
	ORAL_P-A-F_Bin_00065-contigs	522415	8.6331	0	Bacteria
	ORAL_P-A-F_Bin_00066-contigs	523045	10.7914	0	Bacteria
	ORAL_P-A-F_Bin_00067-contigs	547981	11.5108	0.7194	Bacteria
	ORAL_P-A-F_Bin_00068-contigs	1463827	23.0216	5.7554	Bacteria
	ORAL_P-A-F_Bin_00069-contigs	853253	13.6691	1.4388	Bacteria
	ORAL_P-A-F_Bin_00070-contigs	667642	14.3885	0	Bacteria
	ORAL_P-A-F_Bin_00071-contigs	986923	15.8273	0.7194	Bacteria
	ORAL_P-A-F_Bin_00072-contigs	841507	13.6691	0	Bacteria
	ORAL_P-A-F_Bin_00073-contigs	614515	7.1942	0	Bacteria
	ORAL_P-A-F_Bin_00074-contigs	550871	2.8777	0	Bacteria
	ORAL_P-A-F_MAG_00001-contigs	1960867	99.2806	1.4388	Bacteria
	ORAL_P-A-F_MAG_00002-contigs	2606510	97.1223	2.1583	Bacteria
	ORAL_P-A-F_MAG_00003-contigs	2421969	97.1223	1.4388	Bacteria
	ORAL_P-A-F_MAG_00004-contigs	1484277	97.8417	2.8777	Bacteria
	ORAL_P-A-F_MAG_00005-contigs	2215588	94.964	0.7194	Bacteria
	ORAL_P-A-F_MAG_00006-contigs	2164912	94.964	0.7194	Bacteria
	ORAL_P-A-F_MAG_00007-contigs	1507613	89.9281	0	Bacteria
	ORAL_P-A-F_MAG_00008-contigs	3012827	94.2446	2.1583	Bacteria
	ORAL_P-A-F_MAG_00009-contigs	1774231	89.2086	1.4388	Bacteria
	ORAL_P-A-F_MAG_00010-contigs	1012075	75.5396	0	Bacteria
	ORAL_P-A-F_MAG_00011-contigs	2767357	88.4892	0.7194	Bacteria
	ORAL_P-A-F_MAG_00013-contigs	2996173	88.4892	1.4388	Bacteria
	ORAL_P-A-F_MAG_00014-contigs	920777	71.223	2.1583	Bacteria
	ORAL_P-A-F_MAG_00015-contigs	761157	74.8201	0	Bacteria
	ORAL_P-A-F_MAG_00016-contigs	1413737	74.1007	2.1583	Bacteria
	ORAL_P-A-F_MAG_00022-contigs	1963702	72.6619	0	Bacteria
	ORAL_P-A-F_MAG_00024-contigs	1857508	71.9424	1.4388	Bacteria
	ORAL_P-A-M_Bin_00014-contigs	1915016	56.1151	0.7194	Bacteria
	ORAL_P-A-M_Bin_00015-contigs	721848	61.1511	0	Bacteria
	ORAL_P-A-M_Bin_00016-contigs	2029967	64.0288	1.4388	Bacteria
	ORAL_P-A-M_Bin_00017-contigs	2728889	67.6259	3.5971	Bacteria
	ORAL_P-A-M_Bin_00018-contigs	2005296	65.4676	1.4388	Bacteria
	ORAL_P-A-M_Bin_00020-contigs	645247	59.7122	0	Bacteria
	ORAL_P-A-M_Bin_00023-contigs	2766702	53.9568	0.7194	Bacteria
	ORAL_P-A-M_Bin_00024-contigs	535073	43.1655	0	Bacteria
	ORAL_P-A-M_Bin_00025-contigs	1753429	64.7482	2.8777	Bacteria
	ORAL_P-A-M_Bin_00026-contigs	1325806	51.0791	0	Bacteria
	ORAL_P-A-M_Bin_00027-contigs	2010198	64.7482	0.7194	Bacteria
	ORAL_P-A-M_Bin_00028-contigs	1703426	53.2374	1.4388	Bacteria
	ORAL_P-A-M_Bin_00029-contigs	1699907	56.1151	0	Bacteria
	ORAL_P-A-M_Bin_00030-contigs	687043	43.1655	0.7194	Bacteria
	ORAL_P-A-M_Bin_00031-contigs	1119058	47.482	1.4388	Bacteria
	ORAL_P-A-M_Bin_00032-contigs	975604	42.446	1.4388	Bacteria
	ORAL_P-A-M_Bin_00033-contigs	2625906	51.7986	0.7194	Bacteria
	ORAL_P-A-M_Bin_00034-contigs	875719	41.0072	2.8777	Bacteria
	ORAL_P-A-M_Bin_00035-contigs	534782	39.5683	1.4388	Bacteria
	ORAL_P-A-M_Bin_00036-contigs	805927	35.9712	0.7194	Bacteria
	ORAL_P-A-M_Bin_00037-contigs	1925112	41.7266	1.4388	Bacteria
	ORAL_P-A-M_Bin_00038-contigs	1126788	43.1655	1.4388	Bacteria
	ORAL_P-A-M_Bin_00039-contigs	1920201	49.6403	0	Bacteria
	ORAL_P-A-M_Bin_00040-contigs	2095067	51.7986	2.1583	Bacteria
	ORAL_P-A-M_Bin_00041-contigs	565588	22.3022	0	Bacteria
	ORAL_P-A-M_Bin_00042-contigs	679882	33.0935	2.1583	Bacteria
	ORAL_P-A-M_Bin_00043-contigs	1394865	31.6547	2.8777	Bacteria
	ORAL_P-A-M_Bin_00044-contigs	1106220	36.6906	1.4388	Bacteria
	ORAL_P-A-M_Bin_00045-contigs	1953195	35.9712	0.7194	Bacteria
	ORAL_P-A-M_Bin_00046-contigs	1241245	34.5324	0	Bacteria
	ORAL_P-A-M_Bin_00047-contigs	1016300	25.8993	0	Bacteria
	ORAL_P-A-M_Bin_00048-contigs	870616	32.3741	2.8777	Bacteria
	ORAL_P-A-M_Bin_00049-contigs	660220	23.741	0.7194	Bacteria
	ORAL_P-A-M_Bin_00050-contigs	517978	17.9856	0	Bacteria
	ORAL_P-A-M_Bin_00051-contigs	933801	17.9856	0.7194	Bacteria
	ORAL_P-A-M_Bin_00052-contigs	770086	30.2158	1.4388	Bacteria
	ORAL_P-A-M_Bin_00053-contigs	902306	27.3381	0	Bacteria
	ORAL_P-A-M_Bin_00054-contigs	812519	25.1799	1.4388	Bacteria
	ORAL_P-A-M_Bin_00055-contigs	956016	20.1439	0	Bacteria
	ORAL_P-A-M_Bin_00056-contigs	1180303	26.6187	2.8777	Bacteria
	ORAL_P-A-M_Bin_00057-contigs	713646	15.8273	0.7194	Bacteria
	ORAL_P-A-M_Bin_00058-contigs	550092	15.1079	2.1583	Bacteria
	ORAL_P-A-M_Bin_00059-contigs	1258118	18.705	0	Bacteria
	ORAL_P-A-M_Bin_00060-contigs	548349	17.2662	0.7194	Bacteria
	ORAL_P-A-M_Bin_00061-contigs	1085006	15.8273	2.1583	Bacteria
	ORAL_P-A-M_Bin_00062-contigs	740421	14.3885	0	Bacteria
	ORAL_P-A-M_Bin_00063-contigs	596804	14.3885	2.1583	Bacteria
	ORAL_P-A-M_Bin_00064-contigs	1003925	13.6691	5.036	Bacteria
	ORAL_P-A-M_Bin_00065-contigs	861115	14.3885	1.4388	Bacteria
	ORAL_P-A-M_Bin_00066-contigs	545647	11.5108	0.7194	Bacteria
	ORAL_P-A-M_Bin_00067-contigs	866656	7.1942	0	Bacteria
	ORAL_P-A-M_Bin_00068-contigs	1046126	6.4748	0	Bacteria
	ORAL_P-A-M_Bin_00069-contigs	529479	9.3525	0	Bacteria
	ORAL_P-A-M_MAG_00001-contigs	2518097	97.1223	2.8777	Bacteria
	ORAL_P-A-M_MAG_00002-contigs	1796363	94.964	2.8777	Bacteria
	ORAL_P-A-M_MAG_00003-contigs	1747120	97.1223	2.1583	Bacteria
	ORAL_P-A-M_MAG_00004-contigs	2101231	89.9281	5.036	Bacteria
	ORAL_P-A-M_MAG_00005-contigs	1408293	82.0144	0.7194	Bacteria
	ORAL_P-A-M_MAG_00006-contigs	1739601	77.6978	0.7194	Bacteria
	ORAL_P-A-M_MAG_00007-contigs	1040035	70.5036	2.1583	Bacteria
	ORAL_P-A-M_MAG_00008-contigs	2076297	79.1367	0.7194	Bacteria
	ORAL_P-A-M_MAG_00009-contigs	1684040	75.5396	0.7194	Bacteria
	ORAL_P-A-M_MAG_00010-contigs	1706313	71.9424	0	Bacteria
	ORAL_P-A-M_MAG_00011-contigs	2052421	79.1367	3.5971	Bacteria
	ORAL_P-A-M_MAG_00013-contigs	1964697	79.8561	3.5971	Bacteria
	ORAL_P-A-M_MAG_00019-contigs	2662221	71.9424	1.4388	Bacteria
	ORAL_P-A-M_MAG_00021-contigs	2133135	70.5036	2.8777	Bacteria
	ORAL_P-A-M_MAG_00022-contigs	2103018	71.223	2.8777	Bacteria
	ORAL_P-B-F_Bin_00024-contigs	1830519	69.0647	1.4388	Bacteria
	ORAL_P-B-F_Bin_00025-contigs	1000923	63.3094	0.7194	Bacteria
	ORAL_P-B-F_Bin_00031-contigs	895506	49.6403	2.8777	Bacteria
	ORAL_P-B-F_Bin_00032-contigs	1047341	67.6259	7.9137	Bacteria
	ORAL_P-B-F_Bin_00034-contigs	1158283	59.7122	1.4388	Bacteria
	ORAL_P-B-F_Bin_00035-contigs	1146763	43.1655	0.7194	Bacteria
	ORAL_P-B-F_Bin_00036-contigs	1124669	48.9209	0	Bacteria
	ORAL_P-B-F_Bin_00037-contigs	684474	61.8705	0	Bacteria
	ORAL_P-B-F_Bin_00038-contigs	1800373	61.1511	0	Bacteria
	ORAL_P-B-F_Bin_00039-contigs	1449304	54.6763	0.7194	Bacteria
	ORAL_P-B-F_Bin_00040-contigs	741881	53.2374	4.3165	Bacteria
	ORAL_P-B-F_Bin_00041-contigs	1712055	61.8705	0.7194	Bacteria
	ORAL_P-B-F_Bin_00042-contigs	2824379	63.3094	2.1583	Bacteria
	ORAL_P-B-F_Bin_00043-contigs	1731686	58.2734	9.3525	Bacteria
	ORAL_P-B-F_Bin_00045-contigs	1769519	66.9065	0.7194	Bacteria
	ORAL_P-B-F_Bin_00046-contigs	868880	48.2014	1.4388	Bacteria
	ORAL_P-B-F_Bin_00047-contigs	2285332	69.7842	1.4388	Bacteria
	ORAL_P-B-F_Bin_00048-contigs	669649	56.1151	0	Bacteria
	ORAL_P-B-F_Bin_00049-contigs	1961203	69.7842	2.1583	Bacteria
	ORAL_P-B-F_Bin_00050-contigs	1780276	65.4676	1.4388	Bacteria
	ORAL_P-B-F_Bin_00051-contigs	1861485	55.3957	1.4388	Bacteria
	ORAL_P-B-F_Bin_00052-contigs	2246141	61.8705	4.3165	Bacteria
	ORAL_P-B-F_Bin_00053-contigs	1441069	51.0791	0.7194	Bacteria
	ORAL_P-B-F_Bin_00054-contigs	1621575	52.518	0	Bacteria
	ORAL_P-B-F_Bin_00055-contigs	2384568	58.2734	2.1583	Bacteria
	ORAL_P-B-F_Bin_00056-contigs	1868944	63.3094	0.7194	Bacteria
	ORAL_P-B-F_Bin_00057-contigs	1318894	56.8345	7.9137	Bacteria
	ORAL_P-B-F_Bin_00058-contigs	1030188	47.482	1.4388	Bacteria
	ORAL_P-B-F_Bin_00060-contigs	1300749	42.446	1.4388	Bacteria
	ORAL_P-B-F_Bin_00061-contigs	1511254	32.3741	3.5971	Bacteria
	ORAL_P-B-F_Bin_00062-contigs	787933	35.9712	0	Bacteria
	ORAL_P-B-F_Bin_00063-contigs	1516308	25.8993	0.7194	Bacteria
	ORAL_P-B-F_Bin_00064-contigs	1457998	43.8849	0.7194	Bacteria
	ORAL_P-B-F_Bin_00065-contigs	938131	46.0432	0.7194	Bacteria
	ORAL_P-B-F_Bin_00066-contigs	1467640	49.6403	0	Bacteria
	ORAL_P-B-F_Bin_00067-contigs	1236868	44.6043	0	Bacteria
	ORAL_P-B-F_Bin_00068-contigs	917396	40.2878	0.7194	Bacteria
	ORAL_P-B-F_Bin_00069-contigs	1264762	48.9209	0	Bacteria
	ORAL_P-B-F_Bin_00070-contigs	558393	34.5324	0	Bacteria
	ORAL_P-B-F_Bin_00071-contigs	538101	28.0576	0.7194	Bacteria
	ORAL_P-B-F_Bin_00072-contigs	1187811	43.8849	2.8777	Bacteria
	ORAL_P-B-F_Bin_00073-contigs	2090402	51.0791	10.7914	Bacteria
	ORAL_P-B-F_Bin_00074-contigs	789471	27.3381	0.7194	Bacteria
	ORAL_P-B-F_Bin_00075-contigs	885544	38.1295	0.7194	Bacteria
	ORAL_P-B-F_Bin_00076-contigs	909469	38.1295	0.7194	Bacteria
	ORAL_P-B-F_Bin_00077-contigs	846562	41.7266	0.7194	Bacteria
	ORAL_P-B-F_Bin_00078-contigs	1305358	42.446	1.4388	Bacteria
	ORAL_P-B-F_Bin_00079-contigs	1321028	37.4101	0	Bacteria
	ORAL_P-B-F_Bin_00080-contigs	2078955	38.8489	0	Bacteria
	ORAL_P-B-F_Bin_00081-contigs	937233	27.3381	0.7194	Bacteria
	ORAL_P-B-F_Bin_00082-contigs	781177	27.3381	0.7194	Bacteria
	ORAL_P-B-F_Bin_00083-contigs	774282	21.5827	0	Bacteria
	ORAL_P-B-F_Bin_00084-contigs	638566	21.5827	2.1583	Bacteria
	ORAL_P-B-F_Bin_00085-contigs	838931	21.5827	0.7194	Bacteria
	ORAL_P-B-F_Bin_00086-contigs	1228507	19.4245	0.7194	Bacteria
	ORAL_P-B-F_Bin_00087-contigs	1064111	28.0576	0	Bacteria
	ORAL_P-B-F_Bin_00088-contigs	656021	20.1439	0.7194	Bacteria
	ORAL_P-B-F_Bin_00089-contigs	893036	17.2662	0.7194	Bacteria
	ORAL_P-B-F_Bin_00090-contigs	579006	9.3525	0	Bacteria
	ORAL_P-B-F_Bin_00091-contigs	1250526	17.9856	0.7194	Bacteria
	ORAL_P-B-F_Bin_00092-contigs	1159836	19.4245	1.4388	Bacteria
	ORAL_P-B-F_Bin_00093-contigs	783940	25.1799	0.7194	Bacteria
	ORAL_P-B-F_Bin_00094-contigs	1100045	15.1079	4.3165	Bacteria
	ORAL_P-B-F_Bin_00095-contigs	1809192	14.3885	0.7194	Bacteria
	ORAL_P-B-F_Bin_00097-contigs	658708	15.1079	0	Bacteria
	ORAL_P-B-F_Bin_00098-contigs	1633328	15.8273	1.4388	Bacteria
	ORAL_P-B-F_Bin_00099-contigs	507555	14.3885	0	Bacteria
	ORAL_P-B-F_Bin_00100-contigs	659327	15.8273	0	Bacteria
	ORAL_P-B-F_Bin_00101-contigs	828623	9.3525	1.4388	Bacteria
	ORAL_P-B-F_Bin_00102-contigs	654866	9.3525	0.7194	Bacteria
	ORAL_P-B-F_Bin_00103-contigs	619290	10.7914	0	Bacteria
	ORAL_P-B-F_Bin_00104-contigs	555551	4.3165	0	Bacteria
	ORAL_P-B-F_Bin_00105-contigs	552772	7.9137	0	Bacteria
	ORAL_P-B-F_Bin_00106-contigs	626645	9.3525	0	Bacteria
	ORAL_P-B-F_Bin_00107-contigs	600268	7.9137	0.7194	Bacteria
	ORAL_P-B-F_Bin_00108-contigs	595047	4.3165	0	Bacteria
	ORAL_P-B-F_Bin_00109-contigs	691309	4.3165	0.7194	Bacteria
	ORAL_P-B-F_Bin_00110-contigs	936495	1.4388	0	Bacteria
	ORAL_P-B-F_MAG_00001-contigs	3019386	97.1223	0.7194	Bacteria
	ORAL_P-B-F_MAG_00002-contigs	2121837	97.1223	1.4388	Bacteria
	ORAL_P-B-F_MAG_00003-contigs	1422226	96.4029	0	Bacteria
	ORAL_P-B-F_MAG_00004-contigs	2252373	97.8417	0	Bacteria
	ORAL_P-B-F_MAG_00005-contigs	2345564	98.5612	0.7194	Bacteria
	ORAL_P-B-F_MAG_00006-contigs	1917975	94.2446	0.7194	Bacteria
	ORAL_P-B-F_MAG_00007-contigs	2404105	92.8058	0.7194	Bacteria
	ORAL_P-B-F_MAG_00008-contigs	2154890	94.2446	2.8777	Bacteria
	ORAL_P-B-F_MAG_00009-contigs	2249752	84.1727	0	Bacteria
	ORAL_P-B-F_MAG_00010-contigs	784149	80.5755	0	Bacteria
	ORAL_P-B-F_MAG_00011-contigs	1939326	89.9281	1.4388	Bacteria
	ORAL_P-B-F_MAG_00012-contigs	2245633	90.6475	0.7194	Bacteria
	ORAL_P-B-F_MAG_00013-contigs	1863472	83.4532	1.4388	Bacteria
	ORAL_P-B-F_MAG_00014-contigs	2646408	92.0863	1.4388	Bacteria
	ORAL_P-B-F_MAG_00015-contigs	2710193	89.2086	2.8777	Bacteria
	ORAL_P-B-F_MAG_00016-contigs	1010868	73.3813	0	Bacteria
	ORAL_P-B-F_MAG_00017-contigs	2192414	77.6978	3.5971	Bacteria
	ORAL_P-B-F_MAG_00018-contigs	2431383	83.4532	0.7194	Bacteria
	ORAL_P-B-F_MAG_00019-contigs	1682933	82.7338	1.4388	Bacteria
	ORAL_P-B-F_MAG_00020-contigs	775906	73.3813	0	Bacteria
	ORAL_P-B-F_MAG_00021-contigs	2885043	82.0144	1.4388	Bacteria
	ORAL_P-B-F_MAG_00022-contigs	2885146	82.7338	2.1583	Bacteria
	ORAL_P-B-F_MAG_00023-contigs	2141101	84.1727	0	Bacteria
	ORAL_P-B-F_MAG_00026-contigs	899001	70.5036	1.4388	Bacteria
	ORAL_P-B-F_MAG_00027-contigs	1852083	80.5755	0.7194	Bacteria
	ORAL_P-B-F_MAG_00028-contigs	2149439	79.1367	0.7194	Bacteria
	ORAL_P-B-F_MAG_00029-contigs	1030558	71.223	0	Bacteria
	ORAL_P-B-F_MAG_00030-contigs	759152	70.5036	0	Bacteria
	ORAL_P-B-F_MAG_00033-contigs	2030244	77.6978	1.4388	Bacteria
	ORAL_P-B-F_MAG_00044-contigs	2789272	71.9424	6.4748	Bacteria
	ORAL_P-B-M_Bin_00016-contigs	1761998	68.3453	1.4388	Bacteria
	ORAL_P-B-M_Bin_00019-contigs	629896	66.1871	0	Bacteria
	ORAL_P-B-M_Bin_00021-contigs	770028	61.8705	0	Bacteria
	ORAL_P-B-M_Bin_00024-contigs	2216919	66.9065	2.1583	Bacteria
	ORAL_P-B-M_Bin_00027-contigs	1925231	66.1871	0.7194	Bacteria
	ORAL_P-B-M_Bin_00029-contigs	800681	69.7842	0.7194	Bacteria
	ORAL_P-B-M_Bin_00030-contigs	695341	66.9065	0	Bacteria
	ORAL_P-B-M_Bin_00031-contigs	730939	51.0791	0.7194	Bacteria
	ORAL_P-B-M_Bin_00035-contigs	1412400	64.0288	0.7194	Bacteria
	ORAL_P-B-M_Bin_00036-contigs	815717	37.4101	0.7194	Bacteria
	ORAL_P-B-M_Bin_00037-contigs	2760310	56.1151	0.7194	Bacteria
	ORAL_P-B-M_Bin_00038-contigs	1829879	57.554	0.7194	Bacteria
	ORAL_P-B-M_Bin_00039-contigs	2363692	48.9209	0.7194	Bacteria
	ORAL_P-B-M_Bin_00040-contigs	1615550	56.8345	1.4388	Bacteria
	ORAL_P-B-M_Bin_00041-contigs	763973	34.5324	0	Bacteria
	ORAL_P-B-M_Bin_00042-contigs	737165	30.2158	1.4388	Bacteria
	ORAL_P-B-M_Bin_00043-contigs	1644955	39.5683	0.7194	Bacteria
	ORAL_P-B-M_Bin_00044-contigs	897459	20.1439	2.1583	Bacteria
	ORAL_P-B-M_Bin_00045-contigs	528074	19.4245	4.3165	Bacteria
	ORAL_P-B-M_Bin_00046-contigs	782312	22.3022	0.7194	Bacteria
	ORAL_P-B-M_Bin_00047-contigs	905335	22.3022	1.4388	Bacteria
	ORAL_P-B-M_Bin_00048-contigs	576548	18.705	0.7194	Bacteria
	ORAL_P-B-M_Bin_00049-contigs	1499042	22.3022	4.3165	Bacteria
	ORAL_P-B-M_Bin_00050-contigs	686327	15.1079	0	Bacteria
	ORAL_P-B-M_Bin_00051-contigs	783992	15.8273	2.1583	Bacteria
	ORAL_P-B-M_Bin_00052-contigs	565363	12.9496	1.4388	Bacteria
	ORAL_P-B-M_Bin_00053-contigs	521296	7.9137	0	Bacteria
	ORAL_P-B-M_Bin_00054-contigs	809262	11.5108	0.7194	Bacteria
	ORAL_P-B-M_Bin_00055-contigs	636188	8.6331	0	Bacteria
	ORAL_P-B-M_Bin_00056-contigs	602600	10.7914	0	Bacteria
	ORAL_P-B-M_Bin_00057-contigs	554088	8.6331	0	Bacteria
	ORAL_P-B-M_Bin_00058-contigs	592513	7.1942	0	Bacteria
	ORAL_P-B-M_Bin_00059-contigs	1297175	11.5108	0	Bacteria
	ORAL_P-B-M_Bin_00060-contigs	623332	7.9137	0	Bacteria
	ORAL_P-B-M_Bin_00061-contigs	875099	2.8777	0	Bacteria
	ORAL_P-B-M_MAG_00001-contigs	2164425	99.2806	0	Bacteria
	ORAL_P-B-M_MAG_00002-contigs	2282960	97.8417	1.4388	Bacteria
	ORAL_P-B-M_MAG_00003-contigs	2231522	96.4029	1.4388	Bacteria
	ORAL_P-B-M_MAG_00004-contigs	1781319	94.964	0	Bacteria
	ORAL_P-B-M_MAG_00005-contigs	1822325	92.8058	2.1583	Bacteria
	ORAL_P-B-M_MAG_00006-contigs	2228873	94.964	2.1583	Bacteria
	ORAL_P-B-M_MAG_00007-contigs	2662377	97.8417	1.4388	Bacteria
	ORAL_P-B-M_MAG_00008-contigs	2251100	95.6835	7.1942	Bacteria
	ORAL_P-B-M_MAG_00009-contigs	854011	83.4532	0.7194	Bacteria
	ORAL_P-B-M_MAG_00010-contigs	992849	82.0144	0	Bacteria
	ORAL_P-B-M_MAG_00011-contigs	2145542	91.3669	2.1583	Bacteria
	ORAL_P-B-M_MAG_00012-contigs	2224875	89.2086	1.4388	Bacteria
	ORAL_P-B-M_MAG_00013-contigs	829732	77.6978	1.4388	Bacteria
	ORAL_P-B-M_MAG_00014-contigs	1910701	78.4173	0.7194	Bacteria
	ORAL_P-B-M_MAG_00015-contigs	1995092	92.8058	1.4388	Bacteria
	ORAL_P-B-M_MAG_00017-contigs	1934873	80.5755	2.1583	Bacteria
	ORAL_P-B-M_MAG_00018-contigs	999858	72.6619	0	Bacteria
	ORAL_P-B-M_MAG_00020-contigs	1609428	77.6978	0	Bacteria
	ORAL_P-B-M_MAG_00022-contigs	1770381	82.0144	0.7194	Bacteria
	ORAL_P-B-M_MAG_00023-contigs	2208095	79.8561	5.036	Bacteria
	ORAL_P-B-M_MAG_00025-contigs	1612227	76.259	0.7194	Bacteria
	ORAL_P-B-M_MAG_00026-contigs	1914187	87.7698	2.1583	Bacteria
	ORAL_P-B-M_MAG_00028-contigs	2292487	81.295	0	Bacteria
	ORAL_P-B-M_MAG_00032-contigs	2420280	75.5396	0.7194	Bacteria
	ORAL_P-B-M_MAG_00033-contigs	2213955	70.5036	2.8777	Bacteria
	ORAL_P-B-M_MAG_00034-contigs	1752907	70.5036	0.7194	Bacteria
	ORAL_P-C-F_Bin_00006-contigs	1357027	69.7842	0.7194	Bacteria
	ORAL_P-C-F_Bin_00010-contigs	1063635	65.4676	1.4388	Bacteria
	ORAL_P-C-F_Bin_00011-contigs	796352	62.5899	2.1583	Bacteria
	ORAL_P-C-F_Bin_00014-contigs	1134918	59.7122	2.8777	Bacteria
	ORAL_P-C-F_Bin_00016-contigs	733991	51.7986	0	Bacteria
	ORAL_P-C-F_Bin_00017-contigs	645486	46.7626	0.7194	Bacteria
	ORAL_P-C-F_Bin_00019-contigs	2153692	68.3453	0.7194	Bacteria
	ORAL_P-C-F_Bin_00020-contigs	684859	60.4317	0.7194	Bacteria
	ORAL_P-C-F_Bin_00021-contigs	723987	51.0791	0	Bacteria
	ORAL_P-C-F_Bin_00023-contigs	718207	58.9928	6.4748	Bacteria
	ORAL_P-C-F_Bin_00024-contigs	2124956	64.0288	2.1583	Bacteria
	ORAL_P-C-F_Bin_00025-contigs	781505	38.8489	0	Bacteria
	ORAL_P-C-F_Bin_00026-contigs	781319	47.482	1.4388	Bacteria
	ORAL_P-C-F_Bin_00027-contigs	2216233	65.4676	0	Bacteria
	ORAL_P-C-F_Bin_00028-contigs	742094	56.8345	0	Bacteria
	ORAL_P-C-F_Bin_00029-contigs	1412281	51.0791	0.7194	Bacteria
	ORAL_P-C-F_Bin_00030-contigs	1333959	44.6043	0.7194	Bacteria
	ORAL_P-C-F_Bin_00031-contigs	994287	37.4101	0.7194	Bacteria
	ORAL_P-C-F_Bin_00032-contigs	1119188	48.2014	0.7194	Bacteria
	ORAL_P-C-F_Bin_00033-contigs	1906340	48.9209	1.4388	Bacteria
	ORAL_P-C-F_Bin_00034-contigs	1336600	44.6043	1.4388	Bacteria
	ORAL_P-C-F_Bin_00035-contigs	583061	25.1799	0	Bacteria
	ORAL_P-C-F_Bin_00036-contigs	1745242	48.9209	0	Bacteria
	ORAL_P-C-F_Bin_00037-contigs	1082351	36.6906	0	Bacteria
	ORAL_P-C-F_Bin_00038-contigs	1293350	35.9712	0.7194	Bacteria
	ORAL_P-C-F_Bin_00039-contigs	1004463	22.3022	0.7194	Bacteria
	ORAL_P-C-F_Bin_00040-contigs	1538899	37.4101	0	Bacteria
	ORAL_P-C-F_Bin_00041-contigs	1230252	38.8489	5.7554	Bacteria
	ORAL_P-C-F_Bin_00042-contigs	703469	24.4604	0.7194	Bacteria
	ORAL_P-C-F_Bin_00043-contigs	1183612	20.8633	3.5971	Bacteria
	ORAL_P-C-F_Bin_00044-contigs	878601	28.777	0.7194	Bacteria
	ORAL_P-C-F_Bin_00045-contigs	1403390	28.0576	5.7554	Bacteria
	ORAL_P-C-F_Bin_00046-contigs	889617	20.1439	0	Bacteria
	ORAL_P-C-F_Bin_00047-contigs	530668	28.777	0.7194	Bacteria
	ORAL_P-C-F_Bin_00048-contigs	832034	21.5827	0	Bacteria
	ORAL_P-C-F_Bin_00049-contigs	1214611	23.0216	0	Bacteria
	ORAL_P-C-F_Bin_00050-contigs	1627475	24.4604	0.7194	Bacteria
	ORAL_P-C-F_Bin_00051-contigs	528332	16.5468	2.1583	Bacteria
	ORAL_P-C-F_Bin_00052-contigs	847341	18.705	0	Bacteria
	ORAL_P-C-F_Bin_00053-contigs	842744	15.1079	1.4388	Bacteria
	ORAL_P-C-F_Bin_00054-contigs	552176	16.5468	1.4388	Bacteria
	ORAL_P-C-F_Bin_00055-contigs	1326717	19.4245	4.3165	Bacteria
	ORAL_P-C-F_Bin_00056-contigs	751962	15.8273	2.1583	Bacteria
	ORAL_P-C-F_Bin_00057-contigs	911230	12.2302	1.4388	Bacteria
	ORAL_P-C-F_Bin_00058-contigs	626886	12.2302	0.7194	Bacteria
	ORAL_P-C-F_Bin_00059-contigs	686831	12.2302	0	Bacteria
	ORAL_P-C-F_Bin_00060-contigs	597826	9.3525	0	Bacteria
	ORAL_P-C-F_Bin_00061-contigs	763368	5.036	0	Bacteria
	ORAL_P-C-F_Bin_00062-contigs	559463	5.036	0	Bacteria
	ORAL_P-C-F_Bin_00063-contigs	580068	3.5971	3.5971	Bacteria
	ORAL_P-C-F_MAG_00001-contigs	2125821	97.1223	0.7194	Bacteria
	ORAL_P-C-F_MAG_00002-contigs	810727	79.8561	0	Bacteria
	ORAL_P-C-F_MAG_00003-contigs	1732023	91.3669	0.7194	Bacteria
	ORAL_P-C-F_MAG_00004-contigs	733881	74.1007	0	Bacteria
	ORAL_P-C-F_MAG_00005-contigs	963661	75.5396	0.7194	Bacteria
	ORAL_P-C-F_MAG_00007-contigs	2672910	86.3309	0	Bacteria
	ORAL_P-C-F_MAG_00008-contigs	1644872	76.9784	0	Bacteria
	ORAL_P-C-F_MAG_00009-contigs	630318	73.3813	0.7194	Bacteria
	ORAL_P-C-F_MAG_00012-contigs	2341476	83.4532	0	Bacteria
	ORAL_P-C-F_MAG_00013-contigs	3045728	74.1007	2.1583	Bacteria
	ORAL_P-C-F_MAG_00015-contigs	2117166	80.5755	1.4388	Bacteria
	ORAL_P-C-F_MAG_00018-contigs	2597661	71.9424	2.1583	Bacteria
	ORAL_P-C-F_MAG_00022-contigs	2129795	71.223	1.4388	Bacteria
	ORAL_P-C-M_Bin_00018-contigs	587109	56.8345	0.7194	Bacteria
	ORAL_P-C-M_Bin_00019-contigs	1107400	61.1511	0	Bacteria
	ORAL_P-C-M_Bin_00021-contigs	1340642	60.4317	0	Bacteria
	ORAL_P-C-M_Bin_00022-contigs	643787	68.3453	2.8777	Bacteria
	ORAL_P-C-M_Bin_00024-contigs	1135387	58.9928	1.4388	Bacteria
	ORAL_P-C-M_Bin_00026-contigs	810007	49.6403	0	Bacteria
	ORAL_P-C-M_Bin_00027-contigs	1271645	51.7986	0	Bacteria
	ORAL_P-C-M_Bin_00028-contigs	670449	46.7626	1.4388	Bacteria
	ORAL_P-C-M_Bin_00031-contigs	1045623	57.554	0.7194	Bacteria
	ORAL_P-C-M_Bin_00033-contigs	1056064	56.8345	3.5971	Bacteria
	ORAL_P-C-M_Bin_00034-contigs	1636303	69.7842	2.1583	Bacteria
	ORAL_P-C-M_Bin_00035-contigs	1159243	41.7266	0.7194	Bacteria
	ORAL_P-C-M_Bin_00036-contigs	2388828	67.6259	1.4388	Bacteria
	ORAL_P-C-M_Bin_00037-contigs	931638	58.2734	0.7194	Bacteria
	ORAL_P-C-M_Bin_00038-contigs	3010518	57.554	0.7194	Bacteria
	ORAL_P-C-M_Bin_00039-contigs	625346	56.1151	0	Bacteria
	ORAL_P-C-M_Bin_00040-contigs	791848	56.8345	1.4388	Bacteria
	ORAL_P-C-M_Bin_00041-contigs	1691038	54.6763	2.8777	Bacteria
	ORAL_P-C-M_Bin_00042-contigs	2164893	58.9928	1.4388	Bacteria
	ORAL_P-C-M_Bin_00043-contigs	1770232	53.9568	0.7194	Bacteria
	ORAL_P-C-M_Bin_00044-contigs	2569543	53.9568	1.4388	Bacteria
	ORAL_P-C-M_Bin_00045-contigs	1421778	51.7986	0.7194	Bacteria
	ORAL_P-C-M_Bin_00046-contigs	1907117	53.9568	0	Bacteria
	ORAL_P-C-M_Bin_00047-contigs	568537	23.741	0	Bacteria
	ORAL_P-C-M_Bin_00048-contigs	1433064	49.6403	0.7194	Bacteria
	ORAL_P-C-M_Bin_00049-contigs	642523	30.2158	0	Bacteria
	ORAL_P-C-M_Bin_00050-contigs	782687	38.1295	2.1583	Bacteria
	ORAL_P-C-M_Bin_00051-contigs	1081962	41.7266	3.5971	Bacteria
	ORAL_P-C-M_Bin_00052-contigs	816042	31.6547	0	Bacteria
	ORAL_P-C-M_Bin_00053-contigs	1752459	51.0791	0	Bacteria
	ORAL_P-C-M_Bin_00054-contigs	1223085	44.6043	0	Bacteria
	ORAL_P-C-M_Bin_00055-contigs	1855875	46.0432	1.4388	Bacteria
	ORAL_P-C-M_Bin_00056-contigs	1208822	41.0072	0	Bacteria
	ORAL_P-C-M_Bin_00057-contigs	964514	37.4101	0.7194	Bacteria
	ORAL_P-C-M_Bin_00058-contigs	640141	31.6547	1.4388	Bacteria
	ORAL_P-C-M_Bin_00059-contigs	915047	32.3741	0	Bacteria
	ORAL_P-C-M_Bin_00060-contigs	588189	22.3022	0	Bacteria
	ORAL_P-C-M_Bin_00061-contigs	567119	27.3381	0	Bacteria
	ORAL_P-C-M_Bin_00062-contigs	910888	38.1295	2.8777	Bacteria
	ORAL_P-C-M_Bin_00063-contigs	848380	28.0576	0	Bacteria
	ORAL_P-C-M_Bin_00064-contigs	1130652	34.5324	2.1583	Bacteria
	ORAL_P-C-M_Bin_00065-contigs	943705	23.0216	0	Bacteria
	ORAL_P-C-M_Bin_00066-contigs	541695	28.777	0.7194	Bacteria
	ORAL_P-C-M_Bin_00067-contigs	1246098	33.0935	2.1583	Bacteria
	ORAL_P-C-M_Bin_00068-contigs	1071403	29.4964	0	Bacteria
	ORAL_P-C-M_Bin_00069-contigs	776672	23.0216	0	Bacteria
	ORAL_P-C-M_Bin_00070-contigs	800603	29.4964	0.7194	Bacteria
	ORAL_P-C-M_Bin_00071-contigs	842105	23.0216	0.7194	Bacteria
	ORAL_P-C-M_Bin_00072-contigs	529687	18.705	0	Bacteria
	ORAL_P-C-M_Bin_00073-contigs	967646	26.6187	0	Bacteria
	ORAL_P-C-M_Bin_00074-contigs	981238	25.1799	0	Bacteria
	ORAL_P-C-M_Bin_00075-contigs	829477	17.9856	2.8777	Bacteria
	ORAL_P-C-M_Bin_00076-contigs	1124911	20.1439	0	Bacteria
	ORAL_P-C-M_Bin_00077-contigs	538851	16.5468	0	Bacteria
	ORAL_P-C-M_Bin_00078-contigs	708326	22.3022	0	Bacteria
	ORAL_P-C-M_Bin_00079-contigs	734291	23.0216	1.4388	Bacteria
	ORAL_P-C-M_Bin_00080-contigs	1039784	17.9856	0	Bacteria
	ORAL_P-C-M_Bin_00081-contigs	1040351	20.8633	0	Bacteria
	ORAL_P-C-M_Bin_00082-contigs	649995	13.6691	0	Bacteria
	ORAL_P-C-M_Bin_00083-contigs	1469988	13.6691	0	Bacteria
	ORAL_P-C-M_Bin_00084-contigs	746559	13.6691	0	Bacteria
	ORAL_P-C-M_Bin_00085-contigs	1074257	17.2662	0	Bacteria
	ORAL_P-C-M_Bin_00086-contigs	592360	8.6331	0	Bacteria
	ORAL_P-C-M_Bin_00087-contigs	831086	20.8633	7.9137	Bacteria
	ORAL_P-C-M_Bin_00088-contigs	841376	17.2662	0	Bacteria
	ORAL_P-C-M_Bin_00089-contigs	725153	10.0719	0	Bacteria
	ORAL_P-C-M_Bin_00090-contigs	843018	12.2302	0	Bacteria
	ORAL_P-C-M_Bin_00091-contigs	915322	8.6331	0.7194	Bacteria
	ORAL_P-C-M_Bin_00092-contigs	536743	5.7554	1.4388	Bacteria
	ORAL_P-C-M_Bin_00093-contigs	840489	4.3165	0	Bacteria
	ORAL_P-C-M_Bin_00095-contigs	652056	5.036	0	Bacteria
	ORAL_P-C-M_Bin_00096-contigs	779243	5.036	0	Bacteria
	ORAL_P-C-M_Bin_00097-contigs	500141	1.8519	0	Archaea
	ORAL_P-C-M_Bin_00098-contigs	508020	0.7194	0	Bacteria
	ORAL_P-C-M_MAG_00001-contigs	1511680	97.8417	0	Bacteria
	ORAL_P-C-M_MAG_00002-contigs	3001058	97.1223	0.7194	Bacteria
	ORAL_P-C-M_MAG_00003-contigs	1472884	97.8417	2.8777	Bacteria
	ORAL_P-C-M_MAG_00004-contigs	2680043	95.6835	0.7194	Bacteria
	ORAL_P-C-M_MAG_00005-contigs	1871608	93.5252	1.4388	Bacteria
	ORAL_P-C-M_MAG_00006-contigs	1159235	89.2086	0.7194	Bacteria
	ORAL_P-C-M_MAG_00007-contigs	2104046	94.964	0.7194	Bacteria
	ORAL_P-C-M_MAG_00008-contigs	1926839	95.6835	0	Bacteria
	ORAL_P-C-M_MAG_00009-contigs	2399838	92.0863	0.7194	Bacteria
	ORAL_P-C-M_MAG_00010-contigs	808514	80.5755	0	Bacteria
	ORAL_P-C-M_MAG_00011-contigs	712298	82.7338	0.7194	Bacteria
	ORAL_P-C-M_MAG_00012-contigs	1725685	86.3309	2.1583	Bacteria
	ORAL_P-C-M_MAG_00013-contigs	783709	83.4532	1.4388	Bacteria
	ORAL_P-C-M_MAG_00014-contigs	1572493	85.6115	1.4388	Bacteria
	ORAL_P-C-M_MAG_00015-contigs	2421251	89.2086	0.7194	Bacteria
	ORAL_P-C-M_MAG_00016-contigs	685647	76.9784	1.4388	Bacteria
	ORAL_P-C-M_MAG_00017-contigs	2591619	88.4892	1.4388	Bacteria
	ORAL_P-C-M_MAG_00020-contigs	1885456	74.8201	3.5971	Bacteria
	ORAL_P-C-M_MAG_00023-contigs	2233944	82.0144	0.7194	Bacteria
	ORAL_P-C-M_MAG_00025-contigs	1990794	76.9784	0.7194	Bacteria
	ORAL_P-C-M_MAG_00029-contigs	1967993	74.8201	0.7194	Bacteria
	ORAL_P-C-M_MAG_00030-contigs	1833172	71.9424	0.7194	Bacteria
	ORAL_P-C-M_MAG_00032-contigs	2669452	74.8201	2.8777	Bacteria
	ORAL_P-D-F_Bin_00009-contigs	1359636	68.3453	0	Bacteria
	ORAL_P-D-F_Bin_00011-contigs	620133	64.0288	0.7194	Bacteria
	ORAL_P-D-F_Bin_00014-contigs	1620319	61.1511	5.7554	Bacteria
	ORAL_P-D-F_Bin_00017-contigs	1736993	58.9928	2.1583	Bacteria
	ORAL_P-D-F_Bin_00018-contigs	1291126	43.1655	2.1583	Bacteria
	ORAL_P-D-F_Bin_00019-contigs	2108932	67.6259	3.5971	Bacteria
	ORAL_P-D-F_Bin_00020-contigs	678023	40.2878	0	Bacteria
	ORAL_P-D-F_Bin_00021-contigs	2720726	55.3957	0.7194	Bacteria
	ORAL_P-D-F_Bin_00022-contigs	2042668	61.1511	0.7194	Bacteria
	ORAL_P-D-F_Bin_00023-contigs	1845688	53.9568	2.1583	Bacteria
	ORAL_P-D-F_Bin_00024-contigs	1597478	51.7986	1.4388	Bacteria
	ORAL_P-D-F_Bin_00025-contigs	1492591	41.7266	1.4388	Bacteria
	ORAL_P-D-F_Bin_00026-contigs	1278022	37.4101	0.7194	Bacteria
	ORAL_P-D-F_Bin_00027-contigs	1288528	33.0935	0.7194	Bacteria
	ORAL_P-D-F_Bin_00028-contigs	1037190	28.0576	0	Bacteria
	ORAL_P-D-F_Bin_00029-contigs	1445220	36.6906	0.7194	Bacteria
	ORAL_P-D-F_Bin_00030-contigs	1219068	42.446	5.036	Bacteria
	ORAL_P-D-F_Bin_00031-contigs	697862	24.4604	1.4388	Bacteria
	ORAL_P-D-F_Bin_00032-contigs	743631	30.2158	1.4388	Bacteria
	ORAL_P-D-F_Bin_00033-contigs	594631	13.6691	0	Bacteria
	ORAL_P-D-F_Bin_00034-contigs	913363	20.8633	0	Bacteria
	ORAL_P-D-F_Bin_00035-contigs	534297	13.6691	0.7194	Bacteria
	ORAL_P-D-F_Bin_00036-contigs	732087	10.0719	0.7194	Bacteria
	ORAL_P-D-F_Bin_00037-contigs	588527	8.6331	0	Bacteria
	ORAL_P-D-F_Bin_00038-contigs	624488	5.7554	0.7194	Bacteria
	ORAL_P-D-F_Bin_00039-contigs	630440	7.1942	0.7194	Bacteria
	ORAL_P-D-F_Bin_00040-contigs	508030	8.6331	0	Bacteria
	ORAL_P-D-F_Bin_00041-contigs	635153	6.4748	0	Bacteria
	ORAL_P-D-F_MAG_00001-contigs	2369739	93.5252	2.8777	Bacteria
	ORAL_P-D-F_MAG_00002-contigs	1864206	98.5612	0.7194	Bacteria
	ORAL_P-D-F_MAG_00003-contigs	2146142	95.6835	0	Bacteria
	ORAL_P-D-F_MAG_00004-contigs	2821540	97.8417	3.5971	Bacteria
	ORAL_P-D-F_MAG_00005-contigs	2772432	96.4029	0.7194	Bacteria
	ORAL_P-D-F_MAG_00006-contigs	1326852	85.6115	1.4388	Bacteria
	ORAL_P-D-F_MAG_00007-contigs	2321674	94.964	2.1583	Bacteria
	ORAL_P-D-F_MAG_00008-contigs	2120843	85.6115	0.7194	Bacteria
	ORAL_P-D-F_MAG_00010-contigs	3187431	79.1367	4.3165	Bacteria
	ORAL_P-D-F_MAG_00012-contigs	2750317	83.4532	2.1583	Bacteria
	ORAL_P-D-F_MAG_00013-contigs	1700257	76.9784	0.7194	Bacteria
	ORAL_P-D-F_MAG_00015-contigs	2287997	74.8201	0.7194	Bacteria
	ORAL_P-D-F_MAG_00016-contigs	1760486	74.1007	4.3165	Bacteria
	ORAL_T-A-F_Bin_00013-contigs	1526121	66.1871	0.7194	Bacteria
	ORAL_T-A-F_Bin_00022-contigs	1714394	62.5899	1.4388	Bacteria
	ORAL_T-A-F_Bin_00023-contigs	558845	38.8489	0.7194	Bacteria
	ORAL_T-A-F_Bin_00024-contigs	1670311	60.4317	2.1583	Bacteria
	ORAL_T-A-F_Bin_00025-contigs	2135241	66.1871	2.1583	Bacteria
	ORAL_T-A-F_Bin_00026-contigs	2043393	62.5899	3.5971	Bacteria
	ORAL_T-A-F_Bin_00027-contigs	2295200	45.3237	2.8777	Bacteria
	ORAL_T-A-F_Bin_00028-contigs	711743	32.3741	0.7194	Bacteria
	ORAL_T-A-F_Bin_00029-contigs	1917426	45.3237	7.9137	Bacteria
	ORAL_T-A-F_Bin_00030-contigs	1686159	43.1655	2.1583	Bacteria
	ORAL_T-A-F_Bin_00031-contigs	1545708	33.0935	2.8777	Bacteria
	ORAL_T-A-F_Bin_00032-contigs	716769	14.3885	0.7194	Bacteria
	ORAL_T-A-F_Bin_00033-contigs	1040656	29.4964	1.4388	Bacteria
	ORAL_T-A-F_Bin_00034-contigs	599948	20.1439	0	Bacteria
	ORAL_T-A-F_Bin_00035-contigs	1096037	19.4245	0.7194	Bacteria
	ORAL_T-A-F_Bin_00036-contigs	1067860	15.1079	0	Bacteria
	ORAL_T-A-F_Bin_00037-contigs	1277551	9.3525	0.7194	Bacteria
	ORAL_T-A-F_Bin_00038-contigs	735027	10.7914	5.036	Bacteria
	ORAL_T-A-F_Bin_00039-contigs	586674	11.5108	2.8777	Bacteria
	ORAL_T-A-F_Bin_00040-contigs	680464	5.036	0.7194	Bacteria
	ORAL_T-A-F_Bin_00041-contigs	534625	7.9137	1.4388	Bacteria
	ORAL_T-A-F_MAG_00001-contigs	1724107	94.964	0	Bacteria
	ORAL_T-A-F_MAG_00002-contigs	2512919	96.4029	0.7194	Bacteria
	ORAL_T-A-F_MAG_00003-contigs	1571540	97.8417	1.4388	Bacteria
	ORAL_T-A-F_MAG_00004-contigs	2015476	97.1223	2.1583	Bacteria
	ORAL_T-A-F_MAG_00005-contigs	2241912	99.2806	2.1583	Bacteria
	ORAL_T-A-F_MAG_00006-contigs	2667589	96.4029	2.1583	Bacteria
	ORAL_T-A-F_MAG_00007-contigs	2289311	94.2446	0.7194	Bacteria
	ORAL_T-A-F_MAG_00008-contigs	1908361	94.964	3.5971	Bacteria
	ORAL_T-A-F_MAG_00009-contigs	1274073	87.7698	2.1583	Bacteria
	ORAL_T-A-F_MAG_00010-contigs	1727331	82.0144	2.1583	Bacteria
	ORAL_T-A-F_MAG_00011-contigs	778783	80.5755	3.5971	Bacteria
	ORAL_T-A-F_MAG_00012-contigs	892165	75.5396	1.4388	Bacteria
	ORAL_T-A-F_MAG_00014-contigs	1281796	82.0144	2.8777	Bacteria
	ORAL_T-A-F_MAG_00015-contigs	635716	75.5396	0.7194	Bacteria
	ORAL_T-A-F_MAG_00016-contigs	607771	75.5396	0.7194	Bacteria
	ORAL_T-A-F_MAG_00017-contigs	1278298	76.259	0.7194	Bacteria
	ORAL_T-A-F_MAG_00018-contigs	1123585	72.6619	0	Bacteria
	ORAL_T-A-F_MAG_00019-contigs	1904228	79.1367	2.8777	Bacteria
	ORAL_T-A-F_MAG_00020-contigs	2693118	84.8921	1.4388	Bacteria
	ORAL_T-A-F_MAG_00021-contigs	1090961	71.9424	2.1583	Bacteria
	ORAL_T-A-M_Bin_00010-contigs	1358311	61.1511	0.7194	Bacteria
	ORAL_T-A-M_Bin_00011-contigs	916703	69.0647	1.4388	Bacteria
	ORAL_T-A-M_Bin_00012-contigs	892197	64.7482	3.5971	Bacteria
	ORAL_T-A-M_Bin_00013-contigs	2186192	69.7842	2.1583	Bacteria
	ORAL_T-A-M_Bin_00014-contigs	1758211	58.9928	2.1583	Bacteria
	ORAL_T-A-M_Bin_00015-contigs	620523	37.4101	0	Bacteria
	ORAL_T-A-M_Bin_00016-contigs	1964165	69.7842	1.4388	Bacteria
	ORAL_T-A-M_Bin_00017-contigs	1429589	64.7482	5.036	Bacteria
	ORAL_T-A-M_Bin_00018-contigs	1419111	64.7482	2.1583	Bacteria
	ORAL_T-A-M_Bin_00019-contigs	2297599	59.7122	1.4388	Bacteria
	ORAL_T-A-M_Bin_00020-contigs	1529666	56.1151	2.1583	Bacteria
	ORAL_T-A-M_Bin_00021-contigs	1593627	64.7482	4.3165	Bacteria
	ORAL_T-A-M_Bin_00022-contigs	2343251	53.9568	0.7194	Bacteria
	ORAL_T-A-M_Bin_00023-contigs	594880	38.1295	0.7194	Bacteria
	ORAL_T-A-M_Bin_00024-contigs	1600187	44.6043	1.4388	Bacteria
	ORAL_T-A-M_Bin_00025-contigs	591099	28.0576	0	Bacteria
	ORAL_T-A-M_Bin_00026-contigs	1403008	38.1295	0	Bacteria
	ORAL_T-A-M_Bin_00027-contigs	853470	37.4101	0	Bacteria
	ORAL_T-A-M_Bin_00028-contigs	1324188	26.6187	6.4748	Bacteria
	ORAL_T-A-M_Bin_00029-contigs	867551	35.2518	2.1583	Bacteria
	ORAL_T-A-M_Bin_00030-contigs	544136	23.741	0	Bacteria
	ORAL_T-A-M_Bin_00031-contigs	987335	28.0576	0	Bacteria
	ORAL_T-A-M_Bin_00032-contigs	943709	30.2158	1.4388	Bacteria
	ORAL_T-A-M_Bin_00033-contigs	1458160	32.3741	6.4748	Bacteria
	ORAL_T-A-M_Bin_00034-contigs	689987	19.4245	0	Bacteria
	ORAL_T-A-M_Bin_00035-contigs	523718	16.5468	0	Bacteria
	ORAL_T-A-M_Bin_00036-contigs	769414	23.0216	1.4388	Bacteria
	ORAL_T-A-M_Bin_00037-contigs	718639	8.6331	0	Bacteria
	ORAL_T-A-M_Bin_00038-contigs	924527	12.2302	1.4388	Bacteria
	ORAL_T-A-M_Bin_00039-contigs	744642	7.1942	5.036	Bacteria
	ORAL_T-A-M_Bin_00040-contigs	540448	1.4388	0	Bacteria
	ORAL_T-A-M_MAG_00001-contigs	2319045	97.8417	0.7194	Bacteria
	ORAL_T-A-M_MAG_00002-contigs	2325557	97.1223	0.7194	Bacteria
	ORAL_T-A-M_MAG_00003-contigs	2309046	95.6835	0.7194	Bacteria
	ORAL_T-A-M_MAG_00004-contigs	1532418	92.8058	2.8777	Bacteria
	ORAL_T-A-M_MAG_00005-contigs	1733193	97.8417	2.8777	Bacteria
	ORAL_T-A-M_MAG_00006-contigs	2217603	89.9281	2.1583	Bacteria
	ORAL_T-A-M_MAG_00007-contigs	1520337	91.3669	0	Bacteria
	ORAL_T-A-M_MAG_00008-contigs	1207459	81.295	2.8777	Bacteria
	ORAL_T-A-M_MAG_00009-contigs	995640	79.8561	7.9137	Bacteria
	ORAL_T-B-F_Bin_00006-contigs	1476954	66.9065	1.4388	Bacteria
	ORAL_T-B-F_Bin_00007-contigs	1823673	61.1511	0.7194	Bacteria
	ORAL_T-B-F_Bin_00008-contigs	533102	51.7986	0	Bacteria
	ORAL_T-B-F_Bin_00009-contigs	1151606	52.518	2.8777	Bacteria
	ORAL_T-B-F_Bin_00010-contigs	632685	62.5899	0	Bacteria
	ORAL_T-B-F_Bin_00011-contigs	522075	54.6763	0.7194	Bacteria
	ORAL_T-B-F_Bin_00012-contigs	1140038	47.482	0.7194	Bacteria
	ORAL_T-B-F_Bin_00013-contigs	1690993	66.9065	1.4388	Bacteria
	ORAL_T-B-F_Bin_00014-contigs	559152	50.3597	1.4388	Bacteria
	ORAL_T-B-F_Bin_00015-contigs	1769690	63.3094	7.1942	Bacteria
	ORAL_T-B-F_Bin_00016-contigs	582099	46.0432	5.036	Bacteria
	ORAL_T-B-F_Bin_00017-contigs	2066376	66.1871	1.4388	Bacteria
	ORAL_T-B-F_Bin_00018-contigs	769716	46.0432	0	Bacteria
	ORAL_T-B-F_Bin_00019-contigs	1780302	52.518	0.7194	Bacteria
	ORAL_T-B-F_Bin_00020-contigs	783054	32.3741	0	Bacteria
	ORAL_T-B-F_Bin_00021-contigs	956219	41.7266	0.7194	Bacteria
	ORAL_T-B-F_Bin_00022-contigs	1151371	33.8129	0	Bacteria
	ORAL_T-B-F_Bin_00023-contigs	1676294	40.2878	2.8777	Bacteria
	ORAL_T-B-F_Bin_00024-contigs	1437905	28.0576	5.036	Bacteria
	ORAL_T-B-F_Bin_00025-contigs	661610	28.777	0	Bacteria
	ORAL_T-B-F_Bin_00026-contigs	1102847	27.3381	1.4388	Bacteria
	ORAL_T-B-F_Bin_00027-contigs	952767	28.0576	0.7194	Bacteria
	ORAL_T-B-F_Bin_00028-contigs	1281216	23.741	4.3165	Bacteria
	ORAL_T-B-F_Bin_00029-contigs	1180760	28.0576	0.7194	Bacteria
	ORAL_T-B-F_Bin_00030-contigs	767826	20.1439	0	Bacteria
	ORAL_T-B-F_Bin_00031-contigs	627216	17.9856	1.4388	Bacteria
	ORAL_T-B-F_Bin_00032-contigs	904291	17.2662	0.7194	Bacteria
	ORAL_T-B-F_Bin_00033-contigs	500584	12.9496	0	Bacteria
	ORAL_T-B-F_Bin_00034-contigs	838341	11.5108	2.8777	Bacteria
	ORAL_T-B-F_Bin_00035-contigs	736543	13.6691	0	Bacteria
	ORAL_T-B-F_Bin_00036-contigs	944942	12.9496	0	Bacteria
	ORAL_T-B-F_Bin_00037-contigs	714568	17.2662	5.036	Bacteria
	ORAL_T-B-F_Bin_00038-contigs	585239	16.5468	0	Bacteria
	ORAL_T-B-F_Bin_00039-contigs	614396	10.7914	0	Bacteria
	ORAL_T-B-F_Bin_00041-contigs	601342	7.9137	0	Bacteria
	ORAL_T-B-F_Bin_00042-contigs	575742	5.7554	0	Bacteria
	ORAL_T-B-F_Bin_00045-contigs	719432	5.036	0.7194	Bacteria
	ORAL_T-B-F_MAG_00001-contigs	3080510	91.3669	2.1583	Bacteria
	ORAL_T-B-F_MAG_00002-contigs	1415771	73.3813	0	Bacteria
	ORAL_T-B-F_MAG_00003-contigs	1399035	74.8201	1.4388	Bacteria
	ORAL_T-B-F_MAG_00004-contigs	912690	73.3813	0.7194	Bacteria
	ORAL_T-B-F_MAG_00005-contigs	1078270	80.5755	5.036	Bacteria
	ORAL_T-B-M_Bin_00014-contigs	800559	69.0647	5.036	Bacteria
	ORAL_T-B-M_Bin_00016-contigs	732640	50.3597	0	Bacteria
	ORAL_T-B-M_Bin_00017-contigs	1689690	59.7122	2.1583	Bacteria
	ORAL_T-B-M_Bin_00018-contigs	2142141	64.7482	2.1583	Bacteria
	ORAL_T-B-M_Bin_00019-contigs	1301054	48.2014	0.7194	Bacteria
	ORAL_T-B-M_Bin_00021-contigs	740383	30.9353	0	Bacteria
	ORAL_T-B-M_Bin_00022-contigs	1726915	59.7122	0.7194	Bacteria
	ORAL_T-B-M_Bin_00023-contigs	1967185	60.4317	2.8777	Bacteria
	ORAL_T-B-M_Bin_00024-contigs	805754	37.4101	1.4388	Bacteria
	ORAL_T-B-M_Bin_00025-contigs	680763	19.4245	0	Bacteria
	ORAL_T-B-M_Bin_00026-contigs	532481	28.777	1.4388	Bacteria
	ORAL_T-B-M_Bin_00027-contigs	913331	34.5324	2.1583	Bacteria
	ORAL_T-B-M_Bin_00028-contigs	1178581	41.7266	2.1583	Bacteria
	ORAL_T-B-M_Bin_00029-contigs	1107916	32.3741	0	Bacteria
	ORAL_T-B-M_Bin_00030-contigs	845775	33.8129	0	Bacteria
	ORAL_T-B-M_Bin_00031-contigs	1229125	35.9712	0	Bacteria
	ORAL_T-B-M_Bin_00032-contigs	1256584	38.1295	0	Bacteria
	ORAL_T-B-M_Bin_00033-contigs	964229	22.3022	2.1583	Bacteria
	ORAL_T-B-M_Bin_00034-contigs	929579	25.1799	0	Bacteria
	ORAL_T-B-M_Bin_00035-contigs	506683	12.9496	0	Bacteria
	ORAL_T-B-M_Bin_00036-contigs	771696	18.705	0	Bacteria
	ORAL_T-B-M_Bin_00037-contigs	606800	21.5827	0	Bacteria
	ORAL_T-B-M_Bin_00038-contigs	539955	12.2302	0	Bacteria
	ORAL_T-B-M_Bin_00039-contigs	795963	14.3885	4.3165	Bacteria
	ORAL_T-B-M_Bin_00040-contigs	520792	10.7914	0	Bacteria
	ORAL_T-B-M_Bin_00042-contigs	687232	2.1583	0	Bacteria
	ORAL_T-B-M_Bin_00043-contigs	556667	4.3165	0	Bacteria
	ORAL_T-B-M_MAG_00001-contigs	1848329	97.8417	0.7194	Bacteria
	ORAL_T-B-M_MAG_00002-contigs	1844169	97.1223	0.7194	Bacteria
	ORAL_T-B-M_MAG_00003-contigs	2222576	96.4029	1.4388	Bacteria
	ORAL_T-B-M_MAG_00004-contigs	1736330	99.2806	0.7194	Bacteria
	ORAL_T-B-M_MAG_00005-contigs	2594954	96.4029	0.7194	Bacteria
	ORAL_T-B-M_MAG_00006-contigs	2630186	97.1223	0.7194	Bacteria
	ORAL_T-B-M_MAG_00007-contigs	1990680	95.6835	1.4388	Bacteria
	ORAL_T-B-M_MAG_00008-contigs	1977728	98.5612	1.4388	Bacteria
	ORAL_T-B-M_MAG_00009-contigs	2242863	92.8058	0	Bacteria
	ORAL_T-B-M_MAG_00010-contigs	2249097	97.1223	2.8777	Bacteria
	ORAL_T-B-M_MAG_00011-contigs	737482	81.295	0.7194	Bacteria
	ORAL_T-B-M_MAG_00012-contigs	738377	78.4173	0	Bacteria
	ORAL_T-B-M_MAG_00013-contigs	1112479	78.4173	0.7194	Bacteria
	ORAL_T-B-M_MAG_00015-contigs	1895535	76.259	0.7194	Bacteria
	ORAL_T-C-F_Bin_00012-contigs	974231	66.1871	1.4388	Bacteria
	ORAL_T-C-F_Bin_00013-contigs	1588157	69.0647	0	Bacteria
	ORAL_T-C-F_Bin_00014-contigs	785066	56.1151	0.7194	Bacteria
	ORAL_T-C-F_Bin_00016-contigs	618980	53.2374	0	Bacteria
	ORAL_T-C-F_Bin_00017-contigs	577300	51.0791	1.4388	Bacteria
	ORAL_T-C-F_Bin_00018-contigs	1926895	68.3453	1.4388	Bacteria
	ORAL_T-C-F_Bin_00019-contigs	1380918	53.2374	1.4388	Bacteria
	ORAL_T-C-F_Bin_00020-contigs	1355014	55.3957	0	Bacteria
	ORAL_T-C-F_Bin_00021-contigs	1246158	43.1655	1.4388	Bacteria
	ORAL_T-C-F_Bin_00022-contigs	576311	52.518	0	Bacteria
	ORAL_T-C-F_Bin_00023-contigs	728663	50.3597	1.4388	Bacteria
	ORAL_T-C-F_Bin_00025-contigs	1383202	67.6259	0	Bacteria
	ORAL_T-C-F_Bin_00026-contigs	1886290	61.1511	1.4388	Bacteria
	ORAL_T-C-F_Bin_00028-contigs	2016322	62.5899	2.1583	Bacteria
	ORAL_T-C-F_Bin_00029-contigs	602376	38.8489	0	Bacteria
	ORAL_T-C-F_Bin_00030-contigs	1562980	53.9568	2.1583	Bacteria
	ORAL_T-C-F_Bin_00031-contigs	1368106	46.7626	1.4388	Bacteria
	ORAL_T-C-F_Bin_00032-contigs	865595	38.8489	3.5971	Bacteria
	ORAL_T-C-F_Bin_00033-contigs	2387998	51.7986	7.9137	Bacteria
	ORAL_T-C-F_Bin_00034-contigs	866602	23.0216	0	Bacteria
	ORAL_T-C-F_Bin_00035-contigs	1328255	35.2518	0	Bacteria
	ORAL_T-C-F_Bin_00036-contigs	585184	36.6906	0.7194	Bacteria
	ORAL_T-C-F_Bin_00037-contigs	2021266	39.5683	4.3165	Bacteria
	ORAL_T-C-F_Bin_00038-contigs	788870	24.4604	4.3165	Bacteria
	ORAL_T-C-F_Bin_00039-contigs	517380	19.4245	0	Bacteria
	ORAL_T-C-F_Bin_00040-contigs	725663	28.777	0	Bacteria
	ORAL_T-C-F_Bin_00041-contigs	1225657	25.1799	1.4388	Bacteria
	ORAL_T-C-F_Bin_00042-contigs	972972	23.741	0	Bacteria
	ORAL_T-C-F_Bin_00043-contigs	523703	28.0576	0	Bacteria
	ORAL_T-C-F_Bin_00044-contigs	603676	27.3381	1.4388	Bacteria
	ORAL_T-C-F_Bin_00045-contigs	1303448	30.9353	7.9137	Bacteria
	ORAL_T-C-F_Bin_00046-contigs	657448	20.8633	0.7194	Bacteria
	ORAL_T-C-F_Bin_00047-contigs	1174808	18.705	0	Bacteria
	ORAL_T-C-F_Bin_00048-contigs	739594	17.9856	0	Bacteria
	ORAL_T-C-F_Bin_00049-contigs	529000	14.3885	0	Bacteria
	ORAL_T-C-F_Bin_00050-contigs	559656	16.5468	0	Bacteria
	ORAL_T-C-F_Bin_00051-contigs	692046	20.1439	0	Bacteria
	ORAL_T-C-F_Bin_00052-contigs	704130	10.7914	0	Bacteria
	ORAL_T-C-F_Bin_00053-contigs	628484	10.7914	0	Bacteria
	ORAL_T-C-F_Bin_00054-contigs	506991	12.2302	0	Bacteria
	ORAL_T-C-F_Bin_00055-contigs	797427	5.7554	0.7194	Bacteria
	ORAL_T-C-F_Bin_00056-contigs	885299	5.7554	0.7194	Bacteria
	ORAL_T-C-F_Bin_00057-contigs	506939	2.1583	0	Bacteria
	ORAL_T-C-F_Bin_00058-contigs	846071	5.7554	1.4388	Bacteria
	ORAL_T-C-F_Bin_00059-contigs	531084	0	0	Eukaryote
	ORAL_T-C-F_MAG_00001-contigs	3122850	95.6835	1.4388	Bacteria
	ORAL_T-C-F_MAG_00002-contigs	2270227	97.1223	0.7194	Bacteria
	ORAL_T-C-F_MAG_00003-contigs	2328978	95.6835	0.7194	Bacteria
	ORAL_T-C-F_MAG_00004-contigs	1928742	97.1223	2.1583	Bacteria
	ORAL_T-C-F_MAG_00005-contigs	1285248	94.2446	0.7194	Bacteria
	ORAL_T-C-F_MAG_00006-contigs	2607471	97.1223	2.1583	Bacteria
	ORAL_T-C-F_MAG_00007-contigs	1845593	92.0863	2.1583	Bacteria
	ORAL_T-C-F_MAG_00008-contigs	826344	82.7338	0.7194	Bacteria
	ORAL_T-C-F_MAG_00009-contigs	1163699	82.0144	0.7194	Bacteria
	ORAL_T-C-F_MAG_00010-contigs	1447469	79.1367	0.7194	Bacteria
	ORAL_T-C-F_MAG_00011-contigs	774120	79.1367	2.8777	Bacteria
	ORAL_T-C-F_MAG_00015-contigs	2412851	80.5755	0.7194	Bacteria
	ORAL_T-C-F_MAG_00024-contigs	1802914	71.223	0.7194	Bacteria
	ORAL_T-C-M_Bin_00010-contigs	1025285	69.0647	4.3165	Bacteria
	ORAL_T-C-M_Bin_00011-contigs	511257	63.3094	0.7194	Bacteria
	ORAL_T-C-M_Bin_00012-contigs	648113	66.1871	0	Bacteria
	ORAL_T-C-M_Bin_00013-contigs	1700214	64.7482	2.1583	Bacteria
	ORAL_T-C-M_Bin_00015-contigs	684534	64.0288	0	Bacteria
	ORAL_T-C-M_Bin_00017-contigs	968969	69.0647	1.4388	Bacteria
	ORAL_T-C-M_Bin_00018-contigs	1249782	59.7122	0	Bacteria
	ORAL_T-C-M_Bin_00019-contigs	1885024	68.3453	0.7194	Bacteria
	ORAL_T-C-M_Bin_00020-contigs	941093	65.4676	2.8777	Bacteria
	ORAL_T-C-M_Bin_00021-contigs	721855	50.3597	8.6331	Bacteria
	ORAL_T-C-M_Bin_00022-contigs	528017	51.7986	0	Bacteria
	ORAL_T-C-M_Bin_00023-contigs	546590	27.3381	0	Bacteria
	ORAL_T-C-M_Bin_00024-contigs	1514907	69.7842	0.7194	Bacteria
	ORAL_T-C-M_Bin_00025-contigs	1930888	64.7482	0	Bacteria
	ORAL_T-C-M_Bin_00026-contigs	1682587	46.0432	1.4388	Bacteria
	ORAL_T-C-M_Bin_00027-contigs	662480	43.1655	0.7194	Bacteria
	ORAL_T-C-M_Bin_00028-contigs	1732970	51.7986	0	Bacteria
	ORAL_T-C-M_Bin_00029-contigs	959858	48.9209	2.8777	Bacteria
	ORAL_T-C-M_Bin_00030-contigs	1523369	48.9209	0.7194	Bacteria
	ORAL_T-C-M_Bin_00031-contigs	2036549	58.9928	1.4388	Bacteria
	ORAL_T-C-M_Bin_00032-contigs	582950	27.3381	1.4388	Bacteria
	ORAL_T-C-M_Bin_00033-contigs	1599828	50.3597	2.1583	Bacteria
	ORAL_T-C-M_Bin_00034-contigs	1447370	42.446	0	Bacteria
	ORAL_T-C-M_Bin_00035-contigs	1053135	38.8489	0	Bacteria
	ORAL_T-C-M_Bin_00036-contigs	1780386	46.7626	2.1583	Bacteria
	ORAL_T-C-M_Bin_00037-contigs	736206	35.9712	0	Bacteria
	ORAL_T-C-M_Bin_00038-contigs	1644560	37.4101	0.7194	Bacteria
	ORAL_T-C-M_Bin_00039-contigs	865986	38.8489	0	Bacteria
	ORAL_T-C-M_Bin_00040-contigs	866598	24.4604	0.7194	Bacteria
	ORAL_T-C-M_Bin_00041-contigs	761701	40.2878	1.4388	Bacteria
	ORAL_T-C-M_Bin_00042-contigs	1358676	43.1655	2.1583	Bacteria
	ORAL_T-C-M_Bin_00043-contigs	652585	32.3741	0	Bacteria
	ORAL_T-C-M_Bin_00044-contigs	835912	32.3741	0	Bacteria
	ORAL_T-C-M_Bin_00045-contigs	1300118	34.5324	1.4388	Bacteria
	ORAL_T-C-M_Bin_00046-contigs	692054	32.3741	1.4388	Bacteria
	ORAL_T-C-M_Bin_00047-contigs	1230777	36.6906	0	Bacteria
	ORAL_T-C-M_Bin_00048-contigs	2117776	29.4964	5.7554	Bacteria
	ORAL_T-C-M_Bin_00049-contigs	1344496	32.3741	0	Bacteria
	ORAL_T-C-M_Bin_00050-contigs	542753	28.0576	0.7194	Bacteria
	ORAL_T-C-M_Bin_00051-contigs	722573	23.741	0.7194	Bacteria
	ORAL_T-C-M_Bin_00052-contigs	759999	33.0935	0	Bacteria
	ORAL_T-C-M_Bin_00053-contigs	1868176	28.0576	0	Bacteria
	ORAL_T-C-M_Bin_00054-contigs	1760430	32.3741	12.9496	Bacteria
	ORAL_T-C-M_Bin_00055-contigs	820572	20.1439	3.5971	Bacteria
	ORAL_T-C-M_Bin_00056-contigs	550837	16.5468	0	Bacteria
	ORAL_T-C-M_Bin_00057-contigs	599447	20.1439	0	Bacteria
	ORAL_T-C-M_Bin_00058-contigs	776331	20.8633	0	Bacteria
	ORAL_T-C-M_Bin_00059-contigs	913386	22.3022	0.7194	Bacteria
	ORAL_T-C-M_Bin_00060-contigs	1050757	21.5827	4.3165	Bacteria
	ORAL_T-C-M_Bin_00061-contigs	626518	21.5827	4.3165	Bacteria
	ORAL_T-C-M_Bin_00062-contigs	756805	24.4604	0	Bacteria
	ORAL_T-C-M_Bin_00063-contigs	1086054	12.2302	1.4388	Bacteria
	ORAL_T-C-M_Bin_00064-contigs	569721	13.6691	0.7194	Bacteria
	ORAL_T-C-M_Bin_00066-contigs	647884	12.9496	0	Bacteria
	ORAL_T-C-M_Bin_00067-contigs	867018	20.8633	0.7194	Bacteria
	ORAL_T-C-M_Bin_00068-contigs	1211911	20.1439	2.8777	Bacteria
	ORAL_T-C-M_Bin_00069-contigs	680086	17.9856	0	Bacteria
	ORAL_T-C-M_Bin_00070-contigs	595466	17.2662	0.7194	Bacteria
	ORAL_T-C-M_Bin_00071-contigs	627712	11.5108	0.7194	Bacteria
	ORAL_T-C-M_Bin_00072-contigs	617361	17.2662	0	Bacteria
	ORAL_T-C-M_Bin_00073-contigs	1035253	15.1079	1.4388	Bacteria
	ORAL_T-C-M_Bin_00074-contigs	562351	13.6691	0.7194	Bacteria
	ORAL_T-C-M_Bin_00075-contigs	978747	9.3525	0.7194	Bacteria
	ORAL_T-C-M_Bin_00077-contigs	736847	5.7554	0	Bacteria
	ORAL_T-C-M_Bin_00078-contigs	527313	5.7554	0	Bacteria
	ORAL_T-C-M_Bin_00079-contigs	786372	4.3165	0	Bacteria
	ORAL_T-C-M_Bin_00080-contigs	740323	2.1583	0	Bacteria
	ORAL_T-C-M_Bin_00081-contigs	714453	2.1583	0	Bacteria
	ORAL_T-C-M_Bin_00082-contigs	506478	0.7194	0	Bacteria
	ORAL_T-C-M_Bin_00083-contigs	644131	2.1583	0	Bacteria
	ORAL_T-C-M_Bin_00084-contigs	775494	5.036	2.1583	Bacteria
	ORAL_T-C-M_MAG_00001-contigs	1746544	98.5612	0.7194	Bacteria
	ORAL_T-C-M_MAG_00002-contigs	1570902	94.2446	1.4388	Bacteria
	ORAL_T-C-M_MAG_00003-contigs	2432324	96.4029	2.8777	Bacteria
	ORAL_T-C-M_MAG_00004-contigs	2229145	90.6475	0.7194	Bacteria
	ORAL_T-C-M_MAG_00005-contigs	2668647	94.964	1.4388	Bacteria
	ORAL_T-C-M_MAG_00006-contigs	903338	87.7698	0.7194	Bacteria
	ORAL_T-C-M_MAG_00007-contigs	1274410	92.8058	1.4388	Bacteria
	ORAL_T-C-M_MAG_00008-contigs	762856	82.0144	0	Bacteria
	ORAL_T-C-M_MAG_00009-contigs	2170223	84.8921	0.7194	Bacteria
	ORAL_T-C-M_MAG_00014-contigs	1669362	79.8561	0.7194	Bacteria
	ORAL_T-C-M_MAG_00016-contigs	1895236	83.4532	4.3165	Bacteria
	ORAL_T-D-F_Bin_00014-contigs	1534800	60.4317	1.4388	Bacteria
	ORAL_T-D-F_Bin_00016-contigs	1395745	61.8705	2.8777	Bacteria
	ORAL_T-D-F_Bin_00017-contigs	2024281	61.1511	1.4388	Bacteria
	ORAL_T-D-F_Bin_00018-contigs	1188277	51.0791	0.7194	Bacteria
	ORAL_T-D-F_Bin_00019-contigs	1403587	64.7482	1.4388	Bacteria
	ORAL_T-D-F_Bin_00020-contigs	1087820	32.3741	0	Bacteria
	ORAL_T-D-F_Bin_00021-contigs	1187303	48.2014	1.4388	Bacteria
	ORAL_T-D-F_Bin_00022-contigs	1254802	46.0432	1.4388	Bacteria
	ORAL_T-D-F_Bin_00023-contigs	1097290	51.7986	7.9137	Bacteria
	ORAL_T-D-F_Bin_00024-contigs	1280146	37.4101	0.7194	Bacteria
	ORAL_T-D-F_Bin_00025-contigs	962921	26.6187	0.7194	Bacteria
	ORAL_T-D-F_Bin_00026-contigs	1138600	41.0072	1.4388	Bacteria
	ORAL_T-D-F_Bin_00027-contigs	1513134	38.8489	0.7194	Bacteria
	ORAL_T-D-F_Bin_00028-contigs	1084715	17.9856	0.7194	Bacteria
	ORAL_T-D-F_Bin_00029-contigs	704066	17.2662	1.4388	Bacteria
	ORAL_T-D-F_Bin_00030-contigs	625896	20.1439	0	Bacteria
	ORAL_T-D-F_Bin_00031-contigs	797830	28.0576	0.7194	Bacteria
	ORAL_T-D-F_Bin_00032-contigs	527209	22.3022	0	Bacteria
	ORAL_T-D-F_Bin_00033-contigs	727778	13.6691	0	Bacteria
	ORAL_T-D-F_Bin_00034-contigs	759276	17.2662	1.4388	Bacteria
	ORAL_T-D-F_Bin_00035-contigs	547995	15.1079	0	Bacteria
	ORAL_T-D-F_Bin_00036-contigs	728794	15.1079	0.7194	Bacteria
	ORAL_T-D-F_Bin_00037-contigs	934230	15.1079	0.7194	Bacteria
	ORAL_T-D-F_Bin_00038-contigs	553817	17.2662	0	Bacteria
	ORAL_T-D-F_Bin_00039-contigs	545772	12.9496	0	Bacteria
	ORAL_T-D-F_Bin_00040-contigs	744866	10.0719	1.4388	Bacteria
	ORAL_T-D-F_Bin_00041-contigs	654234	8.6331	0	Bacteria
	ORAL_T-D-F_Bin_00042-contigs	737656	5.7554	0	Bacteria
	ORAL_T-D-F_Bin_00043-contigs	798661	5.5556	0	Archaea
	ORAL_T-D-F_Bin_00044-contigs	605375	2.1583	0.7194	Bacteria
	ORAL_T-D-F_MAG_00001-contigs	2379967	97.8417	0.7194	Bacteria
	ORAL_T-D-F_MAG_00002-contigs	2392235	98.5612	0.7194	Bacteria
	ORAL_T-D-F_MAG_00003-contigs	2027003	99.2806	2.1583	Bacteria
	ORAL_T-D-F_MAG_00004-contigs	1632659	98.5612	2.1583	Bacteria
	ORAL_T-D-F_MAG_00005-contigs	2267358	94.2446	1.4388	Bacteria
	ORAL_T-D-F_MAG_00006-contigs	1153710	91.3669	1.4388	Bacteria
	ORAL_T-D-F_MAG_00007-contigs	2765124	92.8058	7.9137	Bacteria
	ORAL_T-D-F_MAG_00008-contigs	758611	80.5755	1.4388	Bacteria
	ORAL_T-D-F_MAG_00009-contigs	1937170	89.2086	6.4748	Bacteria
	ORAL_T-D-F_MAG_00010-contigs	725630	78.4173	1.4388	Bacteria
	ORAL_T-D-F_MAG_00011-contigs	1068680	84.8921	1.4388	Bacteria
	ORAL_T-D-F_MAG_00012-contigs	2183341	78.4173	4.3165	Bacteria
	ORAL_T-D-F_MAG_00013-contigs	2429777	79.8561	1.4388	Bacteria
	ORAL_T-D-F_MAG_00015-contigs	2503974	74.1007	2.8777	Bacteria

## Sheet: (c) REDUNDANT-MAGs-ANI
	query_genome_name	query_genome_length	target_genome_name	target_genome_length	matching_nucleotides	average_nucleotide_identity
	ORAL_T-B-M_MAG_00004-contigs	1736330	ORAL_T-A-F_MAG_00012-contigs	892165	38914	98.447
	ORAL_T-B-M_MAG_00004-contigs	1736330	ORAL_T-A-F_MAG_00018-contigs	1123585	758478	98.7417
	ORAL_T-B-M_MAG_00004-contigs	1736330	ORAL_T-C-F_MAG_00005-contigs	1285248	993904	98.7491
	ORAL_T-B-M_MAG_00004-contigs	1736330	ORAL_T-C-F_MAG_00009-contigs	1163699	11001	99.3547
	ORAL_T-B-M_MAG_00004-contigs	1736330	ORAL_T-C-M_Bin_00046-contigs	692054	414172	98.6245
	ORAL_T-A-M_MAG_00001-contigs	2319045	ORAL_T-A-F_MAG_00002-contigs	2512919	4171	99.98
	ORAL_T-A-M_MAG_00001-contigs	2319045	ORAL_T-B-M_Bin_00016-contigs	732640	223067	98.8656
	ORAL_T-A-M_MAG_00001-contigs	2319045	ORAL_T-C-F_Bin_00021-contigs	1246158	98179	98.1277
	ORAL_T-A-M_MAG_00001-contigs	2319045	ORAL_T-C-M_Bin_00040-contigs	866598	2894	97.41
	ORAL_T-A-M_MAG_00001-contigs	2319045	ORAL_T-D-F_MAG_00001-contigs	2379967	1061092	97.5189
	ORAL_P-A-F_Bin_00037-contigs	1791938	ORAL_P-A-M_Bin_00037-contigs	1925112	7992	99.9639
	ORAL_P-A-F_Bin_00037-contigs	1791938	ORAL_P-A-M_MAG_00021-contigs	2133135	1722041	99.8952
	ORAL_P-A-F_Bin_00037-contigs	1791938	ORAL_P-B-F_Bin_00052-contigs	2246141	1003286	98.9135
	ORAL_P-A-F_Bin_00037-contigs	1791938	ORAL_P-B-F_Bin_00056-contigs	1868944	947	99.68
	ORAL_P-A-F_Bin_00037-contigs	1791938	ORAL_P-B-F_MAG_00044-contigs	2789272	13322	99.0925
	ORAL_P-A-F_Bin_00037-contigs	1791938	ORAL_P-B-M_MAG_00007-contigs	2662377	8584	99.3266
	ORAL_P-A-F_Bin_00037-contigs	1791938	ORAL_P-C-F_Bin_00024-contigs	2124956	2052	98.3
	ORAL_P-A-F_Bin_00037-contigs	1791938	ORAL_P-C-F_MAG_00022-contigs	2129795	886200	98.6376
	ORAL_P-A-F_Bin_00037-contigs	1791938	ORAL_P-D-F_Bin_00019-contigs	2108932	1277432	99.0809
	ORAL_P-A-F_Bin_00037-contigs	1791938	ORAL_P-D-F_Bin_00035-contigs	534297	5689	99.2071
	ORAL_P-A-F_Bin_00037-contigs	1791938	ORAL_P-B-F_Bin_00095-contigs	1809192	2240	99.3771
	ORAL_P-C-F_Bin_00031-contigs	994287	ORAL_P-A-F_Bin_00053-contigs	1028000	56485	98.9246
	ORAL_P-C-F_Bin_00031-contigs	994287	ORAL_P-A-F_Bin_00065-contigs	522415	2872	99.44
	ORAL_P-C-F_Bin_00031-contigs	994287	ORAL_P-A-M_Bin_00035-contigs	534782	94263	99.1662
	ORAL_P-C-F_Bin_00031-contigs	994287	ORAL_P-A-M_Bin_00039-contigs	1920201	2573	99.26
	ORAL_P-C-F_Bin_00031-contigs	994287	ORAL_P-B-F_MAG_00013-contigs	1863472	2054	98.49
	ORAL_P-C-F_Bin_00031-contigs	994287	ORAL_P-B-M_MAG_00012-contigs	2224875	250426	98.5675
	ORAL_P-C-F_Bin_00031-contigs	994287	ORAL_P-C-M_Bin_00024-contigs	1135387	590880	99.7824
	ORAL_P-C-F_Bin_00031-contigs	994287	ORAL_P-C-M_Bin_00060-contigs	588189	5326	99.9799
	ORAL_P-C-F_Bin_00031-contigs	994287	ORAL_P-D-F_Bin_00028-contigs	1037190	45662	98.6856
	ORAL_P-C-F_Bin_00031-contigs	994287	ORAL_P-D-F_MAG_00012-contigs	2750317	2480	93.84
	ORAL_P-C-F_Bin_00031-contigs	994287	ORAL_T-A-M_MAG_00002-contigs	2325557	48856	98.1687
	ORAL_P-C-F_Bin_00031-contigs	994287	ORAL_T-B-F_Bin_00008-contigs	533102	47907	98.3683
	ORAL_P-C-F_Bin_00031-contigs	994287	ORAL_T-B-F_MAG_00002-contigs	1415771	9245	97.4097
	ORAL_P-C-F_Bin_00031-contigs	994287	ORAL_T-C-F_MAG_00002-contigs	2270227	34950	98.1906
	ORAL_P-C-F_Bin_00031-contigs	994287	ORAL_T-C-M_Bin_00039-contigs	865986	322759	99.6384
	ORAL_P-C-F_Bin_00031-contigs	994287	ORAL_P-B-F_MAG_00033-contigs	2030244	236208	98.5495
	ORAL_P-A-M_Bin_00017-contigs	2728889	ORAL_P-A-F_Bin_00019-contigs	1516727	21238	99.88
	ORAL_P-A-M_Bin_00017-contigs	2728889	ORAL_P-A-F_Bin_00062-contigs	916875	2133	99.44
	ORAL_P-A-M_Bin_00017-contigs	2728889	ORAL_P-A-F_MAG_00013-contigs	2996173	2583524	99.8744
	ORAL_P-A-M_Bin_00017-contigs	2728889	ORAL_P-B-F_Bin_00061-contigs	1511254	4638	99.74
	ORAL_P-A-M_Bin_00017-contigs	2728889	ORAL_P-B-F_MAG_00022-contigs	2885146	2396612	99.3555
	ORAL_P-A-M_Bin_00017-contigs	2728889	ORAL_P-B-M_Bin_00024-contigs	2216919	987	98.18
	ORAL_P-A-M_Bin_00017-contigs	2728889	ORAL_P-C-F_Bin_00035-contigs	583061	635	99.69
	ORAL_P-A-M_Bin_00017-contigs	2728889	ORAL_T-C-M_Bin_00028-contigs	1732970	1347715	99.4312
	ORAL_T-A-F_MAG_00021-contigs	1090961	ORAL_P-B-F_Bin_00040-contigs	741881	9877	98.8456
	ORAL_T-A-F_MAG_00021-contigs	1090961	ORAL_P-B-F_Bin_00076-contigs	909469	7823	98.978
	ORAL_T-A-F_MAG_00021-contigs	1090961	ORAL_T-A-M_Bin_00018-contigs	1419111	3536	99.8296
	ORAL_T-A-F_MAG_00021-contigs	1090961	ORAL_T-C-M_Bin_00010-contigs	1025285	233171	98.941
	ORAL_T-A-F_MAG_00021-contigs	1090961	ORAL_T-D-F_Bin_00030-contigs	625896	67877	99.0057
	ORAL_P-C-F_Bin_00044-contigs	878601	ORAL_P-A-F_Bin_00060-contigs	914495	48715	99.6431
	ORAL_P-C-F_Bin_00044-contigs	878601	ORAL_P-A-M_Bin_00040-contigs	2095067	23679	97.7275
	ORAL_P-C-F_Bin_00044-contigs	878601	ORAL_P-A-M_Bin_00050-contigs	517978	123362	99.7539
	ORAL_P-C-F_Bin_00044-contigs	878601	ORAL_P-B-F_Bin_00103-contigs	619290	75051	99.0443
	ORAL_P-C-F_Bin_00044-contigs	878601	ORAL_P-B-M_MAG_00008-contigs	2251100	25026	97.9726
	ORAL_P-C-F_Bin_00044-contigs	878601	ORAL_P-B-M_MAG_00032-contigs	2420280	11247	97.27
	ORAL_P-C-F_Bin_00044-contigs	878601	ORAL_P-C-M_Bin_00056-contigs	1208822	35427	99.7268
	ORAL_P-C-F_Bin_00044-contigs	878601	ORAL_P-C-M_Bin_00060-contigs	588189	63655	99.9138
	ORAL_P-C-F_Bin_00044-contigs	878601	ORAL_P-D-F_MAG_00012-contigs	2750317	73116	99.7414
	ORAL_P-C-F_Bin_00044-contigs	878601	ORAL_T-B-F_MAG_00002-contigs	1415771	10805	98.2918
	ORAL_P-C-F_Bin_00044-contigs	878601	ORAL_P-B-F_Bin_00053-contigs	1441069	6036	98.1978
	ORAL_P-B-F_Bin_00047-contigs	2285332	ORAL_P-A-F_Bin_00053-contigs	1028000	3331	96.4
	ORAL_P-B-F_Bin_00047-contigs	2285332	ORAL_P-A-F_Bin_00070-contigs	667642	75320	98.6101
	ORAL_P-B-F_Bin_00047-contigs	2285332	ORAL_P-A-M_Bin_00039-contigs	1920201	2558	93.53
	ORAL_P-B-F_Bin_00047-contigs	2285332	ORAL_P-C-M_Bin_00070-contigs	800603	5673	99.12
	ORAL_P-B-F_Bin_00047-contigs	2285332	ORAL_P-C-M_MAG_00009-contigs	2399838	5940	91.97
	ORAL_P-B-F_Bin_00047-contigs	2285332	ORAL_P-D-F_Bin_00028-contigs	1037190	5742	95.7187
	ORAL_P-A-F_Bin_00042-contigs	1791214	ORAL_P-A-M_Bin_00018-contigs	2005296	1707023	99.8942
	ORAL_P-A-F_Bin_00042-contigs	1791214	ORAL_P-A-M_Bin_00030-contigs	687043	2402	99.46
	ORAL_P-A-F_Bin_00042-contigs	1791214	ORAL_P-B-F_MAG_00028-contigs	2149439	13506	96.8268
	ORAL_P-A-F_Bin_00042-contigs	1791214	ORAL_P-C-F_Bin_00019-contigs	2153692	13801	95.8722
	ORAL_P-A-F_Bin_00042-contigs	1791214	ORAL_T-C-M_Bin_00026-contigs	1682587	12814	97.3879
	ORAL_T-C-F_Bin_00019-contigs	1380918	ORAL_T-A-F_MAG_00007-contigs	2289311	107754	97.4869
	ORAL_T-C-F_Bin_00019-contigs	1380918	ORAL_T-A-M_Bin_00013-contigs	2186192	1602	98.94
	ORAL_T-C-F_Bin_00019-contigs	1380918	ORAL_T-B-F_Bin_00007-contigs	1823673	87983	98.0457
	ORAL_T-C-F_Bin_00019-contigs	1380918	ORAL_T-B-F_Bin_00027-contigs	952767	5974	97.34
	ORAL_T-C-F_Bin_00019-contigs	1380918	ORAL_T-C-M_Bin_00036-contigs	1780386	61095	97.9254
	ORAL_T-C-F_Bin_00019-contigs	1380918	ORAL_T-D-F_Bin_00025-contigs	962921	42457	98.4459
	ORAL_T-C-F_Bin_00019-contigs	1380918	ORAL_T-D-F_Bin_00026-contigs	1138600	137662	98.0958
	ORAL_T-C-F_Bin_00019-contigs	1380918	ORAL_P-C-M_Bin_00041-contigs	1691038	9303	99.4869
	ORAL_T-C-F_Bin_00019-contigs	1380918	ORAL_T-A-M_Bin_00029-contigs	867551	51123	97.4951
	ORAL_T-C-F_Bin_00019-contigs	1380918	ORAL_T-B-M_Bin_00023-contigs	1967185	170746	98.1497
	ORAL_T-C-M_Bin_00039-contigs	865986	ORAL_P-A-F_Bin_00053-contigs	1028000	16529	98.7481
	ORAL_T-C-M_Bin_00039-contigs	865986	ORAL_P-A-F_Bin_00054-contigs	696293	1864	99.57
	ORAL_T-C-M_Bin_00039-contigs	865986	ORAL_P-A-M_Bin_00035-contigs	534782	43992	99.1659
	ORAL_T-C-M_Bin_00039-contigs	865986	ORAL_P-A-M_Bin_00039-contigs	1920201	2334	99.49
	ORAL_T-C-M_Bin_00039-contigs	865986	ORAL_P-B-M_MAG_00008-contigs	2251100	2558	99.1
	ORAL_T-C-M_Bin_00039-contigs	865986	ORAL_P-B-M_MAG_00012-contigs	2224875	230797	98.239
	ORAL_T-C-M_Bin_00039-contigs	865986	ORAL_P-C-F_Bin_00025-contigs	781505	29639	99.7078
	ORAL_T-C-M_Bin_00039-contigs	865986	ORAL_P-C-F_Bin_00031-contigs	994287	322800	99.6371
	ORAL_T-C-M_Bin_00039-contigs	865986	ORAL_P-C-M_Bin_00024-contigs	1135387	306036	99.6323
	ORAL_T-C-M_Bin_00039-contigs	865986	ORAL_P-D-F_Bin_00028-contigs	1037190	49500	98.5864
	ORAL_T-C-M_Bin_00039-contigs	865986	ORAL_T-A-M_MAG_00002-contigs	2325557	39701	96.949
	ORAL_T-C-M_Bin_00039-contigs	865986	ORAL_T-B-F_Bin_00008-contigs	533102	31247	98.3689
	ORAL_T-C-M_Bin_00039-contigs	865986	ORAL_T-B-F_MAG_00002-contigs	1415771	3115	99.26
	ORAL_T-C-M_Bin_00039-contigs	865986	ORAL_T-C-F_MAG_00002-contigs	2270227	89782	97.3656
	ORAL_T-C-M_Bin_00039-contigs	865986	ORAL_P-B-F_MAG_00033-contigs	2030244	195912	98.2992
	ORAL_P-A-F_MAG_00009-contigs	1774231	ORAL_P-A-M_Bin_00030-contigs	687043	65172	97.7816
	ORAL_P-A-F_MAG_00009-contigs	1774231	ORAL_P-B-M_MAG_00022-contigs	1770381	590900	97.2088
	ORAL_P-A-F_MAG_00009-contigs	1774231	ORAL_P-C-M_MAG_00030-contigs	1833172	358648	97.0646
	ORAL_P-A-F_MAG_00009-contigs	1774231	ORAL_P-B-F_MAG_00027-contigs	1852083	623540	97.1371
	ORAL_P-D-F_MAG_00006-contigs	1326852	ORAL_P-A-F_MAG_00014-contigs	920777	204648	98.4007
	ORAL_P-D-F_MAG_00006-contigs	1326852	ORAL_P-B-F_MAG_00029-contigs	1030558	244917	98.1658
	ORAL_P-D-F_MAG_00006-contigs	1326852	ORAL_P-C-M_MAG_00006-contigs	1159235	347082	97.7199
	ORAL_P-D-F_MAG_00006-contigs	1326852	ORAL_T-B-F_MAG_00005-contigs	1078270	6801	96.913
	ORAL_P-C-M_Bin_00064-contigs	1130652	ORAL_T-B-F_Bin_00022-contigs	1151371	6751	98.374
	ORAL_P-C-M_Bin_00064-contigs	1130652	ORAL_T-C-F_Bin_00020-contigs	1355014	3190	98.29
	ORAL_T-B-M_MAG_00010-contigs	2249097	ORAL_P-B-F_Bin_00076-contigs	909469	16665	98.2201
	ORAL_T-B-M_MAG_00010-contigs	2249097	ORAL_P-C-F_Bin_00014-contigs	1134918	473148	98.1767
	ORAL_T-B-M_MAG_00010-contigs	2249097	ORAL_T-A-F_Bin_00029-contigs	1917426	4718	99.41
	ORAL_T-B-M_MAG_00010-contigs	2249097	ORAL_T-A-F_MAG_00008-contigs	1908361	1215800	97.8304
	ORAL_T-B-M_MAG_00010-contigs	2249097	ORAL_T-C-M_MAG_00016-contigs	1895236	1047066	97.9708
	ORAL_T-B-M_MAG_00010-contigs	2249097	ORAL_T-D-F_Bin_00016-contigs	1395745	31191	98.3664
	ORAL_T-B-M_MAG_00010-contigs	2249097	ORAL_T-D-F_Bin_00019-contigs	1403587	702150	97.9881
	ORAL_T-B-M_MAG_00010-contigs	2249097	ORAL_T-D-F_Bin_00023-contigs	1097290	4723	99.72
	ORAL_T-B-M_MAG_00010-contigs	2249097	ORAL_T-A-M_Bin_00021-contigs	1593627	794490	97.9736
	ORAL_T-B-M_MAG_00010-contigs	2249097	ORAL_T-C-F_Bin_00017-contigs	577300	279532	98.6152
	ORAL_P-C-F_Bin_00025-contigs	781505	ORAL_P-A-F_Bin_00053-contigs	1028000	11250	98.0346
	ORAL_P-C-F_Bin_00025-contigs	781505	ORAL_P-A-F_Bin_00060-contigs	914495	43362	99.327
	ORAL_P-C-F_Bin_00025-contigs	781505	ORAL_P-A-F_Bin_00065-contigs	522415	2635	98.22
	ORAL_P-C-F_Bin_00025-contigs	781505	ORAL_P-A-M_Bin_00035-contigs	534782	14394	98.9517
	ORAL_P-C-F_Bin_00025-contigs	781505	ORAL_P-A-M_Bin_00039-contigs	1920201	1407	99.93
	ORAL_P-C-F_Bin_00025-contigs	781505	ORAL_P-A-M_Bin_00050-contigs	517978	64129	99.6252
	ORAL_P-C-F_Bin_00025-contigs	781505	ORAL_P-B-F_Bin_00103-contigs	619290	61293	98.9877
	ORAL_P-C-F_Bin_00025-contigs	781505	ORAL_P-B-M_MAG_00008-contigs	2251100	14675	99.0948
	ORAL_P-C-F_Bin_00025-contigs	781505	ORAL_P-B-M_MAG_00012-contigs	2224875	25834	98.7645
	ORAL_P-C-F_Bin_00025-contigs	781505	ORAL_P-B-M_MAG_00032-contigs	2420280	6050	97.8546
	ORAL_P-C-F_Bin_00025-contigs	781505	ORAL_P-C-M_Bin_00024-contigs	1135387	102429	99.8963
	ORAL_P-C-F_Bin_00025-contigs	781505	ORAL_P-C-M_Bin_00056-contigs	1208822	6161	99.9177
	ORAL_P-C-F_Bin_00025-contigs	781505	ORAL_P-C-M_Bin_00060-contigs	588189	87397	99.7339
	ORAL_P-C-F_Bin_00025-contigs	781505	ORAL_P-C-M_MAG_00009-contigs	2399838	7981	97.32
	ORAL_P-C-F_Bin_00025-contigs	781505	ORAL_P-D-F_Bin_00028-contigs	1037190	5027	98.7235
	ORAL_P-C-F_Bin_00025-contigs	781505	ORAL_P-D-F_MAG_00012-contigs	2750317	132351	99.1428
	ORAL_P-C-F_Bin_00025-contigs	781505	ORAL_T-A-F_MAG_00019-contigs	1904228	3667	99.672
	ORAL_P-C-F_Bin_00025-contigs	781505	ORAL_T-A-M_MAG_00002-contigs	2325557	5152	98.02
	ORAL_P-C-F_Bin_00025-contigs	781505	ORAL_T-B-F_Bin_00008-contigs	533102	4378	99.4967
	ORAL_P-C-F_Bin_00025-contigs	781505	ORAL_T-B-F_MAG_00002-contigs	1415771	10322	99.036
	ORAL_P-C-F_Bin_00025-contigs	781505	ORAL_T-C-F_MAG_00002-contigs	2270227	13349	97.4507
	ORAL_P-C-F_Bin_00025-contigs	781505	ORAL_T-C-M_Bin_00039-contigs	865986	29633	99.7108
	ORAL_P-C-F_Bin_00025-contigs	781505	ORAL_P-B-F_Bin_00053-contigs	1441069	2875	98.26
	ORAL_P-C-F_Bin_00025-contigs	781505	ORAL_P-B-F_MAG_00033-contigs	2030244	22174	98.5849
	ORAL_P-A-F_Bin_00023-contigs	1744135	ORAL_P-A-M_MAG_00004-contigs	2101231	1431364	99.7452
	ORAL_P-A-F_Bin_00023-contigs	1744135	ORAL_P-B-F_Bin_00038-contigs	1800373	48951	97.5188
	ORAL_P-A-F_Bin_00023-contigs	1744135	ORAL_P-B-F_Bin_00093-contigs	783940	983	98.78
	ORAL_P-A-F_Bin_00023-contigs	1744135	ORAL_P-B-M_MAG_00001-contigs	2164425	717	98.47
	ORAL_P-A-F_Bin_00023-contigs	1744135	ORAL_P-C-M_Bin_00027-contigs	1271645	31849	97.0869
	ORAL_P-A-F_Bin_00023-contigs	1744135	ORAL_P-C-M_Bin_00054-contigs	1223085	1077	99.44
	ORAL_T-C-M_Bin_00058-contigs	776331	ORAL_P-A-F_Bin_00046-contigs	1357471	6093	99.7205
	ORAL_T-C-M_Bin_00058-contigs	776331	ORAL_P-A-F_Bin_00062-contigs	916875	8335	99.8819
	ORAL_T-C-M_Bin_00058-contigs	776331	ORAL_P-A-F_Bin_00068-contigs	1463827	87227	99.4125
	ORAL_T-C-M_Bin_00058-contigs	776331	ORAL_P-A-M_Bin_00043-contigs	1394865	920	100
	ORAL_T-C-M_Bin_00058-contigs	776331	ORAL_P-A-M_Bin_00056-contigs	1180303	171927	99.2894
	ORAL_T-C-M_Bin_00058-contigs	776331	ORAL_P-B-F_Bin_00082-contigs	781177	150715	98.9942
	ORAL_T-C-M_Bin_00058-contigs	776331	ORAL_P-B-F_Bin_00101-contigs	828623	33537	99.209
	ORAL_T-C-M_Bin_00058-contigs	776331	ORAL_P-B-M_Bin_00039-contigs	2363692	8334	99.8176
	ORAL_T-C-M_Bin_00058-contigs	776331	ORAL_P-D-F_Bin_00029-contigs	1445220	11917	99.6669
	ORAL_P-A-F_Bin_00056-contigs	613484	ORAL_P-A-M_Bin_00014-contigs	1915016	2825	99.82
	ORAL_P-A-F_Bin_00056-contigs	613484	ORAL_P-A-M_Bin_00028-contigs	1703426	278454	99.7053
	ORAL_P-A-F_Bin_00056-contigs	613484	ORAL_P-B-F_MAG_00005-contigs	2345564	854	98.13
	ORAL_P-A-F_Bin_00056-contigs	613484	ORAL_P-B-F_MAG_00007-contigs	2404105	44526	98.8477
	ORAL_P-A-F_Bin_00056-contigs	613484	ORAL_P-B-M_Bin_00027-contigs	1925231	3205	99.41
	ORAL_P-A-F_Bin_00056-contigs	613484	ORAL_P-C-M_MAG_00023-contigs	2233944	40250	98.5133
	ORAL_P-A-F_Bin_00056-contigs	613484	ORAL_P-D-F_MAG_00005-contigs	2772432	27307	99.9355
	ORAL_P-A-F_Bin_00056-contigs	613484	ORAL_P-D-F_MAG_00007-contigs	2321674	39090	98.3986
	ORAL_P-A-F_Bin_00056-contigs	613484	ORAL_T-A-F_Bin_00027-contigs	2295200	8004	99.7998
	ORAL_P-A-F_Bin_00056-contigs	613484	ORAL_T-A-M_Bin_00022-contigs	2343251	4255	98.28
	ORAL_P-A-F_Bin_00056-contigs	613484	ORAL_T-A-M_Bin_00031-contigs	987335	3820	99.9
	ORAL_P-A-F_Bin_00056-contigs	613484	ORAL_T-B-F_MAG_00001-contigs	3080510	21183	99.9165
	ORAL_P-A-F_Bin_00056-contigs	613484	ORAL_T-C-F_Bin_00037-contigs	2021266	2137	98.6
	ORAL_P-A-F_Bin_00056-contigs	613484	ORAL_T-C-M_Bin_00040-contigs	866598	2823	99.82
	ORAL_P-A-F_Bin_00056-contigs	613484	ORAL_T-C-M_MAG_00003-contigs	2432324	3806	99.95
	ORAL_P-A-F_Bin_00056-contigs	613484	ORAL_T-D-F_MAG_00013-contigs	2429777	6296	98.6541
	ORAL_P-A-F_Bin_00056-contigs	613484	ORAL_P-B-F_Bin_00053-contigs	1441069	4793	99.8966
	ORAL_P-B-F_Bin_00053-contigs	1441069	ORAL_P-A-F_Bin_00054-contigs	696293	56867	98.7189
	ORAL_P-B-F_Bin_00053-contigs	1441069	ORAL_P-A-F_Bin_00056-contigs	613484	4781	99.959
	ORAL_P-B-F_Bin_00053-contigs	1441069	ORAL_P-A-M_Bin_00040-contigs	2095067	150802	98.2967
	ORAL_P-B-F_Bin_00053-contigs	1441069	ORAL_P-B-M_MAG_00032-contigs	2420280	1406220	99.8163
	ORAL_P-B-F_Bin_00053-contigs	1441069	ORAL_P-C-F_Bin_00025-contigs	781505	2875	98.26
	ORAL_P-B-F_Bin_00053-contigs	1441069	ORAL_P-C-F_Bin_00033-contigs	1906340	125712	98.3008
	ORAL_P-B-F_Bin_00053-contigs	1441069	ORAL_P-C-F_Bin_00044-contigs	878601	6036	98.1978
	ORAL_P-B-F_Bin_00053-contigs	1441069	ORAL_P-C-M_Bin_00056-contigs	1208822	90585	98.37
	ORAL_P-B-F_Bin_00053-contigs	1441069	ORAL_P-C-M_Bin_00060-contigs	588189	2462	99.27
	ORAL_P-B-F_Bin_00053-contigs	1441069	ORAL_P-D-F_Bin_00025-contigs	1492591	69035	98.5649
	ORAL_P-B-F_Bin_00053-contigs	1441069	ORAL_T-A-F_Bin_00027-contigs	2295200	1914	99.95
	ORAL_P-B-F_Bin_00053-contigs	1441069	ORAL_T-A-M_Bin_00031-contigs	987335	1915	100
	ORAL_P-C-F_Bin_00050-contigs	1627475	ORAL_P-A-F_Bin_00043-contigs	1591788	29909	98.8708
	ORAL_P-C-F_Bin_00050-contigs	1627475	ORAL_P-A-F_Bin_00059-contigs	1276367	18079	98.8901
	ORAL_P-C-F_Bin_00050-contigs	1627475	ORAL_P-A-F_Bin_00062-contigs	916875	43738	99.1387
	ORAL_P-C-F_Bin_00050-contigs	1627475	ORAL_P-A-F_Bin_00068-contigs	1463827	3964	99.5223
	ORAL_P-C-F_Bin_00050-contigs	1627475	ORAL_P-A-M_Bin_00047-contigs	1016300	57670	99.0448
	ORAL_P-C-F_Bin_00050-contigs	1627475	ORAL_P-A-M_Bin_00048-contigs	870616	47264	99.1583
	ORAL_P-C-F_Bin_00050-contigs	1627475	ORAL_P-A-M_Bin_00065-contigs	861115	5990	98.6623
	ORAL_P-C-F_Bin_00050-contigs	1627475	ORAL_P-A-M_MAG_00008-contigs	2076297	2789	99.71
	ORAL_P-C-F_Bin_00050-contigs	1627475	ORAL_P-B-F_Bin_00052-contigs	2246141	61883	99.3487
	ORAL_P-C-F_Bin_00050-contigs	1627475	ORAL_P-B-F_Bin_00061-contigs	1511254	16767	99.5225
	ORAL_P-C-F_Bin_00050-contigs	1627475	ORAL_P-B-F_Bin_00086-contigs	1228507	24819	98.847
	ORAL_P-C-F_Bin_00050-contigs	1627475	ORAL_P-B-F_Bin_00091-contigs	1250526	6754	96.7315
	ORAL_P-C-F_Bin_00050-contigs	1627475	ORAL_P-B-F_Bin_00101-contigs	828623	5437	99.8709
	ORAL_P-C-F_Bin_00050-contigs	1627475	ORAL_P-B-F_Bin_00106-contigs	626645	331845	99.3228
	ORAL_P-C-F_Bin_00050-contigs	1627475	ORAL_P-B-F_MAG_00044-contigs	2789272	14334	99.3874
	ORAL_P-C-F_Bin_00050-contigs	1627475	ORAL_P-B-M_Bin_00039-contigs	2363692	113899	99.3752
	ORAL_P-C-F_Bin_00050-contigs	1627475	ORAL_P-B-M_Bin_00049-contigs	1499042	2438	97.88
	ORAL_P-C-F_Bin_00050-contigs	1627475	ORAL_P-B-M_Bin_00053-contigs	521296	37961	99.5306
	ORAL_P-C-F_Bin_00050-contigs	1627475	ORAL_P-B-M_MAG_00007-contigs	2662377	2934	98.57
	ORAL_P-C-F_Bin_00050-contigs	1627475	ORAL_P-C-M_Bin_00074-contigs	981238	72615	98.8495
	ORAL_P-C-F_Bin_00050-contigs	1627475	ORAL_P-C-M_Bin_00075-contigs	829477	2228	99.37
	ORAL_P-C-F_Bin_00050-contigs	1627475	ORAL_P-C-M_Bin_00080-contigs	1039784	17404	99.0903
	ORAL_P-C-F_Bin_00050-contigs	1627475	ORAL_T-B-M_Bin_00021-contigs	740383	2439	99.22
	ORAL_P-C-F_Bin_00050-contigs	1627475	ORAL_T-C-M_Bin_00048-contigs	2117776	2422	99.09
	ORAL_P-B-F_MAG_00018-contigs	2431383	ORAL_P-A-F_Bin_00036-contigs	1112348	5737	99.3575
	ORAL_P-B-F_MAG_00018-contigs	2431383	ORAL_P-A-F_Bin_00050-contigs	1056975	129217	97.4521
	ORAL_P-B-F_MAG_00018-contigs	2431383	ORAL_P-A-F_Bin_00055-contigs	655101	4889	98.71
	ORAL_P-B-F_MAG_00018-contigs	2431383	ORAL_P-B-M_MAG_00003-contigs	2231522	13286	99.8885
	ORAL_P-B-F_MAG_00018-contigs	2431383	ORAL_P-C-F_Bin_00040-contigs	1538899	10320	96.8337
	ORAL_P-B-F_MAG_00018-contigs	2431383	ORAL_P-D-F_MAG_00015-contigs	2287997	9592	98.7821
	ORAL_P-B-F_MAG_00018-contigs	2431383	ORAL_P-C-M_Bin_00068-contigs	1071403	4095	96.83
	ORAL_P-C-M_Bin_00070-contigs	800603	ORAL_P-A-M_Bin_00018-contigs	2005296	2254	95.67
	ORAL_P-C-M_Bin_00070-contigs	800603	ORAL_P-B-F_Bin_00047-contigs	2285332	5674	99.12
	ORAL_P-C-M_Bin_00070-contigs	800603	ORAL_P-B-F_MAG_00028-contigs	2149439	154699	98.3776
	ORAL_P-C-M_Bin_00070-contigs	800603	ORAL_P-C-F_Bin_00019-contigs	2153692	129575	97.623
	ORAL_P-C-M_Bin_00070-contigs	800603	ORAL_T-C-M_Bin_00026-contigs	1682587	536948	99.7808
	ORAL_P-D-F_MAG_00012-contigs	2750317	ORAL_P-A-F_Bin_00060-contigs	914495	347376	99.7704
	ORAL_P-D-F_MAG_00012-contigs	2750317	ORAL_P-A-M_Bin_00050-contigs	517978	39716	99.3282
	ORAL_P-D-F_MAG_00012-contigs	2750317	ORAL_P-B-F_Bin_00103-contigs	619290	24074	98.4874
	ORAL_P-D-F_MAG_00012-contigs	2750317	ORAL_P-B-F_MAG_00006-contigs	1917975	2740	99.93
	ORAL_P-D-F_MAG_00012-contigs	2750317	ORAL_P-B-M_MAG_00008-contigs	2251100	10676	99.2227
	ORAL_P-D-F_MAG_00012-contigs	2750317	ORAL_P-B-M_MAG_00032-contigs	2420280	13411	97.9887
	ORAL_P-D-F_MAG_00012-contigs	2750317	ORAL_P-C-F_Bin_00025-contigs	781505	132370	99.1434
	ORAL_P-D-F_MAG_00012-contigs	2750317	ORAL_P-C-F_Bin_00031-contigs	994287	2480	93.84
	ORAL_P-D-F_MAG_00012-contigs	2750317	ORAL_P-C-F_Bin_00033-contigs	1906340	7050	99.12
	ORAL_P-D-F_MAG_00012-contigs	2750317	ORAL_P-C-F_Bin_00044-contigs	878601	73126	99.7399
	ORAL_P-D-F_MAG_00012-contigs	2750317	ORAL_P-C-F_Bin_00047-contigs	530668	4338	99.26
	ORAL_P-D-F_MAG_00012-contigs	2750317	ORAL_P-C-M_Bin_00024-contigs	1135387	5024	99.4407
	ORAL_P-D-F_MAG_00012-contigs	2750317	ORAL_P-C-M_Bin_00060-contigs	588189	392267	99.6584
	ORAL_T-C-F_Bin_00044-contigs	603676	ORAL_T-A-F_Bin_00025-contigs	2135241	6406	97.3042
	ORAL_T-C-F_Bin_00044-contigs	603676	ORAL_T-A-F_MAG_00009-contigs	1274073	247493	98.3646
	ORAL_T-C-F_Bin_00044-contigs	603676	ORAL_T-A-M_Bin_00011-contigs	916703	171920	98.6031
	ORAL_T-C-F_Bin_00044-contigs	603676	ORAL_T-A-M_MAG_00004-contigs	1532418	3424	99.94
	ORAL_T-C-F_Bin_00044-contigs	603676	ORAL_T-B-M_Bin_00026-contigs	532481	24700	98.3473
	ORAL_T-C-F_Bin_00044-contigs	603676	ORAL_T-C-M_MAG_00002-contigs	1570902	365672	97.9284
	ORAL_T-C-F_Bin_00044-contigs	603676	ORAL_T-D-F_MAG_00004-contigs	1632659	3450	95.54
	ORAL_P-C-F_Bin_00019-contigs	2153692	ORAL_P-A-M_Bin_00018-contigs	2005296	18673	96.1112
	ORAL_P-C-F_Bin_00019-contigs	2153692	ORAL_P-B-F_MAG_00028-contigs	2149439	477703	97.0452
	ORAL_P-C-F_Bin_00019-contigs	2153692	ORAL_P-C-M_Bin_00070-contigs	800603	129593	97.622
	ORAL_P-C-F_Bin_00019-contigs	2153692	ORAL_T-C-M_Bin_00026-contigs	1682587	245253	97.4929
	ORAL_P-C-F_Bin_00019-contigs	2153692	ORAL_P-A-F_Bin_00042-contigs	1791214	13802	95.8723
	ORAL_P-B-F_Bin_00104-contigs	555551	ORAL_P-C-M_MAG_00003-contigs	1472884	2636	99.7
	ORAL_P-C-M_Bin_00039-contigs	625346	ORAL_P-A-F_Bin_00025-contigs	648558	155631	96.4559
	ORAL_P-C-M_Bin_00039-contigs	625346	ORAL_P-B-F_Bin_00037-contigs	684474	25717	95.4738
	ORAL_P-C-M_Bin_00039-contigs	625346	ORAL_P-C-F_Bin_00020-contigs	684859	622533	99.9449
	ORAL_P-C-M_Bin_00039-contigs	625346	ORAL_P-A-M_Bin_00020-contigs	645247	139666	96.5071
	ORAL_T-A-F_MAG_00009-contigs	1274073	ORAL_T-A-M_Bin_00011-contigs	916703	471489	99.3232
	ORAL_T-A-F_MAG_00009-contigs	1274073	ORAL_T-A-M_Bin_00026-contigs	1403008	25787	99.1336
	ORAL_T-A-F_MAG_00009-contigs	1274073	ORAL_T-A-M_MAG_00004-contigs	1532418	24798	98.843
	ORAL_T-A-F_MAG_00009-contigs	1274073	ORAL_T-B-M_Bin_00024-contigs	805754	4974	99.38
	ORAL_T-A-F_MAG_00009-contigs	1274073	ORAL_T-B-M_Bin_00026-contigs	532481	61191	98.5447
	ORAL_T-A-F_MAG_00009-contigs	1274073	ORAL_T-C-F_Bin_00014-contigs	785066	366662	97.9892
	ORAL_T-A-F_MAG_00009-contigs	1274073	ORAL_T-C-F_Bin_00031-contigs	1368106	17290	98.9309
	ORAL_T-A-F_MAG_00009-contigs	1274073	ORAL_T-C-F_Bin_00044-contigs	603676	247491	98.3652
	ORAL_T-A-F_MAG_00009-contigs	1274073	ORAL_T-C-M_MAG_00002-contigs	1570902	674879	97.5142
	ORAL_T-A-F_MAG_00009-contigs	1274073	ORAL_T-D-F_Bin_00034-contigs	759276	2392	97.89
	ORAL_T-A-F_MAG_00009-contigs	1274073	ORAL_T-D-F_MAG_00004-contigs	1632659	7943	94.4256
	ORAL_T-D-F_MAG_00006-contigs	1153710	ORAL_T-A-F_MAG_00012-contigs	892165	14665	94.7714
	ORAL_T-D-F_MAG_00006-contigs	1153710	ORAL_T-A-M_MAG_00008-contigs	1207459	505524	98.3493
	ORAL_T-D-F_MAG_00006-contigs	1153710	ORAL_T-C-M_Bin_00020-contigs	941093	3723	97.48
	ORAL_T-D-F_MAG_00006-contigs	1153710	ORAL_T-C-M_Bin_00050-contigs	542753	193680	98.8746
	ORAL_T-C-M_Bin_00064-contigs	569721	ORAL_P-A-F_Bin_00018-contigs	2282665	3362	98.84
	ORAL_T-C-M_Bin_00064-contigs	569721	ORAL_P-B-F_MAG_00014-contigs	2646408	6519	97.59
	ORAL_T-C-M_Bin_00064-contigs	569721	ORAL_P-B-M_MAG_00023-contigs	2208095	3121	99.71
	ORAL_T-C-M_Bin_00064-contigs	569721	ORAL_P-C-M_MAG_00032-contigs	2669452	49350	99.6939
	ORAL_T-C-M_Bin_00064-contigs	569721	ORAL_T-A-F_Bin_00027-contigs	2295200	1838	98.21
	ORAL_T-C-M_Bin_00064-contigs	569721	ORAL_T-A-F_Bin_00031-contigs	1545708	2939	96.02
	ORAL_T-C-M_Bin_00064-contigs	569721	ORAL_T-B-M_Bin_00016-contigs	732640	2260	99.96
	ORAL_T-C-M_Bin_00064-contigs	569721	ORAL_T-C-F_Bin_00018-contigs	1926895	67620	99.8913
	ORAL_T-C-M_Bin_00064-contigs	569721	ORAL_T-C-F_Bin_00021-contigs	1246158	2780	99.82
	ORAL_T-C-M_Bin_00064-contigs	569721	ORAL_T-C-F_Bin_00033-contigs	2387998	6032	99.98
	ORAL_T-C-M_Bin_00064-contigs	569721	ORAL_T-C-F_Bin_00034-contigs	866602	69488	99.6521
	ORAL_T-C-M_Bin_00064-contigs	569721	ORAL_T-C-F_Bin_00047-contigs	1174808	90429	99.9476
	ORAL_T-C-M_Bin_00064-contigs	569721	ORAL_T-D-F_MAG_00007-contigs	2765124	4914	99.1279
	ORAL_P-C-M_MAG_00007-contigs	2104046	ORAL_P-B-F_Bin_00066-contigs	1467640	886492	99.0863
	ORAL_P-A-M_MAG_00001-contigs	2518097	ORAL_P-A-F_MAG_00002-contigs	2606510	12581	96.6352
	ORAL_P-A-M_MAG_00001-contigs	2518097	ORAL_P-A-F_MAG_00003-contigs	2421969	1905207	98.5989
	ORAL_P-A-M_MAG_00001-contigs	2518097	ORAL_P-A-F_MAG_00011-contigs	2767357	8751	99.6838
	ORAL_P-A-M_MAG_00001-contigs	2518097	ORAL_P-B-F_MAG_00011-contigs	1939326	1427397	98.4003
	ORAL_P-A-M_MAG_00001-contigs	2518097	ORAL_P-B-F_MAG_00014-contigs	2646408	2405	99.33
	ORAL_P-A-M_MAG_00001-contigs	2518097	ORAL_P-B-M_MAG_00023-contigs	2208095	1478084	98.8506
	ORAL_P-A-M_MAG_00001-contigs	2518097	ORAL_P-C-F_Bin_00037-contigs	1082351	9919	99.2553
	ORAL_P-A-M_MAG_00001-contigs	2518097	ORAL_P-C-M_Bin_00036-contigs	2388828	1749042	98.5652
	ORAL_P-A-M_MAG_00001-contigs	2518097	ORAL_P-D-F_MAG_00001-contigs	2369739	1739381	98.5795
	ORAL_P-A-M_MAG_00001-contigs	2518097	ORAL_T-A-M_Bin_00019-contigs	2297599	13406	94.2993
	ORAL_P-A-M_MAG_00001-contigs	2518097	ORAL_T-B-F_Bin_00027-contigs	952767	316933	98.5549
	ORAL_P-A-M_MAG_00001-contigs	2518097	ORAL_T-B-M_MAG_00006-contigs	2630186	11662	97.24
	ORAL_P-A-M_MAG_00001-contigs	2518097	ORAL_T-C-F_MAG_00006-contigs	2607471	9438	92.58
	ORAL_P-A-M_MAG_00001-contigs	2518097	ORAL_T-D-F_MAG_00007-contigs	2765124	6737	98.4187
	ORAL_P-A-M_MAG_00001-contigs	2518097	ORAL_T-C-M_MAG_00005-contigs	2668647	7328	95.2
	ORAL_T-D-F_Bin_00038-contigs	553817	ORAL_T-A-F_Bin_00023-contigs	558845	1701	99.35
	ORAL_T-D-F_Bin_00038-contigs	553817	ORAL_T-A-F_Bin_00029-contigs	1917426	50756	98.3541
	ORAL_T-D-F_Bin_00038-contigs	553817	ORAL_T-A-M_Bin_00020-contigs	1529666	2729	99.38
	ORAL_T-D-F_Bin_00038-contigs	553817	ORAL_T-B-M_Bin_00027-contigs	913331	66907	98.6591
	ORAL_T-D-F_Bin_00038-contigs	553817	ORAL_T-B-M_Bin_00035-contigs	506683	1276	98.35
	ORAL_T-D-F_Bin_00038-contigs	553817	ORAL_T-C-M_Bin_00042-contigs	1358676	152703	98.2746
	ORAL_T-B-F_Bin_00032-contigs	904291	ORAL_P-A-M_Bin_00029-contigs	1699907	466245	98.8916
	ORAL_T-B-F_Bin_00032-contigs	904291	ORAL_P-B-M_MAG_00034-contigs	1752907	816593	99.9515
	ORAL_T-B-F_Bin_00032-contigs	904291	ORAL_P-D-F_Bin_00026-contigs	1278022	304147	98.72
	ORAL_T-B-F_Bin_00032-contigs	904291	ORAL_T-C-M_Bin_00033-contigs	1599828	544	100
	ORAL_T-B-F_Bin_00032-contigs	904291	ORAL_T-C-M_Bin_00049-contigs	1344496	9193	99.52
	ORAL_T-B-F_Bin_00032-contigs	904291	ORAL_T-D-F_Bin_00028-contigs	1084715	180411	99.2607
	ORAL_T-B-F_Bin_00032-contigs	904291	ORAL_P-B-F_Bin_00050-contigs	1780276	856530	99.9633
	ORAL_T-B-F_Bin_00032-contigs	904291	ORAL_T-B-M_Bin_00022-contigs	1726915	856777	99.9387
	ORAL_T-C-F_Bin_00031-contigs	1368106	ORAL_P-A-M_MAG_00011-contigs	2052421	40528	98.2486
	ORAL_T-C-F_Bin_00031-contigs	1368106	ORAL_P-C-M_Bin_00072-contigs	529687	4026	98.9594
	ORAL_T-C-F_Bin_00031-contigs	1368106	ORAL_P-C-M_Bin_00078-contigs	708326	45344	98.9385
	ORAL_T-C-F_Bin_00031-contigs	1368106	ORAL_T-A-F_Bin_00025-contigs	2135241	323087	98.1486
	ORAL_T-C-F_Bin_00031-contigs	1368106	ORAL_T-A-F_Bin_00029-contigs	1917426	2510	99.8
	ORAL_T-C-F_Bin_00031-contigs	1368106	ORAL_T-A-F_Bin_00030-contigs	1686159	3153	96.8
	ORAL_T-C-F_Bin_00031-contigs	1368106	ORAL_T-A-F_MAG_00009-contigs	1274073	17290	98.9309
	ORAL_T-C-F_Bin_00031-contigs	1368106	ORAL_T-A-M_Bin_00026-contigs	1403008	208619	98.4487
	ORAL_T-C-F_Bin_00031-contigs	1368106	ORAL_T-B-F_Bin_00016-contigs	582099	40875	98.218
	ORAL_T-C-F_Bin_00031-contigs	1368106	ORAL_T-B-M_Bin_00017-contigs	1689690	3543	95.66
	ORAL_T-C-F_Bin_00031-contigs	1368106	ORAL_T-B-M_Bin_00019-contigs	1301054	5416	99.52
	ORAL_T-C-F_Bin_00031-contigs	1368106	ORAL_T-B-M_Bin_00024-contigs	805754	85127	98.3829
	ORAL_T-C-F_Bin_00031-contigs	1368106	ORAL_T-C-M_Bin_00059-contigs	913386	2623	99.96
	ORAL_T-C-F_Bin_00031-contigs	1368106	ORAL_T-D-F_Bin_00021-contigs	1187303	2501	98.76
	ORAL_T-C-F_Bin_00031-contigs	1368106	ORAL_T-D-F_Bin_00029-contigs	704066	2792	99.61
	ORAL_T-C-F_Bin_00031-contigs	1368106	ORAL_T-D-F_Bin_00034-contigs	759276	83377	98.0473
	ORAL_T-A-M_Bin_00017-contigs	1429589	ORAL_P-A-F_Bin_00061-contigs	601690	3700	99.73
	ORAL_T-A-M_Bin_00017-contigs	1429589	ORAL_P-B-F_Bin_00064-contigs	1457998	5761	99.5817
	ORAL_T-A-M_Bin_00017-contigs	1429589	ORAL_T-A-F_MAG_00005-contigs	2241912	3036	93.35
	ORAL_T-A-M_Bin_00017-contigs	1429589	ORAL_T-A-F_MAG_00017-contigs	1278298	2592	99.85
	ORAL_T-A-M_Bin_00017-contigs	1429589	ORAL_T-B-M_MAG_00008-contigs	1977728	483668	98.6769
	ORAL_T-A-M_Bin_00017-contigs	1429589	ORAL_T-C-F_Bin_00023-contigs	728663	197374	98.836
	ORAL_T-A-M_Bin_00017-contigs	1429589	ORAL_T-C-F_Bin_00032-contigs	865595	2841	98.04
	ORAL_T-A-M_Bin_00017-contigs	1429589	ORAL_T-C-M_Bin_00017-contigs	968969	328252	98.784
	ORAL_T-A-M_Bin_00017-contigs	1429589	ORAL_T-C-M_Bin_00043-contigs	652585	5083	97.7937
	ORAL_T-A-M_Bin_00017-contigs	1429589	ORAL_T-D-F_MAG_00009-contigs	1937170	6070	95.9039
	ORAL_P-B-F_Bin_00091-contigs	1250526	ORAL_P-A-F_Bin_00043-contigs	1591788	2961	99.19
	ORAL_P-B-F_Bin_00091-contigs	1250526	ORAL_P-A-F_Bin_00062-contigs	916875	3010	98.7
	ORAL_P-B-F_Bin_00091-contigs	1250526	ORAL_P-A-M_Bin_00043-contigs	1394865	3942	98.73
	ORAL_P-B-F_Bin_00091-contigs	1250526	ORAL_P-B-M_Bin_00037-contigs	2760310	8989	98.8561
	ORAL_P-B-F_Bin_00091-contigs	1250526	ORAL_P-B-M_Bin_00039-contigs	2363692	3169	98.86
	ORAL_P-B-F_Bin_00091-contigs	1250526	ORAL_P-B-M_Bin_00053-contigs	521296	12262	98.1263
	ORAL_P-B-F_Bin_00091-contigs	1250526	ORAL_P-B-M_Bin_00060-contigs	623332	156104	98.8695
	ORAL_P-B-F_Bin_00091-contigs	1250526	ORAL_P-B-M_MAG_00007-contigs	2662377	3069	99.93
	ORAL_P-B-F_Bin_00091-contigs	1250526	ORAL_P-C-F_Bin_00030-contigs	1333959	2820	99.43
	ORAL_P-B-F_Bin_00091-contigs	1250526	ORAL_P-C-F_Bin_00049-contigs	1214611	3169	99.02
	ORAL_P-B-F_Bin_00091-contigs	1250526	ORAL_P-C-F_Bin_00050-contigs	1627475	6753	96.731
	ORAL_P-B-F_Bin_00091-contigs	1250526	ORAL_P-C-M_Bin_00074-contigs	981238	3169	98.86
	ORAL_T-C-F_Bin_00050-contigs	559656	ORAL_T-A-F_Bin_00033-contigs	1040656	2988	99.46
	ORAL_T-C-F_Bin_00050-contigs	559656	ORAL_T-A-M_Bin_00028-contigs	1324188	24929	97.7062
	ORAL_T-C-F_Bin_00050-contigs	559656	ORAL_T-A-M_Bin_00030-contigs	544136	14474	98.4118
	ORAL_T-C-F_Bin_00050-contigs	559656	ORAL_T-A-M_Bin_00033-contigs	1458160	30450	98.2297
	ORAL_T-C-F_Bin_00050-contigs	559656	ORAL_T-A-M_Bin_00037-contigs	718639	3912	96.7522
	ORAL_T-C-F_Bin_00050-contigs	559656	ORAL_T-B-F_Bin_00023-contigs	1676294	4428	98.2
	ORAL_T-C-F_Bin_00050-contigs	559656	ORAL_T-B-M_Bin_00021-contigs	740383	923	99.24
	ORAL_T-C-F_Bin_00050-contigs	559656	ORAL_T-B-M_Bin_00033-contigs	964229	2683	99.85
	ORAL_T-C-F_Bin_00050-contigs	559656	ORAL_T-B-M_Bin_00037-contigs	606800	1185	98.73
	ORAL_T-C-F_Bin_00050-contigs	559656	ORAL_T-C-M_Bin_00034-contigs	1447370	70139	99.8885
	ORAL_T-C-F_Bin_00050-contigs	559656	ORAL_T-C-M_Bin_00048-contigs	2117776	56161	99.8745
	ORAL_T-C-F_Bin_00050-contigs	559656	ORAL_T-C-M_Bin_00061-contigs	626518	57986	99.7669
	ORAL_T-C-F_Bin_00050-contigs	559656	ORAL_T-C-M_Bin_00068-contigs	1211911	94933	99.7396
	ORAL_T-C-F_Bin_00050-contigs	559656	ORAL_T-D-F_Bin_00037-contigs	934230	5661	99.5384
	ORAL_T-C-F_Bin_00050-contigs	559656	ORAL_T-B-M_Bin_00036-contigs	771696	2658	98.65
	ORAL_P-B-F_Bin_00110-contigs	936495	ORAL_P-B-M_Bin_00048-contigs	576548	5285	99.94
	ORAL_P-B-F_Bin_00110-contigs	936495	ORAL_P-C-F_Bin_00061-contigs	763368	216862	99.2065
	ORAL_P-B-F_Bin_00110-contigs	936495	ORAL_P-C-M_Bin_00096-contigs	779243	431241	99.6951
	ORAL_T-C-M_Bin_00070-contigs	595466	ORAL_T-C-F_Bin_00057-contigs	506939	10706	99.179
	ORAL_P-B-M_MAG_00010-contigs	992849	ORAL_P-A-F_Bin_00045-contigs	505082	23044	97.8349
	ORAL_P-B-M_MAG_00010-contigs	992849	ORAL_P-B-F_MAG_00026-contigs	899001	12772	95.6927
	ORAL_T-C-F_Bin_00025-contigs	1383202	ORAL_P-A-F_Bin_00067-contigs	547981	4721	97.9
	ORAL_T-C-F_Bin_00025-contigs	1383202	ORAL_P-A-M_MAG_00002-contigs	1796363	8561	95.0194
	ORAL_T-C-F_Bin_00025-contigs	1383202	ORAL_P-B-F_Bin_00075-contigs	885544	3216	98.33
	ORAL_T-C-F_Bin_00025-contigs	1383202	ORAL_P-C-F_Bin_00026-contigs	781319	25155	94.9343
	ORAL_T-C-F_Bin_00025-contigs	1383202	ORAL_P-C-M_Bin_00031-contigs	1045623	6687	96.16
	ORAL_T-C-F_Bin_00025-contigs	1383202	ORAL_T-A-F_MAG_00001-contigs	1724107	167455	97.3753
	ORAL_T-C-F_Bin_00025-contigs	1383202	ORAL_T-B-F_Bin_00009-contigs	1151606	2115	98.72
	ORAL_T-C-F_Bin_00025-contigs	1383202	ORAL_T-B-F_MAG_00001-contigs	3080510	1364	98.31
	ORAL_T-C-F_Bin_00025-contigs	1383202	ORAL_T-B-M_MAG_00001-contigs	1848329	72029	97.466
	ORAL_T-C-F_Bin_00025-contigs	1383202	ORAL_T-C-M_Bin_00023-contigs	546590	13858	99.7889
	ORAL_T-C-F_Bin_00025-contigs	1383202	ORAL_T-C-M_Bin_00024-contigs	1514907	1148557	99.8751
	ORAL_T-B-F_Bin_00026-contigs	1102847	ORAL_T-A-F_Bin_00034-contigs	599948	32849	97.7398
	ORAL_T-B-F_Bin_00026-contigs	1102847	ORAL_T-A-F_Bin_00035-contigs	1096037	121286	98.0008
	ORAL_T-B-F_Bin_00026-contigs	1102847	ORAL_T-A-M_Bin_00033-contigs	1458160	12746	97.9938
	ORAL_T-B-F_Bin_00026-contigs	1102847	ORAL_T-B-M_Bin_00021-contigs	740383	126176	99.8991
	ORAL_T-B-F_Bin_00026-contigs	1102847	ORAL_T-B-M_Bin_00031-contigs	1229125	3876	99.7136
	ORAL_T-B-F_Bin_00026-contigs	1102847	ORAL_T-B-M_Bin_00033-contigs	964229	70443	99.9375
	ORAL_T-B-F_Bin_00026-contigs	1102847	ORAL_T-B-M_Bin_00037-contigs	606800	214095	99.8869
	ORAL_T-B-F_Bin_00026-contigs	1102847	ORAL_T-C-F_Bin_00038-contigs	788870	2460	95.9
	ORAL_T-B-F_Bin_00026-contigs	1102847	ORAL_T-C-M_Bin_00061-contigs	626518	3670	99.35
	ORAL_T-B-F_Bin_00026-contigs	1102847	ORAL_T-C-M_Bin_00068-contigs	1211911	22643	97.4814
	ORAL_T-B-F_Bin_00026-contigs	1102847	ORAL_T-D-F_Bin_00037-contigs	934230	11589	98.68
	ORAL_T-B-F_Bin_00026-contigs	1102847	ORAL_T-B-M_Bin_00036-contigs	771696	463924	99.9234
	ORAL_T-A-F_Bin_00023-contigs	558845	ORAL_T-A-M_Bin_00012-contigs	892197	59689	98.9842
	ORAL_T-A-F_Bin_00023-contigs	558845	ORAL_T-A-M_Bin_00034-contigs	689987	2151	98.47
	ORAL_T-A-F_Bin_00023-contigs	558845	ORAL_T-B-M_MAG_00009-contigs	2242863	63361	98.4578
	ORAL_T-A-F_Bin_00023-contigs	558845	ORAL_T-C-M_Bin_00062-contigs	756805	3010	98.41
	ORAL_T-A-F_Bin_00023-contigs	558845	ORAL_T-C-M_Bin_00071-contigs	627712	2217	97.25
	ORAL_T-A-F_Bin_00023-contigs	558845	ORAL_T-D-F_Bin_00019-contigs	1403587	16066	99.9295
	ORAL_T-A-F_Bin_00023-contigs	558845	ORAL_T-D-F_Bin_00020-contigs	1087820	43695	99.1896
	ORAL_T-A-F_Bin_00023-contigs	558845	ORAL_T-D-F_Bin_00038-contigs	553817	1701	99.35
	ORAL_T-A-F_Bin_00023-contigs	558845	ORAL_T-A-M_Bin_00021-contigs	1593627	13282	99.95
	ORAL_P-C-M_Bin_00058-contigs	640141	ORAL_P-A-F_MAG_00004-contigs	1484277	312897	99.002
	ORAL_P-C-M_Bin_00058-contigs	640141	ORAL_P-A-M_Bin_00038-contigs	1126788	215350	99.074
	ORAL_P-C-M_Bin_00058-contigs	640141	ORAL_P-B-F_Bin_00098-contigs	1633328	2122	98.82
	ORAL_P-C-M_Bin_00058-contigs	640141	ORAL_T-A-F_MAG_00010-contigs	1727331	3448	99.94
	ORAL_P-C-M_Bin_00058-contigs	640141	ORAL_T-B-F_Bin_00013-contigs	1690993	3132	95.6
	ORAL_P-C-M_Bin_00058-contigs	640141	ORAL_T-B-M_Bin_00030-contigs	845775	3073	95.77
	ORAL_P-C-M_Bin_00058-contigs	640141	ORAL_T-C-M_Bin_00073-contigs	1035253	5141	100
	ORAL_P-C-M_Bin_00058-contigs	640141	ORAL_T-D-F_MAG_00011-contigs	1068680	3132	95.79
	ORAL_P-B-F_Bin_00085-contigs	838931	ORAL_P-B-M_Bin_00050-contigs	686327	247032	99.7823
	ORAL_P-B-F_Bin_00085-contigs	838931	ORAL_P-B-M_MAG_00034-contigs	1752907	2856	100
	ORAL_P-B-F_Bin_00085-contigs	838931	ORAL_P-C-F_Bin_00032-contigs	1119188	7827	98.4824
	ORAL_P-B-F_MAG_00030-contigs	759152	ORAL_P-C-M_Bin_00040-contigs	791848	34214	95.341
	ORAL_P-B-F_MAG_00030-contigs	759152	ORAL_P-B-M_Bin_00029-contigs	800681	743933	99.9852
	ORAL_T-B-M_MAG_00015-contigs	1895535	ORAL_T-C-M_Bin_00033-contigs	1599828	8389	98.6669
	ORAL_T-B-M_MAG_00015-contigs	1895535	ORAL_T-C-M_Bin_00051-contigs	722573	259141	98.2342
	ORAL_T-C-M_MAG_00016-contigs	1895236	ORAL_P-B-F_Bin_00076-contigs	909469	7980	97.7467
	ORAL_T-C-M_MAG_00016-contigs	1895236	ORAL_P-C-F_Bin_00014-contigs	1134918	1032248	99.6886
	ORAL_T-C-M_MAG_00016-contigs	1895236	ORAL_P-C-M_Bin_00050-contigs	782687	2518	99.96
	ORAL_T-C-M_MAG_00016-contigs	1895236	ORAL_T-A-F_MAG_00008-contigs	1908361	1064623	98.1516
	ORAL_T-C-M_MAG_00016-contigs	1895236	ORAL_T-B-M_MAG_00010-contigs	2249097	1047016	97.9713
	ORAL_T-C-M_MAG_00016-contigs	1895236	ORAL_T-D-F_Bin_00019-contigs	1403587	657803	98.0488
	ORAL_T-C-M_MAG_00016-contigs	1895236	ORAL_T-A-M_Bin_00021-contigs	1593627	804797	98.0501
	ORAL_T-C-M_MAG_00016-contigs	1895236	ORAL_T-C-F_Bin_00017-contigs	577300	452002	99.8255
	ORAL_P-D-F_Bin_00029-contigs	1445220	ORAL_P-A-F_Bin_00062-contigs	916875	9861	99.8082
	ORAL_P-D-F_Bin_00029-contigs	1445220	ORAL_P-A-M_MAG_00008-contigs	2076297	858462	99.5042
	ORAL_P-D-F_Bin_00029-contigs	1445220	ORAL_P-A-M_MAG_00013-contigs	1964697	2694	99.78
	ORAL_P-D-F_Bin_00029-contigs	1445220	ORAL_P-B-F_Bin_00061-contigs	1511254	16448	99.5747
	ORAL_P-D-F_Bin_00029-contigs	1445220	ORAL_P-B-F_Bin_00082-contigs	781177	13090	99.5945
	ORAL_P-D-F_Bin_00029-contigs	1445220	ORAL_P-B-F_Bin_00094-contigs	1100045	3749	99.7068
	ORAL_P-D-F_Bin_00029-contigs	1445220	ORAL_P-B-F_Bin_00101-contigs	828623	9670	99.559
	ORAL_P-D-F_Bin_00029-contigs	1445220	ORAL_P-B-F_MAG_00044-contigs	2789272	1088311	99.4606
	ORAL_P-D-F_Bin_00029-contigs	1445220	ORAL_P-B-M_Bin_00039-contigs	2363692	8845	99.806
	ORAL_P-D-F_Bin_00029-contigs	1445220	ORAL_P-C-F_Bin_00059-contigs	686831	1443	98.15
	ORAL_P-D-F_Bin_00029-contigs	1445220	ORAL_P-C-F_MAG_00018-contigs	2597661	1083258	99.4843
	ORAL_P-D-F_Bin_00029-contigs	1445220	ORAL_T-C-M_Bin_00058-contigs	776331	11925	99.658
	ORAL_P-C-F_Bin_00020-contigs	684859	ORAL_P-A-F_Bin_00025-contigs	648558	177786	96.0525
	ORAL_P-C-F_Bin_00020-contigs	684859	ORAL_P-B-F_Bin_00037-contigs	684474	27485	94.8654
	ORAL_P-C-F_Bin_00020-contigs	684859	ORAL_P-B-F_MAG_00010-contigs	784149	4537	92.47
	ORAL_P-C-F_Bin_00020-contigs	684859	ORAL_P-A-M_Bin_00020-contigs	645247	166211	96.0176
	ORAL_P-C-F_Bin_00020-contigs	684859	ORAL_P-C-M_Bin_00039-contigs	625346	622549	99.9447
	ORAL_P-A-F_Bin_00026-contigs	1762101	ORAL_P-A-M_Bin_00025-contigs	1753429	1921	96.46
	ORAL_P-A-F_Bin_00026-contigs	1762101	ORAL_P-A-M_Bin_00053-contigs	902306	821360	99.7719
	ORAL_P-A-F_Bin_00026-contigs	1762101	ORAL_P-A-M_Bin_00057-contigs	713646	8296	99.868
	ORAL_P-A-F_Bin_00026-contigs	1762101	ORAL_P-B-F_Bin_00078-contigs	1305358	22249	99.0709
	ORAL_P-A-F_Bin_00026-contigs	1762101	ORAL_P-B-F_Bin_00087-contigs	1064111	512608	98.9388
	ORAL_P-A-F_Bin_00026-contigs	1762101	ORAL_T-B-F_Bin_00028-contigs	1281216	3407	98.74
	ORAL_P-A-F_Bin_00053-contigs	1028000	ORAL_P-A-M_Bin_00028-contigs	1703426	6100	99.8721
	ORAL_P-A-F_Bin_00053-contigs	1028000	ORAL_P-A-M_Bin_00035-contigs	534782	106235	99.4956
	ORAL_P-A-F_Bin_00053-contigs	1028000	ORAL_P-A-M_Bin_00040-contigs	2095067	2518	99.72
	ORAL_P-A-F_Bin_00053-contigs	1028000	ORAL_P-A-M_Bin_00050-contigs	517978	6639	99.4445
	ORAL_P-A-F_Bin_00053-contigs	1028000	ORAL_P-B-F_Bin_00047-contigs	2285332	3331	96.4
	ORAL_P-A-F_Bin_00053-contigs	1028000	ORAL_P-B-F_MAG_00005-contigs	2345564	3582	99.16
	ORAL_P-A-F_Bin_00053-contigs	1028000	ORAL_P-B-M_MAG_00012-contigs	2224875	100469	98.6838
	ORAL_P-A-F_Bin_00053-contigs	1028000	ORAL_P-C-F_Bin_00025-contigs	781505	11252	98.0345
	ORAL_P-A-F_Bin_00053-contigs	1028000	ORAL_P-C-F_Bin_00027-contigs	2216233	45880	98.9448
	ORAL_P-A-F_Bin_00053-contigs	1028000	ORAL_P-C-F_Bin_00031-contigs	994287	56485	98.9246
	ORAL_P-A-F_Bin_00053-contigs	1028000	ORAL_P-C-F_Bin_00033-contigs	1906340	3991	99.35
	ORAL_P-A-F_Bin_00053-contigs	1028000	ORAL_P-C-M_Bin_00024-contigs	1135387	49123	98.7252
	ORAL_P-A-F_Bin_00053-contigs	1028000	ORAL_P-C-M_Bin_00056-contigs	1208822	5623	99.3435
	ORAL_P-A-F_Bin_00053-contigs	1028000	ORAL_P-C-M_MAG_00009-contigs	2399838	34710	98.99
	ORAL_P-A-F_Bin_00053-contigs	1028000	ORAL_P-D-F_Bin_00028-contigs	1037190	66783	99.2585
	ORAL_P-A-F_Bin_00053-contigs	1028000	ORAL_P-D-F_MAG_00005-contigs	2772432	7561	98.2
	ORAL_P-A-F_Bin_00053-contigs	1028000	ORAL_T-A-F_MAG_00019-contigs	1904228	60501	99.3487
	ORAL_P-A-F_Bin_00053-contigs	1028000	ORAL_T-A-M_MAG_00002-contigs	2325557	21664	98.5757
	ORAL_P-A-F_Bin_00053-contigs	1028000	ORAL_T-B-F_Bin_00008-contigs	533102	4675	98.59
	ORAL_P-A-F_Bin_00053-contigs	1028000	ORAL_T-B-F_MAG_00002-contigs	1415771	3278	99.88
	ORAL_P-A-F_Bin_00053-contigs	1028000	ORAL_T-C-F_MAG_00002-contigs	2270227	20271	98.567
	ORAL_P-A-F_Bin_00053-contigs	1028000	ORAL_T-C-M_Bin_00037-contigs	736206	688	99.56
	ORAL_P-A-F_Bin_00053-contigs	1028000	ORAL_T-C-M_Bin_00039-contigs	865986	16526	98.7481
	ORAL_P-A-F_Bin_00053-contigs	1028000	ORAL_P-B-F_MAG_00033-contigs	2030244	88391	98.6778
	ORAL_P-C-F_Bin_00055-contigs	1326717	ORAL_P-A-F_Bin_00048-contigs	581171	3885	99.2
	ORAL_P-C-F_Bin_00055-contigs	1326717	ORAL_P-A-M_Bin_00025-contigs	1753429	6297	98.78
	ORAL_P-C-F_Bin_00055-contigs	1326717	ORAL_P-A-M_Bin_00058-contigs	550092	4427	94.13
	ORAL_P-C-F_Bin_00055-contigs	1326717	ORAL_P-B-F_Bin_00071-contigs	538101	15683	99.5552
	ORAL_P-C-F_Bin_00055-contigs	1326717	ORAL_P-B-F_Bin_00078-contigs	1305358	23527	99.283
	ORAL_P-C-F_Bin_00055-contigs	1326717	ORAL_P-B-F_Bin_00098-contigs	1633328	7082	97.9826
	ORAL_P-C-F_Bin_00055-contigs	1326717	ORAL_P-B-F_Bin_00102-contigs	654866	11355	97.406
	ORAL_P-C-F_Bin_00055-contigs	1326717	ORAL_P-B-M_Bin_00021-contigs	770028	14528	98.5358
	ORAL_P-C-F_Bin_00055-contigs	1326717	ORAL_P-C-M_Bin_00047-contigs	568537	11402	99.2631
	ORAL_P-C-F_Bin_00055-contigs	1326717	ORAL_P-D-F_Bin_00027-contigs	1288528	5673	95.68
	ORAL_P-C-F_Bin_00055-contigs	1326717	ORAL_P-D-F_Bin_00030-contigs	1219068	5193	95.8274
	ORAL_P-C-F_Bin_00055-contigs	1326717	ORAL_T-A-M_Bin_00038-contigs	924527	10149	99.4955
	ORAL_P-C-F_Bin_00055-contigs	1326717	ORAL_T-B-F_Bin_00033-contigs	500584	5919	98.396
	ORAL_P-C-F_Bin_00055-contigs	1326717	ORAL_T-B-M_Bin_00032-contigs	1256584	1528	98.43
	ORAL_P-C-F_Bin_00055-contigs	1326717	ORAL_T-C-F_Bin_00056-contigs	885299	4946	98.48
	ORAL_P-C-F_Bin_00055-contigs	1326717	ORAL_T-C-M_Bin_00032-contigs	582950	16826	99.9071
	ORAL_P-C-F_Bin_00055-contigs	1326717	ORAL_T-C-M_Bin_00055-contigs	820572	4821	96.95
	ORAL_P-C-F_Bin_00055-contigs	1326717	ORAL_T-C-M_Bin_00073-contigs	1035253	4919	100
	ORAL_P-C-F_Bin_00055-contigs	1326717	ORAL_T-D-F_Bin_00035-contigs	547995	5634	97.04
	ORAL_P-B-F_Bin_00056-contigs	1868944	ORAL_P-A-M_MAG_00021-contigs	2133135	2975	98.7239
	ORAL_P-B-F_Bin_00056-contigs	1868944	ORAL_P-A-M_MAG_00022-contigs	2103018	1340156	99.3851
	ORAL_P-B-F_Bin_00056-contigs	1868944	ORAL_P-B-M_MAG_00007-contigs	2662377	4295	97.28
	ORAL_P-B-F_Bin_00056-contigs	1868944	ORAL_P-C-M_Bin_00055-contigs	1855875	1089429	99.3863
	ORAL_P-B-F_Bin_00056-contigs	1868944	ORAL_P-D-F_Bin_00018-contigs	1291126	1227	99.1
	ORAL_P-B-F_Bin_00056-contigs	1868944	ORAL_P-D-F_Bin_00019-contigs	2108932	2331	99.4
	ORAL_P-B-F_Bin_00056-contigs	1868944	ORAL_T-C-M_Bin_00068-contigs	1211911	2437	95.28
	ORAL_P-B-F_Bin_00056-contigs	1868944	ORAL_P-A-F_Bin_00029-contigs	2246437	1432829	99.3756
	ORAL_P-B-F_Bin_00056-contigs	1868944	ORAL_P-A-F_Bin_00037-contigs	1791938	948	99.68
	ORAL_T-C-M_Bin_00028-contigs	1732970	ORAL_P-A-F_Bin_00019-contigs	1516727	12597	99.6034
	ORAL_T-C-M_Bin_00028-contigs	1732970	ORAL_P-A-F_Bin_00062-contigs	916875	5707	99.683
	ORAL_T-C-M_Bin_00028-contigs	1732970	ORAL_P-A-F_MAG_00008-contigs	3012827	3102	95.33
	ORAL_T-C-M_Bin_00028-contigs	1732970	ORAL_P-A-F_MAG_00013-contigs	2996173	1492397	99.4617
	ORAL_T-C-M_Bin_00028-contigs	1732970	ORAL_P-B-F_Bin_00061-contigs	1511254	2665	99.74
	ORAL_T-C-M_Bin_00028-contigs	1732970	ORAL_P-B-F_MAG_00022-contigs	2885146	1424879	99.3335
	ORAL_T-C-M_Bin_00028-contigs	1732970	ORAL_P-B-M_Bin_00024-contigs	2216919	1353	99.04
	ORAL_T-C-M_Bin_00028-contigs	1732970	ORAL_P-C-F_Bin_00035-contigs	583061	10053	99.79
	ORAL_T-C-M_Bin_00028-contigs	1732970	ORAL_P-A-M_Bin_00017-contigs	2728889	1347486	99.4329
	ORAL_P-C-M_Bin_00075-contigs	829477	ORAL_P-A-F_Bin_00043-contigs	1591788	4358	99.7908
	ORAL_P-C-M_Bin_00075-contigs	829477	ORAL_P-A-F_Bin_00046-contigs	1357471	55191	99.7615
	ORAL_P-C-M_Bin_00075-contigs	829477	ORAL_P-A-F_Bin_00059-contigs	1276367	40430	99.7093
	ORAL_P-C-M_Bin_00075-contigs	829477	ORAL_P-A-F_Bin_00062-contigs	916875	5574	99.8725
	ORAL_P-C-M_Bin_00075-contigs	829477	ORAL_P-A-F_Bin_00068-contigs	1463827	69030	99.572
	ORAL_P-C-M_Bin_00075-contigs	829477	ORAL_P-A-M_Bin_00042-contigs	679882	41648	99.5885
	ORAL_P-C-M_Bin_00075-contigs	829477	ORAL_P-A-M_Bin_00043-contigs	1394865	68470	99.552
	ORAL_P-C-M_Bin_00075-contigs	829477	ORAL_P-A-M_Bin_00047-contigs	1016300	12305	99.4956
	ORAL_P-C-M_Bin_00075-contigs	829477	ORAL_P-A-M_Bin_00048-contigs	870616	29808	99.0154
	ORAL_P-C-M_Bin_00075-contigs	829477	ORAL_P-A-M_Bin_00056-contigs	1180303	3908	99.6168
	ORAL_P-C-M_Bin_00075-contigs	829477	ORAL_P-A-M_Bin_00065-contigs	861115	2895	99.93
	ORAL_P-C-M_Bin_00075-contigs	829477	ORAL_P-A-M_MAG_00008-contigs	2076297	2712	99.74
	ORAL_P-C-M_Bin_00075-contigs	829477	ORAL_P-B-F_Bin_00043-contigs	1731686	58840	99.3366
	ORAL_P-C-M_Bin_00075-contigs	829477	ORAL_P-B-F_Bin_00061-contigs	1511254	20233	98.7161
	ORAL_P-C-M_Bin_00075-contigs	829477	ORAL_P-B-F_Bin_00080-contigs	2078955	2156	99.3
	ORAL_P-C-M_Bin_00075-contigs	829477	ORAL_P-B-F_Bin_00082-contigs	781177	2740	99.7093
	ORAL_P-C-M_Bin_00075-contigs	829477	ORAL_P-B-F_Bin_00086-contigs	1228507	4610	98.7327
	ORAL_P-C-M_Bin_00075-contigs	829477	ORAL_P-B-F_Bin_00094-contigs	1100045	43518	99.0923
	ORAL_P-C-M_Bin_00075-contigs	829477	ORAL_P-B-F_Bin_00101-contigs	828623	9200	99.3819
	ORAL_P-C-M_Bin_00075-contigs	829477	ORAL_P-B-F_MAG_00044-contigs	2789272	2091	99.14
	ORAL_P-C-M_Bin_00075-contigs	829477	ORAL_P-B-M_Bin_00037-contigs	2760310	5171	98.9578
	ORAL_P-C-M_Bin_00075-contigs	829477	ORAL_P-B-M_Bin_00039-contigs	2363692	7194	99.3649
	ORAL_P-C-M_Bin_00075-contigs	829477	ORAL_P-B-M_Bin_00045-contigs	528074	13640	99.7272
	ORAL_P-C-M_Bin_00075-contigs	829477	ORAL_P-B-M_Bin_00049-contigs	1499042	96053	99.4567
	ORAL_P-C-M_Bin_00075-contigs	829477	ORAL_P-B-M_Bin_00051-contigs	783992	56563	99.4071
	ORAL_P-C-M_Bin_00075-contigs	829477	ORAL_P-B-M_Bin_00053-contigs	521296	6682	99.5063
	ORAL_P-C-M_Bin_00075-contigs	829477	ORAL_P-B-M_Bin_00058-contigs	592513	13660	99.5949
	ORAL_P-C-M_Bin_00075-contigs	829477	ORAL_P-C-F_Bin_00030-contigs	1333959	19022	99.1497
	ORAL_P-C-M_Bin_00075-contigs	829477	ORAL_P-C-F_Bin_00041-contigs	1230252	61775	99.7763
	ORAL_P-C-M_Bin_00075-contigs	829477	ORAL_P-C-F_Bin_00043-contigs	1183612	53442	99.7431
	ORAL_P-C-M_Bin_00075-contigs	829477	ORAL_P-C-F_Bin_00050-contigs	1627475	2226	99.37
	ORAL_P-C-M_Bin_00075-contigs	829477	ORAL_P-C-F_Bin_00059-contigs	686831	14284	99.3489
	ORAL_P-C-M_Bin_00075-contigs	829477	ORAL_P-C-F_MAG_00018-contigs	2597661	2975	99.56
	ORAL_P-C-M_Bin_00075-contigs	829477	ORAL_P-D-F_Bin_00034-contigs	913363	19290	99.5344
	ORAL_P-C-M_Bin_00075-contigs	829477	ORAL_P-D-F_Bin_00041-contigs	635153	10016	98.7194
	ORAL_P-C-M_Bin_00075-contigs	829477	ORAL_T-C-F_Bin_00041-contigs	1225657	10691	98.4825
	ORAL_P-C-M_Bin_00075-contigs	829477	ORAL_T-D-F_Bin_00041-contigs	654234	2284	99.65
	ORAL_T-C-M_MAG_00002-contigs	1570902	ORAL_T-A-F_Bin_00025-contigs	2135241	12746	97.9763
	ORAL_T-C-M_MAG_00002-contigs	1570902	ORAL_T-A-F_MAG_00009-contigs	1274073	674906	97.5131
	ORAL_T-C-M_MAG_00002-contigs	1570902	ORAL_T-A-M_Bin_00011-contigs	916703	378980	98.2218
	ORAL_T-C-M_MAG_00002-contigs	1570902	ORAL_T-A-M_MAG_00004-contigs	1532418	12597	97.8505
	ORAL_T-C-M_MAG_00002-contigs	1570902	ORAL_T-B-M_Bin_00026-contigs	532481	61693	97.6917
	ORAL_T-C-M_MAG_00002-contigs	1570902	ORAL_T-C-F_Bin_00014-contigs	785066	425177	98.0457
	ORAL_T-C-M_MAG_00002-contigs	1570902	ORAL_T-C-F_Bin_00044-contigs	603676	365700	97.9279
	ORAL_T-C-M_MAG_00002-contigs	1570902	ORAL_T-D-F_MAG_00004-contigs	1632659	1252	97.2
	ORAL_T-B-M_MAG_00001-contigs	1848329	ORAL_P-A-F_Bin_00067-contigs	547981	3327	97.81
	ORAL_T-B-M_MAG_00001-contigs	1848329	ORAL_P-A-M_MAG_00002-contigs	1796363	27447	95.9228
	ORAL_T-B-M_MAG_00001-contigs	1848329	ORAL_P-B-F_Bin_00075-contigs	885544	55794	98.6606
	ORAL_T-B-M_MAG_00001-contigs	1848329	ORAL_P-C-F_Bin_00026-contigs	781319	11736	96.0907
	ORAL_T-B-M_MAG_00001-contigs	1848329	ORAL_P-C-M_Bin_00031-contigs	1045623	18865	97.2675
	ORAL_T-B-M_MAG_00001-contigs	1848329	ORAL_T-A-F_MAG_00001-contigs	1724107	254064	96.6811
	ORAL_T-B-M_MAG_00001-contigs	1848329	ORAL_T-B-F_Bin_00008-contigs	533102	2946	99.02
	ORAL_T-B-M_MAG_00001-contigs	1848329	ORAL_T-B-F_Bin_00009-contigs	1151606	21590	99.3296
	ORAL_T-B-M_MAG_00001-contigs	1848329	ORAL_T-B-F_MAG_00001-contigs	3080510	1468	99.46
	ORAL_T-B-M_MAG_00001-contigs	1848329	ORAL_T-C-F_Bin_00025-contigs	1383202	72031	97.466
	ORAL_T-B-M_MAG_00001-contigs	1848329	ORAL_T-C-M_Bin_00023-contigs	546590	17763	98.8447
	ORAL_T-B-M_MAG_00001-contigs	1848329	ORAL_T-C-M_Bin_00024-contigs	1514907	74050	97.2894
	ORAL_T-A-M_MAG_00004-contigs	1532418	ORAL_T-A-F_Bin_00030-contigs	1686159	29411	97.9064
	ORAL_T-A-M_MAG_00004-contigs	1532418	ORAL_T-A-F_MAG_00003-contigs	1571540	901348	98.2149
	ORAL_T-A-M_MAG_00004-contigs	1532418	ORAL_T-A-F_MAG_00009-contigs	1274073	24795	98.843
	ORAL_T-A-M_MAG_00004-contigs	1532418	ORAL_T-C-F_Bin_00014-contigs	785066	5616	98.984
	ORAL_T-A-M_MAG_00004-contigs	1532418	ORAL_T-C-F_Bin_00028-contigs	2016322	3010	99.93
	ORAL_T-A-M_MAG_00004-contigs	1532418	ORAL_T-C-F_Bin_00044-contigs	603676	3423	99.94
	ORAL_T-A-M_MAG_00004-contigs	1532418	ORAL_T-C-F_MAG_00009-contigs	1163699	560346	98.5825
	ORAL_T-A-M_MAG_00004-contigs	1532418	ORAL_T-C-M_MAG_00002-contigs	1570902	12596	97.8504
	ORAL_T-A-M_MAG_00004-contigs	1532418	ORAL_T-D-F_Bin_00021-contigs	1187303	9347	98.4685
	ORAL_T-A-M_MAG_00004-contigs	1532418	ORAL_T-D-F_MAG_00004-contigs	1632659	794001	97.9988
	ORAL_P-B-F_Bin_00037-contigs	684474	ORAL_P-A-F_Bin_00025-contigs	648558	13257	94.3871
	ORAL_P-B-F_Bin_00037-contigs	684474	ORAL_P-C-F_Bin_00020-contigs	684859	27492	94.8656
	ORAL_P-B-F_Bin_00037-contigs	684474	ORAL_P-A-M_Bin_00020-contigs	645247	20310	93.9716
	ORAL_P-B-F_Bin_00037-contigs	684474	ORAL_P-C-M_Bin_00039-contigs	625346	25721	95.4702
	ORAL_P-C-F_Bin_00034-contigs	1336600	ORAL_P-B-F_Bin_00078-contigs	1305358	679748	99.6004
	ORAL_P-C-F_Bin_00034-contigs	1336600	ORAL_P-B-F_Bin_00087-contigs	1064111	28271	99.7882
	ORAL_P-C-F_Bin_00034-contigs	1336600	ORAL_P-B-F_Bin_00098-contigs	1633328	3961	100
	ORAL_P-C-F_Bin_00034-contigs	1336600	ORAL_P-B-F_Bin_00102-contigs	654866	20410	99.6781
	ORAL_P-C-F_Bin_00034-contigs	1336600	ORAL_T-B-F_Bin_00013-contigs	1690993	3642	99.2062
	ORAL_P-C-F_Bin_00034-contigs	1336600	ORAL_T-B-F_Bin_00034-contigs	838341	40129	98.8716
	ORAL_P-C-F_Bin_00034-contigs	1336600	ORAL_T-B-F_Bin_00036-contigs	944942	13183	99.847
	ORAL_P-C-F_Bin_00034-contigs	1336600	ORAL_T-B-F_Bin_00037-contigs	714568	2871	99.86
	ORAL_P-C-F_Bin_00034-contigs	1336600	ORAL_T-B-M_Bin_00039-contigs	795963	4107	91.5
	ORAL_P-C-F_Bin_00034-contigs	1336600	ORAL_T-C-F_Bin_00053-contigs	628484	3090	95.79
	ORAL_P-C-F_Bin_00034-contigs	1336600	ORAL_T-C-F_Bin_00056-contigs	885299	2375	99.71
	ORAL_P-C-F_Bin_00034-contigs	1336600	ORAL_T-C-M_Bin_00045-contigs	1300118	109427	97.5908
	ORAL_P-C-F_Bin_00034-contigs	1336600	ORAL_T-C-M_Bin_00055-contigs	820572	10667	95.3142
	ORAL_P-C-F_Bin_00034-contigs	1336600	ORAL_T-D-F_Bin_00035-contigs	547995	4623	96.98
	ORAL_P-C-F_Bin_00034-contigs	1336600	ORAL_T-D-F_Bin_00040-contigs	744866	1655	99.58
	ORAL_T-C-M_Bin_00049-contigs	1344496	ORAL_P-A-F_Bin_00035-contigs	1871834	116532	97.4057
	ORAL_T-C-M_Bin_00049-contigs	1344496	ORAL_P-A-M_Bin_00026-contigs	1325806	3359	95.07
	ORAL_T-C-M_Bin_00049-contigs	1344496	ORAL_T-B-F_Bin_00017-contigs	2066376	1173978	99.5651
	ORAL_T-C-M_Bin_00049-contigs	1344496	ORAL_T-B-F_Bin_00025-contigs	661610	8533	99.9405
	ORAL_T-C-M_Bin_00049-contigs	1344496	ORAL_T-B-M_Bin_00034-contigs	929579	29953	97.0088
	ORAL_T-C-M_Bin_00049-contigs	1344496	ORAL_T-C-F_Bin_00049-contigs	529000	8254	97.0137
	ORAL_T-C-M_Bin_00049-contigs	1344496	ORAL_P-A-M_Bin_00066-contigs	545647	30124	98.1897
	ORAL_T-C-M_Bin_00049-contigs	1344496	ORAL_P-B-F_Bin_00067-contigs	1236868	691293	99.6082
	ORAL_T-C-M_Bin_00049-contigs	1344496	ORAL_T-B-F_Bin_00032-contigs	904291	9193	99.52
	ORAL_P-B-F_Bin_00042-contigs	2824379	ORAL_P-A-F_Bin_00034-contigs	2599129	1548880	99.2168
	ORAL_P-B-F_Bin_00042-contigs	2824379	ORAL_P-A-F_Bin_00041-contigs	972990	43449	99.4282
	ORAL_P-B-F_Bin_00042-contigs	2824379	ORAL_P-A-M_Bin_00023-contigs	2766702	1029702	98.7242
	ORAL_P-B-F_Bin_00042-contigs	2824379	ORAL_P-C-M_Bin_00038-contigs	3010518	1289954	98.4229
	ORAL_P-B-F_Bin_00042-contigs	2824379	ORAL_P-C-M_Bin_00086-contigs	592360	3684	98.97
	ORAL_P-B-F_Bin_00042-contigs	2824379	ORAL_P-B-M_Bin_00043-contigs	1644955	1248700	99.8139
	ORAL_P-C-F_Bin_00041-contigs	1230252	ORAL_P-A-F_Bin_00046-contigs	1357471	118971	99.1924
	ORAL_P-C-F_Bin_00041-contigs	1230252	ORAL_P-A-F_Bin_00059-contigs	1276367	44134	99.3344
	ORAL_P-C-F_Bin_00041-contigs	1230252	ORAL_P-A-F_Bin_00062-contigs	916875	2973	98.76
	ORAL_P-C-F_Bin_00041-contigs	1230252	ORAL_P-A-F_Bin_00068-contigs	1463827	85357	99.4589
	ORAL_P-C-F_Bin_00041-contigs	1230252	ORAL_P-A-M_Bin_00042-contigs	679882	60436	99.4686
	ORAL_P-C-F_Bin_00041-contigs	1230252	ORAL_P-A-M_Bin_00043-contigs	1394865	86198	99.2248
	ORAL_P-C-F_Bin_00041-contigs	1230252	ORAL_P-A-M_Bin_00047-contigs	1016300	2934	98.47
	ORAL_P-C-F_Bin_00041-contigs	1230252	ORAL_P-B-F_Bin_00043-contigs	1731686	76231	99.1625
	ORAL_P-C-F_Bin_00041-contigs	1230252	ORAL_P-B-F_Bin_00086-contigs	1228507	8879	99.2916
	ORAL_P-C-F_Bin_00041-contigs	1230252	ORAL_P-B-F_Bin_00094-contigs	1100045	14382	98.7672
	ORAL_P-C-F_Bin_00041-contigs	1230252	ORAL_P-B-F_Bin_00101-contigs	828623	4577	98.7998
	ORAL_P-C-F_Bin_00041-contigs	1230252	ORAL_P-B-M_Bin_00045-contigs	528074	62734	99.4025
	ORAL_P-C-F_Bin_00041-contigs	1230252	ORAL_P-B-M_Bin_00049-contigs	1499042	121358	99.4823
	ORAL_P-C-F_Bin_00041-contigs	1230252	ORAL_P-B-M_Bin_00051-contigs	783992	40755	99.5049
	ORAL_P-C-F_Bin_00041-contigs	1230252	ORAL_P-B-M_Bin_00053-contigs	521296	1402	99.64
	ORAL_P-C-F_Bin_00041-contigs	1230252	ORAL_P-B-M_Bin_00055-contigs	636188	3495	99.66
	ORAL_P-C-F_Bin_00041-contigs	1230252	ORAL_P-B-M_Bin_00058-contigs	592513	10898	99.7979
	ORAL_P-C-F_Bin_00041-contigs	1230252	ORAL_P-C-M_Bin_00075-contigs	829477	61785	99.7747
	ORAL_P-C-F_Bin_00041-contigs	1230252	ORAL_P-D-F_Bin_00034-contigs	913363	42532	98.9422
	ORAL_P-C-F_Bin_00041-contigs	1230252	ORAL_P-D-F_Bin_00035-contigs	534297	2379	99.12
	ORAL_P-C-F_Bin_00041-contigs	1230252	ORAL_P-D-F_Bin_00041-contigs	635153	10306	98.6847
	ORAL_P-C-F_Bin_00041-contigs	1230252	ORAL_T-D-F_Bin_00041-contigs	654234	5404	99.3136
	ORAL_P-A-F_Bin_00047-contigs	1493477	ORAL_P-A-M_Bin_00025-contigs	1753429	2952	99.59
	ORAL_P-A-F_Bin_00047-contigs	1493477	ORAL_P-A-M_MAG_00011-contigs	2052421	32158	98.2041
	ORAL_P-A-F_Bin_00047-contigs	1493477	ORAL_P-C-M_Bin_00050-contigs	782687	12016	98.2955
	ORAL_P-A-F_Bin_00047-contigs	1493477	ORAL_P-C-M_Bin_00078-contigs	708326	2203	98.32
	ORAL_P-A-F_Bin_00047-contigs	1493477	ORAL_P-D-F_MAG_00016-contigs	1760486	2952	99.59
	ORAL_P-A-F_Bin_00047-contigs	1493477	ORAL_T-B-M_Bin_00024-contigs	805754	2381	99.03
	ORAL_P-B-F_MAG_00009-contigs	2249752	ORAL_P-C-M_MAG_00004-contigs	2680043	1647112	98.2673
	ORAL_P-B-F_MAG_00009-contigs	2249752	ORAL_T-C-F_MAG_00003-contigs	2328978	10333	96.9399
	ORAL_P-D-F_MAG_00003-contigs	2146142	ORAL_P-A-F_Bin_00035-contigs	1871834	10005	98.4717
	ORAL_P-D-F_MAG_00003-contigs	2146142	ORAL_P-A-M_Bin_00052-contigs	770086	9349	96.5296
	ORAL_P-D-F_MAG_00003-contigs	2146142	ORAL_P-A-M_MAG_00009-contigs	1684040	493635	97.3034
	ORAL_P-D-F_MAG_00003-contigs	2146142	ORAL_P-B-F_MAG_00004-contigs	2252373	903558	96.9149
	ORAL_P-D-F_MAG_00003-contigs	2146142	ORAL_P-B-M_Bin_00040-contigs	1615550	1574	98.92
	ORAL_P-D-F_MAG_00003-contigs	2146142	ORAL_P-C-F_Bin_00016-contigs	733991	295797	98.1107
	ORAL_P-D-F_MAG_00003-contigs	2146142	ORAL_P-C-F_Bin_00029-contigs	1412281	2176	95.18
	ORAL_P-D-F_MAG_00003-contigs	2146142	ORAL_P-C-M_Bin_00052-contigs	816042	319923	98.0864
	ORAL_P-D-F_MAG_00003-contigs	2146142	ORAL_P-B-M_MAG_00028-contigs	2292487	832140	96.9412
	ORAL_P-A-M_Bin_00067-contigs	866656	ORAL_P-A-F_Bin_00058-contigs	1735748	3442	96.488
	ORAL_P-A-M_Bin_00067-contigs	866656	ORAL_P-B-F_Bin_00063-contigs	1516308	430217	99.2472
	ORAL_P-A-M_Bin_00067-contigs	866656	ORAL_P-B-F_Bin_00108-contigs	595047	2073	93.4
	ORAL_P-A-M_Bin_00067-contigs	866656	ORAL_P-B-M_Bin_00042-contigs	737165	11413	99.6237
	ORAL_P-A-M_Bin_00067-contigs	866656	ORAL_P-B-M_Bin_00054-contigs	809262	2938	97.58
	ORAL_P-A-M_Bin_00067-contigs	866656	ORAL_P-B-M_MAG_00023-contigs	2208095	3743	99.76
	ORAL_P-A-M_Bin_00067-contigs	866656	ORAL_P-C-F_Bin_00017-contigs	645486	3065	99.64
	ORAL_P-A-M_Bin_00067-contigs	866656	ORAL_P-C-F_MAG_00013-contigs	3045728	13698	97.6603
	ORAL_P-A-M_Bin_00067-contigs	866656	ORAL_P-C-M_Bin_00083-contigs	1469988	259870	98.8439
	ORAL_P-A-M_Bin_00067-contigs	866656	ORAL_P-D-F_Bin_00021-contigs	2720726	9507	97.1532
	ORAL_P-A-M_Bin_00067-contigs	866656	ORAL_T-A-M_Bin_00019-contigs	2297599	3730	95.61
	ORAL_P-A-M_Bin_00067-contigs	866656	ORAL_T-B-F_MAG_00001-contigs	3080510	1167	98.54
	ORAL_P-A-M_Bin_00067-contigs	866656	ORAL_T-C-F_Bin_00034-contigs	866602	8395	96.4
	ORAL_P-A-M_Bin_00067-contigs	866656	ORAL_T-C-M_Bin_00040-contigs	866598	5710	98.67
	ORAL_P-A-M_Bin_00067-contigs	866656	ORAL_P-B-M_Bin_00059-contigs	1297175	292922	99.2261
	ORAL_P-A-M_Bin_00067-contigs	866656	ORAL_T-C-M_MAG_00005-contigs	2668647	2908	99
	ORAL_P-C-M_Bin_00061-contigs	567119	ORAL_P-A-F_Bin_00039-contigs	1422003	11817	97.0697
	ORAL_P-C-M_Bin_00061-contigs	567119	ORAL_P-A-M_Bin_00014-contigs	1915016	5603	96.48
	ORAL_P-C-M_Bin_00061-contigs	567119	ORAL_P-B-M_Bin_00016-contigs	1761998	5435	97.0852
	ORAL_P-C-M_Bin_00061-contigs	567119	ORAL_P-C-F_Bin_00017-contigs	645486	14382	97.9681
	ORAL_P-C-M_Bin_00061-contigs	567119	ORAL_T-C-F_Bin_00047-contigs	1174808	2693	90.09
	ORAL_P-C-M_Bin_00061-contigs	567119	ORAL_T-C-M_Bin_00066-contigs	647884	4123	91.0836
	ORAL_P-C-M_Bin_00028-contigs	670449	ORAL_P-A-F_MAG_00004-contigs	1484277	2675	98.69
	ORAL_P-C-M_Bin_00028-contigs	670449	ORAL_P-A-M_Bin_00024-contigs	535073	4865	96.28
	ORAL_P-C-M_Bin_00028-contigs	670449	ORAL_P-A-M_MAG_00006-contigs	1739601	136805	98.5954
	ORAL_P-C-M_Bin_00028-contigs	670449	ORAL_P-B-F_Bin_00024-contigs	1830519	154768	98.1813
	ORAL_P-C-M_Bin_00028-contigs	670449	ORAL_P-B-F_Bin_00070-contigs	558393	14341	98.8294
	ORAL_P-C-M_Bin_00028-contigs	670449	ORAL_P-B-F_MAG_00017-contigs	2192414	6323	98.8125
	ORAL_P-C-M_Bin_00028-contigs	670449	ORAL_P-D-F_Bin_00014-contigs	1620319	129246	98.3727
	ORAL_P-C-M_Bin_00028-contigs	670449	ORAL_P-D-F_Bin_00030-contigs	1219068	2494	97.9
	ORAL_T-A-F_MAG_00018-contigs	1123585	ORAL_T-B-M_MAG_00004-contigs	1736330	758349	98.7438
	ORAL_T-A-F_MAG_00018-contigs	1123585	ORAL_T-C-F_MAG_00005-contigs	1285248	564013	98.9122
	ORAL_T-A-F_MAG_00018-contigs	1123585	ORAL_T-C-M_Bin_00046-contigs	692054	248509	98.821
	ORAL_T-C-M_Bin_00075-contigs	978747	ORAL_T-C-F_Bin_00059-contigs	531084	9239	99.9779
	ORAL_P-B-M_MAG_00015-contigs	1995092	ORAL_P-A-F_MAG_00024-contigs	1857508	1237735	98.6438
	ORAL_P-B-M_MAG_00015-contigs	1995092	ORAL_P-A-M_Bin_00032-contigs	975604	598216	99.1772
	ORAL_P-B-M_MAG_00015-contigs	1995092	ORAL_P-B-F_Bin_00077-contigs	846562	796871	99.5797
	ORAL_P-B-M_MAG_00015-contigs	1995092	ORAL_P-C-M_Bin_00066-contigs	541695	303516	99.2479
	ORAL_T-D-F_Bin_00029-contigs	704066	ORAL_T-A-F_Bin_00029-contigs	1917426	14462	98.6539
	ORAL_T-D-F_Bin_00029-contigs	704066	ORAL_T-B-F_Bin_00030-contigs	767826	3688	98.02
	ORAL_T-D-F_Bin_00029-contigs	704066	ORAL_T-B-M_Bin_00019-contigs	1301054	63674	98.9194
	ORAL_T-D-F_Bin_00029-contigs	704066	ORAL_T-C-F_Bin_00031-contigs	1368106	2792	99.61
	ORAL_T-D-F_Bin_00029-contigs	704066	ORAL_T-C-F_Bin_00046-contigs	657448	54863	98.3572
	ORAL_T-D-F_Bin_00029-contigs	704066	ORAL_T-C-M_Bin_00042-contigs	1358676	2557	99.69
	ORAL_T-D-F_Bin_00029-contigs	704066	ORAL_T-C-M_Bin_00059-contigs	913386	54251	99.0193
	ORAL_T-D-F_Bin_00029-contigs	704066	ORAL_T-C-M_Bin_00063-contigs	1086054	10949	99.0336
	ORAL_T-B-F_Bin_00023-contigs	1676294	ORAL_T-A-F_Bin_00034-contigs	599948	5637	98.6835
	ORAL_T-B-F_Bin_00023-contigs	1676294	ORAL_T-A-M_Bin_00028-contigs	1324188	2521	98.12
	ORAL_T-B-F_Bin_00023-contigs	1676294	ORAL_T-A-M_Bin_00033-contigs	1458160	4716	99.1077
	ORAL_T-B-F_Bin_00023-contigs	1676294	ORAL_T-B-M_Bin_00031-contigs	1229125	26088	99.6326
	ORAL_T-B-F_Bin_00023-contigs	1676294	ORAL_T-B-M_Bin_00033-contigs	964229	61107	99.8838
	ORAL_T-B-F_Bin_00023-contigs	1676294	ORAL_T-B-M_Bin_00037-contigs	606800	57774	99.7869
	ORAL_T-B-F_Bin_00023-contigs	1676294	ORAL_T-C-F_Bin_00038-contigs	788870	2846	98.63
	ORAL_T-B-F_Bin_00023-contigs	1676294	ORAL_T-C-F_Bin_00045-contigs	1303448	8984	96.2957
	ORAL_T-B-F_Bin_00023-contigs	1676294	ORAL_T-C-F_Bin_00050-contigs	559656	4428	98.2
	ORAL_T-B-F_Bin_00023-contigs	1676294	ORAL_T-C-M_Bin_00048-contigs	2117776	2885	98.02
	ORAL_T-B-F_Bin_00023-contigs	1676294	ORAL_T-B-M_Bin_00036-contigs	771696	14991	99.9127
	ORAL_T-B-F_Bin_00023-contigs	1676294	ORAL_T-C-F_Bin_00035-contigs	1328255	13451	98.8298
	ORAL_T-C-F_Bin_00020-contigs	1355014	ORAL_P-C-M_Bin_00064-contigs	1130652	3190	98.29
	ORAL_T-C-F_Bin_00020-contigs	1355014	ORAL_T-B-F_Bin_00007-contigs	1823673	6546	99.62
	ORAL_T-C-F_Bin_00020-contigs	1355014	ORAL_T-B-F_Bin_00020-contigs	783054	4326	99.4
	ORAL_T-C-F_Bin_00020-contigs	1355014	ORAL_T-B-F_Bin_00022-contigs	1151371	187975	98.5602
	ORAL_T-C-F_Bin_00020-contigs	1355014	ORAL_T-B-F_Bin_00024-contigs	1437905	55242	98.8127
	ORAL_T-A-F_Bin_00026-contigs	2043393	ORAL_P-C-M_Bin_00050-contigs	782687	3493	97.37
	ORAL_T-A-F_Bin_00026-contigs	2043393	ORAL_T-A-M_MAG_00006-contigs	2217603	12199	98.5934
	ORAL_T-A-F_Bin_00026-contigs	2043393	ORAL_T-B-M_Bin_00017-contigs	1689690	16934	94.8705
	ORAL_T-A-F_Bin_00026-contigs	2043393	ORAL_T-B-M_Bin_00026-contigs	532481	3430	99.33
	ORAL_T-A-F_Bin_00026-contigs	2043393	ORAL_T-C-M_Bin_00018-contigs	1249782	3029	99.11
	ORAL_T-A-F_Bin_00026-contigs	2043393	ORAL_T-D-F_Bin_00021-contigs	1187303	7921	97.5152
	ORAL_P-B-F_Bin_00080-contigs	2078955	ORAL_P-A-M_Bin_00043-contigs	1394865	1934	99.53
	ORAL_P-B-F_Bin_00080-contigs	2078955	ORAL_P-A-M_Bin_00048-contigs	870616	14369	99.2847
	ORAL_P-B-F_Bin_00080-contigs	2078955	ORAL_P-A-M_Bin_00059-contigs	1258118	352704	98.5689
	ORAL_P-B-F_Bin_00080-contigs	2078955	ORAL_P-B-M_Bin_00037-contigs	2760310	1841960	99.7973
	ORAL_P-B-F_Bin_00080-contigs	2078955	ORAL_P-B-M_Bin_00039-contigs	2363692	11514	99.8027
	ORAL_P-B-F_Bin_00080-contigs	2078955	ORAL_P-B-M_Bin_00049-contigs	1499042	2590	99.54
	ORAL_P-B-F_Bin_00080-contigs	2078955	ORAL_P-B-M_Bin_00053-contigs	521296	2625	99.73
	ORAL_P-B-F_Bin_00080-contigs	2078955	ORAL_P-B-M_Bin_00060-contigs	623332	26236	99.9375
	ORAL_P-B-F_Bin_00080-contigs	2078955	ORAL_P-C-M_Bin_00075-contigs	829477	2156	99.3
	ORAL_P-B-F_Bin_00080-contigs	2078955	ORAL_P-C-M_Bin_00076-contigs	1124911	121153	98.3401
	ORAL_T-C-F_Bin_00041-contigs	1225657	ORAL_P-A-F_Bin_00046-contigs	1357471	29586	98.9478
	ORAL_T-C-F_Bin_00041-contigs	1225657	ORAL_P-A-F_Bin_00059-contigs	1276367	18596	99.3075
	ORAL_T-C-F_Bin_00041-contigs	1225657	ORAL_P-A-F_Bin_00068-contigs	1463827	14710	99.0626
	ORAL_T-C-F_Bin_00041-contigs	1225657	ORAL_P-A-M_Bin_00042-contigs	679882	7031	98.0744
	ORAL_T-C-F_Bin_00041-contigs	1225657	ORAL_P-A-M_Bin_00043-contigs	1394865	36847	99.3956
	ORAL_T-C-F_Bin_00041-contigs	1225657	ORAL_P-B-F_Bin_00043-contigs	1731686	73888	98.709
	ORAL_T-C-F_Bin_00041-contigs	1225657	ORAL_P-B-F_Bin_00061-contigs	1511254	9991	98.897
	ORAL_T-C-F_Bin_00041-contigs	1225657	ORAL_P-B-F_Bin_00094-contigs	1100045	47603	98.9438
	ORAL_T-C-F_Bin_00041-contigs	1225657	ORAL_P-B-F_Bin_00101-contigs	828623	23675	99.2053
	ORAL_T-C-F_Bin_00041-contigs	1225657	ORAL_P-B-M_Bin_00049-contigs	1499042	2773	99.13
	ORAL_T-C-F_Bin_00041-contigs	1225657	ORAL_P-B-M_Bin_00051-contigs	783992	7477	99.4
	ORAL_T-C-F_Bin_00041-contigs	1225657	ORAL_P-C-M_Bin_00075-contigs	829477	10690	98.482
	ORAL_T-C-F_Bin_00041-contigs	1225657	ORAL_T-C-M_Bin_00072-contigs	617361	3501	99.91
	ORAL_T-C-F_Bin_00041-contigs	1225657	ORAL_T-D-F_Bin_00041-contigs	654234	11633	98.6379
	ORAL_T-B-F_Bin_00042-contigs	575742	ORAL_P-C-F_Bin_00063-contigs	580068	3013	99.24
	ORAL_T-B-F_Bin_00042-contigs	575742	ORAL_P-C-M_Bin_00087-contigs	831086	2458	99.19
	ORAL_P-B-F_Bin_00101-contigs	828623	ORAL_P-A-F_Bin_00046-contigs	1357471	22365	99.1291
	ORAL_P-B-F_Bin_00101-contigs	828623	ORAL_P-A-F_Bin_00059-contigs	1276367	46327	99.0406
	ORAL_P-B-F_Bin_00101-contigs	828623	ORAL_P-A-F_Bin_00062-contigs	916875	1361	99.85
	ORAL_P-B-F_Bin_00101-contigs	828623	ORAL_P-A-F_Bin_00068-contigs	1463827	58456	99.2642
	ORAL_P-B-F_Bin_00101-contigs	828623	ORAL_P-A-M_Bin_00042-contigs	679882	5805	99.7918
	ORAL_P-B-F_Bin_00101-contigs	828623	ORAL_P-A-M_Bin_00043-contigs	1394865	53461	99.3469
	ORAL_P-B-F_Bin_00101-contigs	828623	ORAL_P-A-M_Bin_00048-contigs	870616	10027	99.4897
	ORAL_P-B-F_Bin_00101-contigs	828623	ORAL_P-A-M_Bin_00056-contigs	1180303	73305	99.507
	ORAL_P-B-F_Bin_00101-contigs	828623	ORAL_P-A-M_MAG_00008-contigs	2076297	3617	99.6943
	ORAL_P-B-F_Bin_00101-contigs	828623	ORAL_P-B-M_Bin_00037-contigs	2760310	2594	99.92
	ORAL_P-B-F_Bin_00101-contigs	828623	ORAL_P-B-M_Bin_00049-contigs	1499042	26609	99.7861
	ORAL_P-B-F_Bin_00101-contigs	828623	ORAL_P-B-M_Bin_00051-contigs	783992	12249	99.816
	ORAL_P-B-F_Bin_00101-contigs	828623	ORAL_P-B-M_Bin_00060-contigs	623332	3789	97.95
	ORAL_P-B-F_Bin_00101-contigs	828623	ORAL_P-C-F_Bin_00041-contigs	1230252	4572	98.8162
	ORAL_P-B-F_Bin_00101-contigs	828623	ORAL_P-C-F_Bin_00043-contigs	1183612	8039	98.6555
	ORAL_P-B-F_Bin_00101-contigs	828623	ORAL_P-C-F_Bin_00050-contigs	1627475	5438	99.8708
	ORAL_P-B-F_Bin_00101-contigs	828623	ORAL_P-C-F_Bin_00059-contigs	686831	15922	98.7208
	ORAL_P-B-F_Bin_00101-contigs	828623	ORAL_P-C-M_Bin_00075-contigs	829477	9199	99.3819
	ORAL_P-B-F_Bin_00101-contigs	828623	ORAL_P-C-M_Bin_00076-contigs	1124911	2674	99.44
	ORAL_P-B-F_Bin_00101-contigs	828623	ORAL_P-D-F_Bin_00029-contigs	1445220	9670	99.559
	ORAL_P-B-F_Bin_00101-contigs	828623	ORAL_P-D-F_Bin_00034-contigs	913363	19856	99.1451
	ORAL_P-B-F_Bin_00101-contigs	828623	ORAL_P-D-F_Bin_00035-contigs	534297	25513	99.2709
	ORAL_P-B-F_Bin_00101-contigs	828623	ORAL_P-D-F_Bin_00041-contigs	635153	20248	98.544
	ORAL_P-B-F_Bin_00101-contigs	828623	ORAL_T-C-F_Bin_00041-contigs	1225657	23676	99.2053
	ORAL_P-B-F_Bin_00101-contigs	828623	ORAL_T-C-M_Bin_00058-contigs	776331	33542	99.2065
	ORAL_T-D-F_MAG_00003-contigs	2027003	ORAL_T-A-M_MAG_00005-contigs	1733193	1482190	99.2686
	ORAL_T-D-F_MAG_00003-contigs	2027003	ORAL_T-C-F_Bin_00046-contigs	657448	2522	98.54
	ORAL_T-D-F_MAG_00003-contigs	2027003	ORAL_T-C-F_MAG_00004-contigs	1928742	1591323	99.2174
	ORAL_T-D-F_MAG_00003-contigs	2027003	ORAL_T-C-M_Bin_00027-contigs	662480	508873	99.3298
	ORAL_T-C-M_Bin_00061-contigs	626518	ORAL_T-A-F_Bin_00034-contigs	599948	4202	96.86
	ORAL_T-C-M_Bin_00061-contigs	626518	ORAL_T-A-M_Bin_00028-contigs	1324188	8274	98.8408
	ORAL_T-C-M_Bin_00061-contigs	626518	ORAL_T-A-M_Bin_00030-contigs	544136	2295	98.91
	ORAL_T-C-M_Bin_00061-contigs	626518	ORAL_T-A-M_Bin_00033-contigs	1458160	14241	99.4618
	ORAL_T-C-M_Bin_00061-contigs	626518	ORAL_T-A-M_Bin_00037-contigs	718639	3235	98.32
	ORAL_T-C-M_Bin_00061-contigs	626518	ORAL_T-B-F_Bin_00026-contigs	1102847	3670	99.35
	ORAL_T-C-M_Bin_00061-contigs	626518	ORAL_T-B-M_Bin_00033-contigs	964229	3435	99.13
	ORAL_T-C-M_Bin_00061-contigs	626518	ORAL_T-B-M_Bin_00037-contigs	606800	2162	98.75
	ORAL_T-C-M_Bin_00061-contigs	626518	ORAL_T-C-F_Bin_00038-contigs	788870	24883	99.8563
	ORAL_T-C-M_Bin_00061-contigs	626518	ORAL_T-C-F_Bin_00045-contigs	1303448	23386	99.9238
	ORAL_T-C-M_Bin_00061-contigs	626518	ORAL_T-C-F_Bin_00050-contigs	559656	57986	99.767
	ORAL_T-C-M_Bin_00061-contigs	626518	ORAL_T-B-M_Bin_00036-contigs	771696	1638	99.27
	ORAL_T-C-M_Bin_00061-contigs	626518	ORAL_T-C-F_Bin_00048-contigs	739594	2758	99.93
	ORAL_P-B-M_MAG_00001-contigs	2164425	ORAL_P-A-F_Bin_00023-contigs	1744135	717	98.47
	ORAL_P-B-M_MAG_00001-contigs	2164425	ORAL_P-A-F_Bin_00066-contigs	523045	5233	96.6213
	ORAL_P-B-M_MAG_00001-contigs	2164425	ORAL_P-A-F_Bin_00073-contigs	614515	2875	94.52
	ORAL_P-B-M_MAG_00001-contigs	2164425	ORAL_P-B-F_Bin_00083-contigs	774282	2592	99.96
	ORAL_P-B-M_MAG_00001-contigs	2164425	ORAL_P-B-F_Bin_00093-contigs	783940	648712	99.5652
	ORAL_P-C-M_MAG_00002-contigs	3001058	ORAL_P-A-F_Bin_00019-contigs	1516727	169937	98.1586
	ORAL_P-C-M_MAG_00002-contigs	3001058	ORAL_P-B-F_MAG_00001-contigs	3019386	1254018	98.0446
	ORAL_P-A-M_MAG_00004-contigs	2101231	ORAL_P-A-F_Bin_00023-contigs	1744135	1431400	99.7454
	ORAL_P-A-M_MAG_00004-contigs	2101231	ORAL_P-A-F_MAG_00007-contigs	1507613	4090	99.49
	ORAL_P-A-M_MAG_00004-contigs	2101231	ORAL_P-B-F_Bin_00038-contigs	1800373	78255	96.9653
	ORAL_P-A-M_MAG_00004-contigs	2101231	ORAL_P-C-M_Bin_00027-contigs	1271645	28470	97.4568
	ORAL_P-A-M_MAG_00004-contigs	2101231	ORAL_P-C-M_Bin_00054-contigs	1223085	1174	99.66
	ORAL_T-A-F_Bin_00032-contigs	716769	ORAL_P-A-F_MAG_00005-contigs	2215588	12414	99.6958
	ORAL_T-A-F_Bin_00032-contigs	716769	ORAL_P-A-M_Bin_00027-contigs	2010198	48226	99.3889
	ORAL_T-A-F_Bin_00032-contigs	716769	ORAL_P-B-F_MAG_00008-contigs	2154890	10038	99.1384
	ORAL_T-A-F_Bin_00032-contigs	716769	ORAL_P-C-F_Bin_00060-contigs	597826	2666	98.24
	ORAL_T-A-F_Bin_00032-contigs	716769	ORAL_T-A-M_Bin_00010-contigs	1358311	68296	99.3971
	ORAL_T-A-F_Bin_00032-contigs	716769	ORAL_T-B-M_MAG_00003-contigs	2222576	35015	98.4928
	ORAL_T-A-F_Bin_00032-contigs	716769	ORAL_T-D-F_MAG_00005-contigs	2267358	38813	98.8544
	ORAL_T-A-F_Bin_00032-contigs	716769	ORAL_P-B-M_MAG_00011-contigs	2145542	12691	99.215
	ORAL_T-A-F_Bin_00032-contigs	716769	ORAL_T-B-F_Bin_00024-contigs	1437905	1243	99.44
	ORAL_T-C-F_Bin_00034-contigs	866602	ORAL_P-A-F_Bin_00018-contigs	2282665	58038	98.5427
	ORAL_T-C-F_Bin_00034-contigs	866602	ORAL_P-A-F_MAG_00003-contigs	2421969	2696	99.15
	ORAL_T-C-F_Bin_00034-contigs	866602	ORAL_P-A-M_Bin_00028-contigs	1703426	1368	98.39
	ORAL_T-C-F_Bin_00034-contigs	866602	ORAL_P-A-M_Bin_00067-contigs	866656	8395	96.4
	ORAL_T-C-F_Bin_00034-contigs	866602	ORAL_P-B-F_Bin_00063-contigs	1516308	3124	99.36
	ORAL_T-C-F_Bin_00034-contigs	866602	ORAL_P-B-F_Bin_00081-contigs	937233	5837	98.9391
	ORAL_T-C-F_Bin_00034-contigs	866602	ORAL_P-B-F_Bin_00089-contigs	893036	10230	98.6531
	ORAL_T-C-F_Bin_00034-contigs	866602	ORAL_P-C-M_MAG_00032-contigs	2669452	63111	98.2058
	ORAL_T-C-F_Bin_00034-contigs	866602	ORAL_P-D-F_MAG_00005-contigs	2772432	16276	98.46
	ORAL_T-C-F_Bin_00034-contigs	866602	ORAL_T-A-F_Bin_00031-contigs	1545708	10614	98.9907
	ORAL_T-C-F_Bin_00034-contigs	866602	ORAL_T-A-F_MAG_00006-contigs	2667589	4766	97.503
	ORAL_T-C-F_Bin_00034-contigs	866602	ORAL_T-A-M_Bin_00014-contigs	1758211	19826	99.8378
	ORAL_T-C-F_Bin_00034-contigs	866602	ORAL_T-A-M_Bin_00015-contigs	620523	6598	99.1818
	ORAL_T-C-F_Bin_00034-contigs	866602	ORAL_T-B-F_Bin_00020-contigs	783054	40445	98.8115
	ORAL_T-C-F_Bin_00034-contigs	866602	ORAL_T-C-M_Bin_00040-contigs	866598	15900	99.5075
	ORAL_T-C-F_Bin_00034-contigs	866602	ORAL_T-C-M_Bin_00064-contigs	569721	69501	99.6521
	ORAL_T-C-F_Bin_00034-contigs	866602	ORAL_T-C-M_Bin_00066-contigs	647884	14059	99.7879
	ORAL_T-C-F_Bin_00034-contigs	866602	ORAL_T-C-M_MAG_00003-contigs	2432324	5624	99.96
	ORAL_T-C-F_Bin_00034-contigs	866602	ORAL_T-B-F_Bin_00024-contigs	1437905	2594	98.92
	ORAL_T-C-F_Bin_00034-contigs	866602	ORAL_T-C-M_MAG_00005-contigs	2668647	11036	99.8994
	ORAL_T-B-F_Bin_00037-contigs	714568	ORAL_P-B-F_Bin_00078-contigs	1305358	5562	99.9506
	ORAL_T-B-F_Bin_00037-contigs	714568	ORAL_P-B-F_Bin_00098-contigs	1633328	17646	99.9394
	ORAL_T-B-F_Bin_00037-contigs	714568	ORAL_P-B-F_Bin_00102-contigs	654866	43886	99.8762
	ORAL_T-B-F_Bin_00037-contigs	714568	ORAL_P-C-F_Bin_00034-contigs	1336600	2870	99.86
	ORAL_T-B-F_Bin_00037-contigs	714568	ORAL_P-C-F_Bin_00054-contigs	552176	4263	99.7406
	ORAL_T-B-F_Bin_00037-contigs	714568	ORAL_P-C-F_Bin_00056-contigs	751962	1629	99.94
	ORAL_T-B-F_Bin_00037-contigs	714568	ORAL_P-D-F_Bin_00030-contigs	1219068	6344	99.1844
	ORAL_T-B-F_Bin_00037-contigs	714568	ORAL_T-A-M_Bin_00038-contigs	924527	30137	99.3642
	ORAL_T-B-F_Bin_00037-contigs	714568	ORAL_T-B-M_Bin_00032-contigs	1256584	16974	98.7254
	ORAL_T-B-F_Bin_00037-contigs	714568	ORAL_T-B-M_Bin_00039-contigs	795963	5698	99.8409
	ORAL_T-B-M_Bin_00017-contigs	1689690	ORAL_T-A-F_Bin_00026-contigs	2043393	16932	94.8693
	ORAL_T-B-M_Bin_00017-contigs	1689690	ORAL_T-A-F_Bin_00030-contigs	1686159	314668	97.4779
	ORAL_T-B-M_Bin_00017-contigs	1689690	ORAL_T-A-M_MAG_00006-contigs	2217603	333376	97.4993
	ORAL_T-B-M_Bin_00017-contigs	1689690	ORAL_T-B-F_Bin_00016-contigs	582099	14825	98.9675
	ORAL_T-B-M_Bin_00017-contigs	1689690	ORAL_T-B-F_Bin_00030-contigs	767826	357614	99.4104
	ORAL_T-B-M_Bin_00017-contigs	1689690	ORAL_T-C-F_Bin_00028-contigs	2016322	373428	97.5532
	ORAL_T-B-M_Bin_00017-contigs	1689690	ORAL_T-C-F_Bin_00031-contigs	1368106	3543	95.66
	ORAL_T-B-M_Bin_00017-contigs	1689690	ORAL_T-C-F_MAG_00009-contigs	1163699	9234	98.8505
	ORAL_T-B-M_Bin_00017-contigs	1689690	ORAL_T-C-M_Bin_00018-contigs	1249782	220133	97.3519
	ORAL_T-B-M_Bin_00017-contigs	1689690	ORAL_T-C-M_Bin_00063-contigs	1086054	33186	97.5002
	ORAL_T-B-M_Bin_00017-contigs	1689690	ORAL_T-D-F_Bin_00021-contigs	1187303	147243	97.9049
	ORAL_T-A-M_Bin_00012-contigs	892197	ORAL_T-A-F_Bin_00023-contigs	558845	53155	99.057
	ORAL_T-A-M_Bin_00012-contigs	892197	ORAL_T-B-M_MAG_00009-contigs	2242863	62531	98.1612
	ORAL_T-A-M_Bin_00012-contigs	892197	ORAL_T-D-F_Bin_00020-contigs	1087820	67180	98.8878
	ORAL_P-C-M_Bin_00049-contigs	642523	ORAL_P-A-F_MAG_00016-contigs	1413737	242420	99.097
	ORAL_P-C-M_Bin_00049-contigs	642523	ORAL_P-B-F_Bin_00046-contigs	868880	81184	98.9427
	ORAL_P-B-F_Bin_00094-contigs	1100045	ORAL_P-A-F_Bin_00046-contigs	1357471	101930	99.5859
	ORAL_P-B-F_Bin_00094-contigs	1100045	ORAL_P-A-F_Bin_00059-contigs	1276367	36765	99.5301
	ORAL_P-B-F_Bin_00094-contigs	1100045	ORAL_P-A-F_Bin_00062-contigs	916875	2278	99.43
	ORAL_P-B-F_Bin_00094-contigs	1100045	ORAL_P-A-F_Bin_00068-contigs	1463827	80442	99.2381
	ORAL_P-B-F_Bin_00094-contigs	1100045	ORAL_P-A-M_Bin_00042-contigs	679882	33804	99.6783
	ORAL_P-B-F_Bin_00094-contigs	1100045	ORAL_P-A-M_Bin_00043-contigs	1394865	110360	99.2307
	ORAL_P-B-F_Bin_00094-contigs	1100045	ORAL_P-A-M_Bin_00047-contigs	1016300	3214	96.83
	ORAL_P-B-F_Bin_00094-contigs	1100045	ORAL_P-A-M_Bin_00048-contigs	870616	10700	99.1699
	ORAL_P-B-F_Bin_00094-contigs	1100045	ORAL_P-A-M_Bin_00056-contigs	1180303	32420	99.2896
	ORAL_P-B-F_Bin_00094-contigs	1100045	ORAL_P-A-M_MAG_00008-contigs	2076297	2673	99.59
	ORAL_P-B-F_Bin_00094-contigs	1100045	ORAL_P-B-M_Bin_00039-contigs	2363692	3214	97.04
	ORAL_P-B-F_Bin_00094-contigs	1100045	ORAL_P-B-M_Bin_00045-contigs	528074	1090	99.91
	ORAL_P-B-F_Bin_00094-contigs	1100045	ORAL_P-B-M_Bin_00049-contigs	1499042	68316	99.8012
	ORAL_P-B-F_Bin_00094-contigs	1100045	ORAL_P-C-F_Bin_00041-contigs	1230252	14381	98.7672
	ORAL_P-B-F_Bin_00094-contigs	1100045	ORAL_P-C-F_Bin_00043-contigs	1183612	27195	99.0409
	ORAL_P-B-F_Bin_00094-contigs	1100045	ORAL_P-C-F_Bin_00059-contigs	686831	11967	99.0312
	ORAL_P-B-F_Bin_00094-contigs	1100045	ORAL_P-C-F_MAG_00018-contigs	2597661	4061	99.75
	ORAL_P-B-F_Bin_00094-contigs	1100045	ORAL_P-C-M_Bin_00075-contigs	829477	43521	99.0923
	ORAL_P-B-F_Bin_00094-contigs	1100045	ORAL_P-D-F_Bin_00029-contigs	1445220	3748	99.7067
	ORAL_P-B-F_Bin_00094-contigs	1100045	ORAL_P-D-F_Bin_00034-contigs	913363	54896	98.8805
	ORAL_P-B-F_Bin_00094-contigs	1100045	ORAL_P-D-F_Bin_00035-contigs	534297	9659	98.5354
	ORAL_P-B-F_Bin_00094-contigs	1100045	ORAL_P-D-F_Bin_00041-contigs	635153	58130	98.7975
	ORAL_P-B-F_Bin_00094-contigs	1100045	ORAL_T-C-F_Bin_00041-contigs	1225657	47606	98.9438
	ORAL_P-B-F_Bin_00094-contigs	1100045	ORAL_T-D-F_Bin_00041-contigs	654234	9386	98.8532
	ORAL_P-A-F_MAG_00024-contigs	1857508	ORAL_P-A-M_Bin_00032-contigs	975604	417720	98.7055
	ORAL_P-A-F_MAG_00024-contigs	1857508	ORAL_P-B-F_Bin_00077-contigs	846562	416183	99.2047
	ORAL_P-A-F_MAG_00024-contigs	1857508	ORAL_P-B-M_MAG_00015-contigs	1995092	1237744	98.6472
	ORAL_P-A-F_MAG_00024-contigs	1857508	ORAL_P-C-M_Bin_00053-contigs	1752459	1229	99.59
	ORAL_P-A-F_MAG_00024-contigs	1857508	ORAL_P-C-M_Bin_00066-contigs	541695	260442	99.0335
	ORAL_P-B-F_MAG_00021-contigs	2885043	ORAL_P-A-F_Bin_00041-contigs	972990	113175	97.8095
	ORAL_P-B-F_MAG_00021-contigs	2885043	ORAL_P-A-M_Bin_00023-contigs	2766702	13609	96.29
	ORAL_P-B-F_MAG_00021-contigs	2885043	ORAL_P-C-M_Bin_00086-contigs	592360	101694	97.5631
	ORAL_P-C-F_MAG_00022-contigs	2129795	ORAL_P-A-F_Bin_00049-contigs	813091	9973	98.8316
	ORAL_P-C-F_MAG_00022-contigs	2129795	ORAL_P-A-M_MAG_00021-contigs	2133135	1208956	98.6191
	ORAL_P-C-F_MAG_00022-contigs	2129795	ORAL_P-B-F_Bin_00052-contigs	2246141	861596	98.6854
	ORAL_P-C-F_MAG_00022-contigs	2129795	ORAL_P-B-F_MAG_00044-contigs	2789272	13657	99.3505
	ORAL_P-C-F_MAG_00022-contigs	2129795	ORAL_P-D-F_Bin_00019-contigs	2108932	1018315	98.8144
	ORAL_P-C-F_MAG_00022-contigs	2129795	ORAL_P-D-F_Bin_00035-contigs	534297	2431	98.73
	ORAL_P-C-F_MAG_00022-contigs	2129795	ORAL_P-A-F_Bin_00037-contigs	1791938	886348	98.6367
	ORAL_P-B-M_Bin_00030-contigs	695341	ORAL_P-A-M_Bin_00015-contigs	721848	48149	94.1517
	ORAL_P-B-M_Bin_00030-contigs	695341	ORAL_P-C-F_Bin_00028-contigs	742094	81047	94.4183
	ORAL_P-B-M_Bin_00030-contigs	695341	ORAL_P-B-F_Bin_00048-contigs	669649	634014	99.9392
	ORAL_P-C-M_Bin_00033-contigs	1056064	ORAL_T-B-F_Bin_00015-contigs	1769690	7862	96.5608
	ORAL_P-C-M_Bin_00033-contigs	1056064	ORAL_T-C-M_Bin_00073-contigs	1035253	175141	99.6795
	ORAL_P-A-M_Bin_00035-contigs	534782	ORAL_P-A-F_Bin_00053-contigs	1028000	106241	99.4946
	ORAL_P-A-M_Bin_00035-contigs	534782	ORAL_P-A-F_Bin_00065-contigs	522415	5334	99.6605
	ORAL_P-A-M_Bin_00035-contigs	534782	ORAL_P-B-M_MAG_00012-contigs	2224875	101870	98.6909
	ORAL_P-A-M_Bin_00035-contigs	534782	ORAL_P-C-F_Bin_00025-contigs	781505	14396	98.9453
	ORAL_P-A-M_Bin_00035-contigs	534782	ORAL_P-C-F_Bin_00031-contigs	994287	94253	99.1678
	ORAL_P-A-M_Bin_00035-contigs	534782	ORAL_P-C-M_Bin_00024-contigs	1135387	110809	99.119
	ORAL_P-A-M_Bin_00035-contigs	534782	ORAL_P-D-F_Bin_00028-contigs	1037190	75551	99.2361
	ORAL_P-A-M_Bin_00035-contigs	534782	ORAL_T-A-M_MAG_00002-contigs	2325557	33204	98.229
	ORAL_P-A-M_Bin_00035-contigs	534782	ORAL_T-B-F_Bin_00008-contigs	533102	12845	98.7411
	ORAL_P-A-M_Bin_00035-contigs	534782	ORAL_T-C-F_MAG_00002-contigs	2270227	22467	98.1612
	ORAL_P-A-M_Bin_00035-contigs	534782	ORAL_T-C-M_Bin_00039-contigs	865986	43982	99.1674
	ORAL_P-A-M_Bin_00035-contigs	534782	ORAL_P-B-F_MAG_00033-contigs	2030244	83572	98.7248
	ORAL_T-A-F_MAG_00003-contigs	1571540	ORAL_T-A-M_Bin_00011-contigs	916703	1684	99.94
	ORAL_T-A-F_MAG_00003-contigs	1571540	ORAL_T-A-M_MAG_00004-contigs	1532418	901373	98.2146
	ORAL_T-A-F_MAG_00003-contigs	1571540	ORAL_T-C-F_Bin_00028-contigs	2016322	2944	99.9
	ORAL_T-A-F_MAG_00003-contigs	1571540	ORAL_T-C-F_MAG_00009-contigs	1163699	562122	98.4193
	ORAL_T-A-F_MAG_00003-contigs	1571540	ORAL_T-D-F_Bin_00021-contigs	1187303	3416	95.41
	ORAL_T-A-F_MAG_00003-contigs	1571540	ORAL_T-D-F_MAG_00004-contigs	1632659	1032595	97.7325
	ORAL_T-C-F_MAG_00005-contigs	1285248	ORAL_T-A-F_MAG_00012-contigs	892165	3397	99.71
	ORAL_T-C-F_MAG_00005-contigs	1285248	ORAL_T-A-F_MAG_00018-contigs	1123585	564050	98.9116
	ORAL_T-C-F_MAG_00005-contigs	1285248	ORAL_T-B-M_MAG_00004-contigs	1736330	993835	98.751
	ORAL_T-C-F_MAG_00005-contigs	1285248	ORAL_T-C-M_Bin_00050-contigs	542753	2442	98.73
	ORAL_T-C-F_MAG_00005-contigs	1285248	ORAL_T-C-M_Bin_00046-contigs	692054	577771	99.9273
	ORAL_P-B-F_Bin_00065-contigs	938131	ORAL_P-A-M_MAG_00005-contigs	1408293	1348	98.37
	ORAL_P-B-F_Bin_00065-contigs	938131	ORAL_P-B-M_Bin_00035-contigs	1412400	2429	98.8471
	ORAL_P-A-F_Bin_00060-contigs	914495	ORAL_P-A-M_Bin_00050-contigs	517978	41655	99.1765
	ORAL_P-A-F_Bin_00060-contigs	914495	ORAL_P-B-F_Bin_00103-contigs	619290	6021	99.5332
	ORAL_P-A-F_Bin_00060-contigs	914495	ORAL_P-B-F_MAG_00005-contigs	2345564	10624	98.6993
	ORAL_P-A-F_Bin_00060-contigs	914495	ORAL_P-B-M_MAG_00032-contigs	2420280	2936	99.52
	ORAL_P-A-F_Bin_00060-contigs	914495	ORAL_P-C-F_Bin_00025-contigs	781505	43366	99.3246
	ORAL_P-A-F_Bin_00060-contigs	914495	ORAL_P-C-F_Bin_00027-contigs	2216233	3573	98.99
	ORAL_P-A-F_Bin_00060-contigs	914495	ORAL_P-C-F_Bin_00033-contigs	1906340	8040	98.8075
	ORAL_P-A-F_Bin_00060-contigs	914495	ORAL_P-C-F_Bin_00044-contigs	878601	48714	99.6431
	ORAL_P-A-F_Bin_00060-contigs	914495	ORAL_P-C-M_Bin_00060-contigs	588189	128340	99.6907
	ORAL_P-A-F_Bin_00060-contigs	914495	ORAL_P-D-F_MAG_00012-contigs	2750317	347294	99.7726
	ORAL_P-A-F_Bin_00060-contigs	914495	ORAL_T-A-F_MAG_00019-contigs	1904228	9725	99.939
	ORAL_P-A-F_Bin_00060-contigs	914495	ORAL_P-B-F_MAG_00033-contigs	2030244	2872	97.35
	ORAL_T-D-F_Bin_00032-contigs	527209	ORAL_T-B-F_Bin_00006-contigs	1476954	44684	98.4107
	ORAL_T-D-F_Bin_00032-contigs	527209	ORAL_T-C-F_Bin_00042-contigs	972972	69877	98.5704
	ORAL_T-D-F_Bin_00032-contigs	527209	ORAL_T-C-M_Bin_00057-contigs	599447	25326	98.4712
	ORAL_T-B-F_Bin_00038-contigs	585239	ORAL_P-B-F_Bin_00098-contigs	1633328	1872	98.18
	ORAL_T-B-F_Bin_00038-contigs	585239	ORAL_P-C-F_Bin_00042-contigs	703469	35176	99.0523
	ORAL_T-B-F_Bin_00038-contigs	585239	ORAL_T-A-F_Bin_00036-contigs	1067860	11409	98.8351
	ORAL_T-B-F_Bin_00038-contigs	585239	ORAL_T-B-M_Bin_00028-contigs	1178581	663	99.7
	ORAL_T-B-F_Bin_00038-contigs	585239	ORAL_T-B-M_Bin_00040-contigs	520792	3373	99.29
	ORAL_T-B-F_Bin_00038-contigs	585239	ORAL_T-C-M_Bin_00056-contigs	550837	29579	99.0917
	ORAL_T-B-M_Bin_00018-contigs	2142141	ORAL_P-B-F_Bin_00036-contigs	1124669	967815	99.8702
	ORAL_T-B-M_Bin_00018-contigs	2142141	ORAL_P-B-F_Bin_00051-contigs	1861485	3374	100
	ORAL_T-B-M_Bin_00018-contigs	2142141	ORAL_P-B-F_Bin_00066-contigs	1467640	10848	99.824
	ORAL_T-B-M_Bin_00018-contigs	2142141	ORAL_P-B-F_MAG_00015-contigs	2710193	3666	100
	ORAL_T-B-M_Bin_00018-contigs	2142141	ORAL_T-A-F_MAG_00007-contigs	2289311	1568	98.98
	ORAL_T-B-M_Bin_00018-contigs	2142141	ORAL_T-A-M_Bin_00013-contigs	2186192	764223	97.6056
	ORAL_T-B-M_Bin_00018-contigs	2142141	ORAL_T-C-F_Bin_00026-contigs	1886290	296148	97.4236
	ORAL_T-B-M_Bin_00018-contigs	2142141	ORAL_T-D-F_Bin_00033-contigs	727778	68143	97.9287
	ORAL_T-B-M_Bin_00018-contigs	2142141	ORAL_P-C-M_Bin_00041-contigs	1691038	151852	97.7884
	ORAL_T-B-M_Bin_00018-contigs	2142141	ORAL_T-B-F_Bin_00019-contigs	1780302	1661886	99.8689
	ORAL_P-A-M_Bin_00040-contigs	2095067	ORAL_P-A-F_Bin_00053-contigs	1028000	2519	99.72
	ORAL_P-A-M_Bin_00040-contigs	2095067	ORAL_P-A-F_Bin_00054-contigs	696293	107919	98.5527
	ORAL_P-A-M_Bin_00040-contigs	2095067	ORAL_P-A-F_Bin_00065-contigs	522415	5423	99.944
	ORAL_P-A-M_Bin_00040-contigs	2095067	ORAL_P-B-M_MAG_00032-contigs	2420280	320483	98.0162
	ORAL_P-A-M_Bin_00040-contigs	2095067	ORAL_P-C-F_Bin_00027-contigs	2216233	3887	97.86
	ORAL_P-A-M_Bin_00040-contigs	2095067	ORAL_P-C-F_Bin_00033-contigs	1906340	288413	98.0511
	ORAL_P-A-M_Bin_00040-contigs	2095067	ORAL_P-C-F_Bin_00044-contigs	878601	23679	97.7275
	ORAL_P-A-M_Bin_00040-contigs	2095067	ORAL_P-C-M_Bin_00056-contigs	1208822	192342	98.3563
	ORAL_P-A-M_Bin_00040-contigs	2095067	ORAL_P-D-F_Bin_00025-contigs	1492591	64484	97.7471
	ORAL_P-A-M_Bin_00040-contigs	2095067	ORAL_P-B-F_Bin_00053-contigs	1441069	150814	98.297
	ORAL_P-A-M_Bin_00040-contigs	2095067	ORAL_P-B-F_MAG_00033-contigs	2030244	3691	92.44
	ORAL_P-B-M_Bin_00045-contigs	528074	ORAL_P-A-F_Bin_00046-contigs	1357471	47803	99.5939
	ORAL_P-B-M_Bin_00045-contigs	528074	ORAL_P-A-F_Bin_00059-contigs	1276367	9193	99.5776
	ORAL_P-B-M_Bin_00045-contigs	528074	ORAL_P-A-F_Bin_00068-contigs	1463827	20276	99.6686
	ORAL_P-B-M_Bin_00045-contigs	528074	ORAL_P-A-M_Bin_00042-contigs	679882	53286	99.6065
	ORAL_P-B-M_Bin_00045-contigs	528074	ORAL_P-A-M_Bin_00043-contigs	1394865	19277	99.5903
	ORAL_P-B-M_Bin_00045-contigs	528074	ORAL_P-B-F_Bin_00043-contigs	1731686	42037	99.6103
	ORAL_P-B-M_Bin_00045-contigs	528074	ORAL_P-B-F_Bin_00061-contigs	1511254	1325	99.92
	ORAL_P-B-M_Bin_00045-contigs	528074	ORAL_P-B-F_Bin_00094-contigs	1100045	1090	99.91
	ORAL_P-B-M_Bin_00045-contigs	528074	ORAL_P-C-F_Bin_00041-contigs	1230252	62736	99.4046
	ORAL_P-B-M_Bin_00045-contigs	528074	ORAL_P-C-F_Bin_00043-contigs	1183612	14443	99.3987
	ORAL_P-B-M_Bin_00045-contigs	528074	ORAL_P-C-M_Bin_00075-contigs	829477	13639	99.7273
	ORAL_P-B-M_Bin_00045-contigs	528074	ORAL_P-D-F_Bin_00034-contigs	913363	6564	99.3336
	ORAL_P-B-M_Bin_00045-contigs	528074	ORAL_P-D-F_Bin_00041-contigs	635153	520	100
	ORAL_P-C-M_Bin_00046-contigs	1907117	ORAL_P-A-M_Bin_00046-contigs	1241245	4495	95.44
	ORAL_P-C-M_Bin_00046-contigs	1907117	ORAL_P-B-M_MAG_00033-contigs	2213955	1756536	99.6543
	ORAL_P-C-M_Bin_00046-contigs	1907117	ORAL_T-C-M_Bin_00033-contigs	1599828	11125	92.2478
	ORAL_T-C-M_Bin_00084-contigs	775494	ORAL_T-A-F_Bin_00040-contigs	680464	46796	99.521
	ORAL_T-C-M_Bin_00084-contigs	775494	ORAL_T-A-F_Bin_00041-contigs	534625	5922	99.51
	ORAL_T-C-M_Bin_00084-contigs	775494	ORAL_T-B-F_Bin_00041-contigs	601342	5746	99.88
	ORAL_T-C-M_Bin_00084-contigs	775494	ORAL_T-C-F_Bin_00057-contigs	506939	9900	99.7897
	ORAL_T-C-M_Bin_00084-contigs	775494	ORAL_T-D-F_Bin_00044-contigs	605375	12644	98.1994
	ORAL_P-C-M_Bin_00027-contigs	1271645	ORAL_P-A-F_Bin_00023-contigs	1744135	31842	97.0898
	ORAL_P-C-M_Bin_00027-contigs	1271645	ORAL_P-A-M_MAG_00004-contigs	2101231	28463	97.4602
	ORAL_P-C-M_Bin_00027-contigs	1271645	ORAL_P-B-F_Bin_00038-contigs	1800373	23779	96.4142
	ORAL_P-B-M_Bin_00024-contigs	2216919	ORAL_P-A-F_MAG_00008-contigs	3012827	14779	95.7682
	ORAL_P-B-M_Bin_00024-contigs	2216919	ORAL_P-A-F_MAG_00013-contigs	2996173	798	99
	ORAL_P-B-M_Bin_00024-contigs	2216919	ORAL_P-A-M_Bin_00056-contigs	1180303	6414	99.41
	ORAL_P-B-M_Bin_00024-contigs	2216919	ORAL_P-B-F_Bin_00086-contigs	1228507	3907	99.44
	ORAL_P-B-M_Bin_00024-contigs	2216919	ORAL_P-B-F_MAG_00022-contigs	2885146	5617	95.6982
	ORAL_P-B-M_Bin_00024-contigs	2216919	ORAL_P-C-M_Bin_00063-contigs	848380	3553	93.75
	ORAL_P-B-M_Bin_00024-contigs	2216919	ORAL_P-D-F_Bin_00018-contigs	1291126	303053	98.9226
	ORAL_P-B-M_Bin_00024-contigs	2216919	ORAL_T-C-M_Bin_00028-contigs	1732970	1353	99.04
	ORAL_P-B-M_Bin_00024-contigs	2216919	ORAL_P-A-M_Bin_00017-contigs	2728889	987	98.18
	ORAL_P-B-M_Bin_00024-contigs	2216919	ORAL_P-A-M_MAG_00019-contigs	2662221	17730	95.994
	ORAL_T-A-F_MAG_00017-contigs	1278298	ORAL_P-A-F_Bin_00061-contigs	601690	7058	97.6632
	ORAL_T-A-F_MAG_00017-contigs	1278298	ORAL_P-B-F_Bin_00064-contigs	1457998	20862	97.8123
	ORAL_T-A-F_MAG_00017-contigs	1278298	ORAL_P-C-M_Bin_00051-contigs	1081962	10922	98.0808
	ORAL_T-A-F_MAG_00017-contigs	1278298	ORAL_T-A-M_Bin_00017-contigs	1429589	2591	99.85
	ORAL_T-A-F_MAG_00017-contigs	1278298	ORAL_T-B-M_MAG_00008-contigs	1977728	7413	97.7044
	ORAL_T-A-F_MAG_00017-contigs	1278298	ORAL_T-C-F_Bin_00029-contigs	602376	167381	98.9827
	ORAL_T-A-F_MAG_00017-contigs	1278298	ORAL_T-C-F_Bin_00032-contigs	865595	9497	98.8362
	ORAL_T-A-F_MAG_00017-contigs	1278298	ORAL_T-C-M_Bin_00043-contigs	652585	119403	98.8776
	ORAL_T-A-F_MAG_00017-contigs	1278298	ORAL_T-D-F_MAG_00009-contigs	1937170	373081	98.772
	ORAL_P-A-F_Bin_00074-contigs	550871	ORAL_P-A-M_Bin_00068-contigs	1046126	209343	99.7362
	ORAL_P-B-F_Bin_00071-contigs	538101	ORAL_P-B-M_Bin_00021-contigs	770028	266640	99.4886
	ORAL_P-B-F_Bin_00071-contigs	538101	ORAL_P-C-F_Bin_00055-contigs	1326717	15682	99.5553
	ORAL_T-D-F_Bin_00026-contigs	1138600	ORAL_T-A-F_MAG_00007-contigs	2289311	160413	97.4741
	ORAL_T-D-F_Bin_00026-contigs	1138600	ORAL_T-B-F_Bin_00007-contigs	1823673	130061	97.9026
	ORAL_T-D-F_Bin_00026-contigs	1138600	ORAL_T-C-F_Bin_00019-contigs	1380918	137675	98.0945
	ORAL_T-D-F_Bin_00026-contigs	1138600	ORAL_T-C-M_Bin_00036-contigs	1780386	49719	98.049
	ORAL_T-D-F_Bin_00026-contigs	1138600	ORAL_T-A-M_Bin_00029-contigs	867551	32007	98.4065
	ORAL_T-D-F_Bin_00026-contigs	1138600	ORAL_T-B-M_Bin_00023-contigs	1967185	246849	97.855
	ORAL_T-A-F_Bin_00029-contigs	1917426	ORAL_T-A-M_Bin_00020-contigs	1529666	12997	98.9818
	ORAL_T-A-F_Bin_00029-contigs	1917426	ORAL_T-A-M_MAG_00006-contigs	2217603	2947	99.93
	ORAL_T-A-F_Bin_00029-contigs	1917426	ORAL_T-B-F_Bin_00030-contigs	767826	1043	98.95
	ORAL_T-A-F_Bin_00029-contigs	1917426	ORAL_T-B-M_Bin_00019-contigs	1301054	22143	99.0537
	ORAL_T-A-F_Bin_00029-contigs	1917426	ORAL_T-B-M_Bin_00027-contigs	913331	126988	98.6444
	ORAL_T-A-F_Bin_00029-contigs	1917426	ORAL_T-B-M_Bin_00035-contigs	506683	5648	97.2952
	ORAL_T-A-F_Bin_00029-contigs	1917426	ORAL_T-B-M_MAG_00010-contigs	2249097	4716	99.41
	ORAL_T-A-F_Bin_00029-contigs	1917426	ORAL_T-C-F_Bin_00031-contigs	1368106	2509	99.8
	ORAL_T-A-F_Bin_00029-contigs	1917426	ORAL_T-C-F_Bin_00046-contigs	657448	3306	99
	ORAL_T-A-F_Bin_00029-contigs	1917426	ORAL_T-C-M_Bin_00018-contigs	1249782	1111	99.73
	ORAL_T-A-F_Bin_00029-contigs	1917426	ORAL_T-C-M_Bin_00042-contigs	1358676	207412	98.512
	ORAL_T-A-F_Bin_00029-contigs	1917426	ORAL_T-C-M_Bin_00059-contigs	913386	23592	98.9701
	ORAL_T-A-F_Bin_00029-contigs	1917426	ORAL_T-C-M_Bin_00063-contigs	1086054	27287	99.2175
	ORAL_T-A-F_Bin_00029-contigs	1917426	ORAL_T-D-F_Bin_00023-contigs	1097290	11462	98.3622
	ORAL_T-A-F_Bin_00029-contigs	1917426	ORAL_T-D-F_Bin_00029-contigs	704066	14465	98.654
	ORAL_T-A-F_Bin_00029-contigs	1917426	ORAL_T-D-F_Bin_00038-contigs	553817	50758	98.3521
	ORAL_T-A-F_Bin_00029-contigs	1917426	ORAL_T-D-F_MAG_00015-contigs	2503974	2717	99.23
	ORAL_P-C-M_Bin_00052-contigs	816042	ORAL_P-A-F_Bin_00035-contigs	1871834	3689	99.67
	ORAL_P-C-M_Bin_00052-contigs	816042	ORAL_P-A-F_Bin_00055-contigs	655101	1309	99.47
	ORAL_P-C-M_Bin_00052-contigs	816042	ORAL_P-A-M_Bin_00036-contigs	805927	2501	98.28
	ORAL_P-C-M_Bin_00052-contigs	816042	ORAL_P-A-M_MAG_00009-contigs	1684040	132354	97.9997
	ORAL_P-C-M_Bin_00052-contigs	816042	ORAL_P-B-F_MAG_00004-contigs	2252373	232938	97.8954
	ORAL_P-C-M_Bin_00052-contigs	816042	ORAL_P-C-F_Bin_00016-contigs	733991	281795	99.7369
	ORAL_P-C-M_Bin_00052-contigs	816042	ORAL_P-C-F_Bin_00029-contigs	1412281	1717	95.99
	ORAL_P-C-M_Bin_00052-contigs	816042	ORAL_P-C-F_Bin_00045-contigs	1403390	33390	99.8565
	ORAL_P-C-M_Bin_00052-contigs	816042	ORAL_P-D-F_MAG_00003-contigs	2146142	319867	98.0875
	ORAL_P-C-M_Bin_00052-contigs	816042	ORAL_P-B-F_MAG_00012-contigs	2245633	2501	98.52
	ORAL_P-C-M_Bin_00052-contigs	816042	ORAL_P-B-M_MAG_00028-contigs	2292487	237041	97.8356
	ORAL_P-B-M_Bin_00051-contigs	783992	ORAL_P-A-F_Bin_00043-contigs	1591788	673	99.7
	ORAL_P-B-M_Bin_00051-contigs	783992	ORAL_P-A-F_Bin_00046-contigs	1357471	16247	99.4407
	ORAL_P-B-M_Bin_00051-contigs	783992	ORAL_P-A-F_Bin_00059-contigs	1276367	81865	99.4719
	ORAL_P-B-M_Bin_00051-contigs	783992	ORAL_P-A-F_Bin_00062-contigs	916875	2610	100
	ORAL_P-B-M_Bin_00051-contigs	783992	ORAL_P-A-F_Bin_00068-contigs	1463827	55195	99.6211
	ORAL_P-B-M_Bin_00051-contigs	783992	ORAL_P-A-M_Bin_00042-contigs	679882	22947	99.6902
	ORAL_P-B-M_Bin_00051-contigs	783992	ORAL_P-A-M_Bin_00043-contigs	1394865	171108	99.5611
	ORAL_P-B-M_Bin_00051-contigs	783992	ORAL_P-A-M_Bin_00048-contigs	870616	2590	98.11
	ORAL_P-B-M_Bin_00051-contigs	783992	ORAL_P-A-M_Bin_00056-contigs	1180303	2815	99.54
	ORAL_P-B-M_Bin_00051-contigs	783992	ORAL_P-B-F_Bin_00043-contigs	1731686	3412	99.8243
	ORAL_P-B-M_Bin_00051-contigs	783992	ORAL_P-B-F_Bin_00101-contigs	828623	12249	99.816
	ORAL_P-B-M_Bin_00051-contigs	783992	ORAL_P-C-F_Bin_00041-contigs	1230252	40757	99.5049
	ORAL_P-B-M_Bin_00051-contigs	783992	ORAL_P-C-F_Bin_00043-contigs	1183612	148376	99.4665
	ORAL_P-B-M_Bin_00051-contigs	783992	ORAL_P-C-F_Bin_00059-contigs	686831	3772	99.05
	ORAL_P-B-M_Bin_00051-contigs	783992	ORAL_P-C-M_Bin_00075-contigs	829477	56576	99.4045
	ORAL_P-B-M_Bin_00051-contigs	783992	ORAL_P-D-F_Bin_00034-contigs	913363	31294	99.3934
	ORAL_P-B-M_Bin_00051-contigs	783992	ORAL_P-D-F_Bin_00035-contigs	534297	19927	99.3224
	ORAL_P-B-M_Bin_00051-contigs	783992	ORAL_P-D-F_Bin_00041-contigs	635153	22716	99.4682
	ORAL_P-B-M_Bin_00051-contigs	783992	ORAL_T-C-F_Bin_00041-contigs	1225657	7477	99.4
	ORAL_P-A-M_Bin_00054-contigs	812519	ORAL_P-A-F_Bin_00038-contigs	1346615	7058	98.3996
	ORAL_P-A-M_Bin_00054-contigs	812519	ORAL_P-A-F_Bin_00069-contigs	853253	249657	99.7916
	ORAL_P-A-M_Bin_00054-contigs	812519	ORAL_P-C-M_MAG_00020-contigs	1885456	194635	98.532
	ORAL_P-A-M_Bin_00054-contigs	812519	ORAL_P-D-F_Bin_00009-contigs	1359636	268329	99.1708
	ORAL_P-A-M_Bin_00054-contigs	812519	ORAL_T-A-M_Bin_00035-contigs	523718	2559	99.1
	ORAL_P-A-M_Bin_00054-contigs	812519	ORAL_T-C-M_Bin_00044-contigs	835912	67861	98.5175
	ORAL_P-D-F_Bin_00032-contigs	743631	ORAL_P-A-F_Bin_00040-contigs	806127	1114	99.37
	ORAL_P-D-F_Bin_00032-contigs	743631	ORAL_P-A-F_Bin_00066-contigs	523045	5305	95.6971
	ORAL_P-D-F_Bin_00032-contigs	743631	ORAL_P-A-M_Bin_00041-contigs	565588	4188	95.03
	ORAL_P-B-F_Bin_00038-contigs	1800373	ORAL_P-A-F_Bin_00023-contigs	1744135	48953	97.5189
	ORAL_P-B-F_Bin_00038-contigs	1800373	ORAL_P-A-F_Bin_00073-contigs	614515	5985	97.0459
	ORAL_P-B-F_Bin_00038-contigs	1800373	ORAL_P-A-M_MAG_00004-contigs	2101231	78250	96.9664
	ORAL_P-B-F_Bin_00038-contigs	1800373	ORAL_P-B-M_MAG_00025-contigs	1612227	22526	99.2802
	ORAL_P-B-F_Bin_00038-contigs	1800373	ORAL_P-C-M_Bin_00027-contigs	1271645	23781	96.4143
	ORAL_T-C-M_Bin_00046-contigs	692054	ORAL_T-A-F_MAG_00018-contigs	1123585	248472	98.8239
	ORAL_T-C-M_Bin_00046-contigs	692054	ORAL_T-B-M_MAG_00004-contigs	1736330	414011	98.6299
	ORAL_T-C-M_Bin_00046-contigs	692054	ORAL_T-C-F_Bin_00014-contigs	785066	4989	99.9416
	ORAL_T-C-M_Bin_00046-contigs	692054	ORAL_T-C-F_MAG_00005-contigs	1285248	577669	99.9291
	ORAL_P-A-F_Bin_00048-contigs	581171	ORAL_P-A-M_Bin_00025-contigs	1753429	379860	98.9646
	ORAL_P-A-F_Bin_00048-contigs	581171	ORAL_P-C-F_Bin_00055-contigs	1326717	3885	99.2
	ORAL_P-A-F_Bin_00048-contigs	581171	ORAL_P-C-M_Bin_00079-contigs	734291	4566	93.98
	ORAL_P-A-F_Bin_00048-contigs	581171	ORAL_P-D-F_MAG_00016-contigs	1760486	341673	98.687
	ORAL_P-C-M_Bin_00090-contigs	843018	ORAL_P-A-F_MAG_00008-contigs	3012827	669392	99.2391
	ORAL_P-C-M_Bin_00090-contigs	843018	ORAL_P-A-M_MAG_00019-contigs	2662221	647130	99.3135
	ORAL_P-B-M_MAG_00026-contigs	1914187	ORAL_P-C-M_Bin_00034-contigs	1636303	1320270	99.3062
	ORAL_P-B-M_MAG_00026-contigs	1914187	ORAL_P-D-F_MAG_00016-contigs	1760486	8838	97.2502
	ORAL_P-C-M_MAG_00025-contigs	1990794	ORAL_P-A-F_MAG_00022-contigs	1963702	1336328	98.6777
	ORAL_P-C-M_MAG_00025-contigs	1990794	ORAL_P-A-M_Bin_00032-contigs	975604	2642	99.32
	ORAL_P-C-M_MAG_00025-contigs	1990794	ORAL_P-B-M_MAG_00006-contigs	2228873	1481296	98.204
	ORAL_P-C-M_MAG_00025-contigs	1990794	ORAL_P-C-F_MAG_00001-contigs	2125821	1426616	98.1845
	ORAL_P-C-M_MAG_00025-contigs	1990794	ORAL_P-D-F_MAG_00013-contigs	1700257	772737	98.5158
	ORAL_P-C-M_MAG_00025-contigs	1990794	ORAL_P-B-F_Bin_00045-contigs	1769519	1035509	98.6742
	ORAL_T-C-F_Bin_00013-contigs	1588157	ORAL_T-A-F_MAG_00006-contigs	2667589	4151	98.7
	ORAL_T-C-F_Bin_00013-contigs	1588157	ORAL_T-A-M_Bin_00015-contigs	620523	5650	99.7838
	ORAL_T-C-F_Bin_00013-contigs	1588157	ORAL_T-A-M_MAG_00003-contigs	2309046	717933	98.2106
	ORAL_T-C-F_Bin_00013-contigs	1588157	ORAL_T-B-M_MAG_00005-contigs	2594954	3425	99.82
	ORAL_T-C-F_Bin_00013-contigs	1588157	ORAL_T-C-M_MAG_00004-contigs	2229145	1522571	99.7728
	ORAL_T-C-F_Bin_00013-contigs	1588157	ORAL_T-D-F_MAG_00002-contigs	2392235	673913	98.3336
	ORAL_T-C-M_Bin_00033-contigs	1599828	ORAL_P-A-M_Bin_00060-contigs	548349	30007	97.5206
	ORAL_T-C-M_Bin_00033-contigs	1599828	ORAL_P-B-F_Bin_00069-contigs	1264762	91993	97.7071
	ORAL_T-C-M_Bin_00033-contigs	1599828	ORAL_P-B-M_MAG_00033-contigs	2213955	12422	91.3184
	ORAL_T-C-M_Bin_00033-contigs	1599828	ORAL_P-B-M_MAG_00034-contigs	1752907	2896	97.31
	ORAL_T-C-M_Bin_00033-contigs	1599828	ORAL_P-C-M_Bin_00046-contigs	1907117	11124	92.2452
	ORAL_T-C-M_Bin_00033-contigs	1599828	ORAL_T-B-M_MAG_00015-contigs	1895535	8389	98.6669
	ORAL_T-C-M_Bin_00033-contigs	1599828	ORAL_P-B-F_Bin_00050-contigs	1780276	927	99.35
	ORAL_T-C-M_Bin_00033-contigs	1599828	ORAL_P-B-M_Bin_00044-contigs	897459	36151	97.5818
	ORAL_T-C-M_Bin_00033-contigs	1599828	ORAL_P-C-M_Bin_00067-contigs	1246098	899385	99.8435
	ORAL_T-C-M_Bin_00033-contigs	1599828	ORAL_T-B-F_Bin_00032-contigs	904291	546	100
	ORAL_T-C-M_Bin_00033-contigs	1599828	ORAL_T-B-M_Bin_00022-contigs	1726915	2535	98.3
	ORAL_T-B-M_Bin_00030-contigs	845775	ORAL_P-A-F_MAG_00004-contigs	1484277	3074	96.07
	ORAL_T-B-M_Bin_00030-contigs	845775	ORAL_P-C-M_Bin_00058-contigs	640141	3073	95.77
	ORAL_T-B-M_Bin_00030-contigs	845775	ORAL_T-A-M_Bin_00023-contigs	594880	164423	99.4192
	ORAL_T-B-M_Bin_00030-contigs	845775	ORAL_T-B-F_Bin_00013-contigs	1690993	156689	98.5233
	ORAL_T-B-M_Bin_00030-contigs	845775	ORAL_T-B-F_Bin_00015-contigs	1769690	2635	99.96
	ORAL_T-B-M_Bin_00030-contigs	845775	ORAL_T-C-F_Bin_00028-contigs	2016322	1976	97.47
	ORAL_T-B-M_Bin_00030-contigs	845775	ORAL_T-C-F_Bin_00043-contigs	523703	155582	99.4102
	ORAL_T-B-M_Bin_00030-contigs	845775	ORAL_T-D-F_MAG_00011-contigs	1068680	207978	99.1223
	ORAL_T-A-M_Bin_00035-contigs	523718	ORAL_P-A-F_Bin_00038-contigs	1346615	5056	98.7141
	ORAL_T-A-M_Bin_00035-contigs	523718	ORAL_P-A-F_Bin_00069-contigs	853253	10231	99.0541
	ORAL_T-A-M_Bin_00035-contigs	523718	ORAL_P-A-M_Bin_00034-contigs	875719	248630	99.6658
	ORAL_T-A-M_Bin_00035-contigs	523718	ORAL_P-A-M_Bin_00054-contigs	812519	2560	99.1
	ORAL_T-A-M_Bin_00035-contigs	523718	ORAL_P-C-M_MAG_00020-contigs	1885456	1522	99.21
	ORAL_T-A-M_Bin_00035-contigs	523718	ORAL_T-A-F_MAG_00005-contigs	2241912	124899	98.499
	ORAL_T-A-M_Bin_00035-contigs	523718	ORAL_T-B-F_Bin_00018-contigs	769716	18431	99.1426
	ORAL_T-A-M_Bin_00035-contigs	523718	ORAL_T-C-F_MAG_00024-contigs	1802914	99911	98.7915
	ORAL_P-A-F_MAG_00003-contigs	2421969	ORAL_P-A-M_MAG_00001-contigs	2518097	1905251	98.5979
	ORAL_P-A-F_MAG_00003-contigs	2421969	ORAL_P-B-F_MAG_00011-contigs	1939326	1496536	98.5133
	ORAL_P-A-F_MAG_00003-contigs	2421969	ORAL_P-B-M_MAG_00017-contigs	1934873	7375	94.8677
	ORAL_P-A-F_MAG_00003-contigs	2421969	ORAL_P-B-M_MAG_00023-contigs	2208095	1515190	98.8886
	ORAL_P-A-F_MAG_00003-contigs	2421969	ORAL_P-C-F_Bin_00037-contigs	1082351	13911	99.0332
	ORAL_P-A-F_MAG_00003-contigs	2421969	ORAL_P-C-M_Bin_00036-contigs	2388828	1753847	98.5247
	ORAL_P-A-F_MAG_00003-contigs	2421969	ORAL_P-D-F_MAG_00001-contigs	2369739	1948291	98.7278
	ORAL_P-A-F_MAG_00003-contigs	2421969	ORAL_T-A-F_MAG_00006-contigs	2667589	5794	98.9339
	ORAL_P-A-F_MAG_00003-contigs	2421969	ORAL_T-A-M_Bin_00014-contigs	1758211	2499	99.88
	ORAL_P-A-F_MAG_00003-contigs	2421969	ORAL_T-B-F_Bin_00020-contigs	783054	2809	99
	ORAL_P-A-F_MAG_00003-contigs	2421969	ORAL_T-B-F_Bin_00027-contigs	952767	330339	98.6067
	ORAL_P-A-F_MAG_00003-contigs	2421969	ORAL_T-B-M_MAG_00005-contigs	2594954	7393	94.4278
	ORAL_P-A-F_MAG_00003-contigs	2421969	ORAL_T-C-F_Bin_00034-contigs	866602	2697	99.15
	ORAL_P-A-F_MAG_00003-contigs	2421969	ORAL_T-C-F_MAG_00006-contigs	2607471	5945	97.8
	ORAL_P-A-F_MAG_00003-contigs	2421969	ORAL_T-D-F_MAG_00007-contigs	2765124	4105	89.78
	ORAL_P-A-F_MAG_00003-contigs	2421969	ORAL_T-B-F_Bin_00024-contigs	1437905	3132	90.06
	ORAL_P-A-F_MAG_00003-contigs	2421969	ORAL_T-C-M_MAG_00005-contigs	2668647	9412	98.1437
	ORAL_P-B-F_MAG_00006-contigs	1917975	ORAL_P-A-F_Bin_00030-contigs	1685164	707448	98.7593
	ORAL_P-B-F_MAG_00006-contigs	1917975	ORAL_P-A-F_Bin_00031-contigs	1656889	976	99.08
	ORAL_P-B-F_MAG_00006-contigs	1917975	ORAL_P-D-F_MAG_00012-contigs	2750317	2739	99.93
	ORAL_P-A-M_Bin_00068-contigs	1046126	ORAL_P-A-F_Bin_00074-contigs	550871	209353	99.7355
	ORAL_P-D-F_Bin_00026-contigs	1278022	ORAL_P-A-M_Bin_00029-contigs	1699907	584926	98.0424
	ORAL_P-D-F_Bin_00026-contigs	1278022	ORAL_P-B-M_MAG_00034-contigs	1752907	634275	98.2223
	ORAL_P-D-F_Bin_00026-contigs	1278022	ORAL_T-B-F_Bin_00035-contigs	736543	8139	96.82
	ORAL_P-D-F_Bin_00026-contigs	1278022	ORAL_T-D-F_Bin_00028-contigs	1084715	653619	99.7425
	ORAL_P-D-F_Bin_00026-contigs	1278022	ORAL_P-B-F_Bin_00050-contigs	1780276	664610	98.2366
	ORAL_P-D-F_Bin_00026-contigs	1278022	ORAL_T-B-F_Bin_00032-contigs	904291	304175	98.7206
	ORAL_P-D-F_Bin_00026-contigs	1278022	ORAL_T-B-M_Bin_00022-contigs	1726915	640624	98.25
	ORAL_P-A-F_Bin_00029-contigs	2246437	ORAL_P-A-M_MAG_00022-contigs	2103018	2051866	99.9267
	ORAL_P-A-F_Bin_00029-contigs	2246437	ORAL_P-B-F_Bin_00056-contigs	1868944	1433014	99.3741
	ORAL_P-A-F_Bin_00029-contigs	2246437	ORAL_P-B-M_MAG_00007-contigs	2662377	4295	97.25
	ORAL_P-A-F_Bin_00029-contigs	2246437	ORAL_P-C-M_Bin_00055-contigs	1855875	1492891	99.3914
	ORAL_P-A-F_Bin_00029-contigs	2246437	ORAL_P-D-F_Bin_00018-contigs	1291126	1227	99.02
	ORAL_P-A-F_Bin_00029-contigs	2246437	ORAL_P-D-F_Bin_00019-contigs	2108932	2660	92.52
	ORAL_P-A-F_Bin_00029-contigs	2246437	ORAL_T-C-M_Bin_00072-contigs	617361	5998	97.533
	ORAL_P-A-F_Bin_00029-contigs	2246437	ORAL_T-D-F_Bin_00041-contigs	654234	5640	99.84
	ORAL_P-B-M_MAG_00032-contigs	2420280	ORAL_P-A-F_Bin_00054-contigs	696293	90546	98.6117
	ORAL_P-B-M_MAG_00032-contigs	2420280	ORAL_P-A-F_Bin_00060-contigs	914495	2936	99.52
	ORAL_P-B-M_MAG_00032-contigs	2420280	ORAL_P-A-M_Bin_00040-contigs	2095067	320493	98.0167
	ORAL_P-B-M_MAG_00032-contigs	2420280	ORAL_P-A-M_Bin_00050-contigs	517978	6694	98.31
	ORAL_P-B-M_MAG_00032-contigs	2420280	ORAL_P-B-F_Bin_00081-contigs	937233	6074	100
	ORAL_P-B-M_MAG_00032-contigs	2420280	ORAL_P-C-F_Bin_00025-contigs	781505	6050	97.8546
	ORAL_P-B-M_MAG_00032-contigs	2420280	ORAL_P-C-F_Bin_00033-contigs	1906340	237431	97.9755
	ORAL_P-B-M_MAG_00032-contigs	2420280	ORAL_P-C-F_Bin_00044-contigs	878601	11243	97.2699
	ORAL_P-B-M_MAG_00032-contigs	2420280	ORAL_P-C-M_Bin_00056-contigs	1208822	161969	98.209
	ORAL_P-B-M_MAG_00032-contigs	2420280	ORAL_P-C-M_Bin_00060-contigs	588189	7725	99.1734
	ORAL_P-B-M_MAG_00032-contigs	2420280	ORAL_P-D-F_Bin_00025-contigs	1492591	117155	98.157
	ORAL_P-B-M_MAG_00032-contigs	2420280	ORAL_P-D-F_MAG_00012-contigs	2750317	13410	97.9885
	ORAL_P-B-M_MAG_00032-contigs	2420280	ORAL_P-B-F_Bin_00053-contigs	1441069	1406431	99.8147
	ORAL_T-A-M_Bin_00021-contigs	1593627	ORAL_P-B-F_Bin_00076-contigs	909469	6219	99.1502
	ORAL_T-A-M_Bin_00021-contigs	1593627	ORAL_P-C-F_Bin_00014-contigs	1134918	353572	98.72
	ORAL_T-A-M_Bin_00021-contigs	1593627	ORAL_T-A-F_Bin_00023-contigs	558845	13282	99.95
	ORAL_T-A-M_Bin_00021-contigs	1593627	ORAL_T-A-F_MAG_00008-contigs	1908361	1471757	99.8948
	ORAL_T-A-M_Bin_00021-contigs	1593627	ORAL_T-B-M_MAG_00010-contigs	2249097	794448	97.9734
	ORAL_T-A-M_Bin_00021-contigs	1593627	ORAL_T-C-M_MAG_00016-contigs	1895236	804776	98.0504
	ORAL_T-A-M_Bin_00021-contigs	1593627	ORAL_T-D-F_Bin_00019-contigs	1403587	593655	97.9838
	ORAL_T-A-M_Bin_00021-contigs	1593627	ORAL_T-C-F_Bin_00017-contigs	577300	233012	99.0345
	ORAL_T-B-M_Bin_00024-contigs	805754	ORAL_P-A-F_Bin_00047-contigs	1493477	2382	99.03
	ORAL_T-B-M_Bin_00024-contigs	805754	ORAL_P-A-M_MAG_00011-contigs	2052421	68416	97.6531
	ORAL_T-B-M_Bin_00024-contigs	805754	ORAL_P-C-M_Bin_00072-contigs	529687	2598	97.65
	ORAL_T-B-M_Bin_00024-contigs	805754	ORAL_P-C-M_Bin_00078-contigs	708326	14286	98.5243
	ORAL_T-B-M_Bin_00024-contigs	805754	ORAL_T-A-F_Bin_00025-contigs	2135241	112241	98.2272
	ORAL_T-B-M_Bin_00024-contigs	805754	ORAL_T-A-F_MAG_00009-contigs	1274073	4974	99.38
	ORAL_T-B-M_Bin_00024-contigs	805754	ORAL_T-A-M_Bin_00026-contigs	1403008	65735	98.3839
	ORAL_T-B-M_Bin_00024-contigs	805754	ORAL_T-B-F_Bin_00016-contigs	582099	29011	98.3431
	ORAL_T-B-M_Bin_00024-contigs	805754	ORAL_T-C-F_Bin_00031-contigs	1368106	85117	98.3848
	ORAL_T-B-M_Bin_00024-contigs	805754	ORAL_T-C-M_Bin_00063-contigs	1086054	2570	99.14
	ORAL_T-B-M_Bin_00024-contigs	805754	ORAL_T-D-F_Bin_00034-contigs	759276	53716	98.5245
	ORAL_T-B-M_Bin_00024-contigs	805754	ORAL_T-D-F_MAG_00015-contigs	2503974	8518	98.112
	ORAL_T-C-M_Bin_00027-contigs	662480	ORAL_T-A-M_MAG_00005-contigs	1733193	496811	99.4898
	ORAL_T-C-M_Bin_00027-contigs	662480	ORAL_T-C-F_MAG_00004-contigs	1928742	618246	99.6842
	ORAL_T-C-M_Bin_00027-contigs	662480	ORAL_T-D-F_MAG_00003-contigs	2027003	508742	99.3334
	ORAL_P-B-F_MAG_00012-contigs	2245633	ORAL_P-A-F_Bin_00036-contigs	1112348	1008147	99.7044
	ORAL_P-B-F_MAG_00012-contigs	2245633	ORAL_P-A-F_Bin_00057-contigs	812497	17578	99.328
	ORAL_P-B-F_MAG_00012-contigs	2245633	ORAL_P-A-M_Bin_00036-contigs	805927	2649	98.94
	ORAL_P-B-F_MAG_00012-contigs	2245633	ORAL_P-B-M_Bin_00041-contigs	763973	5348	98.4837
	ORAL_P-B-F_MAG_00012-contigs	2245633	ORAL_P-B-M_MAG_00003-contigs	2231522	2161655	99.9051
	ORAL_P-B-F_MAG_00012-contigs	2245633	ORAL_P-C-F_Bin_00045-contigs	1403390	2553	98.71
	ORAL_P-B-F_MAG_00012-contigs	2245633	ORAL_P-C-M_Bin_00052-contigs	816042	2502	98.52
	ORAL_P-B-F_MAG_00012-contigs	2245633	ORAL_P-D-F_MAG_00015-contigs	2287997	1589261	98.4765
	ORAL_P-A-M_Bin_00024-contigs	535073	ORAL_P-A-F_MAG_00004-contigs	1484277	5176	99.9
	ORAL_P-A-M_Bin_00024-contigs	535073	ORAL_P-B-F_Bin_00024-contigs	1830519	9020	97.2545
	ORAL_P-A-M_Bin_00024-contigs	535073	ORAL_P-B-F_Bin_00070-contigs	558393	2608	99.54
	ORAL_P-A-M_Bin_00024-contigs	535073	ORAL_P-C-M_Bin_00018-contigs	587109	2555	97.81
	ORAL_P-A-M_Bin_00024-contigs	535073	ORAL_P-C-M_Bin_00028-contigs	670449	4867	96.28
	ORAL_P-A-M_Bin_00024-contigs	535073	ORAL_P-D-F_Bin_00014-contigs	1620319	7084	98.1375
	ORAL_P-B-M_Bin_00021-contigs	770028	ORAL_P-B-F_Bin_00071-contigs	538101	266636	99.4886
	ORAL_P-B-M_Bin_00021-contigs	770028	ORAL_P-B-F_Bin_00098-contigs	1633328	3270	99.97
	ORAL_P-B-M_Bin_00021-contigs	770028	ORAL_P-C-F_Bin_00055-contigs	1326717	14511	98.5711
	ORAL_P-C-M_Bin_00022-contigs	643787	ORAL_P-A-F_Bin_00025-contigs	648558	1095	99.73
	ORAL_P-C-M_Bin_00022-contigs	643787	ORAL_P-A-M_Bin_00015-contigs	721848	3217	99.35
	ORAL_P-C-M_Bin_00022-contigs	643787	ORAL_P-C-F_Bin_00023-contigs	718207	509410	99.9161
	ORAL_T-A-F_MAG_00012-contigs	892165	ORAL_T-A-M_Bin_00026-contigs	1403008	831	100
	ORAL_T-A-F_MAG_00012-contigs	892165	ORAL_T-A-M_MAG_00008-contigs	1207459	8138	97.7386
	ORAL_T-A-F_MAG_00012-contigs	892165	ORAL_T-B-M_Bin_00019-contigs	1301054	2801	99.8908
	ORAL_T-A-F_MAG_00012-contigs	892165	ORAL_T-B-M_MAG_00004-contigs	1736330	38900	98.4494
	ORAL_T-A-F_MAG_00012-contigs	892165	ORAL_T-C-F_MAG_00005-contigs	1285248	3396	99.71
	ORAL_T-A-F_MAG_00012-contigs	892165	ORAL_T-C-F_MAG_00009-contigs	1163699	9529	99.7352
	ORAL_T-A-F_MAG_00012-contigs	892165	ORAL_T-D-F_MAG_00006-contigs	1153710	14662	94.7711
	ORAL_P-A-F_Bin_00071-contigs	986923	ORAL_P-A-M_Bin_00061-contigs	1085006	199719	99.7927
	ORAL_P-A-F_Bin_00071-contigs	986923	ORAL_P-A-M_Bin_00069-contigs	529479	2163	97.83
	ORAL_P-A-F_Bin_00071-contigs	986923	ORAL_P-B-F_Bin_00092-contigs	1159836	91098	99.0394
	ORAL_P-A-F_Bin_00071-contigs	986923	ORAL_P-B-M_Bin_00047-contigs	905335	10707	99.4502
	ORAL_P-A-F_Bin_00071-contigs	986923	ORAL_P-B-M_Bin_00052-contigs	565363	37747	98.879
	ORAL_P-A-F_Bin_00071-contigs	986923	ORAL_P-C-F_Bin_00051-contigs	528332	12423	98.7367
	ORAL_P-A-F_Bin_00071-contigs	986923	ORAL_P-C-M_Bin_00092-contigs	536743	11388	99.7551
	ORAL_P-A-F_Bin_00071-contigs	986923	ORAL_P-D-F_Bin_00031-contigs	697862	7737	99.2488
	ORAL_P-A-F_Bin_00071-contigs	986923	ORAL_P-D-F_Bin_00037-contigs	588527	47761	99.3336
	ORAL_P-A-F_Bin_00071-contigs	986923	ORAL_T-C-M_Bin_00038-contigs	1644560	46141	98.6223
	ORAL_P-A-F_Bin_00071-contigs	986923	ORAL_P-C-M_Bin_00085-contigs	1074257	43404	98.6854
	ORAL_P-B-F_Bin_00074-contigs	789471	ORAL_P-B-M_Bin_00040-contigs	1615550	5368	99.96
	ORAL_P-B-F_Bin_00074-contigs	789471	ORAL_P-C-F_Bin_00036-contigs	1745242	4338	95.8952
	ORAL_P-B-F_Bin_00074-contigs	789471	ORAL_P-C-F_Bin_00045-contigs	1403390	2598	98.54
	ORAL_P-B-F_Bin_00074-contigs	789471	ORAL_P-C-F_Bin_00046-contigs	889617	98582	98.163
	ORAL_P-B-F_Bin_00074-contigs	789471	ORAL_P-C-F_MAG_00007-contigs	2672910	25562	98.3339
	ORAL_P-B-F_Bin_00074-contigs	789471	ORAL_P-C-M_Bin_00019-contigs	1107400	12420	98.3058
	ORAL_P-B-F_Bin_00074-contigs	789471	ORAL_P-C-M_Bin_00077-contigs	538851	50687	98.6837
	ORAL_T-D-F_Bin_00023-contigs	1097290	ORAL_P-B-F_Bin_00076-contigs	909469	2750	99.49
	ORAL_T-D-F_Bin_00023-contigs	1097290	ORAL_T-A-F_Bin_00029-contigs	1917426	11464	98.3622
	ORAL_T-D-F_Bin_00023-contigs	1097290	ORAL_T-A-M_Bin_00018-contigs	1419111	194039	98.8941
	ORAL_T-D-F_Bin_00023-contigs	1097290	ORAL_T-A-M_Bin_00020-contigs	1529666	2901	99.28
	ORAL_T-D-F_Bin_00023-contigs	1097290	ORAL_T-A-M_Bin_00034-contigs	689987	17647	97.7231
	ORAL_T-D-F_Bin_00023-contigs	1097290	ORAL_T-B-M_Bin_00027-contigs	913331	12344	99.142
	ORAL_T-D-F_Bin_00023-contigs	1097290	ORAL_T-B-M_MAG_00010-contigs	2249097	4721	99.72
	ORAL_T-D-F_Bin_00023-contigs	1097290	ORAL_T-C-M_Bin_00042-contigs	1358676	15890	98.1431
	ORAL_T-B-F_Bin_00029-contigs	1180760	ORAL_P-B-F_Bin_00098-contigs	1633328	23316	99.9299
	ORAL_T-B-F_Bin_00029-contigs	1180760	ORAL_T-A-F_Bin_00036-contigs	1067860	22482	98.6765
	ORAL_T-B-F_Bin_00029-contigs	1180760	ORAL_T-B-M_Bin_00028-contigs	1178581	243436	98.6601
	ORAL_T-B-F_Bin_00029-contigs	1180760	ORAL_T-B-M_Bin_00040-contigs	520792	12133	99.9018
	ORAL_P-B-M_Bin_00054-contigs	809262	ORAL_P-A-F_Bin_00058-contigs	1735748	6398	97.1755
	ORAL_P-B-M_Bin_00054-contigs	809262	ORAL_P-A-M_Bin_00045-contigs	1953195	15837	99.5331
	ORAL_P-B-M_Bin_00054-contigs	809262	ORAL_P-A-M_Bin_00067-contigs	866656	2938	97.58
	ORAL_P-B-M_Bin_00054-contigs	809262	ORAL_P-B-F_Bin_00063-contigs	1516308	18059	99.8171
	ORAL_P-B-M_Bin_00054-contigs	809262	ORAL_P-B-F_Bin_00108-contigs	595047	36193	96.7444
	ORAL_P-B-M_Bin_00054-contigs	809262	ORAL_P-C-F_MAG_00013-contigs	3045728	29853	97.152
	ORAL_P-B-M_Bin_00054-contigs	809262	ORAL_P-C-M_Bin_00083-contigs	1469988	9592	99.4069
	ORAL_P-B-M_Bin_00054-contigs	809262	ORAL_P-D-F_Bin_00021-contigs	2720726	14264	97.6812
	ORAL_P-C-M_Bin_00057-contigs	964514	ORAL_T-C-M_Bin_00035-contigs	1053135	692322	99.8955
	ORAL_P-A-M_Bin_00051-contigs	933801	ORAL_P-B-M_Bin_00038-contigs	1829879	2563	98.24
	ORAL_P-A-M_Bin_00051-contigs	933801	ORAL_P-D-F_MAG_00004-contigs	2821540	77523	98.6584
	ORAL_P-A-M_Bin_00051-contigs	933801	ORAL_T-B-F_Bin_00012-contigs	1140038	28326	98.6304
	ORAL_P-A-M_Bin_00051-contigs	933801	ORAL_T-C-M_Bin_00013-contigs	1700214	92096	99.1623
	ORAL_P-A-M_Bin_00051-contigs	933801	ORAL_P-B-F_Bin_00054-contigs	1621575	3705	99.7
	ORAL_P-C-F_Bin_00016-contigs	733991	ORAL_P-A-F_Bin_00035-contigs	1871834	6674	99.2499
	ORAL_P-C-F_Bin_00016-contigs	733991	ORAL_P-A-M_Bin_00052-contigs	770086	1323	95.69
	ORAL_P-C-F_Bin_00016-contigs	733991	ORAL_P-A-M_MAG_00009-contigs	1684040	138737	97.841
	ORAL_P-C-F_Bin_00016-contigs	733991	ORAL_P-B-F_MAG_00004-contigs	2252373	220336	97.981
	ORAL_P-C-F_Bin_00016-contigs	733991	ORAL_P-C-M_Bin_00052-contigs	816042	281783	99.7382
	ORAL_P-C-F_Bin_00016-contigs	733991	ORAL_P-D-F_MAG_00003-contigs	2146142	295696	98.1141
	ORAL_P-C-F_Bin_00016-contigs	733991	ORAL_P-B-M_MAG_00028-contigs	2292487	203914	97.921
	ORAL_P-C-M_Bin_00036-contigs	2388828	ORAL_P-A-F_MAG_00003-contigs	2421969	1753728	98.5253
	ORAL_P-C-M_Bin_00036-contigs	2388828	ORAL_P-A-M_MAG_00001-contigs	2518097	1749095	98.5672
	ORAL_P-C-M_Bin_00036-contigs	2388828	ORAL_P-B-F_MAG_00011-contigs	1939326	1378009	98.4863
	ORAL_P-C-M_Bin_00036-contigs	2388828	ORAL_P-B-M_MAG_00023-contigs	2208095	1344163	98.7945
	ORAL_P-C-M_Bin_00036-contigs	2388828	ORAL_P-C-F_Bin_00017-contigs	645486	1737	93.39
	ORAL_P-C-M_Bin_00036-contigs	2388828	ORAL_P-C-F_Bin_00037-contigs	1082351	36890	99.9005
	ORAL_P-C-M_Bin_00036-contigs	2388828	ORAL_P-D-F_MAG_00001-contigs	2369739	1696020	98.5586
	ORAL_P-C-M_Bin_00036-contigs	2388828	ORAL_T-A-F_MAG_00006-contigs	2667589	4316	93.49
	ORAL_P-C-M_Bin_00036-contigs	2388828	ORAL_T-B-F_Bin_00020-contigs	783054	2809	98.47
	ORAL_P-C-M_Bin_00036-contigs	2388828	ORAL_T-B-F_Bin_00027-contigs	952767	245505	98.5512
	ORAL_P-C-M_Bin_00036-contigs	2388828	ORAL_T-B-M_MAG_00005-contigs	2594954	607	99.34
	ORAL_P-C-M_Bin_00036-contigs	2388828	ORAL_T-B-M_MAG_00006-contigs	2630186	786	99.49
	ORAL_P-C-M_Bin_00036-contigs	2388828	ORAL_T-D-F_MAG_00007-contigs	2765124	3903	90.48
	ORAL_P-B-M_Bin_00035-contigs	1412400	ORAL_P-A-M_Bin_00028-contigs	1703426	3004	99.07
	ORAL_P-B-M_Bin_00035-contigs	1412400	ORAL_P-A-M_MAG_00005-contigs	1408293	150272	98.043
	ORAL_P-B-M_Bin_00035-contigs	1412400	ORAL_P-B-F_Bin_00035-contigs	1146763	805464	99.9731
	ORAL_P-B-M_Bin_00035-contigs	1412400	ORAL_P-B-F_Bin_00065-contigs	938131	2431	98.847
	ORAL_P-B-M_Bin_00035-contigs	1412400	ORAL_P-B-F_MAG_00015-contigs	2710193	12198	99.9109
	ORAL_P-A-M_Bin_00030-contigs	687043	ORAL_P-A-F_MAG_00009-contigs	1774231	65159	97.7824
	ORAL_P-A-M_Bin_00030-contigs	687043	ORAL_P-B-F_MAG_00028-contigs	2149439	2606	94.78
	ORAL_P-A-M_Bin_00030-contigs	687043	ORAL_P-B-M_MAG_00022-contigs	1770381	46031	97.9372
	ORAL_P-A-M_Bin_00030-contigs	687043	ORAL_P-C-M_MAG_00030-contigs	1833172	67241	97.7533
	ORAL_P-A-M_Bin_00030-contigs	687043	ORAL_P-A-F_Bin_00042-contigs	1791214	2402	99.46
	ORAL_P-A-M_Bin_00030-contigs	687043	ORAL_P-B-F_MAG_00027-contigs	1852083	43378	98.0309
	ORAL_T-A-F_MAG_00006-contigs	2667589	ORAL_P-A-F_MAG_00003-contigs	2421969	5794	98.9339
	ORAL_T-A-F_MAG_00006-contigs	2667589	ORAL_P-A-F_MAG_00011-contigs	2767357	7310	99.1668
	ORAL_T-A-F_MAG_00006-contigs	2667589	ORAL_P-B-F_MAG_00011-contigs	1939326	5037	87.48
	ORAL_T-A-F_MAG_00006-contigs	2667589	ORAL_P-B-M_MAG_00023-contigs	2208095	3841	98.39
	ORAL_T-A-F_MAG_00006-contigs	2667589	ORAL_P-C-M_Bin_00036-contigs	2388828	4316	93.49
	ORAL_T-A-F_MAG_00006-contigs	2667589	ORAL_P-D-F_MAG_00001-contigs	2369739	2566	93.57
	ORAL_T-A-F_MAG_00006-contigs	2667589	ORAL_T-A-M_Bin_00014-contigs	1758211	5496	99.5255
	ORAL_T-A-F_MAG_00006-contigs	2667589	ORAL_T-A-M_Bin_00015-contigs	620523	152630	98.935
	ORAL_T-A-F_MAG_00006-contigs	2667589	ORAL_T-A-M_Bin_00019-contigs	2297599	1664227	98.75
	ORAL_T-A-F_MAG_00006-contigs	2667589	ORAL_T-B-M_MAG_00005-contigs	2594954	1804000	98.7601
	ORAL_T-A-F_MAG_00006-contigs	2667589	ORAL_T-C-F_Bin_00013-contigs	1588157	4151	98.7
	ORAL_T-A-F_MAG_00006-contigs	2667589	ORAL_T-C-F_Bin_00034-contigs	866602	4767	97.5033
	ORAL_T-A-F_MAG_00006-contigs	2667589	ORAL_T-C-F_Bin_00047-contigs	1174808	8339	99.118
	ORAL_T-A-F_MAG_00006-contigs	2667589	ORAL_T-C-F_MAG_00006-contigs	2607471	1639228	98.8134
	ORAL_T-A-F_MAG_00006-contigs	2667589	ORAL_T-D-F_MAG_00007-contigs	2765124	1230439	98.8174
	ORAL_T-A-F_MAG_00006-contigs	2667589	ORAL_T-B-F_Bin_00024-contigs	1437905	11255	98.0303
	ORAL_T-A-F_MAG_00006-contigs	2667589	ORAL_T-C-M_MAG_00005-contigs	2668647	1754161	98.8421
	ORAL_T-B-F_MAG_00003-contigs	1399035	ORAL_P-A-F_MAG_00002-contigs	2606510	3134	99.01
	ORAL_T-B-F_MAG_00003-contigs	1399035	ORAL_P-A-F_MAG_00011-contigs	2767357	5997	99.2162
	ORAL_T-B-F_MAG_00003-contigs	1399035	ORAL_P-B-F_Bin_00039-contigs	1449304	8771	99.7479
	ORAL_T-B-F_MAG_00003-contigs	1399035	ORAL_P-B-F_MAG_00002-contigs	2121837	1338293	99.9139
	ORAL_T-B-F_MAG_00003-contigs	1399035	ORAL_P-B-M_Bin_00027-contigs	1925231	8744	98.1144
	ORAL_T-B-F_MAG_00003-contigs	1399035	ORAL_P-B-M_Bin_00042-contigs	737165	7886	99.9751
	ORAL_T-B-F_MAG_00003-contigs	1399035	ORAL_P-B-M_MAG_00014-contigs	1910701	3154	99.94
	ORAL_T-B-F_MAG_00003-contigs	1399035	ORAL_P-C-M_Bin_00059-contigs	915047	2620	99.69
	ORAL_T-B-F_MAG_00003-contigs	1399035	ORAL_P-D-F_MAG_00005-contigs	2772432	4948	99.3923
	ORAL_T-B-F_MAG_00003-contigs	1399035	ORAL_T-C-F_MAG_00006-contigs	2607471	3163	99.24
	ORAL_T-B-F_MAG_00003-contigs	1399035	ORAL_T-C-M_Bin_00066-contigs	647884	3163	99.24
	ORAL_T-B-F_MAG_00003-contigs	1399035	ORAL_P-B-M_MAG_00005-contigs	1822325	1187067	99.9156
	ORAL_T-D-F_MAG_00009-contigs	1937170	ORAL_P-A-F_Bin_00061-contigs	601690	12157	97.3981
	ORAL_T-D-F_MAG_00009-contigs	1937170	ORAL_P-A-M_Bin_00044-contigs	1106220	615	98.05
	ORAL_T-D-F_MAG_00009-contigs	1937170	ORAL_P-B-F_Bin_00064-contigs	1457998	23352	98.4212
	ORAL_T-D-F_MAG_00009-contigs	1937170	ORAL_P-C-M_Bin_00051-contigs	1081962	23793	97.5175
	ORAL_T-D-F_MAG_00009-contigs	1937170	ORAL_P-C-M_MAG_00020-contigs	1885456	1121	97.6
	ORAL_T-D-F_MAG_00009-contigs	1937170	ORAL_T-A-F_MAG_00017-contigs	1278298	372854	98.7771
	ORAL_T-D-F_MAG_00009-contigs	1937170	ORAL_T-A-M_Bin_00017-contigs	1429589	6068	95.9029
	ORAL_T-D-F_MAG_00009-contigs	1937170	ORAL_T-A-M_Bin_00027-contigs	853470	2835	99.86
	ORAL_T-D-F_MAG_00009-contigs	1937170	ORAL_T-B-M_MAG_00008-contigs	1977728	13817	97.9874
	ORAL_T-D-F_MAG_00009-contigs	1937170	ORAL_T-C-F_Bin_00023-contigs	728663	1136	99.65
	ORAL_T-D-F_MAG_00009-contigs	1937170	ORAL_T-C-F_Bin_00029-contigs	602376	206803	99.0004
	ORAL_T-D-F_MAG_00009-contigs	1937170	ORAL_T-C-F_Bin_00032-contigs	865595	18250	99.108
	ORAL_T-D-F_MAG_00009-contigs	1937170	ORAL_T-C-F_MAG_00024-contigs	1802914	1387	97.2
	ORAL_T-D-F_MAG_00009-contigs	1937170	ORAL_T-C-M_Bin_00043-contigs	652585	314823	99.1819
	ORAL_P-C-M_MAG_00008-contigs	1926839	ORAL_P-A-F_Bin_00035-contigs	1871834	12906	98
	ORAL_P-C-M_MAG_00008-contigs	1926839	ORAL_P-A-M_MAG_00003-contigs	1747120	707605	97.2289
	ORAL_P-C-M_MAG_00008-contigs	1926839	ORAL_P-B-F_Bin_00090-contigs	579006	6348	97.402
	ORAL_P-C-M_MAG_00008-contigs	1926839	ORAL_P-D-F_Bin_00033-contigs	594631	17776	99.099
	ORAL_P-C-M_MAG_00008-contigs	1926839	ORAL_T-B-F_Bin_00017-contigs	2066376	10426	98.2298
	ORAL_P-C-M_MAG_00008-contigs	1926839	ORAL_T-C-F_Bin_00049-contigs	529000	9104	99.979
	ORAL_P-C-M_MAG_00008-contigs	1926839	ORAL_T-C-F_Bin_00052-contigs	704130	58598	99.9652
	ORAL_P-C-M_MAG_00008-contigs	1926839	ORAL_P-A-F_Bin_00033-contigs	600711	129472	97.8982
	ORAL_P-C-M_MAG_00008-contigs	1926839	ORAL_P-A-M_Bin_00066-contigs	545647	12081	97.88
	ORAL_P-C-M_MAG_00008-contigs	1926839	ORAL_P-C-F_MAG_00003-contigs	1732023	1591318	99.9406
	ORAL_P-C-F_Bin_00063-contigs	580068	ORAL_P-C-M_Bin_00087-contigs	831086	16417	99.8276
	ORAL_P-C-F_Bin_00063-contigs	580068	ORAL_T-B-F_Bin_00042-contigs	575742	3012	99.24
	ORAL_P-B-F_Bin_00060-contigs	1300749	ORAL_P-C-F_MAG_00007-contigs	2672910	332779	98.7372
	ORAL_P-B-F_Bin_00060-contigs	1300749	ORAL_P-C-M_Bin_00019-contigs	1107400	61821	98.5374
	ORAL_P-A-F_Bin_00065-contigs	522415	ORAL_P-A-M_Bin_00035-contigs	534782	5333	99.6605
	ORAL_P-A-F_Bin_00065-contigs	522415	ORAL_P-A-M_Bin_00040-contigs	2095067	5422	99.944
	ORAL_P-A-F_Bin_00065-contigs	522415	ORAL_P-B-M_MAG_00012-contigs	2224875	6076	99.1419
	ORAL_P-A-F_Bin_00065-contigs	522415	ORAL_P-C-F_Bin_00025-contigs	781505	2636	98.22
	ORAL_P-A-F_Bin_00065-contigs	522415	ORAL_P-C-F_Bin_00031-contigs	994287	2872	99.44
	ORAL_P-A-F_Bin_00065-contigs	522415	ORAL_P-C-M_Bin_00024-contigs	1135387	3079	99.38
	ORAL_P-A-F_Bin_00065-contigs	522415	ORAL_T-A-F_MAG_00019-contigs	1904228	4068	99.85
	ORAL_P-A-F_Bin_00065-contigs	522415	ORAL_T-A-M_MAG_00002-contigs	2325557	3125	99.26
	ORAL_P-A-F_Bin_00065-contigs	522415	ORAL_T-C-F_MAG_00002-contigs	2270227	3125	99.36
	ORAL_P-A-F_Bin_00065-contigs	522415	ORAL_P-B-F_MAG_00033-contigs	2030244	5931	99.1714
	ORAL_T-D-F_Bin_00037-contigs	934230	ORAL_T-A-F_Bin_00034-contigs	599948	6213	98.6968
	ORAL_T-D-F_Bin_00037-contigs	934230	ORAL_T-A-F_Bin_00035-contigs	1096037	11889	98.9494
	ORAL_T-D-F_Bin_00037-contigs	934230	ORAL_T-A-M_Bin_00028-contigs	1324188	2470	99.64
	ORAL_T-D-F_Bin_00037-contigs	934230	ORAL_T-A-M_Bin_00030-contigs	544136	3942	99.87
	ORAL_T-D-F_Bin_00037-contigs	934230	ORAL_T-A-M_Bin_00033-contigs	1458160	9862	99.0964
	ORAL_T-D-F_Bin_00037-contigs	934230	ORAL_T-B-F_Bin_00021-contigs	956219	11324	97.9193
	ORAL_T-D-F_Bin_00037-contigs	934230	ORAL_T-B-F_Bin_00026-contigs	1102847	11585	98.6896
	ORAL_T-D-F_Bin_00037-contigs	934230	ORAL_T-B-M_Bin_00021-contigs	740383	77883	99.3488
	ORAL_T-D-F_Bin_00037-contigs	934230	ORAL_T-B-M_Bin_00029-contigs	1107916	15825	98.6971
	ORAL_T-D-F_Bin_00037-contigs	934230	ORAL_T-B-M_Bin_00033-contigs	964229	4637	99.5035
	ORAL_T-D-F_Bin_00037-contigs	934230	ORAL_T-B-M_Bin_00037-contigs	606800	23504	99.3063
	ORAL_T-D-F_Bin_00037-contigs	934230	ORAL_T-C-F_Bin_00038-contigs	788870	27929	98.4084
	ORAL_T-D-F_Bin_00037-contigs	934230	ORAL_T-C-F_Bin_00045-contigs	1303448	4993	98.0759
	ORAL_T-D-F_Bin_00037-contigs	934230	ORAL_T-C-F_Bin_00050-contigs	559656	5661	99.5384
	ORAL_T-D-F_Bin_00037-contigs	934230	ORAL_T-C-M_Bin_00019-contigs	1885024	24239	98.5438
	ORAL_T-D-F_Bin_00037-contigs	934230	ORAL_T-C-M_Bin_00048-contigs	2117776	67031	98.6608
	ORAL_T-D-F_Bin_00037-contigs	934230	ORAL_T-C-M_Bin_00068-contigs	1211911	1188	99.75
	ORAL_T-D-F_Bin_00037-contigs	934230	ORAL_T-C-M_Bin_00072-contigs	617361	20688	99.5071
	ORAL_T-D-F_Bin_00037-contigs	934230	ORAL_T-B-M_Bin_00036-contigs	771696	4863	97.2027
	ORAL_T-D-F_Bin_00037-contigs	934230	ORAL_T-C-F_Bin_00035-contigs	1328255	12326	98.3195
	ORAL_T-A-F_Bin_00038-contigs	735027	ORAL_T-A-M_Bin_00023-contigs	594880	5520	99.892
	ORAL_T-A-F_Bin_00038-contigs	735027	ORAL_T-B-F_Bin_00013-contigs	1690993	5499	95.8359
	ORAL_T-A-F_Bin_00038-contigs	735027	ORAL_T-B-F_Bin_00034-contigs	838341	9609	96.0438
	ORAL_T-A-F_Bin_00038-contigs	735027	ORAL_T-B-F_Bin_00036-contigs	944942	5965	99.8843
	ORAL_T-A-F_Bin_00038-contigs	735027	ORAL_T-B-M_Bin_00039-contigs	795963	2457	98.13
	ORAL_T-A-F_Bin_00038-contigs	735027	ORAL_T-C-F_Bin_00053-contigs	628484	2373	99.79
	ORAL_T-A-F_Bin_00038-contigs	735027	ORAL_T-C-M_Bin_00055-contigs	820572	4896	99.7582
	ORAL_T-A-F_Bin_00038-contigs	735027	ORAL_T-C-M_Bin_00073-contigs	1035253	2843	99.82
	ORAL_T-A-F_Bin_00038-contigs	735027	ORAL_T-D-F_Bin_00035-contigs	547995	5328	99.7735
	ORAL_T-A-F_Bin_00038-contigs	735027	ORAL_T-D-F_Bin_00040-contigs	744866	30098	99.1666
	ORAL_T-A-F_Bin_00038-contigs	735027	ORAL_T-D-F_MAG_00011-contigs	1068680	2539	99.61
	ORAL_T-A-M_Bin_00018-contigs	1419111	ORAL_T-A-F_MAG_00021-contigs	1090961	3536	99.8296
	ORAL_T-A-M_Bin_00018-contigs	1419111	ORAL_T-C-F_Bin_00028-contigs	2016322	2599	99.92
	ORAL_T-A-M_Bin_00018-contigs	1419111	ORAL_T-D-F_Bin_00023-contigs	1097290	194058	98.8937
	ORAL_P-A-M_Bin_00045-contigs	1953195	ORAL_P-A-F_Bin_00018-contigs	2282665	1198	98.41
	ORAL_P-A-M_Bin_00045-contigs	1953195	ORAL_P-A-F_Bin_00058-contigs	1735748	45909	97.5844
	ORAL_P-A-M_Bin_00045-contigs	1953195	ORAL_P-B-F_Bin_00063-contigs	1516308	362312	98.906
	ORAL_P-A-M_Bin_00045-contigs	1953195	ORAL_P-B-M_Bin_00042-contigs	737165	27161	99.1052
	ORAL_P-A-M_Bin_00045-contigs	1953195	ORAL_P-B-M_Bin_00054-contigs	809262	15837	99.5331
	ORAL_P-A-M_Bin_00045-contigs	1953195	ORAL_P-C-F_MAG_00013-contigs	3045728	50822	97.3865
	ORAL_P-A-M_Bin_00045-contigs	1953195	ORAL_P-C-M_Bin_00083-contigs	1469988	165215	98.5575
	ORAL_P-A-M_Bin_00045-contigs	1953195	ORAL_P-D-F_Bin_00021-contigs	2720726	63901	97.0257
	ORAL_P-A-M_Bin_00045-contigs	1953195	ORAL_P-B-M_Bin_00059-contigs	1297175	306643	99.0277
	ORAL_P-C-M_Bin_00043-contigs	1770232	ORAL_P-A-M_Bin_00027-contigs	2010198	329083	97.2672
	ORAL_P-C-M_Bin_00043-contigs	1770232	ORAL_P-C-F_MAG_00015-contigs	2117166	496269	97.1871
	ORAL_P-B-M_Bin_00040-contigs	1615550	ORAL_P-A-F_Bin_00035-contigs	1871834	735	98.91
	ORAL_P-B-M_Bin_00040-contigs	1615550	ORAL_P-A-F_Bin_00057-contigs	812497	24683	98.1555
	ORAL_P-B-M_Bin_00040-contigs	1615550	ORAL_P-A-M_Bin_00026-contigs	1325806	98505	97.4042
	ORAL_P-B-M_Bin_00040-contigs	1615550	ORAL_P-B-F_Bin_00074-contigs	789471	5368	99.96
	ORAL_P-B-M_Bin_00040-contigs	1615550	ORAL_P-B-F_Bin_00090-contigs	579006	5305	100
	ORAL_P-B-M_Bin_00040-contigs	1615550	ORAL_P-B-F_Bin_00099-contigs	507555	38545	98.6059
	ORAL_P-B-M_Bin_00040-contigs	1615550	ORAL_P-D-F_MAG_00003-contigs	2146142	1574	98.92
	ORAL_P-B-M_Bin_00040-contigs	1615550	ORAL_P-B-F_Bin_00067-contigs	1236868	2644	100
	ORAL_P-D-F_Bin_00023-contigs	1845688	ORAL_P-A-F_MAG_00002-contigs	2606510	381962	98.1113
	ORAL_P-D-F_Bin_00023-contigs	1845688	ORAL_P-B-F_Bin_00041-contigs	1712055	207558	98.0319
	ORAL_P-D-F_Bin_00023-contigs	1845688	ORAL_P-B-F_Bin_00055-contigs	2384568	3341	97.84
	ORAL_P-D-F_Bin_00023-contigs	1845688	ORAL_P-C-F_Bin_00058-contigs	626886	1672	97.13
	ORAL_P-D-F_Bin_00023-contigs	1845688	ORAL_P-C-M_Bin_00026-contigs	810007	86141	98.615
	ORAL_P-D-F_Bin_00023-contigs	1845688	ORAL_T-A-M_Bin_00025-contigs	591099	1367	98.32
	ORAL_T-C-M_Bin_00057-contigs	599447	ORAL_T-B-F_Bin_00006-contigs	1476954	75730	98.4963
	ORAL_T-C-M_Bin_00057-contigs	599447	ORAL_T-C-F_Bin_00042-contigs	972972	136021	98.726
	ORAL_T-C-M_Bin_00057-contigs	599447	ORAL_T-D-F_Bin_00032-contigs	527209	25316	98.478
	ORAL_P-C-M_Bin_00081-contigs	1040351	ORAL_P-B-F_Bin_00073-contigs	2090402	3942	97.9751
	ORAL_P-A-F_Bin_00059-contigs	1276367	ORAL_P-A-M_Bin_00037-contigs	1925112	5906	99.9154
	ORAL_P-A-F_Bin_00059-contigs	1276367	ORAL_P-A-M_Bin_00042-contigs	679882	11140	99.6404
	ORAL_P-A-F_Bin_00059-contigs	1276367	ORAL_P-A-M_Bin_00043-contigs	1394865	139020	99.5183
	ORAL_P-A-F_Bin_00059-contigs	1276367	ORAL_P-A-M_Bin_00047-contigs	1016300	25180	99.3588
	ORAL_P-A-F_Bin_00059-contigs	1276367	ORAL_P-A-M_Bin_00048-contigs	870616	95977	99.172
	ORAL_P-A-F_Bin_00059-contigs	1276367	ORAL_P-A-M_Bin_00056-contigs	1180303	57433	98.9458
	ORAL_P-A-F_Bin_00059-contigs	1276367	ORAL_P-A-M_Bin_00065-contigs	861115	3620	99.67
	ORAL_P-A-F_Bin_00059-contigs	1276367	ORAL_P-B-F_Bin_00043-contigs	1731686	10676	99.8136
	ORAL_P-A-F_Bin_00059-contigs	1276367	ORAL_P-B-F_Bin_00061-contigs	1511254	64673	99.2738
	ORAL_P-A-F_Bin_00059-contigs	1276367	ORAL_P-B-F_Bin_00086-contigs	1228507	97604	98.2511
	ORAL_P-A-F_Bin_00059-contigs	1276367	ORAL_P-B-F_Bin_00094-contigs	1100045	36764	99.5301
	ORAL_P-A-F_Bin_00059-contigs	1276367	ORAL_P-B-F_Bin_00101-contigs	828623	46344	99.033
	ORAL_P-A-F_Bin_00059-contigs	1276367	ORAL_P-B-F_MAG_00044-contigs	2789272	5840	99.7275
	ORAL_P-A-F_Bin_00059-contigs	1276367	ORAL_P-B-M_Bin_00039-contigs	2363692	38103	99.0301
	ORAL_P-A-F_Bin_00059-contigs	1276367	ORAL_P-B-M_Bin_00045-contigs	528074	9191	99.5774
	ORAL_P-A-F_Bin_00059-contigs	1276367	ORAL_P-B-M_Bin_00049-contigs	1499042	29411	99.4699
	ORAL_P-A-F_Bin_00059-contigs	1276367	ORAL_P-B-M_Bin_00051-contigs	783992	81866	99.4731
	ORAL_P-A-F_Bin_00059-contigs	1276367	ORAL_P-B-M_Bin_00053-contigs	521296	11118	99.2561
	ORAL_P-A-F_Bin_00059-contigs	1276367	ORAL_P-B-M_Bin_00055-contigs	636188	10939	99.9809
	ORAL_P-A-F_Bin_00059-contigs	1276367	ORAL_P-B-M_Bin_00058-contigs	592513	30829	99.7466
	ORAL_P-A-F_Bin_00059-contigs	1276367	ORAL_P-B-M_MAG_00007-contigs	2662377	2618	99.58
	ORAL_P-A-F_Bin_00059-contigs	1276367	ORAL_P-C-F_Bin_00041-contigs	1230252	44135	99.3365
	ORAL_P-A-F_Bin_00059-contigs	1276367	ORAL_P-C-F_Bin_00043-contigs	1183612	92267	99.3871
	ORAL_P-A-F_Bin_00059-contigs	1276367	ORAL_P-C-F_Bin_00048-contigs	832034	32075	99.1063
	ORAL_P-A-F_Bin_00059-contigs	1276367	ORAL_P-C-F_Bin_00049-contigs	1214611	12465	99.0048
	ORAL_P-A-F_Bin_00059-contigs	1276367	ORAL_P-C-F_Bin_00050-contigs	1627475	18083	98.8906
	ORAL_P-A-F_Bin_00059-contigs	1276367	ORAL_P-C-F_Bin_00059-contigs	686831	122880	98.91
	ORAL_P-A-F_Bin_00059-contigs	1276367	ORAL_P-C-M_Bin_00055-contigs	1855875	35223	99.4828
	ORAL_P-A-F_Bin_00059-contigs	1276367	ORAL_P-C-M_Bin_00074-contigs	981238	40247	99.8095
	ORAL_P-A-F_Bin_00059-contigs	1276367	ORAL_P-C-M_Bin_00075-contigs	829477	40431	99.7093
	ORAL_P-A-F_Bin_00059-contigs	1276367	ORAL_P-C-M_Bin_00080-contigs	1039784	8966	99.7227
	ORAL_P-A-F_Bin_00059-contigs	1276367	ORAL_P-D-F_Bin_00034-contigs	913363	75934	98.5456
	ORAL_P-A-F_Bin_00059-contigs	1276367	ORAL_P-D-F_Bin_00035-contigs	534297	97776	98.6861
	ORAL_P-A-F_Bin_00059-contigs	1276367	ORAL_P-D-F_Bin_00036-contigs	732087	38669	97.8946
	ORAL_P-A-F_Bin_00059-contigs	1276367	ORAL_P-D-F_Bin_00041-contigs	635153	111754	98.9392
	ORAL_P-A-F_Bin_00059-contigs	1276367	ORAL_T-C-F_Bin_00041-contigs	1225657	18594	99.3074
	ORAL_P-A-F_Bin_00059-contigs	1276367	ORAL_P-B-F_Bin_00095-contigs	1809192	13416	99.3893
	ORAL_T-A-M_Bin_00024-contigs	1600187	ORAL_T-A-F_Bin_00035-contigs	1096037	5591	99.89
	ORAL_T-B-M_Bin_00021-contigs	740383	ORAL_P-C-F_Bin_00050-contigs	1627475	2439	99.22
	ORAL_T-B-M_Bin_00021-contigs	740383	ORAL_T-A-F_Bin_00034-contigs	599948	4806	98.52
	ORAL_T-B-M_Bin_00021-contigs	740383	ORAL_T-A-F_Bin_00035-contigs	1096037	21015	98.1285
	ORAL_T-B-M_Bin_00021-contigs	740383	ORAL_T-A-M_Bin_00028-contigs	1324188	2956	99.32
	ORAL_T-B-M_Bin_00021-contigs	740383	ORAL_T-A-M_Bin_00033-contigs	1458160	620	100
	ORAL_T-B-M_Bin_00021-contigs	740383	ORAL_T-B-F_Bin_00021-contigs	956219	2054	96.69
	ORAL_T-B-M_Bin_00021-contigs	740383	ORAL_T-B-F_Bin_00026-contigs	1102847	126160	99.8989
	ORAL_T-B-M_Bin_00021-contigs	740383	ORAL_T-C-F_Bin_00038-contigs	788870	85881	99.3191
	ORAL_T-B-M_Bin_00021-contigs	740383	ORAL_T-C-F_Bin_00050-contigs	559656	923	99.24
	ORAL_T-B-M_Bin_00021-contigs	740383	ORAL_T-C-M_Bin_00019-contigs	1885024	55354	99.7853
	ORAL_T-B-M_Bin_00021-contigs	740383	ORAL_T-C-M_Bin_00048-contigs	2117776	152600	99.02
	ORAL_T-B-M_Bin_00021-contigs	740383	ORAL_T-C-M_Bin_00068-contigs	1211911	23501	97.5457
	ORAL_T-B-M_Bin_00021-contigs	740383	ORAL_T-D-F_Bin_00037-contigs	934230	77891	99.3463
	ORAL_T-B-M_Bin_00021-contigs	740383	ORAL_T-C-F_Bin_00035-contigs	1328255	2505	99.8
	ORAL_P-B-F_MAG_00017-contigs	2192414	ORAL_P-C-M_Bin_00018-contigs	587109	16931	99.177
	ORAL_P-B-F_MAG_00017-contigs	2192414	ORAL_P-C-M_Bin_00028-contigs	670449	6324	98.8125
	ORAL_P-B-F_MAG_00017-contigs	2192414	ORAL_P-D-F_Bin_00014-contigs	1620319	67243	98.393
	ORAL_P-B-F_MAG_00017-contigs	2192414	ORAL_T-C-M_Bin_00063-contigs	1086054	3429	99.7372
	ORAL_P-B-F_MAG_00017-contigs	2192414	ORAL_T-D-F_Bin_00021-contigs	1187303	2178	99.72
	ORAL_T-C-M_MAG_00008-contigs	762856	ORAL_P-A-F_Bin_00012-contigs	640853	398596	97.9759
	ORAL_T-C-M_MAG_00008-contigs	762856	ORAL_P-B-F_MAG_00010-contigs	784149	399518	97.9093
	ORAL_T-C-M_MAG_00008-contigs	762856	ORAL_P-C-F_MAG_00004-contigs	733881	371464	98.0851
	ORAL_T-C-M_MAG_00008-contigs	762856	ORAL_P-B-M_Bin_00019-contigs	629896	258438	97.8313
	ORAL_P-D-F_Bin_00037-contigs	588527	ORAL_P-A-F_Bin_00071-contigs	986923	47796	99.3149
	ORAL_P-D-F_Bin_00037-contigs	588527	ORAL_P-A-M_Bin_00061-contigs	1085006	25003	99.4718
	ORAL_P-D-F_Bin_00037-contigs	588527	ORAL_P-A-M_Bin_00069-contigs	529479	89915	98.846
	ORAL_P-D-F_Bin_00037-contigs	588527	ORAL_P-B-F_Bin_00092-contigs	1159836	50580	98.8061
	ORAL_P-D-F_Bin_00037-contigs	588527	ORAL_P-B-M_Bin_00047-contigs	905335	31807	98.7792
	ORAL_P-D-F_Bin_00037-contigs	588527	ORAL_P-B-M_Bin_00052-contigs	565363	45492	98.777
	ORAL_P-D-F_Bin_00037-contigs	588527	ORAL_P-C-F_Bin_00051-contigs	528332	6639	98.8067
	ORAL_P-D-F_Bin_00037-contigs	588527	ORAL_P-C-M_Bin_00092-contigs	536743	23725	98.9141
	ORAL_P-D-F_Bin_00037-contigs	588527	ORAL_T-C-M_Bin_00038-contigs	1644560	3282	98.93
	ORAL_P-D-F_Bin_00037-contigs	588527	ORAL_P-C-M_Bin_00085-contigs	1074257	9383	99.4475
	ORAL_P-A-F_Bin_00038-contigs	1346615	ORAL_P-A-M_Bin_00034-contigs	875719	2339	99.02
	ORAL_P-A-F_Bin_00038-contigs	1346615	ORAL_P-A-M_Bin_00044-contigs	1106220	1125	99.73
	ORAL_P-A-F_Bin_00038-contigs	1346615	ORAL_P-A-M_Bin_00054-contigs	812519	7056	98.4
	ORAL_P-A-F_Bin_00038-contigs	1346615	ORAL_P-C-M_MAG_00020-contigs	1885456	23357	97.6259
	ORAL_P-A-F_Bin_00038-contigs	1346615	ORAL_P-D-F_Bin_00009-contigs	1359636	11959	97.7809
	ORAL_P-A-F_Bin_00038-contigs	1346615	ORAL_T-A-F_MAG_00005-contigs	2241912	7913	95.1823
	ORAL_P-A-F_Bin_00038-contigs	1346615	ORAL_T-A-M_Bin_00035-contigs	523718	5053	98.7113
	ORAL_P-A-F_Bin_00038-contigs	1346615	ORAL_T-C-F_MAG_00024-contigs	1802914	10166	96.8511
	ORAL_P-A-F_Bin_00038-contigs	1346615	ORAL_T-C-M_Bin_00044-contigs	835912	7255	97.3644
	ORAL_P-A-M_Bin_00018-contigs	2005296	ORAL_P-A-F_Bin_00070-contigs	667642	2613	99.69
	ORAL_P-A-M_Bin_00018-contigs	2005296	ORAL_P-B-F_MAG_00028-contigs	2149439	17609	94.2526
	ORAL_P-A-M_Bin_00018-contigs	2005296	ORAL_P-C-F_Bin_00019-contigs	2153692	18673	96.1112
	ORAL_P-A-M_Bin_00018-contigs	2005296	ORAL_P-C-M_Bin_00070-contigs	800603	2255	95.67
	ORAL_P-A-M_Bin_00018-contigs	2005296	ORAL_T-C-M_Bin_00026-contigs	1682587	16308	96.9626
	ORAL_P-A-M_Bin_00018-contigs	2005296	ORAL_P-A-F_Bin_00042-contigs	1791214	1707138	99.8936
	ORAL_T-B-M_Bin_00040-contigs	520792	ORAL_P-B-F_Bin_00098-contigs	1633328	1530	98.17
	ORAL_T-B-M_Bin_00040-contigs	520792	ORAL_P-C-F_Bin_00042-contigs	703469	2980	99.77
	ORAL_T-B-M_Bin_00040-contigs	520792	ORAL_T-A-F_Bin_00036-contigs	1067860	2843	96.42
	ORAL_T-B-M_Bin_00040-contigs	520792	ORAL_T-B-F_Bin_00029-contigs	1180760	12129	99.911
	ORAL_T-B-M_Bin_00040-contigs	520792	ORAL_T-B-F_Bin_00031-contigs	627216	3004	99.37
	ORAL_T-B-M_Bin_00040-contigs	520792	ORAL_T-B-F_Bin_00038-contigs	585239	3373	99.29
	ORAL_T-C-M_Bin_00043-contigs	652585	ORAL_P-A-F_Bin_00061-contigs	601690	5104	99.0192
	ORAL_T-C-M_Bin_00043-contigs	652585	ORAL_P-B-F_Bin_00064-contigs	1457998	12076	98.9174
	ORAL_T-C-M_Bin_00043-contigs	652585	ORAL_P-C-M_Bin_00051-contigs	1081962	1191	99.83
	ORAL_T-C-M_Bin_00043-contigs	652585	ORAL_T-A-F_MAG_00017-contigs	1278298	119415	98.8733
	ORAL_T-C-M_Bin_00043-contigs	652585	ORAL_T-A-M_Bin_00017-contigs	1429589	5081	97.7943
	ORAL_T-C-M_Bin_00043-contigs	652585	ORAL_T-A-M_Bin_00027-contigs	853470	10538	98.0742
	ORAL_T-C-M_Bin_00043-contigs	652585	ORAL_T-C-F_Bin_00029-contigs	602376	92060	99.2856
	ORAL_T-C-M_Bin_00043-contigs	652585	ORAL_T-C-F_Bin_00032-contigs	865595	11419	99.5613
	ORAL_T-C-M_Bin_00043-contigs	652585	ORAL_T-D-F_MAG_00009-contigs	1937170	314771	99.1839
	ORAL_P-B-F_Bin_00048-contigs	669649	ORAL_P-A-M_Bin_00015-contigs	721848	28487	94.5095
	ORAL_P-B-F_Bin_00048-contigs	669649	ORAL_P-B-M_Bin_00030-contigs	695341	634003	99.9391
	ORAL_P-B-F_Bin_00048-contigs	669649	ORAL_P-B-M_MAG_00013-contigs	829732	26662	99.9237
	ORAL_P-B-F_Bin_00048-contigs	669649	ORAL_P-C-F_Bin_00028-contigs	742094	81476	94.4371
	ORAL_P-C-M_MAG_00020-contigs	1885456	ORAL_P-A-F_Bin_00038-contigs	1346615	23360	97.6222
	ORAL_P-C-M_MAG_00020-contigs	1885456	ORAL_P-A-F_Bin_00061-contigs	601690	7334	97.9732
	ORAL_P-C-M_MAG_00020-contigs	1885456	ORAL_P-A-F_Bin_00069-contigs	853253	110732	98.6219
	ORAL_P-C-M_MAG_00020-contigs	1885456	ORAL_P-A-M_Bin_00034-contigs	875719	14006	97.6344
	ORAL_P-C-M_MAG_00020-contigs	1885456	ORAL_P-A-M_Bin_00054-contigs	812519	194675	98.5298
	ORAL_P-C-M_MAG_00020-contigs	1885456	ORAL_P-C-F_Bin_00021-contigs	723987	4752	99.9601
	ORAL_P-C-M_MAG_00020-contigs	1885456	ORAL_P-D-F_Bin_00009-contigs	1359636	224578	98.2776
	ORAL_P-C-M_MAG_00020-contigs	1885456	ORAL_T-A-F_MAG_00005-contigs	2241912	5638	99.3789
	ORAL_P-C-M_MAG_00020-contigs	1885456	ORAL_T-A-M_Bin_00035-contigs	523718	1522	99.21
	ORAL_P-C-M_MAG_00020-contigs	1885456	ORAL_T-B-F_Bin_00018-contigs	769716	5800	94.7606
	ORAL_P-C-M_MAG_00020-contigs	1885456	ORAL_T-C-F_MAG_00024-contigs	1802914	5222	99.523
	ORAL_P-C-M_MAG_00020-contigs	1885456	ORAL_T-C-M_Bin_00038-contigs	1644560	5546	99.9102
	ORAL_P-C-M_MAG_00020-contigs	1885456	ORAL_T-C-M_Bin_00044-contigs	835912	529846	99.7753
	ORAL_P-C-M_MAG_00020-contigs	1885456	ORAL_T-D-F_MAG_00009-contigs	1937170	1121	97.6
	ORAL_P-B-M_MAG_00023-contigs	2208095	ORAL_P-A-F_MAG_00003-contigs	2421969	1515026	98.8904
	ORAL_P-B-M_MAG_00023-contigs	2208095	ORAL_P-A-F_MAG_00011-contigs	2767357	4362	97.9133
	ORAL_P-B-M_MAG_00023-contigs	2208095	ORAL_P-A-M_Bin_00049-contigs	660220	2556	99.02
	ORAL_P-B-M_MAG_00023-contigs	2208095	ORAL_P-A-M_Bin_00067-contigs	866656	3743	99.76
	ORAL_P-B-M_MAG_00023-contigs	2208095	ORAL_P-A-M_MAG_00001-contigs	2518097	1477994	98.8503
	ORAL_P-B-M_MAG_00023-contigs	2208095	ORAL_P-B-F_MAG_00011-contigs	1939326	1064776	98.7437
	ORAL_P-B-M_MAG_00023-contigs	2208095	ORAL_P-C-F_Bin_00037-contigs	1082351	11557	98.7465
	ORAL_P-B-M_MAG_00023-contigs	2208095	ORAL_P-C-M_Bin_00036-contigs	2388828	1344157	98.7947
	ORAL_P-B-M_MAG_00023-contigs	2208095	ORAL_P-D-F_MAG_00001-contigs	2369739	1311917	98.8997
	ORAL_P-B-M_MAG_00023-contigs	2208095	ORAL_T-A-F_Bin_00027-contigs	2295200	5574	99.21
	ORAL_P-B-M_MAG_00023-contigs	2208095	ORAL_T-A-F_MAG_00006-contigs	2667589	3841	98.39
	ORAL_P-B-M_MAG_00023-contigs	2208095	ORAL_T-A-M_Bin_00015-contigs	620523	8615	99.2771
	ORAL_P-B-M_MAG_00023-contigs	2208095	ORAL_T-A-M_Bin_00019-contigs	2297599	2310	99.22
	ORAL_P-B-M_MAG_00023-contigs	2208095	ORAL_T-B-F_Bin_00027-contigs	952767	261676	98.6712
	ORAL_P-B-M_MAG_00023-contigs	2208095	ORAL_T-B-M_Bin_00016-contigs	732640	4904	99.3884
	ORAL_P-B-M_MAG_00023-contigs	2208095	ORAL_T-B-M_MAG_00005-contigs	2594954	2968	98.65
	ORAL_P-B-M_MAG_00023-contigs	2208095	ORAL_T-C-F_Bin_00018-contigs	1926895	5964	99.5847
	ORAL_P-B-M_MAG_00023-contigs	2208095	ORAL_T-C-F_Bin_00047-contigs	1174808	8951	98.4257
	ORAL_P-B-M_MAG_00023-contigs	2208095	ORAL_T-C-F_MAG_00006-contigs	2607471	7657	97.74
	ORAL_P-B-M_MAG_00023-contigs	2208095	ORAL_T-C-M_Bin_00064-contigs	569721	3122	99.7102
	ORAL_P-B-M_MAG_00023-contigs	2208095	ORAL_T-D-F_MAG_00007-contigs	2765124	5240	98.8143
	ORAL_P-B-M_MAG_00023-contigs	2208095	ORAL_T-B-F_Bin_00024-contigs	1437905	3705	97.33
	ORAL_P-B-M_MAG_00023-contigs	2208095	ORAL_T-C-M_MAG_00005-contigs	2668647	12149	97.4338
	ORAL_T-B-F_Bin_00015-contigs	1769690	ORAL_P-B-F_Bin_00098-contigs	1633328	7892	98.9242
	ORAL_T-B-F_Bin_00015-contigs	1769690	ORAL_P-C-M_Bin_00033-contigs	1056064	7862	96.5608
	ORAL_T-B-F_Bin_00015-contigs	1769690	ORAL_T-B-M_Bin_00030-contigs	845775	2649	99.81
	ORAL_T-B-F_Bin_00015-contigs	1769690	ORAL_T-C-M_Bin_00073-contigs	1035253	27614	98.4081
	ORAL_T-C-F_Bin_00016-contigs	618980	ORAL_T-B-M_Bin_00026-contigs	532481	6726	99.2562
	ORAL_T-B-M_Bin_00035-contigs	506683	ORAL_T-A-F_Bin_00025-contigs	2135241	3749	99.52
	ORAL_T-B-M_Bin_00035-contigs	506683	ORAL_T-A-F_Bin_00029-contigs	1917426	5648	97.2952
	ORAL_T-B-M_Bin_00035-contigs	506683	ORAL_T-A-M_Bin_00020-contigs	1529666	108193	98.7268
	ORAL_T-B-M_Bin_00035-contigs	506683	ORAL_T-C-M_Bin_00010-contigs	1025285	3017	99.57
	ORAL_T-B-M_Bin_00035-contigs	506683	ORAL_T-C-M_Bin_00042-contigs	1358676	17329	98.9501
	ORAL_T-B-M_Bin_00035-contigs	506683	ORAL_T-C-M_Bin_00063-contigs	1086054	1842	95.98
	ORAL_T-B-M_Bin_00035-contigs	506683	ORAL_T-D-F_Bin_00038-contigs	553817	1277	98.36
	ORAL_T-C-M_Bin_00036-contigs	1780386	ORAL_T-A-F_MAG_00007-contigs	2289311	273124	97.7728
	ORAL_T-C-M_Bin_00036-contigs	1780386	ORAL_T-B-F_Bin_00007-contigs	1823673	95069	97.4732
	ORAL_T-C-M_Bin_00036-contigs	1780386	ORAL_T-C-F_Bin_00019-contigs	1380918	61099	97.9254
	ORAL_T-C-M_Bin_00036-contigs	1780386	ORAL_T-D-F_Bin_00025-contigs	962921	28870	97.5085
	ORAL_T-C-M_Bin_00036-contigs	1780386	ORAL_T-D-F_Bin_00026-contigs	1138600	49720	98.049
	ORAL_T-C-M_Bin_00036-contigs	1780386	ORAL_P-C-M_Bin_00041-contigs	1691038	1872	98.02
	ORAL_T-C-M_Bin_00036-contigs	1780386	ORAL_T-A-M_Bin_00029-contigs	867551	46038	98.2989
	ORAL_T-C-M_Bin_00036-contigs	1780386	ORAL_T-B-M_Bin_00023-contigs	1967185	131190	97.3881
	ORAL_T-A-M_Bin_00030-contigs	544136	ORAL_T-A-F_Bin_00033-contigs	1040656	17155	99.394
	ORAL_T-A-M_Bin_00030-contigs	544136	ORAL_T-A-F_Bin_00035-contigs	1096037	8665	99.9433
	ORAL_T-A-M_Bin_00030-contigs	544136	ORAL_T-A-F_MAG_00004-contigs	2015476	27051	99.9713
	ORAL_T-A-M_Bin_00030-contigs	544136	ORAL_T-C-F_Bin_00030-contigs	1562980	7815	99.0014
	ORAL_T-A-M_Bin_00030-contigs	544136	ORAL_T-C-F_Bin_00038-contigs	788870	4046	99.41
	ORAL_T-A-M_Bin_00030-contigs	544136	ORAL_T-C-F_Bin_00045-contigs	1303448	71198	99.1929
	ORAL_T-A-M_Bin_00030-contigs	544136	ORAL_T-C-F_Bin_00050-contigs	559656	14466	98.418
	ORAL_T-A-M_Bin_00030-contigs	544136	ORAL_T-C-M_Bin_00034-contigs	1447370	188936	99.065
	ORAL_T-A-M_Bin_00030-contigs	544136	ORAL_T-C-M_Bin_00048-contigs	2117776	891	99.55
	ORAL_T-A-M_Bin_00030-contigs	544136	ORAL_T-C-M_Bin_00061-contigs	626518	2294	98.91
	ORAL_T-A-M_Bin_00030-contigs	544136	ORAL_T-C-M_Bin_00068-contigs	1211911	2150	96.744
	ORAL_T-A-M_Bin_00030-contigs	544136	ORAL_T-C-M_Bin_00072-contigs	617361	19194	99.9237
	ORAL_T-A-M_Bin_00030-contigs	544136	ORAL_T-D-F_Bin_00014-contigs	1534800	2290	97.34
	ORAL_T-A-M_Bin_00030-contigs	544136	ORAL_T-D-F_Bin_00037-contigs	934230	3940	99.87
	ORAL_T-A-M_Bin_00030-contigs	544136	ORAL_T-C-F_Bin_00048-contigs	739594	53783	98.9078
	ORAL_P-A-F_MAG_00006-contigs	2164912	ORAL_P-A-M_Bin_00037-contigs	1925112	25972	99.952
	ORAL_P-A-F_MAG_00006-contigs	2164912	ORAL_P-A-M_MAG_00008-contigs	2076297	41934	99.2388
	ORAL_P-A-F_MAG_00006-contigs	2164912	ORAL_P-A-M_MAG_00013-contigs	1964697	1609786	99.239
	ORAL_P-A-F_MAG_00006-contigs	2164912	ORAL_P-B-F_MAG_00019-contigs	1682933	1397939	99.3226
	ORAL_P-A-F_MAG_00006-contigs	2164912	ORAL_P-B-M_MAG_00002-contigs	2282960	1930811	99.2625
	ORAL_P-A-F_MAG_00006-contigs	2164912	ORAL_P-C-F_MAG_00008-contigs	1644872	1330585	99.4198
	ORAL_P-A-F_MAG_00006-contigs	2164912	ORAL_P-D-F_Bin_00041-contigs	635153	3281	99.6
	ORAL_P-A-F_MAG_00006-contigs	2164912	ORAL_P-D-F_MAG_00008-contigs	2120843	1755659	99.2025
	ORAL_P-B-F_MAG_00003-contigs	1422226	ORAL_P-C-M_MAG_00001-contigs	1511680	821786	97.1744
	ORAL_P-B-F_Bin_00076-contigs	909469	ORAL_P-C-F_Bin_00014-contigs	1134918	4432	98.2397
	ORAL_P-B-F_Bin_00076-contigs	909469	ORAL_T-A-F_MAG_00008-contigs	1908361	16228	97.9606
	ORAL_P-B-F_Bin_00076-contigs	909469	ORAL_T-A-F_MAG_00021-contigs	1090961	7822	98.9779
	ORAL_P-B-F_Bin_00076-contigs	909469	ORAL_T-B-M_MAG_00010-contigs	2249097	16665	98.2201
	ORAL_P-B-F_Bin_00076-contigs	909469	ORAL_T-C-M_Bin_00062-contigs	756805	42026	98.5626
	ORAL_P-B-F_Bin_00076-contigs	909469	ORAL_T-C-M_MAG_00016-contigs	1895236	7980	97.7467
	ORAL_P-B-F_Bin_00076-contigs	909469	ORAL_T-D-F_Bin_00016-contigs	1395745	115183	98.7331
	ORAL_P-B-F_Bin_00076-contigs	909469	ORAL_T-D-F_Bin_00019-contigs	1403587	2937	98.95
	ORAL_P-B-F_Bin_00076-contigs	909469	ORAL_T-D-F_Bin_00023-contigs	1097290	2750	99.49
	ORAL_P-B-F_Bin_00076-contigs	909469	ORAL_T-A-M_Bin_00021-contigs	1593627	6220	99.1503
	ORAL_P-B-F_Bin_00076-contigs	909469	ORAL_T-C-F_Bin_00017-contigs	577300	8659	98.9622
	ORAL_P-A-F_Bin_00073-contigs	614515	ORAL_P-A-M_Bin_00041-contigs	565588	40178	99.6658
	ORAL_P-A-F_Bin_00073-contigs	614515	ORAL_P-A-M_Bin_00064-contigs	1003925	5246	97.3525
	ORAL_P-A-F_Bin_00073-contigs	614515	ORAL_P-B-F_Bin_00038-contigs	1800373	5982	97.045
	ORAL_P-A-F_Bin_00073-contigs	614515	ORAL_P-B-F_Bin_00093-contigs	783940	3299	94.92
	ORAL_P-A-F_Bin_00073-contigs	614515	ORAL_P-B-M_MAG_00001-contigs	2164425	2873	94.52
	ORAL_P-A-F_Bin_00073-contigs	614515	ORAL_P-C-F_Bin_00038-contigs	1293350	10103	97.7828
	ORAL_P-A-F_Bin_00073-contigs	614515	ORAL_P-D-F_MAG_00002-contigs	1864206	6371	97.6172
	ORAL_T-D-F_Bin_00021-contigs	1187303	ORAL_P-A-M_Bin_00038-contigs	1126788	1047	99.52
	ORAL_T-D-F_Bin_00021-contigs	1187303	ORAL_P-B-F_MAG_00017-contigs	2192414	2180	99.72
	ORAL_T-D-F_Bin_00021-contigs	1187303	ORAL_T-A-F_Bin_00026-contigs	2043393	7919	97.5149
	ORAL_T-D-F_Bin_00021-contigs	1187303	ORAL_T-A-F_Bin_00030-contigs	1686159	178679	97.6493
	ORAL_T-D-F_Bin_00021-contigs	1187303	ORAL_T-A-F_MAG_00003-contigs	1571540	3416	95.41
	ORAL_T-D-F_Bin_00021-contigs	1187303	ORAL_T-A-M_MAG_00004-contigs	1532418	9347	98.4685
	ORAL_T-D-F_Bin_00021-contigs	1187303	ORAL_T-A-M_MAG_00006-contigs	2217603	201991	97.7279
	ORAL_T-D-F_Bin_00021-contigs	1187303	ORAL_T-B-F_Bin_00016-contigs	582099	2100	97.72
	ORAL_T-D-F_Bin_00021-contigs	1187303	ORAL_T-B-F_Bin_00030-contigs	767826	48545	98.5135
	ORAL_T-D-F_Bin_00021-contigs	1187303	ORAL_T-B-M_Bin_00017-contigs	1689690	147231	97.9049
	ORAL_T-D-F_Bin_00021-contigs	1187303	ORAL_T-C-F_Bin_00028-contigs	2016322	175996	98.3603
	ORAL_T-D-F_Bin_00021-contigs	1187303	ORAL_T-C-F_Bin_00031-contigs	1368106	2501	98.76
	ORAL_T-D-F_Bin_00021-contigs	1187303	ORAL_T-C-F_Bin_00046-contigs	657448	6991	98.6985
	ORAL_T-D-F_Bin_00021-contigs	1187303	ORAL_T-C-F_MAG_00009-contigs	1163699	8386	99.3829
	ORAL_T-D-F_Bin_00021-contigs	1187303	ORAL_T-C-M_Bin_00018-contigs	1249782	108303	98.4291
	ORAL_T-D-F_Bin_00021-contigs	1187303	ORAL_T-C-M_Bin_00059-contigs	913386	2942	99.97
	ORAL_T-D-F_Bin_00021-contigs	1187303	ORAL_T-C-M_Bin_00063-contigs	1086054	78698	98.7546
	ORAL_T-C-F_Bin_00028-contigs	2016322	ORAL_P-A-M_Bin_00038-contigs	1126788	3636	95.02
	ORAL_T-C-F_Bin_00028-contigs	2016322	ORAL_T-A-F_Bin_00030-contigs	1686159	451450	97.4611
	ORAL_T-C-F_Bin_00028-contigs	2016322	ORAL_T-A-F_MAG_00003-contigs	1571540	2944	99.9
	ORAL_T-C-F_Bin_00028-contigs	2016322	ORAL_T-A-M_Bin_00018-contigs	1419111	2599	99.92
	ORAL_T-C-F_Bin_00028-contigs	2016322	ORAL_T-A-M_MAG_00004-contigs	1532418	3010	99.93
	ORAL_T-C-F_Bin_00028-contigs	2016322	ORAL_T-A-M_MAG_00006-contigs	2217603	490520	97.3922
	ORAL_T-C-F_Bin_00028-contigs	2016322	ORAL_T-B-F_Bin_00016-contigs	582099	2575	98.45
	ORAL_T-C-F_Bin_00028-contigs	2016322	ORAL_T-B-F_Bin_00030-contigs	767826	77537	98.0438
	ORAL_T-C-F_Bin_00028-contigs	2016322	ORAL_T-B-M_Bin_00017-contigs	1689690	373425	97.5532
	ORAL_T-C-F_Bin_00028-contigs	2016322	ORAL_T-B-M_Bin_00030-contigs	845775	1976	97.47
	ORAL_T-C-F_Bin_00028-contigs	2016322	ORAL_T-C-M_Bin_00018-contigs	1249782	548800	98.7575
	ORAL_T-C-F_Bin_00028-contigs	2016322	ORAL_T-C-M_Bin_00059-contigs	913386	2942	99.93
	ORAL_T-C-F_Bin_00028-contigs	2016322	ORAL_T-C-M_Bin_00063-contigs	1086054	94113	99.4826
	ORAL_T-C-F_Bin_00028-contigs	2016322	ORAL_T-D-F_Bin_00021-contigs	1187303	176027	98.3582
	ORAL_T-C-F_Bin_00028-contigs	2016322	ORAL_T-D-F_Bin_00034-contigs	759276	2681	99.29
	ORAL_T-C-F_Bin_00028-contigs	2016322	ORAL_T-D-F_MAG_00015-contigs	2503974	5680	98.5385
	ORAL_P-A-M_Bin_00053-contigs	902306	ORAL_P-A-F_Bin_00026-contigs	1762101	821259	99.773
	ORAL_P-A-M_Bin_00053-contigs	902306	ORAL_P-B-F_Bin_00078-contigs	1305358	2416	99.5
	ORAL_P-A-M_Bin_00053-contigs	902306	ORAL_P-B-F_Bin_00087-contigs	1064111	260474	99.22
	ORAL_P-C-M_Bin_00055-contigs	1855875	ORAL_P-A-F_Bin_00044-contigs	517032	4097	95.83
	ORAL_P-C-M_Bin_00055-contigs	1855875	ORAL_P-A-F_Bin_00059-contigs	1276367	35208	99.4881
	ORAL_P-C-M_Bin_00055-contigs	1855875	ORAL_P-A-F_Bin_00062-contigs	916875	11749	98.41
	ORAL_P-C-M_Bin_00055-contigs	1855875	ORAL_P-A-F_Bin_00068-contigs	1463827	5735	98.6931
	ORAL_P-C-M_Bin_00055-contigs	1855875	ORAL_P-A-M_Bin_00048-contigs	870616	14373	99.27
	ORAL_P-C-M_Bin_00055-contigs	1855875	ORAL_P-A-M_Bin_00056-contigs	1180303	7732	98.7076
	ORAL_P-C-M_Bin_00055-contigs	1855875	ORAL_P-A-M_MAG_00022-contigs	2103018	1405287	99.4055
	ORAL_P-C-M_Bin_00055-contigs	1855875	ORAL_P-B-F_Bin_00056-contigs	1868944	1089437	99.3862
	ORAL_P-C-M_Bin_00055-contigs	1855875	ORAL_P-B-F_Bin_00061-contigs	1511254	6479	99.1493
	ORAL_P-C-M_Bin_00055-contigs	1855875	ORAL_P-B-F_Bin_00086-contigs	1228507	17698	97.9636
	ORAL_P-C-M_Bin_00055-contigs	1855875	ORAL_P-B-M_Bin_00049-contigs	1499042	2543	99.92
	ORAL_P-C-M_Bin_00055-contigs	1855875	ORAL_P-B-M_MAG_00007-contigs	2662377	3700	96.41
	ORAL_P-C-M_Bin_00055-contigs	1855875	ORAL_P-C-F_Bin_00043-contigs	1183612	6436	99.5625
	ORAL_P-C-M_Bin_00055-contigs	1855875	ORAL_P-C-F_Bin_00048-contigs	832034	18436	99.8105
	ORAL_P-C-M_Bin_00055-contigs	1855875	ORAL_P-C-F_Bin_00059-contigs	686831	18969	99.7987
	ORAL_P-C-M_Bin_00055-contigs	1855875	ORAL_P-D-F_Bin_00018-contigs	1291126	1227	99.43
	ORAL_P-C-M_Bin_00055-contigs	1855875	ORAL_P-D-F_Bin_00019-contigs	2108932	2660	92.52
	ORAL_P-C-M_Bin_00055-contigs	1855875	ORAL_P-D-F_Bin_00034-contigs	913363	3481	98.79
	ORAL_P-C-M_Bin_00055-contigs	1855875	ORAL_P-D-F_Bin_00035-contigs	534297	16237	98.9359
	ORAL_P-C-M_Bin_00055-contigs	1855875	ORAL_P-D-F_Bin_00036-contigs	732087	5385	99.2411
	ORAL_P-C-M_Bin_00055-contigs	1855875	ORAL_P-D-F_Bin_00041-contigs	635153	2954	98.95
	ORAL_P-C-M_Bin_00055-contigs	1855875	ORAL_T-C-M_Bin_00048-contigs	2117776	756	99.87
	ORAL_P-C-M_Bin_00055-contigs	1855875	ORAL_T-C-M_Bin_00072-contigs	617361	2503	99.04
	ORAL_P-C-M_Bin_00055-contigs	1855875	ORAL_P-A-F_Bin_00029-contigs	2246437	1492597	99.3921
	ORAL_P-B-F_Bin_00088-contigs	656021	ORAL_P-A-F_MAG_00001-contigs	1960867	55994	97.7985
	ORAL_P-B-F_Bin_00088-contigs	656021	ORAL_P-A-M_Bin_00063-contigs	596804	27988	98.0464
	ORAL_P-B-F_Bin_00088-contigs	656021	ORAL_P-C-M_MAG_00012-contigs	1725685	143637	98.0411
	ORAL_P-B-F_Bin_00088-contigs	656021	ORAL_P-C-F_Bin_00010-contigs	1063635	98839	98.272
	ORAL_P-B-F_Bin_00088-contigs	656021	ORAL_T-C-M_MAG_00014-contigs	1669362	128763	98.3216
	ORAL_T-C-M_Bin_00083-contigs	644131	ORAL_T-A-M_Bin_00039-contigs	744642	13035	99.36
	ORAL_T-C-M_Bin_00083-contigs	644131	ORAL_T-B-F_Bin_00041-contigs	601342	965	95.75
	ORAL_T-C-M_Bin_00083-contigs	644131	ORAL_T-C-F_Bin_00059-contigs	531084	102005	99.9422
	ORAL_P-D-F_Bin_00009-contigs	1359636	ORAL_P-A-F_Bin_00038-contigs	1346615	11960	97.7818
	ORAL_P-D-F_Bin_00009-contigs	1359636	ORAL_P-A-F_Bin_00069-contigs	853253	164842	99.2871
	ORAL_P-D-F_Bin_00009-contigs	1359636	ORAL_P-A-M_Bin_00034-contigs	875719	4758	99.5567
	ORAL_P-D-F_Bin_00009-contigs	1359636	ORAL_P-A-M_Bin_00054-contigs	812519	268331	99.1708
	ORAL_P-D-F_Bin_00009-contigs	1359636	ORAL_P-C-M_MAG_00020-contigs	1885456	224543	98.2789
	ORAL_P-D-F_Bin_00009-contigs	1359636	ORAL_T-A-F_MAG_00005-contigs	2241912	1864	99.14
	ORAL_P-D-F_Bin_00009-contigs	1359636	ORAL_T-B-F_Bin_00018-contigs	769716	5378	94.9322
	ORAL_P-D-F_Bin_00009-contigs	1359636	ORAL_T-C-F_MAG_00024-contigs	1802914	1661	99.64
	ORAL_P-D-F_Bin_00009-contigs	1359636	ORAL_T-C-M_Bin_00044-contigs	835912	127501	98.4253
	ORAL_P-A-M_Bin_00026-contigs	1325806	ORAL_P-A-F_Bin_00057-contigs	812497	98477	98.3195
	ORAL_P-A-M_Bin_00026-contigs	1325806	ORAL_P-B-F_Bin_00099-contigs	507555	20292	97.8381
	ORAL_P-A-M_Bin_00026-contigs	1325806	ORAL_P-B-M_Bin_00040-contigs	1615550	98490	97.4054
	ORAL_P-A-M_Bin_00026-contigs	1325806	ORAL_P-C-F_Bin_00045-contigs	1403390	5643	99.7514
	ORAL_P-A-M_Bin_00026-contigs	1325806	ORAL_T-B-F_Bin_00017-contigs	2066376	3359	95.13
	ORAL_P-A-M_Bin_00026-contigs	1325806	ORAL_T-C-M_Bin_00049-contigs	1344496	3359	95.07
	ORAL_P-A-M_Bin_00026-contigs	1325806	ORAL_P-C-M_Bin_00077-contigs	538851	2490	99.76
	ORAL_T-A-F_MAG_00010-contigs	1727331	ORAL_P-C-M_Bin_00058-contigs	640141	3450	99.94
	ORAL_T-A-F_MAG_00010-contigs	1727331	ORAL_P-C-M_Bin_00072-contigs	529687	14536	99.878
	ORAL_P-A-F_Bin_00067-contigs	547981	ORAL_P-A-M_MAG_00002-contigs	1796363	9111	97.4692
	ORAL_P-A-F_Bin_00067-contigs	547981	ORAL_P-B-F_Bin_00075-contigs	885544	5104	98.2574
	ORAL_P-A-F_Bin_00067-contigs	547981	ORAL_P-C-F_Bin_00026-contigs	781319	7736	95.8604
	ORAL_P-A-F_Bin_00067-contigs	547981	ORAL_P-C-M_Bin_00031-contigs	1045623	3999	98.0789
	ORAL_P-A-F_Bin_00067-contigs	547981	ORAL_T-B-M_MAG_00001-contigs	1848329	3327	97.81
	ORAL_P-A-F_Bin_00067-contigs	547981	ORAL_T-C-F_Bin_00025-contigs	1383202	4722	97.9
	ORAL_P-A-F_Bin_00067-contigs	547981	ORAL_T-C-M_Bin_00024-contigs	1514907	6879	97.4759
	ORAL_P-B-F_Bin_00062-contigs	787933	ORAL_P-A-F_Bin_00039-contigs	1422003	8365	98.6838
	ORAL_P-B-F_Bin_00062-contigs	787933	ORAL_P-A-M_Bin_00014-contigs	1915016	7515	98.7077
	ORAL_P-B-F_Bin_00062-contigs	787933	ORAL_P-B-M_Bin_00016-contigs	1761998	11140	98.8397
	ORAL_P-B-F_Bin_00062-contigs	787933	ORAL_P-C-F_Bin_00017-contigs	645486	2967	99.73
	ORAL_P-B-F_Bin_00062-contigs	787933	ORAL_P-C-M_MAG_00032-contigs	2669452	2701	98.63
	ORAL_P-C-F_Bin_00061-contigs	763368	ORAL_P-B-F_Bin_00109-contigs	691309	3230	98.89
	ORAL_P-C-F_Bin_00061-contigs	763368	ORAL_P-B-F_Bin_00110-contigs	936495	216887	99.2041
	ORAL_P-C-F_Bin_00061-contigs	763368	ORAL_P-C-M_Bin_00096-contigs	779243	249098	99.1951
	ORAL_T-D-F_Bin_00035-contigs	547995	ORAL_P-B-F_Bin_00078-contigs	1305358	2865	97.66
	ORAL_T-D-F_Bin_00035-contigs	547995	ORAL_P-C-F_Bin_00034-contigs	1336600	4625	96.98
	ORAL_T-D-F_Bin_00035-contigs	547995	ORAL_P-C-F_Bin_00042-contigs	703469	1130	99.65
	ORAL_T-D-F_Bin_00035-contigs	547995	ORAL_P-C-F_Bin_00055-contigs	1326717	5634	97.04
	ORAL_T-D-F_Bin_00035-contigs	547995	ORAL_T-A-F_Bin_00038-contigs	735027	5328	99.7735
	ORAL_T-D-F_Bin_00035-contigs	547995	ORAL_T-B-F_Bin_00033-contigs	500584	1513	97.42
	ORAL_T-D-F_Bin_00035-contigs	547995	ORAL_T-B-F_Bin_00034-contigs	838341	23402	99.3998
	ORAL_T-D-F_Bin_00035-contigs	547995	ORAL_T-C-F_Bin_00053-contigs	628484	2567	98.17
	ORAL_T-D-F_Bin_00035-contigs	547995	ORAL_T-C-F_Bin_00056-contigs	885299	12019	97.8192
	ORAL_T-D-F_Bin_00035-contigs	547995	ORAL_T-C-M_Bin_00045-contigs	1300118	15103	96.6976
	ORAL_P-B-M_Bin_00042-contigs	737165	ORAL_P-A-M_Bin_00045-contigs	1953195	27161	99.1051
	ORAL_P-B-M_Bin_00042-contigs	737165	ORAL_P-A-M_Bin_00067-contigs	866656	11415	99.6238
	ORAL_P-B-M_Bin_00042-contigs	737165	ORAL_P-B-F_Bin_00063-contigs	1516308	53178	99.8419
	ORAL_P-B-M_Bin_00042-contigs	737165	ORAL_P-B-F_Bin_00108-contigs	595047	3114	98.04
	ORAL_P-B-M_Bin_00042-contigs	737165	ORAL_P-B-F_MAG_00002-contigs	2121837	11763	99.9927
	ORAL_P-B-M_Bin_00042-contigs	737165	ORAL_P-C-F_MAG_00013-contigs	3045728	6989	98.2984
	ORAL_P-B-M_Bin_00042-contigs	737165	ORAL_P-C-M_Bin_00042-contigs	2164893	326097	98.5262
	ORAL_P-B-M_Bin_00042-contigs	737165	ORAL_P-C-M_Bin_00083-contigs	1469988	9290	98.1073
	ORAL_P-B-M_Bin_00042-contigs	737165	ORAL_P-D-F_Bin_00021-contigs	2720726	5356	98.617
	ORAL_P-B-M_Bin_00042-contigs	737165	ORAL_T-A-M_Bin_00022-contigs	2343251	5340	99.98
	ORAL_P-B-M_Bin_00042-contigs	737165	ORAL_T-B-F_MAG_00001-contigs	3080510	5094	99.96
	ORAL_P-B-M_Bin_00042-contigs	737165	ORAL_T-B-F_MAG_00003-contigs	1399035	7886	99.9751
	ORAL_P-B-M_Bin_00042-contigs	737165	ORAL_T-C-M_Bin_00074-contigs	562351	3104	98.07
	ORAL_P-C-M_Bin_00041-contigs	1691038	ORAL_P-B-F_Bin_00036-contigs	1124669	54334	97.8763
	ORAL_P-C-M_Bin_00041-contigs	1691038	ORAL_T-A-F_MAG_00007-contigs	2289311	5745	94.8
	ORAL_P-C-M_Bin_00041-contigs	1691038	ORAL_T-A-M_Bin_00013-contigs	2186192	170244	97.4683
	ORAL_P-C-M_Bin_00041-contigs	1691038	ORAL_T-C-F_Bin_00019-contigs	1380918	9304	99.4869
	ORAL_P-C-M_Bin_00041-contigs	1691038	ORAL_T-C-F_Bin_00026-contigs	1886290	1404047	99.8692
	ORAL_P-C-M_Bin_00041-contigs	1691038	ORAL_T-C-M_Bin_00036-contigs	1780386	1872	98.02
	ORAL_P-C-M_Bin_00041-contigs	1691038	ORAL_T-D-F_Bin_00033-contigs	727778	39097	97.6637
	ORAL_P-C-M_Bin_00041-contigs	1691038	ORAL_T-B-F_Bin_00019-contigs	1780302	74777	97.9145
	ORAL_P-C-M_Bin_00041-contigs	1691038	ORAL_T-B-M_Bin_00018-contigs	2142141	151839	97.7889
	ORAL_P-A-M_Bin_00047-contigs	1016300	ORAL_P-A-F_Bin_00043-contigs	1591788	507868	99.4073
	ORAL_P-A-M_Bin_00047-contigs	1016300	ORAL_P-A-F_Bin_00046-contigs	1357471	8151	99.6182
	ORAL_P-A-M_Bin_00047-contigs	1016300	ORAL_P-A-F_Bin_00059-contigs	1276367	25177	99.3556
	ORAL_P-A-M_Bin_00047-contigs	1016300	ORAL_P-A-F_Bin_00062-contigs	916875	170053	99.4117
	ORAL_P-A-M_Bin_00047-contigs	1016300	ORAL_P-A-F_Bin_00068-contigs	1463827	8676	99.5157
	ORAL_P-A-M_Bin_00047-contigs	1016300	ORAL_P-B-F_Bin_00086-contigs	1228507	3112	99.07
	ORAL_P-A-M_Bin_00047-contigs	1016300	ORAL_P-B-F_Bin_00094-contigs	1100045	3222	96.8
	ORAL_P-A-M_Bin_00047-contigs	1016300	ORAL_P-B-M_Bin_00039-contigs	2363692	497182	99.0582
	ORAL_P-A-M_Bin_00047-contigs	1016300	ORAL_P-B-M_Bin_00049-contigs	1499042	4915	98.8392
	ORAL_P-A-M_Bin_00047-contigs	1016300	ORAL_P-B-M_Bin_00053-contigs	521296	85871	98.7216
	ORAL_P-A-M_Bin_00047-contigs	1016300	ORAL_P-C-F_Bin_00030-contigs	1333959	9923	99.4765
	ORAL_P-A-M_Bin_00047-contigs	1016300	ORAL_P-C-F_Bin_00041-contigs	1230252	2934	98.47
	ORAL_P-A-M_Bin_00047-contigs	1016300	ORAL_P-C-F_Bin_00043-contigs	1183612	1785	99.33
	ORAL_P-A-M_Bin_00047-contigs	1016300	ORAL_P-C-F_Bin_00048-contigs	832034	170686	99.0657
	ORAL_P-A-M_Bin_00047-contigs	1016300	ORAL_P-C-F_Bin_00049-contigs	1214611	249589	98.7574
	ORAL_P-A-M_Bin_00047-contigs	1016300	ORAL_P-C-F_Bin_00050-contigs	1627475	57666	99.0448
	ORAL_P-A-M_Bin_00047-contigs	1016300	ORAL_P-C-F_Bin_00059-contigs	686831	67789	99.0761
	ORAL_P-A-M_Bin_00047-contigs	1016300	ORAL_P-C-M_Bin_00074-contigs	981238	362085	99.3995
	ORAL_P-A-M_Bin_00047-contigs	1016300	ORAL_P-C-M_Bin_00075-contigs	829477	12306	99.4956
	ORAL_P-A-M_Bin_00047-contigs	1016300	ORAL_P-C-M_Bin_00080-contigs	1039784	298019	99.3421
	ORAL_P-B-F_MAG_00029-contigs	1030558	ORAL_P-A-F_MAG_00014-contigs	920777	121497	98.6649
	ORAL_P-B-F_MAG_00029-contigs	1030558	ORAL_P-C-M_MAG_00006-contigs	1159235	200361	98.0585
	ORAL_P-B-F_MAG_00029-contigs	1030558	ORAL_P-D-F_MAG_00006-contigs	1326852	244904	98.1649
	ORAL_T-C-F_Bin_00049-contigs	529000	ORAL_P-A-F_Bin_00035-contigs	1871834	11093	97.46
	ORAL_T-C-F_Bin_00049-contigs	529000	ORAL_P-C-M_MAG_00008-contigs	1926839	9105	99.979
	ORAL_T-C-F_Bin_00049-contigs	529000	ORAL_P-D-F_Bin_00033-contigs	594631	103640	99.422
	ORAL_T-C-F_Bin_00049-contigs	529000	ORAL_T-B-M_Bin_00034-contigs	929579	9058	97.7725
	ORAL_T-C-F_Bin_00049-contigs	529000	ORAL_T-C-M_Bin_00049-contigs	1344496	8254	97.0137
	ORAL_T-D-F_Bin_00040-contigs	744866	ORAL_P-B-F_Bin_00078-contigs	1305358	1651	99.4
	ORAL_T-D-F_Bin_00040-contigs	744866	ORAL_P-C-F_Bin_00034-contigs	1336600	1654	99.58
	ORAL_T-D-F_Bin_00040-contigs	744866	ORAL_T-A-F_Bin_00038-contigs	735027	30100	99.1655
	ORAL_T-D-F_Bin_00040-contigs	744866	ORAL_T-B-F_Bin_00013-contigs	1690993	2496	99.6
	ORAL_T-D-F_Bin_00040-contigs	744866	ORAL_T-B-F_Bin_00028-contigs	1281216	10693	96.54
	ORAL_T-D-F_Bin_00040-contigs	744866	ORAL_T-B-F_Bin_00034-contigs	838341	23956	99.2905
	ORAL_T-D-F_Bin_00040-contigs	744866	ORAL_T-B-M_Bin_00039-contigs	795963	14004	99.6344
	ORAL_T-D-F_Bin_00040-contigs	744866	ORAL_T-C-F_Bin_00053-contigs	628484	13242	99.2804
	ORAL_T-D-F_Bin_00040-contigs	744866	ORAL_T-C-F_Bin_00056-contigs	885299	30499	97.7328
	ORAL_T-D-F_Bin_00040-contigs	744866	ORAL_T-C-M_Bin_00055-contigs	820572	1762	99.83
	ORAL_P-C-F_Bin_00014-contigs	1134918	ORAL_P-B-F_Bin_00076-contigs	909469	4432	98.2397
	ORAL_P-C-F_Bin_00014-contigs	1134918	ORAL_T-A-F_MAG_00008-contigs	1908361	491339	98.6615
	ORAL_P-C-F_Bin_00014-contigs	1134918	ORAL_T-B-M_MAG_00010-contigs	2249097	473097	98.1794
	ORAL_P-C-F_Bin_00014-contigs	1134918	ORAL_T-C-M_MAG_00016-contigs	1895236	1032132	99.69
	ORAL_P-C-F_Bin_00014-contigs	1134918	ORAL_T-D-F_Bin_00019-contigs	1403587	266573	98.3188
	ORAL_P-C-F_Bin_00014-contigs	1134918	ORAL_T-A-M_Bin_00021-contigs	1593627	353563	98.7209
	ORAL_P-C-F_Bin_00014-contigs	1134918	ORAL_T-C-F_Bin_00017-contigs	577300	260630	99.7415
	ORAL_P-A-F_Bin_00012-contigs	640853	ORAL_P-B-F_MAG_00010-contigs	784149	364081	97.9725
	ORAL_P-A-F_Bin_00012-contigs	640853	ORAL_P-C-F_MAG_00004-contigs	733881	357149	98.0129
	ORAL_P-A-F_Bin_00012-contigs	640853	ORAL_T-C-M_MAG_00008-contigs	762856	398598	97.9759
	ORAL_P-A-F_Bin_00012-contigs	640853	ORAL_P-B-M_Bin_00019-contigs	629896	316258	97.8883
	ORAL_P-A-M_Bin_00032-contigs	975604	ORAL_P-A-F_MAG_00022-contigs	1963702	4533	99.7148
	ORAL_P-A-M_Bin_00032-contigs	975604	ORAL_P-A-F_MAG_00024-contigs	1857508	417666	98.7063
	ORAL_P-A-M_Bin_00032-contigs	975604	ORAL_P-B-F_Bin_00077-contigs	846562	165270	99.1145
	ORAL_P-A-M_Bin_00032-contigs	975604	ORAL_P-B-M_MAG_00006-contigs	2228873	2641	99.77
	ORAL_P-A-M_Bin_00032-contigs	975604	ORAL_P-B-M_MAG_00015-contigs	1995092	598129	99.1793
	ORAL_P-A-M_Bin_00032-contigs	975604	ORAL_P-C-F_MAG_00001-contigs	2125821	9743	98.3908
	ORAL_P-A-M_Bin_00032-contigs	975604	ORAL_P-C-M_Bin_00066-contigs	541695	118385	99.329
	ORAL_P-A-M_Bin_00032-contigs	975604	ORAL_P-C-M_MAG_00025-contigs	1990794	2641	99.32
	ORAL_P-A-M_Bin_00032-contigs	975604	ORAL_P-D-F_MAG_00013-contigs	1700257	9473	98.2394
	ORAL_P-A-M_Bin_00032-contigs	975604	ORAL_P-B-F_Bin_00045-contigs	1769519	2641	99.7
	ORAL_P-B-F_Bin_00109-contigs	691309	ORAL_P-C-F_Bin_00061-contigs	763368	3226	98.92
	ORAL_P-B-F_Bin_00109-contigs	691309	ORAL_P-C-M_Bin_00096-contigs	779243	10336	99.7421
	ORAL_P-B-M_Bin_00037-contigs	2760310	ORAL_P-A-M_Bin_00043-contigs	1394865	5053	99.2291
	ORAL_P-B-M_Bin_00037-contigs	2760310	ORAL_P-A-M_Bin_00048-contigs	870616	35351	98.8284
	ORAL_P-B-M_Bin_00037-contigs	2760310	ORAL_P-A-M_Bin_00059-contigs	1258118	597519	98.6229
	ORAL_P-B-M_Bin_00037-contigs	2760310	ORAL_P-B-F_Bin_00043-contigs	1731686	1738	99.65
	ORAL_P-B-M_Bin_00037-contigs	2760310	ORAL_P-B-F_Bin_00052-contigs	2246141	1456	99.25
	ORAL_P-B-M_Bin_00037-contigs	2760310	ORAL_P-B-F_Bin_00061-contigs	1511254	28967	99.5143
	ORAL_P-B-M_Bin_00037-contigs	2760310	ORAL_P-B-F_Bin_00080-contigs	2078955	1842239	99.7942
	ORAL_P-B-M_Bin_00037-contigs	2760310	ORAL_P-B-F_Bin_00091-contigs	1250526	8990	98.8561
	ORAL_P-B-M_Bin_00037-contigs	2760310	ORAL_P-B-F_Bin_00101-contigs	828623	2594	99.92
	ORAL_P-B-M_Bin_00037-contigs	2760310	ORAL_P-C-M_Bin_00075-contigs	829477	5172	98.9622
	ORAL_P-B-M_Bin_00037-contigs	2760310	ORAL_P-C-M_Bin_00076-contigs	1124911	236595	98.5094
	ORAL_P-C-M_Bin_00034-contigs	1636303	ORAL_P-B-M_MAG_00026-contigs	1914187	1320203	99.3072
	ORAL_T-C-F_MAG_00002-contigs	2270227	ORAL_P-A-F_Bin_00053-contigs	1028000	20273	98.567
	ORAL_T-C-F_MAG_00002-contigs	2270227	ORAL_P-A-F_Bin_00065-contigs	522415	3125	99.36
	ORAL_T-C-F_MAG_00002-contigs	2270227	ORAL_P-A-M_Bin_00035-contigs	534782	22468	98.1624
	ORAL_T-C-F_MAG_00002-contigs	2270227	ORAL_P-A-M_Bin_00050-contigs	517978	2120	92.65
	ORAL_T-C-F_MAG_00002-contigs	2270227	ORAL_P-B-F_MAG_00013-contigs	1863472	2256	92.52
	ORAL_T-C-F_MAG_00002-contigs	2270227	ORAL_P-B-M_MAG_00012-contigs	2224875	424157	97.6939
	ORAL_T-C-F_MAG_00002-contigs	2270227	ORAL_P-C-F_Bin_00025-contigs	781505	13351	97.451
	ORAL_T-C-F_MAG_00002-contigs	2270227	ORAL_P-C-F_Bin_00027-contigs	2216233	2079	91.62
	ORAL_T-C-F_MAG_00002-contigs	2270227	ORAL_P-C-F_Bin_00031-contigs	994287	34953	98.1915
	ORAL_T-C-F_MAG_00002-contigs	2270227	ORAL_P-C-M_Bin_00024-contigs	1135387	73814	98.3068
	ORAL_T-C-F_MAG_00002-contigs	2270227	ORAL_P-D-F_Bin_00028-contigs	1037190	67155	98.2372
	ORAL_T-C-F_MAG_00002-contigs	2270227	ORAL_T-A-F_MAG_00019-contigs	1904228	3700	98.4325
	ORAL_T-C-F_MAG_00002-contigs	2270227	ORAL_T-A-M_MAG_00002-contigs	2325557	1648986	98.8162
	ORAL_T-C-F_MAG_00002-contigs	2270227	ORAL_T-B-F_Bin_00008-contigs	533102	357025	98.9946
	ORAL_T-C-F_MAG_00002-contigs	2270227	ORAL_T-B-F_MAG_00002-contigs	1415771	2256	92.47
	ORAL_T-C-F_MAG_00002-contigs	2270227	ORAL_T-C-M_Bin_00039-contigs	865986	89794	97.3646
	ORAL_T-C-F_MAG_00002-contigs	2270227	ORAL_P-B-F_MAG_00033-contigs	2030244	368253	97.7368
	ORAL_T-B-F_MAG_00001-contigs	3080510	ORAL_P-A-F_Bin_00056-contigs	613484	21183	99.9165
	ORAL_T-B-F_MAG_00001-contigs	3080510	ORAL_P-A-F_Bin_00058-contigs	1735748	7311	96.0762
	ORAL_T-B-F_MAG_00001-contigs	3080510	ORAL_P-A-M_Bin_00067-contigs	866656	1167	98.54
	ORAL_T-B-F_MAG_00001-contigs	3080510	ORAL_P-B-F_Bin_00063-contigs	1516308	1167	98.54
	ORAL_T-B-F_MAG_00001-contigs	3080510	ORAL_P-B-M_Bin_00042-contigs	737165	5094	99.96
	ORAL_T-B-F_MAG_00001-contigs	3080510	ORAL_P-D-F_MAG_00005-contigs	2772432	17407	99.9042
	ORAL_T-B-F_MAG_00001-contigs	3080510	ORAL_T-A-F_MAG_00020-contigs	2693118	1611821	98.7288
	ORAL_T-B-F_MAG_00001-contigs	3080510	ORAL_T-A-M_Bin_00022-contigs	2343251	8917	99.9543
	ORAL_T-B-F_MAG_00001-contigs	3080510	ORAL_T-B-M_MAG_00001-contigs	1848329	1467	99.45
	ORAL_T-B-F_MAG_00001-contigs	3080510	ORAL_T-C-F_Bin_00025-contigs	1383202	1363	98.31
	ORAL_T-B-F_MAG_00001-contigs	3080510	ORAL_T-C-F_MAG_00001-contigs	3122850	2301599	98.7135
	ORAL_T-B-F_MAG_00001-contigs	3080510	ORAL_T-C-M_MAG_00003-contigs	2432324	8517	99.933
	ORAL_T-A-F_MAG_00004-contigs	2015476	ORAL_T-A-M_Bin_00028-contigs	1324188	10972	99.974
	ORAL_T-A-F_MAG_00004-contigs	2015476	ORAL_T-A-M_Bin_00030-contigs	544136	27052	99.9713
	ORAL_T-A-F_MAG_00004-contigs	2015476	ORAL_T-B-M_MAG_00002-contigs	1844169	911613	97.8462
	ORAL_T-A-F_MAG_00004-contigs	2015476	ORAL_T-C-F_Bin_00012-contigs	974231	493906	98.1107
	ORAL_T-A-F_MAG_00004-contigs	2015476	ORAL_T-C-F_Bin_00045-contigs	1303448	1665	98.92
	ORAL_T-A-F_MAG_00004-contigs	2015476	ORAL_T-C-M_Bin_00019-contigs	1885024	4657	98.7514
	ORAL_T-A-F_MAG_00004-contigs	2015476	ORAL_T-C-M_Bin_00021-contigs	721855	265416	98.7033
	ORAL_T-A-F_MAG_00004-contigs	2015476	ORAL_T-D-F_Bin_00014-contigs	1534800	603718	97.6253
	ORAL_T-C-M_Bin_00069-contigs	680086	ORAL_T-A-F_MAG_00002-contigs	2512919	2670	98.58
	ORAL_T-C-M_Bin_00069-contigs	680086	ORAL_T-B-F_Bin_00027-contigs	952767	2441	98.32
	ORAL_T-C-M_Bin_00069-contigs	680086	ORAL_T-B-M_MAG_00006-contigs	2630186	3419	98.19
	ORAL_P-C-M_Bin_00083-contigs	1469988	ORAL_P-A-F_Bin_00052-contigs	959690	2598	99.42
	ORAL_P-C-M_Bin_00083-contigs	1469988	ORAL_P-A-F_Bin_00058-contigs	1735748	9885	96.8858
	ORAL_P-C-M_Bin_00083-contigs	1469988	ORAL_P-A-F_MAG_00011-contigs	2767357	5162	98.12
	ORAL_P-C-M_Bin_00083-contigs	1469988	ORAL_P-A-M_Bin_00045-contigs	1953195	165165	98.5621
	ORAL_P-C-M_Bin_00083-contigs	1469988	ORAL_P-A-M_Bin_00067-contigs	866656	259877	98.8425
	ORAL_P-C-M_Bin_00083-contigs	1469988	ORAL_P-B-F_Bin_00063-contigs	1516308	395130	99.0483
	ORAL_P-C-M_Bin_00083-contigs	1469988	ORAL_P-B-M_Bin_00042-contigs	737165	9291	98.107
	ORAL_P-C-M_Bin_00083-contigs	1469988	ORAL_P-B-M_Bin_00046-contigs	782312	1083	99.82
	ORAL_P-C-M_Bin_00083-contigs	1469988	ORAL_P-B-M_Bin_00054-contigs	809262	9591	99.407
	ORAL_P-C-M_Bin_00083-contigs	1469988	ORAL_P-C-F_MAG_00013-contigs	3045728	69495	99.4342
	ORAL_P-C-M_Bin_00083-contigs	1469988	ORAL_P-D-F_Bin_00021-contigs	2720726	27601	97.465
	ORAL_P-C-M_Bin_00083-contigs	1469988	ORAL_P-D-F_MAG_00010-contigs	3187431	2201	97.68
	ORAL_P-C-M_Bin_00083-contigs	1469988	ORAL_P-B-M_Bin_00059-contigs	1297175	292808	99.0649
	ORAL_T-B-M_Bin_00023-contigs	1967185	ORAL_T-A-F_MAG_00007-contigs	2289311	553948	97.554
	ORAL_T-B-M_Bin_00023-contigs	1967185	ORAL_T-B-F_Bin_00007-contigs	1823673	1663942	99.8297
	ORAL_T-B-M_Bin_00023-contigs	1967185	ORAL_T-B-F_Bin_00027-contigs	952767	18675	99.88
	ORAL_T-B-M_Bin_00023-contigs	1967185	ORAL_T-C-F_Bin_00019-contigs	1380918	170800	98.144
	ORAL_T-B-M_Bin_00023-contigs	1967185	ORAL_T-C-M_Bin_00036-contigs	1780386	131196	97.3881
	ORAL_T-B-M_Bin_00023-contigs	1967185	ORAL_T-D-F_Bin_00025-contigs	962921	199436	97.8423
	ORAL_T-B-M_Bin_00023-contigs	1967185	ORAL_T-D-F_Bin_00026-contigs	1138600	246864	97.8531
	ORAL_T-B-M_Bin_00023-contigs	1967185	ORAL_T-A-M_Bin_00029-contigs	867551	115814	98.0932
	ORAL_T-C-M_Bin_00020-contigs	941093	ORAL_T-A-M_MAG_00008-contigs	1207459	3445	97.59
	ORAL_T-C-M_Bin_00020-contigs	941093	ORAL_T-D-F_MAG_00006-contigs	1153710	3723	97.48
	ORAL_T-A-M_Bin_00026-contigs	1403008	ORAL_P-A-M_MAG_00011-contigs	2052421	32643	97.5865
	ORAL_T-A-M_Bin_00026-contigs	1403008	ORAL_P-C-M_Bin_00078-contigs	708326	24287	98.0029
	ORAL_T-A-M_Bin_00026-contigs	1403008	ORAL_T-A-F_Bin_00025-contigs	2135241	892902	99.2184
	ORAL_T-A-M_Bin_00026-contigs	1403008	ORAL_T-A-F_MAG_00009-contigs	1274073	25775	99.1413
	ORAL_T-A-M_Bin_00026-contigs	1403008	ORAL_T-A-F_MAG_00012-contigs	892165	831	100
	ORAL_T-A-M_Bin_00026-contigs	1403008	ORAL_T-B-F_Bin_00016-contigs	582099	72139	98.7138
	ORAL_T-A-M_Bin_00026-contigs	1403008	ORAL_T-B-M_Bin_00024-contigs	805754	65730	98.3839
	ORAL_T-A-M_Bin_00026-contigs	1403008	ORAL_T-C-F_Bin_00031-contigs	1368106	208638	98.4453
	ORAL_T-A-M_Bin_00026-contigs	1403008	ORAL_T-C-M_Bin_00063-contigs	1086054	5831	98.1537
	ORAL_T-A-M_Bin_00026-contigs	1403008	ORAL_T-D-F_Bin_00034-contigs	759276	84052	98.4582
	ORAL_T-A-M_Bin_00026-contigs	1403008	ORAL_T-D-F_MAG_00015-contigs	2503974	2393	96.93
	ORAL_P-A-F_MAG_00010-contigs	1012075	ORAL_P-B-M_MAG_00018-contigs	999858	166597	96.6455
	ORAL_P-A-F_MAG_00010-contigs	1012075	ORAL_P-C-F_Bin_00011-contigs	796352	57741	97.1467
	ORAL_P-A-F_MAG_00010-contigs	1012075	ORAL_P-A-M_MAG_00007-contigs	1040035	963143	99.9454
	ORAL_P-B-F_MAG_00015-contigs	2710193	ORAL_P-C-F_Bin_00058-contigs	626886	3806	95.56
	ORAL_P-B-F_MAG_00015-contigs	2710193	ORAL_P-C-M_Bin_00035-contigs	1159243	428227	98.3343
	ORAL_P-B-F_MAG_00015-contigs	2710193	ORAL_P-C-M_Bin_00065-contigs	943705	6805	99.001
	ORAL_P-B-F_MAG_00015-contigs	2710193	ORAL_P-D-F_Bin_00017-contigs	1736993	8090	95.8603
	ORAL_P-B-F_MAG_00015-contigs	2710193	ORAL_T-D-F_Bin_00033-contigs	727778	3012	99.04
	ORAL_P-B-F_MAG_00015-contigs	2710193	ORAL_P-B-M_Bin_00035-contigs	1412400	12197	99.9109
	ORAL_P-B-F_MAG_00015-contigs	2710193	ORAL_T-B-M_Bin_00018-contigs	2142141	3666	100
	ORAL_P-D-F_Bin_00021-contigs	2720726	ORAL_P-A-F_Bin_00058-contigs	1735748	133739	97.0886
	ORAL_P-D-F_Bin_00021-contigs	2720726	ORAL_P-A-M_Bin_00033-contigs	2625906	5439	97.59
	ORAL_P-D-F_Bin_00021-contigs	2720726	ORAL_P-A-M_Bin_00045-contigs	1953195	63900	97.0273
	ORAL_P-D-F_Bin_00021-contigs	2720726	ORAL_P-A-M_Bin_00067-contigs	866656	9509	97.1576
	ORAL_P-D-F_Bin_00021-contigs	2720726	ORAL_P-B-F_Bin_00063-contigs	1516308	22694	97.193
	ORAL_P-D-F_Bin_00021-contigs	2720726	ORAL_P-B-F_Bin_00108-contigs	595047	105155	97.2309
	ORAL_P-D-F_Bin_00021-contigs	2720726	ORAL_P-B-M_Bin_00042-contigs	737165	5356	98.617
	ORAL_P-D-F_Bin_00021-contigs	2720726	ORAL_P-B-M_Bin_00046-contigs	782312	19498	98.5279
	ORAL_P-D-F_Bin_00021-contigs	2720726	ORAL_P-B-M_Bin_00054-contigs	809262	14264	97.6812
	ORAL_P-D-F_Bin_00021-contigs	2720726	ORAL_P-C-F_MAG_00013-contigs	3045728	1081926	98.2834
	ORAL_P-D-F_Bin_00021-contigs	2720726	ORAL_P-C-M_Bin_00044-contigs	2569543	2842	95.29
	ORAL_P-D-F_Bin_00021-contigs	2720726	ORAL_P-C-M_Bin_00083-contigs	1469988	27606	97.4657
	ORAL_P-D-F_Bin_00021-contigs	2720726	ORAL_T-D-F_MAG_00007-contigs	2765124	1138	99.56
	ORAL_P-D-F_Bin_00021-contigs	2720726	ORAL_P-B-M_Bin_00059-contigs	1297175	20619	97.2585
	ORAL_P-C-F_Bin_00028-contigs	742094	ORAL_P-A-F_Bin_00045-contigs	505082	3277	92.41
	ORAL_P-C-F_Bin_00028-contigs	742094	ORAL_P-A-M_Bin_00015-contigs	721848	145705	94.9307
	ORAL_P-C-F_Bin_00028-contigs	742094	ORAL_P-B-M_Bin_00030-contigs	695341	81061	94.4165
	ORAL_P-C-F_Bin_00028-contigs	742094	ORAL_P-B-M_MAG_00013-contigs	829732	12506	96.79
	ORAL_P-C-F_Bin_00028-contigs	742094	ORAL_P-B-F_Bin_00048-contigs	669649	81471	94.4372
	ORAL_T-C-M_Bin_00055-contigs	820572	ORAL_P-A-M_Bin_00058-contigs	550092	1783	98.77
	ORAL_T-C-M_Bin_00055-contigs	820572	ORAL_P-B-F_Bin_00078-contigs	1305358	9470	97.4245
	ORAL_T-C-M_Bin_00055-contigs	820572	ORAL_P-C-F_Bin_00034-contigs	1336600	10666	95.3142
	ORAL_T-C-M_Bin_00055-contigs	820572	ORAL_P-C-F_Bin_00053-contigs	842744	3661	96.18
	ORAL_T-C-M_Bin_00055-contigs	820572	ORAL_P-C-F_Bin_00055-contigs	1326717	4821	96.95
	ORAL_T-C-M_Bin_00055-contigs	820572	ORAL_P-C-M_Bin_00047-contigs	568537	4238	100
	ORAL_T-C-M_Bin_00055-contigs	820572	ORAL_P-D-F_Bin_00030-contigs	1219068	2428	99.67
	ORAL_T-C-M_Bin_00055-contigs	820572	ORAL_T-A-F_Bin_00038-contigs	735027	4896	99.7582
	ORAL_T-C-M_Bin_00055-contigs	820572	ORAL_T-B-F_Bin_00034-contigs	838341	8671	97.8432
	ORAL_T-C-M_Bin_00055-contigs	820572	ORAL_T-B-M_Bin_00032-contigs	1256584	2811	99.11
	ORAL_T-C-M_Bin_00055-contigs	820572	ORAL_T-B-M_Bin_00038-contigs	539955	3421	99.85
	ORAL_T-C-M_Bin_00055-contigs	820572	ORAL_T-C-F_Bin_00053-contigs	628484	20317	99.7405
	ORAL_T-C-M_Bin_00055-contigs	820572	ORAL_T-C-F_Bin_00056-contigs	885299	21700	99.5971
	ORAL_T-C-M_Bin_00055-contigs	820572	ORAL_T-D-F_Bin_00040-contigs	744866	1763	99.83
	ORAL_P-C-F_Bin_00049-contigs	1214611	ORAL_P-A-F_Bin_00043-contigs	1591788	382212	98.9164
	ORAL_P-C-F_Bin_00049-contigs	1214611	ORAL_P-A-F_Bin_00046-contigs	1357471	3386	98.16
	ORAL_P-C-F_Bin_00049-contigs	1214611	ORAL_P-A-F_Bin_00059-contigs	1276367	12466	99.0049
	ORAL_P-C-F_Bin_00049-contigs	1214611	ORAL_P-A-F_Bin_00062-contigs	916875	15906	99.0002
	ORAL_P-C-F_Bin_00049-contigs	1214611	ORAL_P-A-F_Bin_00068-contigs	1463827	7226	99.4448
	ORAL_P-C-F_Bin_00049-contigs	1214611	ORAL_P-A-M_Bin_00047-contigs	1016300	249690	98.7584
	ORAL_P-C-F_Bin_00049-contigs	1214611	ORAL_P-A-M_Bin_00048-contigs	870616	37866	99.0728
	ORAL_P-C-F_Bin_00049-contigs	1214611	ORAL_P-A-M_Bin_00065-contigs	861115	237538	98.7652
	ORAL_P-C-F_Bin_00049-contigs	1214611	ORAL_P-B-F_Bin_00061-contigs	1511254	4817	98.67
	ORAL_P-C-F_Bin_00049-contigs	1214611	ORAL_P-B-F_Bin_00091-contigs	1250526	3169	99.02
	ORAL_P-C-F_Bin_00049-contigs	1214611	ORAL_P-B-M_Bin_00039-contigs	2363692	1013534	99.3649
	ORAL_P-C-F_Bin_00049-contigs	1214611	ORAL_P-B-M_Bin_00053-contigs	521296	47525	99.4906
	ORAL_P-C-F_Bin_00049-contigs	1214611	ORAL_P-B-M_Bin_00055-contigs	636188	9556	99.4881
	ORAL_P-C-F_Bin_00049-contigs	1214611	ORAL_P-C-M_Bin_00074-contigs	981238	188477	98.8772
	ORAL_P-C-F_Bin_00049-contigs	1214611	ORAL_P-C-M_Bin_00080-contigs	1039784	362128	98.7022
	ORAL_P-D-F_Bin_00040-contigs	508030	ORAL_T-C-F_Bin_00057-contigs	506939	2771	97.26
	ORAL_T-C-F_Bin_00014-contigs	785066	ORAL_T-A-F_MAG_00009-contigs	1274073	366628	97.9901
	ORAL_T-C-F_Bin_00014-contigs	785066	ORAL_T-A-M_Bin_00011-contigs	916703	184519	98.5328
	ORAL_T-C-F_Bin_00014-contigs	785066	ORAL_T-A-M_MAG_00004-contigs	1532418	5616	98.984
	ORAL_T-C-F_Bin_00014-contigs	785066	ORAL_T-B-M_Bin_00026-contigs	532481	44353	99.2336
	ORAL_T-C-F_Bin_00014-contigs	785066	ORAL_T-C-M_MAG_00002-contigs	1570902	425129	98.0472
	ORAL_T-C-F_Bin_00014-contigs	785066	ORAL_T-C-M_Bin_00046-contigs	692054	4989	99.9416
	ORAL_T-B-F_Bin_00017-contigs	2066376	ORAL_P-A-F_Bin_00035-contigs	1871834	144866	97.5279
	ORAL_T-B-F_Bin_00017-contigs	2066376	ORAL_P-A-M_Bin_00026-contigs	1325806	3359	95.13
	ORAL_T-B-F_Bin_00017-contigs	2066376	ORAL_P-B-M_Bin_00050-contigs	686327	3604	97.89
	ORAL_T-B-F_Bin_00017-contigs	2066376	ORAL_P-C-M_MAG_00008-contigs	1926839	10426	98.2298
	ORAL_T-B-F_Bin_00017-contigs	2066376	ORAL_P-D-F_Bin_00033-contigs	594631	10583	96.8745
	ORAL_T-B-F_Bin_00017-contigs	2066376	ORAL_T-B-M_Bin_00034-contigs	929579	49023	97.6233
	ORAL_T-B-F_Bin_00017-contigs	2066376	ORAL_T-C-F_Bin_00052-contigs	704130	22740	97.7857
	ORAL_T-B-F_Bin_00017-contigs	2066376	ORAL_T-C-M_Bin_00049-contigs	1344496	1174075	99.5647
	ORAL_T-B-F_Bin_00017-contigs	2066376	ORAL_P-A-M_Bin_00066-contigs	545647	54195	98.2387
	ORAL_T-B-F_Bin_00017-contigs	2066376	ORAL_P-B-F_Bin_00067-contigs	1236868	1122056	99.8743
	ORAL_T-A-M_Bin_00032-contigs	943709	ORAL_T-A-F_Bin_00033-contigs	1040656	303464	99.4042
	ORAL_T-A-M_Bin_00032-contigs	943709	ORAL_T-C-F_Bin_00030-contigs	1562980	448068	98.4046
	ORAL_T-A-M_Bin_00032-contigs	943709	ORAL_T-C-M_Bin_00072-contigs	617361	114519	98.6489
	ORAL_T-A-M_Bin_00032-contigs	943709	ORAL_T-C-F_Bin_00035-contigs	1328255	3305	98.25
	ORAL_T-C-M_Bin_00034-contigs	1447370	ORAL_T-A-F_Bin_00035-contigs	1096037	2362	96.57
	ORAL_T-C-M_Bin_00034-contigs	1447370	ORAL_T-A-M_Bin_00028-contigs	1324188	29446	99.0832
	ORAL_T-C-M_Bin_00034-contigs	1447370	ORAL_T-A-M_Bin_00030-contigs	544136	188940	99.0662
	ORAL_T-C-M_Bin_00034-contigs	1447370	ORAL_T-A-M_Bin_00033-contigs	1458160	19407	99.0655
	ORAL_T-C-M_Bin_00034-contigs	1447370	ORAL_T-A-M_Bin_00037-contigs	718639	576443	99.2089
	ORAL_T-C-M_Bin_00034-contigs	1447370	ORAL_T-C-F_Bin_00038-contigs	788870	56412	99.8388
[truncated: 4,593 more rows]

## Sheet: (d) MAGs-PAIRWISE-DATA
	key	average_nucleotide_identity	correlation	domain	item_1	item_1_length	item_1_substantive_q	item_2	item_2_length	item_2_substantive_q	matching_nucleotides	percent_alignment
	0	98.4494	1	Bacteria	ORAL_T-A-F_MAG_00012-contigs	892165	74.1008	ORAL_T-B-M_MAG_00004-contigs	1736330	98.5612	38900	4.36018
	1	98.7438	1	Bacteria	ORAL_T-A-F_MAG_00018-contigs	1123585	72.6619	ORAL_T-B-M_MAG_00004-contigs	1736330	98.5612	758349	67.4937
	2	98.751	1	Bacteria	ORAL_T-C-F_MAG_00005-contigs	1285248	93.5252	ORAL_T-B-M_MAG_00004-contigs	1736330	98.5612	993835	77.3263
	3	99.3547	1	Bacteria	ORAL_T-C-F_MAG_00009-contigs	1163699	81.295	ORAL_T-B-M_MAG_00004-contigs	1736330	98.5612	11001	0.945348
	4	98.6299	1	Bacteria	ORAL_T-C-M_Bin_00046-contigs	692054	30.9353	ORAL_T-B-M_MAG_00004-contigs	1736330	98.5612	414011	59.8235
	5	99.98	1	Bacteria	ORAL_T-A-F_MAG_00002-contigs	2512919	95.6835	ORAL_T-A-M_MAG_00001-contigs	2319045	97.1223	4171	0.179859
	6	98.8661	1	Bacteria	ORAL_T-B-M_Bin_00016-contigs	732640	50.3597	ORAL_T-A-M_MAG_00001-contigs	2319045	97.1223	223030	30.442
	7	98.1302	1	Bacteria	ORAL_T-C-F_Bin_00021-contigs	1246158	41.7267	ORAL_T-A-M_MAG_00001-contigs	2319045	97.1223	98152	7.87637
	8	97.41	1	Bacteria	ORAL_T-C-M_Bin_00040-contigs	866598	23.741	ORAL_T-A-M_MAG_00001-contigs	2319045	97.1223	2894	0.33395
	9	97.5189	1	Bacteria	ORAL_T-A-M_MAG_00001-contigs	2319045	97.1223	ORAL_T-D-F_MAG_00001-contigs	2379967	97.1223	1061092	45.7556
	10	99.9639	1	Bacteria	ORAL_P-A-F_Bin_00037-contigs	1791938	53.9569	ORAL_P-A-M_Bin_00037-contigs	1925112	40.2878	7992	0.445998
	11	99.8952	1	Bacteria	ORAL_P-A-F_Bin_00037-contigs	1791938	53.9569	ORAL_P-A-M_MAG_00021-contigs	2133135	67.6259	1722041	96.0994
	12	98.9135	1	Bacteria	ORAL_P-A-F_Bin_00037-contigs	1791938	53.9569	ORAL_P-B-F_Bin_00052-contigs	2246141	57.554	1003286	55.9889
	13	99.68	1	Bacteria	ORAL_P-B-F_Bin_00056-contigs	1868944	62.59	ORAL_P-A-F_Bin_00037-contigs	1791938	53.9569	948	0.0529036
	14	99.0925	1	Bacteria	ORAL_P-A-F_Bin_00037-contigs	1791938	53.9569	ORAL_P-B-F_MAG_00044-contigs	2789272	65.4676	13322	0.743441
	15	99.3266	1	Bacteria	ORAL_P-B-M_MAG_00007-contigs	2662377	96.4029	ORAL_P-A-F_Bin_00037-contigs	1791938	53.9569	8586	0.479146
	16	98.3	1	Bacteria	ORAL_P-C-F_Bin_00024-contigs	2124956	61.8705	ORAL_P-A-F_Bin_00037-contigs	1791938	53.9569	2052	0.114513
	17	98.6376	1	Bacteria	ORAL_P-A-F_Bin_00037-contigs	1791938	53.9569	ORAL_P-C-F_MAG_00022-contigs	2129795	69.7842	886200	49.4548
	18	99.0854	1	Bacteria	ORAL_P-D-F_Bin_00019-contigs	2108932	64.0288	ORAL_P-A-F_Bin_00037-contigs	1791938	53.9569	1277390	71.2854
	19	99.2071	1	Bacteria	ORAL_P-A-F_Bin_00037-contigs	1791938	53.9569	ORAL_P-D-F_Bin_00035-contigs	534297	12.9497	5689	1.06476
	20	99.3771	1	Bacteria	ORAL_P-B-F_Bin_00095-contigs	1809192	13.6691	ORAL_P-A-F_Bin_00037-contigs	1791938	53.9569	2240	0.125004
	21	98.9246	1	Bacteria	ORAL_P-C-F_Bin_00031-contigs	994287	36.6907	ORAL_P-A-F_Bin_00053-contigs	1028000	17.9856	56485	5.68096
	22	99.44	1	Bacteria	ORAL_P-A-F_Bin_00065-contigs	522415	8.6331	ORAL_P-C-F_Bin_00031-contigs	994287	36.6907	2872	0.549755
	23	99.1678	1	Bacteria	ORAL_P-A-M_Bin_00035-contigs	534782	38.1295	ORAL_P-C-F_Bin_00031-contigs	994287	36.6907	94253	17.6246
	24	99.26	1	Bacteria	ORAL_P-A-M_Bin_00039-contigs	1920201	49.6403	ORAL_P-C-F_Bin_00031-contigs	994287	36.6907	2574	0.258879
	25	98.49	1	Bacteria	ORAL_P-B-F_MAG_00013-contigs	1863472	82.0144	ORAL_P-C-F_Bin_00031-contigs	994287	36.6907	2055	0.206681
	26	98.5675	1	Bacteria	ORAL_P-C-F_Bin_00031-contigs	994287	36.6907	ORAL_P-B-M_MAG_00012-contigs	2224875	87.7698	250426	25.1865
	27	99.7824	1	Bacteria	ORAL_P-C-F_Bin_00031-contigs	994287	36.6907	ORAL_P-C-M_Bin_00024-contigs	1135387	57.554	590880	59.4275
	28	99.9799	1	Bacteria	ORAL_P-C-F_Bin_00031-contigs	994287	36.6907	ORAL_P-C-M_Bin_00060-contigs	588189	22.3022	5326	0.905491
	29	98.6912	1	Bacteria	ORAL_P-D-F_Bin_00028-contigs	1037190	28.0576	ORAL_P-C-F_Bin_00031-contigs	994287	36.6907	45654	4.59163
	30	93.84	1	Bacteria	ORAL_P-D-F_MAG_00012-contigs	2750317	81.2949	ORAL_P-C-F_Bin_00031-contigs	994287	36.6907	2480	0.249425
	31	98.1687	1	Bacteria	ORAL_T-A-M_MAG_00002-contigs	2325557	96.4029	ORAL_P-C-F_Bin_00031-contigs	994287	36.6907	48860	4.91407
	32	98.3695	1	Bacteria	ORAL_T-B-F_Bin_00008-contigs	533102	51.7986	ORAL_P-C-F_Bin_00031-contigs	994287	36.6907	47910	8.98702
	33	97.4099	1	Bacteria	ORAL_T-B-F_MAG_00002-contigs	1415771	73.3813	ORAL_P-C-F_Bin_00031-contigs	994287	36.6907	9246	0.929913
	34	98.1915	1	Bacteria	ORAL_T-C-F_MAG_00002-contigs	2270227	96.4029	ORAL_P-C-F_Bin_00031-contigs	994287	36.6907	34953	3.51538
	35	99.6384	1	Bacteria	ORAL_P-C-F_Bin_00031-contigs	994287	36.6907	ORAL_T-C-M_Bin_00039-contigs	865986	38.8489	322759	37.2707
	36	98.5495	1	Bacteria	ORAL_P-C-F_Bin_00031-contigs	994287	36.6907	ORAL_P-B-F_MAG_00033-contigs	2030244	76.259	236208	23.7565
	37	99.88	1	Bacteria	ORAL_P-A-F_Bin_00019-contigs	1516727	55.3957	ORAL_P-A-M_Bin_00017-contigs	2728889	64.0288	21240	1.40038
	38	99.44	1	Bacteria	ORAL_P-A-M_Bin_00017-contigs	2728889	64.0288	ORAL_P-A-F_Bin_00062-contigs	916875	17.2662	2133	0.232638
	39	99.8744	1	Bacteria	ORAL_P-A-M_Bin_00017-contigs	2728889	64.0288	ORAL_P-A-F_MAG_00013-contigs	2996173	87.0504	2583524	94.6731
	40	99.74	1	Bacteria	ORAL_P-B-F_Bin_00061-contigs	1511254	28.777	ORAL_P-A-M_Bin_00017-contigs	2728889	64.0288	4638	0.306897
	41	99.3555	1	Bacteria	ORAL_P-A-M_Bin_00017-contigs	2728889	64.0288	ORAL_P-B-F_MAG_00022-contigs	2885146	80.5755	2396612	87.8237
	42	98.18	1	Bacteria	ORAL_P-B-M_Bin_00024-contigs	2216919	64.7482	ORAL_P-A-M_Bin_00017-contigs	2728889	64.0288	987	0.0445212
	43	99.69	1	Bacteria	ORAL_P-C-F_Bin_00035-contigs	583061	25.1799	ORAL_P-A-M_Bin_00017-contigs	2728889	64.0288	635	0.108908
	44	99.4329	1	Bacteria	ORAL_T-C-M_Bin_00028-contigs	1732970	51.7986	ORAL_P-A-M_Bin_00017-contigs	2728889	64.0288	1347486	77.7559
	45	98.8458	1	Bacteria	ORAL_P-B-F_Bin_00040-contigs	741881	48.9209	ORAL_T-A-F_MAG_00021-contigs	1090961	69.7841	9875	1.33108
	46	98.978	1	Bacteria	ORAL_T-A-F_MAG_00021-contigs	1090961	69.7841	ORAL_P-B-F_Bin_00076-contigs	909469	37.4101	7823	0.860172
	47	99.8296	1	Bacteria	ORAL_T-A-M_Bin_00018-contigs	1419111	62.5899	ORAL_T-A-F_MAG_00021-contigs	1090961	69.7841	3536	0.324118
	48	98.9429	1	Bacteria	ORAL_T-C-M_Bin_00010-contigs	1025285	64.7482	ORAL_T-A-F_MAG_00021-contigs	1090961	69.7841	233157	22.7407
	49	99.0057	1	Bacteria	ORAL_T-A-F_MAG_00021-contigs	1090961	69.7841	ORAL_T-D-F_Bin_00030-contigs	625896	20.1439	67877	10.8448
	50	99.6431	1	Bacteria	ORAL_P-A-F_Bin_00060-contigs	914495	11.5108	ORAL_P-C-F_Bin_00044-contigs	878601	28.0576	48714	5.5445
	51	97.7275	1	Bacteria	ORAL_P-A-M_Bin_00040-contigs	2095067	49.6403	ORAL_P-C-F_Bin_00044-contigs	878601	28.0576	23679	2.69508
	52	99.7546	1	Bacteria	ORAL_P-A-M_Bin_00050-contigs	517978	17.9856	ORAL_P-C-F_Bin_00044-contigs	878601	28.0576	123362	23.8161
	53	99.0444	1	Bacteria	ORAL_P-B-F_Bin_00103-contigs	619290	10.7914	ORAL_P-C-F_Bin_00044-contigs	878601	28.0576	75054	12.1194
	54	97.975	1	Bacteria	ORAL_P-B-M_MAG_00008-contigs	2251100	88.4893	ORAL_P-C-F_Bin_00044-contigs	878601	28.0576	25029	2.84873
	55	97.27	1	Bacteria	ORAL_P-C-F_Bin_00044-contigs	878601	28.0576	ORAL_P-B-M_MAG_00032-contigs	2420280	74.8202	11247	1.2801
	56	99.7268	1	Bacteria	ORAL_P-C-F_Bin_00044-contigs	878601	28.0576	ORAL_P-C-M_Bin_00056-contigs	1208822	41.0072	35427	4.03221
	57	99.9138	1	Bacteria	ORAL_P-C-F_Bin_00044-contigs	878601	28.0576	ORAL_P-C-M_Bin_00060-contigs	588189	22.3022	63655	10.8222
	58	99.7414	1	Bacteria	ORAL_P-C-F_Bin_00044-contigs	878601	28.0576	ORAL_P-D-F_MAG_00012-contigs	2750317	81.2949	73116	8.32187
	59	98.2999	1	Bacteria	ORAL_T-B-F_MAG_00002-contigs	1415771	73.3813	ORAL_P-C-F_Bin_00044-contigs	878601	28.0576	10798	1.229
	60	98.1978	1	Bacteria	ORAL_P-B-F_Bin_00053-contigs	1441069	50.3597	ORAL_P-C-F_Bin_00044-contigs	878601	28.0576	6036	0.687001
	61	96.4	1	Bacteria	ORAL_P-A-F_Bin_00053-contigs	1028000	17.9856	ORAL_P-B-F_Bin_00047-contigs	2285332	68.3454	3331	0.324027
	62	98.6101	1	Bacteria	ORAL_P-B-F_Bin_00047-contigs	2285332	68.3454	ORAL_P-A-F_Bin_00070-contigs	667642	14.3885	75320	11.2815
	63	93.54	1	Bacteria	ORAL_P-A-M_Bin_00039-contigs	1920201	49.6403	ORAL_P-B-F_Bin_00047-contigs	2285332	68.3454	2561	0.133371
	64	99.12	1	Bacteria	ORAL_P-C-M_Bin_00070-contigs	800603	28.777	ORAL_P-B-F_Bin_00047-contigs	2285332	68.3454	5674	0.708716
	65	91.97	1	Bacteria	ORAL_P-C-M_MAG_00009-contigs	2399838	91.3669	ORAL_P-B-F_Bin_00047-contigs	2285332	68.3454	5940	0.259918
	66	95.7187	1	Bacteria	ORAL_P-D-F_Bin_00028-contigs	1037190	28.0576	ORAL_P-B-F_Bin_00047-contigs	2285332	68.3454	5742	0.553611
	67	99.8942	1	Bacteria	ORAL_P-A-F_Bin_00042-contigs	1791214	45.3237	ORAL_P-A-M_Bin_00018-contigs	2005296	64.0288	1707023	95.2998
	68	99.46	1	Bacteria	ORAL_P-A-M_Bin_00030-contigs	687043	42.4461	ORAL_P-A-F_Bin_00042-contigs	1791214	45.3237	2402	0.349614
	69	96.8268	1	Bacteria	ORAL_P-B-F_MAG_00028-contigs	2149439	78.4173	ORAL_P-A-F_Bin_00042-contigs	1791214	45.3237	13506	0.754014
	70	95.8723	1	Bacteria	ORAL_P-C-F_Bin_00019-contigs	2153692	67.6259	ORAL_P-A-F_Bin_00042-contigs	1791214	45.3237	13802	0.770539
	71	97.3879	1	Bacteria	ORAL_P-A-F_Bin_00042-contigs	1791214	45.3237	ORAL_T-C-M_Bin_00026-contigs	1682587	44.6044	12814	0.761565
	72	97.4869	1	Bacteria	ORAL_T-C-F_Bin_00019-contigs	1380918	51.7986	ORAL_T-A-F_MAG_00007-contigs	2289311	93.5252	107754	7.80307
	73	98.94	1	Bacteria	ORAL_T-A-M_Bin_00013-contigs	2186192	67.6259	ORAL_T-C-F_Bin_00019-contigs	1380918	51.7986	1602	0.11601
	74	98.0457	1	Bacteria	ORAL_T-C-F_Bin_00019-contigs	1380918	51.7986	ORAL_T-B-F_Bin_00007-contigs	1823673	60.4317	87983	6.37134
	75	97.34	1	Bacteria	ORAL_T-B-F_Bin_00027-contigs	952767	27.3382	ORAL_T-C-F_Bin_00019-contigs	1380918	51.7986	5974	0.627016
	76	97.9254	1	Bacteria	ORAL_T-C-F_Bin_00019-contigs	1380918	51.7986	ORAL_T-C-M_Bin_00036-contigs	1780386	44.6043	61095	4.42423
	77	98.4459	1	Bacteria	ORAL_T-C-F_Bin_00019-contigs	1380918	51.7986	ORAL_T-D-F_Bin_00025-contigs	962921	25.8993	42457	4.40919
	78	98.0958	1	Bacteria	ORAL_T-C-F_Bin_00019-contigs	1380918	51.7986	ORAL_T-D-F_Bin_00026-contigs	1138600	39.5684	137662	12.0905
	79	99.4869	1	Bacteria	ORAL_T-C-F_Bin_00019-contigs	1380918	51.7986	ORAL_P-C-M_Bin_00041-contigs	1691038	51.7986	9303	0.673682
	80	97.4967	1	Bacteria	ORAL_T-A-M_Bin_00029-contigs	867551	33.0935	ORAL_T-C-F_Bin_00019-contigs	1380918	51.7986	51119	5.89233
	81	98.1497	1	Bacteria	ORAL_T-C-F_Bin_00019-contigs	1380918	51.7986	ORAL_T-B-M_Bin_00023-contigs	1967185	57.554	170746	12.3647
	82	98.7481	1	Bacteria	ORAL_P-A-F_Bin_00053-contigs	1028000	17.9856	ORAL_T-C-M_Bin_00039-contigs	865986	38.8489	16526	1.90834
	83	99.57	1	Bacteria	ORAL_P-A-F_Bin_00054-contigs	696293	24.4604	ORAL_T-C-M_Bin_00039-contigs	865986	38.8489	1865	0.267847
	84	99.1674	1	Bacteria	ORAL_P-A-M_Bin_00035-contigs	534782	38.1295	ORAL_T-C-M_Bin_00039-contigs	865986	38.8489	43982	8.22429
	85	99.49	1	Bacteria	ORAL_P-A-M_Bin_00039-contigs	1920201	49.6403	ORAL_T-C-M_Bin_00039-contigs	865986	38.8489	2334	0.269519
	86	99.1	1	Bacteria	ORAL_P-B-M_MAG_00008-contigs	2251100	88.4893	ORAL_T-C-M_Bin_00039-contigs	865986	38.8489	2558	0.295386
	87	98.239	1	Bacteria	ORAL_T-C-M_Bin_00039-contigs	865986	38.8489	ORAL_P-B-M_MAG_00012-contigs	2224875	87.7698	230797	26.6514
	88	99.7108	1	Bacteria	ORAL_P-C-F_Bin_00025-contigs	781505	38.8489	ORAL_T-C-M_Bin_00039-contigs	865986	38.8489	29633	3.79179
	89	99.6351	1	Bacteria	ORAL_P-C-M_Bin_00024-contigs	1135387	57.554	ORAL_T-C-M_Bin_00039-contigs	865986	38.8489	305995	35.3349
	90	98.5941	1	Bacteria	ORAL_P-D-F_Bin_00028-contigs	1037190	28.0576	ORAL_T-C-M_Bin_00039-contigs	865986	38.8489	49485	5.7143
	91	96.949	1	Bacteria	ORAL_T-C-M_Bin_00039-contigs	865986	38.8489	ORAL_T-A-M_MAG_00002-contigs	2325557	96.4029	39701	4.58449
	92	98.3752	1	Bacteria	ORAL_T-B-F_Bin_00008-contigs	533102	51.7986	ORAL_T-C-M_Bin_00039-contigs	865986	38.8489	31235	5.8591
	93	99.26	1	Bacteria	ORAL_T-B-F_MAG_00002-contigs	1415771	73.3813	ORAL_T-C-M_Bin_00039-contigs	865986	38.8489	3115	0.359706
	94	97.3656	1	Bacteria	ORAL_T-C-M_Bin_00039-contigs	865986	38.8489	ORAL_T-C-F_MAG_00002-contigs	2270227	96.4029	89782	10.3676
	95	98.2992	1	Bacteria	ORAL_T-C-M_Bin_00039-contigs	865986	38.8489	ORAL_P-B-F_MAG_00033-contigs	2030244	76.259	195912	22.623
	96	97.7824	1	Bacteria	ORAL_P-A-M_Bin_00030-contigs	687043	42.4461	ORAL_P-A-F_MAG_00009-contigs	1774231	87.7698	65159	9.48398
	97	97.2089	1	Bacteria	ORAL_P-B-M_MAG_00022-contigs	1770381	81.295	ORAL_P-A-F_MAG_00009-contigs	1774231	87.7698	590899	33.3769
	98	97.0646	1	Bacteria	ORAL_P-A-F_MAG_00009-contigs	1774231	87.7698	ORAL_P-C-M_MAG_00030-contigs	1833172	71.223	358648	20.2143
	99	97.1371	1	Bacteria	ORAL_P-B-F_MAG_00027-contigs	1852083	79.8561	ORAL_P-A-F_MAG_00009-contigs	1774231	87.7698	623540	35.1442
	100	98.4007	1	Bacteria	ORAL_P-D-F_MAG_00006-contigs	1326852	84.1727	ORAL_P-A-F_MAG_00014-contigs	920777	69.0647	204648	22.2256
	101	98.1658	1	Bacteria	ORAL_P-D-F_MAG_00006-contigs	1326852	84.1727	ORAL_P-B-F_MAG_00029-contigs	1030558	71.223	244917	23.7655
	102	97.7199	1	Bacteria	ORAL_P-D-F_MAG_00006-contigs	1326852	84.1727	ORAL_P-C-M_MAG_00006-contigs	1159235	88.4892	347082	29.9406
	103	96.913	1	Bacteria	ORAL_T-B-F_MAG_00005-contigs	1078270	75.5395	ORAL_P-D-F_MAG_00006-contigs	1326852	84.1727	6801	0.630733
	104	98.3742	1	Bacteria	ORAL_T-B-F_Bin_00022-contigs	1151371	33.8129	ORAL_P-C-M_Bin_00064-contigs	1130652	32.3741	6751	0.597089
	105	98.29	1	Bacteria	ORAL_T-C-F_Bin_00020-contigs	1355014	55.3957	ORAL_P-C-M_Bin_00064-contigs	1130652	32.3741	3190	0.282138
	106	98.2201	1	Bacteria	ORAL_P-B-F_Bin_00076-contigs	909469	37.4101	ORAL_T-B-M_MAG_00010-contigs	2249097	94.2446	16665	1.83239
	107	98.1794	1	Bacteria	ORAL_P-C-F_Bin_00014-contigs	1134918	56.8345	ORAL_T-B-M_MAG_00010-contigs	2249097	94.2446	473097	41.6856
	108	99.41	1	Bacteria	ORAL_T-A-F_Bin_00029-contigs	1917426	37.41	ORAL_T-B-M_MAG_00010-contigs	2249097	94.2446	4716	0.245955
	109	97.8304	1	Bacteria	ORAL_T-B-M_MAG_00010-contigs	2249097	94.2446	ORAL_T-A-F_MAG_00008-contigs	1908361	91.3669	1215800	63.7091
	110	97.9713	1	Bacteria	ORAL_T-C-M_MAG_00016-contigs	1895236	79.1367	ORAL_T-B-M_MAG_00010-contigs	2249097	94.2446	1047016	55.2446
	111	98.3692	1	Bacteria	ORAL_T-D-F_Bin_00016-contigs	1395745	58.9928	ORAL_T-B-M_MAG_00010-contigs	2249097	94.2446	31182	2.23408
	112	97.9889	1	Bacteria	ORAL_T-D-F_Bin_00019-contigs	1403587	63.3094	ORAL_T-B-M_MAG_00010-contigs	2249097	94.2446	702074	50.02
	113	99.72	1	Bacteria	ORAL_T-D-F_Bin_00023-contigs	1097290	43.8849	ORAL_T-B-M_MAG_00010-contigs	2249097	94.2446	4721	0.430242
	114	97.9736	1	Bacteria	ORAL_T-B-M_MAG_00010-contigs	2249097	94.2446	ORAL_T-A-M_Bin_00021-contigs	1593627	60.4317	794490	49.8542
	115	98.619	1	Bacteria	ORAL_T-C-F_Bin_00017-contigs	577300	49.6403	ORAL_T-B-M_MAG_00010-contigs	2249097	94.2446	279465	48.409
	116	98.0346	1	Bacteria	ORAL_P-C-F_Bin_00025-contigs	781505	38.8489	ORAL_P-A-F_Bin_00053-contigs	1028000	17.9856	11250	1.43953
	117	99.327	1	Bacteria	ORAL_P-C-F_Bin_00025-contigs	781505	38.8489	ORAL_P-A-F_Bin_00060-contigs	914495	11.5108	43362	5.54852
	118	98.22	1	Bacteria	ORAL_P-A-F_Bin_00065-contigs	522415	8.6331	ORAL_P-C-F_Bin_00025-contigs	781505	38.8489	2636	0.50458
	119	98.9517	1	Bacteria	ORAL_P-C-F_Bin_00025-contigs	781505	38.8489	ORAL_P-A-M_Bin_00035-contigs	534782	38.1295	14394	2.69156
	120	99.93	1	Bacteria	ORAL_P-A-M_Bin_00039-contigs	1920201	49.6403	ORAL_P-C-F_Bin_00025-contigs	781505	38.8489	1407	0.180037
	121	99.6283	1	Bacteria	ORAL_P-A-M_Bin_00050-contigs	517978	17.9856	ORAL_P-C-F_Bin_00025-contigs	781505	38.8489	64112	12.3774
	122	98.991	1	Bacteria	ORAL_P-B-F_Bin_00103-contigs	619290	10.7914	ORAL_P-C-F_Bin_00025-contigs	781505	38.8489	61285	9.89601
	123	99.0948	1	Bacteria	ORAL_P-C-F_Bin_00025-contigs	781505	38.8489	ORAL_P-B-M_MAG_00008-contigs	2251100	88.4893	14675	1.87779
	124	98.7645	1	Bacteria	ORAL_P-C-F_Bin_00025-contigs	781505	38.8489	ORAL_P-B-M_MAG_00012-contigs	2224875	87.7698	25834	3.30567
	125	97.8546	1	Bacteria	ORAL_P-B-M_MAG_00032-contigs	2420280	74.8202	ORAL_P-C-F_Bin_00025-contigs	781505	38.8489	6050	0.774147
	126	99.8985	1	Bacteria	ORAL_P-C-M_Bin_00024-contigs	1135387	57.554	ORAL_P-C-F_Bin_00025-contigs	781505	38.8489	102431	13.1069
	127	99.9177	1	Bacteria	ORAL_P-C-F_Bin_00025-contigs	781505	38.8489	ORAL_P-C-M_Bin_00056-contigs	1208822	41.0072	6161	0.788351
	128	99.734	1	Bacteria	ORAL_P-C-M_Bin_00060-contigs	588189	22.3022	ORAL_P-C-F_Bin_00025-contigs	781505	38.8489	87391	14.8576
	129	97.32	1	Bacteria	ORAL_P-C-M_MAG_00009-contigs	2399838	91.3669	ORAL_P-C-F_Bin_00025-contigs	781505	38.8489	7981	1.02123
	130	98.7236	1	Bacteria	ORAL_P-D-F_Bin_00028-contigs	1037190	28.0576	ORAL_P-C-F_Bin_00025-contigs	781505	38.8489	5028	0.643374
	131	99.1434	1	Bacteria	ORAL_P-D-F_MAG_00012-contigs	2750317	81.2949	ORAL_P-C-F_Bin_00025-contigs	781505	38.8489	132370	16.9378
	132	99.672	1	Bacteria	ORAL_T-A-F_MAG_00019-contigs	1904228	76.259	ORAL_P-C-F_Bin_00025-contigs	781505	38.8489	3667	0.469223
	133	98.02	1	Bacteria	ORAL_P-C-F_Bin_00025-contigs	781505	38.8489	ORAL_T-A-M_MAG_00002-contigs	2325557	96.4029	5152	0.659241
	134	99.4967	1	Bacteria	ORAL_T-B-F_Bin_00008-contigs	533102	51.7986	ORAL_P-C-F_Bin_00025-contigs	781505	38.8489	4378	0.821231
	135	99.036	1	Bacteria	ORAL_P-C-F_Bin_00025-contigs	781505	38.8489	ORAL_T-B-F_MAG_00002-contigs	1415771	73.3813	10322	1.32078
	136	97.451	1	Bacteria	ORAL_T-C-F_MAG_00002-contigs	2270227	96.4029	ORAL_P-C-F_Bin_00025-contigs	781505	38.8489	13351	1.70837
	137	98.26	1	Bacteria	ORAL_P-B-F_Bin_00053-contigs	1441069	50.3597	ORAL_P-C-F_Bin_00025-contigs	781505	38.8489	2875	0.36788
	138	98.5849	1	Bacteria	ORAL_P-C-F_Bin_00025-contigs	781505	38.8489	ORAL_P-B-F_MAG_00033-contigs	2030244	76.259	22174	2.83735
	139	99.7454	1	Bacteria	ORAL_P-A-M_MAG_00004-contigs	2101231	84.8921	ORAL_P-A-F_Bin_00023-contigs	1744135	61.1511	1431400	82.0693
	140	97.5189	1	Bacteria	ORAL_P-B-F_Bin_00038-contigs	1800373	61.1511	ORAL_P-A-F_Bin_00023-contigs	1744135	61.1511	48953	2.80672
	141	98.78	1	Bacteria	ORAL_P-B-F_Bin_00093-contigs	783940	24.4605	ORAL_P-A-F_Bin_00023-contigs	1744135	61.1511	983	0.125392
	142	98.47	1	Bacteria	ORAL_P-B-M_MAG_00001-contigs	2164425	99.2806	ORAL_P-A-F_Bin_00023-contigs	1744135	61.1511	717	0.0411092
	143	97.0898	1	Bacteria	ORAL_P-C-M_Bin_00027-contigs	1271645	51.7986	ORAL_P-A-F_Bin_00023-contigs	1744135	61.1511	31842	2.504
	144	99.44	1	Bacteria	ORAL_P-C-M_Bin_00054-contigs	1223085	44.6043	ORAL_P-A-F_Bin_00023-contigs	1744135	61.1511	1077	0.088056
	145	99.7205	1	Bacteria	ORAL_T-C-M_Bin_00058-contigs	776331	20.8633	ORAL_P-A-F_Bin_00046-contigs	1357471	27.3381	6093	0.784846
	146	99.8819	1	Bacteria	ORAL_T-C-M_Bin_00058-contigs	776331	20.8633	ORAL_P-A-F_Bin_00062-contigs	916875	17.2662	8335	1.07364
	147	99.4125	1	Bacteria	ORAL_T-C-M_Bin_00058-contigs	776331	20.8633	ORAL_P-A-F_Bin_00068-contigs	1463827	17.2662	87227	11.2358
	148	100	1	Bacteria	ORAL_P-A-M_Bin_00043-contigs	1394865	28.777	ORAL_T-C-M_Bin_00058-contigs	776331	20.8633	921	0.118635
	149	99.2897	1	Bacteria	ORAL_P-A-M_Bin_00056-contigs	1180303	23.741	ORAL_T-C-M_Bin_00058-contigs	776331	20.8633	171913	22.1443
	150	98.9942	1	Bacteria	ORAL_T-C-M_Bin_00058-contigs	776331	20.8633	ORAL_P-B-F_Bin_00082-contigs	781177	26.6187	150715	19.4138
	151	99.209	1	Bacteria	ORAL_T-C-M_Bin_00058-contigs	776331	20.8633	ORAL_P-B-F_Bin_00101-contigs	828623	7.9137	33537	4.31994
	152	99.8176	1	Bacteria	ORAL_T-C-M_Bin_00058-contigs	776331	20.8633	ORAL_P-B-M_Bin_00039-contigs	2363692	48.2015	8334	1.07351
	153	99.6669	1	Bacteria	ORAL_T-C-M_Bin_00058-contigs	776331	20.8633	ORAL_P-D-F_Bin_00029-contigs	1445220	35.9712	11917	1.53504
	154	99.82	1	Bacteria	ORAL_P-A-M_Bin_00014-contigs	1915016	55.3957	ORAL_P-A-F_Bin_00056-contigs	613484	15.1079	2825	0.460485
	155	99.7053	1	Bacteria	ORAL_P-A-F_Bin_00056-contigs	613484	15.1079	ORAL_P-A-M_Bin_00028-contigs	1703426	51.7986	278454	45.389
	156	98.13	1	Bacteria	ORAL_P-B-F_MAG_00005-contigs	2345564	97.8418	ORAL_P-A-F_Bin_00056-contigs	613484	15.1079	854	0.139205
	157	98.8478	1	Bacteria	ORAL_P-B-F_MAG_00007-contigs	2404105	92.0864	ORAL_P-A-F_Bin_00056-contigs	613484	15.1079	44529	7.25838
	158	99.41	1	Bacteria	ORAL_P-B-M_Bin_00027-contigs	1925231	65.4677	ORAL_P-A-F_Bin_00056-contigs	613484	15.1079	3205	0.522426
	159	98.5134	1	Bacteria	ORAL_P-C-M_MAG_00023-contigs	2233944	81.295	ORAL_P-A-F_Bin_00056-contigs	613484	15.1079	40251	6.56105
	160	99.9355	1	Bacteria	ORAL_P-D-F_MAG_00005-contigs	2772432	95.6835	ORAL_P-A-F_Bin_00056-contigs	613484	15.1079	27307	4.45113
	161	98.3986	1	Bacteria	ORAL_P-A-F_Bin_00056-contigs	613484	15.1079	ORAL_P-D-F_MAG_00007-contigs	2321674	92.8057	39090	6.3718
	162	99.7998	1	Bacteria	ORAL_P-A-F_Bin_00056-contigs	613484	15.1079	ORAL_T-A-F_Bin_00027-contigs	2295200	42.446	8004	1.30468
	163	98.28	1	Bacteria	ORAL_T-A-M_Bin_00022-contigs	2343251	53.2374	ORAL_P-A-F_Bin_00056-contigs	613484	15.1079	4255	0.69358
	164	99.9	1	Bacteria	ORAL_T-A-M_Bin_00031-contigs	987335	28.0576	ORAL_P-A-F_Bin_00056-contigs	613484	15.1079	3820	0.622673
	165	99.9165	1	Bacteria	ORAL_P-A-F_Bin_00056-contigs	613484	15.1079	ORAL_T-B-F_MAG_00001-contigs	3080510	89.2086	21183	3.4529
	166	98.6	1	Bacteria	ORAL_T-C-F_Bin_00037-contigs	2021266	35.2518	ORAL_P-A-F_Bin_00056-contigs	613484	15.1079	2137	0.348338
	167	99.86	1	Bacteria	ORAL_T-C-M_Bin_00040-contigs	866598	23.741	ORAL_P-A-F_Bin_00056-contigs	613484	15.1079	2818	0.459344
	168	99.95	1	Bacteria	ORAL_T-C-M_MAG_00003-contigs	2432324	93.5252	ORAL_P-A-F_Bin_00056-contigs	613484	15.1079	3807	0.620554
	169	98.6541	1	Bacteria	ORAL_T-D-F_MAG_00013-contigs	2429777	78.4173	ORAL_P-A-F_Bin_00056-contigs	613484	15.1079	6296	1.02627
	170	99.959	1	Bacteria	ORAL_P-B-F_Bin_00053-contigs	1441069	50.3597	ORAL_P-A-F_Bin_00056-contigs	613484	15.1079	4781	0.779319
	171	98.7189	1	Bacteria	ORAL_P-B-F_Bin_00053-contigs	1441069	50.3597	ORAL_P-A-F_Bin_00054-contigs	696293	24.4604	56867	8.16711
	172	98.297	1	Bacteria	ORAL_P-A-M_Bin_00040-contigs	2095067	49.6403	ORAL_P-B-F_Bin_00053-contigs	1441069	50.3597	150814	10.4654
	173	99.8163	1	Bacteria	ORAL_P-B-F_Bin_00053-contigs	1441069	50.3597	ORAL_P-B-M_MAG_00032-contigs	2420280	74.8202	1406220	97.5817
	174	98.3008	1	Bacteria	ORAL_P-B-F_Bin_00053-contigs	1441069	50.3597	ORAL_P-C-F_Bin_00033-contigs	1906340	47.4821	125712	8.72352
	175	98.3837	1	Bacteria	ORAL_P-C-M_Bin_00056-contigs	1208822	41.0072	ORAL_P-B-F_Bin_00053-contigs	1441069	50.3597	90564	7.49192
	176	99.27	1	Bacteria	ORAL_P-C-M_Bin_00060-contigs	588189	22.3022	ORAL_P-B-F_Bin_00053-contigs	1441069	50.3597	2461	0.418403
	177	98.5726	1	Bacteria	ORAL_P-D-F_Bin_00025-contigs	1492591	40.2878	ORAL_P-B-F_Bin_00053-contigs	1441069	50.3597	69005	4.78846
	178	99.95	1	Bacteria	ORAL_P-B-F_Bin_00053-contigs	1441069	50.3597	ORAL_T-A-F_Bin_00027-contigs	2295200	42.446	1914	0.132818
	179	100	1	Bacteria	ORAL_P-B-F_Bin_00053-contigs	1441069	50.3597	ORAL_T-A-M_Bin_00031-contigs	987335	28.0576	1915	0.193956
	180	98.8708	1	Bacteria	ORAL_P-A-F_Bin_00043-contigs	1591788	34.5323	ORAL_P-C-F_Bin_00050-contigs	1627475	23.741	29905	1.8787
	181	98.8906	1	Bacteria	ORAL_P-A-F_Bin_00059-contigs	1276367	15.1079	ORAL_P-C-F_Bin_00050-contigs	1627475	23.741	18083	1.41676
	182	99.1424	1	Bacteria	ORAL_P-A-F_Bin_00062-contigs	916875	17.2662	ORAL_P-C-F_Bin_00050-contigs	1627475	23.741	43726	4.76903
	183	99.5223	1	Bacteria	ORAL_P-A-F_Bin_00068-contigs	1463827	17.2662	ORAL_P-C-F_Bin_00050-contigs	1627475	23.741	3964	0.270797
	184	99.0448	1	Bacteria	ORAL_P-C-F_Bin_00050-contigs	1627475	23.741	ORAL_P-A-M_Bin_00047-contigs	1016300	25.8993	57670	5.67451
	185	99.1583	1	Bacteria	ORAL_P-C-F_Bin_00050-contigs	1627475	23.741	ORAL_P-A-M_Bin_00048-contigs	870616	29.4964	47264	5.4288
	186	98.6623	1	Bacteria	ORAL_P-A-M_Bin_00065-contigs	861115	12.9497	ORAL_P-C-F_Bin_00050-contigs	1627475	23.741	5990	0.69561
	187	99.71	1	Bacteria	ORAL_P-A-M_MAG_00008-contigs	2076297	78.4173	ORAL_P-C-F_Bin_00050-contigs	1627475	23.741	2789	0.17137
	188	99.3551	1	Bacteria	ORAL_P-B-F_Bin_00052-contigs	2246141	57.554	ORAL_P-C-F_Bin_00050-contigs	1627475	23.741	61861	3.80104
	189	99.5225	1	Bacteria	ORAL_P-B-F_Bin_00061-contigs	1511254	28.777	ORAL_P-C-F_Bin_00050-contigs	1627475	23.741	16764	1.10928
	190	98.8626	1	Bacteria	ORAL_P-B-F_Bin_00086-contigs	1228507	18.7051	ORAL_P-C-F_Bin_00050-contigs	1627475	23.741	24806	2.0192
	191	96.7315	1	Bacteria	ORAL_P-C-F_Bin_00050-contigs	1627475	23.741	ORAL_P-B-F_Bin_00091-contigs	1250526	17.2662	6754	0.540093
	192	99.8709	1	Bacteria	ORAL_P-C-F_Bin_00050-contigs	1627475	23.741	ORAL_P-B-F_Bin_00101-contigs	828623	7.9137	5437	0.656149
	193	99.3283	1	Bacteria	ORAL_P-B-F_Bin_00106-contigs	626645	9.3525	ORAL_P-C-F_Bin_00050-contigs	1627475	23.741	331740	52.9391
	194	99.3874	1	Bacteria	ORAL_P-B-F_MAG_00044-contigs	2789272	65.4676	ORAL_P-C-F_Bin_00050-contigs	1627475	23.741	14332	0.880628
	195	99.3752	1	Bacteria	ORAL_P-C-F_Bin_00050-contigs	1627475	23.741	ORAL_P-B-M_Bin_00039-contigs	2363692	48.2015	113899	6.99851
	196	97.88	1	Bacteria	ORAL_P-B-M_Bin_00049-contigs	1499042	17.9857	ORAL_P-C-F_Bin_00050-contigs	1627475	23.741	2439	0.162704
	197	99.5306	1	Bacteria	ORAL_P-C-F_Bin_00050-contigs	1627475	23.741	ORAL_P-B-M_Bin_00053-contigs	521296	7.9137	37961	7.28204
	198	98.57	1	Bacteria	ORAL_P-B-M_MAG_00007-contigs	2662377	96.4029	ORAL_P-C-F_Bin_00050-contigs	1627475	23.741	2934	0.180279
	199	98.8495	1	Bacteria	ORAL_P-C-F_Bin_00050-contigs	1627475	23.741	ORAL_P-C-M_Bin_00074-contigs	981238	25.1799	72615	7.40035
	200	99.37	1	Bacteria	ORAL_P-C-M_Bin_00075-contigs	829477	15.1079	ORAL_P-C-F_Bin_00050-contigs	1627475	23.741	2226	0.268362
	201	99.0903	1	Bacteria	ORAL_P-C-M_Bin_00080-contigs	1039784	17.9856	ORAL_P-C-F_Bin_00050-contigs	1627475	23.741	17404	1.67381
	202	99.22	1	Bacteria	ORAL_T-B-M_Bin_00021-contigs	740383	30.9353	ORAL_P-C-F_Bin_00050-contigs	1627475	23.741	2439	0.329424
	203	99.09	1	Bacteria	ORAL_T-C-M_Bin_00048-contigs	2117776	23.741	ORAL_P-C-F_Bin_00050-contigs	1627475	23.741	2422	0.148819
	204	99.3575	1	Bacteria	ORAL_P-A-F_Bin_00036-contigs	1112348	49.6403	ORAL_P-B-F_MAG_00018-contigs	2431383	82.7338	5737	0.515756
	205	97.4538	1	Bacteria	ORAL_P-A-F_Bin_00050-contigs	1056975	28.0576	ORAL_P-B-F_MAG_00018-contigs	2431383	82.7338	129201	12.2237
	206	98.71	1	Bacteria	ORAL_P-A-F_Bin_00055-contigs	655101	22.3022	ORAL_P-B-F_MAG_00018-contigs	2431383	82.7338	4889	0.746297
	207	99.8885	1	Bacteria	ORAL_P-B-F_MAG_00018-contigs	2431383	82.7338	ORAL_P-B-M_MAG_00003-contigs	2231522	94.9641	13286	0.595378
	208	96.8337	1	Bacteria	ORAL_P-C-F_Bin_00040-contigs	1538899	37.4101	ORAL_P-B-F_MAG_00018-contigs	2431383	82.7338	10318	0.670479
	209	98.7913	1	Bacteria	ORAL_P-D-F_MAG_00015-contigs	2287997	74.1007	ORAL_P-B-F_MAG_00018-contigs	2431383	82.7338	9588	0.419056
	210	96.83	1	Bacteria	ORAL_P-C-M_Bin_00068-contigs	1071403	29.4964	ORAL_P-B-F_MAG_00018-contigs	2431383	82.7338	4095	0.382209
	211	95.67	1	Bacteria	ORAL_P-A-M_Bin_00018-contigs	2005296	64.0288	ORAL_P-C-M_Bin_00070-contigs	800603	28.777	2255	0.281663
	212	98.3776	1	Bacteria	ORAL_P-C-M_Bin_00070-contigs	800603	28.777	ORAL_P-B-F_MAG_00028-contigs	2149439	78.4173	154699	19.3228
	213	97.623	1	Bacteria	ORAL_P-C-M_Bin_00070-contigs	800603	28.777	ORAL_P-C-F_Bin_00019-contigs	2153692	67.6259	129575	16.1847
	214	99.7808	1	Bacteria	ORAL_P-C-M_Bin_00070-contigs	800603	28.777	ORAL_T-C-M_Bin_00026-contigs	1682587	44.6044	536948	67.0679
	215	99.7726	1	Bacteria	ORAL_P-A-F_Bin_00060-contigs	914495	11.5108	ORAL_P-D-F_MAG_00012-contigs	2750317	81.2949	347294	37.9766
	216	99.3325	1	Bacteria	ORAL_P-A-M_Bin_00050-contigs	517978	17.9856	ORAL_P-D-F_MAG_00012-contigs	2750317	81.2949	39701	7.66461
	217	98.4953	1	Bacteria	ORAL_P-B-F_Bin_00103-contigs	619290	10.7914	ORAL_P-D-F_MAG_00012-contigs	2750317	81.2949	24062	3.88542
	218	99.93	1	Bacteria	ORAL_P-B-F_MAG_00006-contigs	1917975	93.5252	ORAL_P-D-F_MAG_00012-contigs	2750317	81.2949	2739	0.142807
	219	99.2227	1	Bacteria	ORAL_P-B-M_MAG_00008-contigs	2251100	88.4893	ORAL_P-D-F_MAG_00012-contigs	2750317	81.2949	10676	0.474257
	220	97.9887	1	Bacteria	ORAL_P-D-F_MAG_00012-contigs	2750317	81.2949	ORAL_P-B-M_MAG_00032-contigs	2420280	74.8202	13411	0.554109
	221	99.12	1	Bacteria	ORAL_P-D-F_MAG_00012-contigs	2750317	81.2949	ORAL_P-C-F_Bin_00033-contigs	1906340	47.4821	7050	0.369819
	222	99.26	1	Bacteria	ORAL_P-C-F_Bin_00047-contigs	530668	28.0576	ORAL_P-D-F_MAG_00012-contigs	2750317	81.2949	4338	0.81746
	223	99.4407	1	Bacteria	ORAL_P-D-F_MAG_00012-contigs	2750317	81.2949	ORAL_P-C-M_Bin_00024-contigs	1135387	57.554	5024	0.442492
	224	99.6607	1	Bacteria	ORAL_P-C-M_Bin_00060-contigs	588189	22.3022	ORAL_P-D-F_MAG_00012-contigs	2750317	81.2949	392189	66.6774
	225	97.3163	1	Bacteria	ORAL_T-A-F_Bin_00025-contigs	2135241	64.0288	ORAL_T-C-F_Bin_00044-contigs	603676	25.8993	6404	1.06083
	226	98.3652	1	Bacteria	ORAL_T-A-F_MAG_00009-contigs	1274073	85.6115	ORAL_T-C-F_Bin_00044-contigs	603676	25.8993	247491	40.9973
	227	98.6031	1	Bacteria	ORAL_T-C-F_Bin_00044-contigs	603676	25.8993	ORAL_T-A-M_Bin_00011-contigs	916703	67.6259	171920	28.4789
	228	99.94	1	Bacteria	ORAL_T-A-M_MAG_00004-contigs	1532418	89.9281	ORAL_T-C-F_Bin_00044-contigs	603676	25.8993	3423	0.567026
	229	98.3473	1	Bacteria	ORAL_T-C-F_Bin_00044-contigs	603676	25.8993	ORAL_T-B-M_Bin_00026-contigs	532481	27.3382	24700	4.63866
	230	97.9284	1	Bacteria	ORAL_T-C-F_Bin_00044-contigs	603676	25.8993	ORAL_T-C-M_MAG_00002-contigs	1570902	92.8058	365672	60.5742
	231	95.54	1	Bacteria	ORAL_T-C-F_Bin_00044-contigs	603676	25.8993	ORAL_T-D-F_MAG_00004-contigs	1632659	96.4029	3450	0.571499
	232	96.1112	1	Bacteria	ORAL_P-A-M_Bin_00018-contigs	2005296	64.0288	ORAL_P-C-F_Bin_00019-contigs	2153692	67.6259	18673	0.931184
	233	97.0452	1	Bacteria	ORAL_P-C-F_Bin_00019-contigs	2153692	67.6259	ORAL_P-B-F_MAG_00028-contigs	2149439	78.4173	477703	22.2245
	234	97.493	1	Bacteria	ORAL_T-C-M_Bin_00026-contigs	1682587	44.6044	ORAL_P-C-F_Bin_00019-contigs	2153692	67.6259	245237	14.575
	235	99.7	1	Bacteria	ORAL_P-C-M_MAG_00003-contigs	1472884	94.964	ORAL_P-B-F_Bin_00104-contigs	555551	4.3165	2636	0.474484
	236	96.4565	1	Bacteria	ORAL_P-A-F_Bin_00025-contigs	648558	53.2375	ORAL_P-C-M_Bin_00039-contigs	625346	56.1151	155626	24.8864
	237	95.4738	1	Bacteria	ORAL_P-C-M_Bin_00039-contigs	625346	56.1151	ORAL_P-B-F_Bin_00037-contigs	684474	61.8705	25717	4.11244
	238	99.9449	1	Bacteria	ORAL_P-C-M_Bin_00039-contigs	625346	56.1151	ORAL_P-C-F_Bin_00020-contigs	684859	59.7123	622533	99.5502
	239	96.5071	1	Bacteria	ORAL_P-A-M_Bin_00020-contigs	645247	59.7122	ORAL_P-C-M_Bin_00039-contigs	625346	56.1151	139667	22.3344
	240	99.3232	1	Bacteria	ORAL_T-A-F_MAG_00009-contigs	1274073	85.6115	ORAL_T-A-M_Bin_00011-contigs	916703	67.6259	471489	51.4331
	241	99.1413	1	Bacteria	ORAL_T-A-M_Bin_00026-contigs	1403008	38.1295	ORAL_T-A-F_MAG_00009-contigs	1274073	85.6115	25775	2.02304
	242	98.843	1	Bacteria	ORAL_T-A-F_MAG_00009-contigs	1274073	85.6115	ORAL_T-A-M_MAG_00004-contigs	1532418	89.9281	24798	1.94636
	243	99.38	1	Bacteria	ORAL_T-B-M_Bin_00024-contigs	805754	35.9713	ORAL_T-A-F_MAG_00009-contigs	1274073	85.6115	4974	0.61731
	244	98.5469	1	Bacteria	ORAL_T-B-M_Bin_00026-contigs	532481	27.3382	ORAL_T-A-F_MAG_00009-contigs	1274073	85.6115	61184	11.4904
	245	97.9901	1	Bacteria	ORAL_T-C-F_Bin_00014-contigs	785066	55.3957	ORAL_T-A-F_MAG_00009-contigs	1274073	85.6115	366628	46.7003
	246	98.9309	1	Bacteria	ORAL_T-C-F_Bin_00031-contigs	1368106	45.3238	ORAL_T-A-F_MAG_00009-contigs	1274073	85.6115	17290	1.35707
	247	97.5142	1	Bacteria	ORAL_T-A-F_MAG_00009-contigs	1274073	85.6115	ORAL_T-C-M_MAG_00002-contigs	1570902	92.8058	674879	52.9702
	248	97.89	1	Bacteria	ORAL_T-D-F_Bin_00034-contigs	759276	15.8274	ORAL_T-A-F_MAG_00009-contigs	1274073	85.6115	2392	0.315037
	249	94.4256	1	Bacteria	ORAL_T-A-F_MAG_00009-contigs	1274073	85.6115	ORAL_T-D-F_MAG_00004-contigs	1632659	96.4029	7943	0.623434
	250	94.7714	1	Bacteria	ORAL_T-D-F_MAG_00006-contigs	1153710	89.9281	ORAL_T-A-F_MAG_00012-contigs	892165	74.1008	14665	1.64375
	251	98.3519	1	Bacteria	ORAL_T-A-M_MAG_00008-contigs	1207459	78.4173	ORAL_T-D-F_MAG_00006-contigs	1153710	89.9281	505563	43.8206
	252	97.48	1	Bacteria	ORAL_T-C-M_Bin_00020-contigs	941093	62.5899	ORAL_T-D-F_MAG_00006-contigs	1153710	89.9281	3723	0.395604
	253	98.8763	1	Bacteria	ORAL_T-C-M_Bin_00050-contigs	542753	27.3382	ORAL_T-D-F_MAG_00006-contigs	1153710	89.9281	193633	35.6761
	254	98.84	1	Bacteria	ORAL_P-A-F_Bin_00018-contigs	2282665	62.59	ORAL_T-C-M_Bin_00064-contigs	569721	12.9497	3363	0.590289
	255	97.59	1	Bacteria	ORAL_P-B-F_MAG_00014-contigs	2646408	90.6475	ORAL_T-C-M_Bin_00064-contigs	569721	12.9497	6519	1.14424
	256	99.7102	1	Bacteria	ORAL_P-B-M_MAG_00023-contigs	2208095	74.8201	ORAL_T-C-M_Bin_00064-contigs	569721	12.9497	3122	0.547988
	257	99.695	1	Bacteria	ORAL_P-C-M_MAG_00032-contigs	2669452	71.9424	ORAL_T-C-M_Bin_00064-contigs	569721	12.9497	49354	8.66284
	258	98.21	1	Bacteria	ORAL_T-A-F_Bin_00027-contigs	2295200	42.446	ORAL_T-C-M_Bin_00064-contigs	569721	12.9497	1840	0.322965
	259	96.02	1	Bacteria	ORAL_T-A-F_Bin_00031-contigs	1545708	30.2158	ORAL_T-C-M_Bin_00064-contigs	569721	12.9497	2939	0.515867
	260	99.96	1	Bacteria	ORAL_T-B-M_Bin_00016-contigs	732640	50.3597	ORAL_T-C-M_Bin_00064-contigs	569721	12.9497	2260	0.396685
	261	99.8913	1	Bacteria	ORAL_T-C-M_Bin_00064-contigs	569721	12.9497	ORAL_T-C-F_Bin_00018-contigs	1926895	66.9065	67620	11.869
	262	99.82	1	Bacteria	ORAL_T-C-F_Bin_00021-contigs	1246158	41.7267	ORAL_T-C-M_Bin_00064-contigs	569721	12.9497	2782	0.488309
	263	99.98	1	Bacteria	ORAL_T-C-F_Bin_00033-contigs	2387998	43.8849	ORAL_T-C-M_Bin_00064-contigs	569721	12.9497	6032	1.05876
	264	99.6521	1	Bacteria	ORAL_T-C-F_Bin_00034-contigs	866602	23.0216	ORAL_T-C-M_Bin_00064-contigs	569721	12.9497	69501	12.1991
	265	99.9476	1	Bacteria	ORAL_T-C-F_Bin_00047-contigs	1174808	18.705	ORAL_T-C-M_Bin_00064-contigs	569721	12.9497	90428	15.8723
	266	99.1279	1	Bacteria	ORAL_T-D-F_MAG_00007-contigs	2765124	84.8921	ORAL_T-C-M_Bin_00064-contigs	569721	12.9497	4914	0.862527
	267	99.0863	1	Bacteria	ORAL_P-C-M_MAG_00007-contigs	2104046	94.2446	ORAL_P-B-F_Bin_00066-contigs	1467640	49.6403	886492	60.4026
	268	96.6352	1	Bacteria	ORAL_P-A-F_MAG_00002-contigs	2606510	94.964	ORAL_P-A-M_MAG_00001-contigs	2518097	94.2446	12581	0.499623
	269	98.5989	1	Bacteria	ORAL_P-A-M_MAG_00001-contigs	2518097	94.2446	ORAL_P-A-F_MAG_00003-contigs	2421969	95.6835	1905207	78.6636
	270	99.6838	1	Bacteria	ORAL_P-A-F_MAG_00011-contigs	2767357	87.7698	ORAL_P-A-M_MAG_00001-contigs	2518097	94.2446	8751	0.347524
	271	98.4003	1	Bacteria	ORAL_P-A-M_MAG_00001-contigs	2518097	94.2446	ORAL_P-B-F_MAG_00011-contigs	1939326	88.4893	1427397	73.6027
	272	99.33	1	Bacteria	ORAL_P-B-F_MAG_00014-contigs	2646408	90.6475	ORAL_P-A-M_MAG_00001-contigs	2518097	94.2446	2405	0.0955086
	273	98.8506	1	Bacteria	ORAL_P-A-M_MAG_00001-contigs	2518097	94.2446	ORAL_P-B-M_MAG_00023-contigs	2208095	74.8201	1478084	66.9393
	274	99.2553	1	Bacteria	ORAL_P-C-F_Bin_00037-contigs	1082351	36.6906	ORAL_P-A-M_MAG_00001-contigs	2518097	94.2446	9919	0.916431
	275	98.5672	1	Bacteria	ORAL_P-C-M_Bin_00036-contigs	2388828	66.1871	ORAL_P-A-M_MAG_00001-contigs	2518097	94.2446	1749095	73.2198
	276	98.5796	1	Bacteria	ORAL_P-D-F_MAG_00001-contigs	2369739	90.6475	ORAL_P-A-M_MAG_00001-contigs	2518097	94.2446	1739461	73.4031
	277	94.3054	1	Bacteria	ORAL_T-A-M_Bin_00019-contigs	2297599	58.2734	ORAL_P-A-M_MAG_00001-contigs	2518097	94.2446	13397	0.583087
	278	98.5584	1	Bacteria	ORAL_T-B-F_Bin_00027-contigs	952767	27.3382	ORAL_P-A-M_MAG_00001-contigs	2518097	94.2446	316834	33.2541
	279	97.24	1	Bacteria	ORAL_T-B-M_MAG_00006-contigs	2630186	96.4029	ORAL_P-A-M_MAG_00001-contigs	2518097	94.2446	11662	0.463128
	280	92.58	1	Bacteria	ORAL_T-C-F_MAG_00006-contigs	2607471	94.964	ORAL_P-A-M_MAG_00001-contigs	2518097	94.2446	9438	0.374807
	281	98.4187	1	Bacteria	ORAL_T-D-F_MAG_00007-contigs	2765124	84.8921	ORAL_P-A-M_MAG_00001-contigs	2518097	94.2446	6737	0.267543
	282	95.2	1	Bacteria	ORAL_T-C-M_MAG_00005-contigs	2668647	93.5252	ORAL_P-A-M_MAG_00001-contigs	2518097	94.2446	7328	0.291013
	283	99.35	1	Bacteria	ORAL_T-A-F_Bin_00023-contigs	558845	38.1295	ORAL_T-D-F_Bin_00038-contigs	553817	17.2662	1701	0.307141
	284	98.3541	1	Bacteria	ORAL_T-D-F_Bin_00038-contigs	553817	17.2662	ORAL_T-A-F_Bin_00029-contigs	1917426	37.41	50756	9.16476
	285	99.38	1	Bacteria	ORAL_T-A-M_Bin_00020-contigs	1529666	53.9568	ORAL_T-D-F_Bin_00038-contigs	553817	17.2662	2729	0.492762
	286	98.6591	1	Bacteria	ORAL_T-D-F_Bin_00038-contigs	553817	17.2662	ORAL_T-B-M_Bin_00027-contigs	913331	32.3741	66907	12.0811
	287	98.36	1	Bacteria	ORAL_T-B-M_Bin_00035-contigs	506683	12.9496	ORAL_T-D-F_Bin_00038-contigs	553817	17.2662	1277	0.252031
	288	98.2762	1	Bacteria	ORAL_T-C-M_Bin_00042-contigs	1358676	41.0072	ORAL_T-D-F_Bin_00038-contigs	553817	17.2662	152704	27.573
	289	98.8919	1	Bacteria	ORAL_P-A-M_Bin_00029-contigs	1699907	56.1151	ORAL_T-B-F_Bin_00032-contigs	904291	16.5468	466290	51.5642
	290	99.9515	1	Bacteria	ORAL_T-B-F_Bin_00032-contigs	904291	16.5468	ORAL_P-B-M_MAG_00034-contigs	1752907	69.7842	816593	90.302
	291	98.7206	1	Bacteria	ORAL_P-D-F_Bin_00026-contigs	1278022	36.6907	ORAL_T-B-F_Bin_00032-contigs	904291	16.5468	304175	33.6368
	292	100	1	Bacteria	ORAL_T-C-M_Bin_00033-contigs	1599828	48.2014	ORAL_T-B-F_Bin_00032-contigs	904291	16.5468	546	0.0603788
	293	99.52	1	Bacteria	ORAL_T-C-M_Bin_00049-contigs	1344496	32.3741	ORAL_T-B-F_Bin_00032-contigs	904291	16.5468	9193	1.0166
	294	99.2612	1	Bacteria	ORAL_T-D-F_Bin_00028-contigs	1084715	17.2662	ORAL_T-B-F_Bin_00032-contigs	904291	16.5468	180403	19.9497
	295	99.9633	1	Bacteria	ORAL_T-B-F_Bin_00032-contigs	904291	16.5468	ORAL_P-B-F_Bin_00050-contigs	1780276	64.0288	856530	94.7184
	296	99.9387	1	Bacteria	ORAL_T-B-F_Bin_00032-contigs	904291	16.5468	ORAL_T-B-M_Bin_00022-contigs	1726915	58.9928	856777	94.7457
	297	98.2486	1	Bacteria	ORAL_T-C-F_Bin_00031-contigs	1368106	45.3238	ORAL_P-A-M_MAG_00011-contigs	2052421	75.5396	40528	2.96234
	298	98.9594	1	Bacteria	ORAL_P-C-M_Bin_00072-contigs	529687	18.705	ORAL_T-C-F_Bin_00031-contigs	1368106	45.3238	4026	0.760072
	299	98.9426	1	Bacteria	ORAL_P-C-M_Bin_00078-contigs	708326	22.3022	ORAL_T-C-F_Bin_00031-contigs	1368106	45.3238	45331	6.39974
	300	98.1486	1	Bacteria	ORAL_T-C-F_Bin_00031-contigs	1368106	45.3238	ORAL_T-A-F_Bin_00025-contigs	2135241	64.0288	323087	23.6156
	301	99.8	1	Bacteria	ORAL_T-A-F_Bin_00029-contigs	1917426	37.41	ORAL_T-C-F_Bin_00031-contigs	1368106	45.3238	2509	0.183392
	302	96.8	1	Bacteria	ORAL_T-A-F_Bin_00030-contigs	1686159	41.0072	ORAL_T-C-F_Bin_00031-contigs	1368106	45.3238	3152	0.230392
	303	98.4487	1	Bacteria	ORAL_T-C-F_Bin_00031-contigs	1368106	45.3238	ORAL_T-A-M_Bin_00026-contigs	1403008	38.1295	208619	15.2487
	304	98.2254	1	Bacteria	ORAL_T-B-F_Bin_00016-contigs	582099	41.0072	ORAL_T-C-F_Bin_00031-contigs	1368106	45.3238	40864	7.02011
	305	95.66	1	Bacteria	ORAL_T-B-M_Bin_00017-contigs	1689690	57.5539	ORAL_T-C-F_Bin_00031-contigs	1368106	45.3238	3543	0.258971
	306	99.52	1	Bacteria	ORAL_T-B-M_Bin_00019-contigs	1301054	47.482	ORAL_T-C-F_Bin_00031-contigs	1368106	45.3238	5416	0.416278
	307	98.3848	1	Bacteria	ORAL_T-B-M_Bin_00024-contigs	805754	35.9713	ORAL_T-C-F_Bin_00031-contigs	1368106	45.3238	85117	10.5636
	308	99.96	1	Bacteria	ORAL_T-C-M_Bin_00059-contigs	913386	21.5828	ORAL_T-C-F_Bin_00031-contigs	1368106	45.3238	2623	0.287173
	309	98.76	1	Bacteria	ORAL_T-D-F_Bin_00021-contigs	1187303	46.7626	ORAL_T-C-F_Bin_00031-contigs	1368106	45.3238	2501	0.210645
	310	99.61	1	Bacteria	ORAL_T-D-F_Bin_00029-contigs	704066	15.8274	ORAL_T-C-F_Bin_00031-contigs	1368106	45.3238	2792	0.396554
	311	98.0473	1	Bacteria	ORAL_T-C-F_Bin_00031-contigs	1368106	45.3238	ORAL_T-D-F_Bin_00034-contigs	759276	15.8274	83377	10.9811
	312	99.73	1	Bacteria	ORAL_P-A-F_Bin_00061-contigs	601690	23.741	ORAL_T-A-M_Bin_00017-contigs	1429589	59.7122	3700	0.614935
	313	99.5817	1	Bacteria	ORAL_T-A-M_Bin_00017-contigs	1429589	59.7122	ORAL_P-B-F_Bin_00064-contigs	1457998	43.1655	5761	0.402983
	314	93.35	1	Bacteria	ORAL_T-A-F_MAG_00005-contigs	2241912	97.1223	ORAL_T-A-M_Bin_00017-contigs	1429589	59.7122	3036	0.212369
	315	99.85	1	Bacteria	ORAL_T-A-F_MAG_00017-contigs	1278298	75.5396	ORAL_T-A-M_Bin_00017-contigs	1429589	59.7122	2591	0.202691
	316	98.6769	1	Bacteria	ORAL_T-A-M_Bin_00017-contigs	1429589	59.7122	ORAL_T-B-M_MAG_00008-contigs	1977728	97.1224	483668	33.8327
	317	98.8369	1	Bacteria	ORAL_T-C-F_Bin_00023-contigs	728663	48.9209	ORAL_T-A-M_Bin_00017-contigs	1429589	59.7122	197372	27.0869
	318	98.07	1	Bacteria	ORAL_T-C-F_Bin_00032-contigs	865595	35.2518	ORAL_T-A-M_Bin_00017-contigs	1429589	59.7122	2836	0.327636
	319	98.784	1	Bacteria	ORAL_T-A-M_Bin_00017-contigs	1429589	59.7122	ORAL_T-C-M_Bin_00017-contigs	968969	67.6259	328252	33.8764
	320	97.7943	1	Bacteria	ORAL_T-C-M_Bin_00043-contigs	652585	32.3741	ORAL_T-A-M_Bin_00017-contigs	1429589	59.7122	5081	0.778596
	321	95.9039	1	Bacteria	ORAL_T-A-M_Bin_00017-contigs	1429589	59.7122	ORAL_T-D-F_MAG_00009-contigs	1937170	82.7338	6070	0.424598
	322	99.19	1	Bacteria	ORAL_P-A-F_Bin_00043-contigs	1591788	34.5323	ORAL_P-B-F_Bin_00091-contigs	1250526	17.2662	2961	0.23678
	323	98.7	1	Bacteria	ORAL_P-A-F_Bin_00062-contigs	916875	17.2662	ORAL_P-B-F_Bin_00091-contigs	1250526	17.2662	3010	0.328289
	324	98.73	1	Bacteria	ORAL_P-A-M_Bin_00043-contigs	1394865	28.777	ORAL_P-B-F_Bin_00091-contigs	1250526	17.2662	3942	0.315227
	325	98.8561	1	Bacteria	ORAL_P-B-M_Bin_00037-contigs	2760310	55.3957	ORAL_P-B-F_Bin_00091-contigs	1250526	17.2662	8990	0.718897
	326	98.86	1	Bacteria	ORAL_P-B-M_Bin_00039-contigs	2363692	48.2015	ORAL_P-B-F_Bin_00091-contigs	1250526	17.2662	3169	0.253413
	327	98.1263	1	Bacteria	ORAL_P-B-F_Bin_00091-contigs	1250526	17.2662	ORAL_P-B-M_Bin_00053-contigs	521296	7.9137	12262	2.35221
	328	98.8695	1	Bacteria	ORAL_P-B-F_Bin_00091-contigs	1250526	17.2662	ORAL_P-B-M_Bin_00060-contigs	623332	7.9137	156104	25.0435
	329	99.93	1	Bacteria	ORAL_P-B-M_MAG_00007-contigs	2662377	96.4029	ORAL_P-B-F_Bin_00091-contigs	1250526	17.2662	3069	0.245417
	330	99.43	1	Bacteria	ORAL_P-C-F_Bin_00030-contigs	1333959	43.8849	ORAL_P-B-F_Bin_00091-contigs	1250526	17.2662	2820	0.225505
	331	99.02	1	Bacteria	ORAL_P-C-F_Bin_00049-contigs	1214611	23.0216	ORAL_P-B-F_Bin_00091-contigs	1250526	17.2662	3169	0.260907
	332	98.86	1	Bacteria	ORAL_P-C-M_Bin_00074-contigs	981238	25.1799	ORAL_P-B-F_Bin_00091-contigs	1250526	17.2662	3169	0.322959
	333	99.46	1	Bacteria	ORAL_T-A-F_Bin_00033-contigs	1040656	28.0576	ORAL_T-C-F_Bin_00050-contigs	559656	16.5468	2988	0.533899
	334	97.7062	1	Bacteria	ORAL_T-C-F_Bin_00050-contigs	559656	16.5468	ORAL_T-A-M_Bin_00028-contigs	1324188	20.1439	24929	4.45434
	335	98.418	1	Bacteria	ORAL_T-A-M_Bin_00030-contigs	544136	23.741	ORAL_T-C-F_Bin_00050-contigs	559656	16.5468	14466	2.65853
	336	98.2298	1	Bacteria	ORAL_T-A-M_Bin_00033-contigs	1458160	25.8993	ORAL_T-C-F_Bin_00050-contigs	559656	16.5468	30456	5.44191
	337	96.7522	1	Bacteria	ORAL_T-A-M_Bin_00037-contigs	718639	8.6331	ORAL_T-C-F_Bin_00050-contigs	559656	16.5468	3912	0.699001
	338	98.2	1	Bacteria	ORAL_T-B-F_Bin_00023-contigs	1676294	37.4101	ORAL_T-C-F_Bin_00050-contigs	559656	16.5468	4428	0.7912
	339	99.24	1	Bacteria	ORAL_T-B-M_Bin_00021-contigs	740383	30.9353	ORAL_T-C-F_Bin_00050-contigs	559656	16.5468	923	0.164923
	340	99.85	1	Bacteria	ORAL_T-B-M_Bin_00033-contigs	964229	20.1439	ORAL_T-C-F_Bin_00050-contigs	559656	16.5468	2683	0.479402
	341	98.73	1	Bacteria	ORAL_T-B-M_Bin_00037-contigs	606800	21.5827	ORAL_T-C-F_Bin_00050-contigs	559656	16.5468	1185	0.211737
	342	99.8885	1	Bacteria	ORAL_T-C-F_Bin_00050-contigs	559656	16.5468	ORAL_T-C-M_Bin_00034-contigs	1447370	42.446	70139	12.5325
	343	99.8745	1	Bacteria	ORAL_T-C-F_Bin_00050-contigs	559656	16.5468	ORAL_T-C-M_Bin_00048-contigs	2117776	23.741	56161	10.0349
	344	99.767	1	Bacteria	ORAL_T-C-M_Bin_00061-contigs	626518	17.2662	ORAL_T-C-F_Bin_00050-contigs	559656	16.5468	57986	10.361
	345	99.7409	1	Bacteria	ORAL_T-C-M_Bin_00068-contigs	1211911	17.2662	ORAL_T-C-F_Bin_00050-contigs	559656	16.5468	94926	16.9615
	346	99.5384	1	Bacteria	ORAL_T-D-F_Bin_00037-contigs	934230	14.3885	ORAL_T-C-F_Bin_00050-contigs	559656	16.5468	5661	1.01151
	347	98.68	1	Bacteria	ORAL_T-B-M_Bin_00036-contigs	771696	18.705	ORAL_T-C-F_Bin_00050-contigs	559656	16.5468	2654	0.47422
	348	99.94	1	Bacteria	ORAL_P-B-M_Bin_00048-contigs	576548	17.9856	ORAL_P-B-F_Bin_00110-contigs	936495	1.4388	5284	0.916489
	349	99.2065	1	Bacteria	ORAL_P-B-F_Bin_00110-contigs	936495	1.4388	ORAL_P-C-F_Bin_00061-contigs	763368	5.036	216862	28.4086
	350	99.6951	1	Bacteria	ORAL_P-B-F_Bin_00110-contigs	936495	1.4388	ORAL_P-C-M_Bin_00096-contigs	779243	5.036	431241	55.341
	351	99.179	1	Bacteria	ORAL_T-C-F_Bin_00057-contigs	506939	2.1583	ORAL_T-C-M_Bin_00070-contigs	595466	16.5468	10706	2.11189
	352	97.8349	1	Bacteria	ORAL_P-B-M_MAG_00010-contigs	992849	82.0144	ORAL_P-A-F_Bin_00045-contigs	505082	30.2158	23044	4.56243
	353	95.6968	1	Bacteria	ORAL_P-B-F_MAG_00026-contigs	899001	69.0648	ORAL_P-B-M_MAG_00010-contigs	992849	82.0144	12768	1.42024
	354	97.9	1	Bacteria	ORAL_P-A-F_Bin_00067-contigs	547981	10.7914	ORAL_T-C-F_Bin_00025-contigs	1383202	67.6259	4722	0.861709
	355	95.0196	1	Bacteria	ORAL_P-A-M_MAG_00002-contigs	1796363	92.0863	ORAL_T-C-F_Bin_00025-contigs	1383202	67.6259	8560	0.618854
	356	98.33	1	Bacteria	ORAL_P-B-F_Bin_00075-contigs	885544	37.4101	ORAL_T-C-F_Bin_00025-contigs	1383202	67.6259	3215	0.363054
	357	94.9374	1	Bacteria	ORAL_P-C-F_Bin_00026-contigs	781319	46.0432	ORAL_T-C-F_Bin_00025-contigs	1383202	67.6259	25149	3.21879
	358	96.16	1	Bacteria	ORAL_P-C-M_Bin_00031-contigs	1045623	56.8346	ORAL_T-C-F_Bin_00025-contigs	1383202	67.6259	6686	0.639427
	359	97.3753	1	Bacteria	ORAL_T-C-F_Bin_00025-contigs	1383202	67.6259	ORAL_T-A-F_MAG_00001-contigs	1724107	94.964	167455	12.1063
	360	98.72	1	Bacteria	ORAL_T-B-F_Bin_00009-contigs	1151606	49.6403	ORAL_T-C-F_Bin_00025-contigs	1383202	67.6259	2114	0.18357
	361	98.31	1	Bacteria	ORAL_T-B-F_MAG_00001-contigs	3080510	89.2086	ORAL_T-C-F_Bin_00025-contigs	1383202	67.6259	1363	0.0985395
	362	97.466	1	Bacteria	ORAL_T-C-F_Bin_00025-contigs	1383202	67.6259	ORAL_T-B-M_MAG_00001-contigs	1848329	97.1223	72029	5.20741
	363	99.7894	1	Bacteria	ORAL_T-C-M_Bin_00023-contigs	546590	27.3381	ORAL_T-C-F_Bin_00025-contigs	1383202	67.6259	13858	2.53536
	364	99.8751	1	Bacteria	ORAL_T-C-F_Bin_00025-contigs	1383202	67.6259	ORAL_T-C-M_Bin_00024-contigs	1514907	69.0648	1148557	83.0361
	365	97.7398	1	Bacteria	ORAL_T-B-F_Bin_00026-contigs	1102847	25.8993	ORAL_T-A-F_Bin_00034-contigs	599948	20.1439	32849	5.47531
	366	98.0038	1	Bacteria	ORAL_T-A-F_Bin_00035-contigs	1096037	18.7051	ORAL_T-B-F_Bin_00026-contigs	1102847	25.8993	121258	11.0633
	367	97.9983	1	Bacteria	ORAL_T-A-M_Bin_00033-contigs	1458160	25.8993	ORAL_T-B-F_Bin_00026-contigs	1102847	25.8993	12740	1.15519
	368	99.8991	1	Bacteria	ORAL_T-B-F_Bin_00026-contigs	1102847	25.8993	ORAL_T-B-M_Bin_00021-contigs	740383	30.9353	126176	17.042
	369	99.7136	1	Bacteria	ORAL_T-B-F_Bin_00026-contigs	1102847	25.8993	ORAL_T-B-M_Bin_00031-contigs	1229125	35.9712	3876	0.351454
	370	99.9404	1	Bacteria	ORAL_T-B-M_Bin_00033-contigs	964229	20.1439	ORAL_T-B-F_Bin_00026-contigs	1102847	25.8993	70430	7.30428
	371	99.8898	1	Bacteria	ORAL_T-B-M_Bin_00037-contigs	606800	21.5827	ORAL_T-B-F_Bin_00026-contigs	1102847	25.8993	214058	35.2765
	372	95.9	1	Bacteria	ORAL_T-C-F_Bin_00038-contigs	788870	20.1439	ORAL_T-B-F_Bin_00026-contigs	1102847	25.8993	2460	0.311838
	373	99.35	1	Bacteria	ORAL_T-C-M_Bin_00061-contigs	626518	17.2662	ORAL_T-B-F_Bin_00026-contigs	1102847	25.8993	3670	0.585777
	374	97.4814	1	Bacteria	ORAL_T-B-F_Bin_00026-contigs	1102847	25.8993	ORAL_T-C-M_Bin_00068-contigs	1211911	17.2662	22643	2.05314
	375	98.6896	1	Bacteria	ORAL_T-D-F_Bin_00037-contigs	934230	14.3885	ORAL_T-B-F_Bin_00026-contigs	1102847	25.8993	11585	1.24006
	376	99.9238	1	Bacteria	ORAL_T-B-M_Bin_00036-contigs	771696	18.705	ORAL_T-B-F_Bin_00026-contigs	1102847	25.8993	463901	60.1145
	377	99.057	1	Bacteria	ORAL_T-A-M_Bin_00012-contigs	892197	61.1511	ORAL_T-A-F_Bin_00023-contigs	558845	38.1295	53155	9.51158
	378	98.47	1	Bacteria	ORAL_T-A-M_Bin_00034-contigs	689987	19.4245	ORAL_T-A-F_Bin_00023-contigs	558845	38.1295	2151	0.384901
	379	98.4579	1	Bacteria	ORAL_T-B-M_MAG_00009-contigs	2242863	92.8058	ORAL_T-A-F_Bin_00023-contigs	558845	38.1295	63364	11.3384
	380	98.41	1	Bacteria	ORAL_T-C-M_Bin_00062-contigs	756805	24.4604	ORAL_T-A-F_Bin_00023-contigs	558845	38.1295	3010	0.538611
	381	97.25	1	Bacteria	ORAL_T-C-M_Bin_00071-contigs	627712	10.7914	ORAL_T-A-F_Bin_00023-contigs	558845	38.1295	2217	0.396711
	382	99.9295	1	Bacteria	ORAL_T-A-F_Bin_00023-contigs	558845	38.1295	ORAL_T-D-F_Bin_00019-contigs	1403587	63.3094	16066	2.87486
	383	99.1896	1	Bacteria	ORAL_T-A-F_Bin_00023-contigs	558845	38.1295	ORAL_T-D-F_Bin_00020-contigs	1087820	32.3741	43695	7.8188
	384	99.95	1	Bacteria	ORAL_T-A-M_Bin_00021-contigs	1593627	60.4317	ORAL_T-A-F_Bin_00023-contigs	558845	38.1295	13282	2.37669
	385	99.002	1	Bacteria	ORAL_P-C-M_Bin_00058-contigs	640141	30.2159	ORAL_P-A-F_MAG_00004-contigs	1484277	94.964	312897	48.8794
	386	99.074	1	Bacteria	ORAL_P-C-M_Bin_00058-contigs	640141	30.2159	ORAL_P-A-M_Bin_00038-contigs	1126788	41.7267	215350	33.641
	387	98.82	1	Bacteria	ORAL_P-B-F_Bin_00098-contigs	1633328	14.3885	ORAL_P-C-M_Bin_00058-contigs	640141	30.2159	2122	0.331489
	388	99.94	1	Bacteria	ORAL_T-A-F_MAG_00010-contigs	1727331	79.8561	ORAL_P-C-M_Bin_00058-contigs	640141	30.2159	3450	0.538944
	389	95.6	1	Bacteria	ORAL_T-B-F_Bin_00013-contigs	1690993	65.4677	ORAL_P-C-M_Bin_00058-contigs	640141	30.2159	3132	0.489267
	390	95.77	1	Bacteria	ORAL_T-B-M_Bin_00030-contigs	845775	33.8129	ORAL_P-C-M_Bin_00058-contigs	640141	30.2159	3073	0.48005
	391	100	1	Bacteria	ORAL_T-C-M_Bin_00073-contigs	1035253	13.6691	ORAL_P-C-M_Bin_00058-contigs	640141	30.2159	5140	0.802948
	392	95.79	1	Bacteria	ORAL_T-D-F_MAG_00011-contigs	1068680	83.4533	ORAL_P-C-M_Bin_00058-contigs	640141	30.2159	3132	0.489267
	393	99.7832	1	Bacteria	ORAL_P-B-M_Bin_00050-contigs	686327	15.1079	ORAL_P-B-F_Bin_00085-contigs	838931	20.8633	247013	35.9906
	394	100	1	Bacteria	ORAL_P-B-M_MAG_00034-contigs	1752907	69.7842	ORAL_P-B-F_Bin_00085-contigs	838931	20.8633	2856	0.340433
	395	98.4824	1	Bacteria	ORAL_P-C-F_Bin_00032-contigs	1119188	47.482	ORAL_P-B-F_Bin_00085-contigs	838931	20.8633	7827	0.932973
	396	95.341	1	Bacteria	ORAL_P-C-M_Bin_00040-contigs	791848	55.3957	ORAL_P-B-F_MAG_00030-contigs	759152	70.5036	34215	4.507
	397	99.9852	1	Bacteria	ORAL_P-B-M_Bin_00029-contigs	800681	69.0648	ORAL_P-B-F_MAG_00030-contigs	759152	70.5036	743932	97.9951
	398	98.6669	1	Bacteria	ORAL_T-C-M_Bin_00033-contigs	1599828	48.2014	ORAL_T-B-M_MAG_00015-contigs	1895535	75.5396	8389	0.524369
	399	98.2351	1	Bacteria	ORAL_T-C-M_Bin_00051-contigs	722573	23.0216	ORAL_T-B-M_MAG_00015-contigs	1895535	75.5396	259099	35.8578
	400	97.7467	1	Bacteria	ORAL_P-B-F_Bin_00076-contigs	909469	37.4101	ORAL_T-C-M_MAG_00016-contigs	1895236	79.1367	7980	0.877435
	401	99.69	1	Bacteria	ORAL_P-C-F_Bin_00014-contigs	1134918	56.8345	ORAL_T-C-M_MAG_00016-contigs	1895236	79.1367	1032132	90.9433
	402	99.96	1	Bacteria	ORAL_P-C-M_Bin_00050-contigs	782687	35.9712	ORAL_T-C-M_MAG_00016-contigs	1895236	79.1367	2518	0.321712
	403	98.1516	1	Bacteria	ORAL_T-C-M_MAG_00016-contigs	1895236	79.1367	ORAL_T-A-F_MAG_00008-contigs	1908361	91.3669	1064623	56.1736
	404	98.0495	1	Bacteria	ORAL_T-D-F_Bin_00019-contigs	1403587	63.3094	ORAL_T-C-M_MAG_00016-contigs	1895236	79.1367	657769	46.8634
	405	98.0504	1	Bacteria	ORAL_T-A-M_Bin_00021-contigs	1593627	60.4317	ORAL_T-C-M_MAG_00016-contigs	1895236	79.1367	804776	50.4996
	406	99.827	1	Bacteria	ORAL_T-C-F_Bin_00017-contigs	577300	49.6403	ORAL_T-C-M_MAG_00016-contigs	1895236	79.1367	451917	78.2811
	407	99.8082	1	Bacteria	ORAL_P-A-F_Bin_00062-contigs	916875	17.2662	ORAL_P-D-F_Bin_00029-contigs	1445220	35.9712	9862	1.07561
	408	99.5042	1	Bacteria	ORAL_P-D-F_Bin_00029-contigs	1445220	35.9712	ORAL_P-A-M_MAG_00008-contigs	2076297	78.4173	858462	59.4001
	409	99.78	1	Bacteria	ORAL_P-A-M_MAG_00013-contigs	1964697	76.259	ORAL_P-D-F_Bin_00029-contigs	1445220	35.9712	2694	0.186408
	410	99.5747	1	Bacteria	ORAL_P-D-F_Bin_00029-contigs	1445220	35.9712	ORAL_P-B-F_Bin_00061-contigs	1511254	28.777	16448	1.1381
	411	99.5945	1	Bacteria	ORAL_P-D-F_Bin_00029-contigs	1445220	35.9712	ORAL_P-B-F_Bin_00082-contigs	781177	26.6187	13090	1.67568
	412	99.7068	1	Bacteria	ORAL_P-D-F_Bin_00029-contigs	1445220	35.9712	ORAL_P-B-F_Bin_00094-contigs	1100045	10.7914	3749	0.340804
	413	99.559	1	Bacteria	ORAL_P-B-F_Bin_00101-contigs	828623	7.9137	ORAL_P-D-F_Bin_00029-contigs	1445220	35.9712	9670	1.167
	414	99.4606	1	Bacteria	ORAL_P-D-F_Bin_00029-contigs	1445220	35.9712	ORAL_P-B-F_MAG_00044-contigs	2789272	65.4676	1088311	75.3042
	415	99.8278	1	Bacteria	ORAL_P-B-M_Bin_00039-contigs	2363692	48.2015	ORAL_P-D-F_Bin_00029-contigs	1445220	35.9712	8837	0.611464
	416	98.15	1	Bacteria	ORAL_P-C-F_Bin_00059-contigs	686831	12.2302	ORAL_P-D-F_Bin_00029-contigs	1445220	35.9712	1444	0.210241
	417	99.4843	1	Bacteria	ORAL_P-D-F_Bin_00029-contigs	1445220	35.9712	ORAL_P-C-F_MAG_00018-contigs	2597661	69.7841	1083258	74.9545
	418	96.0532	1	Bacteria	ORAL_P-A-F_Bin_00025-contigs	648558	53.2375	ORAL_P-C-F_Bin_00020-contigs	684859	59.7123	177787	27.4127
	419	94.8656	1	Bacteria	ORAL_P-B-F_Bin_00037-contigs	684474	61.8705	ORAL_P-C-F_Bin_00020-contigs	684859	59.7123	27492	4.01651
	420	92.47	1	Bacteria	ORAL_P-B-F_MAG_00010-contigs	784149	80.5755	ORAL_P-C-F_Bin_00020-contigs	684859	59.7123	4537	0.662472
	421	96.0176	1	Bacteria	ORAL_P-C-F_Bin_00020-contigs	684859	59.7123	ORAL_P-A-M_Bin_00020-contigs	645247	59.7122	166211	25.7593
	422	96.46	1	Bacteria	ORAL_P-A-M_Bin_00025-contigs	1753429	61.8705	ORAL_P-A-F_Bin_00026-contigs	1762101	66.187	1922	0.109614
	423	99.773	1	Bacteria	ORAL_P-A-M_Bin_00053-contigs	902306	27.3381	ORAL_P-A-F_Bin_00026-contigs	1762101	66.187	821259	91.0178
	424	99.868	1	Bacteria	ORAL_P-A-F_Bin_00026-contigs	1762101	66.187	ORAL_P-A-M_Bin_00057-contigs	713646	15.1079	8296	1.16248
	425	99.0709	1	Bacteria	ORAL_P-A-F_Bin_00026-contigs	1762101	66.187	ORAL_P-B-F_Bin_00078-contigs	1305358	41.0072	22249	1.70444
	426	98.9398	1	Bacteria	ORAL_P-B-F_Bin_00087-contigs	1064111	28.0576	ORAL_P-A-F_Bin_00026-contigs	1762101	66.187	512532	48.1653
	427	98.74	1	Bacteria	ORAL_T-B-F_Bin_00028-contigs	1281216	19.4245	ORAL_P-A-F_Bin_00026-contigs	1762101	66.187	3405	0.265763
	428	99.9013	1	Bacteria	ORAL_P-A-M_Bin_00028-contigs	1703426	51.7986	ORAL_P-A-F_Bin_00053-contigs	1028000	17.9856	6092	0.592607
	429	99.4956	1	Bacteria	ORAL_P-A-F_Bin_00053-contigs	1028000	17.9856	ORAL_P-A-M_Bin_00035-contigs	534782	38.1295	106235	19.8651
	430	99.72	1	Bacteria	ORAL_P-A-M_Bin_00040-contigs	2095067	49.6403	ORAL_P-A-F_Bin_00053-contigs	1028000	17.9856	2519	0.245039
	431	99.4445	1	Bacteria	ORAL_P-A-F_Bin_00053-contigs	1028000	17.9856	ORAL_P-A-M_Bin_00050-contigs	517978	17.9856	6639	1.28171
	432	99.16	1	Bacteria	ORAL_P-B-F_MAG_00005-contigs	2345564	97.8418	ORAL_P-A-F_Bin_00053-contigs	1028000	17.9856	3582	0.348444
	433	98.6838	1	Bacteria	ORAL_P-A-F_Bin_00053-contigs	1028000	17.9856	ORAL_P-B-M_MAG_00012-contigs	2224875	87.7698	100469	9.77325
	434	98.9448	1	Bacteria	ORAL_P-A-F_Bin_00053-contigs	1028000	17.9856	ORAL_P-C-F_Bin_00027-contigs	2216233	65.4676	45880	4.46304
	435	99.35	1	Bacteria	ORAL_P-C-F_Bin_00033-contigs	1906340	47.4821	ORAL_P-A-F_Bin_00053-contigs	1028000	17.9856	3993	0.388424
	436	98.7252	1	Bacteria	ORAL_P-A-F_Bin_00053-contigs	1028000	17.9856	ORAL_P-C-M_Bin_00024-contigs	1135387	57.554	49123	4.7785
	437	99.3435	1	Bacteria	ORAL_P-A-F_Bin_00053-contigs	1028000	17.9856	ORAL_P-C-M_Bin_00056-contigs	1208822	41.0072	5623	0.546984
	438	98.99	1	Bacteria	ORAL_P-A-F_Bin_00053-contigs	1028000	17.9856	ORAL_P-C-M_MAG_00009-contigs	2399838	91.3669	34710	3.37646
	439	99.2585	1	Bacteria	ORAL_P-A-F_Bin_00053-contigs	1028000	17.9856	ORAL_P-D-F_Bin_00028-contigs	1037190	28.0576	66783	6.4964
	440	98.2	1	Bacteria	ORAL_P-D-F_MAG_00005-contigs	2772432	95.6835	ORAL_P-A-F_Bin_00053-contigs	1028000	17.9856	7561	0.735506
	441	99.3487	1	Bacteria	ORAL_P-A-F_Bin_00053-contigs	1028000	17.9856	ORAL_T-A-F_MAG_00019-contigs	1904228	76.259	60501	5.88531
	442	98.5757	1	Bacteria	ORAL_P-A-F_Bin_00053-contigs	1028000	17.9856	ORAL_T-A-M_MAG_00002-contigs	2325557	96.4029	21664	2.10739
	443	98.59	1	Bacteria	ORAL_T-B-F_Bin_00008-contigs	533102	51.7986	ORAL_P-A-F_Bin_00053-contigs	1028000	17.9856	4675	0.876943
	444	99.88	1	Bacteria	ORAL_T-B-F_MAG_00002-contigs	1415771	73.3813	ORAL_P-A-F_Bin_00053-contigs	1028000	17.9856	3279	0.318969
	445	98.567	1	Bacteria	ORAL_T-C-F_MAG_00002-contigs	2270227	96.4029	ORAL_P-A-F_Bin_00053-contigs	1028000	17.9856	20273	1.97208
	446	99.56	1	Bacteria	ORAL_T-C-M_Bin_00037-contigs	736206	35.9712	ORAL_P-A-F_Bin_00053-contigs	1028000	17.9856	687	0.0933163
	447	98.6778	1	Bacteria	ORAL_P-A-F_Bin_00053-contigs	1028000	17.9856	ORAL_P-B-F_MAG_00033-contigs	2030244	76.259	88391	8.59835
	448	99.2	1	Bacteria	ORAL_P-A-F_Bin_00048-contigs	581171	33.813	ORAL_P-C-F_Bin_00055-contigs	1326717	15.108	3885	0.668478
	449	98.78	1	Bacteria	ORAL_P-A-M_Bin_00025-contigs	1753429	61.8705	ORAL_P-C-F_Bin_00055-contigs	1326717	15.108	6297	0.47463
	450	94.13	1	Bacteria	ORAL_P-A-M_Bin_00058-contigs	550092	12.9496	ORAL_P-C-F_Bin_00055-contigs	1326717	15.108	4427	0.804774
	451	99.5553	1	Bacteria	ORAL_P-B-F_Bin_00071-contigs	538101	27.3382	ORAL_P-C-F_Bin_00055-contigs	1326717	15.108	15682	2.91432
	452	99.2875	1	Bacteria	ORAL_P-B-F_Bin_00078-contigs	1305358	41.0072	ORAL_P-C-F_Bin_00055-contigs	1326717	15.108	23524	1.80211
	453	97.9826	1	Bacteria	ORAL_P-C-F_Bin_00055-contigs	1326717	15.108	ORAL_P-B-F_Bin_00098-contigs	1633328	14.3885	7082	0.533799
	454	97.406	1	Bacteria	ORAL_P-B-F_Bin_00102-contigs	654866	8.6331	ORAL_P-C-F_Bin_00055-contigs	1326717	15.108	11355	1.73394
	455	98.5711	1	Bacteria	ORAL_P-B-M_Bin_00021-contigs	770028	61.8705	ORAL_P-C-F_Bin_00055-contigs	1326717	15.108	14511	1.88448
	456	99.2802	1	Bacteria	ORAL_P-C-M_Bin_00047-contigs	568537	23.741	ORAL_P-C-F_Bin_00055-contigs	1326717	15.108	11395	2.00427
	457	95.68	1	Bacteria	ORAL_P-D-F_Bin_00027-contigs	1288528	32.3741	ORAL_P-C-F_Bin_00055-contigs	1326717	15.108	5673	0.44027
	458	95.8274	1	Bacteria	ORAL_P-D-F_Bin_00030-contigs	1219068	37.41	ORAL_P-C-F_Bin_00055-contigs	1326717	15.108	5193	0.425981
	459	99.4955	1	Bacteria	ORAL_P-C-F_Bin_00055-contigs	1326717	15.108	ORAL_T-A-M_Bin_00038-contigs	924527	10.7914	10149	1.09775
	460	98.396	1	Bacteria	ORAL_T-B-F_Bin_00033-contigs	500584	12.9496	ORAL_P-C-F_Bin_00055-contigs	1326717	15.108	5919	1.18242
	461	98.43	1	Bacteria	ORAL_T-B-M_Bin_00032-contigs	1256584	38.1295	ORAL_P-C-F_Bin_00055-contigs	1326717	15.108	1528	0.1216
	462	98.48	1	Bacteria	ORAL_T-C-F_Bin_00056-contigs	885299	5.036	ORAL_P-C-F_Bin_00055-contigs	1326717	15.108	4943	0.558342
	463	99.9071	1	Bacteria	ORAL_P-C-F_Bin_00055-contigs	1326717	15.108	ORAL_T-C-M_Bin_00032-contigs	582950	25.8993	16826	2.88635
	464	96.95	1	Bacteria	ORAL_T-C-M_Bin_00055-contigs	820572	16.5468	ORAL_P-C-F_Bin_00055-contigs	1326717	15.108	4821	0.587517
	465	100	1	Bacteria	ORAL_T-C-M_Bin_00073-contigs	1035253	13.6691	ORAL_P-C-F_Bin_00055-contigs	1326717	15.108	4919	0.47515
	466	97.04	1	Bacteria	ORAL_T-D-F_Bin_00035-contigs	547995	15.1079	ORAL_P-C-F_Bin_00055-contigs	1326717	15.108	5634	1.02811
	467	98.7548	1	Bacteria	ORAL_P-A-M_MAG_00021-contigs	2133135	67.6259	ORAL_P-B-F_Bin_00056-contigs	1868944	62.59	2969	0.15886
	468	99.3851	1	Bacteria	ORAL_P-B-F_Bin_00056-contigs	1868944	62.59	ORAL_P-A-M_MAG_00022-contigs	2103018	68.3453	1340156	71.7066
	469	97.28	1	Bacteria	ORAL_P-B-M_MAG_00007-contigs	2662377	96.4029	ORAL_P-B-F_Bin_00056-contigs	1868944	62.59	4293	0.229702
	470	99.3863	1	Bacteria	ORAL_P-B-F_Bin_00056-contigs	1868944	62.59	ORAL_P-C-M_Bin_00055-contigs	1855875	44.6044	1089429	58.7016
	471	99.1	1	Bacteria	ORAL_P-D-F_Bin_00018-contigs	1291126	41.0072	ORAL_P-B-F_Bin_00056-contigs	1868944	62.59	1226	0.0949559
	472	99.44	1	Bacteria	ORAL_P-D-F_Bin_00019-contigs	2108932	64.0288	ORAL_P-B-F_Bin_00056-contigs	1868944	62.59	2326	0.124455
	473	95.28	1	Bacteria	ORAL_T-C-M_Bin_00068-contigs	1211911	17.2662	ORAL_P-B-F_Bin_00056-contigs	1868944	62.59	2437	0.201087
	474	99.3756	1	Bacteria	ORAL_P-B-F_Bin_00056-contigs	1868944	62.59	ORAL_P-A-F_Bin_00029-contigs	2246437	64.7482	1432829	76.6652
	475	99.6034	1	Bacteria	ORAL_T-C-M_Bin_00028-contigs	1732970	51.7986	ORAL_P-A-F_Bin_00019-contigs	1516727	55.3957	12597	0.830538
	476	99.683	1	Bacteria	ORAL_P-A-F_Bin_00062-contigs	916875	17.2662	ORAL_T-C-M_Bin_00028-contigs	1732970	51.7986	5707	0.62244
	477	95.46	1	Bacteria	ORAL_P-A-F_MAG_00008-contigs	3012827	92.0863	ORAL_T-C-M_Bin_00028-contigs	1732970	51.7986	3084	0.17796
	478	99.4617	1	Bacteria	ORAL_T-C-M_Bin_00028-contigs	1732970	51.7986	ORAL_P-A-F_MAG_00013-contigs	2996173	87.0504	1492397	86.1179
	479	99.74	1	Bacteria	ORAL_P-B-F_Bin_00061-contigs	1511254	28.777	ORAL_T-C-M_Bin_00028-contigs	1732970	51.7986	2665	0.176344
	480	99.3335	1	Bacteria	ORAL_T-C-M_Bin_00028-contigs	1732970	51.7986	ORAL_P-B-F_MAG_00022-contigs	2885146	80.5755	1424879	82.2218
	481	99.04	1	Bacteria	ORAL_P-B-M_Bin_00024-contigs	2216919	64.7482	ORAL_T-C-M_Bin_00028-contigs	1732970	51.7986	1353	0.0780741
	482	99.79	1	Bacteria	ORAL_T-C-M_Bin_00028-contigs	1732970	51.7986	ORAL_P-C-F_Bin_00035-contigs	583061	25.1799	10053	1.72418
	483	99.7908	1	Bacteria	ORAL_P-A-F_Bin_00043-contigs	1591788	34.5323	ORAL_P-C-M_Bin_00075-contigs	829477	15.1079	4358	0.525391
	484	99.7615	1	Bacteria	ORAL_P-C-M_Bin_00075-contigs	829477	15.1079	ORAL_P-A-F_Bin_00046-contigs	1357471	27.3381	55191	6.65371
	485	99.7093	1	Bacteria	ORAL_P-A-F_Bin_00059-contigs	1276367	15.1079	ORAL_P-C-M_Bin_00075-contigs	829477	15.1079	40431	4.87428
	486	99.8725	1	Bacteria	ORAL_P-C-M_Bin_00075-contigs	829477	15.1079	ORAL_P-A-F_Bin_00062-contigs	916875	17.2662	5574	0.67199
	487	99.5738	1	Bacteria	ORAL_P-A-F_Bin_00068-contigs	1463827	17.2662	ORAL_P-C-M_Bin_00075-contigs	829477	15.1079	69019	8.32079
	488	99.5885	1	Bacteria	ORAL_P-C-M_Bin_00075-contigs	829477	15.1079	ORAL_P-A-M_Bin_00042-contigs	679882	30.9352	41648	6.12577
	489	99.552	1	Bacteria	ORAL_P-C-M_Bin_00075-contigs	829477	15.1079	ORAL_P-A-M_Bin_00043-contigs	1394865	28.777	68470	8.2546
	490	99.4956	1	Bacteria	ORAL_P-C-M_Bin_00075-contigs	829477	15.1079	ORAL_P-A-M_Bin_00047-contigs	1016300	25.8993	12305	1.48346
	491	99.0154	1	Bacteria	ORAL_P-C-M_Bin_00075-contigs	829477	15.1079	ORAL_P-A-M_Bin_00048-contigs	870616	29.4964	29808	3.59359
	492	99.6169	1	Bacteria	ORAL_P-A-M_Bin_00056-contigs	1180303	23.741	ORAL_P-C-M_Bin_00075-contigs	829477	15.1079	3906	0.470899
	493	99.93	1	Bacteria	ORAL_P-A-M_Bin_00065-contigs	861115	12.9497	ORAL_P-C-M_Bin_00075-contigs	829477	15.1079	2895	0.349015
	494	99.74	1	Bacteria	ORAL_P-C-M_Bin_00075-contigs	829477	15.1079	ORAL_P-A-M_MAG_00008-contigs	2076297	78.4173	2712	0.326953
	495	99.3366	1	Bacteria	ORAL_P-C-M_Bin_00075-contigs	829477	15.1079	ORAL_P-B-F_Bin_00043-contigs	1731686	48.9209	58840	7.09363
	496	98.7161	1	Bacteria	ORAL_P-C-M_Bin_00075-contigs	829477	15.1079	ORAL_P-B-F_Bin_00061-contigs	1511254	28.777	20233	2.43925
	497	99.3	1	Bacteria	ORAL_P-B-F_Bin_00080-contigs	2078955	38.8489	ORAL_P-C-M_Bin_00075-contigs	829477	15.1079	2156	0.259923
	498	99.7093	1	Bacteria	ORAL_P-B-F_Bin_00082-contigs	781177	26.6187	ORAL_P-C-M_Bin_00075-contigs	829477	15.1079	2741	0.350881
	499	98.7327	1	Bacteria	ORAL_P-B-F_Bin_00086-contigs	1228507	18.7051	ORAL_P-C-M_Bin_00075-contigs	829477	15.1079	4610	0.555772
	500	99.0923	1	Bacteria	ORAL_P-B-F_Bin_00094-contigs	1100045	10.7914	ORAL_P-C-M_Bin_00075-contigs	829477	15.1079	43521	5.2468
	501	99.3819	1	Bacteria	ORAL_P-B-F_Bin_00101-contigs	828623	7.9137	ORAL_P-C-M_Bin_00075-contigs	829477	15.1079	9199	1.11016
	502	99.14	1	Bacteria	ORAL_P-B-F_MAG_00044-contigs	2789272	65.4676	ORAL_P-C-M_Bin_00075-contigs	829477	15.1079	2091	0.252087
	503	98.9622	1	Bacteria	ORAL_P-B-M_Bin_00037-contigs	2760310	55.3957	ORAL_P-C-M_Bin_00075-contigs	829477	15.1079	5172	0.623525
	504	99.3649	1	Bacteria	ORAL_P-C-M_Bin_00075-contigs	829477	15.1079	ORAL_P-B-M_Bin_00039-contigs	2363692	48.2015	7194	0.867293
	505	99.7273	1	Bacteria	ORAL_P-B-M_Bin_00045-contigs	528074	15.108	ORAL_P-C-M_Bin_00075-contigs	829477	15.1079	13639	2.58278
	506	99.4567	1	Bacteria	ORAL_P-C-M_Bin_00075-contigs	829477	15.1079	ORAL_P-B-M_Bin_00049-contigs	1499042	17.9857	96053	11.5799
	507	99.4071	1	Bacteria	ORAL_P-C-M_Bin_00075-contigs	829477	15.1079	ORAL_P-B-M_Bin_00051-contigs	783992	13.669	56563	7.21474
	508	99.5063	1	Bacteria	ORAL_P-C-M_Bin_00075-contigs	829477	15.1079	ORAL_P-B-M_Bin_00053-contigs	521296	7.9137	6682	1.28181
	509	99.5949	1	Bacteria	ORAL_P-B-M_Bin_00058-contigs	592513	7.1942	ORAL_P-C-M_Bin_00075-contigs	829477	15.1079	13660	2.30543
	510	99.1498	1	Bacteria	ORAL_P-C-F_Bin_00030-contigs	1333959	43.8849	ORAL_P-C-M_Bin_00075-contigs	829477	15.1079	19020	2.29301
	511	99.7763	1	Bacteria	ORAL_P-C-M_Bin_00075-contigs	829477	15.1079	ORAL_P-C-F_Bin_00041-contigs	1230252	33.0935	61775	7.44746
	512	99.7431	1	Bacteria	ORAL_P-C-F_Bin_00043-contigs	1183612	17.2662	ORAL_P-C-M_Bin_00075-contigs	829477	15.1079	53437	6.44225
	513	99.3556	1	Bacteria	ORAL_P-C-F_Bin_00059-contigs	686831	12.2302	ORAL_P-C-M_Bin_00075-contigs	829477	15.1079	14277	2.07868
	514	99.56	1	Bacteria	ORAL_P-C-M_Bin_00075-contigs	829477	15.1079	ORAL_P-C-F_MAG_00018-contigs	2597661	69.7841	2975	0.35866
	515	99.5344	1	Bacteria	ORAL_P-C-M_Bin_00075-contigs	829477	15.1079	ORAL_P-D-F_Bin_00034-contigs	913363	20.8633	19290	2.32556
	516	98.7194	1	Bacteria	ORAL_P-D-F_Bin_00041-contigs	635153	6.4748	ORAL_P-C-M_Bin_00075-contigs	829477	15.1079	10016	1.57694
	517	98.4825	1	Bacteria	ORAL_P-C-M_Bin_00075-contigs	829477	15.1079	ORAL_T-C-F_Bin_00041-contigs	1225657	23.7411	10691	1.28888
	518	99.65	1	Bacteria	ORAL_T-D-F_Bin_00041-contigs	654234	8.6331	ORAL_P-C-M_Bin_00075-contigs	829477	15.1079	2284	0.349111
	519	97.9763	1	Bacteria	ORAL_T-A-F_Bin_00025-contigs	2135241	64.0288	ORAL_T-C-M_MAG_00002-contigs	1570902	92.8058	12746	0.811381
	520	98.2238	1	Bacteria	ORAL_T-A-M_Bin_00011-contigs	916703	67.6259	ORAL_T-C-M_MAG_00002-contigs	1570902	92.8058	378915	41.3345
	521	97.8505	1	Bacteria	ORAL_T-C-M_MAG_00002-contigs	1570902	92.8058	ORAL_T-A-M_MAG_00004-contigs	1532418	89.9281	12597	0.822034
	522	97.6985	1	Bacteria	ORAL_T-B-M_Bin_00026-contigs	532481	27.3382	ORAL_T-C-M_MAG_00002-contigs	1570902	92.8058	61666	11.5809
	523	98.0472	1	Bacteria	ORAL_T-C-F_Bin_00014-contigs	785066	55.3957	ORAL_T-C-M_MAG_00002-contigs	1570902	92.8058	425129	54.152
	524	97.2	1	Bacteria	ORAL_T-D-F_MAG_00004-contigs	1632659	96.4029	ORAL_T-C-M_MAG_00002-contigs	1570902	92.8058	1252	0.0796994
	525	97.81	1	Bacteria	ORAL_P-A-F_Bin_00067-contigs	547981	10.7914	ORAL_T-B-M_MAG_00001-contigs	1848329	97.1223	3327	0.607138
	526	95.9228	1	Bacteria	ORAL_P-A-M_MAG_00002-contigs	1796363	92.0863	ORAL_T-B-M_MAG_00001-contigs	1848329	97.1223	27447	1.52792
	527	98.6606	1	Bacteria	ORAL_T-B-M_MAG_00001-contigs	1848329	97.1223	ORAL_P-B-F_Bin_00075-contigs	885544	37.4101	55794	6.30053
	528	96.1025	1	Bacteria	ORAL_P-C-F_Bin_00026-contigs	781319	46.0432	ORAL_T-B-M_MAG_00001-contigs	1848329	97.1223	11728	1.50105
	529	97.2675	1	Bacteria	ORAL_P-C-M_Bin_00031-contigs	1045623	56.8346	ORAL_T-B-M_MAG_00001-contigs	1848329	97.1223	18865	1.80419
	530	96.6811	1	Bacteria	ORAL_T-B-M_MAG_00001-contigs	1848329	97.1223	ORAL_T-A-F_MAG_00001-contigs	1724107	94.964	254064	14.736
	531	99.02	1	Bacteria	ORAL_T-B-M_MAG_00001-contigs	1848329	97.1223	ORAL_T-B-F_Bin_00008-contigs	533102	51.7986	2946	0.552615
	532	99.3296	1	Bacteria	ORAL_T-B-M_MAG_00001-contigs	1848329	97.1223	ORAL_T-B-F_Bin_00009-contigs	1151606	49.6403	21590	1.87477
	533	99.46	1	Bacteria	ORAL_T-B-M_MAG_00001-contigs	1848329	97.1223	ORAL_T-B-F_MAG_00001-contigs	3080510	89.2086	1468	0.0794231
	534	98.8447	1	Bacteria	ORAL_T-B-M_MAG_00001-contigs	1848329	97.1223	ORAL_T-C-M_Bin_00023-contigs	546590	27.3381	17763	3.24979
	535	97.2928	1	Bacteria	ORAL_T-C-M_Bin_00024-contigs	1514907	69.0648	ORAL_T-B-M_MAG_00001-contigs	1848329	97.1223	74033	4.88697
	536	97.9064	1	Bacteria	ORAL_T-A-F_Bin_00030-contigs	1686159	41.0072	ORAL_T-A-M_MAG_00004-contigs	1532418	89.9281	29414	1.91945
	537	98.2149	1	Bacteria	ORAL_T-A-M_MAG_00004-contigs	1532418	89.9281	ORAL_T-A-F_MAG_00003-contigs	1571540	96.4029	901348	58.8187
	538	98.984	1	Bacteria	ORAL_T-C-F_Bin_00014-contigs	785066	55.3957	ORAL_T-A-M_MAG_00004-contigs	1532418	89.9281	5616	0.715354
	539	99.93	1	Bacteria	ORAL_T-C-F_Bin_00028-contigs	2016322	60.4316	ORAL_T-A-M_MAG_00004-contigs	1532418	89.9281	3010	0.196422
	540	98.583	1	Bacteria	ORAL_T-C-F_MAG_00009-contigs	1163699	81.295	ORAL_T-A-M_MAG_00004-contigs	1532418	89.9281	560293	48.1476
	541	98.4685	1	Bacteria	ORAL_T-D-F_Bin_00021-contigs	1187303	46.7626	ORAL_T-A-M_MAG_00004-contigs	1532418	89.9281	9347	0.787246
	542	97.9988	1	Bacteria	ORAL_T-A-M_MAG_00004-contigs	1532418	89.9281	ORAL_T-D-F_MAG_00004-contigs	1632659	96.4029	794001	51.8136
	543	94.3871	1	Bacteria	ORAL_P-B-F_Bin_00037-contigs	684474	61.8705	ORAL_P-A-F_Bin_00025-contigs	648558	53.2375	13257	2.04407
	544	93.9716	1	Bacteria	ORAL_P-A-M_Bin_00020-contigs	645247	59.7122	ORAL_P-B-F_Bin_00037-contigs	684474	61.8705	20310	3.14763
	545	99.6004	1	Bacteria	ORAL_P-C-F_Bin_00034-contigs	1336600	43.1655	ORAL_P-B-F_Bin_00078-contigs	1305358	41.0072	679748	52.0737
	546	99.7952	1	Bacteria	ORAL_P-B-F_Bin_00087-contigs	1064111	28.0576	ORAL_P-C-F_Bin_00034-contigs	1336600	43.1655	28265	2.65621
	547	100	1	Bacteria	ORAL_P-B-F_Bin_00098-contigs	1633328	14.3885	ORAL_P-C-F_Bin_00034-contigs	1336600	43.1655	3960	0.296274
	548	99.6781	1	Bacteria	ORAL_P-B-F_Bin_00102-contigs	654866	8.6331	ORAL_P-C-F_Bin_00034-contigs	1336600	43.1655	20408	3.11636
	549	99.2062	1	Bacteria	ORAL_T-B-F_Bin_00013-contigs	1690993	65.4677	ORAL_P-C-F_Bin_00034-contigs	1336600	43.1655	3642	0.272482
	550	98.8769	1	Bacteria	ORAL_T-B-F_Bin_00034-contigs	838341	8.6331	ORAL_P-C-F_Bin_00034-contigs	1336600	43.1655	40116	4.78516
	551	99.847	1	Bacteria	ORAL_T-B-F_Bin_00036-contigs	944942	12.9496	ORAL_P-C-F_Bin_00034-contigs	1336600	43.1655	13179	1.39469
	552	99.86	1	Bacteria	ORAL_T-B-F_Bin_00037-contigs	714568	12.2302	ORAL_P-C-F_Bin_00034-contigs	1336600	43.1655	2870	0.401641
	553	91.5	1	Bacteria	ORAL_T-B-M_Bin_00039-contigs	795963	10.072	ORAL_P-C-F_Bin_00034-contigs	1336600	43.1655	4106	0.515853
	554	95.79	1	Bacteria	ORAL_T-C-F_Bin_00053-contigs	628484	10.7914	ORAL_P-C-F_Bin_00034-contigs	1336600	43.1655	3090	0.491659
	555	99.71	1	Bacteria	ORAL_T-C-F_Bin_00056-contigs	885299	5.036	ORAL_P-C-F_Bin_00034-contigs	1336600	43.1655	2376	0.268384
	556	97.5908	1	Bacteria	ORAL_T-C-M_Bin_00045-contigs	1300118	33.0936	ORAL_P-C-F_Bin_00034-contigs	1336600	43.1655	109427	8.4167
	557	95.3142	1	Bacteria	ORAL_P-C-F_Bin_00034-contigs	1336600	43.1655	ORAL_T-C-M_Bin_00055-contigs	820572	16.5468	10667	1.29995
	558	96.98	1	Bacteria	ORAL_T-D-F_Bin_00035-contigs	547995	15.1079	ORAL_P-C-F_Bin_00034-contigs	1336600	43.1655	4625	0.843986
	559	99.58	1	Bacteria	ORAL_T-D-F_Bin_00040-contigs	744866	8.6331	ORAL_P-C-F_Bin_00034-contigs	1336600	43.1655	1654	0.222053
	560	97.4057	1	Bacteria	ORAL_P-A-F_Bin_00035-contigs	1871834	52.518	ORAL_T-C-M_Bin_00049-contigs	1344496	32.3741	116539	8.66786
	561	95.07	1	Bacteria	ORAL_P-A-M_Bin_00026-contigs	1325806	51.0791	ORAL_T-C-M_Bin_00049-contigs	1344496	32.3741	3359	0.253355
	562	99.5651	1	Bacteria	ORAL_T-C-M_Bin_00049-contigs	1344496	32.3741	ORAL_T-B-F_Bin_00017-contigs	2066376	64.7483	1173978	87.3173
	563	99.9405	1	Bacteria	ORAL_T-C-M_Bin_00049-contigs	1344496	32.3741	ORAL_T-B-F_Bin_00025-contigs	661610	28.777	8533	1.28973
	564	97.0089	1	Bacteria	ORAL_T-B-M_Bin_00034-contigs	929579	25.1799	ORAL_T-C-M_Bin_00049-contigs	1344496	32.3741	29952	3.2221
	565	97.0137	1	Bacteria	ORAL_T-C-F_Bin_00049-contigs	529000	14.3885	ORAL_T-C-M_Bin_00049-contigs	1344496	32.3741	8254	1.5603
	566	98.1897	1	Bacteria	ORAL_T-C-M_Bin_00049-contigs	1344496	32.3741	ORAL_P-A-M_Bin_00066-contigs	545647	10.7914	30124	5.52079
	567	99.6093	1	Bacteria	ORAL_P-B-F_Bin_00067-contigs	1236868	44.6043	ORAL_T-C-M_Bin_00049-contigs	1344496	32.3741	691247	55.8869
	568	99.2168	1	Bacteria	ORAL_P-B-F_Bin_00042-contigs	2824379	61.1511	ORAL_P-A-F_Bin_00034-contigs	2599129	41.0072	1548880	59.5923
	569	99.4352	1	Bacteria	ORAL_P-A-F_Bin_00041-contigs	972990	28.0576	ORAL_P-B-F_Bin_00042-contigs	2824379	61.1511	43443	4.4649
	570	98.7253	1	Bacteria	ORAL_P-A-M_Bin_00023-contigs	2766702	53.2374	ORAL_P-B-F_Bin_00042-contigs	2824379	61.1511	1029619	37.2147
	571	98.4229	1	Bacteria	ORAL_P-B-F_Bin_00042-contigs	2824379	61.1511	ORAL_P-C-M_Bin_00038-contigs	3010518	56.8346	1289954	45.6721
	572	98.97	1	Bacteria	ORAL_P-C-M_Bin_00086-contigs	592360	8.6331	ORAL_P-B-F_Bin_00042-contigs	2824379	61.1511	3684	0.621919
	573	99.8139	1	Bacteria	ORAL_P-B-F_Bin_00042-contigs	2824379	61.1511	ORAL_P-B-M_Bin_00043-contigs	1644955	38.8489	1248700	75.9109
	574	99.1924	1	Bacteria	ORAL_P-C-F_Bin_00041-contigs	1230252	33.0935	ORAL_P-A-F_Bin_00046-contigs	1357471	27.3381	118971	9.67046
	575	99.3365	1	Bacteria	ORAL_P-A-F_Bin_00059-contigs	1276367	15.1079	ORAL_P-C-F_Bin_00041-contigs	1230252	33.0935	44135	3.58748
	576	98.76	1	Bacteria	ORAL_P-A-F_Bin_00062-contigs	916875	17.2662	ORAL_P-C-F_Bin_00041-contigs	1230252	33.0935	2973	0.324254
	577	99.4589	1	Bacteria	ORAL_P-C-F_Bin_00041-contigs	1230252	33.0935	ORAL_P-A-F_Bin_00068-contigs	1463827	17.2662	85357	6.93817
	578	99.4722	1	Bacteria	ORAL_P-A-M_Bin_00042-contigs	679882	30.9352	ORAL_P-C-F_Bin_00041-contigs	1230252	33.0935	60433	8.88875
	579	99.2292	1	Bacteria	ORAL_P-A-M_Bin_00043-contigs	1394865	28.777	ORAL_P-C-F_Bin_00041-contigs	1230252	33.0935	86179	7.00499
	580	98.47	1	Bacteria	ORAL_P-A-M_Bin_00047-contigs	1016300	25.8993	ORAL_P-C-F_Bin_00041-contigs	1230252	33.0935	2934	0.288694
	581	99.1625	1	Bacteria	ORAL_P-B-F_Bin_00043-contigs	1731686	48.9209	ORAL_P-C-F_Bin_00041-contigs	1230252	33.0935	76225	6.19589
	582	99.2916	1	Bacteria	ORAL_P-B-F_Bin_00086-contigs	1228507	18.7051	ORAL_P-C-F_Bin_00041-contigs	1230252	33.0935	8879	0.722747
	583	98.7672	1	Bacteria	ORAL_P-C-F_Bin_00041-contigs	1230252	33.0935	ORAL_P-B-F_Bin_00094-contigs	1100045	10.7914	14382	1.3074
	584	98.8162	1	Bacteria	ORAL_P-B-F_Bin_00101-contigs	828623	7.9137	ORAL_P-C-F_Bin_00041-contigs	1230252	33.0935	4572	0.551759
	585	99.4046	1	Bacteria	ORAL_P-B-M_Bin_00045-contigs	528074	15.108	ORAL_P-C-F_Bin_00041-contigs	1230252	33.0935	62736	11.8802
	586	99.4823	1	Bacteria	ORAL_P-C-F_Bin_00041-contigs	1230252	33.0935	ORAL_P-B-M_Bin_00049-contigs	1499042	17.9857	121358	9.86448
	587	99.5049	1	Bacteria	ORAL_P-C-F_Bin_00041-contigs	1230252	33.0935	ORAL_P-B-M_Bin_00051-contigs	783992	13.669	40755	5.19839
	588	99.64	1	Bacteria	ORAL_P-B-M_Bin_00053-contigs	521296	7.9137	ORAL_P-C-F_Bin_00041-contigs	1230252	33.0935	1402	0.268945
	589	99.66	1	Bacteria	ORAL_P-B-M_Bin_00055-contigs	636188	8.6331	ORAL_P-C-F_Bin_00041-contigs	1230252	33.0935	3494	0.549209
	590	99.8163	1	Bacteria	ORAL_P-B-M_Bin_00058-contigs	592513	7.1942	ORAL_P-C-F_Bin_00041-contigs	1230252	33.0935	10889	1.83777
	591	98.9446	1	Bacteria	ORAL_P-D-F_Bin_00034-contigs	913363	20.8633	ORAL_P-C-F_Bin_00041-contigs	1230252	33.0935	42529	4.65631
	592	99.12	1	Bacteria	ORAL_P-D-F_Bin_00035-contigs	534297	12.9497	ORAL_P-C-F_Bin_00041-contigs	1230252	33.0935	2379	0.445258
	593	98.6847	1	Bacteria	ORAL_P-C-F_Bin_00041-contigs	1230252	33.0935	ORAL_P-D-F_Bin_00041-contigs	635153	6.4748	10306	1.6226
	594	99.3136	1	Bacteria	ORAL_P-C-F_Bin_00041-contigs	1230252	33.0935	ORAL_T-D-F_Bin_00041-contigs	654234	8.6331	5404	0.826004
	595	99.59	1	Bacteria	ORAL_P-A-M_Bin_00025-contigs	1753429	61.8705	ORAL_P-A-F_Bin_00047-contigs	1493477	37.4101	2952	0.19766
	596	98.2072	1	Bacteria	ORAL_P-A-M_MAG_00011-contigs	2052421	75.5396	ORAL_P-A-F_Bin_00047-contigs	1493477	37.4101	32157	2.15316
	597	98.3046	1	Bacteria	ORAL_P-C-M_Bin_00050-contigs	782687	35.9712	ORAL_P-A-F_Bin_00047-contigs	1493477	37.4101	12010	1.53446
	598	98.36	1	Bacteria	ORAL_P-C-M_Bin_00078-contigs	708326	22.3022	ORAL_P-A-F_Bin_00047-contigs	1493477	37.4101	2199	0.31045
	599	99.59	1	Bacteria	ORAL_P-D-F_MAG_00016-contigs	1760486	69.7842	ORAL_P-A-F_Bin_00047-contigs	1493477	37.4101	2952	0.19766
	600	99.03	1	Bacteria	ORAL_T-B-M_Bin_00024-contigs	805754	35.9713	ORAL_P-A-F_Bin_00047-contigs	1493477	37.4101	2382	0.295624
	601	98.2673	1	Bacteria	ORAL_P-B-F_MAG_00009-contigs	2249752	84.1727	ORAL_P-C-M_MAG_00004-contigs	2680043	94.9641	1647112	73.213
	602	96.9539	1	Bacteria	ORAL_T-C-F_MAG_00003-contigs	2328978	94.9641	ORAL_P-B-F_MAG_00009-contigs	2249752	84.1727	10329	0.459117
	603	98.4717	1	Bacteria	ORAL_P-D-F_MAG_00003-contigs	2146142	95.6835	ORAL_P-A-F_Bin_00035-contigs	1871834	52.518	10005	0.534503
	604	96.5296	1	Bacteria	ORAL_P-A-M_Bin_00052-contigs	770086	28.777	ORAL_P-D-F_MAG_00003-contigs	2146142	95.6835	9349	1.21402
	605	97.3044	1	Bacteria	ORAL_P-A-M_MAG_00009-contigs	1684040	74.8202	ORAL_P-D-F_MAG_00003-contigs	2146142	95.6835	493595	29.3102
	606	96.9149	1	Bacteria	ORAL_P-B-F_MAG_00004-contigs	2252373	97.8417	ORAL_P-D-F_MAG_00003-contigs	2146142	95.6835	903581	42.1026
	607	98.92	1	Bacteria	ORAL_P-B-M_Bin_00040-contigs	1615550	55.3957	ORAL_P-D-F_MAG_00003-contigs	2146142	95.6835	1574	0.0974281
	608	98.1141	1	Bacteria	ORAL_P-C-F_Bin_00016-contigs	733991	51.7986	ORAL_P-D-F_MAG_00003-contigs	2146142	95.6835	295696	40.2861
	609	95.18	1	Bacteria	ORAL_P-C-F_Bin_00029-contigs	1412281	50.3597	ORAL_P-D-F_MAG_00003-contigs	2146142	95.6835	2176	0.154077
	610	98.0875	1	Bacteria	ORAL_P-C-M_Bin_00052-contigs	816042	31.6547	ORAL_P-D-F_MAG_00003-contigs	2146142	95.6835	319867	39.1974
	611	96.9412	1	Bacteria	ORAL_P-D-F_MAG_00003-contigs	2146142	95.6835	ORAL_P-B-M_MAG_00028-contigs	2292487	81.295	832140	38.7738
	612	96.4933	1	Bacteria	ORAL_P-A-F_Bin_00058-contigs	1735748	30.9353	ORAL_P-A-M_Bin_00067-contigs	866656	7.1942	3444	0.39739
	613	99.2502	1	Bacteria	ORAL_P-B-F_Bin_00063-contigs	1516308	25.1799	ORAL_P-A-M_Bin_00067-contigs	866656	7.1942	430181	49.6369
	614	93.41	1	Bacteria	ORAL_P-B-F_Bin_00108-contigs	595047	4.3165	ORAL_P-A-M_Bin_00067-contigs	866656	7.1942	2074	0.348544
	615	99.6238	1	Bacteria	ORAL_P-B-M_Bin_00042-contigs	737165	28.777	ORAL_P-A-M_Bin_00067-contigs	866656	7.1942	11415	1.5485
	616	97.58	1	Bacteria	ORAL_P-B-M_Bin_00054-contigs	809262	10.7914	ORAL_P-A-M_Bin_00067-contigs	866656	7.1942	2938	0.363047
	617	99.76	1	Bacteria	ORAL_P-B-M_MAG_00023-contigs	2208095	74.8201	ORAL_P-A-M_Bin_00067-contigs	866656	7.1942	3743	0.43189
	618	99.64	1	Bacteria	ORAL_P-C-F_Bin_00017-contigs	645486	46.0432	ORAL_P-A-M_Bin_00067-contigs	866656	7.1942	3064	0.474681
	619	97.6603	1	Bacteria	ORAL_P-C-F_MAG_00013-contigs	3045728	71.9424	ORAL_P-A-M_Bin_00067-contigs	866656	7.1942	13698	1.58056
	620	98.8439	1	Bacteria	ORAL_P-A-M_Bin_00067-contigs	866656	7.1942	ORAL_P-C-M_Bin_00083-contigs	1469988	13.6691	259870	29.9854
	621	97.1576	1	Bacteria	ORAL_P-D-F_Bin_00021-contigs	2720726	54.6763	ORAL_P-A-M_Bin_00067-contigs	866656	7.1942	9509	1.09721
	622	95.61	1	Bacteria	ORAL_T-A-M_Bin_00019-contigs	2297599	58.2734	ORAL_P-A-M_Bin_00067-contigs	866656	7.1942	3730	0.43039
	623	98.54	1	Bacteria	ORAL_T-B-F_MAG_00001-contigs	3080510	89.2086	ORAL_P-A-M_Bin_00067-contigs	866656	7.1942	1167	0.134656
	624	96.4	1	Bacteria	ORAL_T-C-F_Bin_00034-contigs	866602	23.0216	ORAL_P-A-M_Bin_00067-contigs	866656	7.1942	8395	0.968726
	625	98.67	1	Bacteria	ORAL_T-C-M_Bin_00040-contigs	866598	23.741	ORAL_P-A-M_Bin_00067-contigs	866656	7.1942	5710	0.658898
	626	99.2261	1	Bacteria	ORAL_P-A-M_Bin_00067-contigs	866656	7.1942	ORAL_P-B-M_Bin_00059-contigs	1297175	11.5108	292922	33.7991
	627	99	1	Bacteria	ORAL_T-C-M_MAG_00005-contigs	2668647	93.5252	ORAL_P-A-M_Bin_00067-contigs	866656	7.1942	2908	0.335543
	628	97.0697	1	Bacteria	ORAL_P-C-M_Bin_00061-contigs	567119	27.3381	ORAL_P-A-F_Bin_00039-contigs	1422003	40.2878	11817	2.08369
	629	96.48	1	Bacteria	ORAL_P-A-M_Bin_00014-contigs	1915016	55.3957	ORAL_P-C-M_Bin_00061-contigs	567119	27.3381	5603	0.987976
	630	97.0852	1	Bacteria	ORAL_P-B-M_Bin_00016-contigs	1761998	66.9065	ORAL_P-C-M_Bin_00061-contigs	567119	27.3381	5435	0.958353
	631	97.9681	1	Bacteria	ORAL_P-C-M_Bin_00061-contigs	567119	27.3381	ORAL_P-C-F_Bin_00017-contigs	645486	46.0432	14382	2.53598
	632	90.09	1	Bacteria	ORAL_T-C-F_Bin_00047-contigs	1174808	18.705	ORAL_P-C-M_Bin_00061-contigs	567119	27.3381	2693	0.474856
	633	91.0836	1	Bacteria	ORAL_T-C-M_Bin_00066-contigs	647884	12.9496	ORAL_P-C-M_Bin_00061-contigs	567119	27.3381	4123	0.727008
	634	98.69	1	Bacteria	ORAL_P-A-F_MAG_00004-contigs	1484277	94.964	ORAL_P-C-M_Bin_00028-contigs	670449	45.3238	2676	0.399136
	635	96.28	1	Bacteria	ORAL_P-A-M_Bin_00024-contigs	535073	43.1655	ORAL_P-C-M_Bin_00028-contigs	670449	45.3238	4867	0.909596
	636	98.5954	1	Bacteria	ORAL_P-C-M_Bin_00028-contigs	670449	45.3238	ORAL_P-A-M_MAG_00006-contigs	1739601	76.9784	136805	20.405
	637	98.1813	1	Bacteria	ORAL_P-C-M_Bin_00028-contigs	670449	45.3238	ORAL_P-B-F_Bin_00024-contigs	1830519	67.6259	154768	23.0842
	638	98.8294	1	Bacteria	ORAL_P-C-M_Bin_00028-contigs	670449	45.3238	ORAL_P-B-F_Bin_00070-contigs	558393	34.5324	14341	2.56826
	639	98.8125	1	Bacteria	ORAL_P-C-M_Bin_00028-contigs	670449	45.3238	ORAL_P-B-F_MAG_00017-contigs	2192414	74.1007	6323	0.943099
	640	98.3733	1	Bacteria	ORAL_P-D-F_Bin_00014-contigs	1620319	55.3957	ORAL_P-C-M_Bin_00028-contigs	670449	45.3238	129241	19.2768
	641	97.9	1	Bacteria	ORAL_P-D-F_Bin_00030-contigs	1219068	37.41	ORAL_P-C-M_Bin_00028-contigs	670449	45.3238	2494	0.37199
	642	98.9122	1	Bacteria	ORAL_T-A-F_MAG_00018-contigs	1123585	72.6619	ORAL_T-C-F_MAG_00005-contigs	1285248	93.5252	564013	50.1976
	643	98.8239	1	Bacteria	ORAL_T-C-M_Bin_00046-contigs	692054	30.9353	ORAL_T-A-F_MAG_00018-contigs	1123585	72.6619	248472	35.9036
	644	99.9779	1	Eukaryote	ORAL_T-C-F_Bin_00059-contigs	531084	0	ORAL_T-C-M_Bin_00075-contigs	978747	8.6331	9239	1.73965
	645	98.6472	1	Bacteria	ORAL_P-A-F_MAG_00024-contigs	1857508	70.5036	ORAL_P-B-M_MAG_00015-contigs	1995092	91.367	1237744	66.6347
	646	99.1793	1	Bacteria	ORAL_P-A-M_Bin_00032-contigs	975604	41.0072	ORAL_P-B-M_MAG_00015-contigs	1995092	91.367	598129	61.3086
	647	99.5812	1	Bacteria	ORAL_P-B-F_Bin_00077-contigs	846562	41.0072	ORAL_P-B-M_MAG_00015-contigs	1995092	91.367	796692	94.1091
	648	99.2492	1	Bacteria	ORAL_P-C-M_Bin_00066-contigs	541695	28.0576	ORAL_P-B-M_MAG_00015-contigs	1995092	91.367	303458	56.0201
	649	98.654	1	Bacteria	ORAL_T-A-F_Bin_00029-contigs	1917426	37.41	ORAL_T-D-F_Bin_00029-contigs	704066	15.8274	14465	2.05449
	650	98.02	1	Bacteria	ORAL_T-B-F_Bin_00030-contigs	767826	20.1439	ORAL_T-D-F_Bin_00029-contigs	704066	15.8274	3688	0.523815
	651	98.9256	1	Bacteria	ORAL_T-B-M_Bin_00019-contigs	1301054	47.482	ORAL_T-D-F_Bin_00029-contigs	704066	15.8274	63653	9.04077
	652	98.3592	1	Bacteria	ORAL_T-C-F_Bin_00046-contigs	657448	20.1439	ORAL_T-D-F_Bin_00029-contigs	704066	15.8274	54853	8.34332
	653	99.69	1	Bacteria	ORAL_T-C-M_Bin_00042-contigs	1358676	41.0072	ORAL_T-D-F_Bin_00029-contigs	704066	15.8274	2559	0.36346
	654	99.0246	1	Bacteria	ORAL_T-C-M_Bin_00059-contigs	913386	21.5828	ORAL_T-D-F_Bin_00029-contigs	704066	15.8274	54235	7.70311
	655	99.0337	1	Bacteria	ORAL_T-C-M_Bin_00063-contigs	1086054	10.7914	ORAL_T-D-F_Bin_00029-contigs	704066	15.8274	10949	1.55511
	656	98.6835	1	Bacteria	ORAL_T-A-F_Bin_00034-contigs	599948	20.1439	ORAL_T-B-F_Bin_00023-contigs	1676294	37.4101	5637	0.939581
	657	98.12	1	Bacteria	ORAL_T-A-M_Bin_00028-contigs	1324188	20.1439	ORAL_T-B-F_Bin_00023-contigs	1676294	37.4101	2519	0.19023
	658	99.1277	1	Bacteria	ORAL_T-A-M_Bin_00033-contigs	1458160	25.8993	ORAL_T-B-F_Bin_00023-contigs	1676294	37.4101	4712	0.323147
	659	99.6326	1	Bacteria	ORAL_T-B-F_Bin_00023-contigs	1676294	37.4101	ORAL_T-B-M_Bin_00031-contigs	1229125	35.9712	26088	2.12249
	660	99.8838	1	Bacteria	ORAL_T-B-F_Bin_00023-contigs	1676294	37.4101	ORAL_T-B-M_Bin_00033-contigs	964229	20.1439	61107	6.33739
	661	99.7869	1	Bacteria	ORAL_T-B-M_Bin_00037-contigs	606800	21.5827	ORAL_T-B-F_Bin_00023-contigs	1676294	37.4101	57771	9.5206
	662	98.63	1	Bacteria	ORAL_T-C-F_Bin_00038-contigs	788870	20.1439	ORAL_T-B-F_Bin_00023-contigs	1676294	37.4101	2846	0.360769
	663	96.2957	1	Bacteria	ORAL_T-C-F_Bin_00045-contigs	1303448	23.0216	ORAL_T-B-F_Bin_00023-contigs	1676294	37.4101	8984	0.689249
	664	98.02	1	Bacteria	ORAL_T-C-M_Bin_00048-contigs	2117776	23.741	ORAL_T-B-F_Bin_00023-contigs	1676294	37.4101	2885	0.172106
	665	99.9189	1	Bacteria	ORAL_T-B-M_Bin_00036-contigs	771696	18.705	ORAL_T-B-F_Bin_00023-contigs	1676294	37.4101	14989	1.94235
	666	98.8336	1	Bacteria	ORAL_T-C-F_Bin_00035-contigs	1328255	35.2518	ORAL_T-B-F_Bin_00023-contigs	1676294	37.4101	13443	1.01208
	667	99.62	1	Bacteria	ORAL_T-B-F_Bin_00007-contigs	1823673	60.4317	ORAL_T-C-F_Bin_00020-contigs	1355014	55.3957	6548	0.483242
	668	99.4	1	Bacteria	ORAL_T-B-F_Bin_00020-contigs	783054	32.3741	ORAL_T-C-F_Bin_00020-contigs	1355014	55.3957	4326	0.552452
	669	98.5602	1	Bacteria	ORAL_T-C-F_Bin_00020-contigs	1355014	55.3957	ORAL_T-B-F_Bin_00022-contigs	1151371	33.8129	187975	16.3262
	670	98.8147	1	Bacteria	ORAL_T-B-F_Bin_00024-contigs	1437905	23.0216	ORAL_T-C-F_Bin_00020-contigs	1355014	55.3957	55240	4.07671
	671	97.37	1	Bacteria	ORAL_P-C-M_Bin_00050-contigs	782687	35.9712	ORAL_T-A-F_Bin_00026-contigs	2043393	58.9928	3493	0.446283
	672	98.5934	1	Bacteria	ORAL_T-A-F_Bin_00026-contigs	2043393	58.9928	ORAL_T-A-M_MAG_00006-contigs	2217603	87.7698	12199	0.596997
	673	94.8705	1	Bacteria	ORAL_T-A-F_Bin_00026-contigs	2043393	58.9928	ORAL_T-B-M_Bin_00017-contigs	1689690	57.5539	16934	1.0022
	674	99.33	1	Bacteria	ORAL_T-B-M_Bin_00026-contigs	532481	27.3382	ORAL_T-A-F_Bin_00026-contigs	2043393	58.9928	3430	0.644154
	675	99.11	1	Bacteria	ORAL_T-A-F_Bin_00026-contigs	2043393	58.9928	ORAL_T-C-M_Bin_00018-contigs	1249782	59.7122	3029	0.242362
	676	97.5152	1	Bacteria	ORAL_T-A-F_Bin_00026-contigs	2043393	58.9928	ORAL_T-D-F_Bin_00021-contigs	1187303	46.7626	7921	0.667142
	677	99.53	1	Bacteria	ORAL_P-A-M_Bin_00043-contigs	1394865	28.777	ORAL_P-B-F_Bin_00080-contigs	2078955	38.8489	1934	0.138651
	678	99.2847	1	Bacteria	ORAL_P-B-F_Bin_00080-contigs	2078955	38.8489	ORAL_P-A-M_Bin_00048-contigs	870616	29.4964	14369	1.65044
	679	98.5689	1	Bacteria	ORAL_P-B-F_Bin_00080-contigs	2078955	38.8489	ORAL_P-A-M_Bin_00059-contigs	1258118	18.705	352704	28.0343
	680	99.7973	1	Bacteria	ORAL_P-B-F_Bin_00080-contigs	2078955	38.8489	ORAL_P-B-M_Bin_00037-contigs	2760310	55.3957	1841960	88.6003
	681	99.8027	1	Bacteria	ORAL_P-B-M_Bin_00039-contigs	2363692	48.2015	ORAL_P-B-F_Bin_00080-contigs	2078955	38.8489	11513	0.553788
	682	99.54	1	Bacteria	ORAL_P-B-M_Bin_00049-contigs	1499042	17.9857	ORAL_P-B-F_Bin_00080-contigs	2078955	38.8489	2590	0.172777
	683	99.73	1	Bacteria	ORAL_P-B-M_Bin_00053-contigs	521296	7.9137	ORAL_P-B-F_Bin_00080-contigs	2078955	38.8489	2625	0.503553
	684	99.9375	1	Bacteria	ORAL_P-B-M_Bin_00060-contigs	623332	7.9137	ORAL_P-B-F_Bin_00080-contigs	2078955	38.8489	26237	4.20915
	685	98.3401	1	Bacteria	ORAL_P-B-F_Bin_00080-contigs	2078955	38.8489	ORAL_P-C-M_Bin_00076-contigs	1124911	20.1439	121153	10.77
	686	98.9505	1	Bacteria	ORAL_P-A-F_Bin_00046-contigs	1357471	27.3381	ORAL_T-C-F_Bin_00041-contigs	1225657	23.7411	29581	2.41348
	687	99.3075	1	Bacteria	ORAL_T-C-F_Bin_00041-contigs	1225657	23.7411	ORAL_P-A-F_Bin_00059-contigs	1276367	15.1079	18596	1.51723
	688	99.0817	1	Bacteria	ORAL_P-A-F_Bin_00068-contigs	1463827	17.2662	ORAL_T-C-F_Bin_00041-contigs	1225657	23.7411	14693	1.19879
	689	98.0744	1	Bacteria	ORAL_T-C-F_Bin_00041-contigs	1225657	23.7411	ORAL_P-A-M_Bin_00042-contigs	679882	30.9352	7031	1.03415
	690	99.3979	1	Bacteria	ORAL_P-A-M_Bin_00043-contigs	1394865	28.777	ORAL_T-C-F_Bin_00041-contigs	1225657	23.7411	36839	3.00565
	691	98.711	1	Bacteria	ORAL_P-B-F_Bin_00043-contigs	1731686	48.9209	ORAL_T-C-F_Bin_00041-contigs	1225657	23.7411	73872	6.02713
	692	98.897	1	Bacteria	ORAL_T-C-F_Bin_00041-contigs	1225657	23.7411	ORAL_P-B-F_Bin_00061-contigs	1511254	28.777	9991	0.815155
	693	98.9438	1	Bacteria	ORAL_T-C-F_Bin_00041-contigs	1225657	23.7411	ORAL_P-B-F_Bin_00094-contigs	1100045	10.7914	47603	4.32737
	694	99.2053	1	Bacteria	ORAL_T-C-F_Bin_00041-contigs	1225657	23.7411	ORAL_P-B-F_Bin_00101-contigs	828623	7.9137	23675	2.85715
	695	99.13	1	Bacteria	ORAL_P-B-M_Bin_00049-contigs	1499042	17.9857	ORAL_T-C-F_Bin_00041-contigs	1225657	23.7411	2772	0.226164
	696	99.4	1	Bacteria	ORAL_P-B-M_Bin_00051-contigs	783992	13.669	ORAL_T-C-F_Bin_00041-contigs	1225657	23.7411	7477	0.953709
	697	99.91	1	Bacteria	ORAL_T-C-M_Bin_00072-contigs	617361	17.2662	ORAL_T-C-F_Bin_00041-contigs	1225657	23.7411	3501	0.567091
	698	98.6379	1	Bacteria	ORAL_T-C-F_Bin_00041-contigs	1225657	23.7411	ORAL_T-D-F_Bin_00041-contigs	654234	8.6331	11633	1.77811
	699	99.24	1	Bacteria	ORAL_P-C-F_Bin_00063-contigs	580068	0	ORAL_T-B-F_Bin_00042-contigs	575742	5.7554	3012	0.523151
	700	99.19	1	Bacteria	ORAL_P-C-M_Bin_00087-contigs	831086	12.9496	ORAL_T-B-F_Bin_00042-contigs	575742	5.7554	2458	0.426927
	701	99.1303	1	Bacteria	ORAL_P-A-F_Bin_00046-contigs	1357471	27.3381	ORAL_P-B-F_Bin_00101-contigs	828623	7.9137	22365	2.69906
	702	99.0406	1	Bacteria	ORAL_P-B-F_Bin_00101-contigs	828623	7.9137	ORAL_P-A-F_Bin_00059-contigs	1276367	15.1079	46327	5.59084
	703	99.85	1	Bacteria	ORAL_P-A-F_Bin_00062-contigs	916875	17.2662	ORAL_P-B-F_Bin_00101-contigs	828623	7.9137	1361	0.164248
	704	99.2642	1	Bacteria	ORAL_P-B-F_Bin_00101-contigs	828623	7.9137	ORAL_P-A-F_Bin_00068-contigs	1463827	17.2662	58456	7.0546
	705	99.7918	1	Bacteria	ORAL_P-A-M_Bin_00042-contigs	679882	30.9352	ORAL_P-B-F_Bin_00101-contigs	828623	7.9137	5805	0.853825
	706	99.3469	1	Bacteria	ORAL_P-B-F_Bin_00101-contigs	828623	7.9137	ORAL_P-A-M_Bin_00043-contigs	1394865	28.777	53461	6.45179
	707	99.4898	1	Bacteria	ORAL_P-A-M_Bin_00048-contigs	870616	29.4964	ORAL_P-B-F_Bin_00101-contigs	828623	7.9137	10027	1.21008
	708	99.5085	1	Bacteria	ORAL_P-A-M_Bin_00056-contigs	1180303	23.741	ORAL_P-B-F_Bin_00101-contigs	828623	7.9137	73299	8.84588
	709	99.6943	1	Bacteria	ORAL_P-B-F_Bin_00101-contigs	828623	7.9137	ORAL_P-A-M_MAG_00008-contigs	2076297	78.4173	3617	0.436507
	710	99.92	1	Bacteria	ORAL_P-B-M_Bin_00037-contigs	2760310	55.3957	ORAL_P-B-F_Bin_00101-contigs	828623	7.9137	2594	0.313049
	711	99.7861	1	Bacteria	ORAL_P-B-F_Bin_00101-contigs	828623	7.9137	ORAL_P-B-M_Bin_00049-contigs	1499042	17.9857	26609	3.21123
	712	99.816	1	Bacteria	ORAL_P-B-M_Bin_00051-contigs	783992	13.669	ORAL_P-B-F_Bin_00101-contigs	828623	7.9137	12249	1.56239
	713	97.95	1	Bacteria	ORAL_P-B-M_Bin_00060-contigs	623332	7.9137	ORAL_P-B-F_Bin_00101-contigs	828623	7.9137	3789	0.607862
	714	98.6692	1	Bacteria	ORAL_P-C-F_Bin_00043-contigs	1183612	17.2662	ORAL_P-B-F_Bin_00101-contigs	828623	7.9137	8039	0.970164
	715	98.7208	1	Bacteria	ORAL_P-C-F_Bin_00059-contigs	686831	12.2302	ORAL_P-B-F_Bin_00101-contigs	828623	7.9137	15924	2.31847
	716	99.44	1	Bacteria	ORAL_P-C-M_Bin_00076-contigs	1124911	20.1439	ORAL_P-B-F_Bin_00101-contigs	828623	7.9137	2674	0.322704
	717	99.1451	1	Bacteria	ORAL_P-B-F_Bin_00101-contigs	828623	7.9137	ORAL_P-D-F_Bin_00034-contigs	913363	20.8633	19856	2.39626
	718	99.2709	1	Bacteria	ORAL_P-D-F_Bin_00035-contigs	534297	12.9497	ORAL_P-B-F_Bin_00101-contigs	828623	7.9137	25516	4.77562
	719	98.544	1	Bacteria	ORAL_P-D-F_Bin_00041-contigs	635153	6.4748	ORAL_P-B-F_Bin_00101-contigs	828623	7.9137	20250	3.18821
	720	99.2691	1	Bacteria	ORAL_T-A-M_MAG_00005-contigs	1733193	94.964	ORAL_T-D-F_MAG_00003-contigs	2027003	97.1223	1481994	85.5066
	721	98.54	1	Bacteria	ORAL_T-C-F_Bin_00046-contigs	657448	20.1439	ORAL_T-D-F_MAG_00003-contigs	2027003	97.1223	2522	0.383604
	722	99.2185	1	Bacteria	ORAL_T-C-F_MAG_00004-contigs	1928742	94.964	ORAL_T-D-F_MAG_00003-contigs	2027003	97.1223	1591137	82.4961
	723	99.3334	1	Bacteria	ORAL_T-C-M_Bin_00027-contigs	662480	42.4461	ORAL_T-D-F_MAG_00003-contigs	2027003	97.1223	508742	76.7936
	724	96.86	1	Bacteria	ORAL_T-A-F_Bin_00034-contigs	599948	20.1439	ORAL_T-C-M_Bin_00061-contigs	626518	17.2662	4202	0.700394
	725	98.8477	1	Bacteria	ORAL_T-A-M_Bin_00028-contigs	1324188	20.1439	ORAL_T-C-M_Bin_00061-contigs	626518	17.2662	8270	1.31999
	726	98.91	1	Bacteria	ORAL_T-A-M_Bin_00030-contigs	544136	23.741	ORAL_T-C-M_Bin_00061-contigs	626518	17.2662	2294	0.421586
	727	99.4618	1	Bacteria	ORAL_T-C-M_Bin_00061-contigs	626518	17.2662	ORAL_T-A-M_Bin_00033-contigs	1458160	25.8993	14241	2.27304
	728	98.32	1	Bacteria	ORAL_T-A-M_Bin_00037-contigs	718639	8.6331	ORAL_T-C-M_Bin_00061-contigs	626518	17.2662	3235	0.516346
	729	99.13	1	Bacteria	ORAL_T-B-M_Bin_00033-contigs	964229	20.1439	ORAL_T-C-M_Bin_00061-contigs	626518	17.2662	3435	0.548268
	730	98.75	1	Bacteria	ORAL_T-B-M_Bin_00037-contigs	606800	21.5827	ORAL_T-C-M_Bin_00061-contigs	626518	17.2662	2162	0.356295
	731	99.8563	1	Bacteria	ORAL_T-C-M_Bin_00061-contigs	626518	17.2662	ORAL_T-C-F_Bin_00038-contigs	788870	20.1439	24883	3.97163
	732	99.9238	1	Bacteria	ORAL_T-C-M_Bin_00061-contigs	626518	17.2662	ORAL_T-C-F_Bin_00045-contigs	1303448	23.0216	23386	3.73269
	733	99.27	1	Bacteria	ORAL_T-B-M_Bin_00036-contigs	771696	18.705	ORAL_T-C-M_Bin_00061-contigs	626518	17.2662	1638	0.261445
	734	99.93	1	Bacteria	ORAL_T-C-M_Bin_00061-contigs	626518	17.2662	ORAL_T-C-F_Bin_00048-contigs	739594	17.9856	2758	0.440211
	735	96.6213	1	Bacteria	ORAL_P-A-F_Bin_00066-contigs	523045	10.7914	ORAL_P-B-M_MAG_00001-contigs	2164425	99.2806	5233	1.00049
	736	94.52	1	Bacteria	ORAL_P-A-F_Bin_00073-contigs	614515	7.1942	ORAL_P-B-M_MAG_00001-contigs	2164425	99.2806	2873	0.467523
	737	99.96	1	Bacteria	ORAL_P-B-F_Bin_00083-contigs	774282	21.5827	ORAL_P-B-M_MAG_00001-contigs	2164425	99.2806	2592	0.334762
	738	99.5672	1	Bacteria	ORAL_P-B-F_Bin_00093-contigs	783940	24.4605	ORAL_P-B-M_MAG_00001-contigs	2164425	99.2806	648552	82.7298
	739	98.162	1	Bacteria	ORAL_P-A-F_Bin_00019-contigs	1516727	55.3957	ORAL_P-C-M_MAG_00002-contigs	3001058	96.4029	169913	11.2026
	740	98.0446	1	Bacteria	ORAL_P-C-M_MAG_00002-contigs	3001058	96.4029	ORAL_P-B-F_MAG_00001-contigs	3019386	96.4029	1254018	41.7859
	741	99.49	1	Bacteria	ORAL_P-A-F_MAG_00007-contigs	1507613	89.9281	ORAL_P-A-M_MAG_00004-contigs	2101231	84.8921	4087	0.271091
	742	96.9664	1	Bacteria	ORAL_P-B-F_Bin_00038-contigs	1800373	61.1511	ORAL_P-A-M_MAG_00004-contigs	2101231	84.8921	78250	4.34632
	743	97.4602	1	Bacteria	ORAL_P-C-M_Bin_00027-contigs	1271645	51.7986	ORAL_P-A-M_MAG_00004-contigs	2101231	84.8921	28463	2.23828
	744	99.66	1	Bacteria	ORAL_P-C-M_Bin_00054-contigs	1223085	44.6043	ORAL_P-A-M_MAG_00004-contigs	2101231	84.8921	1174	0.0959868
	745	99.6958	1	Bacteria	ORAL_P-A-F_MAG_00005-contigs	2215588	94.2446	ORAL_T-A-F_Bin_00032-contigs	716769	13.6691	12414	1.73194
	746	99.3889	1	Bacteria	ORAL_P-A-M_Bin_00027-contigs	2010198	64.0288	ORAL_T-A-F_Bin_00032-contigs	716769	13.6691	48225	6.72811
	747	99.1384	1	Bacteria	ORAL_T-A-F_Bin_00032-contigs	716769	13.6691	ORAL_P-B-F_MAG_00008-contigs	2154890	91.3669	10038	1.40045
	748	98.24	1	Bacteria	ORAL_P-C-F_Bin_00060-contigs	597826	9.3525	ORAL_T-A-F_Bin_00032-contigs	716769	13.6691	2666	0.445949
	749	99.3971	1	Bacteria	ORAL_T-A-M_Bin_00010-contigs	1358311	60.4317	ORAL_T-A-F_Bin_00032-contigs	716769	13.6691	68300	9.52887
	750	98.4938	1	Bacteria	ORAL_T-B-M_MAG_00003-contigs	2222576	94.9641	ORAL_T-A-F_Bin_00032-contigs	716769	13.6691	35018	4.88553
	751	98.8544	1	Bacteria	ORAL_T-A-F_Bin_00032-contigs	716769	13.6691	ORAL_T-D-F_MAG_00005-contigs	2267358	92.8058	38813	5.41499
	752	99.215	1	Bacteria	ORAL_T-A-F_Bin_00032-contigs	716769	13.6691	ORAL_P-B-M_MAG_00011-contigs	2145542	89.2086	12691	1.77058
	753	99.44	1	Bacteria	ORAL_T-B-F_Bin_00024-contigs	1437905	23.0216	ORAL_T-A-F_Bin_00032-contigs	716769	13.6691	1243	0.173417
	754	98.5427	1	Bacteria	ORAL_T-C-F_Bin_00034-contigs	866602	23.0216	ORAL_P-A-F_Bin_00018-contigs	2282665	62.59	58038	6.69719
	755	99.15	1	Bacteria	ORAL_P-A-F_MAG_00003-contigs	2421969	95.6835	ORAL_T-C-F_Bin_00034-contigs	866602	23.0216	2697	0.311216
	756	98.39	1	Bacteria	ORAL_P-A-M_Bin_00028-contigs	1703426	51.7986	ORAL_T-C-F_Bin_00034-contigs	866602	23.0216	1368	0.157858
	757	99.36	1	Bacteria	ORAL_P-B-F_Bin_00063-contigs	1516308	25.1799	ORAL_T-C-F_Bin_00034-contigs	866602	23.0216	3123	0.360373
	758	98.9391	1	Bacteria	ORAL_T-C-F_Bin_00034-contigs	866602	23.0216	ORAL_P-B-F_Bin_00081-contigs	937233	26.6187	5837	0.67355
	759	98.6628	1	Bacteria	ORAL_P-B-F_Bin_00089-contigs	893036	16.5468	ORAL_T-C-F_Bin_00034-contigs	866602	23.0216	10228	1.18024
	760	98.2058	1	Bacteria	ORAL_T-C-F_Bin_00034-contigs	866602	23.0216	ORAL_P-C-M_MAG_00032-contigs	2669452	71.9424	63111	7.28258
	761	98.46	1	Bacteria	ORAL_P-D-F_MAG_00005-contigs	2772432	95.6835	ORAL_T-C-F_Bin_00034-contigs	866602	23.0216	16276	1.87814
	762	98.9907	1	Bacteria	ORAL_T-C-F_Bin_00034-contigs	866602	23.0216	ORAL_T-A-F_Bin_00031-contigs	1545708	30.2158	10614	1.22478
	763	97.5033	1	Bacteria	ORAL_T-A-F_MAG_00006-contigs	2667589	94.2446	ORAL_T-C-F_Bin_00034-contigs	866602	23.0216	4767	0.55008
	764	99.8378	1	Bacteria	ORAL_T-C-F_Bin_00034-contigs	866602	23.0216	ORAL_T-A-M_Bin_00014-contigs	1758211	56.8345	19826	2.28779
	765	99.1818	1	Bacteria	ORAL_T-A-M_Bin_00015-contigs	620523	37.4101	ORAL_T-C-F_Bin_00034-contigs	866602	23.0216	6597	1.06314
	766	98.8115	1	Bacteria	ORAL_T-B-F_Bin_00020-contigs	783054	32.3741	ORAL_T-C-F_Bin_00034-contigs	866602	23.0216	40443	5.16478
	767	99.5075	1	Bacteria	ORAL_T-C-M_Bin_00040-contigs	866598	23.741	ORAL_T-C-F_Bin_00034-contigs	866602	23.0216	15901	1.83488
	768	99.7879	1	Bacteria	ORAL_T-C-F_Bin_00034-contigs	866602	23.0216	ORAL_T-C-M_Bin_00066-contigs	647884	12.9496	14059	2.16999
	769	99.96	1	Bacteria	ORAL_T-C-M_MAG_00003-contigs	2432324	93.5252	ORAL_T-C-F_Bin_00034-contigs	866602	23.0216	5624	0.648972
	770	98.92	1	Bacteria	ORAL_T-B-F_Bin_00024-contigs	1437905	23.0216	ORAL_T-C-F_Bin_00034-contigs	866602	23.0216	2594	0.29933
	771	99.8994	1	Bacteria	ORAL_T-C-M_MAG_00005-contigs	2668647	93.5252	ORAL_T-C-F_Bin_00034-contigs	866602	23.0216	11039	1.27383
	772	99.9506	1	Bacteria	ORAL_P-B-F_Bin_00078-contigs	1305358	41.0072	ORAL_T-B-F_Bin_00037-contigs	714568	12.2302	5563	0.778512
	773	99.946	1	Bacteria	ORAL_P-B-F_Bin_00098-contigs	1633328	14.3885	ORAL_T-B-F_Bin_00037-contigs	714568	12.2302	17642	2.4689
	774	99.8762	1	Bacteria	ORAL_P-B-F_Bin_00102-contigs	654866	8.6331	ORAL_T-B-F_Bin_00037-contigs	714568	12.2302	43901	6.70381
	775	99.7406	1	Bacteria	ORAL_P-C-F_Bin_00054-contigs	552176	15.108	ORAL_T-B-F_Bin_00037-contigs	714568	12.2302	4263	0.772036
	776	99.94	1	Bacteria	ORAL_P-C-F_Bin_00056-contigs	751962	13.669	ORAL_T-B-F_Bin_00037-contigs	714568	12.2302	1629	0.22797
	777	99.1845	1	Bacteria	ORAL_P-D-F_Bin_00030-contigs	1219068	37.41	ORAL_T-B-F_Bin_00037-contigs	714568	12.2302	6345	0.887949
	778	99.3642	1	Bacteria	ORAL_T-B-F_Bin_00037-contigs	714568	12.2302	ORAL_T-A-M_Bin_00038-contigs	924527	10.7914	30137	4.21751
	779	98.7254	1	Bacteria	ORAL_T-B-M_Bin_00032-contigs	1256584	38.1295	ORAL_T-B-F_Bin_00037-contigs	714568	12.2302	16975	2.37556
	780	99.8409	1	Bacteria	ORAL_T-B-M_Bin_00039-contigs	795963	10.072	ORAL_T-B-F_Bin_00037-contigs	714568	12.2302	5698	0.797405
	781	97.4779	1	Bacteria	ORAL_T-B-M_Bin_00017-contigs	1689690	57.5539	ORAL_T-A-F_Bin_00030-contigs	1686159	41.0072	314668	18.6618
	782	97.4993	1	Bacteria	ORAL_T-B-M_Bin_00017-contigs	1689690	57.5539	ORAL_T-A-M_MAG_00006-contigs	2217603	87.7698	333376	19.73
	783	98.9677	1	Bacteria	ORAL_T-B-F_Bin_00016-contigs	582099	41.0072	ORAL_T-B-M_Bin_00017-contigs	1689690	57.5539	14825	2.54682
	784	99.412	1	Bacteria	ORAL_T-B-F_Bin_00030-contigs	767826	20.1439	ORAL_T-B-M_Bin_00017-contigs	1689690	57.5539	357589	46.5716
	785	97.5532	1	Bacteria	ORAL_T-B-M_Bin_00017-contigs	1689690	57.5539	ORAL_T-C-F_Bin_00028-contigs	2016322	60.4316	373428	22.1004
	786	98.8505	1	Bacteria	ORAL_T-C-F_MAG_00009-contigs	1163699	81.295	ORAL_T-B-M_Bin_00017-contigs	1689690	57.5539	9234	0.793504
	787	97.3528	1	Bacteria	ORAL_T-C-M_Bin_00018-contigs	1249782	59.7122	ORAL_T-B-M_Bin_00017-contigs	1689690	57.5539	220121	17.6128
	788	97.5055	1	Bacteria	ORAL_T-C-M_Bin_00063-contigs	1086054	10.7914	ORAL_T-B-M_Bin_00017-contigs	1689690	57.5539	33179	3.055
	789	97.9049	1	Bacteria	ORAL_T-B-M_Bin_00017-contigs	1689690	57.5539	ORAL_T-D-F_Bin_00021-contigs	1187303	46.7626	147243	12.4015
	790	98.1617	1	Bacteria	ORAL_T-B-M_MAG_00009-contigs	2242863	92.8058	ORAL_T-A-M_Bin_00012-contigs	892197	61.1511	62534	7.00899
	791	98.8888	1	Bacteria	ORAL_T-D-F_Bin_00020-contigs	1087820	32.3741	ORAL_T-A-M_Bin_00012-contigs	892197	61.1511	67176	7.52928
	792	99.097	1	Bacteria	ORAL_P-C-M_Bin_00049-contigs	642523	30.2158	ORAL_P-A-F_MAG_00016-contigs	1413737	71.9424	242420	37.7294
	793	98.944	1	Bacteria	ORAL_P-B-F_Bin_00046-contigs	868880	46.7626	ORAL_P-C-M_Bin_00049-contigs	642523	30.2158	81176	12.6339
	794	99.5859	1	Bacteria	ORAL_P-B-F_Bin_00094-contigs	1100045	10.7914	ORAL_P-A-F_Bin_00046-contigs	1357471	27.3381	101930	9.26598
	795	99.5301	1	Bacteria	ORAL_P-B-F_Bin_00094-contigs	1100045	10.7914	ORAL_P-A-F_Bin_00059-contigs	1276367	15.1079	36765	3.34214
	796	99.43	1	Bacteria	ORAL_P-A-F_Bin_00062-contigs	916875	17.2662	ORAL_P-B-F_Bin_00094-contigs	1100045	10.7914	2277	0.248344
	797	99.2381	1	Bacteria	ORAL_P-B-F_Bin_00094-contigs	1100045	10.7914	ORAL_P-A-F_Bin_00068-contigs	1463827	17.2662	80442	7.31261
	798	99.6811	1	Bacteria	ORAL_P-A-M_Bin_00042-contigs	679882	30.9352	ORAL_P-B-F_Bin_00094-contigs	1100045	10.7914	33791	4.97013
	799	99.237	1	Bacteria	ORAL_P-A-M_Bin_00043-contigs	1394865	28.777	ORAL_P-B-F_Bin_00094-contigs	1100045	10.7914	110320	10.0287
	800	96.83	1	Bacteria	ORAL_P-B-F_Bin_00094-contigs	1100045	10.7914	ORAL_P-A-M_Bin_00047-contigs	1016300	25.8993	3214	0.316245
	801	99.1699	1	Bacteria	ORAL_P-B-F_Bin_00094-contigs	1100045	10.7914	ORAL_P-A-M_Bin_00048-contigs	870616	29.4964	10700	1.22901
	802	99.2913	1	Bacteria	ORAL_P-A-M_Bin_00056-contigs	1180303	23.741	ORAL_P-B-F_Bin_00094-contigs	1100045	10.7914	32412	2.94642
	803	99.59	1	Bacteria	ORAL_P-A-M_MAG_00008-contigs	2076297	78.4173	ORAL_P-B-F_Bin_00094-contigs	1100045	10.7914	2673	0.24299
	804	97.04	1	Bacteria	ORAL_P-B-F_Bin_00094-contigs	1100045	10.7914	ORAL_P-B-M_Bin_00039-contigs	2363692	48.2015	3214	0.29217
	805	99.91	1	Bacteria	ORAL_P-B-M_Bin_00045-contigs	528074	15.108	ORAL_P-B-F_Bin_00094-contigs	1100045	10.7914	1090	0.20641
	806	99.8043	1	Bacteria	ORAL_P-B-M_Bin_00049-contigs	1499042	17.9857	ORAL_P-B-F_Bin_00094-contigs	1100045	10.7914	68296	6.20847
	807	99.0409	1	Bacteria	ORAL_P-C-F_Bin_00043-contigs	1183612	17.2662	ORAL_P-B-F_Bin_00094-contigs	1100045	10.7914	27198	2.47244
	808	99.0312	1	Bacteria	ORAL_P-C-F_Bin_00059-contigs	686831	12.2302	ORAL_P-B-F_Bin_00094-contigs	1100045	10.7914	11972	1.74308
	809	99.75	1	Bacteria	ORAL_P-C-F_MAG_00018-contigs	2597661	69.7841	ORAL_P-B-F_Bin_00094-contigs	1100045	10.7914	4061	0.369167
	810	98.8805	1	Bacteria	ORAL_P-B-F_Bin_00094-contigs	1100045	10.7914	ORAL_P-D-F_Bin_00034-contigs	913363	20.8633	54896	6.01032
	811	98.5354	1	Bacteria	ORAL_P-D-F_Bin_00035-contigs	534297	12.9497	ORAL_P-B-F_Bin_00094-contigs	1100045	10.7914	9657	1.80742
	812	98.7975	1	Bacteria	ORAL_P-B-F_Bin_00094-contigs	1100045	10.7914	ORAL_P-D-F_Bin_00041-contigs	635153	6.4748	58130	9.15213
	813	98.8732	1	Bacteria	ORAL_T-D-F_Bin_00041-contigs	654234	8.6331	ORAL_P-B-F_Bin_00094-contigs	1100045	10.7914	9378	1.43343
	814	98.7063	1	Bacteria	ORAL_P-A-M_Bin_00032-contigs	975604	41.0072	ORAL_P-A-F_MAG_00024-contigs	1857508	70.5036	417666	42.811
	815	99.2068	1	Bacteria	ORAL_P-B-F_Bin_00077-contigs	846562	41.0072	ORAL_P-A-F_MAG_00024-contigs	1857508	70.5036	416089	49.1504
	816	99.59	1	Bacteria	ORAL_P-C-M_Bin_00053-contigs	1752459	51.0791	ORAL_P-A-F_MAG_00024-contigs	1857508	70.5036	1229	0.07013
	817	99.0359	1	Bacteria	ORAL_P-C-M_Bin_00066-contigs	541695	28.0576	ORAL_P-A-F_MAG_00024-contigs	1857508	70.5036	260392	48.0699
	818	97.8156	1	Bacteria	ORAL_P-A-F_Bin_00041-contigs	972990	28.0576	ORAL_P-B-F_MAG_00021-contigs	2885043	80.5756	113126	11.6266
	819	96.29	1	Bacteria	ORAL_P-A-M_Bin_00023-contigs	2766702	53.2374	ORAL_P-B-F_MAG_00021-contigs	2885043	80.5756	13609	0.491885
	820	97.5654	1	Bacteria	ORAL_P-C-M_Bin_00086-contigs	592360	8.6331	ORAL_P-B-F_MAG_00021-contigs	2885043	80.5756	101668	17.1632
	821	98.8316	1	Bacteria	ORAL_P-A-F_Bin_00049-contigs	813091	25.1799	ORAL_P-C-F_MAG_00022-contigs	2129795	69.7842	9973	1.22655
	822	98.6217	1	Bacteria	ORAL_P-A-M_MAG_00021-contigs	2133135	67.6259	ORAL_P-C-F_MAG_00022-contigs	2129795	69.7842	1208949	56.7636
	823	98.686	1	Bacteria	ORAL_P-B-F_Bin_00052-contigs	2246141	57.554	ORAL_P-C-F_MAG_00022-contigs	2129795	69.7842	861553	40.4524
	824	99.3505	1	Bacteria	ORAL_P-B-F_MAG_00044-contigs	2789272	65.4676	ORAL_P-C-F_MAG_00022-contigs	2129795	69.7842	13657	0.641235
	825	98.8144	1	Bacteria	ORAL_P-C-F_MAG_00022-contigs	2129795	69.7842	ORAL_P-D-F_Bin_00019-contigs	2108932	64.0288	1018315	48.2858
	826	98.73	1	Bacteria	ORAL_P-D-F_Bin_00035-contigs	534297	12.9497	ORAL_P-C-F_MAG_00022-contigs	2129795	69.7842	2431	0.45499
	827	94.1542	1	Bacteria	ORAL_P-A-M_Bin_00015-contigs	721848	61.1511	ORAL_P-B-M_Bin_00030-contigs	695341	66.9065	48141	6.92337
	828	94.4183	1	Bacteria	ORAL_P-B-M_Bin_00030-contigs	695341	66.9065	ORAL_P-C-F_Bin_00028-contigs	742094	56.8345	81047	11.6557
	829	99.9392	1	Bacteria	ORAL_P-B-M_Bin_00030-contigs	695341	66.9065	ORAL_P-B-F_Bin_00048-contigs	669649	56.1151	634014	94.6786
	830	96.5608	1	Bacteria	ORAL_T-B-F_Bin_00015-contigs	1769690	56.1152	ORAL_P-C-M_Bin_00033-contigs	1056064	53.2374	7862	0.744462
	831	99.6795	1	Bacteria	ORAL_P-C-M_Bin_00033-contigs	1056064	53.2374	ORAL_T-C-M_Bin_00073-contigs	1035253	13.6691	175141	16.9177
	832	99.6605	1	Bacteria	ORAL_P-A-F_Bin_00065-contigs	522415	8.6331	ORAL_P-A-M_Bin_00035-contigs	534782	38.1295	5333	1.02084
	833	98.6909	1	Bacteria	ORAL_P-A-M_Bin_00035-contigs	534782	38.1295	ORAL_P-B-M_MAG_00012-contigs	2224875	87.7698	101870	19.0489
	834	99.119	1	Bacteria	ORAL_P-A-M_Bin_00035-contigs	534782	38.1295	ORAL_P-C-M_Bin_00024-contigs	1135387	57.554	110809	20.7204
	835	99.2361	1	Bacteria	ORAL_P-A-M_Bin_00035-contigs	534782	38.1295	ORAL_P-D-F_Bin_00028-contigs	1037190	28.0576	75551	14.1274
	836	98.229	1	Bacteria	ORAL_P-A-M_Bin_00035-contigs	534782	38.1295	ORAL_T-A-M_MAG_00002-contigs	2325557	96.4029	33204	6.20889
	837	98.7411	1	Bacteria	ORAL_P-A-M_Bin_00035-contigs	534782	38.1295	ORAL_T-B-F_Bin_00008-contigs	533102	51.7986	12845	2.40948
	838	98.1624	1	Bacteria	ORAL_T-C-F_MAG_00002-contigs	2270227	96.4029	ORAL_P-A-M_Bin_00035-contigs	534782	38.1295	22468	4.20134
	839	98.725	1	Bacteria	ORAL_P-B-F_MAG_00033-contigs	2030244	76.259	ORAL_P-A-M_Bin_00035-contigs	534782	38.1295	83575	15.6279
	840	99.94	1	Bacteria	ORAL_T-A-M_Bin_00011-contigs	916703	67.6259	ORAL_T-A-F_MAG_00003-contigs	1571540	96.4029	1684	0.183702
	841	99.9	1	Bacteria	ORAL_T-C-F_Bin_00028-contigs	2016322	60.4316	ORAL_T-A-F_MAG_00003-contigs	1571540	96.4029	2944	0.187332
	842	98.4202	1	Bacteria	ORAL_T-C-F_MAG_00009-contigs	1163699	81.295	ORAL_T-A-F_MAG_00003-contigs	1571540	96.4029	562027	48.2966
	843	95.41	1	Bacteria	ORAL_T-D-F_Bin_00021-contigs	1187303	46.7626	ORAL_T-A-F_MAG_00003-contigs	1571540	96.4029	3416	0.287711
	844	97.7325	1	Bacteria	ORAL_T-A-F_MAG_00003-contigs	1571540	96.4029	ORAL_T-D-F_MAG_00004-contigs	1632659	96.4029	1032595	65.7059
	845	99.71	1	Bacteria	ORAL_T-A-F_MAG_00012-contigs	892165	74.1008	ORAL_T-C-F_MAG_00005-contigs	1285248	93.5252	3396	0.380647
	846	98.85	1	Bacteria	ORAL_T-C-M_Bin_00050-contigs	542753	27.3382	ORAL_T-C-F_MAG_00005-contigs	1285248	93.5252	2433	0.44827
	847	99.9291	1	Bacteria	ORAL_T-C-M_Bin_00046-contigs	692054	30.9353	ORAL_T-C-F_MAG_00005-contigs	1285248	93.5252	577669	83.4717
	848	98.37	1	Bacteria	ORAL_P-A-M_MAG_00005-contigs	1408293	81.295	ORAL_P-B-F_Bin_00065-contigs	938131	45.3238	1350	0.143903
	849	98.8471	1	Bacteria	ORAL_P-B-F_Bin_00065-contigs	938131	45.3238	ORAL_P-B-M_Bin_00035-contigs	1412400	63.3094	2429	0.258919
	850	99.1766	1	Bacteria	ORAL_P-A-M_Bin_00050-contigs	517978	17.9856	ORAL_P-A-F_Bin_00060-contigs	914495	11.5108	41654	8.04165
	851	99.5332	1	Bacteria	ORAL_P-B-F_Bin_00103-contigs	619290	10.7914	ORAL_P-A-F_Bin_00060-contigs	914495	11.5108	6021	0.972242
	852	98.6993	1	Bacteria	ORAL_P-A-F_Bin_00060-contigs	914495	11.5108	ORAL_P-B-F_MAG_00005-contigs	2345564	97.8418	10624	1.16173
	853	99.52	1	Bacteria	ORAL_P-B-M_MAG_00032-contigs	2420280	74.8202	ORAL_P-A-F_Bin_00060-contigs	914495	11.5108	2936	0.321052
	854	98.99	1	Bacteria	ORAL_P-C-F_Bin_00027-contigs	2216233	65.4676	ORAL_P-A-F_Bin_00060-contigs	914495	11.5108	3575	0.390926
	855	98.8075	1	Bacteria	ORAL_P-A-F_Bin_00060-contigs	914495	11.5108	ORAL_P-C-F_Bin_00033-contigs	1906340	47.4821	8040	0.879174
	856	99.6913	1	Bacteria	ORAL_P-C-M_Bin_00060-contigs	588189	22.3022	ORAL_P-A-F_Bin_00060-contigs	914495	11.5108	128331	21.818
	857	99.939	1	Bacteria	ORAL_P-A-F_Bin_00060-contigs	914495	11.5108	ORAL_T-A-F_MAG_00019-contigs	1904228	76.259	9725	1.06343
	858	97.35	1	Bacteria	ORAL_P-B-F_MAG_00033-contigs	2030244	76.259	ORAL_P-A-F_Bin_00060-contigs	914495	11.5108	2867	0.313506
	859	98.4107	1	Bacteria	ORAL_T-D-F_Bin_00032-contigs	527209	22.3022	ORAL_T-B-F_Bin_00006-contigs	1476954	65.4677	44684	8.47558
	860	98.5704	1	Bacteria	ORAL_T-D-F_Bin_00032-contigs	527209	22.3022	ORAL_T-C-F_Bin_00042-contigs	972972	23.741	69877	13.2541
	861	98.478	1	Bacteria	ORAL_T-C-M_Bin_00057-contigs	599447	20.1439	ORAL_T-D-F_Bin_00032-contigs	527209	22.3022	25316	4.80189
	862	98.18	1	Bacteria	ORAL_P-B-F_Bin_00098-contigs	1633328	14.3885	ORAL_T-B-F_Bin_00038-contigs	585239	16.5468	1872	0.319869
	863	99.0523	1	Bacteria	ORAL_P-C-F_Bin_00042-contigs	703469	23.741	ORAL_T-B-F_Bin_00038-contigs	585239	16.5468	35178	6.01088
	864	98.8351	1	Bacteria	ORAL_T-B-F_Bin_00038-contigs	585239	16.5468	ORAL_T-A-F_Bin_00036-contigs	1067860	15.1079	11409	1.94946
	865	99.7	1	Bacteria	ORAL_T-B-M_Bin_00028-contigs	1178581	39.5683	ORAL_T-B-F_Bin_00038-contigs	585239	16.5468	661	0.112945
	866	99.29	1	Bacteria	ORAL_T-B-M_Bin_00040-contigs	520792	10.7914	ORAL_T-B-F_Bin_00038-contigs	585239	16.5468	3373	0.647667
	867	99.0917	1	Bacteria	ORAL_T-B-F_Bin_00038-contigs	585239	16.5468	ORAL_T-C-M_Bin_00056-contigs	550837	16.5468	29579	5.36983
	868	99.8714	1	Bacteria	ORAL_P-B-F_Bin_00036-contigs	1124669	48.9209	ORAL_T-B-M_Bin_00018-contigs	2142141	62.5899	967656	86.0392
	869	100	1	Bacteria	ORAL_P-B-F_Bin_00051-contigs	1861485	53.9569	ORAL_T-B-M_Bin_00018-contigs	2142141	62.5899	3372	0.181146
	870	99.824	1	Bacteria	ORAL_P-B-F_Bin_00066-contigs	1467640	49.6403	ORAL_T-B-M_Bin_00018-contigs	2142141	62.5899	10848	0.739146
	871	100	1	Bacteria	ORAL_P-B-F_MAG_00015-contigs	2710193	86.3309	ORAL_T-B-M_Bin_00018-contigs	2142141	62.5899	3666	0.171137
	872	98.98	1	Bacteria	ORAL_T-A-F_MAG_00007-contigs	2289311	93.5252	ORAL_T-B-M_Bin_00018-contigs	2142141	62.5899	1568	0.0731978
	873	97.6056	1	Bacteria	ORAL_T-B-M_Bin_00018-contigs	2142141	62.5899	ORAL_T-A-M_Bin_00013-contigs	2186192	67.6259	764223	35.6757
	874	97.4244	1	Bacteria	ORAL_T-C-F_Bin_00026-contigs	1886290	59.7123	ORAL_T-B-M_Bin_00018-contigs	2142141	62.5899	296125	15.6988
	875	97.9287	1	Bacteria	ORAL_T-B-M_Bin_00018-contigs	2142141	62.5899	ORAL_T-D-F_Bin_00033-contigs	727778	13.6691	68143	9.36316
	876	97.7889	1	Bacteria	ORAL_P-C-M_Bin_00041-contigs	1691038	51.7986	ORAL_T-B-M_Bin_00018-contigs	2142141	62.5899	151839	8.97904
	877	99.87	1	Bacteria	ORAL_T-B-F_Bin_00019-contigs	1780302	51.7986	ORAL_T-B-M_Bin_00018-contigs	2142141	62.5899	1661703	93.3383
	878	98.5527	1	Bacteria	ORAL_P-A-M_Bin_00040-contigs	2095067	49.6403	ORAL_P-A-F_Bin_00054-contigs	696293	24.4604	107919	15.4991
	879	99.944	1	Bacteria	ORAL_P-A-M_Bin_00040-contigs	2095067	49.6403	ORAL_P-A-F_Bin_00065-contigs	522415	8.6331	5423	1.03806
	880	98.0167	1	Bacteria	ORAL_P-B-M_MAG_00032-contigs	2420280	74.8202	ORAL_P-A-M_Bin_00040-contigs	2095067	49.6403	320493	15.2975
	881	97.86	1	Bacteria	ORAL_P-C-F_Bin_00027-contigs	2216233	65.4676	ORAL_P-A-M_Bin_00040-contigs	2095067	49.6403	3887	0.185531
	882	98.0511	1	Bacteria	ORAL_P-A-M_Bin_00040-contigs	2095067	49.6403	ORAL_P-C-F_Bin_00033-contigs	1906340	47.4821	288413	15.1291
	883	98.3577	1	Bacteria	ORAL_P-C-M_Bin_00056-contigs	1208822	41.0072	ORAL_P-A-M_Bin_00040-contigs	2095067	49.6403	192318	15.9095
	884	97.7499	1	Bacteria	ORAL_P-D-F_Bin_00025-contigs	1492591	40.2878	ORAL_P-A-M_Bin_00040-contigs	2095067	49.6403	64471	4.3194
	885	92.44	1	Bacteria	ORAL_P-B-F_MAG_00033-contigs	2030244	76.259	ORAL_P-A-M_Bin_00040-contigs	2095067	49.6403	3691	0.181801
	886	99.5939	1	Bacteria	ORAL_P-B-M_Bin_00045-contigs	528074	15.108	ORAL_P-A-F_Bin_00046-contigs	1357471	27.3381	47803	9.05233
	887	99.5776	1	Bacteria	ORAL_P-B-M_Bin_00045-contigs	528074	15.108	ORAL_P-A-F_Bin_00059-contigs	1276367	15.1079	9193	1.74085
	888	99.6686	1	Bacteria	ORAL_P-B-M_Bin_00045-contigs	528074	15.108	ORAL_P-A-F_Bin_00068-contigs	1463827	17.2662	20276	3.83961
	889	99.6071	1	Bacteria	ORAL_P-A-M_Bin_00042-contigs	679882	30.9352	ORAL_P-B-M_Bin_00045-contigs	528074	15.108	53287	10.0908
	890	99.6006	1	Bacteria	ORAL_P-A-M_Bin_00043-contigs	1394865	28.777	ORAL_P-B-M_Bin_00045-contigs	528074	15.108	19267	3.64854
	891	99.6103	1	Bacteria	ORAL_P-B-M_Bin_00045-contigs	528074	15.108	ORAL_P-B-F_Bin_00043-contigs	1731686	48.9209	42037	7.96044
	892	99.92	1	Bacteria	ORAL_P-B-F_Bin_00061-contigs	1511254	28.777	ORAL_P-B-M_Bin_00045-contigs	528074	15.108	1325	0.250912
	893	99.4191	1	Bacteria	ORAL_P-C-F_Bin_00043-contigs	1183612	17.2662	ORAL_P-B-M_Bin_00045-contigs	528074	15.108	14427	2.732
	894	99.3336	1	Bacteria	ORAL_P-D-F_Bin_00034-contigs	913363	20.8633	ORAL_P-B-M_Bin_00045-contigs	528074	15.108	6564	1.24301
	895	100	1	Bacteria	ORAL_P-D-F_Bin_00041-contigs	635153	6.4748	ORAL_P-B-M_Bin_00045-contigs	528074	15.108	518	0.0980923
	896	95.44	1	Bacteria	ORAL_P-A-M_Bin_00046-contigs	1241245	34.5324	ORAL_P-C-M_Bin_00046-contigs	1907117	53.9568	4495	0.362136
	897	99.6543	1	Bacteria	ORAL_P-C-M_Bin_00046-contigs	1907117	53.9568	ORAL_P-B-M_MAG_00033-contigs	2213955	67.6259	1756536	92.1043
	898	92.2478	1	Bacteria	ORAL_P-C-M_Bin_00046-contigs	1907117	53.9568	ORAL_T-C-M_Bin_00033-contigs	1599828	48.2014	11125	0.695387
	899	99.523	1	Bacteria	ORAL_T-A-F_Bin_00040-contigs	680464	4.3166	ORAL_T-C-M_Bin_00084-contigs	775494	2.8777	46790	6.87619
	900	99.51	1	Bacteria	ORAL_T-A-F_Bin_00041-contigs	534625	6.4749	ORAL_T-C-M_Bin_00084-contigs	775494	2.8777	5922	1.10769
	901	99.88	1	Bacteria	ORAL_T-B-F_Bin_00041-contigs	601342	7.9137	ORAL_T-C-M_Bin_00084-contigs	775494	2.8777	5748	0.955862
	902	99.7897	1	Bacteria	ORAL_T-C-F_Bin_00057-contigs	506939	2.1583	ORAL_T-C-M_Bin_00084-contigs	775494	2.8777	9896	1.95211
	903	98.1994	1	Bacteria	ORAL_T-D-F_Bin_00044-contigs	605375	1.4389	ORAL_T-C-M_Bin_00084-contigs	775494	2.8777	12647	2.08912
	904	96.4143	1	Bacteria	ORAL_P-B-F_Bin_00038-contigs	1800373	61.1511	ORAL_P-C-M_Bin_00027-contigs	1271645	51.7986	23781	1.8701
	905	95.7709	1	Bacteria	ORAL_P-A-F_MAG_00008-contigs	3012827	92.0863	ORAL_P-B-M_Bin_00024-contigs	2216919	64.7482	14782	0.666781
	906	99	1	Bacteria	ORAL_P-A-F_MAG_00013-contigs	2996173	87.0504	ORAL_P-B-M_Bin_00024-contigs	2216919	64.7482	798	0.0359959
	907	99.41	1	Bacteria	ORAL_P-A-M_Bin_00056-contigs	1180303	23.741	ORAL_P-B-M_Bin_00024-contigs	2216919	64.7482	6414	0.54342
	908	99.46	1	Bacteria	ORAL_P-B-F_Bin_00086-contigs	1228507	18.7051	ORAL_P-B-M_Bin_00024-contigs	2216919	64.7482	3903	0.317703
	909	95.6982	1	Bacteria	ORAL_P-B-F_MAG_00022-contigs	2885146	80.5755	ORAL_P-B-M_Bin_00024-contigs	2216919	64.7482	5617	0.25337
	910	93.75	1	Bacteria	ORAL_P-C-M_Bin_00063-contigs	848380	28.0576	ORAL_P-B-M_Bin_00024-contigs	2216919	64.7482	3553	0.418798
	911	98.9226	1	Bacteria	ORAL_P-B-M_Bin_00024-contigs	2216919	64.7482	ORAL_P-D-F_Bin_00018-contigs	1291126	41.0072	303053	23.472
	912	95.994	1	Bacteria	ORAL_P-A-M_MAG_00019-contigs	2662221	70.5036	ORAL_P-B-M_Bin_00024-contigs	2216919	64.7482	17730	0.799759
	913	97.6632	1	Bacteria	ORAL_P-A-F_Bin_00061-contigs	601690	23.741	ORAL_T-A-F_MAG_00017-contigs	1278298	75.5396	7058	1.17303
	914	97.8123	1	Bacteria	ORAL_T-A-F_MAG_00017-contigs	1278298	75.5396	ORAL_P-B-F_Bin_00064-contigs	1457998	43.1655	20862	1.63201
	915	98.081	1	Bacteria	ORAL_P-C-M_Bin_00051-contigs	1081962	38.1295	ORAL_T-A-F_MAG_00017-contigs	1278298	75.5396	10924	1.00965
	916	97.7044	1	Bacteria	ORAL_T-B-M_MAG_00008-contigs	1977728	97.1224	ORAL_T-A-F_MAG_00017-contigs	1278298	75.5396	7413	0.579912
	917	98.9833	1	Bacteria	ORAL_T-C-F_Bin_00029-contigs	602376	38.8489	ORAL_T-A-F_MAG_00017-contigs	1278298	75.5396	167373	27.7855
	918	98.8364	1	Bacteria	ORAL_T-C-F_Bin_00032-contigs	865595	35.2518	ORAL_T-A-F_MAG_00017-contigs	1278298	75.5396	9497	1.09716
	919	98.8776	1	Bacteria	ORAL_T-A-F_MAG_00017-contigs	1278298	75.5396	ORAL_T-C-M_Bin_00043-contigs	652585	32.3741	119403	18.2969
	920	98.7771	1	Bacteria	ORAL_T-D-F_MAG_00009-contigs	1937170	82.7338	ORAL_T-A-F_MAG_00017-contigs	1278298	75.5396	372854	29.168
	921	99.7362	1	Bacteria	ORAL_P-A-F_Bin_00074-contigs	550871	2.8777	ORAL_P-A-M_Bin_00068-contigs	1046126	6.4748	209343	38.0022
	922	99.4886	1	Bacteria	ORAL_P-B-M_Bin_00021-contigs	770028	61.8705	ORAL_P-B-F_Bin_00071-contigs	538101	27.3382	266636	49.5513
	923	97.4741	1	Bacteria	ORAL_T-A-F_MAG_00007-contigs	2289311	93.5252	ORAL_T-D-F_Bin_00026-contigs	1138600	39.5684	160417	14.089
	924	97.9028	1	Bacteria	ORAL_T-B-F_Bin_00007-contigs	1823673	60.4317	ORAL_T-D-F_Bin_00026-contigs	1138600	39.5684	130061	11.4229
	925	98.049	1	Bacteria	ORAL_T-C-M_Bin_00036-contigs	1780386	44.6043	ORAL_T-D-F_Bin_00026-contigs	1138600	39.5684	49720	4.36677
	926	98.4065	1	Bacteria	ORAL_T-D-F_Bin_00026-contigs	1138600	39.5684	ORAL_T-A-M_Bin_00029-contigs	867551	33.0935	32007	3.68935
	927	97.855	1	Bacteria	ORAL_T-D-F_Bin_00026-contigs	1138600	39.5684	ORAL_T-B-M_Bin_00023-contigs	1967185	57.554	246849	21.68
	928	98.9818	1	Bacteria	ORAL_T-A-F_Bin_00029-contigs	1917426	37.41	ORAL_T-A-M_Bin_00020-contigs	1529666	53.9568	12997	0.849663
	929	99.93	1	Bacteria	ORAL_T-A-M_MAG_00006-contigs	2217603	87.7698	ORAL_T-A-F_Bin_00029-contigs	1917426	37.41	2947	0.153696
	930	98.95	1	Bacteria	ORAL_T-A-F_Bin_00029-contigs	1917426	37.41	ORAL_T-B-F_Bin_00030-contigs	767826	20.1439	1043	0.135838
	931	99.0538	1	Bacteria	ORAL_T-B-M_Bin_00019-contigs	1301054	47.482	ORAL_T-A-F_Bin_00029-contigs	1917426	37.41	22145	1.70208
	932	98.6444	1	Bacteria	ORAL_T-A-F_Bin_00029-contigs	1917426	37.41	ORAL_T-B-M_Bin_00027-contigs	913331	32.3741	126988	13.9038
	933	97.2952	1	Bacteria	ORAL_T-B-M_Bin_00035-contigs	506683	12.9496	ORAL_T-A-F_Bin_00029-contigs	1917426	37.41	5648	1.1147
	934	99	1	Bacteria	ORAL_T-C-F_Bin_00046-contigs	657448	20.1439	ORAL_T-A-F_Bin_00029-contigs	1917426	37.41	3306	0.502853
	935	99.82	1	Bacteria	ORAL_T-C-M_Bin_00018-contigs	1249782	59.7122	ORAL_T-A-F_Bin_00029-contigs	1917426	37.41	1107	0.0885754
	936	98.512	1	Bacteria	ORAL_T-A-F_Bin_00029-contigs	1917426	37.41	ORAL_T-C-M_Bin_00042-contigs	1358676	41.0072	207412	15.2657
	937	98.9721	1	Bacteria	ORAL_T-C-M_Bin_00059-contigs	913386	21.5828	ORAL_T-A-F_Bin_00029-contigs	1917426	37.41	23593	2.58303
	938	99.2175	1	Bacteria	ORAL_T-A-F_Bin_00029-contigs	1917426	37.41	ORAL_T-C-M_Bin_00063-contigs	1086054	10.7914	27287	2.51249
	939	98.3622	1	Bacteria	ORAL_T-D-F_Bin_00023-contigs	1097290	43.8849	ORAL_T-A-F_Bin_00029-contigs	1917426	37.41	11464	1.04476
	940	99.23	1	Bacteria	ORAL_T-D-F_MAG_00015-contigs	2503974	71.223	ORAL_T-A-F_Bin_00029-contigs	1917426	37.41	2717	0.1417
	941	99.67	1	Bacteria	ORAL_P-A-F_Bin_00035-contigs	1871834	52.518	ORAL_P-C-M_Bin_00052-contigs	816042	31.6547	3688	0.451938
	942	99.47	1	Bacteria	ORAL_P-A-F_Bin_00055-contigs	655101	22.3022	ORAL_P-C-M_Bin_00052-contigs	816042	31.6547	1309	0.199817
	943	98.28	1	Bacteria	ORAL_P-A-M_Bin_00036-contigs	805927	35.2518	ORAL_P-C-M_Bin_00052-contigs	816042	31.6547	2502	0.31045
	944	97.9997	1	Bacteria	ORAL_P-C-M_Bin_00052-contigs	816042	31.6547	ORAL_P-A-M_MAG_00009-contigs	1684040	74.8202	132354	16.219
	945	97.8954	1	Bacteria	ORAL_P-C-M_Bin_00052-contigs	816042	31.6547	ORAL_P-B-F_MAG_00004-contigs	2252373	97.8417	232938	28.5449
	946	99.7382	1	Bacteria	ORAL_P-C-F_Bin_00016-contigs	733991	51.7986	ORAL_P-C-M_Bin_00052-contigs	816042	31.6547	281783	38.3905
	947	95.99	1	Bacteria	ORAL_P-C-M_Bin_00052-contigs	816042	31.6547	ORAL_P-C-F_Bin_00029-contigs	1412281	50.3597	1717	0.210406
	948	99.8565	1	Bacteria	ORAL_P-C-M_Bin_00052-contigs	816042	31.6547	ORAL_P-C-F_Bin_00045-contigs	1403390	22.3022	33390	4.0917
	949	98.52	1	Bacteria	ORAL_P-B-F_MAG_00012-contigs	2245633	89.9281	ORAL_P-C-M_Bin_00052-contigs	816042	31.6547	2502	0.306602
	950	97.8356	1	Bacteria	ORAL_P-C-M_Bin_00052-contigs	816042	31.6547	ORAL_P-B-M_MAG_00028-contigs	2292487	81.295	237041	29.0476
	951	99.7	1	Bacteria	ORAL_P-A-F_Bin_00043-contigs	1591788	34.5323	ORAL_P-B-M_Bin_00051-contigs	783992	13.669	673	0.0858427
	952	99.4407	1	Bacteria	ORAL_P-A-F_Bin_00046-contigs	1357471	27.3381	ORAL_P-B-M_Bin_00051-contigs	783992	13.669	16246	2.07222
	953	99.4731	1	Bacteria	ORAL_P-A-F_Bin_00059-contigs	1276367	15.1079	ORAL_P-B-M_Bin_00051-contigs	783992	13.669	81866	10.4422
	954	100	1	Bacteria	ORAL_P-A-F_Bin_00062-contigs	916875	17.2662	ORAL_P-B-M_Bin_00051-contigs	783992	13.669	2610	0.332912
	955	99.6211	1	Bacteria	ORAL_P-B-M_Bin_00051-contigs	783992	13.669	ORAL_P-A-F_Bin_00068-contigs	1463827	17.2662	55195	7.04025
	956	99.6902	1	Bacteria	ORAL_P-B-M_Bin_00051-contigs	783992	13.669	ORAL_P-A-M_Bin_00042-contigs	679882	30.9352	22947	3.37514
	957	99.5617	1	Bacteria	ORAL_P-A-M_Bin_00043-contigs	1394865	28.777	ORAL_P-B-M_Bin_00051-contigs	783992	13.669	171091	21.8231
	958	98.11	1	Bacteria	ORAL_P-A-M_Bin_00048-contigs	870616	29.4964	ORAL_P-B-M_Bin_00051-contigs	783992	13.669	2590	0.330361
	959	99.54	1	Bacteria	ORAL_P-B-M_Bin_00051-contigs	783992	13.669	ORAL_P-A-M_Bin_00056-contigs	1180303	23.741	2815	0.35906
	960	99.8243	1	Bacteria	ORAL_P-B-M_Bin_00051-contigs	783992	13.669	ORAL_P-B-F_Bin_00043-contigs	1731686	48.9209	3412	0.435209
	961	99.4665	1	Bacteria	ORAL_P-B-M_Bin_00051-contigs	783992	13.669	ORAL_P-C-F_Bin_00043-contigs	1183612	17.2662	148376	18.9257
	962	99.05	1	Bacteria	ORAL_P-C-F_Bin_00059-contigs	686831	12.2302	ORAL_P-B-M_Bin_00051-contigs	783992	13.669	3772	0.549189
	963	99.3934	1	Bacteria	ORAL_P-B-M_Bin_00051-contigs	783992	13.669	ORAL_P-D-F_Bin_00034-contigs	913363	20.8633	31294	3.99162
	964	99.327	1	Bacteria	ORAL_P-D-F_Bin_00035-contigs	534297	12.9497	ORAL_P-B-M_Bin_00051-contigs	783992	13.669	19919	3.72808
	965	99.4682	1	Bacteria	ORAL_P-D-F_Bin_00041-contigs	635153	6.4748	ORAL_P-B-M_Bin_00051-contigs	783992	13.669	22714	3.57615
	966	98.4	1	Bacteria	ORAL_P-A-F_Bin_00038-contigs	1346615	41.7266	ORAL_P-A-M_Bin_00054-contigs	812519	23.7411	7056	0.86841
	967	99.7923	1	Bacteria	ORAL_P-A-F_Bin_00069-contigs	853253	12.2303	ORAL_P-A-M_Bin_00054-contigs	812519	23.7411	249655	30.7261
	968	98.532	1	Bacteria	ORAL_P-A-M_Bin_00054-contigs	812519	23.7411	ORAL_P-C-M_MAG_00020-contigs	1885456	71.223	194635	23.9545
	969	99.1708	1	Bacteria	ORAL_P-D-F_Bin_00009-contigs	1359636	68.3453	ORAL_P-A-M_Bin_00054-contigs	812519	23.7411	268331	33.0246
	970	99.1	1	Bacteria	ORAL_T-A-M_Bin_00035-contigs	523718	16.5468	ORAL_P-A-M_Bin_00054-contigs	812519	23.7411	2560	0.488813
	971	98.5272	1	Bacteria	ORAL_T-C-M_Bin_00044-contigs	835912	32.3741	ORAL_P-A-M_Bin_00054-contigs	812519	23.7411	67835	8.34873
	972	99.37	1	Bacteria	ORAL_P-A-F_Bin_00040-contigs	806127	28.777	ORAL_P-D-F_Bin_00032-contigs	743631	28.777	1114	0.149805
	973	95.6971	1	Bacteria	ORAL_P-A-F_Bin_00066-contigs	523045	10.7914	ORAL_P-D-F_Bin_00032-contigs	743631	28.777	5303	1.01387
	974	95.03	1	Bacteria	ORAL_P-A-M_Bin_00041-contigs	565588	22.3022	ORAL_P-D-F_Bin_00032-contigs	743631	28.777	4188	0.740468
	975	97.0459	1	Bacteria	ORAL_P-B-F_Bin_00038-contigs	1800373	61.1511	ORAL_P-A-F_Bin_00073-contigs	614515	7.1942	5985	0.973939
	976	99.2802	1	Bacteria	ORAL_P-B-M_MAG_00025-contigs	1612227	75.5396	ORAL_P-B-F_Bin_00038-contigs	1800373	61.1511	22533	1.39763
	977	99.9416	1	Bacteria	ORAL_T-C-F_Bin_00014-contigs	785066	55.3957	ORAL_T-C-M_Bin_00046-contigs	692054	30.9353	4989	0.720898
	978	98.9654	1	Bacteria	ORAL_P-A-M_Bin_00025-contigs	1753429	61.8705	ORAL_P-A-F_Bin_00048-contigs	581171	33.813	379863	65.3617
	979	93.98	1	Bacteria	ORAL_P-C-M_Bin_00079-contigs	734291	21.5828	ORAL_P-A-F_Bin_00048-contigs	581171	33.813	4564	0.785311
	980	98.6876	1	Bacteria	ORAL_P-D-F_MAG_00016-contigs	1760486	69.7842	ORAL_P-A-F_Bin_00048-contigs	581171	33.813	341674	58.7906
	981	99.2391	1	Bacteria	ORAL_P-A-F_MAG_00008-contigs	3012827	92.0863	ORAL_P-C-M_Bin_00090-contigs	843018	12.2302	669381	79.4029
	982	99.314	1	Bacteria	ORAL_P-A-M_MAG_00019-contigs	2662221	70.5036	ORAL_P-C-M_Bin_00090-contigs	843018	12.2302	647105	76.7605
	983	99.3072	1	Bacteria	ORAL_P-C-M_Bin_00034-contigs	1636303	67.6259	ORAL_P-B-M_MAG_00026-contigs	1914187	85.6115	1320203	80.6821
	984	97.2502	1	Bacteria	ORAL_P-B-M_MAG_00026-contigs	1914187	85.6115	ORAL_P-D-F_MAG_00016-contigs	1760486	69.7842	8838	0.50202
	985	98.6777	1	Bacteria	ORAL_P-C-M_MAG_00025-contigs	1990794	76.259	ORAL_P-A-F_MAG_00022-contigs	1963702	72.6619	1336328	68.0515
	986	99.32	1	Bacteria	ORAL_P-A-M_Bin_00032-contigs	975604	41.0072	ORAL_P-C-M_MAG_00025-contigs	1990794	76.259	2641	0.270704
	987	98.2041	1	Bacteria	ORAL_P-B-M_MAG_00006-contigs	2228873	92.8057	ORAL_P-C-M_MAG_00025-contigs	1990794	76.259	1481269	74.4059
	988	98.1845	1	Bacteria	ORAL_P-C-M_MAG_00025-contigs	1990794	76.259	ORAL_P-C-F_MAG_00001-contigs	2125821	96.4029	1426616	71.6607
	989	98.5162	1	Bacteria	ORAL_P-D-F_MAG_00013-contigs	1700257	76.259	ORAL_P-C-M_MAG_00025-contigs	1990794	76.259	772673	45.4445
	990	98.6755	1	Bacteria	ORAL_P-B-F_Bin_00045-contigs	1769519	66.1871	ORAL_P-C-M_MAG_00025-contigs	1990794	76.259	1035403	58.5132
	991	98.7	1	Bacteria	ORAL_T-A-F_MAG_00006-contigs	2667589	94.2446	ORAL_T-C-F_Bin_00013-contigs	1588157	69.0647	4151	0.261372
	992	99.7838	1	Bacteria	ORAL_T-A-M_Bin_00015-contigs	620523	37.4101	ORAL_T-C-F_Bin_00013-contigs	1588157	69.0647	5650	0.910522
	993	98.2106	1	Bacteria	ORAL_T-C-F_Bin_00013-contigs	1588157	69.0647	ORAL_T-A-M_MAG_00003-contigs	2309046	94.9641	717933	45.2054
	994	99.82	1	Bacteria	ORAL_T-B-M_MAG_00005-contigs	2594954	95.6835	ORAL_T-C-F_Bin_00013-contigs	1588157	69.0647	3425	0.215659
	995	99.7728	1	Bacteria	ORAL_T-C-F_Bin_00013-contigs	1588157	69.0647	ORAL_T-C-M_MAG_00004-contigs	2229145	89.9281	1522571	95.8703
	996	98.3336	1	Bacteria	ORAL_T-C-F_Bin_00013-contigs	1588157	69.0647	ORAL_T-D-F_MAG_00002-contigs	2392235	97.8418	673913	42.4337
	997	97.5296	1	Bacteria	ORAL_P-A-M_Bin_00060-contigs	548349	16.5468	ORAL_T-C-M_Bin_00033-contigs	1599828	48.2014	29993	5.46969
	998	97.708	1	Bacteria	ORAL_P-B-F_Bin_00069-contigs	1264762	48.9209	ORAL_T-C-M_Bin_00033-contigs	1599828	48.2014	91997	7.27386
	999	91.3206	1	Bacteria	ORAL_P-B-M_MAG_00033-contigs	2213955	67.6259	ORAL_T-C-M_Bin_00033-contigs	1599828	48.2014	12423	0.776521
	1000	97.31	1	Bacteria	ORAL_P-B-M_MAG_00034-contigs	1752907	69.7842	ORAL_T-C-M_Bin_00033-contigs	1599828	48.2014	2896	0.181019
	1001	99.35	1	Bacteria	ORAL_P-B-F_Bin_00050-contigs	1780276	64.0288	ORAL_T-C-M_Bin_00033-contigs	1599828	48.2014	927	0.0579437
	1002	97.5859	1	Bacteria	ORAL_P-B-M_Bin_00044-contigs	897459	17.9856	ORAL_T-C-M_Bin_00033-contigs	1599828	48.2014	36145	4.02748
	1003	99.844	1	Bacteria	ORAL_P-C-M_Bin_00067-contigs	1246098	30.9352	ORAL_T-C-M_Bin_00033-contigs	1599828	48.2014	899361	72.1742
	1004	98.3	1	Bacteria	ORAL_T-B-M_Bin_00022-contigs	1726915	58.9928	ORAL_T-C-M_Bin_00033-contigs	1599828	48.2014	2535	0.158455
	1005	96.07	1	Bacteria	ORAL_P-A-F_MAG_00004-contigs	1484277	94.964	ORAL_T-B-M_Bin_00030-contigs	845775	33.8129	3074	0.363454
	1006	99.4222	1	Bacteria	ORAL_T-A-M_Bin_00023-contigs	594880	37.4101	ORAL_T-B-M_Bin_00030-contigs	845775	33.8129	164392	27.6345
	1007	98.5233	1	Bacteria	ORAL_T-B-M_Bin_00030-contigs	845775	33.8129	ORAL_T-B-F_Bin_00013-contigs	1690993	65.4677	156689	18.5261
	1008	99.96	1	Bacteria	ORAL_T-B-M_Bin_00030-contigs	845775	33.8129	ORAL_T-B-F_Bin_00015-contigs	1769690	56.1152	2635	0.311549
	1009	97.47	1	Bacteria	ORAL_T-C-F_Bin_00028-contigs	2016322	60.4316	ORAL_T-B-M_Bin_00030-contigs	845775	33.8129	1976	0.233632
	1010	99.4102	1	Bacteria	ORAL_T-B-M_Bin_00030-contigs	845775	33.8129	ORAL_T-C-F_Bin_00043-contigs	523703	28.0576	155582	29.7081
	1011	99.1223	1	Bacteria	ORAL_T-B-M_Bin_00030-contigs	845775	33.8129	ORAL_T-D-F_MAG_00011-contigs	1068680	83.4533	207978	24.5902
	1012	98.7141	1	Bacteria	ORAL_T-A-M_Bin_00035-contigs	523718	16.5468	ORAL_P-A-F_Bin_00038-contigs	1346615	41.7266	5056	0.965405
	1013	99.0542	1	Bacteria	ORAL_P-A-F_Bin_00069-contigs	853253	12.2303	ORAL_T-A-M_Bin_00035-contigs	523718	16.5468	10231	1.95353
	1014	99.6658	1	Bacteria	ORAL_T-A-M_Bin_00035-contigs	523718	16.5468	ORAL_P-A-M_Bin_00034-contigs	875719	38.1295	248630	47.474
	1015	99.21	1	Bacteria	ORAL_P-C-M_MAG_00020-contigs	1885456	71.223	ORAL_T-A-M_Bin_00035-contigs	523718	16.5468	1522	0.290614
	1016	98.499	1	Bacteria	ORAL_T-A-M_Bin_00035-contigs	523718	16.5468	ORAL_T-A-F_MAG_00005-contigs	2241912	97.1223	124899	23.8485
	1017	99.1426	1	Bacteria	ORAL_T-B-F_Bin_00018-contigs	769716	46.0432	ORAL_T-A-M_Bin_00035-contigs	523718	16.5468	18434	3.51983
	1018	98.7915	1	Bacteria	ORAL_T-A-M_Bin_00035-contigs	523718	16.5468	ORAL_T-C-F_MAG_00024-contigs	1802914	70.5036	99911	19.0773
	1019	98.5137	1	Bacteria	ORAL_P-B-F_MAG_00011-contigs	1939326	88.4893	ORAL_P-A-F_MAG_00003-contigs	2421969	95.6835	1496529	77.1675
	1020	94.8783	1	Bacteria	ORAL_P-B-M_MAG_00017-contigs	1934873	78.4172	ORAL_P-A-F_MAG_00003-contigs	2421969	95.6835	7370	0.380904
	1021	98.8904	1	Bacteria	ORAL_P-B-M_MAG_00023-contigs	2208095	74.8201	ORAL_P-A-F_MAG_00003-contigs	2421969	95.6835	1515026	68.6124
	1022	99.0332	1	Bacteria	ORAL_P-C-F_Bin_00037-contigs	1082351	36.6906	ORAL_P-A-F_MAG_00003-contigs	2421969	95.6835	13911	1.28526
	1023	98.5253	1	Bacteria	ORAL_P-C-M_Bin_00036-contigs	2388828	66.1871	ORAL_P-A-F_MAG_00003-contigs	2421969	95.6835	1753728	73.4137
	1024	98.7281	1	Bacteria	ORAL_P-D-F_MAG_00001-contigs	2369739	90.6475	ORAL_P-A-F_MAG_00003-contigs	2421969	95.6835	1948244	82.2134
	1025	98.9339	1	Bacteria	ORAL_T-A-F_MAG_00006-contigs	2667589	94.2446	ORAL_P-A-F_MAG_00003-contigs	2421969	95.6835	5794	0.239227
	1026	99.88	1	Bacteria	ORAL_T-A-M_Bin_00014-contigs	1758211	56.8345	ORAL_P-A-F_MAG_00003-contigs	2421969	95.6835	2499	0.142133
	1027	99	1	Bacteria	ORAL_T-B-F_Bin_00020-contigs	783054	32.3741	ORAL_P-A-F_MAG_00003-contigs	2421969	95.6835	2807	0.358468
	1028	98.6119	1	Bacteria	ORAL_T-B-F_Bin_00027-contigs	952767	27.3382	ORAL_P-A-F_MAG_00003-contigs	2421969	95.6835	330201	34.6571
	1029	94.4278	1	Bacteria	ORAL_T-B-M_MAG_00005-contigs	2594954	95.6835	ORAL_P-A-F_MAG_00003-contigs	2421969	95.6835	7393	0.305248
	1030	97.81	1	Bacteria	ORAL_T-C-F_MAG_00006-contigs	2607471	94.964	ORAL_P-A-F_MAG_00003-contigs	2421969	95.6835	5940	0.245255
	1031	89.78	1	Bacteria	ORAL_T-D-F_MAG_00007-contigs	2765124	84.8921	ORAL_P-A-F_MAG_00003-contigs	2421969	95.6835	4104	0.169449
	1032	90.06	1	Bacteria	ORAL_P-A-F_MAG_00003-contigs	2421969	95.6835	ORAL_T-B-F_Bin_00024-contigs	1437905	23.0216	3132	0.217817
	1033	98.1437	1	Bacteria	ORAL_T-C-M_MAG_00005-contigs	2668647	93.5252	ORAL_P-A-F_MAG_00003-contigs	2421969	95.6835	9412	0.388609
	1034	98.761	1	Bacteria	ORAL_P-A-F_Bin_00030-contigs	1685164	61.8706	ORAL_P-B-F_MAG_00006-contigs	1917975	93.5252	707352	41.9753
	1035	99.08	1	Bacteria	ORAL_P-A-F_Bin_00031-contigs	1656889	55.3957	ORAL_P-B-F_MAG_00006-contigs	1917975	93.5252	976	0.0589056
	1036	98.0435	1	Bacteria	ORAL_P-A-M_Bin_00029-contigs	1699907	56.1151	ORAL_P-D-F_Bin_00026-contigs	1278022	36.6907	584982	45.7725
	1037	98.2223	1	Bacteria	ORAL_P-D-F_Bin_00026-contigs	1278022	36.6907	ORAL_P-B-M_MAG_00034-contigs	1752907	69.7842	634275	49.6294
	1038	96.82	1	Bacteria	ORAL_T-B-F_Bin_00035-contigs	736543	13.6691	ORAL_P-D-F_Bin_00026-contigs	1278022	36.6907	8139	1.10503
	1039	99.7434	1	Bacteria	ORAL_T-D-F_Bin_00028-contigs	1084715	17.2662	ORAL_P-D-F_Bin_00026-contigs	1278022	36.6907	652996	60.1998
	1040	98.2366	1	Bacteria	ORAL_P-D-F_Bin_00026-contigs	1278022	36.6907	ORAL_P-B-F_Bin_00050-contigs	1780276	64.0288	664610	52.003
	1041	98.25	1	Bacteria	ORAL_P-D-F_Bin_00026-contigs	1278022	36.6907	ORAL_T-B-M_Bin_00022-contigs	1726915	58.9928	640624	50.1262
	1042	99.9273	1	Bacteria	ORAL_P-A-M_MAG_00022-contigs	2103018	68.3453	ORAL_P-A-F_Bin_00029-contigs	2246437	64.7482	2056255	97.7764
	1043	97.25	1	Bacteria	ORAL_P-B-M_MAG_00007-contigs	2662377	96.4029	ORAL_P-A-F_Bin_00029-contigs	2246437	64.7482	4293	0.191103
	1044	99.3921	1	Bacteria	ORAL_P-C-M_Bin_00055-contigs	1855875	44.6044	ORAL_P-A-F_Bin_00029-contigs	2246437	64.7482	1492597	80.4255
	1045	99.02	1	Bacteria	ORAL_P-D-F_Bin_00018-contigs	1291126	41.0072	ORAL_P-A-F_Bin_00029-contigs	2246437	64.7482	1226	0.0949559
	1046	92.52	1	Bacteria	ORAL_P-D-F_Bin_00019-contigs	2108932	64.0288	ORAL_P-A-F_Bin_00029-contigs	2246437	64.7482	2660	0.12613
	1047	97.5331	1	Bacteria	ORAL_T-C-M_Bin_00072-contigs	617361	17.2662	ORAL_P-A-F_Bin_00029-contigs	2246437	64.7482	5997	0.971393
	1048	99.84	1	Bacteria	ORAL_T-D-F_Bin_00041-contigs	654234	8.6331	ORAL_P-A-F_Bin_00029-contigs	2246437	64.7482	5641	0.86223
	1049	98.6117	1	Bacteria	ORAL_P-A-F_Bin_00054-contigs	696293	24.4604	ORAL_P-B-M_MAG_00032-contigs	2420280	74.8202	90536	13.0026
	1050	98.31	1	Bacteria	ORAL_P-A-M_Bin_00050-contigs	517978	17.9856	ORAL_P-B-M_MAG_00032-contigs	2420280	74.8202	6699	1.2933
	1051	100	1	Bacteria	ORAL_P-B-F_Bin_00081-contigs	937233	26.6187	ORAL_P-B-M_MAG_00032-contigs	2420280	74.8202	6073	0.647971
	1052	97.9755	1	Bacteria	ORAL_P-B-M_MAG_00032-contigs	2420280	74.8202	ORAL_P-C-F_Bin_00033-contigs	1906340	47.4821	237431	12.4548
	1053	98.2109	1	Bacteria	ORAL_P-C-M_Bin_00056-contigs	1208822	41.0072	ORAL_P-B-M_MAG_00032-contigs	2420280	74.8202	161946	13.397
	1054	99.1734	1	Bacteria	ORAL_P-C-M_Bin_00060-contigs	588189	22.3022	ORAL_P-B-M_MAG_00032-contigs	2420280	74.8202	7728	1.31386
	1055	98.1609	1	Bacteria	ORAL_P-D-F_Bin_00025-contigs	1492591	40.2878	ORAL_P-B-M_MAG_00032-contigs	2420280	74.8202	117119	7.84669
	1056	99.1503	1	Bacteria	ORAL_P-B-F_Bin_00076-contigs	909469	37.4101	ORAL_T-A-M_Bin_00021-contigs	1593627	60.4317	6220	0.683916
	1057	98.7209	1	Bacteria	ORAL_P-C-F_Bin_00014-contigs	1134918	56.8345	ORAL_T-A-M_Bin_00021-contigs	1593627	60.4317	353563	31.1532
[truncated: 2,238 more rows]

## Sheet: (e) REDUNDANT-MAGs-GROUPs-99_8
	item	redundancy_group_name	representative_genome	replicates
[truncated: 123 more rows]
