# Supplementary material for: Functional and genetic markers of niche partitioning among enigmatic members of the human oral microbiome
Source: Genome Biol. 2020 Dec 16;21:292. doi: 10.1186/s13059-020-02195-w (PMC7739484; doi:10.1186/s13059-020-02195-w)
Supplement: Supplementary file 5 — Additional file 5. Table S4. Taxonomic annotation of metagenomes. Taxonomic annotation of short reads using KrakenUniq for each taxonomic level: (a) Domain. (b) Phylum. (c) Class. (d) Order. (e) Family. (f) Genus. (g) Species. (h) Relative abundance estimations for the 16 most abundant genera in our metagenomes based on KrakenUniq counts, in addition to relative abundance estimations for TM7 and the collection of reads not assigned any genus affiliation. [file 13059_2020_2195_MOESM5_ESM.xlsx]

## Sheet: (a) KrakenUniq-DOMAIN
	Domain	P_A_F_01	P_A_F_02	P_A_F_03	P_A_F_04	P_A_F_05	P_A_M_01	P_A_M_02	P_A_M_03	P_A_M_04	P_A_M_05	P_B_F_01	P_B_F_02	P_B_F_03	P_B_F_04	P_B_F_05	P_B_M_01	P_B_M_02	P_B_M_03	P_B_M_04	P_B_M_05	P_C_F_01	P_C_F_02	P_C_F_03	P_C_F_04	P_C_M_01	P_C_M_02	P_C_M_03	P_C_M_04	P_C_M_05	P_C_M_06	P_D_F_01	P_D_F_02	P_D_F_03	P_D_F_04	P_D_F_05	T_A_F_01	T_A_F_02	T_A_F_03	T_A_F_04	T_A_F_05	T_A_M_01	T_A_M_02	T_A_M_03	T_A_M_04	T_A_M_05	T_B_F_01	T_B_F_02	T_B_F_03
	Archaea	0.00161161	0.00151199	0.00215538	0.00126871	0.00196459	0.00171062	0.00077617	0.000388994	0.00146394	0.000745318	0.000804297	0.00209564	0.00509973	0.00177325	0.000863283	0.0010424	0.00105454	0.00490222	0.000903104	0.000810498	0.000733859	0.000925479	0.000429177	0.00142801	0.000405861	0.0007063	0.000680641	0.000360364	0.000368938	0.000673857	0.00249749	0.00043916	0.000758946	0.00143035	0.00136918	0.00109409	0.00701765	0.00389967	0.00484611	0.000922772	0.000304211	0.000207459	0.000529942	0.000518367	0.000381885	0.00134183	0.00242323	0.00163821
	Bacteria	0.995569	0.995461	0.993658	0.996149	0.994139	0.995541	0.997139	0.998914	0.994217	0.997206	0.997655	0.992527	0.979685	0.993258	0.996411	0.996072	0.996261	0.982934	0.997052	0.996531	0.998058	0.995542	0.998635	0.994271	0.999041	0.998485	0.998544	0.998977	0.998834	0.998177	0.993168	0.999048	0.997915	0.994625	0.994922	0.996759	0.979469	0.98834	0.985165	0.997332	0.999228	0.999524	0.998568	0.998629	0.999009	0.99509	0.990924	0.993824
	Viruses	0.0028196	0.00302744	0.00418621	0.00258187	0.0038966	0.00274812	0.00208501	0.0006974	0.00431934	0.00204863	0.00154073	0.00537731	0.0152151	0.00496918	0.002726	0.00288583	0.00268444	0.0121643	0.00204486	0.00265821	0.00120857	0.00353275	0.000935488	0.00430095	0.000552718	0.000808469	0.000775801	0.000663008	0.000797536	0.00114926	0.00433456	0.000512865	0.00132631	0.00394499	0.0037085	0.00214676	0.013513	0.00776021	0.0099888	0.00174532	0.000467583	0.000268419	0.000901646	0.000852908	0.000609442	0.00356785	0.0066529	0.00453762
[truncated: 23 more columns]

## Sheet: (b) KrakenUniq-PHYLUM
	Phylum	P_A_F_01	P_A_F_02	P_A_F_03	P_A_F_04	P_A_F_05	P_A_M_01	P_A_M_02	P_A_M_03	P_A_M_04	P_A_M_05	P_B_F_01	P_B_F_02	P_B_F_03	P_B_F_04	P_B_F_05	P_B_M_01	P_B_M_02	P_B_M_03	P_B_M_04	P_B_M_05	P_C_F_01	P_C_F_02	P_C_F_03	P_C_F_04	P_C_M_01	P_C_M_02	P_C_M_03	P_C_M_04	P_C_M_05	P_C_M_06	P_D_F_01	P_D_F_02	P_D_F_03	P_D_F_04	P_D_F_05	T_A_F_01	T_A_F_02	T_A_F_03	T_A_F_04	T_A_F_05	T_A_M_01	T_A_M_02	T_A_M_03	T_A_M_04	T_A_M_05	T_B_F_01	T_B_F_02	T_B_F_03
	Acidobacteria	1.44151e-06	6.03419e-06	0	4.84859e-06	1.41643e-06	0	2.07532e-06	0	3.34487e-06	3.98566e-06	2.38776e-05	0	0	1.27024e-06	4.03403e-06	9.73299e-06	4.88969e-06	0	0	0	7.92504e-06	2.68514e-06	6.59259e-07	2.25417e-06	2.58113e-05	0.000105723	0.000105644	2.38207e-05	4.45743e-05	8.20271e-05	1.1627e-06	6.14209e-06	0	1.92251e-06	0	2.03126e-05	6.00312e-06	1.95636e-05	1.43972e-05	5.33737e-06	2.09568e-05	1.96644e-05	1.86162e-05	7.42155e-06	3.63123e-06	1.09836e-05	3.21241e-06	1.12206e-06
	Actinobacteria	0.136387	0.10658	0.166922	0.131865	0.143459	0.118273	0.0639351	0.0517688	0.0887772	0.0538712	0.154593	0.17088	0.127932	0.122189	0.0969852	0.224295	0.366676	0.0733898	0.253687	0.0648591	0.250622	0.1687	0.171729	0.426099	0.26936	0.362548	0.274696	0.216221	0.163751	0.33218	0.17348	0.282487	0.237182	0.167479	0.186319	0.102018	0.0475507	0.0253435	0.0389791	0.037731	0.0477523	0.0462241	0.0375092	0.0651293	0.0678005	0.0332081	0.0345698	0.0516171
	Adenoviridae	1.44151e-06	5.17216e-06	1.06761e-05	4.84859e-06	2.83286e-06	4.38996e-06	4.15064e-06	3.09955e-06	5.57478e-06	2.98924e-06	3.14178e-06	1.08102e-05	6.23572e-05	2.15941e-05	9.07657e-06	1.26529e-05	8.14948e-06	1.30378e-05	1.08927e-05	1.6522e-05	6.34003e-06	1.07406e-05	3.29629e-06	1.23979e-05	3.56018e-06	6.21899e-06	1.61289e-06	1.83236e-06	2.05727e-06	2.64603e-06	5.81352e-06	0	0	9.61254e-06	8.86776e-06	1.99143e-06	2.40125e-05	1.08686e-05	2.01561e-05	5.33737e-06	4.50683e-07	9.83219e-07	1.86162e-06	1.14178e-06	0	9.15303e-06	6.42482e-06	8.9765e-06
	Anelloviridae	0	0	0	0	0	0	0	0	0	0	0	0	0	0	0	0	0	0	0	0	0	0	0	0	0	0	0	0	0	0	0	0	0	0	0	0	0	0	0	0	0	0	0	0	0	0	0	0
	Aquificae	1.44151e-06	7.75824e-06	1.18623e-06	0	0	5.85328e-06	0	6.19911e-06	0	3.98566e-06	7.54028e-06	0	2.71118e-06	1.52429e-05	1.41191e-05	8.7597e-06	1.6299e-06	0	0	1.83578e-06	6.34003e-06	7.16038e-06	0	1.12708e-06	9.7905e-06	6.21899e-06	8.06446e-06	7.63483e-06	5.48606e-06	5.29207e-06	2.32541e-06	0	3.6842e-06	0	0	5.576e-06	0	6.52119e-06	1.15178e-05	5.93041e-06	2.47876e-06	0	1.86162e-06	3.42533e-06	1.81562e-06	2.74591e-06	6.42482e-06	2.24412e-06
	Ascoviridae	0	0	0	0	0	0	0	0	0	0	0	1.54432e-06	0	1.27024e-06	0	0	0	0	0	0	0	0	0	0	0	0	0	0	6.85758e-07	8.82012e-07	0	0	0	0	0	3.98286e-07	0	0	0	0	0	0	0	0	0	9.15303e-07	0	0
	Bacteroidetes	0.185223	0.233965	0.0571396	0.0515688	0.0397903	0.1231	0.15053	0.171901	0.128999	0.12985	0.247373	0.203759	0.0901847	0.193482	0.0793121	0.316894	0.184082	0.00595828	0.0687577	0.0122722	0.0690128	0.0489627	0.0392299	0.0173841	0.105993	0.0994364	0.112977	0.0778737	0.0597295	0.0812227	0.0626663	0.0412656	0.0476736	0.0945335	0.10224	0.355018	0.210962	0.200311	0.217847	0.263372	0.45094	0.3506	0.490576	0.352196	0.330965	0.31486	0.359597	0.210714
	Baculoviridae	8.64907e-06	1.72405e-05	1.89797e-05	1.05053e-05	1.84136e-05	1.02432e-05	1.45272e-05	1.54978e-06	2.22991e-05	1.29534e-05	5.65521e-06	2.9342e-05	7.04907e-05	3.42965e-05	2.31957e-05	2.53058e-05	1.46691e-05	9.12647e-05	2.07952e-05	1.92757e-05	8.71755e-06	2.77465e-05	5.93333e-06	2.81771e-05	3.56018e-06	3.55371e-06	4.03223e-06	2.44314e-06	4.11455e-06	5.29207e-06	2.20914e-05	0	3.6842e-06	3.07601e-05	1.77355e-05	1.23469e-05	0.000126066	8.26017e-05	7.7745e-05	1.30469e-05	3.8308e-06	0	6.20541e-06	3.99622e-06	1.81562e-06	2.47132e-05	4.39029e-05	2.46854e-05
	Bromoviridae	1.44151e-06	8.62027e-07	3.55869e-06	2.42429e-06	2.83286e-06	4.38996e-06	1.38355e-06	0	1.11496e-06	0	6.28357e-07	4.63295e-06	5.42236e-06	0	1.00851e-06	0	3.25979e-06	1.30378e-05	9.90246e-07	2.75367e-06	0	1.7901e-06	6.59259e-07	1.12708e-06	0	0	0	0	0	0	6.97623e-06	0	0	1.92251e-06	0	3.98286e-07	6.00312e-06	8.69491e-06	2.87945e-06	5.93041e-07	2.25341e-07	0	6.20541e-07	0	1.21041e-06	1.83061e-06	6.42482e-06	2.24412e-06
	Bunyavirales	4.32454e-06	5.17216e-06	2.49109e-05	4.84859e-06	5.66571e-06	7.31661e-06	8.99305e-06	0	8.91964e-06	3.98566e-06	3.77014e-06	1.08102e-05	5.69348e-05	1.14322e-05	5.04254e-06	8.7597e-06	8.14948e-06	0	3.96098e-06	1.83578e-06	1.58501e-06	5.37029e-06	1.31852e-06	4.50833e-06	0	8.88428e-07	1.61289e-06	1.83236e-06	2.05727e-06	0	1.27897e-05	3.07105e-06	3.6842e-06	7.69003e-06	2.12826e-05	5.576e-06	2.40125e-05	1.52161e-05	1.15178e-05	2.37216e-06	1.80273e-06	0	4.96433e-06	3.42533e-06	1.21041e-06	1.55602e-05	2.14161e-05	5.61031e-06
	Candidatus_Saccharibacteria	1.44151e-06	9.48229e-06	2.37246e-06	1.45458e-05	2.83286e-06	1.75599e-05	9.68483e-06	9.29866e-06	1.78393e-05	1.49462e-05	4.52417e-05	1.54432e-05	0	1.27024e-05	2.01702e-06	1.9466e-05	2.11887e-05	0	0	9.17891e-07	5.15128e-05	3.31168e-05	2.76889e-05	5.41e-05	9.34548e-05	8.26238e-05	0.000144354	5.25276e-05	4.45743e-05	0.000117308	1.1627e-06	0	1.47368e-05	3.84502e-06	5.32066e-06	3.10663e-05	8.40437e-05	2.82585e-05	3.45534e-05	1.18608e-05	7.3912e-05	0.000131751	5.95719e-05	3.36824e-05	1.87614e-05	2.1052e-05	2.46285e-05	4.48825e-06
	Caudovirales	4.03623e-05	6.03419e-05	6.64289e-05	4.9294e-05	6.65721e-05	2.34131e-05	6.98691e-05	2.63462e-05	8.58516e-05	3.78638e-05	1.7594e-05	3.24306e-05	3.25342e-05	2.28643e-05	3.22722e-05	1.84927e-05	3.25979e-06	2.60756e-05	8.91221e-06	9.17891e-06	2.61526e-05	3.04316e-05	3.62592e-05	0.000105946	2.75914e-05	2.39875e-05	1.77418e-05	4.94737e-05	3.22306e-05	5.20387e-05	6.74368e-05	1.22842e-05	1.8421e-05	4.22952e-05	3.1924e-05	4.42097e-05	5.40281e-05	5.86907e-05	5.47095e-05	6.64206e-05	1.30698e-05	1.17986e-05	1.55135e-05	1.99811e-05	2.23926e-05	2.65438e-05	2.67701e-05	3.5906e-05
	Chlamydiae	1.29736e-05	1.03443e-05	1.77935e-05	1.13134e-05	1.983e-05	2.63398e-05	5.53419e-06	7.74889e-06	6.68973e-06	7.97132e-06	4.46133e-05	1.85318e-05	8.13354e-06	3.93774e-05	2.01702e-05	1.75194e-05	1.6299e-05	0.000247718	2.27757e-05	9.17891e-06	2.13976e-05	1.34257e-05	6.59259e-06	6.7625e-06	8.27742e-05	4.3533e-05	6.53222e-05	4.85575e-05	3.49736e-05	4.41006e-05	4.65082e-06	3.07105e-06	0	5.76752e-06	3.54711e-06	3.54474e-05	3.00156e-05	3.69534e-05	6.04684e-05	2.49077e-05	9.239e-06	6.88254e-06	1.11697e-05	8.56333e-06	7.86767e-06	2.65438e-05	2.89117e-05	2.24412e-05
	Chlorobi	7.20756e-06	5.17216e-06	0	2.42429e-06	4.24929e-06	8.77993e-06	9.68483e-06	3.09955e-06	6.68973e-06	0	3.14178e-05	6.17726e-06	8.13354e-06	6.3512e-06	3.02552e-06	9.73299e-07	3.25979e-06	0	6.93172e-06	1.83578e-06	1.10951e-05	1.7901e-05	5.93333e-06	6.7625e-06	8.01041e-06	2.75413e-05	8.06446e-06	9.77258e-06	2.74303e-06	1.23482e-05	0	0	0	1.92251e-06	0	0	0	0	0	5.93041e-07	4.50683e-07	1.96644e-06	1.24108e-06	1.14178e-06	6.05205e-07	2.74591e-06	0	2.24412e-06
	Chloroflexi	3.89208e-05	2.67228e-05	2.72833e-05	1.77782e-05	2.69121e-05	2.34131e-05	1.38355e-05	7.74889e-06	2.22991e-05	1.29534e-05	0.000103679	2.00761e-05	1.89783e-05	3.30262e-05	2.92467e-05	4.67184e-05	7.66051e-05	1.30378e-05	1.1883e-05	1.56041e-05	8.6383e-05	5.19128e-05	3.69185e-05	2.705e-05	0.000108586	7.01858e-05	5.64512e-05	6.84081e-05	4.93746e-05	6.08588e-05	1.04643e-05	3.07105e-05	7.36841e-06	4.80627e-05	6.7395e-05	9.16058e-06	6.00312e-06	1.52161e-05	8.63834e-06	5.33737e-06	9.239e-06	1.08154e-05	5.58487e-06	1.14178e-05	9.68328e-06	1.09836e-05	8.56642e-06	7.85444e-06
	Crenarchaeota	1.44151e-06	0	2.37246e-06	1.6162e-06	0	0	0	0	0	9.96415e-07	4.3985e-06	0	0	0	1.00851e-06	0	0	0	0	0	4.75503e-06	3.58019e-06	6.59259e-07	2.25417e-06	8.90046e-07	0	0	3.05393e-07	6.85758e-07	0	1.1627e-06	0	0	0	0	6.77086e-06	6.00312e-06	1.08686e-05	8.63834e-06	5.93041e-07	2.25341e-07	0	6.20541e-07	0	1.21041e-06	0	3.21241e-06	1.12206e-06
	Cyanobacteria	0.000347404	0.000303433	0.000259785	0.000211722	0.000143059	0.000261934	0.000150115	0.000133281	0.000187312	0.000123555	0.000554839	0.000423142	0.000382276	0.000205779	0.000146234	0.000427278	0.000502008	0.000221643	0.00044165	7.25134e-05	0.000763182	0.000497646	0.000317103	0.000673996	0.000414761	0.000827126	0.000697576	0.000410143	0.00036688	0.000739126	0.000179056	0.000119771	0.00011421	0.000224933	0.000147205	0.000115503	0.000246128	0.000219547	0.000152611	4.2699e-05	7.18839e-05	6.88254e-05	8.3773e-05	8.33497e-05	9.01756e-05	0.000148279	0.000142417	8.41547e-05
	Deferribacteres	0	8.62027e-07	0	0	0	0	0	0	0	0	0	0	0	0	0	0	0	0	0	0	0	0	0	0	0	0	0	3.05393e-07	0	0	0	0	0	0	0	0	0	0	0	0	2.25341e-07	0	0	0	0	0	0	0
	Deinococcus-Thermus	0.000292627	0.00019999	0.000225384	0.000206873	0.000233711	0.000196085	0.00012106	0.000150328	9.81161e-05	8.46953e-05	0.000502686	0.000299597	0.000124714	0.000181644	0.000178506	0.000451611	0.000601432	7.82269e-05	0.000634748	0.000145027	0.000354249	0.000335643	0.000214259	0.000338125	0.000574969	0.000884874	0.000713705	0.000337154	0.000284589	0.000625346	0.000180219	0.00032246	0.000235789	0.000203786	0.000202185	1.55332e-05	6.00312e-06	6.52119e-06	5.75889e-06	6.52345e-06	1.57739e-05	1.47483e-05	1.42724e-05	1.5414e-05	2.17874e-05	1.09836e-05	1.0708e-05	6.73237e-06
	Dictyoglomi	2.88302e-06	8.62027e-07	1.18623e-06	0	0	0	6.91773e-07	0	2.22991e-06	0	6.28357e-06	0	0	2.54048e-06	0	0	1.6299e-06	0	9.90246e-07	9.17891e-07	3.17002e-06	0	1.97778e-06	1.12708e-06	3.56018e-06	5.33057e-06	4.83868e-06	6.10786e-06	2.05727e-06	4.41006e-06	1.1627e-06	0	0	5.76752e-06	1.77355e-06	0	0	0	0	0	0	0	0	5.70889e-07	6.05205e-07	9.15303e-07	0	0
	Elusimicrobia	0	2.58608e-06	0	1.6162e-06	1.41643e-06	0	0	3.09955e-06	1.11496e-06	9.96415e-07	8.16864e-06	1.54432e-06	8.13354e-06	5.08096e-06	1.00851e-06	0	1.6299e-06	0	0	0	2.37751e-06	1.7901e-06	6.59259e-07	2.25417e-06	8.27742e-05	4.08677e-05	7.25802e-05	5.37492e-05	3.01733e-05	3.35164e-05	2.32541e-06	3.07105e-06	0	1.92251e-06	1.77355e-06	0	6.00312e-06	4.34746e-06	2.87945e-06	5.93041e-07	9.46434e-06	7.86576e-06	4.34378e-06	3.99622e-06	1.21041e-05	3.66121e-06	0	0
	Euryarchaeota	0.00161017	0.00150941	0.00215064	0.00126548	0.00196317	0.00170916	0.000775478	0.000388994	0.00146059	0.000742329	0.000799898	0.00209255	0.00508889	0.00177198	0.000862274	0.0010424	0.00105291	0.00487614	0.000903104	0.000810498	0.000729104	0.000921004	0.000428518	0.00142463	0.000404081	0.0007063	0.000680641	0.000359753	0.000368252	0.000673857	0.00249284	0.00043916	0.000758946	0.00142266	0.00136918	0.00108533	0.00699364	0.00388228	0.00483171	0.000920993	0.000303986	0.000207459	0.000529321	0.000518367	0.000378858	0.00133909	0.00241466	0.00163484
	Fibrobacteres	3.31548e-05	3.3619e-05	1.77935e-05	1.13134e-05	5.66571e-06	2.04865e-05	1.66026e-05	4.49435e-05	1.89542e-05	7.97132e-06	7.41461e-05	3.08863e-06	2.71118e-06	2.28643e-05	8.06806e-06	6.22912e-05	4.07474e-05	0	5.94148e-06	1.83578e-06	4.67577e-05	1.9691e-05	3.95555e-05	1.91604e-05	8.09941e-05	9.41733e-05	8.38704e-05	5.46654e-05	5.41749e-05	8.73191e-05	1.1627e-05	0	7.36841e-06	1.1535e-05	7.09421e-06	1.59314e-05	8.40437e-05	6.73856e-05	2.5915e-05	2.25356e-05	2.50129e-05	4.0312e-05	2.42011e-05	2.569e-05	1.33145e-05	0.000108006	6.74606e-05	3.02957e-05
	Firmicutes	0.302958	0.28665	0.464261	0.553191	0.488681	0.151085	0.304642	0.325562	0.457127	0.556504	0.117738	0.392182	0.291734	0.231181	0.350283	0.123932	0.116443	0.578657	0.174279	0.187718	0.1988	0.117862	0.197265	0.274171	0.245036	0.196084	0.206185	0.245759	0.224438	0.184881	0.357123	0.40805	0.388993	0.311594	0.274402	0.307786	0.203146	0.157569	0.35317	0.464238	0.239418	0.154173	0.228328	0.406672	0.529414	0.15956	0.282118	0.328486
	Flaviviridae	0	0	0	0	0	0	0	0	0	0	0	1.54432e-06	5.42236e-06	2.54048e-06	1.00851e-06	1.9466e-06	1.6299e-06	0	9.90246e-07	9.17891e-07	0	0	0	1.12708e-06	0	0	8.06446e-07	0	0	8.82012e-07	0	0	0	3.84502e-06	3.54711e-06	0	0	0	0	5.93041e-07	0	0	0	0	0	9.15303e-07	1.0708e-06	4.48825e-06
	Fusobacteria	0.100561	0.137232	0.0590838	0.0478822	0.026194	0.0844585	0.176278	0.19495	0.158602	0.0914908	0.145653	0.0351702	0.0592501	0.0634307	0.0247568	0.090438	0.0282265	0.00166884	0.00459474	0.000391022	0.0378833	0.0152624	0.0175277	0.0159944	0.0426385	0.0435872	0.0456521	0.0282709	0.032686	0.0412005	0.123013	0.0635	0.133376	0.143905	0.168427	0.110304	0.304316	0.434518	0.224493	0.176936	0.209788	0.349808	0.181822	0.140153	0.0421126	0.0572037	0.0815363	0.0773527
	Gemmatimonadetes	1.44151e-06	8.62027e-07	0	2.42429e-06	0	0	1.38355e-06	4.64933e-06	0	0	2.51343e-06	3.08863e-06	0	3.81072e-06	0	4.8665e-06	1.6299e-06	0	0	1.83578e-06	4.75503e-06	8.95048e-07	4.61481e-06	1.12708e-06	8.90046e-07	0	0	9.16179e-07	6.85758e-07	2.64603e-06	2.32541e-06	1.84263e-05	7.36841e-06	9.61254e-06	3.54711e-06	0	0	6.52119e-06	0	1.77912e-06	2.25341e-07	9.83219e-07	6.20541e-07	0	0	5.49182e-06	2.14161e-06	3.36619e-06
	Herpesvirales	6.1985e-05	6.81001e-05	0.000105575	6.30316e-05	7.22379e-05	5.56062e-05	5.04995e-05	1.70476e-05	0.000131565	6.77562e-05	2.57626e-05	0.000257901	0.000409388	0.000147348	8.47147e-05	9.14902e-05	0.000112463	0.000286832	7.12977e-05	9.54607e-05	1.98126e-05	0.000115461	3.29629e-05	0.000129615	1.69109e-05	2.84297e-05	2.25805e-05	1.7102e-05	2.40015e-05	3.26344e-05	0.000125572	1.84263e-05	3.6842e-05	0.000105738	0.00010464	4.62012e-05	0.000360187	0.000249979	0.000273547	5.15946e-05	1.19431e-05	1.27819e-05	2.17189e-05	3.31115e-05	1.87614e-05	8.32926e-05	0.000288046	0.000153723
	Ignavibacteriae	0	0	0	0	0	0	0	0	0	0	0	0	0	0	0	0	0	0	9.90246e-07	0	0	0	0	1.12708e-06	0	0	0	0	0	0	0	0	0	0	0	0	0	0	0	5.93041e-07	0	0	0	0	0	0	1.0708e-06	0
	Iridoviridae	1.44151e-06	0	0	0	1.41643e-06	0	0	0	0	0	0	1.54432e-06	0	0	0	0	0	0	0	0	0	0	0	0	0	0	0	0	0	0	0	0	0	0	0	0	0	0	0	0	0	0	0	0	6.05205e-07	0	0	0
	Ligamenvirales	0	0	0	0	0	0	0	0	0	0	0	0	0	0	0	0	0	0	0	0	0	0	0	0	0	0	0	0	0	0	1.1627e-06	0	0	0	0	3.98286e-07	0	0	0	0	0	0	0	0	0	0	0	0
	Luteoviridae	0	0	0	0	0	0	0	0	0	0	0	0	0	0	0	0	0	0	0	0	0	0	0	0	0	0	0	0	0	0	0	0	0	0	0	0	0	0	0	0	0	0	0	0	0	0	0	0
	Mimiviridae	1.44151e-06	8.62027e-07	5.93116e-06	0	1.41643e-06	2.92664e-06	1.38355e-06	0	3.34487e-06	9.96415e-07	6.28357e-07	1.54432e-06	8.13354e-06	2.54048e-06	1.00851e-06	0	0	0	0	1.83578e-06	7.92504e-07	0	6.59259e-07	0	8.90046e-07	0	0	0	6.85758e-07	0	1.1627e-06	0	0	0	0	7.96572e-07	0	2.17373e-06	5.75889e-06	0	4.50683e-07	0	0	1.71267e-06	6.05205e-07	0	1.0708e-06	1.12206e-06
	Nidovirales	1.15321e-05	9.48229e-06	8.30362e-06	9.69717e-06	9.915e-06	8.77993e-06	3.45887e-06	4.64933e-06	8.91964e-06	4.98207e-06	2.51343e-06	2.16204e-05	3.25342e-05	8.89168e-06	4.03403e-06	5.8398e-06	4.88969e-06	2.60756e-05	6.93172e-06	4.58945e-06	2.37751e-06	4.47524e-06	0	3.38125e-06	0	1.77686e-06	2.41934e-06	9.16179e-07	0	0	1.62779e-05	3.07105e-06	3.6842e-06	1.92251e-06	1.24149e-05	4.77943e-06	4.8025e-05	1.95636e-05	2.87945e-05	5.93041e-06	2.25341e-06	1.96644e-06	4.34378e-06	1.14178e-06	1.21041e-06	8.23773e-06	9.63722e-06	1.57089e-05
	Nitrospirae	2.88302e-06	1.72405e-06	1.18623e-06	8.08098e-07	0	0	0	0	0	0	1.13104e-05	3.08863e-06	2.71118e-06	0	0	9.73299e-07	0	0	0	0	0	0	6.59259e-07	0	1.78009e-06	1.77686e-06	0	0	6.85758e-07	8.82012e-07	0	0	0	0	0	7.96572e-07	0	0	0	0	2.25341e-07	0	1.24108e-06	0	6.05205e-07	0	0	0
	Ortervirales	0	0	0	0	0	0	0	0	0	0	0	0	0	0	0	0	0	0	0	0	0	0	0	0	0	0	0	0	0	0	0	0	0	0	0	0	0	0	0	0	0	0	0	0	0	0	0	0
	Pandoravirus	0.000497322	0.000549973	0.000775795	0.000431524	0.000620396	0.000573622	0.000314757	0.000119333	0.000722491	0.000353727	0.00056992	0.00126943	0.0044626	0.00124483	0.000659564	0.000553807	0.000554165	0.00230769	0.000372333	0.000447931	0.000283716	0.000860141	0.000176681	0.00103917	0.000125496	0.000193677	0.00018145	0.000145062	0.000163896	0.00029812	0.000839472	7.67761e-05	0.000235789	0.000786306	0.000627838	0.000397888	0.00205907	0.0013325	0.00164416	0.000243147	7.68414e-05	4.52281e-05	0.000170028	0.000142151	9.50172e-05	0.000590371	0.00109329	0.000776467
	Partitiviridae	3.89208e-05	2.84469e-05	3.32145e-05	2.02024e-05	4.39093e-05	1.90232e-05	1.86779e-05	4.64933e-06	3.67935e-05	1.59426e-05	6.91193e-06	5.4051e-05	0.000105736	4.06477e-05	1.91616e-05	2.04393e-05	3.25979e-06	0.000104302	5.94148e-06	1.19326e-05	3.96252e-06	1.9691e-05	3.95555e-06	1.46521e-05	2.67014e-06	6.21899e-06	4.03223e-06	3.35932e-06	4.11455e-06	4.41006e-06	4.06946e-05	0	1.10526e-05	2.88376e-05	3.01504e-05	2.86766e-05	8.40437e-05	7.60805e-05	8.63834e-05	1.00817e-05	6.98558e-06	9.83219e-07	5.58487e-06	7.99244e-06	6.05205e-06	3.11203e-05	5.13985e-05	3.70281e-05
	Phycodnaviridae	1.29736e-05	1.63785e-05	1.77935e-05	8.08098e-06	1.41643e-05	2.92664e-06	1.24519e-05	4.64933e-06	3.45636e-05	7.97132e-06	5.02686e-06	3.55193e-05	6.77795e-05	2.03238e-05	1.10936e-05	1.36262e-05	1.30392e-05	7.82269e-05	2.07952e-05	1.19326e-05	7.92504e-06	1.7901e-05	5.93333e-06	1.91604e-05	3.56018e-06	7.99585e-06	4.03223e-06	3.97011e-06	6.17182e-06	4.41006e-06	2.09287e-05	0	0	1.73026e-05	8.86776e-06	1.07537e-05	9.00468e-05	4.56483e-05	5.75889e-05	8.89562e-06	2.92944e-06	9.83219e-07	8.06703e-06	6.27978e-06	2.42082e-06	2.01367e-05	4.28321e-05	2.80516e-05
	Picornavirales	1.00906e-05	2.58608e-06	5.93116e-06	1.6162e-06	2.83286e-06	5.85328e-06	2.76709e-06	1.54978e-06	5.57478e-06	0	6.28357e-07	9.26589e-06	1.08447e-05	1.27024e-06	5.04254e-06	1.9466e-06	0	1.30378e-05	2.97074e-06	1.83578e-06	2.37751e-06	3.58019e-06	0	5.63542e-06	8.90046e-07	0	0	3.05393e-07	1.37152e-06	0	5.81352e-06	0	0	3.84502e-06	0	1.59314e-06	1.20062e-05	1.08686e-05	2.87945e-06	5.93041e-07	4.50683e-07	0	0	1.14178e-06	6.05205e-07	1.83061e-06	1.0708e-05	2.24412e-06
	Planctomycetes	7.20756e-06	6.03419e-06	9.48985e-06	1.29296e-05	5.66571e-06	1.46332e-06	3.45887e-06	3.09955e-06	2.22991e-06	1.99283e-06	1.13104e-05	7.72158e-06	1.08447e-05	1.27024e-06	4.03403e-06	5.8398e-06	0	0	9.90246e-07	9.17891e-07	3.96252e-06	8.95048e-07	1.97778e-06	3.38125e-06	1.8691e-05	6.21899e-06	1.12902e-05	5.49708e-06	2.74303e-06	1.05841e-05	1.1627e-05	2.76394e-05	3.6842e-06	3.84502e-06	1.41884e-05	3.98286e-07	0	0	0	0	1.35205e-06	9.83219e-07	1.86162e-06	0	1.21041e-06	1.83061e-06	0	1.12206e-06
	Polydnaviridae	8.93737e-05	8.87887e-05	0.000105575	7.59612e-05	0.000116147	7.60927e-05	6.7102e-05	1.54978e-05	0.000153864	6.77562e-05	5.21536e-05	0.00020385	0.000544947	0.000184185	9.17742e-05	0.000127502	0.000125502	0.000365059	0.000101995	0.000114736	3.96252e-05	0.000120831	4.48296e-05	0.000155537	1.69109e-05	2.84297e-05	3.14514e-05	1.58804e-05	2.94876e-05	4.23366e-05	0.000166267	9.21314e-06	4.05263e-05	0.000134576	0.000154299	6.61155e-05	0.000498259	0.000286932	0.000382966	6.22693e-05	1.26191e-05	1.08154e-05	2.23395e-05	2.74027e-05	2.0577e-05	0.000153771	0.000243072	0.000188506
	Potyviridae	0	0	0	0	0	0	0	0	0	0	0	0	0	0	0	0	0	0	0	0	0	0	0	0	0	0	0	0	0	0	0	0	0	0	0	0	0	0	0	0	0	0	0	0	0	0	0	0
	Poxviridae	3.17133e-05	3.1033e-05	3.91456e-05	2.10105e-05	3.966e-05	3.80463e-05	2.1445e-05	7.74889e-06	4.23683e-05	1.79355e-05	1.00537e-05	3.86079e-05	0.000132848	4.06477e-05	2.42042e-05	2.53058e-05	1.79289e-05	5.21512e-05	2.07952e-05	2.11115e-05	1.74351e-05	2.68514e-05	1.71407e-05	3.83208e-05	3.56018e-06	1.06611e-05	9.67736e-06	5.19168e-06	6.85758e-06	6.17408e-06	5.92979e-05	3.07105e-06	1.10526e-05	2.11476e-05	2.30562e-05	2.31006e-05	0.000108056	9.34703e-05	0.000120937	2.19425e-05	4.50683e-06	5.89932e-06	1.24108e-05	9.70511e-06	1.63405e-05	2.56285e-05	6.85314e-05	4.48825e-05
	Proteobacteria	0.247392	0.209116	0.213939	0.187703	0.265896	0.496448	0.28937	0.245801	0.141212	0.153761	0.304996	0.161579	0.357515	0.359012	0.427703	0.214877	0.271598	0.264016	0.472921	0.716151	0.415649	0.615835	0.555037	0.227377	0.312429	0.266654	0.333703	0.411073	0.502878	0.329408	0.251095	0.184748	0.172837	0.253269	0.241482	0.106486	0.16538	0.141016	0.11356	0.0438672	0.0429352	0.0920991	0.0521409	0.0249296	0.0180073	0.413558	0.208768	0.306946
	Spirochaetes	0.000237849	0.000267228	0.000192169	0.000193135	0.000252124	0.000226815	0.00028086	0.000161177	0.00024083	0.000148466	0.00129442	0.000467928	0.000604593	0.000383612	0.000173463	0.000397106	0.000368357	0.000273794	0.000337674	0.000189086	0.00048422	0.000255089	0.000158222	0.000474502	0.000493085	0.000777374	0.000798382	0.000386322	0.000370309	0.000642104	0.000269747	0.000113629	0.000151052	0.000209553	0.000227015	0.000219057	0.000444231	0.000678203	0.00041464	0.000129283	0.000137458	0.000130768	0.000122867	0.000127879	0.000180351	0.000211435	0.000251639	0.000164943
	Synergistetes	1.44151e-06	8.62027e-07	0	0	0	0	2.76709e-06	1.54978e-06	1.11496e-06	1.99283e-06	1.25671e-05	3.08863e-06	0	5.08096e-06	0	0	0	0	0	0	0	0	0	0	5.34027e-06	8.88428e-07	8.06446e-07	2.44314e-06	2.05727e-06	8.82012e-07	0	0	0	0	0	0	0	0	0	0	2.25341e-07	0	0	0	0	0	2.14161e-06	1.12206e-06
	Tenericutes	0.00179901	0.00181198	0.00237128	0.00141983	0.00208357	0.00174867	0.00113105	0.000468033	0.00212287	0.00103229	0.00109585	0.00286625	0.00795732	0.00238424	0.00130198	0.00123804	0.0010741	0.00676662	0.000817943	0.00105099	0.000600718	0.00138106	0.000437089	0.00163089	0.000519787	0.000684089	0.000824188	0.00047794	0.000499232	0.00075853	0.00259167	0.000429946	0.000777367	0.00191097	0.00176291	0.0015561	0.00806219	0.00464961	0.0060526	0.00120684	0.000574621	0.000418851	0.000751475	0.000718749	0.000667541	0.00223883	0.00369427	0.00270754
	Thermodesulfobacteria	0	0	0	1.6162e-06	0	0	0	0	3.34487e-06	0	6.28357e-07	0	0	0	0	0	0	0	0	0	0	8.95048e-07	0	1.12708e-06	1.78009e-06	0	0	3.05393e-07	0	1.76402e-06	0	0	0	0	0	0	0	0	0	0	0	9.83219e-07	0	0	0	1.83061e-06	1.0708e-06	0
	Thermotogae	2.16227e-05	4.65494e-05	1.77935e-05	2.5051e-05	2.12464e-05	3.51197e-05	2.62874e-05	3.40951e-05	7.02422e-05	7.27383e-05	8.04297e-05	5.09624e-05	2.44006e-05	3.30262e-05	1.91616e-05	3.60121e-05	2.60783e-05	6.5189e-05	4.95123e-06	6.42524e-06	2.06051e-05	2.50613e-05	2.57111e-05	1.57792e-05	0.000116596	7.64048e-05	0.000100806	7.17674e-05	5.82894e-05	6.35048e-05	2.32541e-05	0	7.36841e-06	1.53801e-05	2.66033e-05	7.2488e-05	0.000138072	9.99915e-05	9.79012e-05	6.76067e-05	7.77428e-05	5.50603e-05	5.83308e-05	5.70889e-05	0.000129514	3.47815e-05	5.78233e-05	3.92722e-05
	Togaviridae	6.05435e-05	6.98242e-05	7.59188e-05	4.20211e-05	8.21529e-05	5.99962e-05	2.90545e-05	6.19911e-06	5.57478e-05	2.98924e-05	1.25671e-05	5.71397e-05	0.000216894	4.44584e-05	1.91616e-05	2.82257e-05	1.30392e-05	0.000182529	1.38634e-05	1.56041e-05	9.51005e-06	3.13267e-05	5.27407e-06	3.94479e-05	6.23032e-06	6.21899e-06	4.03223e-06	7.02404e-06	5.48606e-06	1.05841e-05	7.32504e-05	1.22842e-05	7.36841e-06	4.42177e-05	4.78859e-05	6.1336e-05	0.000252131	0.000147814	0.00020732	2.9059e-05	1.12671e-05	3.93288e-06	1.92368e-05	1.88393e-05	1.21041e-05	5.21723e-05	0.00011993	8.75209e-05
	Unknown_t_domain_Archaea	0	2.58608e-06	2.37246e-06	1.6162e-06	1.41643e-06	1.46332e-06	6.91773e-07	0	3.34487e-06	1.99283e-06	0	3.08863e-06	1.08447e-05	1.27024e-06	0	0	1.6299e-06	2.60756e-05	0	0	0	8.95048e-07	0	1.12708e-06	8.90046e-07	0	0	3.05393e-07	0	0	3.48811e-06	0	0	7.69003e-06	0	1.99143e-06	1.80094e-05	6.52119e-06	5.75889e-06	1.18608e-06	0	0	0	0	1.81562e-06	2.74591e-06	5.35401e-06	2.24412e-06
	Unknown_t_domain_Bacteria	0.0202186	0.0191568	0.0291528	0.0217807	0.0273087	0.0195514	0.010571	0.00787597	0.0166742	0.0101943	0.0233309	0.0246967	0.0438994	0.020583	0.0154362	0.0227733	0.0263424	0.0515515	0.0203733	0.0136206	0.0235825	0.0262338	0.0165527	0.0299725	0.0208911	0.0264005	0.0215845	0.0177171	0.013469	0.0259532	0.0224669	0.0179103	0.01652	0.0211591	0.0195623	0.0130411	0.0390023	0.0237415	0.0302342	0.00965234	0.00734681	0.00569087	0.00701397	0.0084326	0.00951867	0.013811	0.0199844	0.0156124
	Unknown_t_domain_Viruses	0.00194604	0.00207317	0.00288847	0.00183681	0.00279603	0.00185549	0.00146448	0.00048508	0.00300034	0.00142388	0.000823776	0.00333572	0.00899027	0.00313876	0.00173463	0.00195049	0.00180104	0.00860495	0.00138139	0.00188076	0.000778239	0.00225642	0.000600585	0.00270275	0.000340887	0.000490412	0.000490319	0.000408616	0.000514318	0.000688851	0.00286955	0.000374668	0.000954209	0.00270497	0.00261599	0.0014402	0.00976708	0.00531911	0.00701145	0.00122344	0.000317957	0.000173047	0.00060875	0.000574885	0.000408514	0.00252166	0.0046173	0.00312046
	Verrucomicrobia	1.72981e-05	1.81026e-05	1.5421e-05	1.93943e-05	8.49857e-06	5.26796e-05	3.73558e-05	1.70476e-05	1.89542e-05	1.69391e-05	5.96939e-05	7.10385e-05	1.35559e-05	4.31881e-05	2.92467e-05	0.000135289	0.00015158	2.60756e-05	0.000151508	2.01936e-05	3.96252e-05	4.11722e-05	1.45037e-05	1.23979e-05	5.07326e-05	3.99792e-05	4.91932e-05	4.39766e-05	2.81161e-05	3.88085e-05	3.02303e-05	1.22842e-05	3.6842e-06	2.49926e-05	1.95091e-05	9.16058e-06	0	2.17373e-06	0	2.96521e-06	1.75766e-05	1.86812e-05	1.67546e-05	1.82684e-05	3.14707e-05	4.85111e-05	4.81861e-05	1.68309e-05
	Virgaviridae	0	0	0	0	0	0	0	0	0	0	0	0	0	1.27024e-06	0	0	0	0	0	0	0	0	0	0	0	0	0	0	0	0	0	0	0	0	0	0	0	0	0	0	0	0	0	0	0	0	1.0708e-06	0
[truncated: 23 more columns]

## Sheet: (c) KrakenUniq-CLASS
	Class	P_A_F_01	P_A_F_02	P_A_F_03	P_A_F_04	P_A_F_05	P_A_M_01	P_A_M_02	P_A_M_03	P_A_M_04	P_A_M_05	P_B_F_01	P_B_F_02	P_B_F_03	P_B_F_04	P_B_F_05	P_B_M_01	P_B_M_02	P_B_M_03	P_B_M_04	P_B_M_05	P_C_F_01	P_C_F_02	P_C_F_03	P_C_F_04	P_C_M_01	P_C_M_02	P_C_M_03	P_C_M_04	P_C_M_05	P_C_M_06	P_D_F_01	P_D_F_02	P_D_F_03	P_D_F_04	P_D_F_05	T_A_F_01	T_A_F_02	T_A_F_03	T_A_F_04	T_A_F_05	T_A_M_01	T_A_M_02	T_A_M_03	T_A_M_04	T_A_M_05	T_B_F_01	T_B_F_02	T_B_F_03
	Acidimicrobiia	0	0	0	0	0	1.46332e-06	0	0	0	0	0	0	0	0	0	0	0	0	0	0	0	0	0	0	0	0	0	0	0	0	0	0	0	0	0	0	0	0	0	0	0	0	0	0	0	0	0	0
	Acidithiobacillia	0.000149917	0.000107753	7.82913e-05	5.01021e-05	7.36543e-05	0.000191695	5.67254e-05	0.000125532	5.46328e-05	4.98207e-05	0.000381413	7.56715e-05	5.42236e-05	0.00016005	0.000106902	0.000242352	0.000283602	1.30378e-05	0.000219835	0.000145945	0.000354249	0.00038129	0.000223489	0.000214146	0.000178899	0.000212334	0.000148386	0.000157583	0.000105607	0.000198453	8.72028e-05	0.000122842	9.57893e-05	0.000138421	0.000102866	2.94732e-05	6.00312e-06	1.30424e-05	1.15178e-05	1.06747e-05	1.80273e-05	1.76979e-05	1.67546e-05	2.28355e-05	2.60238e-05	9.15303e-05	2.35577e-05	5.49811e-05
	Acidobacteriia	1.44151e-06	6.03419e-06	0	4.84859e-06	1.41643e-06	0	2.07532e-06	0	3.34487e-06	3.98566e-06	2.38776e-05	0	0	1.27024e-06	4.03403e-06	9.73299e-06	4.88969e-06	0	0	0	7.13254e-06	2.68514e-06	6.59259e-07	2.25417e-06	2.58113e-05	0.000105723	0.000105644	2.38207e-05	4.45743e-05	8.20271e-05	1.1627e-06	6.14209e-06	0	1.92251e-06	0	2.03126e-05	6.00312e-06	1.95636e-05	1.43972e-05	5.33737e-06	2.09568e-05	1.96644e-05	1.86162e-05	7.42155e-06	3.63123e-06	1.09836e-05	3.21241e-06	1.12206e-06
	Actinobacteria	0.135776	0.106095	0.166287	0.131393	0.142871	0.117846	0.0635781	0.0514991	0.088261	0.0535892	0.153371	0.169869	0.127276	0.121487	0.0964587	0.22292	0.364508	0.0731421	0.252241	0.0645819	0.249442	0.1679	0.170963	0.423999	0.267718	0.360478	0.27319	0.21465	0.162723	0.330362	0.172586	0.281022	0.235542	0.166408	0.185269	0.101796	0.0474727	0.0252935	0.0388956	0.0376824	0.0474008	0.0459301	0.037243	0.0647833	0.067228	0.0331349	0.034452	0.051533
	Alloherpesviridae	1.72981e-05	1.55165e-05	2.01659e-05	1.77782e-05	1.55807e-05	1.60965e-05	1.31437e-05	6.19911e-06	4.01384e-05	1.79355e-05	5.02686e-06	3.70636e-05	0.000100314	2.79453e-05	2.42042e-05	3.21189e-05	4.07474e-05	9.12647e-05	2.37659e-05	2.93725e-05	5.54753e-06	2.23762e-05	8.57036e-06	2.81771e-05	1.78009e-06	6.21899e-06	4.83868e-06	5.19168e-06	6.85758e-06	1.14662e-05	3.02303e-05	3.07105e-06	7.36841e-06	2.69151e-05	2.66033e-05	1.47366e-05	9.60499e-05	5.65169e-05	7.48656e-05	1.24539e-05	3.60546e-06	1.96644e-06	7.44649e-06	9.70511e-06	4.23644e-06	2.01367e-05	5.56817e-05	3.70281e-05
	Alphabaculovirus	8.64907e-06	1.55165e-05	1.66072e-05	8.88908e-06	1.41643e-05	5.85328e-06	1.38355e-05	1.54978e-06	2.11841e-05	1.09606e-05	5.02686e-06	2.47091e-05	6.23572e-05	2.92155e-05	1.81531e-05	2.33592e-05	1.46691e-05	7.82269e-05	1.88147e-05	1.83578e-05	7.92504e-06	2.41663e-05	5.93333e-06	2.705e-05	3.56018e-06	2.66528e-06	3.22579e-06	2.44314e-06	4.11455e-06	4.41006e-06	1.86033e-05	0	3.6842e-06	2.88376e-05	1.5962e-05	1.03554e-05	0.000126066	7.1733e-05	6.91067e-05	1.12678e-05	2.7041e-06	0	6.20541e-06	3.99622e-06	6.05205e-07	2.19673e-05	3.64073e-05	2.24412e-05
	Alphapartitivirus	0	8.62027e-07	0	0	0	0	0	0	2.22991e-06	0	0	0	0	0	0	0	0	0	0	0	0	0	0	0	0	0	0	0	6.85758e-07	0	0	0	0	0	0	0	0	0	0	0	0	0	0	0	0	9.15303e-07	1.0708e-06	0
	Alphaproteobacteria	0.00761118	0.00538853	0.00499166	0.00447363	0.00542067	0.0073927	0.00359445	0.0037954	0.00398039	0.00259666	0.0145735	0.004931	0.00550641	0.00591297	0.00446567	0.01028	0.0132706	0.00448501	0.00991929	0.00527604	0.0171284	0.0200168	0.0123895	0.012638	0.00977804	0.011793	0.00926526	0.00801565	0.00569453	0.0111698	0.00507055	0.00562616	0.00460894	0.00683259	0.00574808	0.00158319	0.00334374	0.00224111	0.00240434	0.000813059	0.0012538	0.00116118	0.00119454	0.00126452	0.00145249	0.0025299	0.00235255	0.00165168
	Alphavirus	6.05435e-05	6.98242e-05	7.59188e-05	4.20211e-05	8.21529e-05	5.99962e-05	2.90545e-05	6.19911e-06	5.57478e-05	2.98924e-05	1.25671e-05	5.71397e-05	0.000216894	4.44584e-05	1.91616e-05	2.82257e-05	1.30392e-05	0.000182529	1.38634e-05	1.56041e-05	9.51005e-06	3.13267e-05	5.27407e-06	3.94479e-05	6.23032e-06	6.21899e-06	4.03223e-06	7.02404e-06	5.48606e-06	1.05841e-05	7.32504e-05	1.22842e-05	7.36841e-06	4.42177e-05	4.78859e-05	6.1336e-05	0.000252131	0.000147814	0.00020732	2.9059e-05	1.12671e-05	3.93288e-06	1.92368e-05	1.88393e-05	1.21041e-05	5.21723e-05	0.00011993	8.75209e-05
	Anaerolineae	0	0	0	0	0	0	0	0	0	0	0	0	0	0	1.00851e-06	0	0	0	0	0	0	1.7901e-06	0	0	8.90046e-07	0	0	3.05393e-07	0	0	0	0	0	0	0	0	0	0	0	0	6.76024e-07	0	0	5.70889e-07	0	0	0	0
	Aquificae	1.44151e-06	7.75824e-06	1.18623e-06	0	0	5.85328e-06	0	6.19911e-06	0	3.98566e-06	7.54028e-06	0	2.71118e-06	1.52429e-05	1.41191e-05	8.7597e-06	1.6299e-06	0	0	1.83578e-06	6.34003e-06	7.16038e-06	0	1.12708e-06	9.7905e-06	6.21899e-06	8.06446e-06	7.63483e-06	5.48606e-06	5.29207e-06	2.32541e-06	0	3.6842e-06	0	0	5.576e-06	0	6.52119e-06	1.15178e-05	5.93041e-06	2.47876e-06	0	1.86162e-06	3.42533e-06	1.81562e-06	2.74591e-06	6.42482e-06	2.24412e-06
	Archaeoglobi	2.88302e-06	9.48229e-06	3.55869e-06	1.6162e-06	2.83286e-06	2.92664e-06	8.99305e-06	3.09955e-06	1.44944e-05	2.98924e-06	1.00537e-05	4.63295e-06	1.08447e-05	1.27024e-06	3.02552e-06	9.73299e-06	1.6299e-06	0	0	0	1.58501e-06	1.7901e-06	0	0	7.12036e-06	1.77686e-05	6.45157e-06	1.22157e-06	0	0	6.97623e-06	3.07105e-06	7.36841e-06	1.73026e-05	2.83768e-05	5.97429e-06	0	2.17373e-06	2.87945e-06	3.55825e-06	5.18285e-06	5.89932e-06	5.58487e-06	4.56711e-06	3.02603e-06	1.83061e-06	0	0
	Ascovirus	0	0	0	0	0	0	0	0	0	0	0	1.54432e-06	0	1.27024e-06	0	0	0	0	0	0	0	0	0	0	0	0	0	0	6.85758e-07	8.82012e-07	0	0	0	0	0	3.98286e-07	0	0	0	0	0	0	0	0	0	9.15303e-07	0	0
	Aviadenovirus	1.44151e-06	5.17216e-06	1.06761e-05	4.84859e-06	2.83286e-06	4.38996e-06	4.15064e-06	3.09955e-06	5.57478e-06	2.98924e-06	3.14178e-06	1.08102e-05	6.23572e-05	2.15941e-05	9.07657e-06	1.26529e-05	8.14948e-06	1.30378e-05	1.08927e-05	1.6522e-05	6.34003e-06	1.07406e-05	3.29629e-06	1.23979e-05	3.56018e-06	6.21899e-06	1.61289e-06	1.83236e-06	2.05727e-06	2.64603e-06	5.81352e-06	0	0	9.61254e-06	8.86776e-06	1.99143e-06	2.40125e-05	1.08686e-05	2.01561e-05	5.33737e-06	4.50683e-07	9.83219e-07	1.86162e-06	1.14178e-06	0	9.15303e-06	6.42482e-06	8.9765e-06
	Avipoxvirus	1.87397e-05	1.55165e-05	2.25384e-05	1.37377e-05	2.26629e-05	2.04865e-05	1.24519e-05	3.09955e-06	2.78739e-05	6.9749e-06	5.02686e-06	1.69875e-05	7.04907e-05	2.03238e-05	1.10936e-05	1.45995e-05	8.14948e-06	3.91134e-05	1.38634e-05	1.10147e-05	1.10951e-05	1.25307e-05	1.05481e-05	2.14146e-05	2.67014e-06	3.55371e-06	4.03223e-06	2.74854e-06	3.42879e-06	4.41006e-06	3.02303e-05	0	3.6842e-06	7.69003e-06	1.06413e-05	1.27451e-05	5.40281e-05	4.34746e-05	7.19862e-05	1.00817e-05	2.02807e-06	0	5.58487e-06	3.42533e-06	0	1.18989e-05	3.21241e-05	2.35633e-05
	Bacilli	0.200295	0.19389	0.313383	0.431325	0.36449	0.0986688	0.178128	0.181146	0.345046	0.410208	0.078987	0.208164	0.195072	0.181803	0.260754	0.0902453	0.0793629	0.57249	0.134164	0.16447	0.100832	0.0957925	0.13134	0.206297	0.147716	0.123969	0.0989292	0.179239	0.167469	0.131463	0.157923	0.194452	0.207642	0.18216	0.149158	0.193488	0.137748	0.100222	0.273677	0.387159	0.159558	0.0826612	0.144752	0.286258	0.387839	0.107522	0.179664	0.260382
	Bacteroidetes_Order_II_Incertae_sedis	0.000134061	0.000149131	0.000119809	8.40422e-05	0.000121813	0.000119992	8.50881e-05	9.14369e-05	0.000127105	5.48028e-05	0.000188507	0.000100381	0.000214183	0.000116862	5.54679e-05	0.00010025	9.94237e-05	0.000104302	4.95123e-05	3.48799e-05	0.000166426	0.00018796	0.000127237	0.000155537	0.000116596	9.68386e-05	0.000114515	7.63483e-05	7.88621e-05	0.000117308	0.000118596	4.91367e-05	9.94735e-05	9.99704e-05	8.3357e-05	8.04538e-05	0.000450234	0.000210852	0.000213079	6.58276e-05	6.94052e-05	0.000103238	8.06703e-05	5.70889e-05	6.29413e-05	0.000149194	0.000203452	0.000116694
	Bacteroidia	0.0827889	0.122734	0.0322346	0.0278931	0.0170269	0.0192997	0.11041	0.10626	0.0923674	0.101212	0.188782	0.17597	0.0764688	0.140171	0.0114748	0.267568	0.16628	0.00230769	0.0279705	0.00884847	0.0312469	0.00688202	0.0280356	0.00707695	0.0654976	0.0549599	0.0673399	0.0478127	0.0273857	0.0302124	0.0336428	0.0242551	0.0297205	0.0550587	0.0789799	0.352767	0.205427	0.192931	0.213669	0.261271	0.44875	0.34762	0.488495	0.350544	0.329595	0.307307	0.352831	0.207459
	Betabaculovirus	0	0	0	0	0	0	0	0	0	0	0	0	0	0	0	0	0	0	0	0	0	8.95048e-07	0	0	0	0	0	0	0	0	0	0	0	0	0	0	0	0	0	0	0	0	0	0	0	0	0	0
	Betaentomopoxvirus	0	8.62027e-07	1.18623e-06	8.08098e-07	1.41643e-06	0	0	0	1.11496e-06	1.99283e-06	0	1.54432e-06	5.42236e-06	2.54048e-06	1.00851e-06	0	1.6299e-06	1.30378e-05	0	9.17891e-07	0	1.7901e-06	6.59259e-07	2.25417e-06	8.90046e-07	8.88428e-07	0	3.05393e-07	0	0	2.32541e-06	0	0	1.92251e-06	1.77355e-06	1.19486e-06	6.00312e-06	8.69491e-06	1.43972e-05	5.33737e-06	1.35205e-06	3.93288e-06	5.58487e-06	2.28355e-06	1.27093e-05	3.66121e-06	8.56642e-06	2.24412e-06
	Betapartitivirus	4.32454e-06	2.58608e-06	0	0	0	2.92664e-06	6.91773e-07	1.54978e-06	0	1.99283e-06	1.25671e-06	3.08863e-06	1.35559e-05	7.62144e-06	0	2.9199e-06	0	0	0	1.83578e-06	0	0	0	0	0	0	0	3.05393e-07	0	0	3.48811e-06	0	0	1.92251e-06	0	1.99143e-06	1.20062e-05	0	2.87945e-06	0	6.76024e-07	0	0	0	0	1.83061e-06	6.42482e-06	2.24412e-06
	Betaproteobacteria	0.0859833	0.0687328	0.0567873	0.0380549	0.0584305	0.288492	0.171719	0.1469	0.0548469	0.0700709	0.139676	0.0448114	0.155928	0.210996	0.308629	0.0652305	0.0979258	0.0209257	0.265409	0.509104	0.281365	0.434627	0.456979	0.104926	0.205603	0.162736	0.208969	0.274965	0.416343	0.214006	0.0445141	0.0307627	0.0247358	0.0786286	0.0544463	0.0369135	0.0206988	0.024787	0.00689051	0.00793726	0.0235229	0.0749783	0.0293292	0.00586303	0.00492456	0.303591	0.0863645	0.195197
	Bromovirus	1.44151e-06	8.62027e-07	3.55869e-06	2.42429e-06	2.83286e-06	4.38996e-06	1.38355e-06	0	1.11496e-06	0	6.28357e-07	4.63295e-06	5.42236e-06	0	1.00851e-06	0	3.25979e-06	1.30378e-05	9.90246e-07	2.75367e-06	0	1.7901e-06	6.59259e-07	1.12708e-06	0	0	0	0	0	0	6.97623e-06	0	0	1.92251e-06	0	3.98286e-07	6.00312e-06	8.69491e-06	2.87945e-06	5.93041e-07	2.25341e-07	0	6.20541e-07	0	1.21041e-06	1.83061e-06	6.42482e-06	2.24412e-06
	Chitinophagia	2.45057e-05	1.46545e-05	3.55869e-06	6.46478e-06	2.83286e-06	2.92664e-06	2.35203e-05	1.23982e-05	6.68973e-06	5.97849e-06	1.19388e-05	3.08863e-06	2.71118e-06	1.14322e-05	4.03403e-06	2.72524e-05	1.30392e-05	0	9.90246e-07	9.17891e-07	2.21901e-05	9.84552e-06	9.22962e-06	7.88958e-06	2.13611e-05	4.88635e-05	3.38707e-05	1.22157e-05	2.46873e-05	5.38027e-05	5.81352e-06	0	0	1.92251e-06	1.77355e-06	8.364e-06	3.00156e-05	1.08686e-05	8.63834e-06	1.00817e-05	9.68968e-06	1.37651e-05	1.11697e-05	5.70889e-06	3.02603e-06	3.11203e-05	9.63722e-06	8.9765e-06
	Chlamydiia	1.29736e-05	1.03443e-05	1.77935e-05	1.13134e-05	1.983e-05	2.63398e-05	5.53419e-06	7.74889e-06	6.68973e-06	7.97132e-06	4.46133e-05	1.85318e-05	8.13354e-06	3.93774e-05	2.01702e-05	1.75194e-05	1.6299e-05	0.000247718	2.27757e-05	9.17891e-06	2.13976e-05	1.34257e-05	6.59259e-06	6.7625e-06	8.27742e-05	4.3533e-05	6.53222e-05	4.85575e-05	3.49736e-05	4.41006e-05	4.65082e-06	3.07105e-06	0	5.76752e-06	3.54711e-06	3.54474e-05	3.00156e-05	3.69534e-05	6.04684e-05	2.49077e-05	9.239e-06	6.88254e-06	1.11697e-05	8.56333e-06	7.86767e-06	2.65438e-05	2.89117e-05	2.24412e-05
	Chlorobia	7.20756e-06	5.17216e-06	0	2.42429e-06	4.24929e-06	8.77993e-06	9.68483e-06	3.09955e-06	6.68973e-06	0	3.14178e-05	6.17726e-06	8.13354e-06	6.3512e-06	3.02552e-06	9.73299e-07	3.25979e-06	0	6.93172e-06	1.83578e-06	1.10951e-05	1.7901e-05	5.93333e-06	6.7625e-06	8.01041e-06	2.75413e-05	8.06446e-06	9.77258e-06	2.74303e-06	1.23482e-05	0	0	0	1.92251e-06	0	0	0	0	0	5.93041e-07	4.50683e-07	1.96644e-06	1.24108e-06	1.14178e-06	6.05205e-07	2.74591e-06	0	2.24412e-06
	Chloroflexia	2.88302e-06	0	8.30362e-06	1.05053e-05	1.41643e-05	8.77993e-06	2.76709e-06	3.09955e-06	3.34487e-06	2.98924e-06	5.96939e-05	1.54432e-06	5.42236e-06	8.89168e-06	1.41191e-05	3.21189e-05	6.51958e-05	1.30378e-05	5.94148e-06	1.56041e-05	3.40777e-05	3.22217e-05	2.50518e-05	1.57792e-05	3.8272e-05	1.95454e-05	1.93547e-05	2.44314e-05	1.57724e-05	2.11683e-05	3.48811e-06	1.84263e-05	0	1.73026e-05	2.30562e-05	1.19486e-06	0	2.17373e-06	0	5.93041e-07	1.35205e-06	9.83219e-07	6.20541e-07	1.71267e-06	1.81562e-06	1.83061e-06	5.35401e-06	3.36619e-06
	Chlorovirus	1.29736e-05	1.63785e-05	1.77935e-05	8.08098e-06	1.41643e-05	2.92664e-06	1.17601e-05	4.64933e-06	3.45636e-05	7.97132e-06	5.02686e-06	3.55193e-05	6.77795e-05	2.03238e-05	1.10936e-05	1.36262e-05	1.30392e-05	7.82269e-05	2.07952e-05	1.10147e-05	7.13254e-06	1.70059e-05	5.27407e-06	1.91604e-05	3.56018e-06	7.99585e-06	3.22579e-06	3.66472e-06	5.48606e-06	4.41006e-06	2.09287e-05	0	0	1.73026e-05	8.86776e-06	1.07537e-05	9.00468e-05	4.34746e-05	5.75889e-05	8.89562e-06	2.92944e-06	0	8.06703e-06	5.138e-06	2.42082e-06	2.01367e-05	4.17613e-05	2.80516e-05
	Chroococcales	1.72981e-05	1.89646e-05	5.93116e-06	5.65668e-06	1.13314e-05	1.46332e-05	7.60951e-06	3.09955e-06	2.34141e-05	1.29534e-05	8.16864e-06	1.69875e-05	5.15124e-05	7.62144e-06	9.07657e-06	1.16796e-05	1.30392e-05	0	1.98049e-06	1.83578e-06	1.82276e-05	2.23762e-05	7.91111e-06	1.57792e-05	8.90046e-06	2.13223e-05	1.20967e-05	6.41326e-06	8.91485e-06	1.14662e-05	1.04643e-05	3.07105e-06	0	1.34576e-05	8.86776e-06	2.788e-06	4.20219e-05	1.08686e-05	1.15178e-05	1.77912e-06	1.35205e-06	9.83219e-07	1.86162e-06	2.85444e-06	1.81562e-06	5.49182e-06	7.49562e-06	2.24412e-06
	Clostridia	0.00228191	0.00224127	0.00163463	0.00152246	0.00144617	0.00203841	0.00134204	0.00117938	0.00148401	0.00119968	0.00474912	0.0037496	0.00371974	0.0030816	0.00167211	0.00223859	0.00177333	0.00222947	0.00133287	0.000819677	0.00157629	0.0011394	0.00120842	0.00173684	0.0023248	0.00226016	0.00287256	0.00162103	0.0014298	0.0021768	0.00232192	0.00110558	0.00118263	0.00180523	0.00146673	0.00419554	0.00540281	0.00569952	0.00539608	0.00295572	0.00336728	0.00338227	0.00270866	0.00311077	0.00517632	0.00197522	0.00285476	0.00210275
	Coriobacteriia	0.000259472	0.000216369	0.000259785	0.000171317	0.000229461	0.000102432	0.000124519	8.83373e-05	0.000206267	9.46594e-05	0.000520908	0.000426231	0.000349742	0.000271831	0.000208761	0.000543101	0.000891553	7.82269e-05	0.000614943	0.000103722	0.000309869	0.000247928	0.000248541	0.000673996	0.000665754	0.00075161	0.000554029	0.000718285	0.000427913	0.000659745	0.000323232	0.000549717	0.000545262	0.000447944	0.000390182	4.42097e-05	1.20062e-05	1.30424e-05	2.5915e-05	1.4233e-05	0.000120107	0.000107171	9.37016e-05	0.000111323	0.000223321	1.92214e-05	4.17613e-05	1.7953e-05
	Coronaviridae	1.15321e-05	9.48229e-06	8.30362e-06	9.69717e-06	9.915e-06	8.77993e-06	3.45887e-06	4.64933e-06	8.91964e-06	4.98207e-06	2.51343e-06	2.16204e-05	3.25342e-05	8.89168e-06	4.03403e-06	5.8398e-06	4.88969e-06	2.60756e-05	6.93172e-06	4.58945e-06	2.37751e-06	4.47524e-06	0	3.38125e-06	0	1.77686e-06	2.41934e-06	9.16179e-07	0	0	1.62779e-05	3.07105e-06	3.6842e-06	1.92251e-06	1.24149e-05	4.77943e-06	4.8025e-05	1.95636e-05	2.87945e-05	5.93041e-06	2.25341e-06	1.96644e-06	4.34378e-06	1.14178e-06	1.21041e-06	8.23773e-06	9.63722e-06	1.57089e-05
	Cytophagia	7.49586e-05	0.00011896	2.96558e-05	2.34348e-05	3.25779e-05	9.36526e-05	6.08761e-05	0.000116233	4.9058e-05	2.8896e-05	0.00018348	2.62534e-05	3.79565e-05	0.00010416	3.32808e-05	0.000132369	7.66051e-05	2.60756e-05	3.46586e-05	2.29473e-05	0.000126008	7.5184e-05	4.0874e-05	3.49396e-05	0.000134397	0.000114607	9.99994e-05	9.16179e-05	6.03467e-05	9.08472e-05	8.37147e-05	3.37815e-05	8.10525e-05	0.000124963	0.00010464	5.576e-05	0.000132069	0.000134771	5.47095e-05	4.62572e-05	3.24492e-05	5.11274e-05	7.13622e-05	5.36635e-05	1.57353e-05	0.000350561	0.000201311	0.000124549
	Deferribacteres	0	8.62027e-07	0	0	0	0	0	0	0	0	0	0	0	0	0	0	0	0	0	0	0	0	0	0	0	0	0	3.05393e-07	0	0	0	0	0	0	0	0	0	0	0	0	2.25341e-07	0	0	0	0	0	0	0
	Dehalococcoidia	3.60378e-05	2.58608e-05	1.89797e-05	6.46478e-06	1.27479e-05	1.46332e-05	1.03766e-05	4.64933e-06	1.67243e-05	9.96415e-06	4.20999e-05	1.54432e-05	1.08447e-05	2.41346e-05	1.41191e-05	1.45995e-05	1.14093e-05	0	5.94148e-06	0	5.15128e-05	1.52158e-05	1.12074e-05	9.01667e-06	6.85335e-05	4.9752e-05	3.70965e-05	4.12281e-05	3.22306e-05	3.70445e-05	6.97623e-06	1.22842e-05	7.36841e-06	2.88376e-05	4.25653e-05	7.96572e-06	6.00312e-06	1.30424e-05	8.63834e-06	4.74433e-06	7.21092e-06	9.83219e-06	4.96433e-06	9.13422e-06	7.86767e-06	9.15303e-06	3.21241e-06	4.48825e-06
	Deinococci	0.000292627	0.00019999	0.000225384	0.000206873	0.000233711	0.000196085	0.00012106	0.000150328	9.81161e-05	8.46953e-05	0.000502686	0.000299597	0.000124714	0.000181644	0.000178506	0.000451611	0.000601432	7.82269e-05	0.000634748	0.000145027	0.000354249	0.000335643	0.000214259	0.000338125	0.000574969	0.000884874	0.000713705	0.000337154	0.000284589	0.000625346	0.000180219	0.00032246	0.000235789	0.000203786	0.000202185	1.55332e-05	6.00312e-06	6.52119e-06	5.75889e-06	6.52345e-06	1.57739e-05	1.47483e-05	1.42724e-05	1.5414e-05	2.17874e-05	1.09836e-05	1.0708e-05	6.73237e-06
	Deltaproteobacteria	0.00135214	0.00105598	0.000978641	0.000884867	0.000998582	0.00124821	0.000614987	0.000669504	0.000810572	0.000483261	0.00291369	0.00138525	0.00123359	0.00135789	0.000891521	0.0023184	0.00314407	0.000795306	0.00222607	0.00082243	0.00293781	0.00228685	0.00165276	0.0030961	0.00218773	0.00305797	0.00234434	0.00201834	0.00144352	0.00282067	0.00102434	0.00122842	0.00123052	0.00138997	0.00105349	0.000315044	0.0007684	0.000560822	0.0005183	0.000188587	0.000249002	0.000245805	0.000256904	0.000305425	0.0003256	0.000524469	0.000513985	0.000373647
	Dictyoglomia	2.88302e-06	8.62027e-07	1.18623e-06	0	0	0	6.91773e-07	0	2.22991e-06	0	6.28357e-06	0	0	2.54048e-06	0	0	1.6299e-06	0	9.90246e-07	9.17891e-07	3.17002e-06	0	1.97778e-06	1.12708e-06	3.56018e-06	5.33057e-06	4.83868e-06	6.10786e-06	2.05727e-06	4.41006e-06	1.1627e-06	0	0	5.76752e-06	1.77355e-06	0	0	0	0	0	0	0	0	5.70889e-07	6.05205e-07	9.15303e-07	0	0
	Epsilonproteobacteria	0.00527593	0.00537129	0.00138433	0.00176327	0.00108498	0.000758	0.00117117	0.000725296	0.000532949	0.000372659	0.00531213	0.000781424	0.000889267	0.00154461	0.000642419	0.00158842	0.000637289	0.00053455	0.000549587	0.000119326	0.00138213	0.000398296	0.000286118	0.000667233	0.00200883	0.00450611	0.00633302	0.00194108	0.000995034	0.00242024	0.00177894	0.00212516	0.00154737	0.00217051	0.00170084	0.00382673	0.00402809	0.0047909	0.00344094	0.00341888	0.00206886	0.00169605	0.00137512	0.00109839	0.0007674	0.000844825	0.0012507	0.000807885
	Erysipelotrichia	2.73887e-05	2.67228e-05	3.79594e-05	5.01021e-05	2.12464e-05	1.31699e-05	2.90545e-05	2.63462e-05	2.89888e-05	3.78638e-05	4.96402e-05	1.54432e-05	1.62671e-05	3.30262e-05	5.74849e-05	2.53058e-05	1.14093e-05	2.60756e-05	4.95123e-06	7.34313e-06	3.01152e-05	9.84552e-06	2.37333e-05	3.60667e-05	1.33507e-05	2.30991e-05	2.74192e-05	1.98506e-05	1.64582e-05	2.46963e-05	2.79049e-05	2.76394e-05	1.10526e-05	3.07601e-05	2.83768e-05	0.000123867	9.00468e-05	6.30381e-05	0.000109419	9.60726e-05	9.26153e-05	6.48925e-05	9.68043e-05	0.000100476	0.000112568	4.39346e-05	5.78233e-05	4.60046e-05
	Fibrobacteria	3.31548e-05	3.3619e-05	1.77935e-05	1.13134e-05	5.66571e-06	2.04865e-05	1.66026e-05	4.49435e-05	1.89542e-05	7.97132e-06	7.41461e-05	3.08863e-06	2.71118e-06	2.28643e-05	8.06806e-06	6.22912e-05	4.07474e-05	0	5.94148e-06	1.83578e-06	4.67577e-05	1.9691e-05	3.95555e-05	1.91604e-05	8.09941e-05	9.41733e-05	8.38704e-05	5.46654e-05	5.41749e-05	8.73191e-05	1.1627e-05	0	7.36841e-06	1.1535e-05	7.09421e-06	1.59314e-05	8.40437e-05	6.73856e-05	2.5915e-05	2.25356e-05	2.50129e-05	4.0312e-05	2.42011e-05	2.569e-05	1.33145e-05	0.000108006	6.74606e-05	3.02957e-05
	Flavobacteriia	0.101122	0.109645	0.0239476	0.0230243	0.021966	0.102845	0.0393052	0.064759	0.0355805	0.02808	0.0565609	0.0265066	0.0108095	0.0520684	0.0668832	0.0480498	0.0170422	0.00121252	0.0403416	0.00304281	0.0364013	0.0411203	0.0106253	0.00933901	0.0392492	0.0432762	0.044311	0.0290902	0.0315771	0.0499571	0.0278014	0.016556	0.0172347	0.0380618	0.0218732	0.00130837	0.00289951	0.00524521	0.00230068	0.00133019	0.00149627	0.00237939	0.00138443	0.00116176	0.000853339	0.00570783	0.00508631	0.00213528
	Fusobacteriia	0.100561	0.137232	0.0590838	0.0478822	0.026194	0.0844585	0.176278	0.19495	0.158602	0.0914908	0.145653	0.0351702	0.0592501	0.0634307	0.0247568	0.090438	0.0282265	0.00166884	0.00459474	0.000391022	0.0378833	0.0152624	0.0175277	0.0159944	0.0426385	0.0435872	0.0456521	0.0282709	0.032686	0.0412005	0.123013	0.0635	0.133376	0.143905	0.168427	0.110304	0.304316	0.434518	0.224493	0.176936	0.209788	0.349808	0.181822	0.140153	0.0421126	0.0572037	0.0815363	0.0773527
	Gammaproteobacteria	0.136085	0.120764	0.142935	0.136728	0.19252	0.185448	0.106072	0.0872509	0.0747823	0.0759119	0.120365	0.103959	0.184569	0.129638	0.105877	0.123151	0.140332	0.230065	0.181307	0.191695	0.082617	0.120156	0.0607896	0.089434	0.0830955	0.0727756	0.0977405	0.114909	0.0719182	0.0871066	0.192047	0.138876	0.135383	0.154087	0.170327	0.0617475	0.129109	0.104276	0.0955026	0.0302789	0.0147006	0.0125832	0.0186609	0.0151514	0.00922272	0.0996921	0.113365	0.104409
	Gammatorquevirus	0	0	0	0	0	0	0	0	0	0	0	0	0	0	0	0	0	0	0	0	0	0	0	0	0	0	0	0	0	0	0	0	0	0	0	0	0	0	0	0	0	0	0	0	0	0	0	0
	Gemmatimonadetes	1.44151e-06	8.62027e-07	0	2.42429e-06	0	0	1.38355e-06	4.64933e-06	0	0	2.51343e-06	3.08863e-06	0	3.81072e-06	0	4.8665e-06	1.6299e-06	0	0	1.83578e-06	4.75503e-06	8.95048e-07	4.61481e-06	1.12708e-06	8.90046e-07	0	0	9.16179e-07	6.85758e-07	2.64603e-06	2.32541e-06	1.84263e-05	7.36841e-06	9.61254e-06	3.54711e-06	0	0	6.52119e-06	0	1.77912e-06	2.25341e-07	9.83219e-07	6.20541e-07	0	0	5.49182e-06	2.14161e-06	3.36619e-06
	Gloeobacteria	0	0	2.37246e-06	8.08098e-07	0	1.46332e-06	0	0	0	1.99283e-06	3.77014e-06	0	0	0	0	2.9199e-06	1.6299e-06	0	1.98049e-06	0	0	0	0	0	1.78009e-06	0	0	6.10786e-07	6.85758e-07	8.82012e-07	3.48811e-06	0	0	0	1.77355e-06	0	0	2.17373e-06	0	1.18608e-06	0	1.96644e-06	0	0	0	9.15303e-07	1.0708e-06	0
	Halobacteria	6.77511e-05	5.94798e-05	6.88014e-05	5.57587e-05	6.23229e-05	5.99962e-05	2.55956e-05	2.94458e-05	1.89542e-05	2.69032e-05	0.000121273	5.8684e-05	2.9823e-05	4.44584e-05	1.61361e-05	0.00010609	0.0001581	2.60756e-05	7.42685e-05	3.85514e-05	9.82705e-05	6.98137e-05	7.31777e-05	0.000164554	0.000130837	0.000142148	0.000143547	8.88694e-05	7.13188e-05	0.000156116	8.95282e-05	0.000144339	0.00011421	9.42029e-05	0.000127696	1.03554e-05	0	6.52119e-06	0	2.37216e-06	1.983e-05	1.76979e-05	3.04065e-05	3.5966e-05	3.02603e-05	1.92214e-05	1.6062e-05	1.34647e-05
	Hepacivirus	0	0	0	0	0	0	0	0	0	0	0	0	0	0	0	0	0	0	0	0	0	0	0	0	0	0	0	0	0	0	0	0	0	0	1.77355e-06	0	0	0	0	0	0	0	0	0	0	0	0	0
	Herpesviridae	2.45057e-05	2.24127e-05	5.45666e-05	2.5051e-05	2.54957e-05	1.90232e-05	2.55956e-05	4.64933e-06	5.79777e-05	2.8896e-05	7.54028e-06	0.00016833	0.000181649	5.58905e-05	3.12637e-05	3.79587e-05	4.56371e-05	0.00011734	2.67366e-05	3.76335e-05	7.13254e-06	6.17583e-05	1.64815e-05	6.08625e-05	8.90046e-06	1.15496e-05	1.12902e-05	6.41326e-06	1.02864e-05	1.32302e-05	5.92979e-05	1.22842e-05	1.10526e-05	3.07601e-05	3.72446e-05	2.07109e-05	0.000114059	0.000108686	9.79012e-05	1.4826e-05	5.40819e-06	2.94966e-06	8.68757e-06	1.37013e-05	8.47287e-06	3.29509e-05	0.000162762	6.17134e-05
	Ichnovirus	5.9102e-05	6.89621e-05	6.99876e-05	5.65668e-05	8.64021e-05	6.43861e-05	5.04995e-05	9.29866e-06	0.000104806	5.08172e-05	3.77014e-05	0.000151343	0.000412099	0.000135916	6.65615e-05	8.85703e-05	8.31247e-05	0.000247718	7.32782e-05	7.52671e-05	3.01152e-05	9.03998e-05	2.90074e-05	0.000109327	1.33507e-05	2.22107e-05	2.41934e-05	1.06888e-05	1.92012e-05	2.55783e-05	0.000108131	9.21314e-06	2.94736e-05	9.22804e-05	0.000108187	4.62012e-05	0.000306159	0.000206504	0.000308101	4.44781e-05	9.68968e-06	6.88254e-06	1.79957e-05	1.65558e-05	1.39197e-05	0.000112582	0.000171328	0.000145868
	Ignavibacteria	0	0	0	0	0	0	0	0	0	0	0	0	0	0	0	0	0	0	9.90246e-07	0	0	0	0	1.12708e-06	0	0	0	0	0	0	0	0	0	0	0	0	0	0	0	5.93041e-07	0	0	0	0	0	0	1.0708e-06	0
	Iridovirus	1.44151e-06	0	0	0	1.41643e-06	0	0	0	0	0	0	1.54432e-06	0	0	0	0	0	0	0	0	0	0	0	0	0	0	0	0	0	0	0	0	0	0	0	0	0	0	0	0	0	0	0	0	6.05205e-07	0	0	0
	Methanobacteria	4.32454e-06	1.03443e-05	9.48985e-06	8.08098e-06	1.13314e-05	1.46332e-05	4.84241e-06	1.54978e-05	1.44944e-05	9.96415e-06	6.28357e-06	1.38988e-05	3.25342e-05	2.41346e-05	4.03403e-06	8.7597e-06	6.51958e-06	2.60756e-05	5.94148e-06	6.42524e-06	3.17002e-06	1.25307e-05	1.97778e-06	6.7625e-06	8.90046e-07	3.55371e-06	2.41934e-06	1.83236e-06	2.05727e-06	2.64603e-06	3.25557e-05	3.68525e-05	1.8421e-05	2.49926e-05	1.95091e-05	8.364e-06	1.20062e-05	2.3911e-05	2.30356e-05	4.74433e-06	9.46434e-06	9.83219e-06	1.05492e-05	6.27978e-06	1.87614e-05	8.23773e-06	1.71328e-05	7.85444e-06
	Methanococci	4.90114e-05	4.13773e-05	5.10079e-05	2.10105e-05	4.67421e-05	3.6583e-05	2.62874e-05	1.08484e-05	3.90234e-05	2.29175e-05	2.13641e-05	7.56715e-05	0.00013827	3.93774e-05	1.51276e-05	2.62791e-05	1.95588e-05	0.000208605	9.90246e-06	1.28505e-05	3.17002e-06	1.8796e-05	9.22962e-06	6.7625e-06	4.45023e-06	4.44214e-06	9.67736e-06	4.5809e-06	5.48606e-06	5.29207e-06	6.39487e-05	6.14209e-06	2.21052e-05	3.65276e-05	3.72446e-05	3.86337e-05	0.000282147	0.000154335	0.000221717	4.68502e-05	9.68968e-06	1.27819e-05	1.92368e-05	1.65558e-05	2.17874e-05	3.29509e-05	9.2089e-05	5.94693e-05
	Methanomicrobia	0.00125988	0.00118442	0.00175088	0.00104002	0.00163881	0.00137113	0.000591466	0.000269661	0.00119635	0.000562974	0.000433566	0.00152887	0.00418877	0.00140489	0.000701921	0.000679363	0.000607951	0.00395046	0.000427786	0.000647113	0.000301944	0.000672181	0.000226785	0.000822771	0.000118376	0.000160805	0.000219353	0.000140175	0.000173497	0.000220503	0.00201497	0.000199618	0.000482631	0.00105353	0.000979001	0.000882203	0.00555289	0.00307148	0.00374616	0.0006903	0.00022106	0.000132735	0.000379771	0.000374503	0.000259028	0.00106358	0.00192959	0.00133077
	Methylacidiphilae	0	0	0	0	0	0	0	0	0	0	0	0	0	0	0	0	0	0	0	0	0	0	0	0	0	0	8.06446e-07	0	0	0	0	0	0	0	0	0	0	0	0	0	0	0	0	0	0	0	0	0
	Mollicutes	0.00179757	0.00181112	0.00237128	0.00141902	0.00208357	0.00174721	0.00112967	0.000466483	0.00212064	0.0010283	0.00107763	0.00286316	0.0079546	0.0023817	0.00130198	0.00123414	0.0010741	0.00676662	0.000817943	0.00105007	0.000598341	0.00138016	0.000434452	0.00162751	0.000511776	0.000674317	0.000818543	0.000471527	0.000498546	0.000756766	0.00258818	0.000426875	0.000769999	0.0019052	0.00175936	0.00154933	0.00805619	0.00464526	0.00604108	0.00120032	0.00056786	0.000415902	0.000740305	0.00071304	0.000656042	0.00223151	0.00369427	0.00270529
	Myoviridae	4.32454e-06	2.58608e-06	4.74492e-06	0	2.83286e-06	4.38996e-06	4.15064e-06	1.54978e-06	2.22991e-06	0	0	4.63295e-06	0	1.27024e-06	5.04254e-06	5.8398e-06	1.6299e-06	0	1.98049e-06	1.83578e-06	7.92504e-07	0	1.31852e-06	2.25417e-06	0	0	1.61289e-06	0	6.85758e-07	8.82012e-07	0	0	3.6842e-06	0	1.77355e-06	4.38115e-06	1.20062e-05	1.30424e-05	2.87945e-06	4.74433e-06	6.5349e-06	4.9161e-06	1.24108e-06	3.42533e-06	1.33145e-05	4.57652e-06	3.21241e-06	8.9765e-06
	Negativicutes	0.0992207	0.0892775	0.148426	0.119273	0.122004	0.0495129	0.124453	0.142587	0.109778	0.144215	0.032131	0.178725	0.0908842	0.0450732	0.0871593	0.0306784	0.0342262	0.00315515	0.0378403	0.0219449	0.0956608	0.019913	0.0640852	0.0654914	0.0939701	0.0690228	0.103281	0.0641295	0.0549107	0.0501424	0.195759	0.211617	0.179399	0.12678	0.123021	0.086986	0.0575039	0.0494589	0.071583	0.0717176	0.0751446	0.0670153	0.0796855	0.116005	0.134243	0.0492589	0.0984121	0.0650179
	Nitrospira	2.88302e-06	1.72405e-06	1.18623e-06	8.08098e-07	0	0	0	0	0	0	1.13104e-05	3.08863e-06	2.71118e-06	0	0	9.73299e-07	0	0	0	0	0	0	6.59259e-07	0	1.78009e-06	1.77686e-06	0	0	6.85758e-07	8.82012e-07	0	0	0	0	0	7.96572e-07	0	0	0	0	2.25341e-07	0	1.24108e-06	0	6.05205e-07	0	0	0
	Nostocales	0.000110996	0.000113788	8.65949e-05	7.67693e-05	3.11614e-05	3.6583e-05	3.11298e-05	1.54978e-05	5.46328e-05	1.99283e-05	6.53491e-05	3.24306e-05	0.000116581	3.6837e-05	1.71446e-05	3.21189e-05	2.11887e-05	6.5189e-05	1.1883e-05	1.37684e-05	0.000148991	9.398e-05	5.80148e-05	9.80562e-05	5.07326e-05	7.46279e-05	8.22575e-05	7.51267e-05	5.62321e-05	0.000116426	2.20914e-05	9.21314e-06	1.8421e-05	4.61402e-05	1.77355e-05	1.87194e-05	4.8025e-05	6.52119e-05	4.60711e-05	7.11649e-06	5.63353e-06	1.17986e-05	1.24108e-05	1.19887e-05	6.65726e-06	2.65438e-05	3.21241e-05	2.13192e-05
	Oligoflexia	7.20756e-06	8.62027e-06	5.93116e-06	2.42429e-06	5.66571e-06	2.04865e-05	8.99305e-06	6.19911e-06	3.34487e-06	1.99283e-06	4.90118e-05	7.72158e-06	1.62671e-05	1.14322e-05	2.01702e-05	2.43325e-05	4.88969e-06	0	7.92197e-06	9.17891e-07	2.13976e-05	3.31168e-05	1.64815e-05	9.01667e-06	1.33507e-05	1.2438e-05	1.20967e-05	1.06888e-05	5.48606e-06	1.05841e-05	2.32541e-06	0	0	1.92251e-06	7.09421e-06	2.38972e-05	1.80094e-05	1.73898e-05	8.63834e-06	1.00817e-05	1.35205e-05	2.06476e-05	1.86162e-05	7.99244e-06	1.99718e-05	8.32926e-05	3.53365e-05	1.12206e-05
	Opitutae	0	0	0	0	0	0	0	0	0	0	1.88507e-06	0	0	0	0	0	0	0	0	0	7.92504e-07	2.68514e-06	0	0	0	0	0	3.05393e-07	0	0	0	0	0	0	0	0	0	0	0	0	2.25341e-07	0	0	0	0	0	0	0
	Orthopoxvirus	1.44151e-06	1.72405e-06	0	0	4.24929e-06	0	0	0	0	0	0	3.08863e-06	2.71118e-06	0	1.00851e-06	0	0	0	0	0	0	0	0	0	0	8.88428e-07	1.61289e-06	6.10786e-07	6.85758e-07	0	2.32541e-06	0	0	1.92251e-06	1.77355e-06	3.98286e-07	0	6.52119e-06	0	0	0	0	0	0	0	0	1.0708e-06	0
	Oscillatoriales	7.20756e-06	6.89621e-06	8.30362e-06	4.84859e-06	5.66571e-06	0	6.22596e-06	4.64933e-06	2.22991e-06	1.09606e-05	7.54028e-06	1.54432e-06	2.71118e-06	2.54048e-06	2.01702e-06	2.9199e-06	0	0	9.90246e-07	0	1.10951e-05	4.47524e-06	1.97778e-06	2.25417e-06	2.67014e-06	2.66528e-06	2.41934e-06	2.13775e-06	2.05727e-06	8.82012e-07	4.65082e-06	6.14209e-06	0	3.84502e-06	8.86776e-06	3.18629e-06	0	8.69491e-06	5.75889e-06	2.96521e-06	1.35205e-06	0	1.24108e-06	0	6.05205e-07	4.57652e-06	1.0708e-06	1.12206e-06
	Pestivirus	0	0	0	0	0	0	0	0	0	0	0	1.54432e-06	5.42236e-06	2.54048e-06	1.00851e-06	1.9466e-06	1.6299e-06	0	9.90246e-07	9.17891e-07	0	0	0	1.12708e-06	0	0	8.06446e-07	0	0	8.82012e-07	0	0	0	3.84502e-06	1.77355e-06	0	0	0	0	5.93041e-07	0	0	0	0	0	9.15303e-07	1.0708e-06	4.48825e-06
	Phycisphaerae	0	0	0	0	0	0	6.91773e-07	0	0	1.99283e-06	1.88507e-06	0	5.42236e-06	0	0	9.73299e-07	0	0	0	9.17891e-07	0	0	1.31852e-06	0	8.90046e-07	0	2.41934e-06	3.05393e-07	0	0	0	0	0	0	0	3.98286e-07	0	0	0	0	0	0	6.20541e-07	0	0	9.15303e-07	0	1.12206e-06
	Picornaviridae	1.00906e-05	2.58608e-06	5.93116e-06	1.6162e-06	2.83286e-06	4.38996e-06	2.76709e-06	1.54978e-06	5.57478e-06	0	6.28357e-07	9.26589e-06	1.08447e-05	1.27024e-06	4.03403e-06	1.9466e-06	0	1.30378e-05	2.97074e-06	1.83578e-06	2.37751e-06	3.58019e-06	0	4.50833e-06	8.90046e-07	0	0	3.05393e-07	1.37152e-06	0	5.81352e-06	0	0	3.84502e-06	0	1.59314e-06	1.20062e-05	8.69491e-06	2.87945e-06	5.93041e-07	4.50683e-07	0	0	1.14178e-06	6.05205e-07	1.83061e-06	1.0708e-05	2.24412e-06
	Planctomycetia	5.76605e-06	6.03419e-06	9.48985e-06	1.21215e-05	5.66571e-06	1.46332e-06	1.38355e-06	3.09955e-06	2.22991e-06	0	1.88507e-06	4.63295e-06	2.71118e-06	0	1.00851e-06	9.73299e-07	0	0	0	0	2.37751e-06	0	6.59259e-07	1.12708e-06	1.78009e-05	6.21899e-06	6.45157e-06	5.19168e-06	2.74303e-06	1.05841e-05	1.1627e-05	2.76394e-05	3.6842e-06	3.84502e-06	1.41884e-05	0	0	0	0	0	1.35205e-06	9.83219e-07	1.24108e-06	0	1.21041e-06	9.15303e-07	0	0
	Pleurocapsales	5.76605e-06	2.58608e-06	2.37246e-06	2.42429e-06	0	1.46332e-06	6.91773e-07	0	1.11496e-06	3.98566e-06	0	0	0	0	0	1.9466e-06	3.25979e-06	0	0	0	4.75503e-06	2.68514e-06	2.63704e-06	1.12708e-05	2.67014e-06	4.44214e-06	8.06446e-07	9.16179e-07	2.05727e-06	8.82012e-06	0	0	0	3.84502e-06	1.77355e-06	5.576e-06	0	4.34746e-06	0	0	4.50683e-06	0	5.58487e-06	5.70889e-07	3.02603e-06	9.15303e-07	1.0708e-06	0
	Podoviridae	0	0	0	0	0	0	0	0	0	0	0	0	0	0	0	0	0	0	0	0	0	0	0	0	8.90046e-07	0	0	0	0	0	0	0	0	0	0	0	0	0	0	0	0	0	0	0	0	0	0	0
	Polerovirus	0	0	0	0	0	0	0	0	0	0	0	0	0	0	0	0	0	0	0	0	0	0	0	0	0	0	0	0	0	0	0	0	0	0	0	0	0	0	0	0	0	0	0	0	0	0	0	0
	Potyvirus	0	0	0	0	0	0	0	0	0	0	0	0	0	0	0	0	0	0	0	0	0	0	0	0	0	0	0	0	0	0	0	0	0	0	0	0	0	0	0	0	0	0	0	0	0	0	0	0
	Prasinovirus	0	0	0	0	0	0	0	0	0	0	0	0	0	0	0	0	0	0	0	0	0	0	0	0	0	0	0	0	0	0	0	0	0	0	0	0	0	0	0	0	0	0	0	0	0	0	0	0
	Retroviridae	0	0	0	0	0	0	0	0	0	0	0	0	0	0	0	0	0	0	0	0	0	0	0	0	0	0	0	0	0	0	0	0	0	0	0	0	0	0	0	0	0	0	0	0	0	0	0	0
	Rubrobacteria	0	1.72405e-06	0	0	0	0	5.53419e-06	0	1.11496e-06	1.99283e-06	0	1.54432e-06	0	0	0	0	6.51958e-06	0	7.92197e-06	0	2.37751e-06	0	6.59259e-07	1.23979e-05	6.23032e-06	1.06611e-05	4.83868e-06	8.24561e-06	4.8003e-06	1.23482e-05	1.1627e-06	0	7.36841e-06	9.61254e-06	3.54711e-06	3.98286e-07	0	0	0	0	4.50683e-07	0	0	5.70889e-07	0	0	0	0
	Rudiviridae	0	0	0	0	0	0	0	0	0	0	0	0	0	0	0	0	0	0	0	0	0	0	0	0	0	0	0	0	0	0	1.1627e-06	0	0	0	0	3.98286e-07	0	0	0	0	0	0	0	0	0	0	0	0
	Siphoviridae	1.00906e-05	2.75849e-05	3.67732e-05	1.77782e-05	3.39943e-05	1.46332e-05	6.08761e-05	1.3948e-05	6.02076e-05	2.8896e-05	1.69656e-05	2.47091e-05	3.25342e-05	1.65131e-05	2.42042e-05	1.26529e-05	1.6299e-06	1.30378e-05	3.96098e-06	5.50735e-06	2.21901e-05	2.32712e-05	3.16444e-05	9.69291e-05	2.22511e-05	2.22107e-05	1.37096e-05	4.03119e-05	2.74303e-05	4.41006e-05	5.81352e-05	1.22842e-05	7.36841e-06	3.26826e-05	2.83768e-05	2.11092e-05	1.20062e-05	1.73898e-05	3.45534e-05	2.19425e-05	2.92944e-06	2.94966e-06	5.58487e-06	1.25596e-05	7.26246e-06	1.92214e-05	1.92744e-05	1.45868e-05
	Sphingobacteriia	0.000102347	0.000101719	4.98217e-05	4.44454e-05	3.82436e-05	5.41429e-05	2.76709e-05	3.71947e-05	4.79431e-05	5.67956e-05	0.000193534	7.87601e-05	7.86242e-05	9.14573e-05	7.66466e-05	0.000101223	6.3566e-05	6.5189e-05	1.1883e-05	6.42524e-06	0.000323342	0.000110986	0.000100207	0.000280644	0.0001967	0.000114607	0.000168547	9.0091e-05	7.88621e-05	0.000178166	3.72065e-05	1.22842e-05	2.94736e-05	5.95977e-05	4.07917e-05	2.86766e-05	7.80406e-05	6.52119e-05	8.06245e-05	3.79546e-05	3.26745e-05	3.44127e-05	4.28173e-05	3.25407e-05	4.7206e-05	5.94947e-05	5.46109e-05	3.02957e-05
	Spirochaetia	0.000237849	0.000267228	0.000192169	0.000193135	0.000252124	0.000226815	0.00028086	0.000161177	0.00024083	0.000148466	0.00129442	0.000467928	0.000604593	0.000383612	0.000173463	0.000397106	0.000368357	0.000273794	0.000337674	0.000189086	0.00048422	0.000255089	0.000158222	0.000474502	0.000493085	0.000777374	0.000798382	0.000386322	0.000370309	0.000642104	0.000269747	0.000113629	0.000151052	0.000209553	0.000227015	0.000219057	0.000444231	0.000678203	0.00041464	0.000129283	0.000137458	0.000130768	0.000122867	0.000127879	0.000180351	0.000211435	0.000251639	0.000164943
	Synechococcales	0.000160008	0.000128442	0.000122182	0.00010182	7.36543e-05	0.000160965	8.37046e-05	0.000100736	8.13917e-05	6.07813e-05	0.00040529	0.000324306	0.000100314	0.000127024	8.77402e-05	0.000331895	0.000404214	1.30378e-05	0.000407981	4.2223e-05	0.000466785	0.00027299	0.000208326	0.00051395	0.000316856	0.000675205	0.000548384	0.000280962	0.000270189	0.000575072	0.000104643	8.90603e-05	9.57893e-05	0.000111505	9.57719e-05	6.05395e-05	7.80406e-05	6.73856e-05	3.45534e-05	1.77912e-05	5.02511e-05	4.62113e-05	4.96433e-05	5.42344e-05	5.08372e-05	8.60385e-05	7.6027e-05	4.37604e-05
	Synergistia	1.44151e-06	8.62027e-07	0	0	0	0	2.76709e-06	1.54978e-06	1.11496e-06	1.99283e-06	1.25671e-05	3.08863e-06	0	5.08096e-06	0	0	0	0	0	0	0	0	0	0	5.34027e-06	8.88428e-07	8.06446e-07	2.44314e-06	2.05727e-06	8.82012e-07	0	0	0	0	0	0	0	0	0	0	2.25341e-07	0	0	0	0	0	2.14161e-06	1.12206e-06
	Thermococci	4.46869e-05	3.96532e-05	3.44007e-05	3.55563e-05	1.983e-05	6.29228e-05	2.49038e-05	2.7896e-05	1.78393e-05	1.1957e-05	0.00017594	0.000205394	4.88013e-05	7.11334e-05	5.04254e-05	0.000135289	0.000192328	0	0.000335693	1.10147e-05	0.000299567	6.17583e-05	9.49333e-05	0.00033249	0.000121046	0.000355371	0.00027903	0.000108109	9.46346e-05	0.000269014	2.67422e-05	1.53552e-05	2.57894e-05	2.11476e-05	3.54711e-06	3.18629e-06	0	6.52119e-06	2.87945e-06	1.18608e-06	1.80273e-06	9.83219e-07	2.48216e-06	1.14178e-06	0	2.74591e-06	7.49562e-06	1.12206e-06
	Thermodesulfobacteria	0	0	0	1.6162e-06	0	0	0	0	3.34487e-06	0	6.28357e-07	0	0	0	0	0	0	0	0	0	0	8.95048e-07	0	1.12708e-06	1.78009e-06	0	0	3.05393e-07	0	1.76402e-06	0	0	0	0	0	0	0	0	0	0	0	9.83219e-07	0	0	0	1.83061e-06	1.0708e-06	0
	Thermomicrobia	0	0	0	8.08098e-07	0	0	0	0	0	0	0	0	0	0	0	0	0	0	0	0	0	8.95048e-07	0	1.12708e-06	0	0	0	0	0	0	0	0	0	1.92251e-06	1.77355e-06	0	0	0	0	0	0	0	0	0	0	0	0	0
	Thermoplasmata	0	0	0	0	0	0	0	0	0	0	0	0	0	0	0	0	0	0	0	0	0	0	0	0	0	0	0	0	0	0	1.1627e-06	0	0	0	0	2.38972e-06	6.00312e-06	4.34746e-06	2.87945e-06	5.93041e-07	0	0	0	0	0	9.15303e-07	0	0
	Thermoprotei	1.44151e-06	0	2.37246e-06	1.6162e-06	0	0	0	0	0	9.96415e-07	4.3985e-06	0	0	0	1.00851e-06	0	0	0	0	0	4.75503e-06	3.58019e-06	6.59259e-07	2.25417e-06	8.90046e-07	0	0	3.05393e-07	6.85758e-07	0	1.1627e-06	0	0	0	0	6.77086e-06	6.00312e-06	1.08686e-05	8.63834e-06	5.93041e-07	2.25341e-07	0	6.20541e-07	0	1.21041e-06	0	3.21241e-06	1.12206e-06
	Thermotogae	2.16227e-05	4.65494e-05	1.77935e-05	2.5051e-05	2.12464e-05	3.51197e-05	2.62874e-05	3.40951e-05	7.02422e-05	7.27383e-05	8.04297e-05	5.09624e-05	2.44006e-05	3.30262e-05	1.91616e-05	3.60121e-05	2.60783e-05	6.5189e-05	4.95123e-06	6.42524e-06	2.06051e-05	2.50613e-05	2.57111e-05	1.57792e-05	0.000116596	7.64048e-05	0.000100806	7.17674e-05	5.82894e-05	6.35048e-05	2.32541e-05	0	7.36841e-06	1.53801e-05	2.66033e-05	7.2488e-05	0.000138072	9.99915e-05	9.79012e-05	6.76067e-05	7.77428e-05	5.50603e-05	5.83308e-05	5.70889e-05	0.000129514	3.47815e-05	5.78233e-05	3.92722e-05
	Tissierellia	2.88302e-06	1.12063e-05	7.11739e-06	1.21215e-05	7.08214e-06	1.17066e-05	1.03766e-05	1.3948e-05	8.91964e-06	9.96415e-06	8.797e-06	1.54432e-06	8.13354e-06	2.54048e-06	1.10936e-05	0	0	0	0	0	7.92504e-06	3.58019e-06	8.57036e-06	4.50833e-06	6.23032e-06	6.21899e-06	4.03223e-06	1.28265e-05	8.22909e-06	7.05609e-06	9.30163e-06	0	0	7.69003e-06	8.86776e-06	2.31006e-05	1.80094e-05	4.13008e-05	5.75889e-06	8.89562e-06	2.7717e-05	2.75301e-05	4.28173e-05	4.1104e-05	2.90499e-05	3.66121e-06	8.56642e-06	2.24412e-06
	Tospoviridae	4.32454e-06	5.17216e-06	2.49109e-05	4.84859e-06	5.66571e-06	7.31661e-06	8.99305e-06	0	8.91964e-06	3.98566e-06	3.77014e-06	1.08102e-05	5.69348e-05	1.14322e-05	5.04254e-06	8.7597e-06	8.14948e-06	0	3.96098e-06	1.83578e-06	1.58501e-06	5.37029e-06	1.31852e-06	4.50833e-06	0	8.88428e-07	1.61289e-06	1.83236e-06	2.05727e-06	0	1.27897e-05	3.07105e-06	3.6842e-06	7.69003e-06	2.12826e-05	5.576e-06	2.40125e-05	1.52161e-05	1.15178e-05	2.37216e-06	1.80273e-06	0	4.96433e-06	3.42533e-06	1.21041e-06	1.55602e-05	2.14161e-05	5.61031e-06
	Unknown_t_domain_Archaea	0	2.58608e-06	2.37246e-06	1.6162e-06	1.41643e-06	1.46332e-06	6.91773e-07	0	3.34487e-06	1.99283e-06	0	3.08863e-06	1.08447e-05	1.27024e-06	0	0	1.6299e-06	2.60756e-05	0	0	0	8.95048e-07	0	1.12708e-06	8.90046e-07	0	0	3.05393e-07	0	0	3.48811e-06	0	0	7.69003e-06	0	1.99143e-06	1.80094e-05	6.52119e-06	5.75889e-06	1.18608e-06	0	0	0	0	1.81562e-06	2.74591e-06	5.35401e-06	2.24412e-06
	Unknown_t_domain_Bacteria	0.0202186	0.0191568	0.0291528	0.0217807	0.0273087	0.0195514	0.010571	0.00787597	0.0166742	0.0101943	0.0233309	0.0246967	0.0438994	0.020583	0.0154362	0.0227733	0.0263424	0.0515515	0.0203733	0.0136206	0.0235825	0.0262338	0.0165527	0.0299725	0.0208911	0.0264005	0.0215845	0.0177171	0.013469	0.0259532	0.0224669	0.0179103	0.01652	0.0211591	0.0195623	0.0130411	0.0390023	0.0237415	0.0302342	0.00965234	0.00734681	0.00569087	0.00701397	0.0084326	0.00951867	0.013811	0.0199844	0.0156124
	Unknown_t_domain_Viruses	0.00194604	0.00207317	0.00288847	0.00183681	0.00279603	0.00185549	0.00146448	0.00048508	0.00300034	0.00142388	0.000823776	0.00333572	0.00899027	0.00313876	0.00173463	0.00195049	0.00180104	0.00860495	0.00138139	0.00188076	0.000778239	0.00225642	0.000600585	0.00270275	0.000340887	0.000490412	0.000490319	0.000408616	0.000514318	0.000688851	0.00286955	0.000374668	0.000954209	0.00270497	0.00261599	0.0014402	0.00976708	0.00531911	0.00701145	0.00122344	0.000317957	0.000173047	0.00060875	0.000574885	0.000408514	0.00252166	0.0046173	0.00312046
	Unknown_t_phylum_Acidobacteria	0	0	0	0	0	0	0	0	0	0	0	0	0	0	0	0	0	0	0	0	7.92504e-07	0	0	0	0	0	0	0	0	0	0	0	0	0	0	0	0	0	0	0	0	0	0	0	0	0	0	0
	Unknown_t_phylum_Actinobacteria	0.000351729	0.000267228	0.000374849	0.00030142	0.000358356	0.000323394	0.000226902	0.000181324	0.000308843	0.000185333	0.000701875	0.000583751	0.000306363	0.000430611	0.00031768	0.000832171	0.00126969	0.000169492	0.000822894	0.000173481	0.000867792	0.000552244	0.000516859	0.00141449	0.00097015	0.00130777	0.000946768	0.000845328	0.000595238	0.00114573	0.000569725	0.000915172	0.00108684	0.00061328	0.000656215	0.000178034	6.60343e-05	3.69534e-05	5.75889e-05	3.43964e-05	0.000230975	0.000186812	0.00017251	0.000234064	0.000349203	5.40029e-05	7.6027e-05	6.62017e-05
	Unknown_t_phylum_Bacteroidetes	0.000975904	0.00120167	0.000754443	0.00049294	0.000601982	0.000684834	0.000617754	0.00062456	0.000820607	0.000411519	0.00145276	0.0010733	0.00257291	0.000918383	0.000784619	0.000914902	0.000506898	0.0022425	0.000348567	0.000315754	0.000726726	0.000576411	0.000291392	0.000489154	0.00077701	0.000825349	0.000909672	0.000700572	0.000523919	0.000612998	0.000976672	0.000359312	0.00050842	0.00112659	0.00115636	0.000768692	0.00194501	0.0017129	0.00152035	0.000610832	0.000548706	0.000398204	0.000490848	0.000340821	0.000387937	0.00125488	0.00121108	0.000839303
	Unknown_t_phylum_Baculoviridae	0	1.72405e-06	2.37246e-06	1.6162e-06	4.24929e-06	4.38996e-06	6.91773e-07	0	1.11496e-06	1.99283e-06	6.28357e-07	4.63295e-06	8.13354e-06	5.08096e-06	5.04254e-06	1.9466e-06	0	1.30378e-05	1.98049e-06	9.17891e-07	7.92504e-07	2.68514e-06	0	1.12708e-06	0	8.88428e-07	8.06446e-07	0	0	8.82012e-07	3.48811e-06	0	0	1.92251e-06	1.77355e-06	1.99143e-06	0	1.08686e-05	8.63834e-06	1.77912e-06	1.12671e-06	0	0	0	1.21041e-06	2.74591e-06	7.49562e-06	2.24412e-06
	Unknown_t_phylum_Candidatus_Saccharibacteria	1.44151e-06	9.48229e-06	2.37246e-06	1.45458e-05	2.83286e-06	1.75599e-05	9.68483e-06	9.29866e-06	1.78393e-05	1.49462e-05	4.52417e-05	1.54432e-05	0	1.27024e-05	2.01702e-06	1.9466e-05	2.11887e-05	0	0	9.17891e-07	5.15128e-05	3.31168e-05	2.76889e-05	5.41e-05	9.34548e-05	8.26238e-05	0.000144354	5.25276e-05	4.45743e-05	0.000117308	1.1627e-06	0	1.47368e-05	3.84502e-06	5.32066e-06	3.10663e-05	8.40437e-05	2.82585e-05	3.45534e-05	1.18608e-05	7.3912e-05	0.000131751	5.95719e-05	3.36824e-05	1.87614e-05	2.1052e-05	2.46285e-05	4.48825e-06
	Unknown_t_phylum_Caudovirales	2.59472e-05	3.01709e-05	2.49109e-05	3.15158e-05	2.9745e-05	4.38996e-06	4.84241e-06	1.08484e-05	2.34141e-05	8.96773e-06	6.28357e-07	3.08863e-06	0	5.08096e-06	3.02552e-06	0	0	1.30378e-05	2.97074e-06	1.83578e-06	3.17002e-06	7.16038e-06	3.29629e-06	6.7625e-06	4.45023e-06	1.77686e-06	2.41934e-06	9.16179e-06	4.11455e-06	7.05609e-06	9.30163e-06	0	7.36841e-06	9.61254e-06	1.77355e-06	1.87194e-05	3.00156e-05	2.82585e-05	1.72767e-05	3.97337e-05	3.60546e-06	3.93288e-06	8.68757e-06	3.99622e-06	1.81562e-06	2.74591e-06	4.28321e-06	1.23427e-05
	Unknown_t_phylum_Chloroflexi	0	8.62027e-07	0	0	0	0	6.91773e-07	0	2.22991e-06	0	1.88507e-06	3.08863e-06	2.71118e-06	0	0	0	0	0	0	0	7.92504e-07	1.7901e-06	6.59259e-07	1.12708e-06	8.90046e-07	8.88428e-07	0	2.44314e-06	1.37152e-06	2.64603e-06	0	0	0	0	0	0	0	0	0	0	0	0	0	0	0	0	0	0
	Unknown_t_phylum_Cyanobacteria	4.61284e-05	3.2757e-05	3.20282e-05	1.93943e-05	2.12464e-05	4.68263e-05	2.07532e-05	9.29866e-06	2.4529e-05	1.29534e-05	6.47208e-05	4.78738e-05	0.000111158	3.1756e-05	3.02552e-05	4.37985e-05	5.86763e-05	0.000143416	1.68342e-05	1.46863e-05	0.000113328	0.00010114	3.8237e-05	3.26854e-05	3.11516e-05	4.88635e-05	5.16126e-05	4.39766e-05	2.67446e-05	2.55783e-05	3.37184e-05	1.22842e-05	0	4.61402e-05	1.24149e-05	2.46937e-05	7.80406e-05	6.08644e-05	5.47095e-05	1.18608e-05	8.78831e-06	7.86576e-06	1.30314e-05	1.37013e-05	2.72342e-05	2.37979e-05	2.35577e-05	1.57089e-05
	Unknown_t_phylum_Elusimicrobia	0	2.58608e-06	0	1.6162e-06	1.41643e-06	0	0	3.09955e-06	1.11496e-06	9.96415e-07	8.16864e-06	1.54432e-06	8.13354e-06	5.08096e-06	1.00851e-06	0	1.6299e-06	0	0	0	2.37751e-06	1.7901e-06	6.59259e-07	2.25417e-06	8.27742e-05	4.08677e-05	7.25802e-05	5.37492e-05	3.01733e-05	3.35164e-05	2.32541e-06	3.07105e-06	0	1.92251e-06	1.77355e-06	0	6.00312e-06	4.34746e-06	2.87945e-06	5.93041e-07	9.46434e-06	7.86576e-06	4.34378e-06	3.99622e-06	1.21041e-05	3.66121e-06	0	0
	Unknown_t_phylum_Euryarchaeota	0.000181631	0.000164647	0.000232501	0.000103437	0.000181303	0.000160965	9.33894e-05	3.25453e-05	0.000159439	0.000104624	3.14178e-05	0.000205394	0.000639839	0.000186725	7.16041e-05	7.68907e-05	6.68257e-05	0.000664928	4.95123e-05	9.45428e-05	2.13976e-05	8.41345e-05	2.24148e-05	9.12937e-05	2.13611e-05	2.22107e-05	2.01612e-05	1.49643e-05	2.12585e-05	2.02863e-05	0.000256958	3.37815e-05	8.84209e-05	0.000174948	0.000173808	0.000134222	0.00114059	0.000612992	0.00083216	0.000171389	3.6956e-05	2.75301e-05	8.12908e-05	7.93535e-05	4.59956e-05	0.000209604	0.000352294	0.000222168
	Unknown_t_phylum_Firmicutes	0.00113015	0.00120339	0.000772236	0.00100931	0.000712464	0.000839946	0.000680013	0.000609062	0.000780469	0.000833003	0.00181218	0.00152578	0.00203339	0.00118767	0.000629309	0.000744574	0.00106921	0.000756193	0.000936773	0.000475468	0.000692649	0.00100335	0.000598607	0.000605244	0.00100575	0.00080225	0.00107096	0.000736914	0.000604153	0.00106723	0.00108248	0.000847609	0.000758946	0.000811298	0.000720062	0.0229699	0.00238324	0.00208461	0.00239858	0.002301	0.00122766	0.00102156	0.00104189	0.00115605	0.00201352	0.000756956	0.00112113	0.000934678
	Unknown_t_phylum_Flaviviridae	0	0	0	0	0	0	0	0	0	0	0	0	0	0	0	0	0	0	0	0	0	0	0	0	0	0	0	0	0	0	0	0	0	0	0	0	0	0	0	0	0	0	0	0	0	0	0	0
	Unknown_t_phylum_Herpesvirales	2.01812e-05	3.01709e-05	3.0842e-05	2.02024e-05	3.11614e-05	2.04865e-05	1.17601e-05	6.19911e-06	3.34487e-05	2.09247e-05	1.31955e-05	5.25067e-05	0.000127425	6.3512e-05	2.92467e-05	2.14126e-05	2.60783e-05	7.82269e-05	2.07952e-05	2.84546e-05	7.13254e-06	3.13267e-05	7.91111e-06	4.0575e-05	6.23032e-06	1.06611e-05	6.45157e-06	5.49708e-06	6.85758e-06	7.9381e-06	3.60438e-05	3.07105e-06	1.8421e-05	4.80627e-05	4.07917e-05	1.07537e-05	0.000150078	8.47754e-05	0.000100781	2.43147e-05	2.92944e-06	7.86576e-06	5.58487e-06	9.70511e-06	6.05205e-06	3.0205e-05	6.96022e-05	5.49811e-05
	Unknown_t_phylum_Mimiviridae	1.44151e-06	8.62027e-07	5.93116e-06	0	1.41643e-06	2.92664e-06	1.38355e-06	0	3.34487e-06	9.96415e-07	6.28357e-07	1.54432e-06	8.13354e-06	2.54048e-06	1.00851e-06	0	0	0	0	1.83578e-06	7.92504e-07	0	6.59259e-07	0	8.90046e-07	0	0	0	6.85758e-07	0	1.1627e-06	0	0	0	0	7.96572e-07	0	2.17373e-06	5.75889e-06	0	4.50683e-07	0	0	1.71267e-06	6.05205e-07	0	1.0708e-06	1.12206e-06
	Unknown_t_phylum_Pandoravirus	0.000497322	0.000549973	0.000775795	0.000431524	0.000620396	0.000573622	0.000314757	0.000119333	0.000722491	0.000353727	0.00056992	0.00126943	0.0044626	0.00124483	0.000659564	0.000553807	0.000554165	0.00230769	0.000372333	0.000447931	0.000283716	0.000860141	0.000176681	0.00103917	0.000125496	0.000193677	0.00018145	0.000145062	0.000163896	0.00029812	0.000839472	7.67761e-05	0.000235789	0.000786306	0.000627838	0.000397888	0.00205907	0.0013325	0.00164416	0.000243147	7.68414e-05	4.52281e-05	0.000170028	0.000142151	9.50172e-05	0.000590371	0.00109329	0.000776467
	Unknown_t_phylum_Partitiviridae	3.45963e-05	2.49988e-05	3.32145e-05	2.02024e-05	4.39093e-05	1.60965e-05	1.79861e-05	3.09955e-06	3.45636e-05	1.39498e-05	5.65521e-06	5.09624e-05	9.21801e-05	3.30262e-05	1.91616e-05	1.75194e-05	3.25979e-06	0.000104302	5.94148e-06	1.00968e-05	3.96252e-06	1.9691e-05	3.95555e-06	1.46521e-05	2.67014e-06	6.21899e-06	4.03223e-06	3.05393e-06	3.42879e-06	4.41006e-06	3.72065e-05	0	1.10526e-05	2.69151e-05	3.01504e-05	2.66852e-05	7.20375e-05	7.60805e-05	8.35039e-05	1.00817e-05	6.30956e-06	9.83219e-07	5.58487e-06	7.99244e-06	6.05205e-06	2.83744e-05	4.39029e-05	3.47839e-05
	Unknown_t_phylum_Phycodnaviridae	0	0	0	0	0	0	6.91773e-07	0	0	0	0	0	0	0	0	0	0	0	0	9.17891e-07	7.92504e-07	8.95048e-07	6.59259e-07	0	0	0	8.06446e-07	3.05393e-07	6.85758e-07	0	0	0	0	0	0	0	0	2.17373e-06	0	0	0	9.83219e-07	0	1.14178e-06	0	0	1.0708e-06	0
	Unknown_t_phylum_Picornavirales	0	0	0	0	0	1.46332e-06	0	0	0	0	0	0	0	0	1.00851e-06	0	0	0	0	0	0	0	0	1.12708e-06	0	0	0	0	0	0	0	0	0	0	0	0	0	2.17373e-06	0	0	0	0	0	0	0	0	0	0
	Unknown_t_phylum_Planctomycetes	1.44151e-06	0	0	8.08098e-07	0	0	1.38355e-06	0	0	0	7.54028e-06	3.08863e-06	2.71118e-06	1.27024e-06	3.02552e-06	3.8932e-06	0	0	9.90246e-07	0	1.58501e-06	8.95048e-07	0	2.25417e-06	0	0	2.41934e-06	0	0	0	0	0	0	0	0	0	0	0	0	0	0	0	0	0	0	0	0	0
	Unknown_t_phylum_Polydnaviridae	3.02718e-05	1.98266e-05	3.55869e-05	1.93943e-05	2.9745e-05	1.17066e-05	1.66026e-05	6.19911e-06	4.9058e-05	1.69391e-05	1.44522e-05	5.25067e-05	0.000132848	4.82691e-05	2.52127e-05	3.8932e-05	4.23773e-05	0.00011734	2.87171e-05	3.94693e-05	9.51005e-06	3.04316e-05	1.58222e-05	4.62104e-05	3.56018e-06	6.21899e-06	7.25802e-06	5.19168e-06	1.02864e-05	1.67582e-05	5.81352e-05	0	1.10526e-05	4.22952e-05	4.61124e-05	1.99143e-05	0.0001921	8.0428e-05	7.48656e-05	1.77912e-05	2.92944e-06	3.93288e-06	4.34378e-06	1.08469e-05	6.65726e-06	4.11886e-05	7.17438e-05	4.26384e-05
	Unknown_t_phylum_Poxviridae	1.15321e-05	1.29304e-05	1.5421e-05	6.46478e-06	1.13314e-05	1.75599e-05	8.99305e-06	4.64933e-06	1.33795e-05	8.96773e-06	5.02686e-06	1.69875e-05	5.42236e-05	1.77834e-05	1.10936e-05	1.07063e-05	8.14948e-06	0	6.93172e-06	9.17891e-06	6.34003e-06	1.25307e-05	5.93333e-06	1.46521e-05	0	5.33057e-06	4.03223e-06	1.52697e-06	2.74303e-06	1.76402e-06	2.44168e-05	3.07105e-06	7.36841e-06	9.61254e-06	8.86776e-06	8.76229e-06	4.8025e-05	3.47797e-05	3.45534e-05	6.52345e-06	1.12671e-06	1.96644e-06	1.24108e-06	3.99622e-06	3.63123e-06	1.00683e-05	2.67701e-05	1.90751e-05
	Unknown_t_phylum_Proteobacteria	0.0109281	0.00768755	0.00677812	0.00574638	0.0073626	0.0128962	0.00613188	0.00632774	0.00620138	0.00427362	0.0217242	0.00562594	0.00931833	0.00938834	0.00706561	0.0120417	0.0159942	0.00719687	0.0132742	0.00898432	0.0298417	0.0379348	0.0226996	0.0163912	0.00956354	0.0115611	0.00889107	0.00905491	0.00637137	0.0116761	0.00657044	0.00600697	0.00523525	0.0100201	0.00809627	0.00204639	0.00740785	0.00433007	0.00478276	0.0012098	0.00110845	0.00139617	0.00128886	0.00121599	0.00126851	0.00620026	0.00486251	0.00444
	Unknown_t_phylum_Tenericutes	1.44151e-06	8.62027e-07	0	8.08098e-07	0	1.46332e-06	1.38355e-06	1.54978e-06	2.22991e-06	3.98566e-06	1.82224e-05	3.08863e-06	2.71118e-06	2.54048e-06	0	3.8932e-06	0	0	0	9.17891e-07	2.37751e-06	8.95048e-07	2.63704e-06	3.38125e-06	8.01041e-06	9.7727e-06	5.64512e-06	6.41326e-06	6.85758e-07	1.76402e-06	3.48811e-06	3.07105e-06	7.36841e-06	5.76752e-06	3.54711e-06	6.77086e-06	6.00312e-06	4.34746e-06	1.15178e-05	6.52345e-06	6.76024e-06	2.94966e-06	1.11697e-05	5.70889e-06	1.14989e-05	7.32243e-06	0	2.24412e-06
	Unknown_t_phylum_Verrucomicrobia	1.44151e-06	8.62027e-07	0	0	0	1.46332e-06	1.38355e-06	0	0	2.98924e-06	4.3985e-06	0	0	0	1.00851e-06	9.73299e-07	0	0	9.90246e-07	0	0	0	6.59259e-07	2.25417e-06	8.90046e-07	0	6.45157e-06	2.13775e-06	2.74303e-06	8.82012e-07	0	3.07105e-06	0	0	0	3.18629e-06	0	0	0	5.93041e-07	4.50683e-06	5.89932e-06	3.1027e-06	1.14178e-06	3.02603e-06	1.83061e-06	6.42482e-06	0
	Unknown_t_phylum_Virgaviridae	0	0	0	0	0	0	0	0	0	0	0	0	0	1.27024e-06	0	0	0	0	0	0	0	0	0	0	0	0	0	0	0	0	0	0	0	0	0	0	0	0	0	0	0	0	0	0	0	0	1.0708e-06	0
	Verrucomicrobiae	1.58566e-05	1.72405e-05	1.5421e-05	1.93943e-05	8.49857e-06	5.12162e-05	3.59722e-05	1.70476e-05	1.89542e-05	1.39498e-05	5.34103e-05	7.10385e-05	1.35559e-05	4.31881e-05	2.82382e-05	0.000134315	0.00015158	2.60756e-05	0.000150517	2.01936e-05	3.88327e-05	3.8487e-05	1.38444e-05	1.01437e-05	4.98426e-05	3.99792e-05	4.19352e-05	4.15335e-05	2.5373e-05	3.79265e-05	3.02303e-05	9.21314e-06	3.6842e-06	2.49926e-05	1.95091e-05	5.97429e-06	0	2.17373e-06	0	2.37216e-06	1.28445e-05	1.27819e-05	1.36519e-05	1.71267e-05	2.84446e-05	4.66805e-05	4.17613e-05	1.68309e-05
	Zetaproteobacteria	0	0	0	0	0	0	0	0	0	0	6.28357e-07	1.54432e-06	0	2.54048e-06	5.04254e-06	9.73299e-07	4.88969e-06	0	7.92197e-06	3.67156e-06	7.92504e-07	8.95048e-07	6.59259e-07	1.12708e-06	0	0	0	6.10786e-07	6.85758e-07	0	0	0	0	0	0	0	0	0	0	0	0	0	0	0	0	0	0	0
[truncated: 23 more columns]

## Sheet: (d) KrakenUniq-ORDER
	Order	P_A_F_01	P_A_F_02	P_A_F_03	P_A_F_04	P_A_F_05	P_A_M_01	P_A_M_02	P_A_M_03	P_A_M_04	P_A_M_05	P_B_F_01	P_B_F_02	P_B_F_03	P_B_F_04	P_B_F_05	P_B_M_01	P_B_M_02	P_B_M_03	P_B_M_04	P_B_M_05	P_C_F_01	P_C_F_02	P_C_F_03	P_C_F_04	P_C_M_01	P_C_M_02	P_C_M_03	P_C_M_04	P_C_M_05	P_C_M_06	P_D_F_01	P_D_F_02	P_D_F_03	P_D_F_04	P_D_F_05	T_A_F_01	T_A_F_02	T_A_F_03	T_A_F_04	T_A_F_05	T_A_M_01	T_A_M_02	T_A_M_03	T_A_M_04	T_A_M_05	T_B_F_01	T_B_F_02	T_B_F_03
	Acholeplasmatales	1.44151e-06	3.44811e-06	2.37246e-06	4.04049e-06	5.66571e-06	7.31661e-06	3.45887e-06	9.29866e-06	5.57478e-06	6.9749e-06	2.38776e-05	4.63295e-06	2.71118e-06	8.89168e-06	6.05105e-06	1.9466e-06	3.25979e-06	0	0	9.17891e-07	3.96252e-06	3.58019e-06	5.27407e-06	2.25417e-06	9.52349e-05	5.15288e-05	6.12899e-05	5.34438e-05	3.01733e-05	2.99884e-05	9.30163e-06	9.21314e-06	3.6842e-06	1.92251e-06	1.77355e-06	1.71263e-05	4.8025e-05	1.73898e-05	2.5915e-05	2.19425e-05	1.41965e-05	1.17986e-05	1.36519e-05	1.59849e-05	9.68328e-06	3.75274e-05	6.10357e-05	2.24412e-05
	Acidaminococcales	2.88302e-05	1.29304e-05	5.93116e-06	8.08098e-07	1.41643e-06	0	1.38355e-06	0	1.11496e-06	1.99283e-06	2.01074e-05	2.00761e-05	1.08447e-05	2.54048e-06	2.01702e-06	1.9466e-05	1.46691e-05	0	1.28732e-05	1.83578e-06	7.92504e-07	0	0	0	1.33507e-05	8.88428e-06	1.20967e-05	5.80247e-06	4.11455e-06	6.17408e-06	0	0	0	1.92251e-06	0	0	0	2.17373e-06	0	0	4.50683e-07	9.83219e-07	6.20541e-07	5.70889e-07	1.21041e-06	9.15303e-07	3.21241e-06	3.36619e-06
	Acidiferrobacterales	0	0	0	0	0	0	0	0	1.11496e-06	0	6.28357e-07	0	0	0	0	1.9466e-06	0	0	0	0	3.17002e-06	0	6.59259e-07	1.12708e-06	0	0	0	6.10786e-07	0	8.82012e-07	0	0	0	1.92251e-06	0	0	0	0	0	0	0	0	0	0	0	0	0	0
	Acidimicrobiales	0	0	0	0	0	1.46332e-06	0	0	0	0	0	0	0	0	0	0	0	0	0	0	0	0	0	0	0	0	0	0	0	0	0	0	0	0	0	0	0	0	0	0	0	0	0	0	0	0	0	0
	Acidithiobacillales	0.000149917	0.000107753	7.82913e-05	5.01021e-05	7.36543e-05	0.000191695	5.67254e-05	0.000125532	5.46328e-05	4.98207e-05	0.000381413	7.56715e-05	5.42236e-05	0.00016005	0.000106902	0.000242352	0.000283602	1.30378e-05	0.000219835	0.000145945	0.000354249	0.00038129	0.000223489	0.000214146	0.000178899	0.000212334	0.000148386	0.000157583	0.000105607	0.000198453	8.72028e-05	0.000122842	9.57893e-05	0.000138421	0.000102866	2.94732e-05	6.00312e-06	1.30424e-05	1.15178e-05	1.06747e-05	1.80273e-05	1.76979e-05	1.67546e-05	2.28355e-05	2.60238e-05	9.15303e-05	2.35577e-05	5.49811e-05
	Acidobacteriales	1.44151e-06	6.03419e-06	0	4.84859e-06	1.41643e-06	0	2.07532e-06	0	3.34487e-06	3.98566e-06	2.38776e-05	0	0	1.27024e-06	4.03403e-06	9.73299e-06	4.88969e-06	0	0	0	7.13254e-06	2.68514e-06	6.59259e-07	2.25417e-06	2.58113e-05	0.000105723	0.000105644	2.38207e-05	4.45743e-05	8.20271e-05	1.1627e-06	6.14209e-06	0	1.92251e-06	0	2.03126e-05	6.00312e-06	1.95636e-05	1.43972e-05	5.33737e-06	2.09568e-05	1.96644e-05	1.86162e-05	7.42155e-06	3.63123e-06	1.09836e-05	3.21241e-06	1.12206e-06
	Actinomycetales	0.0416727	0.0305321	0.0533282	0.0412841	0.0459178	0.0243804	0.017881	0.0114993	0.0233494	0.0154783	0.0270062	0.0285003	0.035568	0.0246846	0.0205806	0.058214	0.0985044	0.0211604	0.0378363	0.0169525	0.0289185	0.021397	0.02836	0.0874166	0.0556501	0.0517109	0.0450836	0.0343784	0.0260622	0.0533555	0.0501765	0.0910964	0.0732457	0.0398497	0.0541501	0.00486188	0.000912474	0.000860797	0.000918543	0.000721731	0.00470851	0.00371657	0.00366181	0.00483314	0.00793364	0.000820112	0.00149805	0.00127803
	Aeromonadales	0.0012815	0.000879267	0.00093475	0.000779006	0.00093201	0.00110627	0.000560336	0.000581166	0.00063218	0.000385613	0.00218731	0.000464839	0.000859444	0.000929815	0.000754364	0.00128768	0.00157774	0.000521512	0.00132693	0.000932577	0.0029291	0.00391941	0.00219929	0.00134686	0.00137601	0.00104035	0.000899994	0.00094397	0.000681643	0.00117308	0.00073948	0.000912101	0.000589473	0.00112467	0.00101625	0.000146569	0.000618322	0.000397792	0.000377207	0.000100224	0.000127543	0.000157315	0.000125349	0.000161561	0.000180956	0.000451245	0.000358719	0.000319788
	Alphacoronavirus	1.15321e-05	9.48229e-06	8.30362e-06	9.69717e-06	9.915e-06	8.77993e-06	3.45887e-06	4.64933e-06	8.91964e-06	4.98207e-06	2.51343e-06	2.16204e-05	3.25342e-05	8.89168e-06	4.03403e-06	5.8398e-06	4.88969e-06	2.60756e-05	6.93172e-06	4.58945e-06	2.37751e-06	4.47524e-06	0	3.38125e-06	0	1.77686e-06	2.41934e-06	9.16179e-07	0	0	1.62779e-05	3.07105e-06	3.6842e-06	1.92251e-06	1.24149e-05	4.77943e-06	4.8025e-05	1.95636e-05	2.87945e-05	5.93041e-06	2.25341e-06	1.96644e-06	4.34378e-06	1.14178e-06	1.21041e-06	8.23773e-06	9.63722e-06	1.57089e-05
	Alpharetrovirus	0	0	0	0	0	0	0	0	0	0	0	0	0	0	0	0	0	0	0	0	0	0	0	0	0	0	0	0	0	0	0	0	0	0	0	0	0	0	0	0	0	0	0	0	0	0	0	0
	Alteromonadales	0.000668862	0.000484459	0.000533804	0.000531728	0.000579319	0.000755074	0.00056172	0.000466483	0.00025421	0.000311878	0.000897294	0.000335117	0.00032263	0.000444584	0.000619224	0.000508062	0.000446592	0.00029987	0.000460464	0.000466289	0.00119985	0.00131214	0.000787814	0.000814881	0.000682665	0.000772932	0.000930639	0.000691105	0.000504718	0.000728542	0.0005674	0.000700198	0.000707367	0.000740165	0.000764401	0.000261674	0.000402209	0.000263021	0.000247632	0.000177319	0.000173738	0.000250721	0.000199194	0.000166129	0.000165826	0.000913473	0.000484003	0.000665383
	Anaerolineales	0	0	0	0	0	0	0	0	0	0	0	0	0	0	1.00851e-06	0	0	0	0	0	0	1.7901e-06	0	0	8.90046e-07	0	0	3.05393e-07	0	0	0	0	0	0	0	0	0	0	0	0	6.76024e-07	0	0	5.70889e-07	0	0	0	0
	Aquificales	0	7.75824e-06	1.18623e-06	0	0	5.85328e-06	0	6.19911e-06	0	2.98924e-06	7.54028e-06	0	2.71118e-06	1.52429e-05	1.31106e-05	8.7597e-06	1.6299e-06	0	0	1.83578e-06	5.54753e-06	7.16038e-06	0	1.12708e-06	9.7905e-06	5.33057e-06	7.25802e-06	7.63483e-06	5.48606e-06	4.41006e-06	1.1627e-06	0	0	0	0	5.576e-06	0	6.52119e-06	1.15178e-05	5.93041e-06	2.25341e-06	0	1.86162e-06	3.42533e-06	1.81562e-06	1.83061e-06	6.42482e-06	1.12206e-06
	Archaeoglobales	2.88302e-06	9.48229e-06	3.55869e-06	1.6162e-06	2.83286e-06	2.92664e-06	8.99305e-06	3.09955e-06	1.44944e-05	2.98924e-06	1.00537e-05	4.63295e-06	1.08447e-05	1.27024e-06	3.02552e-06	9.73299e-06	1.6299e-06	0	0	0	1.58501e-06	1.7901e-06	0	0	7.12036e-06	1.77686e-05	6.45157e-06	1.22157e-06	0	0	6.97623e-06	3.07105e-06	7.36841e-06	1.73026e-05	2.83768e-05	5.97429e-06	0	2.17373e-06	2.87945e-06	3.55825e-06	5.18285e-06	5.89932e-06	5.58487e-06	4.56711e-06	3.02603e-06	1.83061e-06	0	0
	Bacillales	0.00224155	0.00319898	0.00274731	0.00344896	0.00222096	0.00217742	0.00238178	0.0024409	0.00372172	0.00374652	0.00292877	0.00238597	0.00321546	0.002416	0.00346826	0.00231937	0.00192328	0.0025163	0.00145863	0.00112074	0.0025162	0.00275406	0.00256781	0.0034376	0.00288019	0.00295313	0.0027516	0.00289788	0.00244816	0.00282067	0.00249633	0.00231864	0.00245368	0.00253386	0.00239075	0.00410035	0.00623124	0.00466047	0.00699417	0.00542988	0.00340446	0.00271762	0.00297673	0.00363599	0.00330442	0.00340218	0.00408083	0.00551943
	Bacteriovoracales	4.32454e-06	7.75824e-06	3.55869e-06	1.6162e-06	0	5.85328e-06	3.45887e-06	1.54978e-06	2.22991e-06	9.96415e-07	3.83298e-05	3.08863e-06	5.42236e-06	1.01619e-05	1.91616e-05	4.8665e-06	1.6299e-06	0	1.98049e-06	0	3.96252e-06	8.05543e-06	0	0	3.56018e-06	2.66528e-06	0	1.52697e-06	1.37152e-06	3.52805e-06	2.32541e-06	0	0	0	0	7.16915e-06	6.00312e-06	6.52119e-06	5.75889e-06	4.15129e-06	1.57739e-06	9.83219e-07	3.72324e-06	2.85444e-06	2.42082e-06	6.68171e-05	2.46285e-05	7.85444e-06
	Bacteroidales	0.0827039	0.122602	0.0321896	0.0278705	0.0170141	0.019228	0.110338	0.106115	0.0923194	0.101184	0.188628	0.175959	0.0764607	0.140074	0.0114637	0.267395	0.166227	0.00230769	0.0279705	0.00884847	0.0310709	0.00682474	0.0279704	0.00703074	0.0653107	0.0547991	0.0671705	0.0476603	0.0272383	0.0300254	0.0336184	0.0242336	0.0297021	0.0550068	0.0789249	0.35272	0.205193	0.19276	0.213563	0.2612	0.448699	0.347529	0.488422	0.350491	0.329579	0.306931	0.352601	0.207332
	Bdellovibrionales	2.88302e-06	8.62027e-07	2.37246e-06	8.08098e-07	5.66571e-06	1.46332e-05	5.53419e-06	4.64933e-06	1.11496e-06	9.96415e-07	1.06821e-05	4.63295e-06	1.08447e-05	1.27024e-06	1.00851e-06	1.9466e-05	3.25979e-06	0	5.94148e-06	9.17891e-07	1.74351e-05	2.50613e-05	1.64815e-05	9.01667e-06	9.7905e-06	9.7727e-06	1.20967e-05	9.16179e-06	4.11455e-06	7.05609e-06	0	0	0	1.92251e-06	7.09421e-06	1.6728e-05	1.20062e-05	1.08686e-05	2.87945e-06	5.93041e-06	1.19431e-05	1.96644e-05	1.4893e-05	5.138e-06	1.7551e-05	1.64755e-05	1.0708e-05	3.36619e-06
	Bifidobacteriales	0.00400452	0.00310847	0.00466545	0.0036122	0.00411614	0.00239985	0.00162843	0.0013793	0.00239158	0.00132722	0.00360551	0.00345463	0.00355978	0.00223562	0.00191818	0.00524122	0.0083956	0.00121252	0.00604842	0.00118683	0.00614587	0.00367507	0.00381447	0.0100502	0.00925291	0.0105359	0.00782818	0.00638577	0.00469195	0.00868781	0.00396482	0.00696206	0.00578052	0.00446599	0.0042246	0.00183251	0.000666347	0.000489089	0.0005183	0.000435885	0.0018176	0.00162428	0.00158238	0.00207861	0.00326629	0.000579387	0.000757057	0.000598059
	Brachyspirales	6.63096e-05	8.36166e-05	9.13398e-05	5.8183e-05	8.64021e-05	9.80425e-05	7.19444e-05	4.1844e-05	7.69319e-05	4.48387e-05	0.000103051	0.000159065	0.000352453	0.000181644	8.77402e-05	0.000101223	0.000132022	0.000234681	7.82294e-05	0.000121162	3.56627e-05	6.80236e-05	2.10963e-05	8.00229e-05	3.9162e-05	4.17561e-05	4.83868e-05	3.14555e-05	3.36021e-05	4.49826e-05	0.000113945	3.37815e-05	6.26315e-05	6.53653e-05	8.69041e-05	9.79783e-05	0.000252131	0.000204331	0.000241873	5.69319e-05	5.29552e-05	4.62113e-05	4.40584e-05	4.16749e-05	8.10975e-05	6.77324e-05	0.000138134	9.76194e-05
	Burkholderiales	0.0345444	0.0215489	0.0192205	0.0206186	0.0240892	0.0449488	0.0243394	0.0291792	0.0198284	0.0145666	0.0787608	0.0102048	0.0130272	0.0301999	0.0220813	0.0435308	0.0725043	0.0133768	0.0604377	0.049143	0.112897	0.146969	0.100941	0.056246	0.0184702	0.019358	0.0149596	0.0189301	0.0110188	0.0222858	0.0196881	0.0201829	0.0143021	0.0376523	0.0295687	0.0020209	0.00283347	0.00184767	0.00194075	0.000670729	0.00147666	0.00171867	0.00131865	0.00137527	0.00164071	0.00477605	0.00301645	0.00222505
	Bxz1virus	0	0	0	0	0	0	0	0	0	0	0	0	0	0	0	0	0	0	0	0	0	0	0	0	0	0	0	0	0	0	0	0	0	0	0	0	0	0	0	0	0	0	0	0	0	0	0	0
	C2virus	0	4.31013e-06	0	0	0	0	0	0	0	0	0	0	0	0	0	0	0	0	0	0	0	0	0	0	0	0	0	0	0	0	0	0	0	0	0	0	0	0	0	0	0	0	0	0	0	0	0	0
	Campylobacterales	0.00525575	0.00535577	0.00137959	0.00176004	0.00107932	0.000752147	0.00116633	0.000720646	0.000530719	0.000368674	0.00525055	0.000778335	0.000889267	0.00153826	0.000638385	0.00153781	0.000614471	0.00053455	0.000546616	0.00011749	0.00136865	0.000395611	0.000284141	0.000659344	0.00200082	0.00449811	0.00632899	0.0019307	0.00098612	0.00239819	0.00177545	0.00210674	0.00154	0.00216474	0.00169197	0.00382155	0.00402809	0.00478655	0.00343806	0.00341829	0.00206683	0.0016931	0.00137326	0.00109782	0.000766795	0.00082835	0.00123678	0.000782078
	Candidatus_Baumannia_cicadellinicola	0	0	0	0	0	0	0	1.54978e-06	0	9.96415e-07	0	0	0	0	0	9.73299e-07	0	0	0	0	0	0	0	0	0	0	8.06446e-07	0	0	0	0	0	0	0	0	2.788e-06	0	0	0	3.55825e-06	1.12671e-06	0	0	5.70889e-07	2.42082e-06	9.15303e-07	0	2.24412e-06
	Candidatus_Kinetoplastibacterium	4.75699e-05	4.99975e-05	3.44007e-05	4.60616e-05	6.9405e-05	7.46294e-05	8.30128e-05	9.29866e-05	5.46328e-05	2.8896e-05	8.48282e-05	1.23545e-05	1.35559e-05	3.81072e-05	3.32808e-05	0.000101223	0.00015647	7.82269e-05	0.000135664	7.98565e-05	0.000147406	0.000155738	0.000114052	4.17021e-05	1.24606e-05	7.99585e-06	1.85483e-05	1.58804e-05	1.16579e-05	1.85222e-05	4.88336e-05	2.76394e-05	2.94736e-05	0.000117273	9.75454e-05	1.19486e-05	2.40125e-05	1.73898e-05	8.63834e-06	3.55825e-06	3.8308e-06	3.93288e-06	3.72324e-06	2.85444e-06	4.84164e-06	4.39346e-05	1.0708e-05	1.12206e-05
	Candidatus_Nanopelagicales	1.87397e-05	1.98266e-05	1.18623e-05	1.93943e-05	1.41643e-05	9.65792e-05	3.32051e-05	3.40951e-05	3.01038e-05	3.08889e-05	7.66596e-05	9.26589e-05	3.25342e-05	3.93774e-05	3.02552e-05	8.07839e-05	0.000114093	1.30378e-05	0.000140615	7.34313e-06	0.000125216	6.26533e-05	5.34e-05	0.000103692	0.000113036	0.000125268	9.99994e-05	6.90188e-05	6.17182e-05	0.000107605	1.04643e-05	6.14209e-06	2.21052e-05	1.1535e-05	1.77355e-05	1.87194e-05	0	8.69491e-06	5.75889e-06	6.52345e-06	1.82527e-05	2.75301e-05	1.86162e-05	1.76975e-05	2.84446e-05	3.66121e-06	4.28321e-06	4.48825e-06
	Candidatus_Nasuia	3.17133e-05	2.32747e-05	3.0842e-05	1.13134e-05	1.55807e-05	2.19498e-05	1.72943e-05	4.64933e-06	3.79085e-05	1.79355e-05	1.88507e-06	9.26589e-06	4.33789e-05	1.27024e-05	5.04254e-06	9.73299e-06	3.25979e-06	6.5189e-05	4.95123e-06	3.67156e-06	3.17002e-06	8.95048e-06	1.31852e-06	9.01667e-06	0	1.77686e-06	4.83868e-06	3.05393e-06	1.37152e-06	4.41006e-06	2.44168e-05	3.07105e-06	1.10526e-05	2.30701e-05	3.01504e-05	1.47366e-05	9.60499e-05	4.13008e-05	5.47095e-05	1.66051e-05	3.15478e-06	5.89932e-06	6.82595e-06	5.70889e-06	7.86767e-06	7.32243e-06	2.78409e-05	1.57089e-05
	Candidatus_Profftella	4.32454e-06	8.62027e-06	3.55869e-06	8.08098e-06	7.08214e-06	1.31699e-05	2.76709e-06	6.19911e-06	1.11496e-05	4.98207e-06	0	1.54432e-06	5.42236e-06	5.08096e-06	2.01702e-06	0	1.6299e-06	0	1.98049e-06	0	1.18876e-05	1.7901e-06	7.91111e-06	3.38125e-06	8.01041e-06	2.66528e-06	2.41934e-06	8.24561e-06	6.17182e-06	1.05841e-05	4.65082e-06	0	0	0	3.54711e-06	2.788e-06	6.00312e-06	8.69491e-06	1.43972e-05	5.93041e-07	0	0	0	1.14178e-06	0	1.09836e-05	5.35401e-06	2.24412e-06
	Candidatus_Thioglobus	0	0	0	0	0	0	0	0	0	0	0	0	0	0	0	0	0	0	0	0	0	0	0	0	0	0	0	0	0	0	0	0	0	0	7.09421e-06	0	0	0	0	0	0	0	0	0	0	0	0	0
	Candidatus_Tremblaya	0	0	0	0	0	4.38996e-06	0	0	1.11496e-06	0	6.28357e-07	0	2.71118e-06	0	0	1.9466e-06	0	0	0	9.17891e-07	0	1.7901e-06	2.63704e-06	0	0	0	0	0	0	0	0	0	0	1.92251e-06	0	0	0	0	0	5.93041e-07	0	0	0	0	0	0	0	0
	Caulobacterales	0.000232083	0.000179302	0.000129299	0.000155963	0.000133144	0.000239985	0.000132129	0.000127082	0.000109266	7.77204e-05	0.000640296	0.000274888	0.000116581	0.000236265	0.000154302	0.000448691	0.00062425	9.12647e-05	0.000619894	0.000178071	0.000580906	0.000485116	0.000375118	0.000639056	0.000441463	0.000844006	0.000645157	0.000421748	0.000329849	0.000650043	0.000148826	0.000168908	0.00018421	0.000180716	0.000147205	2.94732e-05	1.20062e-05	1.30424e-05	0	6.52345e-06	3.01957e-05	2.65469e-05	2.54422e-05	2.79735e-05	3.75227e-05	3.0205e-05	2.24869e-05	1.7953e-05
	Cc31virus	0	0	0	0	0	0	0	0	0	0	0	0	0	0	0	0	0	0	0	0	0	0	0	0	0	0	0	0	0	0	0	0	0	0	0	0	0	0	0	0	0	9.83219e-07	0	0	0	0	0	0
	Cellvibrionales	6.1985e-05	2.84469e-05	1.18623e-05	1.77782e-05	2.40793e-05	6.87761e-05	1.72943e-05	3.25453e-05	1.11496e-05	1.1957e-05	9.55103e-05	3.08863e-06	2.71118e-06	3.55667e-05	3.22722e-05	5.15849e-05	2.77082e-05	0	1.78244e-05	2.75367e-06	9.2723e-05	0.000133362	8.96592e-05	3.71937e-05	6.40833e-05	4.79751e-05	3.62901e-05	3.63418e-05	2.5373e-05	4.85106e-05	1.51152e-05	1.84263e-05	7.36841e-06	1.92251e-05	2.83768e-05	1.71263e-05	1.20062e-05	8.69491e-06	2.87945e-06	8.89562e-06	2.92944e-06	4.9161e-06	3.72324e-06	3.99622e-06	0	7.32243e-06	4.28321e-06	8.9765e-06
	Chitinophagales	2.45057e-05	1.46545e-05	3.55869e-06	6.46478e-06	2.83286e-06	2.92664e-06	2.35203e-05	1.23982e-05	6.68973e-06	5.97849e-06	1.19388e-05	3.08863e-06	2.71118e-06	1.14322e-05	4.03403e-06	2.72524e-05	1.30392e-05	0	9.90246e-07	9.17891e-07	2.21901e-05	9.84552e-06	9.22962e-06	7.88958e-06	2.13611e-05	4.88635e-05	3.38707e-05	1.22157e-05	2.46873e-05	5.38027e-05	5.81352e-06	0	0	1.92251e-06	1.77355e-06	8.364e-06	3.00156e-05	1.08686e-05	8.63834e-06	1.00817e-05	9.68968e-06	1.37651e-05	1.11697e-05	5.70889e-06	3.02603e-06	3.11203e-05	9.63722e-06	8.9765e-06
	Chlamydiales	1.29736e-05	1.03443e-05	1.77935e-05	1.13134e-05	1.983e-05	2.63398e-05	5.53419e-06	7.74889e-06	6.68973e-06	7.97132e-06	4.46133e-05	1.85318e-05	8.13354e-06	3.93774e-05	2.01702e-05	1.75194e-05	1.6299e-05	0.000247718	2.27757e-05	9.17891e-06	2.13976e-05	1.34257e-05	5.93333e-06	6.7625e-06	8.27742e-05	4.3533e-05	6.45157e-05	4.85575e-05	3.49736e-05	4.41006e-05	4.65082e-06	3.07105e-06	0	5.76752e-06	3.54711e-06	3.50492e-05	3.00156e-05	3.69534e-05	6.04684e-05	2.49077e-05	9.239e-06	6.88254e-06	1.11697e-05	8.56333e-06	7.86767e-06	2.65438e-05	2.67701e-05	2.24412e-05
	Chlorobiales	7.20756e-06	5.17216e-06	0	2.42429e-06	4.24929e-06	8.77993e-06	9.68483e-06	3.09955e-06	6.68973e-06	0	3.14178e-05	6.17726e-06	8.13354e-06	6.3512e-06	3.02552e-06	9.73299e-07	3.25979e-06	0	6.93172e-06	1.83578e-06	1.10951e-05	1.7901e-05	5.93333e-06	6.7625e-06	8.01041e-06	2.75413e-05	8.06446e-06	9.77258e-06	2.74303e-06	1.23482e-05	0	0	0	1.92251e-06	0	0	0	0	0	5.93041e-07	4.50683e-07	1.96644e-06	1.24108e-06	1.14178e-06	6.05205e-07	2.74591e-06	0	2.24412e-06
	Chloroflexales	2.88302e-06	0	8.30362e-06	1.05053e-05	1.41643e-05	8.77993e-06	2.76709e-06	3.09955e-06	3.34487e-06	2.98924e-06	5.96939e-05	1.54432e-06	5.42236e-06	8.89168e-06	1.41191e-05	3.21189e-05	6.51958e-05	1.30378e-05	5.94148e-06	1.56041e-05	3.40777e-05	3.22217e-05	2.50518e-05	1.57792e-05	3.8272e-05	1.95454e-05	1.93547e-05	2.44314e-05	1.57724e-05	2.11683e-05	3.48811e-06	1.84263e-05	0	1.73026e-05	2.30562e-05	1.19486e-06	0	2.17373e-06	0	5.93041e-07	1.35205e-06	9.83219e-07	6.20541e-07	1.71267e-06	1.81562e-06	1.83061e-06	5.35401e-06	3.36619e-06
	Chromatiales	0.000181631	0.000135338	6.1684e-05	9.85879e-05	0.000124646	0.000191695	9.61565e-05	0.00013948	5.68627e-05	6.07813e-05	0.000245688	1.69875e-05	1.89783e-05	8.89168e-05	8.77402e-05	0.000150861	0.000169509	1.30378e-05	0.000130712	7.98565e-05	0.000240129	0.000301631	0.000114052	6.87521e-05	0.000148638	0.000182128	0.000121773	0.000108415	9.052e-05	0.000159644	3.48811e-05	2.45684e-05	1.8421e-05	5.57527e-05	6.7395e-05	6.05395e-05	6.00312e-06	2.17373e-06	2.87945e-06	8.30257e-06	5.02511e-05	1.08154e-05	1.55135e-05	1.76975e-05	2.29978e-05	1.00683e-05	1.49912e-05	1.23427e-05
	Chroococcaceae	0	0	0	0	0	0	0	0	0	0	0	0	2.71118e-06	0	0	0	0	0	0	0	0	8.95048e-07	0	0	0	0	0	0	0	0	4.65082e-06	0	0	3.84502e-06	0	3.98286e-07	0	0	0	0	4.50683e-07	0	0	0	0	0	0	0
	Clostridiales	0.00181342	0.00184474	0.00114946	0.00123073	0.001017	0.00157307	0.00111445	0.0010461	0.00109823	0.00101734	0.00424706	0.0032724	0.00277896	0.00264845	0.00146738	0.00191837	0.00144898	0.00131682	0.00111898	0.000663635	0.0012577	0.000806438	0.00100537	0.00124317	0.00203464	0.00190479	0.00252418	0.00138587	0.00121173	0.00182753	0.00178359	0.000995019	0.00105368	0.00140343	0.00111911	0.00382753	0.00417817	0.00482133	0.00437964	0.00270901	0.00319737	0.00323578	0.00253739	0.00293323	0.00494453	0.00150934	0.00211269	0.00159782
	Coriobacteriales	1.44151e-05	2.84469e-05	1.42348e-05	1.53539e-05	1.84136e-05	7.31661e-06	8.30128e-06	4.64933e-06	8.91964e-06	8.96773e-06	3.07895e-05	3.08863e-05	2.71118e-05	2.03238e-05	1.91616e-05	2.14126e-05	4.07474e-05	0	4.45611e-05	4.58945e-06	1.58501e-05	1.25307e-05	1.84592e-05	1.91604e-05	9.43448e-05	0.000110165	5.48384e-05	0.000118187	7.40618e-05	9.87853e-05	1.9766e-05	2.76394e-05	3.6842e-05	2.88376e-05	3.1924e-05	1.15503e-05	0	2.17373e-06	2.87945e-06	4.15129e-06	2.02807e-05	1.57315e-05	1.73751e-05	2.79735e-05	5.87049e-05	6.40712e-06	1.0708e-05	1.12206e-06
	Corynebacteriales	0.0247003	0.0201654	0.0260318	0.0223285	0.020466	0.032316	0.0126539	0.0113661	0.01258	0.00846255	0.0533192	0.0712269	0.0223754	0.0241053	0.0210768	0.0601061	0.0929025	0.0138201	0.107771	0.0126339	0.0979305	0.0443138	0.041683	0.110632	0.063446	0.129966	0.101945	0.0501562	0.0441415	0.09958	0.0214251	0.0301577	0.0280147	0.0210399	0.0188032	0.00528725	0.00136271	0.000993394	0.00115754	0.000908539	0.00511502	0.00400957	0.00375365	0.00507406	0.007651	0.00173633	0.0021234	0.00208255
	Cp8virus	0	0	0	0	0	0	6.91773e-07	0	0	0	0	0	0	0	0	0	0	0	0	0	0	0	0	0	0	0	0	0	0	0	0	0	0	0	0	0	0	0	0	0	0	0	0	0	0	0	0	0
	Cyanothecaceae	2.88302e-06	5.17216e-06	4.74492e-06	4.84859e-06	4.24929e-06	0	5.53419e-06	4.64933e-06	1.11496e-06	1.09606e-05	6.91193e-06	1.54432e-06	0	0	1.00851e-06	2.9199e-06	0	0	0	0	7.92504e-07	1.7901e-06	1.31852e-06	0	2.67014e-06	2.66528e-06	2.41934e-06	2.13775e-06	2.05727e-06	8.82012e-07	3.48811e-06	6.14209e-06	0	3.84502e-06	8.86776e-06	3.18629e-06	0	8.69491e-06	5.75889e-06	1.77912e-06	9.01366e-07	0	6.20541e-07	0	6.05205e-07	4.57652e-06	1.0708e-06	1.12206e-06
	Cyprinivirus	1.72981e-05	1.55165e-05	2.01659e-05	1.77782e-05	1.55807e-05	1.60965e-05	1.31437e-05	4.64933e-06	3.90234e-05	1.79355e-05	5.02686e-06	3.70636e-05	9.76025e-05	2.79453e-05	2.42042e-05	3.21189e-05	3.91175e-05	9.12647e-05	2.37659e-05	2.93725e-05	5.54753e-06	2.23762e-05	7.91111e-06	2.81771e-05	1.78009e-06	6.21899e-06	4.83868e-06	5.19168e-06	6.17182e-06	1.14662e-05	2.90676e-05	3.07105e-06	7.36841e-06	2.69151e-05	2.48297e-05	1.43383e-05	9.60499e-05	5.65169e-05	7.19862e-05	1.24539e-05	3.60546e-06	1.96644e-06	7.44649e-06	9.13422e-06	4.23644e-06	2.01367e-05	5.46109e-05	3.70281e-05
	Cytomegalovirus	5.76605e-06	8.62027e-06	1.06761e-05	5.65668e-06	7.08214e-06	1.02432e-05	5.53419e-06	3.09955e-06	1.00346e-05	6.9749e-06	2.51343e-06	4.63295e-06	4.88013e-05	1.39726e-05	4.03403e-06	8.7597e-06	8.14948e-06	5.21512e-05	5.94148e-06	8.26102e-06	1.58501e-06	1.7901e-05	5.27407e-06	9.01667e-06	0	2.66528e-06	1.61289e-06	1.83236e-06	2.74303e-06	2.64603e-06	2.55795e-05	3.07105e-06	7.36841e-06	5.76752e-06	1.24149e-05	4.77943e-06	3.60187e-05	3.47797e-05	2.5915e-05	5.33737e-06	2.25341e-06	0	1.24108e-06	1.71267e-06	3.02603e-06	9.15303e-06	1.28496e-05	7.85444e-06
	Cytophagales	7.49586e-05	0.00011896	2.96558e-05	2.34348e-05	3.25779e-05	9.36526e-05	6.08761e-05	0.000116233	4.9058e-05	2.8896e-05	0.00018348	2.62534e-05	3.79565e-05	0.00010416	3.32808e-05	0.000132369	7.66051e-05	2.60756e-05	3.46586e-05	2.29473e-05	0.000126008	7.5184e-05	4.0874e-05	3.49396e-05	0.000134397	0.000114607	9.99994e-05	9.16179e-05	6.03467e-05	9.08472e-05	8.37147e-05	3.37815e-05	8.10525e-05	0.000124963	0.00010464	5.576e-05	0.000132069	0.000134771	5.47095e-05	4.62572e-05	3.24492e-05	5.11274e-05	7.13622e-05	5.36635e-05	1.57353e-05	0.000350561	0.000201311	0.000124549
	Deferribacterales	0	8.62027e-07	0	0	0	0	0	0	0	0	0	0	0	0	0	0	0	0	0	0	0	0	0	0	0	0	0	3.05393e-07	0	0	0	0	0	0	0	0	0	0	0	0	2.25341e-07	0	0	0	0	0	0	0
	Dehalococcoidales	3.60378e-05	2.58608e-05	1.89797e-05	6.46478e-06	1.27479e-05	1.46332e-05	1.03766e-05	4.64933e-06	1.67243e-05	9.96415e-06	4.20999e-05	1.54432e-05	1.08447e-05	2.41346e-05	1.41191e-05	1.45995e-05	1.14093e-05	0	5.94148e-06	0	5.15128e-05	1.52158e-05	1.12074e-05	9.01667e-06	6.85335e-05	4.9752e-05	3.70965e-05	4.12281e-05	3.22306e-05	3.70445e-05	6.97623e-06	1.22842e-05	7.36841e-06	2.88376e-05	4.25653e-05	7.96572e-06	6.00312e-06	1.30424e-05	8.63834e-06	4.74433e-06	6.98558e-06	9.83219e-06	4.96433e-06	9.13422e-06	7.86767e-06	9.15303e-06	3.21241e-06	4.48825e-06
	Dehalogenimonas	0	0	0	0	0	0	0	0	0	0	0	0	0	0	0	0	0	0	0	0	0	0	0	0	0	0	0	0	0	0	0	0	0	0	0	0	0	0	0	0	2.25341e-07	0	0	0	0	0	0	0
	Deinococcales	0.000209019	0.000132752	0.000147093	0.000123639	0.000150141	0.000137552	9.13141e-05	0.000110034	6.80123e-05	6.37706e-05	0.000351252	0.000250179	9.48913e-05	0.00016005	0.000140183	0.000357201	0.000461261	2.60756e-05	0.000565431	0.000118408	0.000289264	0.000255984	0.000166792	0.000276135	0.000380049	0.000699193	0.000540319	0.000248285	0.000214642	0.000498337	0.000152314	0.000199618	0.000173158	0.000159568	0.000163167	7.96572e-06	6.00312e-06	2.17373e-06	2.87945e-06	2.96521e-06	7.66161e-06	3.93288e-06	4.96433e-06	6.85066e-06	7.86767e-06	4.57652e-06	4.28321e-06	5.61031e-06
	Dermocarpellaceae	5.76605e-06	2.58608e-06	2.37246e-06	2.42429e-06	0	1.46332e-06	6.91773e-07	0	1.11496e-06	3.98566e-06	0	0	0	0	0	1.9466e-06	3.25979e-06	0	0	0	4.75503e-06	2.68514e-06	2.63704e-06	1.12708e-05	2.67014e-06	4.44214e-06	8.06446e-07	9.16179e-07	2.05727e-06	8.82012e-06	0	0	0	3.84502e-06	1.77355e-06	5.576e-06	0	4.34746e-06	0	0	4.50683e-06	0	5.58487e-06	5.70889e-07	3.02603e-06	9.15303e-07	1.0708e-06	0
	Desulfobacterales	6.1985e-05	6.12039e-05	1.77935e-05	1.21215e-05	9.915e-06	8.04827e-05	3.25134e-05	1.70476e-05	3.12187e-05	1.69391e-05	0.000231864	9.42033e-05	6.50683e-05	4.31881e-05	4.53828e-05	5.74247e-05	5.37866e-05	1.30378e-05	3.06976e-05	6.42524e-06	0.000226656	7.69741e-05	7.51555e-05	0.000315583	0.000146858	0.00035626	0.00027903	0.000129792	0.000119322	0.000247845	4.88336e-05	3.68525e-05	4.05263e-05	4.03727e-05	2.30562e-05	5.17772e-06	1.80094e-05	1.08686e-05	1.72767e-05	5.93041e-06	1.12671e-05	1.76979e-05	1.05492e-05	1.31304e-05	6.05205e-06	7.32243e-06	7.49562e-06	3.36619e-06
	Desulfovibrionales	0.000340197	0.000300847	0.000329772	0.000245662	0.000279036	0.000390707	0.000204765	0.000147229	0.000342291	0.000185333	0.000705017	0.000715018	0.000710329	0.000486502	0.000269272	0.000598579	0.000816578	0.000560626	0.000930831	0.000262517	0.000829752	0.000503017	0.000393578	0.000950131	0.000457483	0.000746279	0.000649189	0.000408005	0.000355222	0.00061388	0.00030114	0.000165836	0.00018421	0.000349896	0.000278448	0.000128646	0.000498259	0.000393445	0.000411761	8.89562e-05	6.73771e-05	4.0312e-05	8.31524e-05	8.33497e-05	0.000108332	0.000220588	0.000316958	0.000231145
	Desulfurellales	1.44151e-06	0	0	0	0	0	0	0	0	0	0	0	0	0	0	0	0	0	0	0	0	8.95048e-07	1.97778e-06	0	0	1.77686e-06	1.61289e-06	3.05393e-07	0	0	0	3.07105e-06	0	0	0	3.98286e-07	0	4.34746e-06	0	5.93041e-07	2.25341e-07	9.83219e-07	0	5.70889e-07	6.05205e-07	0	0	1.12206e-06
	Desulfurobacteriales	1.44151e-06	0	0	0	0	0	0	0	0	9.96415e-07	0	0	0	0	1.00851e-06	0	0	0	0	0	7.92504e-07	0	0	0	0	0	0	0	0	8.82012e-07	1.1627e-06	0	3.6842e-06	0	0	0	0	0	0	0	2.25341e-07	0	0	0	0	0	0	0
	Desulfurococcales	0	0	0	0	0	0	0	0	0	9.96415e-07	0	0	0	0	0	0	0	0	0	0	7.92504e-07	0	0	0	0	0	0	3.05393e-07	0	0	0	0	0	0	0	0	0	0	0	0	0	0	0	0	0	0	0	0
	Desulfuromonadales	0.000136944	0.000112063	4.74492e-05	6.06073e-05	6.51557e-05	0.000163892	6.01843e-05	6.04413e-05	4.79431e-05	2.78996e-05	0.000471896	5.55954e-05	4.06677e-05	0.000207049	0.000111944	0.000406839	0.000506898	5.21512e-05	0.000173293	7.71028e-05	0.000403385	0.000409037	0.000301281	0.000373065	0.000346228	0.000416673	0.000347578	0.000303866	0.00020367	0.000432186	0.000137199	0.000193476	0.000187894	0.000128808	0.000131243	1.91177e-05	9.00468e-05	3.91271e-05	3.45534e-05	3.08381e-05	3.40266e-05	7.86576e-05	5.02638e-05	5.88015e-05	3.14707e-05	0.000129058	7.70978e-05	3.81501e-05
	Dictyoglomales	2.88302e-06	8.62027e-07	1.18623e-06	0	0	0	6.91773e-07	0	2.22991e-06	0	6.28357e-06	0	0	2.54048e-06	0	0	1.6299e-06	0	9.90246e-07	9.17891e-07	3.17002e-06	0	1.97778e-06	1.12708e-06	3.56018e-06	5.33057e-06	4.83868e-06	6.10786e-06	2.05727e-06	4.41006e-06	1.1627e-06	0	0	5.76752e-06	1.77355e-06	0	0	0	0	0	0	0	0	5.70889e-07	6.05205e-07	9.15303e-07	0	0
	Eggerthellales	0.000237849	0.000170681	0.000239619	0.000154347	0.000208215	9.21892e-05	9.75401e-05	7.28395e-05	0.000182853	7.77204e-05	0.000437336	0.000366003	0.000271118	0.000241346	0.000187582	0.000505142	0.000832877	7.82269e-05	0.00056147	9.91322e-05	0.000281339	0.000235398	0.000217555	0.000632294	0.000492195	0.0005988	0.000419352	0.000537492	0.000318877	0.000538027	0.00029649	0.000503651	0.000475262	0.000386424	0.000333428	2.5092e-05	6.00312e-06	8.69491e-06	2.01561e-05	8.89562e-06	5.49833e-05	7.07918e-05	5.33665e-05	5.48053e-05	0.000107727	1.18989e-05	2.14161e-05	1.00986e-05
	Enterobacterales	0.0100863	0.00773496	0.0072882	0.00564214	0.00809631	0.0108783	0.00489499	0.00437037	0.00518566	0.00360204	0.0148594	0.0058962	0.0106251	0.00790597	0.00582615	0.00988386	0.00978264	0.0160104	0.00721394	0.00500985	0.0150457	0.019521	0.00902855	0.00841029	0.0095493	0.0107189	0.00923623	0.00808437	0.00606484	0.0101087	0.00764711	0.00443459	0.00446526	0.00764389	0.00704455	0.00301064	0.0123544	0.0074885	0.00883702	0.00200151	0.00134078	0.00136962	0.00169283	0.00145177	0.00136958	0.00656272	0.00635414	0.00574833
	Entomoplasmatales	6.4868e-05	9.7409e-05	8.65949e-05	6.30316e-05	6.9405e-05	5.70695e-05	5.94925e-05	3.87444e-05	9.36562e-05	7.77204e-05	0.000108706	0.000122001	0.000162671	9.5268e-05	4.53828e-05	5.54781e-05	3.25979e-05	0.000195567	3.56489e-05	3.48799e-05	3.80402e-05	6.80236e-05	3.49407e-05	4.0575e-05	6.67534e-05	9.86155e-05	0.000130644	5.64977e-05	5.76036e-05	0.000100549	5.92979e-05	3.68525e-05	5.89473e-05	6.72878e-05	7.44892e-05	9.20041e-05	0.000300156	0.000191288	0.000302342	0.000110899	0.000114023	8.0624e-05	8.87373e-05	9.41966e-05	0.000151907	0.000133634	0.000183107	0.000168309
	Erysipelotrichales	2.73887e-05	2.67228e-05	3.79594e-05	5.01021e-05	2.12464e-05	1.31699e-05	2.90545e-05	2.63462e-05	2.89888e-05	3.78638e-05	4.96402e-05	1.54432e-05	1.62671e-05	3.30262e-05	5.74849e-05	2.53058e-05	1.14093e-05	2.60756e-05	4.95123e-06	7.34313e-06	3.01152e-05	9.84552e-06	2.37333e-05	3.60667e-05	1.33507e-05	2.30991e-05	2.74192e-05	1.98506e-05	1.64582e-05	2.46963e-05	2.79049e-05	2.76394e-05	1.10526e-05	3.07601e-05	2.83768e-05	0.000123867	9.00468e-05	6.30381e-05	0.000109419	9.60726e-05	9.26153e-05	6.48925e-05	9.68043e-05	0.000100476	0.000112568	4.39346e-05	5.78233e-05	4.60046e-05
	Fibrobacterales	3.31548e-05	3.3619e-05	1.77935e-05	1.13134e-05	5.66571e-06	2.04865e-05	1.66026e-05	4.49435e-05	1.89542e-05	7.97132e-06	7.41461e-05	3.08863e-06	2.71118e-06	2.28643e-05	8.06806e-06	6.22912e-05	4.07474e-05	0	5.94148e-06	1.83578e-06	4.67577e-05	1.9691e-05	3.95555e-05	1.91604e-05	8.09941e-05	9.41733e-05	8.38704e-05	5.46654e-05	5.41749e-05	8.73191e-05	1.1627e-05	0	7.36841e-06	1.1535e-05	7.09421e-06	1.59314e-05	8.40437e-05	6.73856e-05	2.5915e-05	2.25356e-05	2.50129e-05	4.0312e-05	2.42011e-05	2.569e-05	1.33145e-05	0.000108006	6.74606e-05	3.02957e-05
	Flavobacteriales	0.101122	0.109645	0.0239476	0.0230243	0.021966	0.102845	0.0393052	0.064759	0.0355805	0.02808	0.0565609	0.0265066	0.0108095	0.0520684	0.0668832	0.0480498	0.0170422	0.00121252	0.0403416	0.00304281	0.0364013	0.0411203	0.0106253	0.00933901	0.0392492	0.0432762	0.044311	0.0290902	0.0315771	0.0499571	0.0278014	0.016556	0.0172347	0.0380618	0.0218732	0.00130837	0.00289951	0.00524521	0.00230068	0.00133019	0.00149627	0.00237939	0.00138443	0.00116176	0.000853339	0.00570783	0.00508631	0.00213528
	Fowl_aviadenovirus_A	1.44151e-06	0	5.93116e-06	8.08098e-07	0	2.92664e-06	1.38355e-06	0	2.22991e-06	0	6.28357e-07	3.08863e-06	8.13354e-06	5.08096e-06	4.03403e-06	1.9466e-06	1.6299e-06	0	2.97074e-06	9.17891e-06	3.17002e-06	3.58019e-06	1.31852e-06	3.38125e-06	8.90046e-07	8.88428e-07	8.06446e-07	9.16179e-07	1.37152e-06	8.82012e-07	4.65082e-06	0	0	3.84502e-06	5.32066e-06	3.98286e-07	0	2.17373e-06	2.87945e-06	1.18608e-06	2.25341e-07	0	0	0	0	1.83061e-06	3.21241e-06	0
	Fowl_aviadenovirus_D	0	5.17216e-06	4.74492e-06	4.04049e-06	2.83286e-06	1.46332e-06	2.76709e-06	3.09955e-06	3.34487e-06	2.98924e-06	2.51343e-06	7.72158e-06	5.42236e-05	1.65131e-05	5.04254e-06	1.07063e-05	6.51958e-06	1.30378e-05	7.92197e-06	7.34313e-06	3.17002e-06	7.16038e-06	1.97778e-06	9.01667e-06	2.67014e-06	5.33057e-06	8.06446e-07	9.16179e-07	6.85758e-07	1.76402e-06	1.1627e-06	0	0	5.76752e-06	3.54711e-06	1.59314e-06	2.40125e-05	8.69491e-06	1.72767e-05	4.15129e-06	2.25341e-07	9.83219e-07	1.86162e-06	1.14178e-06	0	7.32243e-06	3.21241e-06	8.9765e-06
	Frankiales	1.29736e-05	1.46545e-05	1.18623e-05	1.29296e-05	8.49857e-06	2.78031e-05	6.22596e-06	4.64933e-06	1.00346e-05	3.98566e-06	6.40924e-05	3.39749e-05	1.62671e-05	1.77834e-05	2.31957e-05	2.9199e-05	5.37866e-05	0	3.46586e-05	8.26102e-06	0.000131556	0.000113671	0.000105481	9.12937e-05	9.34548e-05	0.000171467	9.59671e-05	0.00011666	8.36624e-05	0.00014906	3.25557e-05	2.76394e-05	1.8421e-05	1.34576e-05	1.24149e-05	6.49206e-05	6.00312e-06	1.30424e-05	0	4.74433e-06	2.92944e-05	8.84897e-06	1.11697e-05	1.48431e-05	1.87614e-05	2.74591e-06	7.49562e-06	7.85444e-06
	Fusobacteriales	0.100561	0.137232	0.0590838	0.0478822	0.026194	0.0844585	0.176278	0.19495	0.158602	0.0914908	0.145653	0.0351702	0.0592501	0.0634307	0.0247568	0.090438	0.0282265	0.00166884	0.00459474	0.000391022	0.0378833	0.0152624	0.0175277	0.0159944	0.0426385	0.0435872	0.0456521	0.0282709	0.032686	0.0412005	0.123013	0.0635	0.133376	0.143905	0.168427	0.110304	0.304316	0.434518	0.224493	0.176936	0.209788	0.349808	0.181822	0.140153	0.0421126	0.0572037	0.0815363	0.0773527
	Gemmatimonadales	1.44151e-06	8.62027e-07	0	2.42429e-06	0	0	1.38355e-06	4.64933e-06	0	0	2.51343e-06	3.08863e-06	0	3.81072e-06	0	4.8665e-06	1.6299e-06	0	0	1.83578e-06	4.75503e-06	8.95048e-07	4.61481e-06	1.12708e-06	8.90046e-07	0	0	9.16179e-07	6.85758e-07	2.64603e-06	2.32541e-06	1.84263e-05	7.36841e-06	9.61254e-06	3.54711e-06	0	0	6.52119e-06	0	1.77912e-06	2.25341e-07	9.83219e-07	6.20541e-07	0	0	5.49182e-06	2.14161e-06	3.36619e-06
	Geodermatophilales	2.16227e-05	2.32747e-05	2.96558e-05	2.10105e-05	1.983e-05	4.24363e-05	1.72943e-05	1.85973e-05	2.5644e-05	1.49462e-05	1.50806e-05	6.17726e-06	5.42236e-06	1.52429e-05	9.07657e-06	2.14126e-05	5.21567e-05	0	4.35708e-05	6.42524e-06	4.91353e-05	1.70059e-05	1.64815e-05	3.38125e-05	5.16226e-05	8.08469e-05	3.62901e-05	6.44379e-05	2.94876e-05	4.93926e-05	1.1627e-05	1.53552e-05	1.47368e-05	3.65276e-05	2.83768e-05	9.55886e-06	0	2.17373e-06	0	5.93041e-07	6.76024e-06	5.89932e-06	2.48216e-06	6.85066e-06	4.84164e-06	2.74591e-06	2.14161e-06	4.48825e-06
	Gloeobacterales	0	0	2.37246e-06	8.08098e-07	0	1.46332e-06	0	0	0	1.99283e-06	3.77014e-06	0	0	0	0	2.9199e-06	1.6299e-06	0	1.98049e-06	0	0	0	0	0	1.78009e-06	0	0	6.10786e-07	6.85758e-07	8.82012e-07	3.48811e-06	0	0	0	1.77355e-06	0	0	2.17373e-06	0	1.18608e-06	0	1.96644e-06	0	0	0	9.15303e-07	1.0708e-06	0
	Halanaerobiales	0	8.62027e-07	1.18623e-06	0	0	1.46332e-06	0	1.54978e-06	2.22991e-06	9.96415e-07	0	0	0	0	0	0	1.6299e-06	0	9.90246e-07	0	0	0	0	0	0	0	8.06446e-07	0	0	0	0	0	0	1.92251e-06	1.77355e-06	3.98286e-07	0	0	0	0	0	0	6.20541e-07	5.70889e-07	1.81562e-06	0	0	0
	Halobacteriales	4.46869e-05	3.96532e-05	3.55869e-05	3.63644e-05	4.10764e-05	3.21931e-05	1.45272e-05	1.85973e-05	1.11496e-05	1.69391e-05	8.10581e-05	4.63295e-05	1.89783e-05	2.54048e-05	1.10936e-05	6.22912e-05	8.47546e-05	0	4.95123e-05	1.28505e-05	7.84579e-05	5.19128e-05	5.6037e-05	0.000113835	0.000104135	0.000103058	0.000112902	6.56595e-05	5.07461e-05	0.000108487	5.92979e-05	9.52024e-05	6.26315e-05	7.11328e-05	6.38479e-05	3.98286e-07	0	4.34746e-06	0	5.93041e-07	4.50683e-07	0	6.20541e-07	5.70889e-07	0	1.73908e-05	6.42482e-06	7.85444e-06
	Haloferacales	1.44151e-06	4.31013e-06	5.93116e-06	3.23239e-06	2.83286e-06	5.85328e-06	4.84241e-06	1.54978e-06	1.11496e-06	3.98566e-06	2.51343e-06	1.54432e-06	0	2.54048e-06	1.00851e-06	8.7597e-06	3.0968e-05	0	5.94148e-06	6.42524e-06	7.92504e-06	4.47524e-06	4.61481e-06	3.38125e-05	1.15706e-05	2.57644e-05	1.85483e-05	1.31319e-05	9.60061e-06	2.29323e-05	0	1.84263e-05	1.47368e-05	9.61254e-06	7.09421e-06	3.98286e-06	0	0	0	1.18608e-06	1.39712e-05	9.83219e-06	2.17189e-05	3.02571e-05	2.23926e-05	9.15303e-07	4.28321e-06	2.24412e-06
	Hepacivirus_C	0	0	0	0	0	0	0	0	0	0	0	0	0	0	0	0	0	0	0	0	0	0	0	0	0	0	0	0	0	0	0	0	0	0	1.77355e-06	0	0	0	0	0	0	0	0	0	0	0	0	0
	Hp1virus	0	0	0	0	0	1.46332e-06	0	0	0	0	0	0	0	0	0	0	0	0	0	0	0	0	0	0	0	0	0	0	0	0	0	0	0	0	0	0	0	0	0	0	0	0	0	0	0	0	0	0
	Ignavibacteriales	0	0	0	0	0	0	0	0	0	0	0	0	0	0	0	0	0	0	9.90246e-07	0	0	0	0	1.12708e-06	0	0	0	0	0	0	0	0	0	0	0	0	0	0	0	5.93041e-07	0	0	0	0	0	0	1.0708e-06	0
	Kayvirus	0	8.62027e-07	1.18623e-06	0	0	1.46332e-06	0	1.54978e-06	1.11496e-06	0	0	0	0	0	1.00851e-06	1.9466e-06	1.6299e-06	0	9.90246e-07	0	0	0	0	1.12708e-06	0	0	0	0	6.85758e-07	0	0	0	0	0	0	3.98286e-07	0	8.69491e-06	0	5.93041e-07	2.25341e-07	0	0	5.70889e-07	6.05205e-07	0	0	2.24412e-06
	Kobuvirus	1.00906e-05	2.58608e-06	5.93116e-06	1.6162e-06	2.83286e-06	4.38996e-06	2.76709e-06	1.54978e-06	5.57478e-06	0	6.28357e-07	9.26589e-06	1.08447e-05	1.27024e-06	4.03403e-06	1.9466e-06	0	1.30378e-05	2.97074e-06	1.83578e-06	1.58501e-06	3.58019e-06	0	4.50833e-06	8.90046e-07	0	0	3.05393e-07	1.37152e-06	0	5.81352e-06	0	0	3.84502e-06	0	1.59314e-06	1.20062e-05	8.69491e-06	0	5.93041e-07	4.50683e-07	0	0	1.14178e-06	6.05205e-07	1.83061e-06	1.0708e-05	2.24412e-06
	Kosmotogales	0	0	0	0	0	0	0	0	0	0	6.28357e-07	1.54432e-06	0	0	0	0	0	0	9.90246e-07	0	7.92504e-07	0	0	0	8.90046e-07	0	8.06446e-07	6.10786e-07	0	0	1.1627e-06	0	0	0	0	0	0	0	0	0	0	0	0	0	0	0	0	0
	Lactobacillales	0.197128	0.189514	0.308188	0.425481	0.360287	0.0946813	0.174495	0.177374	0.340033	0.404998	0.0751352	0.204535	0.190764	0.178489	0.255777	0.0862003	0.0757445	0.566336	0.131042	0.161395	0.0976127	0.0921836	0.127855	0.201772	0.14405	0.120297	0.0952849	0.175471	0.164295	0.127938	0.152743	0.189118	0.201589	0.176482	0.143954	0.188375	0.130316	0.0946485	0.265586	0.380605	0.155749	0.0795975	0.141359	0.282111	0.384119	0.103211	0.174629	0.253344
	Legionellales	0.000129736	9.13748e-05	6.28703e-05	5.8183e-05	6.09064e-05	0.000130236	5.25748e-05	4.95929e-05	6.80123e-05	4.88243e-05	0.000156461	6.02283e-05	0.00015996	8.63763e-05	6.85785e-05	0.000120689	7.8235e-05	0.000156454	2.57464e-05	2.93725e-05	0.000127593	0.000177219	4.02148e-05	7.43875e-05	0.000134397	0.000102169	8.62898e-05	7.87914e-05	5.89752e-05	0.000100549	8.95282e-05	3.37815e-05	2.94736e-05	0.000111505	9.04512e-05	4.4608e-05	0.000138072	9.34703e-05	0.000129575	2.9059e-05	5.31806e-05	2.65469e-05	3.47503e-05	2.79735e-05	4.84164e-05	8.23773e-05	0.000108151	5.61031e-05
	Leptolyngbyaceae	1.72981e-05	1.46545e-05	1.42348e-05	6.46478e-06	4.24929e-06	1.02432e-05	8.30128e-06	4.64933e-06	7.80469e-06	4.98207e-06	2.13641e-05	2.47091e-05	2.9823e-05	1.77834e-05	9.07657e-06	1.9466e-05	0	0	7.92197e-06	2.75367e-06	2.29826e-05	1.61109e-05	6.59259e-06	7.88958e-06	1.9581e-05	9.7727e-06	1.53225e-05	9.77258e-06	9.60061e-06	1.05841e-05	1.39525e-05	6.14209e-06	0	1.34576e-05	1.5962e-05	9.95715e-06	2.40125e-05	2.82585e-05	2.5915e-05	4.74433e-06	9.68968e-06	1.37651e-05	1.05492e-05	9.70511e-06	7.86767e-06	1.28142e-05	1.71328e-05	1.00986e-05
	Leptospiraceae	3.31548e-05	3.79292e-05	1.66072e-05	1.45458e-05	1.983e-05	2.04865e-05	1.93697e-05	1.54978e-05	1.67243e-05	8.96773e-06	0.000101794	6.94942e-05	5.42236e-05	5.97013e-05	4.43743e-05	5.35315e-05	5.21567e-05	1.30378e-05	5.44635e-05	3.94693e-05	7.37029e-05	3.93821e-05	1.78e-05	4.95917e-05	6.05231e-05	0.000175909	0.000152418	6.07732e-05	6.72043e-05	0.000106723	3.83692e-05	6.14209e-06	7.36841e-06	3.26826e-05	2.30562e-05	1.07537e-05	2.40125e-05	1.73898e-05	3.16739e-05	8.30257e-06	1.30698e-05	8.84897e-06	1.24108e-05	7.99244e-06	2.48134e-05	4.94264e-05	4.39029e-05	1.45868e-05
	Likavirus	0	0	0	0	0	0	0	0	0	0	0	0	0	0	0	0	0	0	0	0	0	0	0	0	0	0	0	0	0	0	0	0	0	0	0	0	0	0	0	0	2.25341e-07	0	0	5.70889e-07	1.81562e-06	0	0	0
	Lymphocryptovirus	0	0	0	0	0	0	0	0	0	0	0	0.000120457	0	0	0	0	0	0	0	0	7.92504e-07	0	0	0	0	0	0	0	0	0	0	0	0	0	0	0	0	0	0	0	0	0	0	0	0	0	9.95846e-05	0
	M12virus	0	0	0	0	0	0	0	0	0	0	0	0	0	0	0	0	0	0	0	0	0	0	0	0	0	0	0	0	0	0	0	0	0	0	0	0	0	0	0	0	0	0	0	0	0	0	0	0
	Macavirus	1.44151e-06	8.62027e-07	1.18623e-06	0	0	0	2.07532e-06	0	5.57478e-06	9.96415e-07	1.25671e-06	3.08863e-06	1.89783e-05	2.54048e-06	0	2.9199e-06	1.6299e-06	3.91134e-05	0	2.75367e-06	0	2.68514e-06	0	1.12708e-06	0	0	1.61289e-06	3.05393e-07	6.85758e-07	0	1.1627e-06	0	0	1.92251e-06	0	7.96572e-07	6.00312e-06	0	0	5.93041e-07	0	0	6.20541e-07	5.70889e-07	1.21041e-06	0	5.35401e-06	2.24412e-06
	Mardivirus	1.15321e-05	6.89621e-06	2.37246e-05	9.69717e-06	8.49857e-06	7.31661e-06	8.99305e-06	0	2.67589e-05	9.96415e-06	2.51343e-06	2.47091e-05	5.69348e-05	2.28643e-05	1.71446e-05	1.65461e-05	1.46691e-05	1.30378e-05	5.94148e-06	1.56041e-05	3.96252e-06	2.41663e-05	6.59259e-06	3.26854e-05	4.45023e-06	6.21899e-06	7.25802e-06	3.35932e-06	3.42879e-06	6.17408e-06	1.86033e-05	0	0	1.53801e-05	1.95091e-05	7.96572e-06	4.20219e-05	4.7822e-05	2.30356e-05	1.77912e-06	1.35205e-06	2.94966e-06	3.1027e-06	6.27978e-06	3.63123e-06	1.28142e-05	2.14161e-05	2.24412e-05
	Marinilabiliales	5.76605e-06	6.03419e-06	8.30362e-06	1.6162e-06	4.24929e-06	4.38996e-06	5.53419e-06	6.19911e-06	1.11496e-05	9.96415e-07	1.13104e-05	0	0	1.27024e-06	0	3.8932e-06	0	0	0	0	7.92504e-06	0	3.95555e-06	3.38125e-06	8.01041e-06	1.15496e-05	1.04838e-05	7.32943e-06	4.8003e-06	4.41006e-06	3.48811e-06	0	3.6842e-06	9.61254e-06	1.41884e-05	3.98286e-07	1.20062e-05	1.08686e-05	5.75889e-06	4.74433e-06	2.25341e-07	2.94966e-06	6.20541e-07	1.14178e-06	6.65726e-06	8.23773e-06	2.14161e-06	6.73237e-06
	Mariprofundales	0	0	0	0	0	0	0	0	0	0	6.28357e-07	1.54432e-06	0	2.54048e-06	5.04254e-06	9.73299e-07	4.88969e-06	0	7.92197e-06	3.67156e-06	7.92504e-07	8.95048e-07	6.59259e-07	1.12708e-06	0	0	0	6.10786e-07	6.85758e-07	0	0	0	0	0	0	0	0	0	0	0	0	0	0	0	0	0	0	0
	Merismopediaceae	6.1985e-05	2.93089e-05	4.74492e-05	3.95968e-05	1.55807e-05	5.26796e-05	2.21367e-05	1.85973e-05	1.22645e-05	1.1957e-05	0.00013384	0.000194584	3.52453e-05	5.08096e-05	3.42893e-05	0.000147942	0.000251004	0	0.000347576	1.56041e-05	0.000259149	5.99682e-05	7.31777e-05	0.000293042	0.000158428	0.000469978	0.000374998	0.000125517	0.000145381	0.000306058	2.55795e-05	1.84263e-05	1.8421e-05	1.1535e-05	8.86776e-06	1.394e-05	1.80094e-05	2.17373e-06	0	5.33737e-06	4.28149e-06	8.84897e-06	5.58487e-06	3.42533e-06	7.86767e-06	4.57652e-06	4.28321e-06	4.48825e-06
	Methanobacteriales	4.32454e-06	1.03443e-05	9.48985e-06	8.08098e-06	1.13314e-05	1.46332e-05	4.84241e-06	1.54978e-05	1.44944e-05	9.96415e-06	6.28357e-06	1.38988e-05	3.25342e-05	2.41346e-05	4.03403e-06	8.7597e-06	6.51958e-06	2.60756e-05	5.94148e-06	6.42524e-06	3.17002e-06	1.25307e-05	1.97778e-06	6.7625e-06	8.90046e-07	3.55371e-06	2.41934e-06	1.83236e-06	2.05727e-06	2.64603e-06	3.25557e-05	3.68525e-05	1.8421e-05	2.49926e-05	1.95091e-05	8.364e-06	1.20062e-05	2.3911e-05	2.30356e-05	4.74433e-06	9.46434e-06	9.83219e-06	1.05492e-05	6.27978e-06	1.87614e-05	8.23773e-06	1.71328e-05	7.85444e-06
	Methanococcales	4.90114e-05	4.13773e-05	5.10079e-05	2.10105e-05	4.67421e-05	3.6583e-05	2.62874e-05	1.08484e-05	3.90234e-05	2.29175e-05	2.13641e-05	7.56715e-05	0.00013827	3.93774e-05	1.51276e-05	2.62791e-05	1.95588e-05	0.000208605	9.90246e-06	1.28505e-05	3.17002e-06	1.8796e-05	9.22962e-06	6.7625e-06	4.45023e-06	4.44214e-06	9.67736e-06	4.5809e-06	5.48606e-06	5.29207e-06	6.39487e-05	6.14209e-06	2.21052e-05	3.65276e-05	3.72446e-05	3.86337e-05	0.000282147	0.000154335	0.000221717	4.68502e-05	9.68968e-06	1.27819e-05	1.92368e-05	1.65558e-05	2.17874e-05	3.29509e-05	9.2089e-05	5.94693e-05
	Methanomicrobiales	1.44151e-06	6.03419e-06	1.18623e-06	2.42429e-06	0	1.46332e-06	0	3.09955e-06	1.11496e-06	0	1.25671e-05	3.08863e-06	0	2.54048e-06	0	1.9466e-06	1.6299e-06	0	9.90246e-07	0	1.03026e-05	8.95048e-07	3.29629e-06	5.63542e-06	3.56018e-06	3.55371e-06	2.41934e-06	2.13775e-06	4.8003e-06	2.64603e-06	0	6.14209e-06	3.6842e-06	1.92251e-06	7.09421e-06	1.99143e-06	6.00312e-06	1.52161e-05	5.75889e-06	2.37216e-06	2.25341e-07	9.83219e-07	2.48216e-06	5.70889e-07	0	4.57652e-06	0	2.24412e-06
	Methanosarcinales	0.00125556	0.00117667	0.00174613	0.00103598	0.00163881	0.00136967	0.000590775	0.000266562	0.00118854	0.000562974	0.000420371	0.0015227	0.00418064	0.00139853	0.000700913	0.000677416	0.000606321	0.00393742	0.000425806	0.000647113	0.000290849	0.000669496	0.000223489	0.000813754	0.000113036	0.000157252	0.000216934	0.000138038	0.000168696	0.000217857	0.00201497	0.000193476	0.000478947	0.00104777	0.000970133	0.000879415	0.00552888	0.00304974	0.00373752	0.000686148	0.000220159	0.000131751	0.000377289	0.000373361	0.000259028	0.00105809	0.00192423	0.00132403
	Methylacidiphilales	0	0	0	0	0	0	0	0	0	0	0	0	0	0	0	0	0	0	0	0	0	0	0	0	0	0	8.06446e-07	0	0	0	0	0	0	0	0	0	0	0	0	0	0	0	0	0	0	0	0	0
	Methylococcales	0.000249382	0.000156027	0.000123368	8.32341e-05	0.000110481	0.000256081	5.04995e-05	8.05884e-05	4.01384e-05	3.98566e-05	0.00035565	0.000128178	6.50683e-05	0.000137186	0.000154302	0.00028031	0.000273823	2.60756e-05	0.00032183	2.29473e-05	0.00043033	0.000358019	0.000135807	0.000228798	0.000324867	0.000283408	0.000191128	0.000242177	0.000237272	0.000252255	1.04643e-05	1.84263e-05	1.8421e-05	1.1535e-05	1.24149e-05	1.59314e-05	6.00312e-06	2.17373e-06	2.87945e-06	4.74433e-06	1.66753e-05	2.06476e-05	1.24108e-05	9.13422e-06	9.07808e-06	6.041e-05	2.78409e-05	2.91736e-05
	Micavibrio	0	3.44811e-06	1.18623e-06	1.6162e-06	0	0	6.91773e-07	0	0	0	2.51343e-06	0	2.71118e-06	1.27024e-06	0	1.9466e-06	0	0	0	9.17891e-07	2.37751e-06	0	6.59259e-07	2.25417e-06	3.56018e-06	1.77686e-06	4.83868e-06	2.44314e-06	1.37152e-06	6.17408e-06	0	0	0	0	3.54711e-06	3.98286e-07	0	0	0	0	1.12671e-06	9.83219e-07	0	5.70889e-07	6.05205e-07	0	0	0
	Micrococcales	0.011806	0.00942281	0.0165218	0.0121255	0.0137167	0.0137303	0.00704986	0.00648737	0.0107281	0.00661221	0.0139112	0.0114001	0.0129296	0.0275083	0.018017	0.0179914	0.0283455	0.00675359	0.0162173	0.00584421	0.0294875	0.0241636	0.0283567	0.0541642	0.0265002	0.0316485	0.0212741	0.023631	0.0193802	0.0295421	0.0195067	0.028183	0.0260363	0.0268863	0.0266725	0.0667244	0.0343619	0.0165399	0.0285727	0.0313132	0.0170083	0.0214194	0.0129606	0.0326543	0.0180218	0.0245054	0.0214289	0.040741
	Microcystaceae	1.72981e-05	1.89646e-05	4.74492e-06	5.65668e-06	1.13314e-05	1.46332e-05	7.60951e-06	1.54978e-06	2.34141e-05	1.29534e-05	8.16864e-06	1.08102e-05	4.60901e-05	7.62144e-06	9.07657e-06	1.07063e-05	1.14093e-05	0	1.98049e-06	1.83578e-06	1.74351e-05	2.05861e-05	6.59259e-06	1.57792e-05	8.01041e-06	2.13223e-05	1.20967e-05	6.10786e-06	8.91485e-06	1.14662e-05	5.81352e-06	3.07105e-06	0	9.61254e-06	8.86776e-06	2.38972e-06	4.20219e-05	1.08686e-05	1.15178e-05	1.77912e-06	9.01366e-07	9.83219e-07	1.86162e-06	2.85444e-06	1.81562e-06	5.49182e-06	7.49562e-06	2.24412e-06
	Micromonosporales	0.0018509	0.0016163	0.0030154	0.00162508	0.0026898	0.00179403	0.000888929	0.000581166	0.00157878	0.000843963	0.00238524	0.00274425	0.00400441	0.00236773	0.00172757	0.00311261	0.00453437	0.00209909	0.00299252	0.00147046	0.00249639	0.00242737	0.00184395	0.00475291	0.00315521	0.00353772	0.00258708	0.00267769	0.00185566	0.00362419	0.0022196	0.00254283	0.00214421	0.00235892	0.00206796	0.000828435	0.00280946	0.00143683	0.002102	0.000433513	0.000497779	0.00031463	0.000464785	0.000527501	0.000660884	0.000767939	0.00129674	0.000888673
	Mycoplasmatales	0.00167071	0.00166371	0.00221825	0.0013075	0.00194617	0.00163892	0.00103074	0.000398293	0.00196344	0.000907734	0.000911118	0.00265468	0.00762655	0.00223308	0.0012092	0.00115239	0.00102194	0.00645372	0.000767441	0.00099224	0.000540488	0.00128618	0.000381052	0.00155087	0.000343558	0.000515288	0.00061048	0.000349064	0.000403226	0.000612116	0.00244633	0.000371597	0.00069263	0.0017764	0.00163344	0.00138643	0.00734782	0.00426486	0.00544791	0.00101351	0.000415079	0.000310697	0.000603166	0.000574885	0.000475691	0.00200268	0.00336018	0.00242029
	Myxococcales	0.000756794	0.000562041	0.000571763	0.000553547	0.000621812	0.000573622	0.000307147	0.000424639	0.000374625	0.00023914	0.00132269	0.000509624	0.000401255	0.000567797	0.000424582	0.00118548	0.00170161	0.000169492	0.00106848	0.000468124	0.00139401	0.00120115	0.000817481	0.00142801	0.00117753	0.00147301	0.00102257	0.0011211	0.000732389	0.00145708	0.00052903	0.00082304	0.000814209	0.000857438	0.000613649	0.000119884	0.000156081	0.000104339	5.47095e-05	6.04902e-05	0.000133402	0.000108154	0.000111697	0.000149002	0.000177325	0.000155602	9.85138e-05	9.53753e-05
	Natrialbales	2.01812e-05	1.03443e-05	2.25384e-05	7.27288e-06	1.13314e-05	1.46332e-05	2.76709e-06	1.54978e-06	3.34487e-06	2.98924e-06	2.95328e-05	4.63295e-06	2.71118e-06	1.27024e-05	4.03403e-06	3.40655e-05	3.58577e-05	1.30378e-05	1.48537e-05	1.6522e-05	6.34003e-06	8.05543e-06	8.57036e-06	7.88958e-06	6.23032e-06	6.21899e-06	4.03223e-06	3.97011e-06	8.22909e-06	1.49942e-05	1.9766e-05	1.22842e-05	3.6842e-05	5.76752e-06	4.96595e-05	4.77943e-06	0	0	0	5.93041e-07	1.12671e-06	1.96644e-06	3.1027e-06	1.14178e-06	1.81562e-06	9.15303e-07	1.0708e-06	0
	Neisseriales	0.0468679	0.0443495	0.0352085	0.0151365	0.0315637	0.237817	0.144552	0.114332	0.0328555	0.0538532	0.0510911	0.0336753	0.142174	0.177381	0.283786	0.0163154	0.0177479	0.0064146	0.197816	0.455238	0.154224	0.268285	0.344509	0.0426218	0.184315	0.139967	0.191403	0.253406	0.403501	0.18836	0.0223669	0.00834096	0.0088863	0.0362431	0.0213234	0.0346529	0.0176072	0.0227633	0.00480868	0.00719003	0.0218899	0.0729814	0.0278474	0.00438956	0.00313799	0.29744	0.0828351	0.192327
	Nit1virus	0	0	0	0	0	0	0	0	0	0	0	1.54432e-06	0	0	0	0	0	0	0	0	0	0	0	0	0	0	0	0	0	0	0	0	0	0	0	0	0	0	0	0	0	0	0	0	0	0	0	0
	Nitrosomonadales	0.000188838	9.6547e-05	8.65949e-05	7.83855e-05	7.64871e-05	0.000159502	9.33894e-05	8.21382e-05	8.36216e-05	4.98207e-05	0.000414716	4.47852e-05	1.62671e-05	0.000101619	0.000100851	0.000168381	0.000285232	2.60756e-05	0.000172303	0.000145027	0.000350287	0.000458264	0.000282163	0.000171317	9.43448e-05	0.000130599	7.25802e-05	8.61209e-05	4.8003e-05	0.000115544	7.44131e-05	5.22078e-05	4.42105e-05	9.03579e-05	7.80363e-05	2.38972e-06	0	2.17373e-06	0	1.18608e-06	3.8308e-06	3.93288e-06	5.58487e-06	2.28355e-06	5.44685e-06	2.01367e-05	7.49562e-06	4.48825e-06
	Nitrospirales	2.88302e-06	1.72405e-06	1.18623e-06	8.08098e-07	0	0	0	0	0	0	1.13104e-05	3.08863e-06	2.71118e-06	0	0	9.73299e-07	0	0	0	0	0	0	6.59259e-07	0	1.78009e-06	1.77686e-06	0	0	6.85758e-07	8.82012e-07	0	0	0	0	0	7.96572e-07	0	0	0	0	2.25341e-07	0	1.24108e-06	0	6.05205e-07	0	0	0
	Nostocaceae	6.05435e-05	4.05153e-05	3.0842e-05	1.6162e-05	1.27479e-05	2.34131e-05	1.5219e-05	0	2.5644e-05	4.98207e-06	4.02148e-05	1.38988e-05	3.79565e-05	1.01619e-05	8.06806e-06	1.65461e-05	1.14093e-05	5.21512e-05	2.97074e-06	1.83578e-06	0.000114121	6.26533e-05	5.01037e-05	8.34042e-05	4.45023e-05	6.48552e-05	6.61286e-05	6.10786e-05	4.8003e-05	0.000108487	1.51152e-05	3.07105e-06	1.10526e-05	2.49926e-05	8.86776e-06	1.35417e-05	2.40125e-05	3.69534e-05	3.16739e-05	4.15129e-06	4.50683e-06	8.84897e-06	9.30811e-06	7.42155e-06	5.44685e-06	1.55602e-05	1.17788e-05	1.23427e-05
	Oceanospirillales	0.000291185	0.000223265	0.000187425	0.000167276	0.000169971	0.000475579	0.00017571	0.000237116	0.000166128	0.000123555	0.000710672	0.000191495	0.000197916	0.000285804	0.000198676	0.000347468	0.000440072	0.000260756	0.000381245	0.000313919	0.000934362	0.00115282	0.00072057	0.000385462	0.000281254	0.000290516	0.000261289	0.000255614	0.000187212	0.000327226	0.000194172	0.00017505	0.000165789	0.000315291	0.000198638	4.89892e-05	0.000138072	7.1733e-05	7.19862e-05	2.66868e-05	2.88437e-05	4.81778e-05	4.28173e-05	3.93913e-05	7.44402e-05	0.000159263	0.000124213	0.00011445
	Opitutales	0	0	0	0	0	0	0	0	0	0	1.88507e-06	0	0	0	0	0	0	0	0	0	7.92504e-07	2.68514e-06	0	0	0	0	0	3.05393e-07	0	0	0	0	0	0	0	0	0	0	0	0	2.25341e-07	0	0	0	0	0	0	0
	Orbales	0	0	0	0	0	0	0	0	0	9.96415e-07	0	0	0	0	0	0	0	0	0	0	0	0	0	0	0	0	0	0	0	0	0	0	0	0	1.77355e-06	0	0	0	0	0	0	0	0	0	0	0	0	0
	Orthotospovirus	4.32454e-06	5.17216e-06	2.49109e-05	4.84859e-06	5.66571e-06	7.31661e-06	8.99305e-06	0	8.91964e-06	3.98566e-06	3.77014e-06	1.08102e-05	5.69348e-05	1.14322e-05	5.04254e-06	8.7597e-06	8.14948e-06	0	3.96098e-06	1.83578e-06	1.58501e-06	5.37029e-06	1.31852e-06	4.50833e-06	0	8.88428e-07	1.61289e-06	1.83236e-06	2.05727e-06	0	1.27897e-05	3.07105e-06	3.6842e-06	7.69003e-06	2.12826e-05	5.576e-06	2.40125e-05	1.52161e-05	1.15178e-05	2.37216e-06	1.80273e-06	0	4.96433e-06	3.42533e-06	1.21041e-06	1.55602e-05	2.14161e-05	5.61031e-06
	Oscillatoriaceae	0	0	0	0	0	0	0	0	0	0	0	0	0	0	0	0	0	0	0	0	0	0	6.59259e-07	0	0	0	0	0	0	0	0	0	0	0	0	0	0	0	0	0	2.25341e-07	0	0	0	0	0	0	0
	Pa6virus	0	3.44811e-06	0	0	1.41643e-06	0	0	0	0	9.96415e-07	0	0	0	0	0	0	0	0	0	0	0	0	1.31852e-06	1.12708e-06	8.90046e-07	0	0	2.13775e-06	6.85758e-07	3.52805e-06	0	0	0	0	0	0	0	0	0	0	0	0	0	0	0	0	0	0
	Parachlamydiales	0	0	0	0	0	0	0	0	0	0	0	0	0	0	0	0	0	0	0	0	0	0	6.59259e-07	0	0	0	0	0	0	0	0	0	0	0	0	3.98286e-07	0	0	0	0	0	0	0	0	0	0	2.14161e-06	0
	Pasteurellales	0.046225	0.0396886	0.0431847	0.0645161	0.0887704	0.0943608	0.0780729	0.0669829	0.0327775	0.0537865	0.0434898	0.0240805	0.0243844	0.0356391	0.0514289	0.0520336	0.0568117	0.110991	0.117506	0.134339	0.00811366	0.00454058	0.00594586	0.00202311	0.0490424	0.0312869	0.0621496	0.082997	0.0462784	0.0416706	0.0727155	0.11712	0.112722	0.0997839	0.127848	0.0206918	0.0203626	0.023761	0.00987938	0.0143629	0.00449646	0.00707918	0.00631276	0.00281391	0.00138471	0.0621711	0.0566872	0.0638566
	Pelagibacterales	0	0	0	0	0	0	0	0	0	9.96415e-07	6.28357e-07	0	0	0	0	0	0	0	0	0	0	0	0	0	0	0	0	0	0	0	0	0	0	0	0	0	0	0	0	0	0	0	0	0	0	1.83061e-06	0	0
	Pepy6virus	0	0	0	0	0	0	3.45887e-05	0	2.34141e-05	6.9749e-06	0	0	0	0	0	0	0	0	0	0	0	0	0	0	0	0	0	0	0	0	0	0	0	0	0	0	0	0	0	0	0	0	0	0	0	0	0	0
	Petrotogales	1.00906e-05	1.20684e-05	1.06761e-05	6.46478e-06	9.915e-06	1.90232e-05	1.10684e-05	3.09955e-06	1.00346e-05	8.96773e-06	3.39313e-05	6.17726e-06	2.71118e-06	3.81072e-06	4.03403e-06	1.55728e-05	1.6299e-06	1.30378e-05	9.90246e-07	9.17891e-07	1.03026e-05	2.05861e-05	1.12074e-05	9.01667e-06	8.45543e-05	5.77478e-05	7.41931e-05	5.22222e-05	4.526e-05	4.49826e-05	8.13893e-06	0	3.6842e-06	1.1535e-05	1.24149e-05	3.74389e-05	7.20375e-05	6.08644e-05	4.60711e-05	4.3885e-05	2.47876e-05	1.67147e-05	1.86162e-05	1.59849e-05	2.60238e-05	1.92214e-05	2.78409e-05	2.01971e-05
	Phietavirus	0	0	0	0	0	0	0	0	0	0	0	0	0	0	0	0	0	0	0	0	0	8.95048e-07	0	0	0	0	0	0	0	0	0	0	0	0	0	0	0	0	0	0	0	0	0	0	0	0	0	0
	Planctomycetales	5.76605e-06	6.03419e-06	9.48985e-06	1.21215e-05	5.66571e-06	1.46332e-06	1.38355e-06	3.09955e-06	2.22991e-06	0	1.88507e-06	4.63295e-06	2.71118e-06	0	1.00851e-06	9.73299e-07	0	0	0	0	2.37751e-06	0	6.59259e-07	1.12708e-06	1.78009e-05	6.21899e-06	6.45157e-06	5.19168e-06	2.74303e-06	1.05841e-05	1.1627e-05	2.76394e-05	3.6842e-06	3.84502e-06	1.41884e-05	0	0	0	0	0	1.35205e-06	9.83219e-07	1.24108e-06	0	1.21041e-06	9.15303e-07	0	0
	Prochloraceae	1.15321e-05	1.12063e-05	2.37246e-06	3.23239e-06	0	4.38996e-06	2.07532e-06	1.08484e-05	0	2.98924e-06	3.01611e-05	7.72158e-06	0	1.27024e-06	0	4.8665e-06	3.25979e-06	0	0	0	3.17002e-06	8.95048e-07	1.31852e-06	2.25417e-06	1.78009e-05	3.55371e-06	1.04838e-05	6.10786e-06	3.42879e-06	7.9381e-06	3.48811e-06	0	0	5.76752e-06	8.86776e-06	1.75246e-05	2.40125e-05	2.3911e-05	8.63834e-06	5.33737e-06	1.28445e-05	1.27819e-05	1.36519e-05	1.0276e-05	1.93666e-05	2.74591e-06	1.17788e-05	4.48825e-06
	Propionibacteriales	0.00620139	0.00584885	0.00766661	0.00574073	0.00641925	0.00501041	0.00274842	0.00265787	0.00615678	0.00258869	0.00550504	0.00486768	0.00541423	0.00528674	0.0038525	0.00741654	0.0133391	0.00376793	0.00666535	0.00330533	0.0115793	0.0157877	0.0115753	0.0198096	0.016675	0.0176344	0.0110193	0.017124	0.0112135	0.0219594	0.0115863	0.0150021	0.0121321	0.00883969	0.00972616	0.00421108	0.00106856	0.000686898	0.000685308	0.000623879	0.00184464	0.00190646	0.00175241	0.00248222	0.00380069	0.000427447	0.00074742	0.000564397
	Pseudomonadales	0.00742235	0.00483683	0.00434516	0.00407362	0.00487818	0.00898479	0.00404342	0.00454395	0.00357343	0.00258071	0.017856	0.00300215	0.00266509	0.00609207	0.00510305	0.00998995	0.0138786	0.00252934	0.010758	0.00675384	0.0241666	0.0309686	0.0188963	0.0124881	0.00858805	0.00943333	0.00671609	0.00763819	0.00495529	0.00960246	0.00447525	0.00467413	0.00362526	0.00685182	0.00561684	0.000933981	0.00119462	0.000986873	0.000932941	0.000397931	0.000626224	0.000732498	0.000577103	0.00057203	0.000710511	0.00268092	0.00140275	0.0015361
	Pseudonocardiales	0.00193883	0.00159216	0.00212217	0.00159923	0.00166714	0.00141503	0.000929052	0.000810534	0.00136471	0.000813075	0.00269628	0.00238442	0.00110887	0.00130454	0.000923793	0.00274665	0.00486524	0.000756193	0.00449077	0.000643442	0.00422008	0.00253477	0.00237135	0.00656075	0.00470834	0.0069786	0.00480319	0.0045357	0.00313666	0.00610352	0.00200101	0.00339043	0.00306157	0.00278379	0.0023535	0.000716915	0.000138072	0.000132597	0.000192923	0.000112085	0.000714558	0.000566334	0.000586411	0.000770129	0.00113839	9.70222e-05	0.000252709	0.000190751
	Rhizobiales	0.00308195	0.00226799	0.00224316	0.00183357	0.00234561	0.0029442	0.00137594	0.00128167	0.00188539	0.00110104	0.00544094	0.00243539	0.00377667	0.00255572	0.00198575	0.00407034	0.00522708	0.00302477	0.00324999	0.00209555	0.00599371	0.00740562	0.00438407	0.00498509	0.00392688	0.00434086	0.00352336	0.00325916	0.00225751	0.00438713	0.00239982	0.00233092	0.00217736	0.00315291	0.00263195	0.000818876	0.00240725	0.00156943	0.00175646	0.000459607	0.000628703	0.000555519	0.000624264	0.000639966	0.000686908	0.00133909	0.0015184	0.0010581
	Rhodobacterales	0.00122673	0.000822373	0.000682083	0.000665873	0.000798866	0.00135211	0.000679322	0.000759391	0.000567512	0.000430451	0.00216029	0.000398433	0.000341609	0.000762144	0.000579892	0.00158648	0.00184015	0.000221643	0.00170718	0.000973882	0.00289026	0.00328482	0.00219797	0.00179657	0.00115884	0.00159295	0.00125483	0.00101757	0.000735132	0.00150648	0.000639487	0.000746264	0.000537894	0.00100547	0.000842438	0.000125858	0.000102053	6.95593e-05	7.48656e-05	4.68502e-05	9.4418e-05	0.000100288	9.43222e-05	9.41966e-05	0.000135566	0.000311203	0.000162762	0.000142502
	Rhodocyclales	0.001146	0.00065945	0.000620399	0.000586679	0.000726628	0.00121017	0.000656493	0.000855477	0.000522914	0.000414509	0.00211254	0.000182229	0.000103025	0.000755793	0.000604096	0.00117088	0.00196728	0.000273794	0.0014923	0.00123365	0.00341886	0.0045003	0.00280317	0.00146859	0.000605231	0.000583697	0.00046532	0.000577498	0.00035728	0.000703845	0.000505776	0.000546646	0.000390526	0.00103815	0.000757307	2.54903e-05	2.40125e-05	4.34746e-06	2.87945e-06	4.74433e-06	9.91502e-06	1.76979e-05	1.11697e-05	1.25596e-05	9.68328e-06	6.40712e-05	2.99825e-05	2.01971e-05
	Rhodospirillales	0.00139971	0.000894784	0.000981013	0.0008283	0.00102974	0.00123065	0.000560336	0.000669504	0.000583122	0.00039458	0.00250777	0.000827753	0.000498857	0.000889168	0.00075033	0.00157675	0.00218895	0.000391134	0.00199337	0.000869243	0.00342124	0.00410021	0.00258298	0.00197465	0.0017436	0.00206648	0.00154515	0.00121608	0.000892857	0.00182312	0.000760409	0.00112093	0.000699999	0.00100547	0.000876135	0.000171661	0.000138072	8.91229e-05	8.35039e-05	4.80363e-05	0.000118755	8.0624e-05	0.000107354	0.000113036	0.000170668	0.000177569	0.000147771	7.74223e-05
	Rhodothermaceae	0.000134061	0.000149131	0.000119809	8.40422e-05	0.000121813	0.000119992	8.50881e-05	9.14369e-05	0.000127105	5.48028e-05	0.000188507	0.000100381	0.000214183	0.000116862	5.54679e-05	0.00010025	9.94237e-05	0.000104302	4.95123e-05	3.48799e-05	0.000166426	0.00018796	0.000127237	0.000155537	0.000116596	9.68386e-05	0.000114515	7.63483e-05	7.88621e-05	0.000117308	0.000118596	4.91367e-05	9.94735e-05	9.99704e-05	8.3357e-05	8.04538e-05	0.000450234	0.000210852	0.000213079	6.58276e-05	6.94052e-05	0.000103238	8.06703e-05	5.70889e-05	6.29413e-05	0.000149194	0.000203452	0.000116694
	Rickettsiales	0.000136944	0.000113788	9.60847e-05	7.35369e-05	9.49007e-05	7.90193e-05	4.08146e-05	2.7896e-05	5.12879e-05	5.08172e-05	0.00026391	9.11146e-05	0.000154537	0.000113051	7.86636e-05	0.000138209	6.84556e-05	0.000208605	1.98049e-05	2.29473e-05	9.51005e-05	5.37029e-05	1.5163e-05	4.95917e-05	0.000212721	0.000222995	0.000315321	0.000126433	0.000102178	0.000256665	8.95282e-05	3.99236e-05	4.78947e-05	7.30553e-05	6.91686e-05	7.08949e-05	0.000276144	0.000191288	0.000238994	7.35371e-05	5.04765e-05	3.73623e-05	4.09557e-05	5.59471e-05	5.99153e-05	0.000149194	0.000157408	9.87415e-05
	Rivulariaceae	0	0	0	0	0	0	0	0	0	0	0	0	0	0	0	9.73299e-07	1.6299e-06	0	9.90246e-07	2.75367e-06	1.58501e-06	3.58019e-06	1.97778e-06	1.12708e-06	0	8.88428e-07	2.41934e-06	9.16179e-07	1.37152e-06	2.64603e-06	1.1627e-06	0	0	0	0	0	0	0	0	0	0	0	0	5.70889e-07	0	0	0	0
	Roseolovirus	0	0	0	0	0	0	0	0	0	0	0	0	0	0	0	0	0	0	0	0	0	8.95048e-07	0	0	8.90046e-07	0	0	0	0	8.82012e-07	0	0	0	0	0	0	0	0	0	5.93041e-07	0	0	0	0	0	9.15303e-07	0	0
	Rubrobacterales	0	1.72405e-06	0	0	0	0	5.53419e-06	0	1.11496e-06	1.99283e-06	0	1.54432e-06	0	0	0	0	6.51958e-06	0	7.92197e-06	0	2.37751e-06	0	6.59259e-07	1.23979e-05	6.23032e-06	1.06611e-05	4.83868e-06	8.24561e-06	4.8003e-06	1.23482e-05	1.1627e-06	0	7.36841e-06	9.61254e-06	3.54711e-06	3.98286e-07	0	0	0	0	4.50683e-07	0	0	5.70889e-07	0	0	0	0
	Rudivirus	0	0	0	0	0	0	0	0	0	0	0	0	0	0	0	0	0	0	0	0	0	0	0	0	0	0	0	0	0	0	1.1627e-06	0	0	0	0	3.98286e-07	0	0	0	0	0	0	0	0	0	0	0	0
	Schizot4virus	1.44151e-06	0	0	0	0	0	6.91773e-07	0	0	0	0	0	0	0	0	0	0	0	0	0	0	0	0	0	0	0	0	0	0	0	0	0	0	0	0	0	0	0	0	0	0	0	0	0	0	0	0	0
	Selenomonadales	0.0107695	0.00894353	0.00391812	0.00375442	0.00244192	0.000155112	0.00092075	0.000537773	0.00103468	0.000698487	0.0228804	0.0150293	0.00668035	0.00424006	0.002608	0.0116621	0.00918935	1.30378e-05	0.00807051	0.000572764	0.00454977	0.000437678	0.000261726	0.00294507	0.00993291	0.00745391	0.0122572	0.00565588	0.00254279	0.00506186	0.00266259	0.00187027	0.00199315	0.00245889	0.00232158	0.00294572	0.00130868	0.00204331	0.00327393	0.00262539	0.000621717	0.00054667	0.000856967	0.000367081	0.0031047	0.000516231	0.00041333	0.000172798
	Sextaecvirus	0	0	0	0	0	0	0	0	0	9.96415e-07	0	0	0	0	0	0	0	0	0	0	0	0	0	0	0	0	0	0	0	0	0	0	0	0	0	0	0	0	0	0	0	0	0	0	0	0	0	0
	Sfi11virus	0	0	0	0	0	0	0	0	0	0	6.91193e-06	3.08863e-06	0	0	2.01702e-06	0	0	0	0	0	0	0	1.97778e-06	2.25417e-06	7.12036e-06	5.33057e-06	6.45157e-06	1.0078e-05	4.11455e-06	6.17408e-06	0	0	0	0	0	3.98286e-07	0	0	8.63834e-06	4.74433e-06	0	0	0	0	0	1.83061e-06	1.0708e-06	0
	Sfi21dt1virus	0	0	1.18623e-06	0	0	0	0	0	0	0	0	0	0	0	0	1.9466e-06	0	0	0	0	0	0	0	0	0	8.88428e-07	0	6.10786e-07	0	0	0	0	0	0	0	0	0	0	0	0	0	0	0	0	0	0	0	0
	Silviavirus	0	0	0	0	0	0	0	0	0	0	0	3.08863e-06	0	1.27024e-06	3.02552e-06	0	0	0	0	0	0	0	0	0	0	0	0	0	0	0	0	0	0	0	0	0	0	0	0	0	0	0	0	0	0	2.74591e-06	1.0708e-06	6.73237e-06
	Simplexvirus	0	0	0	0	0	0	0	0	0	0	0	0	0	0	0	0	0	0	0	0	0	0	0	0	0	0	0	0	0	0	0	0	0	0	0	3.98286e-07	0	0	0	0	0	0	0	0	0	0	0	0
	Sk1virus	0	0	2.37246e-06	0	0	0	0	0	0	0	0	0	0	0	0	0	0	0	0	0	0	0	0	0	0	0	0	0	0	0	0	0	0	0	0	0	0	0	0	0	2.25341e-07	0	0	0	0	0	0	0
	Sp18virus	0	0	0	0	0	0	0	0	0	0	0	0	0	0	0	0	0	0	0	0	0	0	0	0	0	0	0	0	0	0	0	0	0	0	0	0	0	0	0	0	0	0	0	0	0	0	0	0
	Sphingobacteriales	0.000102347	0.000101719	4.98217e-05	4.44454e-05	3.82436e-05	5.41429e-05	2.76709e-05	3.71947e-05	4.79431e-05	5.67956e-05	0.000193534	7.87601e-05	7.86242e-05	9.14573e-05	7.66466e-05	0.000101223	6.3566e-05	6.5189e-05	1.1883e-05	6.42524e-06	0.000323342	0.000110986	0.000100207	0.000280644	0.0001967	0.000114607	0.000168547	9.0091e-05	7.88621e-05	0.000178166	3.72065e-05	1.22842e-05	2.94736e-05	5.95977e-05	4.07917e-05	2.86766e-05	7.80406e-05	6.52119e-05	8.06245e-05	3.79546e-05	3.26745e-05	3.44127e-05	4.28173e-05	3.25407e-05	4.7206e-05	5.94947e-05	5.46109e-05	3.02957e-05
	Sphingomonadales	0.00051462	0.000343087	0.000244364	0.000235156	0.000304532	0.000572159	0.000251114	0.000297557	0.000221876	0.00013053	0.00116812	0.000367547	0.000241295	0.00042426	0.000312637	0.000834118	0.0011719	0.000104302	0.000807051	0.000307493	0.00154855	0.00174892	0.000940762	0.00116315	0.00078413	0.000796031	0.000606448	0.000635828	0.000427227	0.000738244	0.000406946	0.000417662	0.00032421	0.000511387	0.00040437	0.0001394	4.8025e-05	5.43432e-05	5.183e-05	3.67685e-05	0.000118755	0.000130768	8.50141e-05	0.000107327	8.71496e-05	0.000143703	8.6735e-05	7.29341e-05
	Spirochaetales	0.000135502	0.000143096	8.42224e-05	0.000120407	0.000145892	0.000105359	0.000187471	0.000103835	0.000142714	9.46594e-05	0.00108769	0.00023628	0.000189783	0.000142267	4.13488e-05	0.000241378	0.000184178	2.60756e-05	0.000204981	2.75367e-05	0.000374062	0.000145893	0.000118667	0.000344887	0.0003934	0.000559709	0.000597577	0.000294094	0.000269503	0.000490398	0.000113945	7.37051e-05	8.10525e-05	0.000109583	0.000115281	0.000109529	0.000168087	0.000454309	0.000141093	6.28623e-05	7.09825e-05	7.57079e-05	6.63978e-05	7.707e-05	7.44402e-05	9.33609e-05	6.85314e-05	5.16149e-05
	Streptomycetales	0.0107724	0.00838666	0.0122633	0.0100511	0.0110963	0.0074205	0.00466601	0.00385895	0.00724052	0.00406637	0.01228	0.0101292	0.00894418	0.00786405	0.00631729	0.0174474	0.0294457	0.00550196	0.0170184	0.00484279	0.0174826	0.014438	0.0135873	0.0330596	0.0231528	0.0291253	0.0204692	0.0206	0.0140916	0.0286133	0.01217	0.0203672	0.0177579	0.0134556	0.0135695	0.00390838	0.00114059	0.000893403	0.000892628	0.000637519	0.0036138	0.00288673	0.00289855	0.00389517	0.00538875	0.001286	0.00160727	0.00134423
	Streptosporangiales	0.000703458	0.000493941	0.000793589	0.000585063	0.000621812	0.000485823	0.000287086	0.000257263	0.000469396	0.000256079	0.00101354	0.000979096	0.000477168	0.000605904	0.000486101	0.00130519	0.00218569	0.000338983	0.00137743	0.000323098	0.00181008	0.0011564	0.00114184	0.00318063	0.0020747	0.00244406	0.00171692	0.00179938	0.00118293	0.002437	0.000841798	0.00159387	0.00131895	0.000928571	0.000847758	0.000194364	3.60187e-05	3.26059e-05	5.47095e-05	5.04085e-05	0.000255086	0.000182879	0.000202917	0.000317985	0.000414566	2.83744e-05	8.99474e-05	6.73237e-05
	Sulfolobales	0	0	1.18623e-06	1.6162e-06	0	0	0	0	0	0	3.77014e-06	0	0	0	1.00851e-06	0	0	0	0	0	3.96252e-06	3.58019e-06	6.59259e-07	1.12708e-06	8.90046e-07	0	0	0	6.85758e-07	0	0	0	0	0	0	6.37257e-06	6.00312e-06	1.08686e-05	8.63834e-06	0	0	0	6.20541e-07	0	6.05205e-07	0	3.21241e-06	0
	Sulfurovum	7.20756e-06	6.89621e-06	2.37246e-06	2.42429e-06	2.83286e-06	5.85328e-06	2.07532e-06	3.09955e-06	2.22991e-06	3.98566e-06	1.00537e-05	0	0	0	1.00851e-06	4.8665e-06	3.25979e-06	0	9.90246e-07	0	1.18876e-05	0	6.59259e-07	7.88958e-06	8.90046e-07	3.55371e-06	0	4.2755e-06	6.85758e-07	1.76402e-06	0	0	0	0	1.77355e-06	1.99143e-06	0	0	2.87945e-06	0	9.01366e-07	9.83219e-07	1.24108e-06	5.70889e-07	6.05205e-07	1.00683e-05	1.17788e-05	7.85444e-06
	Synechococcaceae	6.91926e-05	6.72381e-05	5.45666e-05	5.01021e-05	5.24079e-05	9.36526e-05	4.21982e-05	6.66404e-05	5.0173e-05	3.58709e-05	0.000209871	9.72919e-05	3.25342e-05	5.46203e-05	4.43743e-05	0.000159621	0.000143431	1.30378e-05	4.35708e-05	2.29473e-05	0.000179106	0.00019512	0.000127237	0.000206256	0.000113926	0.00016969	0.000140322	0.000126127	9.80634e-05	0.000229323	5.69725e-05	6.4492e-05	6.99999e-05	5.19077e-05	5.1433e-05	1.91177e-05	1.20062e-05	1.30424e-05	0	2.37216e-06	2.34355e-05	1.08154e-05	1.92368e-05	3.0828e-05	1.57353e-05	6.59018e-05	4.17613e-05	2.46854e-05
	Synergistales	1.44151e-06	8.62027e-07	0	0	0	0	2.76709e-06	1.54978e-06	1.11496e-06	1.99283e-06	1.25671e-05	3.08863e-06	0	5.08096e-06	0	0	0	0	0	0	0	0	0	0	5.34027e-06	8.88428e-07	8.06446e-07	2.44314e-06	2.05727e-06	8.82012e-07	0	0	0	0	0	0	0	0	0	0	2.25341e-07	0	0	0	0	0	2.14161e-06	1.12206e-06
	Syntrophobacterales	0	0	0	0	0	0	0	0	0	9.96415e-07	0	0	0	0	0	0	0	0	0	0	7.92504e-07	0	0	0	0	0	0	0	0	0	0	0	0	0	0	0	0	0	0	0	0	0	0	0	0	0	0	0
	T4virus	0	0	0	0	0	0	0	0	0	0	0	0	0	0	0	0	0	0	0	0	0	0	0	0	0	0	0	0	0	0	0	0	0	0	0	0	0	0	0	0	4.50683e-07	0	0	0	0	0	0	0
	T7virus	0	0	0	0	0	0	0	0	0	0	0	0	0	0	0	0	0	0	0	0	0	0	0	0	8.90046e-07	0	0	0	0	0	0	0	0	0	0	0	0	0	0	0	0	0	0	0	0	0	0	0
	Thermales	7.64001e-05	6.29279e-05	7.35463e-05	8.08098e-05	8.07364e-05	5.70695e-05	2.83627e-05	3.71947e-05	2.89888e-05	1.89319e-05	0.000136353	4.32408e-05	2.9823e-05	2.15941e-05	3.42893e-05	8.95436e-05	0.000127132	5.21512e-05	5.44635e-05	2.29473e-05	6.26078e-05	7.6079e-05	4.61481e-05	5.63542e-05	0.000185129	0.000163471	0.00015887	8.154e-05	5.96609e-05	0.000111133	2.55795e-05	0.000122842	6.26315e-05	4.03727e-05	3.72446e-05	7.56743e-06	0	4.34746e-06	2.87945e-06	1.77912e-06	7.43627e-06	7.86576e-06	9.30811e-06	7.99244e-06	1.14989e-05	5.49182e-06	6.42482e-06	1.12206e-06
	Thermoanaerobacterales	0.000406506	0.000353431	0.000446023	0.000262632	0.000399433	0.000390707	0.000200614	9.91857e-05	0.000356786	0.000166401	0.000361305	0.00041851	0.000902823	0.000374721	0.000169429	0.000264737	0.000260783	0.000847458	0.000167352	0.000125751	0.000166426	0.000217497	0.000112733	0.000388844	0.000164658	0.000190124	0.000212902	0.00015911	0.000138523	0.000261075	0.000506939	8.29182e-05	0.00011421	0.000338361	0.000305051	0.000336552	0.00120062	0.000823843	0.000976132	0.000228321	0.000153908	0.000136667	0.000154515	0.000159849	0.000208191	0.000420124	0.000704588	0.000482487
	Thermococcales	4.46869e-05	3.96532e-05	3.44007e-05	3.55563e-05	1.983e-05	6.29228e-05	2.49038e-05	2.7896e-05	1.78393e-05	1.1957e-05	0.00017594	0.000205394	4.88013e-05	7.11334e-05	5.04254e-05	0.000135289	0.000192328	0	0.000335693	1.10147e-05	0.000299567	6.17583e-05	9.49333e-05	0.00033249	0.000121046	0.000355371	0.00027903	0.000108109	9.46346e-05	0.000269014	2.67422e-05	1.53552e-05	2.57894e-05	2.11476e-05	3.54711e-06	3.18629e-06	0	6.52119e-06	2.87945e-06	1.18608e-06	1.80273e-06	9.83219e-07	2.48216e-06	1.14178e-06	0	2.74591e-06	7.49562e-06	1.12206e-06
	Thermodesulfobacteriales	0	0	0	1.6162e-06	0	0	0	0	3.34487e-06	0	6.28357e-07	0	0	0	0	0	0	0	0	0	0	8.95048e-07	0	1.12708e-06	1.78009e-06	0	0	3.05393e-07	0	1.76402e-06	0	0	0	0	0	0	0	0	0	0	0	9.83219e-07	0	0	0	1.83061e-06	1.0708e-06	0
	Thermoplasmatales	0	0	0	0	0	0	0	0	0	0	0	0	0	0	0	0	0	0	0	0	0	0	0	0	0	0	0	0	0	0	1.1627e-06	0	0	0	0	2.38972e-06	6.00312e-06	4.34746e-06	2.87945e-06	5.93041e-07	0	0	0	0	0	9.15303e-07	0	0
	Thermoproteales	1.44151e-06	0	1.18623e-06	0	0	0	0	0	0	0	0	0	0	0	0	0	0	0	0	0	0	0	0	1.12708e-06	0	0	0	0	0	0	1.1627e-06	0	0	0	0	3.98286e-07	0	0	0	5.93041e-07	2.25341e-07	0	0	0	6.05205e-07	0	0	0
	Thermotogales	8.64907e-06	3.01709e-05	7.11739e-06	1.53539e-05	9.915e-06	1.60965e-05	1.45272e-05	3.09955e-05	6.02076e-05	6.27741e-05	4.58701e-05	4.01522e-05	1.89783e-05	2.79453e-05	1.41191e-05	2.04393e-05	2.28185e-05	5.21512e-05	2.97074e-06	5.50735e-06	9.51005e-06	4.47524e-06	1.38444e-05	6.7625e-06	3.11516e-05	1.8657e-05	2.49998e-05	1.8629e-05	1.30294e-05	1.85222e-05	1.39525e-05	0	3.6842e-06	3.84502e-06	1.41884e-05	3.10663e-05	6.00312e-05	3.69534e-05	5.183e-05	1.89773e-05	4.7547e-05	3.53959e-05	3.7853e-05	3.65369e-05	9.7438e-05	1.28142e-05	2.89117e-05	1.90751e-05
	Thiotrichales	0.00021911	0.000225851	0.000241991	0.000192327	0.000230878	0.000237058	0.000150807	6.50906e-05	0.000192887	0.000131527	0.000231864	0.00028261	0.00066695	0.000259129	0.000188591	0.000135289	9.12742e-05	0.000365059	6.8327e-05	9.45428e-05	0.000168011	0.000247033	7.44962e-05	0.000176952	0.000138847	0.000114607	0.000149193	0.000119714	8.84627e-05	9.08472e-05	0.000255795	6.14209e-05	8.10525e-05	0.000219166	0.00024475	0.000248132	0.000696362	0.000504305	0.000668032	0.000173168	0.000126191	7.66911e-05	0.000133416	0.000116461	0.000204559	0.00033134	0.000491498	0.000346717
	Tissierellales	0	5.17216e-06	1.18623e-06	8.08098e-07	0	5.85328e-06	2.07532e-06	7.74889e-06	3.34487e-06	2.98924e-06	8.797e-06	0	5.42236e-06	1.27024e-06	0	0	0	0	0	0	3.96252e-06	3.58019e-06	0	1.12708e-06	8.90046e-07	8.88428e-07	8.06446e-07	2.13775e-06	6.85758e-07	8.82012e-07	6.97623e-06	0	0	5.76752e-06	8.86776e-06	1.47366e-05	1.80094e-05	3.47797e-05	2.87945e-06	5.93041e-06	1.08164e-05	1.27819e-05	1.55135e-05	1.5414e-05	1.14989e-05	2.74591e-06	2.14161e-06	1.12206e-06
	Tsarbombavirus	0	0	0	0	0	0	0	0	0	0	0	0	0	0	0	0	0	0	0	0	0	0	0	0	0	0	0	0	0	0	0	0	0	0	0	3.18629e-06	0	4.34746e-06	2.87945e-06	2.96521e-06	4.50683e-06	3.93288e-06	1.24108e-06	2.85444e-06	1.14989e-05	0	0	0
	Unknown_t_class_Actinobacteria	0.0320722	0.0248703	0.0398253	0.0323878	0.0361175	0.0287265	0.0147887	0.0125439	0.0223359	0.0130909	0.0314926	0.0340491	0.0328405	0.0254518	0.0214963	0.0492071	0.0817703	0.0177184	0.0516047	0.0173573	0.0490655	0.0378131	0.0380537	0.094143	0.0628443	0.0765185	0.0562311	0.0531112	0.0367923	0.0761529	0.0486394	0.0816775	0.0659952	0.0457384	0.0527951	0.0131371	0.00497058	0.00320408	0.00379511	0.00243384	0.0117712	0.00926094	0.0093472	0.0121108	0.0189	0.00287771	0.00463657	0.00376115
	Unknown_t_class_Alloherpesviridae	0	0	0	0	0	0	0	1.54978e-06	1.11496e-06	0	0	0	2.71118e-06	0	0	0	1.6299e-06	0	0	0	0	0	6.59259e-07	0	0	0	0	0	6.85758e-07	0	1.1627e-06	0	0	0	1.77355e-06	3.98286e-07	0	0	2.87945e-06	0	0	0	0	5.70889e-07	0	0	1.0708e-06	0
	Unknown_t_class_Alphabaculovirus	8.64907e-06	1.55165e-05	1.66072e-05	8.88908e-06	1.41643e-05	5.85328e-06	1.38355e-05	1.54978e-06	2.11841e-05	1.09606e-05	5.02686e-06	2.47091e-05	6.23572e-05	2.92155e-05	1.81531e-05	2.33592e-05	1.46691e-05	7.82269e-05	1.88147e-05	1.83578e-05	7.92504e-06	2.41663e-05	5.93333e-06	2.705e-05	3.56018e-06	2.66528e-06	3.22579e-06	2.44314e-06	4.11455e-06	4.41006e-06	1.86033e-05	0	3.6842e-06	2.88376e-05	1.5962e-05	1.03554e-05	0.000126066	7.1733e-05	6.91067e-05	1.12678e-05	2.7041e-06	0	6.20541e-06	3.99622e-06	6.05205e-07	2.19673e-05	3.64073e-05	2.24412e-05
	Unknown_t_class_Alphapartitivirus	0	8.62027e-07	0	0	0	0	0	0	2.22991e-06	0	0	0	0	0	0	0	0	0	0	0	0	0	0	0	0	0	0	0	6.85758e-07	0	0	0	0	0	0	0	0	0	0	0	0	0	0	0	0	9.15303e-07	1.0708e-06	0
	Unknown_t_class_Alphaproteobacteria	0.00101915	0.000763756	0.000614468	0.00067961	0.00071388	0.000974572	0.000554111	0.000632309	0.000561937	0.000410523	0.00238901	0.000535878	0.000374143	0.000931086	0.000604096	0.00162346	0.00214983	0.000443286	0.00152201	0.000827938	0.00259624	0.00293844	0.00189273	0.00202762	0.00150685	0.00192789	0.00137015	0.0013364	0.000948403	0.00180195	0.000625535	0.000801543	0.000637367	0.000903579	0.000773269	0.000226625	0.000360187	0.000254326	0.000198682	0.000141737	0.00021137	0.00022909	0.000217189	0.000225501	0.000274158	0.000377105	0.000256993	0.000184018
	Unknown_t_class_Alphavirus	6.05435e-05	6.98242e-05	7.59188e-05	4.20211e-05	8.21529e-05	5.99962e-05	2.90545e-05	6.19911e-06	5.57478e-05	2.98924e-05	1.25671e-05	5.71397e-05	0.000216894	4.44584e-05	1.91616e-05	2.82257e-05	1.30392e-05	0.000182529	1.38634e-05	1.56041e-05	9.51005e-06	3.13267e-05	5.27407e-06	3.94479e-05	6.23032e-06	6.21899e-06	4.03223e-06	7.02404e-06	5.48606e-06	1.05841e-05	7.32504e-05	1.22842e-05	7.36841e-06	4.42177e-05	4.78859e-05	6.1336e-05	0.000252131	0.000147814	0.00020732	2.9059e-05	1.12671e-05	3.93288e-06	1.92368e-05	1.88393e-05	1.21041e-05	5.21723e-05	0.00011993	8.75209e-05
	Unknown_t_class_Aquificae	0	0	0	0	0	0	0	0	0	0	0	0	0	0	0	0	0	0	0	0	0	0	0	0	0	8.88428e-07	8.06446e-07	0	0	0	0	0	0	0	0	0	0	0	0	0	0	0	0	0	0	9.15303e-07	0	1.12206e-06
	Unknown_t_class_Ascovirus	0	0	0	0	0	0	0	0	0	0	0	1.54432e-06	0	1.27024e-06	0	0	0	0	0	0	0	0	0	0	0	0	0	0	6.85758e-07	8.82012e-07	0	0	0	0	0	3.98286e-07	0	0	0	0	0	0	0	0	0	9.15303e-07	0	0
	Unknown_t_class_Avipoxvirus	1.87397e-05	1.55165e-05	2.25384e-05	1.37377e-05	2.26629e-05	2.04865e-05	1.24519e-05	3.09955e-06	2.78739e-05	6.9749e-06	5.02686e-06	1.69875e-05	7.04907e-05	2.03238e-05	1.10936e-05	1.45995e-05	8.14948e-06	3.91134e-05	1.38634e-05	1.10147e-05	1.10951e-05	1.25307e-05	1.05481e-05	2.14146e-05	2.67014e-06	3.55371e-06	4.03223e-06	2.74854e-06	3.42879e-06	4.41006e-06	3.02303e-05	0	3.6842e-06	7.69003e-06	1.06413e-05	1.27451e-05	5.40281e-05	4.34746e-05	7.19862e-05	1.00817e-05	2.02807e-06	0	5.58487e-06	3.42533e-06	0	1.18989e-05	3.21241e-05	2.35633e-05
	Unknown_t_class_Bacilli	0.000925451	0.00117667	0.00244838	0.00239439	0.00198158	0.00181013	0.00125073	0.00133126	0.00129112	0.00146373	0.000923056	0.00124317	0.00109261	0.000898059	0.00150873	0.00172566	0.00169509	0.00363755	0.00166361	0.00195511	0.000702951	0.00085477	0.000917688	0.00108764	0.00078502	0.000719626	0.000892736	0.000870065	0.000725532	0.000703845	0.00268352	0.00301577	0.00359947	0.0031433	0.00281285	0.00101284	0.00120062	0.000912966	0.00109707	0.00112322	0.000405164	0.000346093	0.000417003	0.000510945	0.000415776	0.000908896	0.000954085	0.00151927
	Unknown_t_class_Bacteroidia	7.92832e-05	0.000126718	3.67732e-05	2.10105e-05	8.49857e-06	6.73128e-05	6.64102e-05	0.00013948	3.67935e-05	2.69032e-05	0.000142637	1.08102e-05	8.13354e-06	9.5268e-05	1.10936e-05	0.000169354	5.37866e-05	0	0	0	0.000168011	5.7283e-05	6.13111e-05	4.28292e-05	0.000178899	0.000149256	0.00015887	0.000145062	0.000142638	0.000182576	2.09287e-05	2.14973e-05	1.47368e-05	4.22952e-05	4.07917e-05	4.65995e-05	0.000222116	0.000160856	0.000100781	6.70136e-05	5.09272e-05	8.84897e-05	7.26033e-05	5.19509e-05	9.07808e-06	0.000367037	0.00022701	0.000120061
	Unknown_t_class_Betabaculovirus	0	0	0	0	0	0	0	0	0	0	0	0	0	0	0	0	0	0	0	0	0	8.95048e-07	0	0	0	0	0	0	0	0	0	0	0	0	0	0	0	0	0	0	0	0	0	0	0	0	0	0
	Unknown_t_class_Betaentomopoxvirus	0	8.62027e-07	1.18623e-06	8.08098e-07	1.41643e-06	0	0	0	1.11496e-06	1.99283e-06	0	1.54432e-06	5.42236e-06	2.54048e-06	1.00851e-06	0	1.6299e-06	1.30378e-05	0	9.17891e-07	0	1.7901e-06	6.59259e-07	2.25417e-06	8.90046e-07	8.88428e-07	0	3.05393e-07	0	0	2.32541e-06	0	0	1.92251e-06	1.77355e-06	1.19486e-06	6.00312e-06	8.69491e-06	1.43972e-05	5.33737e-06	1.35205e-06	3.93288e-06	5.58487e-06	2.28355e-06	1.27093e-05	3.66121e-06	8.56642e-06	2.24412e-06
	Unknown_t_class_Betapartitivirus	4.32454e-06	2.58608e-06	0	0	0	2.92664e-06	6.91773e-07	1.54978e-06	0	1.99283e-06	1.25671e-06	3.08863e-06	1.35559e-05	7.62144e-06	0	2.9199e-06	0	0	0	1.83578e-06	0	0	0	0	0	0	0	3.05393e-07	0	0	3.48811e-06	0	0	1.92251e-06	0	1.99143e-06	1.20062e-05	0	2.87945e-06	0	6.76024e-07	0	0	0	0	1.83061e-06	6.42482e-06	2.24412e-06
	Unknown_t_class_Betaproteobacteria	0.00315259	0.00199645	0.00158243	0.00156933	0.00188243	0.00424217	0.00197432	0.00234791	0.00145167	0.00113492	0.00720977	0.000681043	0.000542236	0.0025011	0.00201601	0.00393213	0.00525968	0.000691004	0.00534832	0.00325943	0.0103121	0.0142465	0.00831787	0.00436407	0.00209784	0.00268394	0.00204273	0.00193833	0.00139895	0.00250756	0.00180103	0.00160923	0.0010721	0.00346244	0.00258761	0.000182415	0.000108056	0.000102165	6.04684e-05	4.92224e-05	0.000135656	0.000246788	0.000135898	7.36446e-05	0.000118015	0.00122925	0.000431533	0.000591327
	Unknown_t_class_Bromovirus	1.44151e-06	8.62027e-07	3.55869e-06	2.42429e-06	2.83286e-06	4.38996e-06	1.38355e-06	0	1.11496e-06	0	6.28357e-07	4.63295e-06	5.42236e-06	0	1.00851e-06	0	3.25979e-06	1.30378e-05	9.90246e-07	2.75367e-06	0	1.7901e-06	6.59259e-07	1.12708e-06	0	0	0	0	0	0	6.97623e-06	0	0	1.92251e-06	0	3.98286e-07	6.00312e-06	8.69491e-06	2.87945e-06	5.93041e-07	2.25341e-07	0	6.20541e-07	0	1.21041e-06	1.83061e-06	6.42482e-06	2.24412e-06
	Unknown_t_class_Chlamydiia	0	0	0	0	0	0	0	0	0	0	0	0	0	0	0	0	0	0	0	0	0	0	0	0	0	0	8.06446e-07	0	0	0	0	0	0	0	0	0	0	0	0	0	0	0	0	0	0	0	0	0
	Unknown_t_class_Chlorovirus	1.29736e-05	1.63785e-05	1.77935e-05	8.08098e-06	1.41643e-05	2.92664e-06	1.17601e-05	4.64933e-06	3.45636e-05	7.97132e-06	5.02686e-06	3.55193e-05	6.77795e-05	2.03238e-05	1.10936e-05	1.36262e-05	1.30392e-05	7.82269e-05	2.07952e-05	1.10147e-05	7.13254e-06	1.70059e-05	5.27407e-06	1.91604e-05	3.56018e-06	7.99585e-06	3.22579e-06	3.66472e-06	5.48606e-06	4.41006e-06	2.09287e-05	0	0	1.73026e-05	8.86776e-06	1.07537e-05	9.00468e-05	4.34746e-05	5.75889e-05	8.89562e-06	2.92944e-06	0	8.06703e-06	5.138e-06	2.42082e-06	2.01367e-05	4.17613e-05	2.80516e-05
	Unknown_t_class_Chroococcales	0	0	1.18623e-06	0	0	0	0	1.54978e-06	0	0	0	6.17726e-06	2.71118e-06	0	0	9.73299e-07	1.6299e-06	0	0	0	7.92504e-07	8.95048e-07	1.31852e-06	0	8.90046e-07	0	0	3.05393e-07	0	0	0	0	0	0	0	0	0	0	0	0	0	0	0	0	0	0	0	0
	Unknown_t_class_Clostridia	6.1985e-05	4.22393e-05	3.79594e-05	2.90915e-05	2.9745e-05	7.31661e-05	2.69792e-05	3.25453e-05	2.67589e-05	1.49462e-05	0.000140752	5.8684e-05	3.79565e-05	5.8431e-05	3.52978e-05	5.54781e-05	6.19361e-05	6.5189e-05	4.55513e-05	3.02904e-05	0.000152161	0.000115461	9.03185e-05	0.000104819	0.000125496	0.000165248	0.000134677	7.60429e-05	7.95479e-05	8.82012e-05	3.1393e-05	2.76394e-05	1.47368e-05	6.15202e-05	4.07917e-05	3.10663e-05	2.40125e-05	5.43432e-05	4.03122e-05	1.83843e-05	1.59992e-05	9.83219e-06	1.61341e-05	1.71267e-05	2.17874e-05	4.57652e-05	3.74781e-05	2.24412e-05
	Unknown_t_class_Coriobacteriia	7.20756e-06	1.72405e-05	5.93116e-06	1.6162e-06	2.83286e-06	2.92664e-06	1.86779e-05	1.08484e-05	1.44944e-05	7.97132e-06	5.2782e-05	2.9342e-05	5.15124e-05	1.01619e-05	2.01702e-06	1.65461e-05	1.79289e-05	0	8.91221e-06	0	1.26801e-05	0	1.25259e-05	2.25417e-05	7.92141e-05	4.26445e-05	7.98382e-05	6.26056e-05	3.49736e-05	2.29323e-05	6.97623e-06	1.84263e-05	3.31578e-05	3.26826e-05	2.48297e-05	7.56743e-06	6.00312e-06	2.17373e-06	2.87945e-06	1.18608e-06	4.48429e-05	2.06476e-05	2.296e-05	2.85444e-05	5.68893e-05	9.15303e-07	9.63722e-06	6.73237e-06
	Unknown_t_class_Deinococci	7.20756e-06	4.31013e-06	4.74492e-06	2.42429e-06	2.83286e-06	1.46332e-06	1.38355e-06	3.09955e-06	1.11496e-06	1.99283e-06	1.50806e-05	6.17726e-06	0	0	4.03403e-06	4.8665e-06	1.30392e-05	0	1.48537e-05	3.67156e-06	2.37751e-06	3.58019e-06	1.31852e-06	5.63542e-06	9.7905e-06	2.22107e-05	1.4516e-05	7.32943e-06	1.02864e-05	1.58762e-05	2.32541e-06	0	0	3.84502e-06	1.77355e-06	0	0	0	0	1.77912e-06	6.76024e-07	2.94966e-06	0	5.70889e-07	2.42082e-06	9.15303e-07	0	0
	Unknown_t_class_Deltaproteobacteria	5.47775e-05	1.98266e-05	1.18623e-05	1.29296e-05	2.26629e-05	3.95097e-05	1.03766e-05	2.01471e-05	1.44944e-05	1.29534e-05	0.000182224	1.08102e-05	1.62671e-05	5.33501e-05	4.03403e-05	7.00776e-05	6.51958e-05	0	2.27757e-05	8.26102e-06	8.32129e-05	9.57701e-05	6.32888e-05	2.93042e-05	5.96331e-05	6.39668e-05	4.43546e-05	5.52762e-05	3.29164e-05	6.96789e-05	8.13893e-06	6.14209e-06	3.6842e-06	1.34576e-05	7.09421e-06	4.182e-05	6.00312e-06	8.69491e-06	0	1.77912e-06	2.7041e-06	0	1.24108e-06	5.70889e-07	1.81562e-06	1.18989e-05	1.39204e-05	4.48825e-06
	Unknown_t_class_Epsilonproteobacteria	1.29736e-05	8.62027e-06	2.37246e-06	8.08098e-07	2.83286e-06	0	2.76709e-06	1.54978e-06	0	0	5.15253e-05	3.08863e-06	0	6.3512e-06	3.02552e-06	4.57451e-05	1.95588e-05	0	1.98049e-06	1.83578e-06	1.58501e-06	2.68514e-06	1.31852e-06	0	7.12036e-06	4.44214e-06	4.03223e-06	6.10786e-06	8.22909e-06	2.02863e-05	3.48811e-06	1.84263e-05	7.36841e-06	5.76752e-06	7.09421e-06	3.18629e-06	0	4.34746e-06	0	5.93041e-07	1.12671e-06	1.96644e-06	6.20541e-07	0	0	6.40712e-06	2.14161e-06	1.7953e-05
	Unknown_t_class_Gammaproteobacteria	0.0656926	0.0637072	0.0840729	0.0586299	0.0861812	0.0641257	0.0152757	0.00738004	0.0302287	0.0135084	0.0310377	0.0677707	0.143004	0.0747473	0.0387418	0.0431026	0.0504225	0.0976141	0.0379136	0.0401632	0.0191715	0.0449359	0.0154649	0.0583029	0.00906689	0.0140958	0.0134668	0.010278	0.0103645	0.0186131	0.103034	0.00826418	0.0107063	0.0333747	0.024209	0.035608	0.0921359	0.0700332	0.0736562	0.0126401	0.00729227	0.00237644	0.00914367	0.00942423	0.00465584	0.0249164	0.0463347	0.0306817
	Unknown_t_class_Gammatorquevirus	0	0	0	0	0	0	0	0	0	0	0	0	0	0	0	0	0	0	0	0	0	0	0	0	0	0	0	0	0	0	0	0	0	0	0	0	0	0	0	0	0	0	0	0	0	0	0	0
	Unknown_t_class_Halobacteria	1.44151e-06	5.17216e-06	4.74492e-06	8.88908e-06	7.08214e-06	7.31661e-06	3.45887e-06	7.74889e-06	3.34487e-06	2.98924e-06	8.16864e-06	6.17726e-06	8.13354e-06	3.81072e-06	0	9.73299e-07	6.51958e-06	1.30378e-05	3.96098e-06	2.75367e-06	5.54753e-06	5.37029e-06	3.95555e-06	9.01667e-06	8.90046e-06	7.10742e-06	8.06446e-06	6.10786e-06	2.74303e-06	9.70213e-06	1.04643e-05	1.84263e-05	0	7.69003e-06	7.09421e-06	1.19486e-06	0	2.17373e-06	0	0	4.28149e-06	5.89932e-06	4.96433e-06	3.99622e-06	6.05205e-06	0	4.28321e-06	3.36619e-06
	Unknown_t_class_Herpesviridae	5.76605e-06	6.03419e-06	1.89797e-05	9.69717e-06	9.915e-06	1.46332e-06	8.99305e-06	1.54978e-06	1.56094e-05	1.09606e-05	1.25671e-06	1.54432e-05	5.69348e-05	1.65131e-05	1.00851e-05	9.73299e-06	2.11887e-05	1.30378e-05	1.48537e-05	1.10147e-05	7.92504e-07	1.61109e-05	4.61481e-06	1.80333e-05	3.56018e-06	2.66528e-06	8.06446e-07	9.16179e-07	3.42879e-06	3.52805e-06	1.39525e-05	9.21314e-06	3.6842e-06	7.69003e-06	5.32066e-06	6.37257e-06	3.00156e-05	2.60847e-05	4.89506e-05	6.52345e-06	1.80273e-06	0	3.72324e-06	5.138e-06	6.05205e-07	1.00683e-05	2.35577e-05	2.91736e-05
	Unknown_t_class_Ichnovirus	5.9102e-05	6.89621e-05	6.99876e-05	5.65668e-05	8.64021e-05	6.43861e-05	5.04995e-05	9.29866e-06	0.000104806	5.08172e-05	3.77014e-05	0.000151343	0.000412099	0.000135916	6.65615e-05	8.85703e-05	8.31247e-05	0.000247718	7.32782e-05	7.52671e-05	3.01152e-05	9.03998e-05	2.90074e-05	0.000109327	1.33507e-05	2.22107e-05	2.41934e-05	1.06888e-05	1.92012e-05	2.55783e-05	0.000108131	9.21314e-06	2.94736e-05	9.22804e-05	0.000108187	4.62012e-05	0.000306159	0.000206504	0.000308101	4.44781e-05	9.68968e-06	6.88254e-06	1.79957e-05	1.65558e-05	1.39197e-05	0.000112582	0.000171328	0.000145868
	Unknown_t_class_Iridovirus	1.44151e-06	0	0	0	1.41643e-06	0	0	0	0	0	0	1.54432e-06	0	0	0	0	0	0	0	0	0	0	0	0	0	0	0	0	0	0	0	0	0	0	0	0	0	0	0	0	0	0	0	0	6.05205e-07	0	0	0
	Unknown_t_class_Methanomicrobia	2.88302e-06	1.72405e-06	3.55869e-06	1.6162e-06	0	0	6.91773e-07	0	6.68973e-06	0	6.28357e-07	3.08863e-06	8.13354e-06	3.81072e-06	1.00851e-06	0	0	1.30378e-05	9.90246e-07	0	7.92504e-07	1.7901e-06	0	3.38125e-06	1.78009e-06	0	0	0	0	0	0	0	0	3.84502e-06	1.77355e-06	7.96572e-07	1.80094e-05	6.52119e-06	2.87945e-06	1.77912e-06	6.76024e-07	0	0	5.70889e-07	0	9.15303e-07	5.35401e-06	4.48825e-06
	Unknown_t_class_Mollicutes	6.05435e-05	4.65494e-05	6.40565e-05	4.44454e-05	6.23229e-05	4.38996e-05	3.59722e-05	2.01471e-05	5.79777e-05	3.58709e-05	3.39313e-05	8.18487e-05	0.000162671	4.44584e-05	4.13488e-05	2.43325e-05	1.6299e-05	0.00011734	1.48537e-05	2.20294e-05	1.58501e-05	2.23762e-05	1.31852e-05	3.38125e-05	6.23032e-06	8.88428e-06	1.61289e-05	1.25211e-05	7.54333e-06	1.41122e-05	7.32504e-05	9.21314e-06	1.47368e-05	5.95977e-05	4.96595e-05	5.37686e-05	0.000360187	0.000171725	0.000264909	5.39667e-05	2.45622e-05	1.27819e-05	3.47503e-05	2.79735e-05	1.87614e-05	5.76641e-05	8.99474e-05	9.42532e-05
	Unknown_t_class_Myoviridae	2.88302e-06	1.72405e-06	3.55869e-06	0	2.83286e-06	1.46332e-06	2.76709e-06	0	1.11496e-06	0	0	0	0	0	1.00851e-06	3.8932e-06	0	0	9.90246e-07	1.83578e-06	7.92504e-07	0	1.31852e-06	1.12708e-06	0	0	1.61289e-06	0	0	8.82012e-07	0	0	3.6842e-06	0	1.77355e-06	7.96572e-07	1.20062e-05	0	0	1.18608e-06	1.35205e-06	0	0	0	1.21041e-06	1.83061e-06	2.14161e-06	0
	Unknown_t_class_Negativicutes	4.18039e-05	5.08596e-05	3.67732e-05	3.23239e-05	2.40793e-05	1.46332e-05	2.90545e-05	2.7896e-05	2.22991e-05	2.09247e-05	7.9173e-05	8.3393e-05	3.79565e-05	3.04858e-05	2.11787e-05	4.47718e-05	3.0968e-05	0	2.27757e-05	2.75367e-06	2.93227e-05	8.95048e-07	1.12074e-05	3.83208e-05	3.8272e-05	3.82024e-05	8.38704e-05	3.29825e-05	2.19442e-05	2.91064e-05	3.83692e-05	3.37815e-05	1.47368e-05	2.49926e-05	4.07917e-05	4.42097e-05	1.20062e-05	8.69491e-06	3.74328e-05	3.85477e-05	4.95751e-05	3.63791e-05	3.97146e-05	3.36824e-05	0.000120436	2.01367e-05	3.21241e-05	2.01971e-05
	Unknown_t_class_Nostocales	5.04529e-05	7.32723e-05	5.57529e-05	6.06073e-05	1.84136e-05	1.31699e-05	1.59108e-05	1.54978e-05	2.89888e-05	1.49462e-05	2.51343e-05	1.85318e-05	7.86242e-05	2.6675e-05	9.07657e-06	1.45995e-05	8.14948e-06	1.30378e-05	7.92197e-06	9.17891e-06	3.32852e-05	2.77465e-05	5.93333e-06	1.3525e-05	6.23032e-06	8.88428e-06	1.37096e-05	1.31319e-05	6.85758e-06	5.29207e-06	5.81352e-06	6.14209e-06	7.36841e-06	2.11476e-05	8.86776e-06	5.17772e-06	2.40125e-05	2.82585e-05	1.43972e-05	2.96521e-06	1.12671e-06	2.94966e-06	3.1027e-06	3.99622e-06	1.21041e-06	1.09836e-05	2.03452e-05	8.9765e-06
	Unknown_t_class_Oligoflexia	0	0	0	0	0	0	0	0	0	0	0	0	0	0	0	0	0	0	0	0	0	0	0	0	0	0	0	0	0	0	0	0	0	0	0	0	0	0	0	0	0	0	0	0	0	0	0	0
	Unknown_t_class_Orthopoxvirus	1.44151e-06	1.72405e-06	0	0	4.24929e-06	0	0	0	0	0	0	3.08863e-06	2.71118e-06	0	1.00851e-06	0	0	0	0	0	0	0	0	0	0	8.88428e-07	1.61289e-06	6.10786e-07	6.85758e-07	0	2.32541e-06	0	0	1.92251e-06	1.77355e-06	3.98286e-07	0	6.52119e-06	0	0	0	0	0	0	0	0	1.0708e-06	0
	Unknown_t_class_Oscillatoriales	4.32454e-06	1.72405e-06	3.55869e-06	0	1.41643e-06	0	6.91773e-07	0	1.11496e-06	0	6.28357e-07	0	2.71118e-06	2.54048e-06	1.00851e-06	0	0	0	9.90246e-07	0	1.03026e-05	2.68514e-06	0	2.25417e-06	0	0	0	0	0	0	1.1627e-06	0	0	0	0	0	0	0	0	1.18608e-06	2.25341e-07	0	6.20541e-07	0	0	0	0	0
	Unknown_t_class_Pestivirus	0	0	0	0	0	0	0	0	0	0	0	1.54432e-06	5.42236e-06	2.54048e-06	1.00851e-06	1.9466e-06	1.6299e-06	0	9.90246e-07	9.17891e-07	0	0	0	1.12708e-06	0	0	8.06446e-07	0	0	8.82012e-07	0	0	0	3.84502e-06	1.77355e-06	0	0	0	0	5.93041e-07	0	0	0	0	0	9.15303e-07	1.0708e-06	4.48825e-06
	Unknown_t_class_Phycisphaerae	0	0	0	0	0	0	6.91773e-07	0	0	1.99283e-06	1.88507e-06	0	5.42236e-06	0	0	9.73299e-07	0	0	0	9.17891e-07	0	0	1.31852e-06	0	8.90046e-07	0	2.41934e-06	3.05393e-07	0	0	0	0	0	0	0	3.98286e-07	0	0	0	0	0	0	6.20541e-07	0	0	9.15303e-07	0	1.12206e-06
	Unknown_t_class_Picornaviridae	0	0	0	0	0	0	0	0	0	0	0	0	0	0	0	0	0	0	0	0	7.92504e-07	0	0	0	0	0	0	0	0	0	0	0	0	0	0	0	0	0	2.87945e-06	0	0	0	0	0	0	0	0	0
	Unknown_t_class_Polerovirus	0	0	0	0	0	0	0	0	0	0	0	0	0	0	0	0	0	0	0	0	0	0	0	0	0	0	0	0	0	0	0	0	0	0	0	0	0	0	0	0	0	0	0	0	0	0	0	0
	Unknown_t_class_Potyvirus	0	0	0	0	0	0	0	0	0	0	0	0	0	0	0	0	0	0	0	0	0	0	0	0	0	0	0	0	0	0	0	0	0	0	0	0	0	0	0	0	0	0	0	0	0	0	0	0
	Unknown_t_class_Prasinovirus	0	0	0	0	0	0	0	0	0	0	0	0	0	0	0	0	0	0	0	0	0	0	0	0	0	0	0	0	0	0	0	0	0	0	0	0	0	0	0	0	0	0	0	0	0	0	0	0
	Unknown_t_class_Siphoviridae	1.00906e-05	1.98266e-05	3.32145e-05	1.77782e-05	3.25779e-05	1.46332e-05	2.62874e-05	1.3948e-05	3.67935e-05	1.99283e-05	1.00537e-05	2.16204e-05	3.25342e-05	1.65131e-05	2.21872e-05	1.07063e-05	1.6299e-06	1.30378e-05	3.96098e-06	5.50735e-06	2.21901e-05	2.23762e-05	2.83481e-05	9.35479e-05	1.42407e-05	1.59917e-05	7.25802e-06	2.74854e-05	2.263e-05	3.43985e-05	5.81352e-05	1.22842e-05	7.36841e-06	3.26826e-05	2.83768e-05	2.07109e-05	1.20062e-05	1.73898e-05	2.5915e-05	1.71982e-05	2.47876e-06	2.94966e-06	5.58487e-06	1.19887e-05	5.44685e-06	1.73908e-05	1.82036e-05	1.45868e-05
	Unknown_t_class_Spirochaetia	2.88302e-06	2.58608e-06	0	0	0	2.92664e-06	2.07532e-06	0	4.45982e-06	0	1.88507e-06	3.08863e-06	8.13354e-06	0	0	9.73299e-07	0	0	0	9.17891e-07	7.92504e-07	1.7901e-06	6.59259e-07	0	0	0	0	0	0	0	3.48811e-06	0	0	1.92251e-06	1.77355e-06	7.96572e-07	0	2.17373e-06	0	1.18608e-06	4.50683e-07	0	0	1.14178e-06	0	9.15303e-07	1.0708e-06	1.12206e-06
	Unknown_t_class_Synechococcales	0	6.03419e-06	3.55869e-06	2.42429e-06	1.41643e-06	0	8.99305e-06	0	1.11496e-05	4.98207e-06	1.00537e-05	0	2.71118e-06	2.54048e-06	0	0	6.51958e-06	0	8.91221e-06	9.17891e-07	2.37751e-06	8.95048e-07	0	4.50833e-06	7.12036e-06	2.22107e-05	7.25802e-06	1.34373e-05	1.37152e-05	2.11683e-05	4.65082e-06	0	7.36841e-06	2.88376e-05	1.06413e-05	0	0	0	0	0	0	0	6.20541e-07	0	0	0	1.0708e-06	0
	Unknown_t_class_Thermomicrobia	0	0	0	8.08098e-07	0	0	0	0	0	0	0	0	0	0	0	0	0	0	0	0	0	8.95048e-07	0	1.12708e-06	0	0	0	0	0	0	0	0	0	1.92251e-06	1.77355e-06	0	0	0	0	0	0	0	0	0	0	0	0	0
	Unknown_t_class_Thermoprotei	0	0	0	0	0	0	0	0	0	0	6.28357e-07	0	0	0	0	0	0	0	0	0	0	0	0	0	0	0	0	0	0	0	0	0	0	0	0	0	0	0	0	0	0	0	0	0	0	0	0	1.12206e-06
	Unknown_t_class_Thermotogae	2.88302e-06	4.31013e-06	0	3.23239e-06	1.41643e-06	0	6.91773e-07	0	0	9.96415e-07	0	3.08863e-06	2.71118e-06	1.27024e-06	1.00851e-06	0	1.6299e-06	0	0	0	0	0	6.59259e-07	0	0	0	8.06446e-07	3.05393e-07	0	0	0	0	0	0	0	3.98286e-06	6.00312e-06	2.17373e-06	0	4.74433e-06	5.40819e-06	2.94966e-06	1.86162e-06	4.56711e-06	6.05205e-06	2.74591e-06	1.0708e-06	0
	Unknown_t_class_Tissierellia	2.88302e-06	6.03419e-06	5.93116e-06	1.13134e-05	7.08214e-06	5.85328e-06	8.30128e-06	6.19911e-06	5.57478e-06	6.9749e-06	0	1.54432e-06	2.71118e-06	1.27024e-06	1.10936e-05	0	0	0	0	0	3.96252e-06	0	8.57036e-06	3.38125e-06	5.34027e-06	5.33057e-06	3.22579e-06	1.06888e-05	7.54333e-06	6.17408e-06	2.32541e-06	0	0	1.92251e-06	0	8.364e-06	0	6.52119e-06	2.87945e-06	2.96521e-06	1.69006e-05	1.47483e-05	2.73038e-05	2.569e-05	1.7551e-05	9.15303e-07	6.42482e-06	1.12206e-06
	Unknown_t_domain_Archaea	0	2.58608e-06	2.37246e-06	1.6162e-06	1.41643e-06	1.46332e-06	6.91773e-07	0	3.34487e-06	1.99283e-06	0	3.08863e-06	1.08447e-05	1.27024e-06	0	0	1.6299e-06	2.60756e-05	0	0	0	8.95048e-07	0	1.12708e-06	8.90046e-07	0	0	3.05393e-07	0	0	3.48811e-06	0	0	7.69003e-06	0	1.99143e-06	1.80094e-05	6.52119e-06	5.75889e-06	1.18608e-06	0	0	0	0	1.81562e-06	2.74591e-06	5.35401e-06	2.24412e-06
	Unknown_t_domain_Bacteria	0.0202186	0.0191568	0.0291528	0.0217807	0.0273087	0.0195514	0.010571	0.00787597	0.0166742	0.0101943	0.0233309	0.0246967	0.0438994	0.020583	0.0154362	0.0227733	0.0263424	0.0515515	0.0203733	0.0136206	0.0235825	0.0262338	0.0165527	0.0299725	0.0208911	0.0264005	0.0215845	0.0177171	0.013469	0.0259532	0.0224669	0.0179103	0.01652	0.0211591	0.0195623	0.0130411	0.0390023	0.0237415	0.0302342	0.00965234	0.00734681	0.00569087	0.00701397	0.0084326	0.00951867	0.013811	0.0199844	0.0156124
	Unknown_t_domain_Viruses	0.00194604	0.00207317	0.00288847	0.00183681	0.00279603	0.00185549	0.00146448	0.00048508	0.00300034	0.00142388	0.000823776	0.00333572	0.00899027	0.00313876	0.00173463	0.00195049	0.00180104	0.00860495	0.00138139	0.00188076	0.000778239	0.00225642	0.000600585	0.00270275	0.000340887	0.000490412	0.000490319	0.000408616	0.000514318	0.000688851	0.00286955	0.000374668	0.000954209	0.00270497	0.00261599	0.0014402	0.00976708	0.00531911	0.00701145	0.00122344	0.000317957	0.000173047	0.00060875	0.000574885	0.000408514	0.00252166	0.0046173	0.00312046
	Unknown_t_phylum_Acidobacteria	0	0	0	0	0	0	0	0	0	0	0	0	0	0	0	0	0	0	0	0	7.92504e-07	0	0	0	0	0	0	0	0	0	0	0	0	0	0	0	0	0	0	0	0	0	0	0	0	0	0	0
	Unknown_t_phylum_Actinobacteria	0.000351729	0.000267228	0.000374849	0.00030142	0.000358356	0.000323394	0.000226902	0.000181324	0.000308843	0.000185333	0.000701875	0.000583751	0.000306363	0.000430611	0.00031768	0.000832171	0.00126969	0.000169492	0.000822894	0.000173481	0.000867792	0.000552244	0.000516859	0.00141449	0.00097015	0.00130777	0.000946768	0.000845328	0.000595238	0.00114573	0.000569725	0.000915172	0.00108684	0.00061328	0.000656215	0.000178034	6.60343e-05	3.69534e-05	5.75889e-05	3.43964e-05	0.000230975	0.000186812	0.00017251	0.000234064	0.000349203	5.40029e-05	7.6027e-05	6.62017e-05
	Unknown_t_phylum_Bacteroidetes	0.000975904	0.00120167	0.000754443	0.00049294	0.000601982	0.000684834	0.000617754	0.00062456	0.000820607	0.000411519	0.00145276	0.0010733	0.00257291	0.000918383	0.000784619	0.000914902	0.000506898	0.0022425	0.000348567	0.000315754	0.000726726	0.000576411	0.000291392	0.000489154	0.00077701	0.000825349	0.000909672	0.000700572	0.000523919	0.000612998	0.000976672	0.000359312	0.00050842	0.00112659	0.00115636	0.000768692	0.00194501	0.0017129	0.00152035	0.000610832	0.000548706	0.000398204	0.000490848	0.000340821	0.000387937	0.00125488	0.00121108	0.000839303
	Unknown_t_phylum_Baculoviridae	0	1.72405e-06	2.37246e-06	1.6162e-06	4.24929e-06	4.38996e-06	6.91773e-07	0	1.11496e-06	1.99283e-06	6.28357e-07	4.63295e-06	8.13354e-06	5.08096e-06	5.04254e-06	1.9466e-06	0	1.30378e-05	1.98049e-06	9.17891e-07	7.92504e-07	2.68514e-06	0	1.12708e-06	0	8.88428e-07	8.06446e-07	0	0	8.82012e-07	3.48811e-06	0	0	1.92251e-06	1.77355e-06	1.99143e-06	0	1.08686e-05	8.63834e-06	1.77912e-06	1.12671e-06	0	0	0	1.21041e-06	2.74591e-06	7.49562e-06	2.24412e-06
	Unknown_t_phylum_Candidatus_Saccharibacteria	1.44151e-06	9.48229e-06	2.37246e-06	1.45458e-05	2.83286e-06	1.75599e-05	9.68483e-06	9.29866e-06	1.78393e-05	1.49462e-05	4.52417e-05	1.54432e-05	0	1.27024e-05	2.01702e-06	1.9466e-05	2.11887e-05	0	0	9.17891e-07	5.15128e-05	3.31168e-05	2.76889e-05	5.41e-05	9.34548e-05	8.26238e-05	0.000144354	5.25276e-05	4.45743e-05	0.000117308	1.1627e-06	0	1.47368e-05	3.84502e-06	5.32066e-06	3.10663e-05	8.40437e-05	2.82585e-05	3.45534e-05	1.18608e-05	7.3912e-05	0.000131751	5.95719e-05	3.36824e-05	1.87614e-05	2.1052e-05	2.46285e-05	4.48825e-06
	Unknown_t_phylum_Caudovirales	2.59472e-05	3.01709e-05	2.49109e-05	3.15158e-05	2.9745e-05	4.38996e-06	4.84241e-06	1.08484e-05	2.34141e-05	8.96773e-06	6.28357e-07	3.08863e-06	0	5.08096e-06	3.02552e-06	0	0	1.30378e-05	2.97074e-06	1.83578e-06	3.17002e-06	7.16038e-06	3.29629e-06	6.7625e-06	4.45023e-06	1.77686e-06	2.41934e-06	9.16179e-06	4.11455e-06	7.05609e-06	9.30163e-06	0	7.36841e-06	9.61254e-06	1.77355e-06	1.87194e-05	3.00156e-05	2.82585e-05	1.72767e-05	3.97337e-05	3.60546e-06	3.93288e-06	8.68757e-06	3.99622e-06	1.81562e-06	2.74591e-06	4.28321e-06	1.23427e-05
	Unknown_t_phylum_Chloroflexi	0	8.62027e-07	0	0	0	0	6.91773e-07	0	2.22991e-06	0	1.88507e-06	3.08863e-06	2.71118e-06	0	0	0	0	0	0	0	7.92504e-07	1.7901e-06	6.59259e-07	1.12708e-06	8.90046e-07	8.88428e-07	0	2.44314e-06	1.37152e-06	2.64603e-06	0	0	0	0	0	0	0	0	0	0	0	0	0	0	0	0	0	0
	Unknown_t_phylum_Cyanobacteria	4.61284e-05	3.2757e-05	3.20282e-05	1.93943e-05	2.12464e-05	4.68263e-05	2.07532e-05	9.29866e-06	2.4529e-05	1.29534e-05	6.47208e-05	4.78738e-05	0.000111158	3.1756e-05	3.02552e-05	4.37985e-05	5.86763e-05	0.000143416	1.68342e-05	1.46863e-05	0.000113328	0.00010114	3.8237e-05	3.26854e-05	3.11516e-05	4.88635e-05	5.16126e-05	4.39766e-05	2.67446e-05	2.55783e-05	3.37184e-05	1.22842e-05	0	4.61402e-05	1.24149e-05	2.46937e-05	7.80406e-05	6.08644e-05	5.47095e-05	1.18608e-05	8.78831e-06	7.86576e-06	1.30314e-05	1.37013e-05	2.72342e-05	2.37979e-05	2.35577e-05	1.57089e-05
	Unknown_t_phylum_Elusimicrobia	0	2.58608e-06	0	1.6162e-06	1.41643e-06	0	0	3.09955e-06	1.11496e-06	9.96415e-07	8.16864e-06	1.54432e-06	8.13354e-06	5.08096e-06	1.00851e-06	0	1.6299e-06	0	0	0	2.37751e-06	1.7901e-06	6.59259e-07	2.25417e-06	8.27742e-05	4.08677e-05	7.25802e-05	5.37492e-05	3.01733e-05	3.35164e-05	2.32541e-06	3.07105e-06	0	1.92251e-06	1.77355e-06	0	6.00312e-06	4.34746e-06	2.87945e-06	5.93041e-07	9.46434e-06	7.86576e-06	4.34378e-06	3.99622e-06	1.21041e-05	3.66121e-06	0	0
	Unknown_t_phylum_Euryarchaeota	0.000181631	0.000164647	0.000232501	0.000103437	0.000181303	0.000160965	9.33894e-05	3.25453e-05	0.000159439	0.000104624	3.14178e-05	0.000205394	0.000639839	0.000186725	7.16041e-05	7.68907e-05	6.68257e-05	0.000664928	4.95123e-05	9.45428e-05	2.13976e-05	8.41345e-05	2.24148e-05	9.12937e-05	2.13611e-05	2.22107e-05	2.01612e-05	1.49643e-05	2.12585e-05	2.02863e-05	0.000256958	3.37815e-05	8.84209e-05	0.000174948	0.000173808	0.000134222	0.00114059	0.000612992	0.00083216	0.000171389	3.6956e-05	2.75301e-05	8.12908e-05	7.93535e-05	4.59956e-05	0.000209604	0.000352294	0.000222168
	Unknown_t_phylum_Firmicutes	0.00113015	0.00120339	0.000772236	0.00100931	0.000712464	0.000839946	0.000680013	0.000609062	0.000780469	0.000833003	0.00181218	0.00152578	0.00203339	0.00118767	0.000629309	0.000744574	0.00106921	0.000756193	0.000936773	0.000475468	0.000692649	0.00100335	0.000598607	0.000605244	0.00100575	0.00080225	0.00107096	0.000736914	0.000604153	0.00106723	0.00108248	0.000847609	0.000758946	0.000811298	0.000720062	0.0229699	0.00238324	0.00208461	0.00239858	0.002301	0.00122766	0.00102156	0.00104189	0.00115605	0.00201352	0.000756956	0.00112113	0.000934678
	Unknown_t_phylum_Flaviviridae	0	0	0	0	0	0	0	0	0	0	0	0	0	0	0	0	0	0	0	0	0	0	0	0	0	0	0	0	0	0	0	0	0	0	0	0	0	0	0	0	0	0	0	0	0	0	0	0
	Unknown_t_phylum_Herpesvirales	2.01812e-05	3.01709e-05	3.0842e-05	2.02024e-05	3.11614e-05	2.04865e-05	1.17601e-05	6.19911e-06	3.34487e-05	2.09247e-05	1.31955e-05	5.25067e-05	0.000127425	6.3512e-05	2.92467e-05	2.14126e-05	2.60783e-05	7.82269e-05	2.07952e-05	2.84546e-05	7.13254e-06	3.13267e-05	7.91111e-06	4.0575e-05	6.23032e-06	1.06611e-05	6.45157e-06	5.49708e-06	6.85758e-06	7.9381e-06	3.60438e-05	3.07105e-06	1.8421e-05	4.80627e-05	4.07917e-05	1.07537e-05	0.000150078	8.47754e-05	0.000100781	2.43147e-05	2.92944e-06	7.86576e-06	5.58487e-06	9.70511e-06	6.05205e-06	3.0205e-05	6.96022e-05	5.49811e-05
	Unknown_t_phylum_Mimiviridae	1.44151e-06	8.62027e-07	5.93116e-06	0	1.41643e-06	2.92664e-06	1.38355e-06	0	3.34487e-06	9.96415e-07	6.28357e-07	1.54432e-06	8.13354e-06	2.54048e-06	1.00851e-06	0	0	0	0	1.83578e-06	7.92504e-07	0	6.59259e-07	0	8.90046e-07	0	0	0	6.85758e-07	0	1.1627e-06	0	0	0	0	7.96572e-07	0	2.17373e-06	5.75889e-06	0	4.50683e-07	0	0	1.71267e-06	6.05205e-07	0	1.0708e-06	1.12206e-06
	Unknown_t_phylum_Pandoravirus	0.000497322	0.000549973	0.000775795	0.000431524	0.000620396	0.000573622	0.000314757	0.000119333	0.000722491	0.000353727	0.00056992	0.00126943	0.0044626	0.00124483	0.000659564	0.000553807	0.000554165	0.00230769	0.000372333	0.000447931	0.000283716	0.000860141	0.000176681	0.00103917	0.000125496	0.000193677	0.00018145	0.000145062	0.000163896	0.00029812	0.000839472	7.67761e-05	0.000235789	0.000786306	0.000627838	0.000397888	0.00205907	0.0013325	0.00164416	0.000243147	7.68414e-05	4.52281e-05	0.000170028	0.000142151	9.50172e-05	0.000590371	0.00109329	0.000776467
	Unknown_t_phylum_Partitiviridae	3.45963e-05	2.49988e-05	3.32145e-05	2.02024e-05	4.39093e-05	1.60965e-05	1.79861e-05	3.09955e-06	3.45636e-05	1.39498e-05	5.65521e-06	5.09624e-05	9.21801e-05	3.30262e-05	1.91616e-05	1.75194e-05	3.25979e-06	0.000104302	5.94148e-06	1.00968e-05	3.96252e-06	1.9691e-05	3.95555e-06	1.46521e-05	2.67014e-06	6.21899e-06	4.03223e-06	3.05393e-06	3.42879e-06	4.41006e-06	3.72065e-05	0	1.10526e-05	2.69151e-05	3.01504e-05	2.66852e-05	7.20375e-05	7.60805e-05	8.35039e-05	1.00817e-05	6.30956e-06	9.83219e-07	5.58487e-06	7.99244e-06	6.05205e-06	2.83744e-05	4.39029e-05	3.47839e-05
	Unknown_t_phylum_Phycodnaviridae	0	0	0	0	0	0	6.91773e-07	0	0	0	0	0	0	0	0	0	0	0	0	9.17891e-07	7.92504e-07	8.95048e-07	6.59259e-07	0	0	0	8.06446e-07	3.05393e-07	6.85758e-07	0	0	0	0	0	0	0	0	2.17373e-06	0	0	0	9.83219e-07	0	1.14178e-06	0	0	1.0708e-06	0
	Unknown_t_phylum_Picornavirales	0	0	0	0	0	1.46332e-06	0	0	0	0	0	0	0	0	1.00851e-06	0	0	0	0	0	0	0	0	1.12708e-06	0	0	0	0	0	0	0	0	0	0	0	0	0	2.17373e-06	0	0	0	0	0	0	0	0	0	0
	Unknown_t_phylum_Planctomycetes	1.44151e-06	0	0	8.08098e-07	0	0	1.38355e-06	0	0	0	7.54028e-06	3.08863e-06	2.71118e-06	1.27024e-06	3.02552e-06	3.8932e-06	0	0	9.90246e-07	0	1.58501e-06	8.95048e-07	0	2.25417e-06	0	0	2.41934e-06	0	0	0	0	0	0	0	0	0	0	0	0	0	0	0	0	0	0	0	0	0
	Unknown_t_phylum_Polydnaviridae	3.02718e-05	1.98266e-05	3.55869e-05	1.93943e-05	2.9745e-05	1.17066e-05	1.66026e-05	6.19911e-06	4.9058e-05	1.69391e-05	1.44522e-05	5.25067e-05	0.000132848	4.82691e-05	2.52127e-05	3.8932e-05	4.23773e-05	0.00011734	2.87171e-05	3.94693e-05	9.51005e-06	3.04316e-05	1.58222e-05	4.62104e-05	3.56018e-06	6.21899e-06	7.25802e-06	5.19168e-06	1.02864e-05	1.67582e-05	5.81352e-05	0	1.10526e-05	4.22952e-05	4.61124e-05	1.99143e-05	0.0001921	8.0428e-05	7.48656e-05	1.77912e-05	2.92944e-06	3.93288e-06	4.34378e-06	1.08469e-05	6.65726e-06	4.11886e-05	7.17438e-05	4.26384e-05
	Unknown_t_phylum_Poxviridae	1.15321e-05	1.29304e-05	1.5421e-05	6.46478e-06	1.13314e-05	1.75599e-05	8.99305e-06	4.64933e-06	1.33795e-05	8.96773e-06	5.02686e-06	1.69875e-05	5.42236e-05	1.77834e-05	1.10936e-05	1.07063e-05	8.14948e-06	0	6.93172e-06	9.17891e-06	6.34003e-06	1.25307e-05	5.93333e-06	1.46521e-05	0	5.33057e-06	4.03223e-06	1.52697e-06	2.74303e-06	1.76402e-06	2.44168e-05	3.07105e-06	7.36841e-06	9.61254e-06	8.86776e-06	8.76229e-06	4.8025e-05	3.47797e-05	3.45534e-05	6.52345e-06	1.12671e-06	1.96644e-06	1.24108e-06	3.99622e-06	3.63123e-06	1.00683e-05	2.67701e-05	1.90751e-05
	Unknown_t_phylum_Proteobacteria	0.0109281	0.00768755	0.00677812	0.00574638	0.0073626	0.0128962	0.00613188	0.00632774	0.00620138	0.00427362	0.0217242	0.00562594	0.00931833	0.00938834	0.00706561	0.0120417	0.0159942	0.00719687	0.0132742	0.00898432	0.0298417	0.0379348	0.0226996	0.0163912	0.00956354	0.0115611	0.00889107	0.00905491	0.00637137	0.0116761	0.00657044	0.00600697	0.00523525	0.0100201	0.00809627	0.00204639	0.00740785	0.00433007	0.00478276	0.0012098	0.00110845	0.00139617	0.00128886	0.00121599	0.00126851	0.00620026	0.00486251	0.00444
	Unknown_t_phylum_Tenericutes	1.44151e-06	8.62027e-07	0	8.08098e-07	0	1.46332e-06	1.38355e-06	1.54978e-06	2.22991e-06	3.98566e-06	1.82224e-05	3.08863e-06	2.71118e-06	2.54048e-06	0	3.8932e-06	0	0	0	9.17891e-07	2.37751e-06	8.95048e-07	2.63704e-06	3.38125e-06	8.01041e-06	9.7727e-06	5.64512e-06	6.41326e-06	6.85758e-07	1.76402e-06	3.48811e-06	3.07105e-06	7.36841e-06	5.76752e-06	3.54711e-06	6.77086e-06	6.00312e-06	4.34746e-06	1.15178e-05	6.52345e-06	6.76024e-06	2.94966e-06	1.11697e-05	5.70889e-06	1.14989e-05	7.32243e-06	0	2.24412e-06
	Unknown_t_phylum_Verrucomicrobia	1.44151e-06	8.62027e-07	0	0	0	1.46332e-06	1.38355e-06	0	0	2.98924e-06	4.3985e-06	0	0	0	1.00851e-06	9.73299e-07	0	0	9.90246e-07	0	0	0	6.59259e-07	2.25417e-06	8.90046e-07	0	6.45157e-06	2.13775e-06	2.74303e-06	8.82012e-07	0	3.07105e-06	0	0	0	3.18629e-06	0	0	0	5.93041e-07	4.50683e-06	5.89932e-06	3.1027e-06	1.14178e-06	3.02603e-06	1.83061e-06	6.42482e-06	0
	Unknown_t_phylum_Virgaviridae	0	0	0	0	0	0	0	0	0	0	0	0	0	1.27024e-06	0	0	0	0	0	0	0	0	0	0	0	0	0	0	0	0	0	0	0	0	0	0	0	0	0	0	0	0	0	0	0	0	1.0708e-06	0
	Varicellovirus	0	0	0	0	0	0	0	0	0	0	0	0	0	0	0	0	0	0	0	0	0	0	0	0	0	0	0	0	0	0	0	0	0	0	0	3.98286e-07	0	0	0	0	0	0	0	0	0	0	0	0
	Veillonellales	0.0883805	0.0802702	0.144465	0.115485	0.119537	0.0493432	0.123502	0.142022	0.10872	0.143494	0.00915139	0.163592	0.084155	0.0408001	0.0845281	0.0189521	0.0249912	0.00314211	0.0297341	0.0213676	0.0910809	0.0194744	0.0638123	0.062508	0.0839856	0.0615218	0.0909276	0.0584348	0.0523418	0.0450452	0.193058	0.209712	0.177391	0.124294	0.120658	0.0839961	0.0561832	0.0474047	0.0682717	0.0690537	0.0744729	0.0664312	0.0787882	0.115604	0.131017	0.0487216	0.0979634	0.0648215
	Verrucomicrobiales	1.58566e-05	1.72405e-05	1.5421e-05	1.93943e-05	8.49857e-06	5.12162e-05	3.59722e-05	1.70476e-05	1.89542e-05	1.39498e-05	5.34103e-05	7.10385e-05	1.35559e-05	4.31881e-05	2.82382e-05	0.000134315	0.00015158	2.60756e-05	0.000150517	2.01936e-05	3.88327e-05	3.8487e-05	1.38444e-05	1.01437e-05	4.98426e-05	3.99792e-05	4.19352e-05	4.15335e-05	2.5373e-05	3.79265e-05	3.02303e-05	9.21314e-06	3.6842e-06	2.49926e-05	1.95091e-05	5.97429e-06	0	2.17373e-06	0	2.37216e-06	1.28445e-05	1.27819e-05	1.36519e-05	1.71267e-05	2.84446e-05	4.66805e-05	4.17613e-05	1.68309e-05
	Vibrionales	0.000611201	0.000537905	0.000478051	0.000514758	0.000665721	0.000693614	0.000750574	0.000579617	0.000370165	0.000410523	0.000855822	0.000625448	0.000669662	0.000574148	0.000697887	0.000998605	0.00102846	0.000404172	0.000949646	0.000541556	0.000813109	0.000681131	0.000414015	0.00067625	0.00077434	0.00117717	0.00115402	0.000846855	0.000623354	0.00106635	0.000891794	0.00102266	0.00127842	0.00126501	0.00136918	0.000342526	0.000546284	0.000389097	0.000357051	0.00022417	0.000162471	0.000214342	0.000204158	0.000158707	0.000176115	0.000786246	0.000558959	0.000725974
	Xanthomonadales	0.00296375	0.00203438	0.00140806	0.00142306	0.00169547	0.00318419	0.00136971	0.0017404	0.00122422	0.000907734	0.00738508	0.0011011	0.000927224	0.00241219	0.00197567	0.00425721	0.00530368	0.000873533	0.0042333	0.00294551	0.00918116	0.0119068	0.00687739	0.00439901	0.0029238	0.00322943	0.00234031	0.0025876	0.0017576	0.00316378	0.00137664	0.00141575	0.000968946	0.00256847	0.00180725	0.000314248	0.000498259	0.00027389	0.000336895	0.000120387	0.000201906	0.000215325	0.000163202	0.000187822	0.000217269	0.000558335	0.00041333	0.000305201
[truncated: 23 more columns]

## Sheet: (e) KrakenUniq-FAMILY
	Family	P_A_F_01	P_A_F_02	P_A_F_03	P_A_F_04	P_A_F_05	P_A_M_01	P_A_M_02	P_A_M_03	P_A_M_04	P_A_M_05	P_B_F_01	P_B_F_02	P_B_F_03	P_B_F_04	P_B_F_05	P_B_M_01	P_B_M_02	P_B_M_03	P_B_M_04	P_B_M_05	P_C_F_01	P_C_F_02	P_C_F_03	P_C_F_04	P_C_M_01	P_C_M_02	P_C_M_03	P_C_M_04	P_C_M_05	P_C_M_06	P_D_F_01	P_D_F_02	P_D_F_03	P_D_F_04	P_D_F_05	T_A_F_01	T_A_F_02	T_A_F_03	T_A_F_04	T_A_F_05	T_A_M_01	T_A_M_02	T_A_M_03	T_A_M_04	T_A_M_05	T_B_F_01	T_B_F_02	T_B_F_03
	Acetobacteraceae	0.000707782	0.000466356	0.000502962	0.0004291	0.000543909	0.000560452	0.000222059	0.000299107	0.000275394	0.000189319	0.00110654	0.000572941	0.000317208	0.000438233	0.000349952	0.000811732	0.00112137	0.000247718	0.00108531	0.00032218	0.00160403	0.00179278	0.00105613	0.00106735	0.000993291	0.00115584	0.00093951	0.000604678	0.000467687	0.000980797	0.000353462	0.000601925	0.000361052	0.000413339	0.000390182	6.89035e-05	7.80406e-05	5.43432e-05	3.74328e-05	2.8466e-05	3.98854e-05	3.34295e-05	3.97146e-05	4.73838e-05	6.29413e-05	9.61068e-05	9.10182e-05	5.3859e-05
	Acholeplasmataceae	1.44151e-06	3.44811e-06	2.37246e-06	4.04049e-06	5.66571e-06	7.31661e-06	3.45887e-06	9.29866e-06	5.57478e-06	6.9749e-06	2.38776e-05	4.63295e-06	2.71118e-06	8.89168e-06	6.05105e-06	1.9466e-06	3.25979e-06	0	0	9.17891e-07	3.96252e-06	3.58019e-06	5.27407e-06	2.25417e-06	9.52349e-05	5.15288e-05	6.12899e-05	5.34438e-05	3.01733e-05	2.99884e-05	9.30163e-06	9.21314e-06	3.6842e-06	1.92251e-06	1.77355e-06	1.71263e-05	4.8025e-05	1.73898e-05	2.5915e-05	2.19425e-05	1.41965e-05	1.17986e-05	1.36519e-05	1.59849e-05	9.68328e-06	3.75274e-05	6.10357e-05	2.24412e-05
	Acidaminococcaceae	2.88302e-05	1.29304e-05	5.93116e-06	8.08098e-07	1.41643e-06	0	1.38355e-06	0	1.11496e-06	1.99283e-06	2.01074e-05	2.00761e-05	1.08447e-05	2.54048e-06	2.01702e-06	1.9466e-05	1.46691e-05	0	1.28732e-05	1.83578e-06	7.92504e-07	0	0	0	1.33507e-05	8.88428e-06	1.20967e-05	5.80247e-06	4.11455e-06	6.17408e-06	0	0	0	1.92251e-06	0	0	0	2.17373e-06	0	0	4.50683e-07	9.83219e-07	6.20541e-07	5.70889e-07	1.21041e-06	9.15303e-07	3.21241e-06	3.36619e-06
	Acidiferrobacteraceae	0	0	0	0	0	0	0	0	1.11496e-06	0	6.28357e-07	0	0	0	0	1.9466e-06	0	0	0	0	3.17002e-06	0	6.59259e-07	1.12708e-06	0	0	0	6.10786e-07	0	8.82012e-07	0	0	0	1.92251e-06	0	0	0	0	0	0	0	0	0	0	0	0	0	0
	Acidimicrobiaceae	0	0	0	0	0	1.46332e-06	0	0	0	0	0	0	0	0	0	0	0	0	0	0	0	0	0	0	0	0	0	0	0	0	0	0	0	0	0	0	0	0	0	0	0	0	0	0	0	0	0	0
	Acidithiobacillaceae	0.000149917	0.000107753	7.82913e-05	5.01021e-05	7.36543e-05	0.000191695	5.67254e-05	0.000125532	5.46328e-05	4.98207e-05	0.000381413	7.56715e-05	5.42236e-05	0.00016005	0.000106902	0.000242352	0.000283602	1.30378e-05	0.000219835	0.000145945	0.000354249	0.00038129	0.000223489	0.000214146	0.000178899	0.000212334	0.000148386	0.000157583	0.000105607	0.000198453	8.72028e-05	0.000122842	9.57893e-05	0.000138421	0.000102866	2.94732e-05	6.00312e-06	1.30424e-05	1.15178e-05	1.06747e-05	1.80273e-05	1.76979e-05	1.67546e-05	2.28355e-05	2.60238e-05	9.15303e-05	2.35577e-05	5.49811e-05
	Acidobacteriaceae	1.44151e-06	6.03419e-06	0	4.84859e-06	1.41643e-06	0	2.07532e-06	0	3.34487e-06	3.98566e-06	2.38776e-05	0	0	1.27024e-06	4.03403e-06	9.73299e-06	4.88969e-06	0	0	0	7.13254e-06	2.68514e-06	6.59259e-07	2.25417e-06	2.58113e-05	0.000105723	0.000105644	2.38207e-05	4.45743e-05	8.20271e-05	1.1627e-06	6.14209e-06	0	1.92251e-06	0	2.03126e-05	6.00312e-06	1.95636e-05	1.43972e-05	5.33737e-06	2.09568e-05	1.96644e-05	1.86162e-05	7.42155e-06	3.63123e-06	1.09836e-05	3.21241e-06	1.12206e-06
	Actinomycetaceae	0.0416727	0.0305321	0.0533282	0.0412841	0.0459178	0.0243804	0.017881	0.0114993	0.0233494	0.0154783	0.0270062	0.0285003	0.035568	0.0246846	0.0205806	0.058214	0.0985044	0.0211604	0.0378363	0.0169525	0.0289185	0.021397	0.02836	0.0874166	0.0556501	0.0517109	0.0450836	0.0343784	0.0260622	0.0533555	0.0501765	0.0910964	0.0732457	0.0398497	0.0541501	0.00486188	0.000912474	0.000860797	0.000918543	0.000721731	0.00470851	0.00371657	0.00366181	0.00483314	0.00793364	0.000820112	0.00149805	0.00127803
	Aerococcaceae	0.000162891	0.000375844	0.000385525	0.000647286	0.000300283	0.000222425	0.000303689	0.000357999	0.000402499	0.00051415	0.000102422	8.3393e-05	0.000111158	0.000182915	0.000799747	8.56504e-05	5.05268e-05	2.60756e-05	8.12002e-05	0.000121162	0.000311454	0.000185275	0.000475985	0.000353904	0.000328427	0.000235433	0.000184676	0.000390292	0.000396368	0.000304294	0.000272073	0.000313247	0.000338947	0.000251848	0.000232335	0.000330976	0.000444231	0.000197809	0.000388725	0.000466723	0.000223764	0.000190745	0.000227738	0.000334541	8.04923e-05	0.000305711	0.000195957	0.000509416
	Aeromonadaceae	0.0012815	0.000879267	0.00093475	0.000779006	0.00093201	0.00110627	0.000560336	0.000581166	0.00063218	0.000385613	0.00218731	0.000464839	0.000859444	0.000929815	0.000754364	0.00128768	0.00157774	0.000521512	0.00132693	0.000932577	0.0029291	0.00391941	0.00219929	0.00134686	0.00137601	0.00104035	0.000899994	0.00094397	0.000681643	0.00117308	0.00073948	0.000912101	0.000589473	0.00112467	0.00101625	0.000146569	0.000618322	0.000397792	0.000377207	0.000100224	0.000127543	0.000157315	0.000125349	0.000161561	0.000180956	0.000451245	0.000358719	0.000319788
	Akkermansiaceae	1.58566e-05	1.72405e-05	1.5421e-05	1.93943e-05	8.49857e-06	5.12162e-05	3.59722e-05	1.70476e-05	1.89542e-05	1.39498e-05	5.34103e-05	7.10385e-05	1.35559e-05	4.31881e-05	2.82382e-05	0.000134315	0.00015158	2.60756e-05	0.000150517	2.01936e-05	3.88327e-05	3.8487e-05	1.38444e-05	1.01437e-05	4.98426e-05	3.99792e-05	4.19352e-05	4.15335e-05	2.5373e-05	3.79265e-05	3.02303e-05	9.21314e-06	3.6842e-06	2.49926e-05	1.95091e-05	5.97429e-06	0	2.17373e-06	0	2.37216e-06	1.28445e-05	1.27819e-05	1.36519e-05	1.71267e-05	2.84446e-05	4.66805e-05	4.17613e-05	1.68309e-05
	Alcaligenaceae	0.0067506	0.00416531	0.00365715	0.00390554	0.00452832	0.00867749	0.00467916	0.00578997	0.00372953	0.00270427	0.0147067	0.00166786	0.00152368	0.0052626	0.00411673	0.00799858	0.0133228	0.00207301	0.0112591	0.00885214	0.0207351	0.0268729	0.0186972	0.0101539	0.00266658	0.0034089	0.00270321	0.00285451	0.00185497	0.00358185	0.00346835	0.00371597	0.00250157	0.0071152	0.00551752	0.000308672	0.000426222	0.00029128	0.000270668	0.000130469	0.00019109	0.000255637	0.000168787	0.000184397	0.00019185	0.00102056	0.000557888	0.000433116
	Alcanivoracaceae	0.000100906	6.20659e-05	3.79594e-05	5.65668e-05	3.82436e-05	0.000105359	4.35817e-05	6.35409e-05	4.23683e-05	3.58709e-05	0.000189764	1.69875e-05	1.35559e-05	6.98632e-05	4.63914e-05	0.000115823	0.000167879	0	0.000135664	0.000105557	0.000226656	0.000292681	0.000166792	8.00229e-05	0.000113926	8.79543e-05	7.17737e-05	9.43665e-05	6.30897e-05	0.000101431	4.18574e-05	4.91367e-05	4.05263e-05	9.99704e-05	4.78859e-05	3.98286e-06	0	2.17373e-06	0	5.93041e-07	1.80273e-06	3.93288e-06	1.86162e-06	2.85444e-06	4.23644e-06	1.09836e-05	1.6062e-05	8.9765e-06
	Alicyclobacillaceae	2.73887e-05	2.41367e-05	1.89797e-05	1.13134e-05	1.983e-05	2.63398e-05	4.15064e-06	3.09955e-06	1.22645e-05	8.96773e-06	8.54566e-05	2.77977e-05	1.35559e-05	2.54048e-05	2.82382e-05	8.85703e-05	0.000110833	1.30378e-05	4.85221e-05	1.19326e-05	4.43802e-05	6.71286e-05	3.16444e-05	6.64979e-05	6.40833e-05	7.72932e-05	4.5161e-05	7.20728e-05	2.74303e-05	7.23249e-05	1.1627e-05	3.07105e-05	4.42105e-05	4.42177e-05	2.48297e-05	5.17772e-06	0	0	8.63834e-06	2.96521e-06	7.21092e-06	4.9161e-06	8.06703e-06	6.85066e-06	1.08937e-05	5.49182e-06	4.28321e-06	5.61031e-06
	Alteromonadaceae	0.000217668	0.000184474	0.000110319	0.000201216	0.000228045	0.00035705	0.000172252	0.000227817	9.47712e-05	0.000117577	0.000361305	8.18487e-05	5.42236e-05	0.000153699	0.000200693	0.000170327	0.000224926	3.91134e-05	0.000195078	0.000178071	0.000859075	0.000903103	0.000583444	0.000562414	0.00020115	0.000279855	0.000321772	0.000264776	0.000141266	0.000231969	0.00017208	0.000202689	0.000165789	0.000301834	0.000260712	0.000103953	0.000132069	8.26017e-05	8.06245e-05	6.22693e-05	6.76024e-05	0.000138634	8.81168e-05	6.39395e-05	6.17309e-05	0.000375274	0.000161691	0.000215436
	Anabaena	1.72981e-05	1.46545e-05	8.30362e-06	4.04049e-06	1.41643e-06	2.92664e-06	6.91773e-07	0	4.45982e-06	9.96415e-07	3.14178e-06	1.54432e-06	1.08447e-05	3.81072e-06	1.00851e-06	1.9466e-06	1.6299e-06	1.30378e-05	1.98049e-06	9.17891e-07	4.20027e-05	3.31168e-05	3.88963e-05	5.97354e-05	2.0471e-05	3.82024e-05	4.03223e-05	2.77908e-05	2.19442e-05	7.9381e-05	8.13893e-06	0	3.6842e-06	7.69003e-06	3.54711e-06	1.19486e-06	1.20062e-05	2.17373e-05	8.63834e-06	5.93041e-07	2.25341e-07	0	0	0	1.21041e-06	9.15303e-07	0	1.12206e-06
	Anaerolineaceae	0	0	0	0	0	0	0	0	0	0	0	0	0	0	1.00851e-06	0	0	0	0	0	0	1.7901e-06	0	0	8.90046e-07	0	0	3.05393e-07	0	0	0	0	0	0	0	0	0	0	0	0	6.76024e-07	0	0	5.70889e-07	0	0	0	0
	Anaeromyxobacteraceae	0.000144151	0.000103443	7.94775e-05	0.000103437	0.000120396	0.000165355	6.08761e-05	0.000102285	5.46328e-05	4.98207e-05	0.000282132	0.000140533	0.000203339	0.000171482	0.000149259	0.000330922	0.000519937	0.000104302	0.000279249	0.000172564	0.000260734	0.000345488	0.000193163	0.000369683	0.000205601	0.000261198	0.000196773	0.000238817	0.00015361	0.000300766	0.000144175	0.000199618	0.000305789	0.000211476	0.000175582	1.43383e-05	5.40281e-05	3.04322e-05	8.63834e-06	1.95704e-05	1.96047e-05	2.16308e-05	2.23395e-05	3.99622e-05	3.44967e-05	2.92897e-05	2.14161e-05	2.46854e-05
	Anaplasmataceae	6.63096e-05	5.51697e-05	7.7105e-05	3.87887e-05	5.80736e-05	4.5363e-05	2.35203e-05	1.70476e-05	3.56786e-05	2.69032e-05	4.08432e-05	6.33169e-05	0.000127425	6.85929e-05	3.02552e-05	4.47718e-05	2.11887e-05	0.000182529	1.38634e-05	1.83578e-05	5.07203e-05	2.59564e-05	7.25185e-06	3.49396e-05	3.56018e-05	4.44214e-05	4.43546e-05	2.16829e-05	2.74303e-05	5.73308e-05	7.44131e-05	3.37815e-05	4.78947e-05	4.61402e-05	4.78859e-05	4.93875e-05	0.000204106	0.00014564	0.000172767	4.09198e-05	3.08718e-05	2.65469e-05	2.9786e-05	3.53951e-05	4.1154e-05	5.30876e-05	8.99474e-05	7.29341e-05
	Aquificaceae	0	7.75824e-06	1.18623e-06	0	0	2.92664e-06	0	6.19911e-06	0	2.98924e-06	7.54028e-06	0	2.71118e-06	1.52429e-05	1.21021e-05	8.7597e-06	1.6299e-06	0	0	1.83578e-06	3.96252e-06	7.16038e-06	0	1.12708e-06	9.7905e-06	4.44214e-06	7.25802e-06	7.32943e-06	5.48606e-06	4.41006e-06	1.1627e-06	0	0	0	0	5.576e-06	0	6.52119e-06	1.15178e-05	5.93041e-06	2.25341e-06	0	1.86162e-06	3.42533e-06	1.21041e-06	9.15303e-07	6.42482e-06	1.12206e-06
	Archaeoglobaceae	2.88302e-06	9.48229e-06	3.55869e-06	1.6162e-06	2.83286e-06	2.92664e-06	8.99305e-06	3.09955e-06	1.44944e-05	2.98924e-06	1.00537e-05	4.63295e-06	1.08447e-05	1.27024e-06	3.02552e-06	9.73299e-06	1.6299e-06	0	0	0	1.58501e-06	1.7901e-06	0	0	7.12036e-06	1.77686e-05	6.45157e-06	1.22157e-06	0	0	6.97623e-06	3.07105e-06	7.36841e-06	1.73026e-05	2.83768e-05	5.97429e-06	0	2.17373e-06	2.87945e-06	3.55825e-06	5.18285e-06	5.89932e-06	5.58487e-06	4.56711e-06	3.02603e-06	1.83061e-06	0	0
	Archangiaceae	0.000109555	6.03419e-05	0.000110319	9.0507e-05	8.49857e-05	2.78031e-05	1.45272e-05	2.94458e-05	3.12187e-05	1.49462e-05	6.91193e-05	1.69875e-05	8.13354e-06	1.77834e-05	3.32808e-05	1.36262e-05	2.44484e-05	1.30378e-05	8.91221e-06	5.50735e-06	4.04177e-05	2.86415e-05	1.25259e-05	3.04312e-05	0.000127277	5.06404e-05	4.35481e-05	3.17609e-05	3.90882e-05	5.73308e-05	2.79049e-05	6.4492e-05	4.05263e-05	4.99852e-05	3.72446e-05	1.99143e-05	7.20375e-05	3.26059e-05	2.87945e-05	1.77912e-05	2.47876e-05	2.85134e-05	1.92368e-05	2.79735e-05	3.87331e-05	3.20356e-05	2.24869e-05	2.80516e-05
	Atopobiaceae	4.32454e-06	1.37924e-05	5.93116e-06	9.69717e-06	9.915e-06	2.92664e-06	6.22596e-06	4.64933e-06	6.68973e-06	4.98207e-06	2.07358e-05	1.85318e-05	1.89783e-05	1.39726e-05	1.21021e-05	7.7864e-06	1.6299e-05	0	1.78244e-05	9.17891e-07	1.34726e-05	1.16356e-05	1.64815e-05	1.80333e-05	4.80625e-05	3.7314e-05	2.41934e-05	3.81741e-05	2.19442e-05	3.61625e-05	1.1627e-05	2.14973e-05	2.57894e-05	1.92251e-05	2.48297e-05	8.364e-06	0	2.17373e-06	2.87945e-06	3.55825e-06	1.53232e-05	8.84897e-06	1.55135e-05	2.51191e-05	4.90216e-05	4.57652e-06	6.42482e-06	1.12206e-06
	Aurantimonadaceae	1.44151e-06	1.72405e-06	2.37246e-06	8.08098e-07	0	0	1.38355e-06	3.09955e-06	1.11496e-06	0	1.88507e-06	0	0	2.54048e-06	2.01702e-06	9.73299e-07	4.88969e-06	0	1.98049e-06	0	9.51005e-06	1.7901e-06	1.31852e-06	1.12708e-06	2.22511e-05	1.42148e-05	8.06446e-06	1.37427e-05	1.16579e-05	2.29323e-05	1.1627e-06	0	7.36841e-06	3.84502e-06	1.77355e-06	3.98286e-06	0	8.69491e-06	0	5.93041e-07	6.98558e-06	3.93288e-06	8.06703e-06	8.56333e-06	4.84164e-06	2.74591e-06	0	0
	Bacillaceae	0.00096293	0.00127752	0.00113641	0.00134225	0.000963171	0.000937989	0.000947038	0.00076714	0.00116067	0.00111897	0.00106569	0.00100535	0.00172431	0.0010416	0.00140889	0.000883756	0.000889923	0.00125163	0.000704065	0.000526869	0.000878887	0.000823444	0.000882748	0.00107636	0.00117308	0.00114696	0.00112983	0.00113576	0.00092783	0.00108135	0.0011941	0.000915172	0.00100947	0.00121502	0.00118473	0.00143582	0.00303158	0.00195418	0.00284201	0.00171389	0.00113076	0.000986169	0.00109463	0.00131133	0.00111116	0.00141597	0.00155588	0.00188955
	Bacteroidaceae	0.00106095	0.00155337	0.00045314	0.000305461	0.000313031	0.000368757	0.000691773	0.000689651	0.000779354	0.000366681	0.00215212	0.000727373	0.000772686	0.000908221	0.000179514	0.00171982	0.000824727	0.000130378	0.000142595	6.97597e-05	0.000670459	0.000245243	0.000325674	0.00019724	0.00171067	0.00138595	0.00169676	0.00126585	0.000804394	0.000874955	0.00109643	0.000614209	0.000898946	0.00179947	0.00198815	0.00128646	0.00138672	0.00164551	0.00110283	0.000912097	0.00127746	0.000956672	0.001148	0.000802099	0.000980433	0.00253814	0.00195421	0.000705777
	Bartonellaceae	0.000187397	0.000206886	0.00024555	0.000164044	0.000247875	0.000253155	0.000134204	8.3688e-05	0.000279854	0.000127541	0.000133212	0.000373724	0.00109532	0.000236265	0.000117995	0.000199526	0.00015158	0.000977836	0.000212903	0.000114736	0.000113328	0.000153948	7.6474e-05	0.000218654	5.42928e-05	0.00014126	0.000113709	6.19948e-05	5.89752e-05	0.000126128	0.00033951	5.83499e-05	0.000147368	0.000276841	0.000212826	0.000170068	0.000882459	0.000497784	0.000581648	0.000111492	8.4503e-05	5.21106e-05	8.68757e-05	0.000107327	8.59391e-05	0.00018123	0.000335161	0.000240121
	Bdellovibrionaceae	2.88302e-06	8.62027e-07	2.37246e-06	8.08098e-07	5.66571e-06	1.46332e-05	5.53419e-06	4.64933e-06	1.11496e-06	9.96415e-07	1.06821e-05	4.63295e-06	1.08447e-05	1.27024e-06	1.00851e-06	1.9466e-05	3.25979e-06	0	5.94148e-06	9.17891e-07	1.74351e-05	2.50613e-05	1.64815e-05	9.01667e-06	9.7905e-06	9.7727e-06	1.20967e-05	9.16179e-06	4.11455e-06	7.05609e-06	0	0	0	1.92251e-06	7.09421e-06	1.6728e-05	1.20062e-05	1.08686e-05	2.87945e-06	5.93041e-06	1.19431e-05	1.96644e-05	1.4893e-05	5.138e-06	1.7551e-05	1.64755e-05	1.0708e-05	3.36619e-06
	Bifidobacteriaceae	0.00400452	0.00310847	0.00466545	0.0036122	0.00411614	0.00239985	0.00162843	0.0013793	0.00239158	0.00132722	0.00360551	0.00345463	0.00355978	0.00223562	0.00191818	0.00524122	0.0083956	0.00121252	0.00604842	0.00118683	0.00614587	0.00367507	0.00381447	0.0100502	0.00925291	0.0105359	0.00782818	0.00638577	0.00469195	0.00868781	0.00396482	0.00696206	0.00578052	0.00446599	0.0042246	0.00183251	0.000666347	0.000489089	0.0005183	0.000435885	0.0018176	0.00162428	0.00158238	0.00207861	0.00326629	0.000579387	0.000757057	0.000598059
	Blattabacteriaceae	2.30642e-05	1.89646e-05	1.18623e-06	7.27288e-06	0	8.77993e-06	6.91773e-06	1.08484e-05	3.34487e-06	2.98924e-06	3.26746e-05	1.23545e-05	5.42236e-06	2.92155e-05	5.44594e-05	5.8398e-06	3.25979e-06	0	8.91221e-06	0	6.34003e-06	8.95048e-07	6.59259e-07	1.12708e-06	3.64919e-05	1.77686e-05	2.41934e-05	1.80182e-05	1.16579e-05	1.85222e-05	4.65082e-06	0	0	3.84502e-06	3.54711e-06	1.27451e-05	0	8.69491e-06	8.63834e-06	2.96521e-06	1.53232e-05	1.27819e-05	1.05492e-05	6.27978e-06	1.57353e-05	3.66121e-06	6.42482e-06	3.36619e-06
	Borreliaceae	2.88302e-05	2.84469e-05	1.89797e-05	2.66672e-05	2.40793e-05	4.0973e-05	2.21367e-05	3.71947e-05	3.56786e-05	3.38781e-05	8.98551e-05	4.63295e-05	3.52453e-05	3.42965e-05	1.10936e-05	3.21189e-05	2.77082e-05	1.30378e-05	9.90246e-06	3.67156e-06	4.75503e-05	3.40118e-05	2.70296e-05	9.01667e-05	8.01041e-05	8.17353e-05	0.000143547	5.40546e-05	5.48606e-05	0.000126128	3.95319e-05	0	1.47368e-05	3.07601e-05	4.78859e-05	3.82354e-05	9.00468e-05	4.34746e-05	6.04684e-05	2.96521e-05	3.08718e-05	2.94966e-05	1.98573e-05	2.34064e-05	2.48134e-05	2.1052e-05	1.6062e-05	2.46854e-05
	Brachyspiraceae	6.63096e-05	8.36166e-05	9.13398e-05	5.8183e-05	8.64021e-05	9.80425e-05	7.19444e-05	4.1844e-05	7.69319e-05	4.48387e-05	0.000103051	0.000159065	0.000352453	0.000181644	8.77402e-05	0.000101223	0.000132022	0.000234681	7.82294e-05	0.000121162	3.56627e-05	6.80236e-05	2.10963e-05	8.00229e-05	3.9162e-05	4.17561e-05	4.83868e-05	3.14555e-05	3.36021e-05	4.49826e-05	0.000113945	3.37815e-05	6.26315e-05	6.53653e-05	8.69041e-05	9.79783e-05	0.000252131	0.000204331	0.000241873	5.69319e-05	5.29552e-05	4.62113e-05	4.40584e-05	4.16749e-05	8.10975e-05	6.77324e-05	0.000138134	9.76194e-05
	Bradyrhizobiaceae	0.000363261	0.000281883	0.000276392	0.000224651	0.000288951	0.00040095	0.00012867	0.00013638	0.000150519	0.000103627	0.000898551	0.000169875	0.000143693	0.000260399	0.000197668	0.000429225	0.000488969	0.000104302	0.000368372	0.000151452	0.000763182	0.000969337	0.000503674	0.000395606	0.000672874	0.000824461	0.000687092	0.000511839	0.000369623	0.000733834	0.000182545	0.000227257	0.000132631	0.000274919	0.000257165	4.54046e-05	3.00156e-05	3.69534e-05	4.03122e-05	2.66868e-05	6.91798e-05	8.25904e-05	6.63978e-05	4.1104e-05	3.75227e-05	0.000200451	8.56642e-05	9.98636e-05
	Brevibacteriaceae	1.87397e-05	2.15507e-05	2.37246e-05	2.74753e-05	6.09064e-05	2.78031e-05	4.08146e-05	1.85973e-05	4.45982e-05	1.39498e-05	4.27283e-05	3.55193e-05	3.25342e-05	4.57286e-05	1.81531e-05	0.000206339	0.000290122	5.21512e-05	0.00012081	5.23198e-05	7.92504e-05	4.74375e-05	6.98814e-05	0.000222035	7.29837e-05	0.000171467	0.000126612	0.000132541	7.33761e-05	0.000151706	0.000105806	0.000153552	0.000180526	9.80479e-05	9.22247e-05	3.58457e-06	0	0	2.87945e-06	0	7.66161e-06	2.94966e-06	4.96433e-06	5.70889e-06	5.44685e-06	0	1.0708e-06	4.48825e-06
	Brucellaceae	5.33359e-05	5.77558e-05	6.28703e-05	4.84859e-05	3.39943e-05	0.000106822	5.32666e-05	3.09955e-05	3.34487e-05	3.88602e-05	9.61386e-05	4.78738e-05	1.08447e-05	2.6675e-05	2.01702e-05	0.000114849	0.000132022	1.30378e-05	3.66391e-05	1.19326e-05	0.000236166	0.000156633	9.95481e-05	0.00019724	0.000103245	0.000143037	0.000153225	0.000117576	7.68049e-05	0.00014024	4.76709e-05	7.98472e-05	3.6842e-05	8.84353e-05	6.56215e-05	2.70834e-05	1.80094e-05	2.82585e-05	2.5915e-05	3.26173e-05	1.75766e-05	1.96644e-05	2.85449e-05	2.16938e-05	1.93666e-05	0.000125397	5.35401e-05	5.16149e-05
	Burkholderiaceae	0.0122283	0.00783151	0.00707231	0.00750965	0.00900282	0.0158156	0.00851366	0.00996972	0.0074624	0.00551017	0.0285199	0.00527384	0.00874356	0.0116786	0.00827077	0.0152049	0.0249684	0.00633638	0.0205734	0.017003	0.041803	0.0542614	0.0370675	0.0217628	0.00663796	0.0082073	0.00616609	0.00704786	0.00451229	0.00922584	0.00724481	0.00729373	0.00524999	0.0127751	0.010244	0.00105745	0.00190299	0.00115642	0.00140229	0.00035108	0.000750162	0.000651874	0.000644742	0.000706189	0.000859997	0.00164938	0.00149163	0.00103679
	Calothrix	0	0	0	0	0	0	0	0	0	0	0	0	0	0	0	0	0	0	0	0	1.58501e-06	3.58019e-06	1.97778e-06	1.12708e-06	0	8.88428e-07	2.41934e-06	9.16179e-07	1.37152e-06	2.64603e-06	1.1627e-06	0	0	0	0	0	0	0	0	0	0	0	0	5.70889e-07	0	0	0	0
	Campylobacteraceae	0.00504673	0.00515837	0.00115539	0.0016267	0.000899432	0.000575085	0.00104596	0.000672603	0.000330027	0.000297928	0.00509786	0.000566764	0.000398544	0.00135026	0.000566781	0.00141712	0.000534606	0.000104302	0.000494133	6.33345e-05	0.00132348	0.000318637	0.000258429	0.000554525	0.00192606	0.00439772	0.00615883	0.00187237	0.000933316	0.00227383	0.00155221	0.00195318	0.00143684	0.00198595	0.00151639	0.00367976	0.0034638	0.00448875	0.00297159	0.00333526	0.00200509	0.00164591	0.00130996	0.00104073	0.000721405	0.000653527	0.000944448	0.000545322
	Candidatus_Azobacteroides	7.20756e-06	2.06886e-05	0	4.04049e-06	1.41643e-06	5.85328e-06	1.72943e-05	2.16969e-05	5.57478e-06	9.96415e-07	2.57626e-05	3.08863e-06	2.71118e-06	1.39726e-05	2.01702e-06	2.23859e-05	1.6299e-06	0	0	0	2.45676e-05	1.07406e-05	1.5163e-05	6.7625e-06	1.06805e-05	1.06611e-05	2.17741e-05	1.89344e-05	2.67446e-05	4.05725e-05	0	0	0	0	1.77355e-06	1.91177e-05	3.60187e-05	4.99958e-05	1.43972e-05	1.95704e-05	8.11229e-06	1.86812e-05	9.30811e-06	3.99622e-06	2.42082e-06	4.94264e-05	2.89117e-05	3.14177e-05
	Candidatus_Kinetoplastibacterium_blastocrithidii	1.44151e-06	4.31013e-06	0	2.42429e-06	0	5.85328e-06	6.22596e-06	1.54978e-06	2.22991e-06	1.99283e-06	8.16864e-06	3.08863e-06	0	0	6.05105e-06	0	0	0	0	0	7.92504e-07	8.95048e-07	1.31852e-06	2.25417e-06	2.67014e-06	8.88428e-07	6.45157e-06	6.10786e-07	6.85758e-07	8.82012e-07	0	0	0	0	0	1.07537e-05	1.20062e-05	1.08686e-05	5.75889e-06	2.96521e-06	2.02807e-06	2.94966e-06	3.1027e-06	2.28355e-06	2.42082e-06	4.02733e-05	8.56642e-06	1.12206e-05
	Candidatus_Kinetoplastibacterium_crithidii	0	0	0	8.08098e-07	4.24929e-06	5.85328e-06	4.15064e-06	1.54978e-06	5.57478e-06	9.96415e-07	1.13104e-05	1.54432e-06	2.71118e-06	1.27024e-06	1.00851e-06	9.73299e-07	1.6299e-06	0	0	0	2.37751e-05	1.7901e-05	1.5163e-05	3.38125e-06	1.78009e-06	8.88428e-07	0	2.13775e-06	2.74303e-06	8.82012e-07	3.48811e-06	0	0	0	3.54711e-06	3.98286e-07	1.20062e-05	6.52119e-06	2.87945e-06	5.93041e-07	1.12671e-06	0	6.20541e-07	5.70889e-07	1.81562e-06	2.74591e-06	0	0
	Candidatus_Nanopelagicaceae	1.87397e-05	1.98266e-05	1.18623e-05	1.93943e-05	1.41643e-05	9.65792e-05	3.32051e-05	3.40951e-05	3.01038e-05	3.08889e-05	7.66596e-05	9.26589e-05	3.25342e-05	3.93774e-05	3.02552e-05	8.07839e-05	0.000114093	1.30378e-05	0.000140615	7.34313e-06	0.000125216	6.26533e-05	5.34e-05	0.000103692	0.000113036	0.000125268	9.99994e-05	6.90188e-05	6.17182e-05	0.000107605	1.04643e-05	6.14209e-06	2.21052e-05	1.1535e-05	1.77355e-05	1.87194e-05	0	8.69491e-06	5.75889e-06	6.52345e-06	1.82527e-05	2.75301e-05	1.86162e-05	1.76975e-05	2.84446e-05	3.66121e-06	4.28321e-06	4.48825e-06
	Candidatus_Nasuia_deltocephalinicola	3.17133e-05	2.32747e-05	3.0842e-05	1.13134e-05	1.55807e-05	2.19498e-05	1.72943e-05	4.64933e-06	3.79085e-05	1.79355e-05	1.88507e-06	9.26589e-06	4.33789e-05	1.27024e-05	5.04254e-06	9.73299e-06	3.25979e-06	6.5189e-05	4.95123e-06	3.67156e-06	3.17002e-06	8.95048e-06	1.31852e-06	9.01667e-06	0	1.77686e-06	4.83868e-06	3.05393e-06	1.37152e-06	4.41006e-06	2.44168e-05	3.07105e-06	1.10526e-05	2.30701e-05	3.01504e-05	1.47366e-05	9.60499e-05	4.13008e-05	5.47095e-05	1.66051e-05	3.15478e-06	5.89932e-06	6.82595e-06	5.70889e-06	7.86767e-06	7.32243e-06	2.78409e-05	1.57089e-05
	Candidatus_Profftella_armatura	4.32454e-06	8.62027e-06	3.55869e-06	8.08098e-06	7.08214e-06	1.31699e-05	2.76709e-06	6.19911e-06	1.11496e-05	4.98207e-06	0	1.54432e-06	5.42236e-06	5.08096e-06	2.01702e-06	0	1.6299e-06	0	1.98049e-06	0	1.18876e-05	1.7901e-06	7.91111e-06	3.38125e-06	8.01041e-06	2.66528e-06	2.41934e-06	8.24561e-06	6.17182e-06	1.05841e-05	4.65082e-06	0	0	0	3.54711e-06	2.788e-06	6.00312e-06	8.69491e-06	1.43972e-05	5.93041e-07	0	0	0	1.14178e-06	0	1.09836e-05	5.35401e-06	2.24412e-06
	Candidatus_Sulcia	4.32454e-06	4.31013e-06	1.18623e-06	1.6162e-06	1.41643e-06	0	1.38355e-06	0	1.11496e-06	9.96415e-07	7.54028e-06	0	0	1.01619e-05	1.00851e-05	0	0	0	0	0	0	8.95048e-07	0	0	8.90046e-07	8.88428e-07	8.06446e-07	3.05393e-07	0	8.82012e-07	1.1627e-06	3.07105e-06	0	1.92251e-06	0	3.98286e-07	0	0	0	0	0	0	0	0	0	1.83061e-06	0	1.12206e-06
	Candidatus_Tremblaya_princeps	0	0	0	0	0	4.38996e-06	0	0	1.11496e-06	0	6.28357e-07	0	2.71118e-06	0	0	1.9466e-06	0	0	0	9.17891e-07	0	1.7901e-06	2.63704e-06	0	0	0	0	0	0	0	0	0	0	1.92251e-06	0	0	0	0	0	5.93041e-07	0	0	0	0	0	0	0	0
	Carnobacteriaceae	4.90114e-05	0.000128442	0.000145906	0.000220611	0.000104816	5.99962e-05	9.61565e-05	6.81902e-05	0.000137139	0.000177362	2.45059e-05	1.85318e-05	1.35559e-05	3.81072e-05	0.000239016	3.60121e-05	2.44484e-05	0	2.57464e-05	3.85514e-05	0.000114121	7.16038e-05	0.000167452	0.000152156	0.000123716	8.26238e-05	6.53222e-05	0.000137122	0.00011315	9.43752e-05	9.30163e-05	0.00014741	6.63157e-05	0.000105738	8.3357e-05	8.12503e-05	7.20375e-05	4.13008e-05	0.00010654	0.000112085	5.38566e-05	5.70267e-05	4.96433e-05	8.33497e-05	2.96551e-05	0.000112582	6.96022e-05	0.00014699
	Caulobacteraceae	0.000232083	0.000179302	0.000129299	0.000155963	0.000133144	0.000239985	0.000132129	0.000127082	0.000109266	7.77204e-05	0.000640296	0.000274888	0.000116581	0.000236265	0.000154302	0.000448691	0.00062425	9.12647e-05	0.000619894	0.000178071	0.000580906	0.000485116	0.000375118	0.000639056	0.000441463	0.000844006	0.000645157	0.000421748	0.000329849	0.000650043	0.000148826	0.000168908	0.00018421	0.000180716	0.000147205	2.94732e-05	1.20062e-05	1.30424e-05	0	6.52345e-06	3.01957e-05	2.65469e-05	2.54422e-05	2.79735e-05	3.75227e-05	3.0205e-05	2.24869e-05	1.7953e-05
	Cellulomonadaceae	0.000226317	0.000174991	0.000271647	0.000214146	0.000254957	0.000137552	9.4773e-05	7.59391e-05	0.000182853	0.000106616	0.000186622	0.000143621	6.50683e-05	0.000113051	7.56381e-05	0.000478863	0.000819838	0.000169492	0.000290142	0.000113818	0.000209221	0.000125307	0.000170748	0.000609752	0.000450363	0.000563263	0.000387901	0.000369526	0.000279789	0.000508921	0.000259283	0.000463728	0.000419999	0.000253771	0.000257165	0.000174848	6.00312e-06	2.60847e-05	1.15178e-05	1.36399e-05	0.000156838	0.000129785	0.000115421	0.000150144	0.000223926	1.28142e-05	5.67525e-05	4.15163e-05
	Cellvibrionaceae	4.18039e-05	2.06886e-05	0	8.08098e-06	1.13314e-05	2.34131e-05	4.84241e-06	1.08484e-05	1.11496e-06	6.9749e-06	4.83835e-05	1.54432e-06	2.71118e-06	2.92155e-05	2.31957e-05	3.99053e-05	2.28185e-05	0	2.97074e-06	0	3.17002e-05	2.59564e-05	5.93333e-06	7.88958e-06	5.8743e-05	4.17561e-05	2.98385e-05	3.35932e-05	2.33158e-05	4.23366e-05	1.1627e-06	3.07105e-06	0	0	5.32066e-06	8.76229e-06	1.20062e-05	4.34746e-06	2.87945e-06	4.74433e-06	4.50683e-07	0	0	0	0	6.40712e-06	4.28321e-06	8.9765e-06
	Cercopithecine_betaherpesvirus_5	5.76605e-06	8.62027e-06	1.06761e-05	5.65668e-06	5.66571e-06	1.02432e-05	5.53419e-06	3.09955e-06	1.00346e-05	6.9749e-06	2.51343e-06	4.63295e-06	4.33789e-05	1.39726e-05	4.03403e-06	8.7597e-06	8.14948e-06	5.21512e-05	5.94148e-06	8.26102e-06	1.58501e-06	1.61109e-05	4.61481e-06	9.01667e-06	0	2.66528e-06	1.61289e-06	1.83236e-06	2.74303e-06	2.64603e-06	2.55795e-05	3.07105e-06	7.36841e-06	5.76752e-06	1.24149e-05	4.38115e-06	3.60187e-05	3.47797e-05	2.5915e-05	5.33737e-06	2.25341e-06	0	1.24108e-06	1.71267e-06	3.02603e-06	8.23773e-06	1.28496e-05	6.73237e-06
	Chelatococcaceae	8.64907e-05	5.17216e-05	4.03319e-05	5.49506e-05	6.09064e-05	8.1946e-05	5.39583e-05	6.81902e-05	5.12879e-05	4.28458e-05	0.000123786	3.55193e-05	2.44006e-05	4.82691e-05	5.04254e-05	8.37038e-05	0.000110833	2.60756e-05	9.11026e-05	6.88418e-05	0.000190994	0.000246138	0.000148333	8.45312e-05	3.11516e-05	2.13223e-05	2.41934e-05	3.54256e-05	2.60588e-05	3.52805e-05	4.06946e-05	4.60657e-05	4.42105e-05	8.26678e-05	7.09421e-05	1.59314e-06	6.00312e-06	0	2.87945e-06	5.93041e-07	1.80273e-06	9.83219e-07	6.20541e-07	0	1.81562e-06	6.40712e-06	3.21241e-06	1.12206e-06
	Chitinophagaceae	2.45057e-05	1.46545e-05	3.55869e-06	6.46478e-06	2.83286e-06	2.92664e-06	2.35203e-05	1.23982e-05	6.68973e-06	5.97849e-06	1.19388e-05	3.08863e-06	2.71118e-06	1.14322e-05	4.03403e-06	2.72524e-05	1.30392e-05	0	9.90246e-07	9.17891e-07	2.21901e-05	9.84552e-06	9.22962e-06	7.88958e-06	2.13611e-05	4.88635e-05	3.38707e-05	1.22157e-05	2.46873e-05	5.38027e-05	5.81352e-06	0	0	1.92251e-06	1.77355e-06	8.364e-06	3.00156e-05	1.08686e-05	8.63834e-06	1.00817e-05	9.68968e-06	1.37651e-05	1.11697e-05	5.70889e-06	3.02603e-06	3.11203e-05	9.63722e-06	8.9765e-06
	Chlamydiaceae	1.29736e-05	1.03443e-05	1.77935e-05	1.13134e-05	1.983e-05	2.63398e-05	5.53419e-06	7.74889e-06	6.68973e-06	7.97132e-06	4.46133e-05	1.85318e-05	8.13354e-06	3.93774e-05	2.01702e-05	1.75194e-05	1.6299e-05	0.000247718	2.27757e-05	9.17891e-06	2.13976e-05	1.34257e-05	5.93333e-06	6.7625e-06	8.27742e-05	4.3533e-05	6.45157e-05	4.85575e-05	3.49736e-05	4.41006e-05	4.65082e-06	3.07105e-06	0	5.76752e-06	3.54711e-06	3.50492e-05	3.00156e-05	3.69534e-05	6.04684e-05	2.49077e-05	9.239e-06	6.88254e-06	1.11697e-05	8.56333e-06	7.86767e-06	2.65438e-05	2.67701e-05	2.24412e-05
	Chlorobiaceae	7.20756e-06	5.17216e-06	0	2.42429e-06	4.24929e-06	8.77993e-06	9.68483e-06	3.09955e-06	6.68973e-06	0	3.14178e-05	6.17726e-06	8.13354e-06	6.3512e-06	3.02552e-06	9.73299e-07	3.25979e-06	0	6.93172e-06	1.83578e-06	1.10951e-05	1.7901e-05	5.93333e-06	6.7625e-06	8.01041e-06	2.75413e-05	8.06446e-06	9.77258e-06	2.74303e-06	1.23482e-05	0	0	0	1.92251e-06	0	0	0	0	0	5.93041e-07	4.50683e-07	1.96644e-06	1.24108e-06	1.14178e-06	6.05205e-07	2.74591e-06	0	2.24412e-06
	Chloroflexaceae	2.88302e-06	0	8.30362e-06	1.05053e-05	1.41643e-05	5.85328e-06	2.76709e-06	3.09955e-06	3.34487e-06	2.98924e-06	5.78088e-05	1.54432e-06	5.42236e-06	8.89168e-06	1.41191e-05	3.21189e-05	6.51958e-05	1.30378e-05	4.95123e-06	1.46863e-05	3.40777e-05	3.22217e-05	2.50518e-05	1.57792e-05	3.8272e-05	1.95454e-05	1.93547e-05	2.41261e-05	1.57724e-05	2.11683e-05	3.48811e-06	1.84263e-05	0	1.73026e-05	2.30562e-05	1.19486e-06	0	2.17373e-06	0	5.93041e-07	1.35205e-06	9.83219e-07	6.20541e-07	1.71267e-06	1.81562e-06	1.83061e-06	5.35401e-06	3.36619e-06
	Chromatiaceae	4.75699e-05	4.48254e-05	2.01659e-05	2.66672e-05	4.24929e-05	5.85328e-05	2.1445e-05	4.1844e-05	1.44944e-05	2.29175e-05	9.92804e-05	4.63295e-06	5.42236e-06	2.79453e-05	3.52978e-05	4.47718e-05	5.86763e-05	0	4.55513e-05	2.84546e-05	5.54753e-05	8.05543e-05	2.70296e-05	1.69062e-05	4.27222e-05	3.55371e-05	3.0645e-05	2.77908e-05	2.33158e-05	4.05725e-05	9.30163e-06	3.07105e-06	0	7.69003e-06	1.06413e-05	5.37686e-05	6.00312e-06	2.17373e-06	2.87945e-06	7.11649e-06	4.23642e-05	9.83219e-06	1.05492e-05	1.5414e-05	2.0577e-05	5.49182e-06	1.17788e-05	7.85444e-06
	Chromobacteriaceae	0.00116186	0.000754273	0.000762747	0.000686075	0.000757789	0.00159502	0.000708376	0.000999606	0.000530719	0.000413512	0.00216029	0.000186862	0.000178938	0.000854871	0.000642419	0.00145606	0.00208464	0.000286832	0.00173887	0.00129606	0.00355438	0.00582945	0.00275372	0.00157904	0.00078413	0.000907085	0.000662093	0.00076501	0.000488945	0.000811451	0.000768547	0.000810756	0.000659473	0.00139766	0.00103575	9.00126e-05	8.40437e-05	8.47754e-05	2.87945e-05	1.83843e-05	6.26449e-05	0.000159282	6.39157e-05	4.33875e-05	3.44967e-05	0.000363375	0.000138134	0.000151478
	Clostridiaceae	0.000644356	0.000666347	0.000404505	0.000489707	0.000378186	0.000633618	0.000511221	0.00048508	0.000540753	0.000546035	0.00180464	0.000872538	0.000788954	0.000722766	0.000659564	0.000579113	0.000303161	0.000469361	0.000229737	0.000122997	0.000366137	0.000277465	0.000296007	0.000249085	0.000722717	0.0007063	0.000923381	0.000574444	0.000495803	0.000641222	0.00058484	0.000316318	0.000431052	0.000519077	0.000478859	0.00112277	0.00165686	0.00185854	0.0016816	0.00105205	0.00105933	0.00101468	0.000905989	0.000904859	0.00202804	0.000803636	0.000961581	0.000874087
	Clostridiales_Family_XIII_Incertae_Sedis	1.29736e-05	1.03443e-05	7.11739e-06	4.84859e-06	5.66571e-06	5.85328e-06	4.15064e-06	3.09955e-06	4.45982e-06	2.98924e-06	6.28357e-06	4.63295e-06	5.42236e-06	3.81072e-06	0	0	4.88969e-06	0	0	0	7.92504e-07	0	6.59259e-07	0	2.67014e-06	4.44214e-06	4.03223e-06	1.83236e-06	2.74303e-06	4.41006e-06	5.81352e-06	0	0	5.76752e-06	7.09421e-06	1.15503e-05	6.00312e-06	8.69491e-06	1.15178e-05	7.11649e-06	7.66161e-06	6.88254e-06	7.44649e-06	5.138e-06	2.17874e-05	9.15303e-07	3.21241e-06	0
	Columbid_alphaherpesvirus_1	1.15321e-05	6.89621e-06	2.37246e-05	8.88908e-06	8.49857e-06	7.31661e-06	8.99305e-06	0	2.5644e-05	9.96415e-06	2.51343e-06	2.31647e-05	5.69348e-05	2.15941e-05	1.71446e-05	1.65461e-05	1.46691e-05	1.30378e-05	5.94148e-06	1.46863e-05	3.96252e-06	2.23762e-05	6.59259e-06	3.26854e-05	4.45023e-06	6.21899e-06	7.25802e-06	3.05393e-06	3.42879e-06	6.17408e-06	1.86033e-05	0	0	1.53801e-05	1.95091e-05	7.56743e-06	4.20219e-05	4.7822e-05	2.01561e-05	1.77912e-06	1.12671e-06	2.94966e-06	3.1027e-06	5.70889e-06	3.63123e-06	1.28142e-05	2.03452e-05	2.24412e-05
	Colwelliaceae	1.00906e-05	4.31013e-06	5.93116e-06	2.42429e-06	4.24929e-06	1.75599e-05	6.77938e-05	1.85973e-05	8.91964e-06	1.99283e-05	1.38239e-05	0	2.71118e-06	1.27024e-06	1.91616e-05	3.8932e-06	1.6299e-06	0	1.38634e-05	6.42524e-06	7.13254e-06	8.95048e-06	3.29629e-06	0	4.45023e-06	3.55371e-06	1.85483e-05	7.02404e-06	5.48606e-06	9.70213e-06	2.44168e-05	2.14973e-05	2.94736e-05	2.49926e-05	3.90182e-05	1.51349e-05	1.80094e-05	1.52161e-05	5.75889e-06	1.30469e-05	6.98558e-06	8.84897e-06	6.82595e-06	6.85066e-06	4.84164e-06	2.56285e-05	2.03452e-05	1.90751e-05
	Comamonadaceae	0.00681979	0.00415152	0.00371053	0.004072	0.00466572	0.00890138	0.00505479	0.00594185	0.00381092	0.00276904	0.0148468	0.00138216	0.00126341	0.00585326	0.00419741	0.00884729	0.0153585	0.00191656	0.012688	0.0103446	0.0222614	0.0291839	0.0199235	0.010882	0.00491305	0.00299667	0.00241773	0.00457968	0.00188789	0.0041728	0.00391599	0.00387873	0.00274473	0.00786306	0.00604427	0.000317036	0.000162084	0.000152161	8.06245e-05	7.05719e-05	0.000282578	0.000364774	0.000251939	0.00025062	0.000336494	0.000687393	0.000351223	0.000253586
	Coriobacteriaceae	8.64907e-06	1.03443e-05	5.93116e-06	1.6162e-06	4.24929e-06	0	0	0	0	0	1.25671e-06	3.08863e-06	0	0	1.00851e-06	1.9466e-06	1.46691e-05	0	2.07952e-05	3.67156e-06	0	0	6.59259e-07	0	4.0052e-05	6.57436e-05	2.25805e-05	7.45159e-05	4.86888e-05	5.55667e-05	0	0	0	0	0	0	0	0	0	0	0	9.83219e-07	0	5.70889e-07	0	0	0	0
	Corynebacteriaceae	0.0141124	0.0118029	0.0146381	0.0131251	0.0110057	0.0210499	0.00771742	0.00690736	0.00650353	0.0047519	0.0355644	0.0502119	0.0138216	0.0149749	0.0136098	0.0395442	0.0601904	0.00894394	0.0749349	0.0076598	0.0675808	0.0264308	0.0256366	0.0711922	0.0374763	0.0866084	0.0696794	0.0278332	0.0272246	0.0630303	0.0117526	0.0141514	0.0143021	0.0099336	0.00873475	0.00203444	0.000510265	0.000356492	0.000368569	0.000321428	0.00185411	0.00125164	0.00119826	0.00162304	0.00262235	0.000864962	0.000941235	0.00112879
	Coxiellaceae	5.33359e-05	2.06886e-05	5.93116e-06	1.13134e-05	1.13314e-05	3.6583e-05	5.53419e-06	7.74889e-06	5.57478e-06	3.98566e-06	6.40924e-05	1.08102e-05	1.35559e-05	1.77834e-05	1.71446e-05	5.25582e-05	1.6299e-05	0	5.94148e-06	9.17891e-07	6.89479e-05	7.6079e-05	2.10963e-05	1.57792e-05	7.12036e-05	6.21899e-05	4.27417e-05	4.79467e-05	3.29164e-05	5.20387e-05	9.30163e-06	0	3.6842e-06	1.53801e-05	2.12826e-05	5.17772e-06	0	1.52161e-05	1.43972e-05	2.37216e-06	2.25341e-06	0	4.34378e-06	1.71267e-06	6.05205e-07	2.1052e-05	2.35577e-05	2.24412e-06
	Cyanobium	5.76605e-06	3.44811e-06	3.55869e-06	2.42429e-06	4.24929e-06	2.92664e-06	1.38355e-06	1.08484e-05	3.34487e-06	3.98566e-06	1.31955e-05	3.08863e-06	2.71118e-06	2.54048e-06	2.01702e-06	2.14126e-05	2.28185e-05	0	9.90246e-06	1.00968e-05	7.92504e-07	8.95048e-07	1.31852e-06	1.12708e-06	0	1.77686e-06	4.03223e-06	1.22157e-06	1.37152e-06	0	2.32541e-06	3.07105e-06	3.6842e-06	9.61254e-06	1.06413e-05	7.96572e-07	0	0	0	5.93041e-07	0	0	0	0	6.05205e-07	0	0	0
	Cyanothece	2.88302e-06	5.17216e-06	4.74492e-06	4.84859e-06	4.24929e-06	0	5.53419e-06	4.64933e-06	1.11496e-06	1.09606e-05	6.91193e-06	1.54432e-06	0	0	1.00851e-06	2.9199e-06	0	0	0	0	7.92504e-07	1.7901e-06	1.31852e-06	0	2.67014e-06	2.66528e-06	2.41934e-06	2.13775e-06	2.05727e-06	8.82012e-07	3.48811e-06	6.14209e-06	0	3.84502e-06	8.86776e-06	3.18629e-06	0	8.69491e-06	5.75889e-06	1.77912e-06	9.01366e-07	0	6.20541e-07	0	6.05205e-07	4.57652e-06	1.0708e-06	1.12206e-06
	Cyclobacteriaceae	0	1.72405e-06	1.18623e-06	1.6162e-06	0	4.38996e-06	5.53419e-06	4.64933e-06	0	9.96415e-07	1.06821e-05	0	2.71118e-06	2.54048e-06	0	1.84927e-05	9.77938e-06	0	0	0	3.17002e-06	8.95048e-07	0	0	1.15706e-05	1.42148e-05	8.87091e-06	1.0078e-05	2.74303e-06	3.52805e-06	2.32541e-06	0	0	0	1.77355e-06	5.17772e-06	6.00312e-06	8.69491e-06	5.75889e-06	2.37216e-06	2.92944e-06	4.9161e-06	8.06703e-06	7.42155e-06	3.02603e-06	3.20356e-05	2.56993e-05	3.36619e-06
	Cytophagaceae	0	1.12063e-05	1.18623e-06	8.08098e-07	1.41643e-06	7.31661e-06	4.84241e-06	4.64933e-06	1.33795e-05	9.96415e-07	2.07358e-05	1.54432e-06	2.71118e-06	3.81072e-06	5.04254e-06	1.07063e-05	4.88969e-06	0	0	1.83578e-06	4.75503e-06	8.95048e-07	1.31852e-06	1.12708e-06	8.01041e-06	1.33264e-05	8.87091e-06	9.16179e-06	3.42879e-06	8.82012e-07	3.48811e-06	0	1.10526e-05	1.1535e-05	3.54711e-06	3.58457e-06	6.00312e-06	2.17373e-06	0	5.93041e-07	2.02807e-06	4.9161e-06	2.48216e-06	6.85066e-06	1.81562e-06	2.92897e-05	1.82036e-05	6.73237e-06
	Deferribacteraceae	0	8.62027e-07	0	0	0	0	0	0	0	0	0	0	0	0	0	0	0	0	0	0	0	0	0	0	0	0	0	3.05393e-07	0	0	0	0	0	0	0	0	0	0	0	0	2.25341e-07	0	0	0	0	0	0	0
	Dehalococcoidaceae	3.60378e-05	2.58608e-05	1.89797e-05	6.46478e-06	1.27479e-05	1.46332e-05	1.03766e-05	4.64933e-06	1.67243e-05	9.96415e-06	4.20999e-05	1.54432e-05	1.08447e-05	2.41346e-05	1.41191e-05	1.45995e-05	1.14093e-05	0	5.94148e-06	0	5.15128e-05	1.52158e-05	1.12074e-05	9.01667e-06	6.85335e-05	4.9752e-05	3.70965e-05	4.12281e-05	3.22306e-05	3.70445e-05	6.97623e-06	1.22842e-05	7.36841e-06	2.88376e-05	4.25653e-05	7.96572e-06	6.00312e-06	1.30424e-05	8.63834e-06	4.74433e-06	6.98558e-06	9.83219e-06	4.96433e-06	9.13422e-06	7.86767e-06	9.15303e-06	3.21241e-06	4.48825e-06
	Deinococcaceae	0.000209019	0.000132752	0.000147093	0.000123639	0.000150141	0.000137552	9.13141e-05	0.000110034	6.68973e-05	6.37706e-05	0.000351252	0.000250179	9.48913e-05	0.00016005	0.000140183	0.000357201	0.000461261	2.60756e-05	0.00056444	0.000118408	0.000289264	0.000255984	0.000166792	0.000276135	0.000379159	0.000699193	0.000539513	0.000248285	0.000214642	0.000498337	0.000152314	0.000199618	0.000173158	0.000159568	0.000163167	7.56743e-06	6.00312e-06	2.17373e-06	2.87945e-06	2.96521e-06	6.08422e-06	2.94966e-06	3.72324e-06	6.85066e-06	6.65726e-06	4.57652e-06	4.28321e-06	5.61031e-06
	Dermabacteraceae	0.000641473	0.000473253	0.000755629	0.000639205	0.000779036	0.000305834	0.000293312	0.000227817	0.000453787	0.000254086	0.000441107	0.000281065	0.000238584	0.000303587	0.000265238	0.00116991	0.00221177	0.000482399	0.000820914	0.000296479	0.000872547	0.000673971	0.000750896	0.00231954	0.00156292	0.00200074	0.0013516	0.00145947	0.000922344	0.00181959	0.000792964	0.00155088	0.00139263	0.000940106	0.000885003	0.000373194	8.40437e-05	7.60805e-05	7.7745e-05	4.62572e-05	0.000288212	0.000231057	0.000250698	0.000351667	0.000493847	2.65438e-05	5.67525e-05	7.74223e-05
	Dermacoccaceae	1.44151e-06	1.03443e-05	1.18623e-06	1.6162e-06	2.83286e-06	0	1.38355e-06	4.64933e-06	8.91964e-06	5.97849e-06	0	0	0	0	0	1.9466e-06	6.51958e-06	0	9.90246e-06	0	7.92504e-06	0	2.63704e-06	5.63542e-06	2.84815e-05	3.82024e-05	1.61289e-05	4.39766e-05	1.9887e-05	3.61625e-05	5.81352e-06	3.07105e-06	1.10526e-05	2.88376e-05	1.06413e-05	7.96572e-07	0	0	0	0	6.76024e-07	1.96644e-06	3.1027e-06	2.85444e-06	2.42082e-06	0	0	0
	Desulfobacteraceae	5.9102e-05	5.51697e-05	1.77935e-05	1.13134e-05	8.49857e-06	8.04827e-05	3.25134e-05	1.70476e-05	3.12187e-05	1.69391e-05	0.00021427	9.42033e-05	6.50683e-05	4.06477e-05	4.53828e-05	2.82257e-05	4.7267e-05	1.30378e-05	3.06976e-05	6.42524e-06	0.000226656	7.6079e-05	7.51555e-05	0.000315583	0.000146858	0.00035626	0.00027903	0.000127654	0.000119322	0.000246081	4.76709e-05	3.68525e-05	3.6842e-05	4.03727e-05	2.30562e-05	4.77943e-06	1.80094e-05	1.08686e-05	1.72767e-05	5.33737e-06	1.12671e-05	1.76979e-05	1.05492e-05	1.31304e-05	6.05205e-06	6.40712e-06	7.49562e-06	3.36619e-06
	Desulfobulbaceae	2.88302e-06	6.03419e-06	0	8.08098e-07	1.41643e-06	0	0	0	0	0	1.7594e-05	0	0	2.54048e-06	0	2.9199e-05	6.51958e-06	0	0	0	0	8.95048e-07	0	0	0	0	0	2.13775e-06	0	1.76402e-06	1.1627e-06	0	3.6842e-06	0	0	3.98286e-07	0	0	0	5.93041e-07	0	0	0	0	0	9.15303e-07	0	0
	Desulfomicrobiaceae	1.44151e-06	0	0	0	0	2.92664e-06	0	0	1.11496e-06	0	3.77014e-06	0	0	0	1.00851e-06	2.9199e-06	1.14093e-05	0	3.96098e-06	6.42524e-06	0	0	0	2.25417e-06	5.34027e-06	1.77686e-06	4.83868e-06	2.44314e-06	3.42879e-06	5.29207e-06	0	0	0	0	0	0	0	0	0	0	0	0	0	0	0	0	0	0
	Desulfovibrionaceae	0.000337314	0.000299985	0.000329772	0.000245662	0.000279036	0.00038778	0.000204073	0.000147229	0.000337831	0.00018334	0.000694334	0.000715018	0.000707618	0.000486502	0.000268263	0.000592739	0.00079213	0.000560626	0.00092687	0.000256092	0.000827374	0.000503017	0.000392918	0.000939987	0.000439683	0.000739172	0.000634673	0.000403119	0.000349736	0.00060065	0.00030114	0.000162765	0.00018421	0.000347974	0.000276674	0.000128646	0.000498259	0.000393445	0.000411761	8.89562e-05	6.73771e-05	3.93288e-05	8.31524e-05	8.33497e-05	0.000108332	0.000219673	0.000314816	0.000231145
	Desulfurellaceae	1.44151e-06	0	0	0	0	0	0	0	0	0	0	0	0	0	0	0	0	0	0	0	0	8.95048e-07	1.97778e-06	0	0	1.77686e-06	1.61289e-06	3.05393e-07	0	0	0	3.07105e-06	0	0	0	3.98286e-07	0	4.34746e-06	0	5.93041e-07	2.25341e-07	9.83219e-07	0	5.70889e-07	6.05205e-07	0	0	1.12206e-06
	Desulfurobacteriaceae	1.44151e-06	0	0	0	0	0	0	0	0	9.96415e-07	0	0	0	0	1.00851e-06	0	0	0	0	0	7.92504e-07	0	0	0	0	0	0	0	0	8.82012e-07	1.1627e-06	0	3.6842e-06	0	0	0	0	0	0	0	2.25341e-07	0	0	0	0	0	0	0
	Desulfurococcaceae	0	0	0	0	0	0	0	0	0	9.96415e-07	0	0	0	0	0	0	0	0	0	0	7.92504e-07	0	0	0	0	0	0	3.05393e-07	0	0	0	0	0	0	0	0	0	0	0	0	0	0	0	0	0	0	0	0
	Desulfuromonadaceae	4.32454e-06	8.62027e-07	0	0	0	1.46332e-05	6.91773e-07	1.54978e-06	0	0	1.25671e-05	0	0	3.81072e-06	1.00851e-06	6.8131e-06	4.88969e-06	0	9.90246e-07	0	1.58501e-06	5.37029e-06	6.59259e-07	0	6.23032e-06	5.33057e-06	4.03223e-06	2.44314e-06	6.85758e-07	1.76402e-06	0	0	0	0	0	0	0	0	0	0	0	0	6.20541e-07	0	0	2.65438e-05	1.82036e-05	2.24412e-06
	Dictyoglomaceae	2.88302e-06	8.62027e-07	1.18623e-06	0	0	0	6.91773e-07	0	2.22991e-06	0	6.28357e-06	0	0	2.54048e-06	0	0	1.6299e-06	0	9.90246e-07	9.17891e-07	3.17002e-06	0	1.97778e-06	1.12708e-06	3.56018e-06	5.33057e-06	4.83868e-06	6.10786e-06	2.05727e-06	4.41006e-06	1.1627e-06	0	0	5.76752e-06	1.77355e-06	0	0	0	0	0	0	0	0	5.70889e-07	6.05205e-07	9.15303e-07	0	0
	Dietziaceae	0	0	0	8.08098e-07	0	1.46332e-06	6.91773e-07	0	0	9.96415e-07	1.06821e-05	0	0	1.27024e-06	5.04254e-06	4.8665e-06	3.25979e-06	0	0	1.83578e-06	7.92504e-06	1.7901e-06	7.25185e-06	1.01437e-05	8.90046e-07	7.10742e-06	5.64512e-06	2.13775e-06	2.74303e-06	1.76402e-06	0	6.14209e-06	0	0	0	0	0	0	0	0	1.12671e-06	0	0	0	0	0	0	0
	Ectothiorhodospiraceae	6.05435e-05	4.56874e-05	1.5421e-05	4.04049e-05	3.966e-05	6.43861e-05	3.59722e-05	5.88915e-05	1.67243e-05	1.79355e-05	4.33566e-05	4.63295e-06	2.71118e-06	1.27024e-05	1.21021e-05	2.53058e-05	2.28185e-05	0	1.78244e-05	5.50735e-06	4.75503e-05	8.23444e-05	2.70296e-05	1.80333e-05	4.53923e-05	5.15288e-05	4.91932e-05	3.69526e-05	2.60588e-05	5.38027e-05	1.86033e-05	1.53552e-05	1.10526e-05	3.26826e-05	3.54711e-05	6.37257e-06	0	0	0	1.18608e-06	7.66161e-06	9.83219e-07	4.96433e-06	2.28355e-06	2.42082e-06	3.66121e-06	3.21241e-06	4.48825e-06
	Eggerthellaceae	0.000237849	0.000170681	0.000239619	0.000154347	0.000208215	9.21892e-05	9.75401e-05	7.28395e-05	0.000182853	7.77204e-05	0.000437336	0.000366003	0.000271118	0.000241346	0.000187582	0.000505142	0.000832877	7.82269e-05	0.00056147	9.91322e-05	0.000281339	0.000235398	0.000217555	0.000632294	0.000492195	0.0005988	0.000419352	0.000537492	0.000318877	0.000538027	0.00029649	0.000503651	0.000475262	0.000386424	0.000333428	2.5092e-05	6.00312e-06	8.69491e-06	2.01561e-05	8.89562e-06	5.49833e-05	7.07918e-05	5.33665e-05	5.48053e-05	0.000107727	1.18989e-05	2.14161e-05	1.00986e-05
	Enterobacteriaceae	0.00446148	0.0034369	0.00307352	0.00226187	0.00333569	0.00467092	0.00211129	0.00174195	0.00238377	0.00151256	0.00710923	0.00254812	0.0043162	0.00320481	0.00248496	0.00440613	0.00422958	0.00863103	0.00299153	0.00181192	0.00713095	0.00907757	0.00413619	0.00393239	0.0043363	0.00517598	0.00458626	0.00376947	0.00281435	0.00497719	0.00287769	0.00138504	0.00132263	0.00315868	0.00273659	0.0013709	0.00503062	0.0031606	0.00387286	0.000882445	0.000589493	0.000650891	0.000768229	0.000673078	0.000672383	0.00258299	0.00279908	0.00221159
	Enterococcaceae	0.000521827	0.00101892	0.00108422	0.00162428	0.000858356	0.000554599	0.000859183	0.000900421	0.000888619	0.00128538	0.000368217	0.0002718	0.000309075	0.000485232	0.0015057	0.00029199	0.000148321	0.000104302	0.00020003	0.00038735	0.000661741	0.000445734	0.000909777	0.00089265	0.000728057	0.000524172	0.00050161	0.000889305	0.000789993	0.000541555	0.000781337	0.00106872	0.00101316	0.000947796	0.000892097	0.00102837	0.00109857	0.000799932	0.00118921	0.00143219	0.000822496	0.000708901	0.000674528	0.000981929	0.000651201	0.000905235	0.000791323	0.00153498
	Entomoplasmataceae	1.72981e-05	3.53431e-05	1.89797e-05	1.77782e-05	1.84136e-05	1.02432e-05	1.31437e-05	1.08484e-05	4.9058e-05	2.98924e-05	4.64984e-05	2.62534e-05	1.89783e-05	2.41346e-05	1.51276e-05	1.9466e-05	1.14093e-05	3.91134e-05	2.07952e-05	7.34313e-06	8.71755e-06	1.70059e-05	1.38444e-05	9.01667e-06	1.8691e-05	1.95454e-05	2.82256e-05	1.49643e-05	1.57724e-05	1.49942e-05	9.30163e-06	6.14209e-06	1.8421e-05	1.53801e-05	3.01504e-05	3.22612e-05	8.40437e-05	3.91271e-05	8.92628e-05	4.80363e-05	4.7547e-05	3.53959e-05	2.79243e-05	4.45293e-05	6.11257e-05	3.9358e-05	5.46109e-05	6.62017e-05
	Erwiniaceae	0.000622733	0.000428427	0.00039027	0.000281218	0.000430594	0.000698004	0.00030023	0.000289808	0.000313302	0.00023615	0.000951961	0.000219293	0.000463612	0.000456016	0.000341884	0.00066087	0.000619361	0.000391134	0.000341635	0.000270778	0.00110871	0.00154843	0.00076474	0.000463231	0.000666644	0.0007063	0.000530642	0.000601014	0.000398425	0.000667683	0.000397645	0.000190405	0.000154737	0.000403727	0.00037954	0.000229413	0.000516268	0.00036736	0.000457832	9.54796e-05	0.000101404	0.000104221	0.000111077	0.000110752	0.000116199	0.00061783	0.000384418	0.000445459
	Erysipelotrichaceae	2.73887e-05	2.67228e-05	3.79594e-05	5.01021e-05	2.12464e-05	1.31699e-05	2.90545e-05	2.63462e-05	2.89888e-05	3.78638e-05	4.96402e-05	1.54432e-05	1.62671e-05	3.30262e-05	5.74849e-05	2.53058e-05	1.14093e-05	2.60756e-05	4.95123e-06	7.34313e-06	3.01152e-05	9.84552e-06	2.37333e-05	3.60667e-05	1.33507e-05	2.30991e-05	2.74192e-05	1.98506e-05	1.64582e-05	2.46963e-05	2.79049e-05	2.76394e-05	1.10526e-05	3.07601e-05	2.83768e-05	0.000123867	9.00468e-05	6.30381e-05	0.000109419	9.60726e-05	9.26153e-05	6.48925e-05	9.68043e-05	0.000100476	0.000112568	4.39346e-05	5.78233e-05	4.60046e-05
	Erythrobacteraceae	4.32454e-06	4.31013e-06	1.18623e-06	4.84859e-06	5.66571e-06	1.46332e-06	1.38355e-06	1.54978e-06	1.11496e-06	0	4.14716e-05	2.62534e-05	1.08447e-05	1.01619e-05	4.03403e-06	2.9199e-05	2.11887e-05	0	2.97074e-05	2.75367e-06	1.66426e-05	2.23762e-05	7.91111e-06	6.7625e-06	9.96851e-05	5.68594e-05	5.88706e-05	4.03119e-05	2.74303e-05	3.61625e-05	5.81352e-06	6.14209e-06	0	9.61254e-06	3.54711e-06	3.6244e-05	6.00312e-06	1.08686e-05	5.75889e-06	4.15129e-06	1.23938e-05	4.9161e-06	6.82595e-06	9.13422e-06	2.29978e-05	4.57652e-06	4.28321e-06	3.36619e-06
	Eubacteriaceae	2.30642e-05	3.79292e-05	2.25384e-05	1.6162e-05	1.69971e-05	1.46332e-06	1.86779e-05	1.23982e-05	1.11496e-05	6.9749e-06	5.78088e-05	8.49374e-05	3.52453e-05	5.46203e-05	5.04254e-05	4.37985e-05	6.84556e-05	0	8.12002e-05	5.41556e-05	8.71755e-06	1.7901e-06	8.57036e-06	1.12708e-06	2.58113e-05	1.06611e-05	1.69354e-05	7.63483e-06	4.11455e-06	1.14662e-05	5.58098e-05	6.7563e-05	4.42105e-05	4.61402e-05	3.1924e-05	5.2972e-05	4.20219e-05	7.1733e-05	7.48656e-05	6.34554e-05	4.25895e-05	4.9161e-05	4.09557e-05	4.79546e-05	7.56507e-05	6.31559e-05	6.63898e-05	5.83472e-05
	Exiguobacterium	3.89208e-05	3.2757e-05	1.77935e-05	1.45458e-05	2.12464e-05	2.04865e-05	8.99305e-06	9.29866e-06	2.22991e-05	1.49462e-05	4.90118e-05	3.08863e-06	8.13354e-06	2.03238e-05	1.91616e-05	3.69854e-05	9.77938e-06	0	9.90246e-07	3.67156e-06	1.98126e-05	8.05543e-06	2.30741e-05	1.23979e-05	2.49213e-05	2.4876e-05	1.4516e-05	2.04613e-05	1.71439e-05	1.58762e-05	1.51152e-05	6.14209e-06	7.36841e-06	1.73026e-05	2.30562e-05	3.3456e-05	4.20219e-05	3.26059e-05	2.01561e-05	3.61755e-05	2.00554e-05	1.67147e-05	1.42724e-05	1.76975e-05	2.54186e-05	1.09836e-05	2.46285e-05	1.68309e-05
	Ferroplasmaceae	0	0	0	0	0	0	0	0	0	0	0	0	0	0	0	0	0	0	0	0	0	0	0	0	0	0	0	0	0	0	1.1627e-06	0	0	0	0	2.38972e-06	6.00312e-06	4.34746e-06	2.87945e-06	5.93041e-07	0	0	0	0	0	9.15303e-07	0	0
	Fervidobacteriaceae	2.88302e-06	1.20684e-05	4.74492e-06	5.65668e-06	4.24929e-06	1.17066e-05	6.91773e-06	0	1.00346e-05	3.98566e-06	3.07895e-05	3.08863e-05	1.89783e-05	1.90536e-05	1.10936e-05	8.7597e-06	6.51958e-06	5.21512e-05	2.97074e-06	4.58945e-06	7.92504e-06	2.68514e-06	9.88888e-06	5.63542e-06	1.9581e-05	1.15496e-05	1.77418e-05	1.43535e-05	6.17182e-06	6.17408e-06	6.97623e-06	0	3.6842e-06	3.84502e-06	1.24149e-05	1.43383e-05	4.20219e-05	2.3911e-05	4.03122e-05	1.36399e-05	2.95197e-05	1.86812e-05	2.42011e-05	2.22647e-05	8.89652e-05	1.09836e-05	2.67701e-05	1.57089e-05
	Fibrobacteraceae	3.31548e-05	3.3619e-05	1.77935e-05	1.13134e-05	5.66571e-06	2.04865e-05	1.66026e-05	4.49435e-05	1.89542e-05	7.97132e-06	7.41461e-05	3.08863e-06	2.71118e-06	2.28643e-05	8.06806e-06	6.22912e-05	4.07474e-05	0	5.94148e-06	1.83578e-06	4.67577e-05	1.9691e-05	3.95555e-05	1.91604e-05	8.09941e-05	9.41733e-05	8.38704e-05	5.46654e-05	5.41749e-05	8.73191e-05	1.1627e-05	0	7.36841e-06	1.1535e-05	7.09421e-06	1.59314e-05	8.40437e-05	6.73856e-05	2.5915e-05	2.25356e-05	2.50129e-05	4.0312e-05	2.42011e-05	2.569e-05	1.33145e-05	0.000108006	6.74606e-05	3.02957e-05
	Flammeovirgaceae	0	0	0	0	0	0	6.91773e-07	0	0	9.96415e-07	0	0	0	0	0	0	0	0	0	0	0	0	0	0	0	0	0	0	0	0	0	0	0	0	0	0	0	0	0	0	0	0	0	0	0	0	0	0
	Flavobacteriaceae	0.100994	0.109495	0.0239132	0.0229766	0.0219476	0.102792	0.0392747	0.0647156	0.0355537	0.028064	0.0564252	0.0264402	0.010758	0.0519287	0.0666967	0.0479661	0.0170145	0.00121252	0.0403159	0.00303088	0.036345	0.0410854	0.0106068	0.00932774	0.0391691	0.0432158	0.0442441	0.0290298	0.0315421	0.0498848	0.0277782	0.0165468	0.0172237	0.0380387	0.0218555	0.00128368	0.00286349	0.00521478	0.0022834	0.00131774	0.00147508	0.00235874	0.00136767	0.00114977	0.000832157	0.00567854	0.00505526	0.00212294
	Francisellaceae	4.32454e-05	6.379e-05	3.32145e-05	2.90915e-05	2.54957e-05	3.80463e-05	2.42121e-05	1.70476e-05	2.00692e-05	1.99283e-05	9.23685e-05	5.4051e-05	3.52453e-05	7.24037e-05	6.45445e-05	3.69854e-05	2.44484e-05	5.21512e-05	1.58439e-05	1.74399e-05	3.01152e-05	2.23762e-05	9.22962e-06	2.47958e-05	3.11516e-05	1.51033e-05	4.11288e-05	3.32879e-05	2.19442e-05	1.14662e-05	2.90676e-05	6.14209e-06	2.94736e-05	2.30701e-05	3.54711e-05	5.09806e-05	0.000108056	7.1733e-05	0.000112298	5.27807e-05	5.72367e-05	2.75301e-05	4.09557e-05	3.65369e-05	9.01756e-05	6.77324e-05	6.42482e-05	5.83472e-05
	Frankiaceae	1.29736e-05	1.46545e-05	1.18623e-05	1.29296e-05	8.49857e-06	2.78031e-05	6.22596e-06	4.64933e-06	1.00346e-05	3.98566e-06	6.40924e-05	3.39749e-05	1.62671e-05	1.77834e-05	2.31957e-05	2.9199e-05	5.37866e-05	0	3.46586e-05	8.26102e-06	0.000131556	0.000113671	0.000105481	9.12937e-05	9.34548e-05	0.000171467	9.59671e-05	0.00011666	8.36624e-05	0.00014906	3.25557e-05	2.76394e-05	1.8421e-05	1.34576e-05	1.24149e-05	6.49206e-05	6.00312e-06	1.30424e-05	0	4.74433e-06	2.92944e-05	8.84897e-06	1.11697e-05	1.48431e-05	1.87614e-05	2.74591e-06	7.49562e-06	7.85444e-06
	Fusobacteriaceae	0.0989036	0.134962	0.0579557	0.0465545	0.0254957	0.083579	0.175781	0.193942	0.158104	0.090873	0.143382	0.0319133	0.0582524	0.0627079	0.0241285	0.0902219	0.0276887	0.00164276	0.00329158	0.000353388	0.0373246	0.0149276	0.0174097	0.0156822	0.0417253	0.0430674	0.0446465	0.0272844	0.0322327	0.0406501	0.122759	0.0633311	0.133213	0.143661	0.168158	0.109915	0.303896	0.433644	0.223629	0.176241	0.205808	0.347364	0.179172	0.138021	0.0293712	0.0569593	0.0812793	0.0771586
	Gallionellaceae	3.17133e-05	1.46545e-05	2.37246e-05	1.21215e-05	1.13314e-05	2.63398e-05	2.49038e-05	1.70476e-05	1.44944e-05	8.96773e-06	4.14716e-05	4.63295e-06	0	1.77834e-05	1.10936e-05	3.8932e-05	5.54165e-05	0	3.56489e-05	5.32377e-05	7.13254e-06	4.47524e-06	2.63704e-06	9.01667e-06	5.34027e-06	9.7727e-06	7.25802e-06	5.49708e-06	4.8003e-06	7.9381e-06	1.39525e-05	1.53552e-05	1.10526e-05	2.11476e-05	2.30562e-05	0	0	0	0	0	0	0	0	0	0	2.74591e-06	1.0708e-06	0
	Geminocystis	0	0	0	0	0	0	0	0	0	0	0	0	2.71118e-06	0	0	0	0	0	0	0	0	8.95048e-07	0	0	0	0	0	0	0	0	4.65082e-06	0	0	3.84502e-06	0	3.98286e-07	0	0	0	0	4.50683e-07	0	0	0	0	0	0	0
	Gemmatimonadaceae	1.44151e-06	8.62027e-07	0	2.42429e-06	0	0	1.38355e-06	4.64933e-06	0	0	2.51343e-06	3.08863e-06	0	3.81072e-06	0	4.8665e-06	1.6299e-06	0	0	1.83578e-06	4.75503e-06	8.95048e-07	4.61481e-06	1.12708e-06	8.90046e-07	0	0	9.16179e-07	6.85758e-07	2.64603e-06	2.32541e-06	1.84263e-05	7.36841e-06	9.61254e-06	3.54711e-06	0	0	6.52119e-06	0	1.77912e-06	2.25341e-07	9.83219e-07	6.20541e-07	0	0	5.49182e-06	2.14161e-06	3.36619e-06
	Geobacteraceae	0.000121087	0.000100857	4.38906e-05	5.41426e-05	5.52407e-05	0.000134626	5.8109e-05	5.42422e-05	4.68281e-05	2.49104e-05	0.000364447	4.94181e-05	3.79565e-05	0.000172753	0.000102868	0.00038056	0.000492229	5.21512e-05	0.000167352	7.6185e-05	0.00039863	0.000397401	0.000297985	0.000373065	0.000330207	0.000400681	0.000333869	0.000296537	0.000199555	0.000423366	0.000134874	0.000193476	0.000187894	0.000126885	0.000125922	1.6728e-05	8.40437e-05	3.69534e-05	3.16739e-05	3.08381e-05	2.7717e-05	6.78421e-05	4.15762e-05	4.45293e-05	2.96551e-05	7.68855e-05	3.74781e-05	2.91736e-05
	Geodermatophilaceae	2.16227e-05	2.32747e-05	2.96558e-05	2.10105e-05	1.983e-05	4.24363e-05	1.72943e-05	1.85973e-05	2.5644e-05	1.49462e-05	1.50806e-05	6.17726e-06	5.42236e-06	1.52429e-05	9.07657e-06	2.14126e-05	5.21567e-05	0	4.35708e-05	6.42524e-06	4.91353e-05	1.70059e-05	1.64815e-05	3.38125e-05	5.16226e-05	8.08469e-05	3.62901e-05	6.44379e-05	2.94876e-05	4.93926e-05	1.1627e-05	1.53552e-05	1.47368e-05	3.65276e-05	2.83768e-05	9.55886e-06	0	2.17373e-06	0	5.93041e-07	6.76024e-06	5.89932e-06	2.48216e-06	6.85066e-06	4.84164e-06	2.74591e-06	2.14161e-06	4.48825e-06
	Gloeobacteraceae	0	0	2.37246e-06	8.08098e-07	0	1.46332e-06	0	0	0	1.99283e-06	3.77014e-06	0	0	0	0	2.9199e-06	1.6299e-06	0	1.98049e-06	0	0	0	0	0	1.78009e-06	0	0	6.10786e-07	6.85758e-07	8.82012e-07	3.48811e-06	0	0	0	1.77355e-06	0	0	2.17373e-06	0	1.18608e-06	0	1.96644e-06	0	0	0	9.15303e-07	1.0708e-06	0
	Gordoniaceae	0.000119646	0.000101719	0.00014472	9.77798e-05	0.000117564	0.000109749	8.2321e-05	5.5792e-05	0.00011707	6.77562e-05	0.000181595	0.000211571	0.000135559	7.24037e-05	6.757e-05	0.000323135	0.000503638	7.82269e-05	0.00044363	6.60882e-05	0.000137896	5.19128e-05	7.91111e-05	0.000282898	0.000313296	0.000509957	0.000333062	0.000359753	0.000207099	0.000401315	0.000174406	0.000236471	0.000232105	0.000196096	0.000172035	2.98714e-05	6.00312e-06	2.17373e-06	8.63834e-06	1.77912e-06	2.92944e-05	1.76979e-05	3.1027e-05	4.1104e-05	5.62841e-05	9.15303e-06	7.49562e-06	6.73237e-06
	Hafniaceae	0.000497322	0.000368947	0.000275206	0.000251318	0.000313031	0.000421436	0.000188162	0.000255713	0.000153864	0.00013352	0.000723867	9.42033e-05	0.000140981	0.000342965	0.000227923	0.000631671	0.000645439	0.000130378	0.000376294	0.000243241	0.000743369	0.000931745	0.00056894	0.000448579	0.000734288	0.000739172	0.000670157	0.000484659	0.000401854	0.000700317	0.000260446	0.000448373	0.000397894	0.000338361	0.000381314	7.12932e-05	0.000210109	0.000134771	8.06245e-05	7.1758e-05	5.04765e-05	7.1775e-05	5.21254e-05	5.138e-05	5.44685e-05	0.000190383	8.1381e-05	9.20091e-05
	Halanaerobiaceae	0	8.62027e-07	0	0	0	0	0	0	0	0	0	0	0	0	0	0	0	0	0	0	0	0	0	0	0	0	0	0	0	0	0	0	0	0	0	3.98286e-07	0	0	0	0	0	0	0	0	0	0	0	0
	Haloarculaceae	1.87397e-05	1.55165e-05	9.48985e-06	9.69717e-06	5.66571e-06	1.31699e-05	8.99305e-06	1.3948e-05	5.57478e-06	7.97132e-06	5.15253e-05	4.16965e-05	1.08447e-05	1.14322e-05	7.05955e-06	2.9199e-05	3.91175e-05	0	3.56489e-05	2.75367e-06	3.96252e-05	8.05543e-06	1.97778e-05	3.15583e-05	5.34027e-05	6.21899e-05	8.3064e-05	3.7258e-05	3.15449e-05	5.64487e-05	2.32541e-05	3.99236e-05	3.31578e-05	4.80627e-05	3.01504e-05	0	0	0	0	0	0	0	6.20541e-07	5.70889e-07	0	1.64755e-05	4.28321e-06	7.85444e-06
	Halobacteriaceae	2.59472e-05	2.41367e-05	2.60971e-05	2.66672e-05	3.54107e-05	1.90232e-05	5.53419e-06	4.64933e-06	5.57478e-06	8.96773e-06	2.95328e-05	4.63295e-06	8.13354e-06	1.39726e-05	4.03403e-06	3.30922e-05	4.56371e-05	0	1.38634e-05	1.00968e-05	3.88327e-05	4.38573e-05	3.62592e-05	8.22771e-05	5.07326e-05	4.08677e-05	2.98385e-05	2.80962e-05	1.92012e-05	5.20387e-05	3.60438e-05	5.52788e-05	2.94736e-05	2.30701e-05	3.36975e-05	3.98286e-07	0	4.34746e-06	0	5.93041e-07	4.50683e-07	0	0	0	0	9.15303e-07	2.14161e-06	0
	Halobacteriovoraceae	4.32454e-06	7.75824e-06	3.55869e-06	1.6162e-06	0	5.85328e-06	3.45887e-06	1.54978e-06	2.22991e-06	9.96415e-07	3.77014e-05	3.08863e-06	5.42236e-06	1.01619e-05	1.91616e-05	4.8665e-06	1.6299e-06	0	1.98049e-06	0	3.96252e-06	7.16038e-06	0	0	3.56018e-06	2.66528e-06	0	1.52697e-06	1.37152e-06	3.52805e-06	2.32541e-06	0	0	0	0	6.77086e-06	6.00312e-06	6.52119e-06	5.75889e-06	4.15129e-06	1.35205e-06	9.83219e-07	3.72324e-06	2.85444e-06	2.42082e-06	6.49865e-05	2.35577e-05	6.73237e-06
	Halobacteroidaceae	0	0	1.18623e-06	0	0	1.46332e-06	0	1.54978e-06	0	9.96415e-07	0	0	0	0	0	0	1.6299e-06	0	9.90246e-07	0	0	0	0	0	0	0	0	0	0	0	0	0	0	1.92251e-06	0	0	0	0	0	0	0	0	0	0	0	0	0	0
	Haloferacaceae	1.44151e-06	3.44811e-06	3.55869e-06	2.42429e-06	2.83286e-06	5.85328e-06	4.84241e-06	1.54978e-06	1.11496e-06	3.98566e-06	1.25671e-06	1.54432e-06	0	2.54048e-06	0	8.7597e-06	3.0968e-05	0	5.94148e-06	6.42524e-06	7.13254e-06	3.58019e-06	4.61481e-06	3.26854e-05	1.15706e-05	2.4876e-05	1.77418e-05	1.31319e-05	9.60061e-06	2.20503e-05	0	1.84263e-05	1.47368e-05	9.61254e-06	7.09421e-06	3.98286e-06	0	0	0	5.93041e-07	1.39712e-05	9.83219e-06	2.17189e-05	2.96862e-05	2.23926e-05	9.15303e-07	3.21241e-06	2.24412e-06
	Halomonadaceae	0.000175864	0.000139648	0.000136417	0.000104245	0.000124646	0.000323394	0.000123827	0.000150328	0.000118185	7.57275e-05	0.000470011	0.000159065	0.000168093	0.000195617	0.000132115	0.000214126	0.000255894	0.000260756	0.000204981	0.000198264	0.000652231	0.000813598	0.000527407	0.000282898	0.000148638	0.000165248	0.000132257	0.000132541	0.000104921	0.000193161	0.000119759	0.000110558	0.000103158	0.000182638	0.000138337	3.70406e-05	0.000108056	5.65169e-05	6.91067e-05	2.13495e-05	1.983e-05	3.73623e-05	3.47503e-05	3.13989e-05	5.93101e-05	7.13937e-05	8.45934e-05	6.05914e-05
	Halorubraceae	0	0	0	0	0	0	0	0	0	0	0	0	0	0	0	0	0	0	0	0	0	0	0	1.12708e-06	0	0	0	0	0	0	0	0	0	0	0	0	0	0	0	5.93041e-07	0	0	0	0	0	0	1.0708e-06	0
	Halothiobacillaceae	4.32454e-06	8.62027e-07	0	8.08098e-07	0	0	6.91773e-07	0	1.11496e-06	9.96415e-07	8.16864e-06	1.54432e-06	0	3.81072e-06	1.00851e-06	9.73299e-07	1.6299e-06	0	0	0	2.37751e-06	3.58019e-06	6.59259e-07	0	1.78009e-06	4.44214e-06	2.41934e-06	1.52697e-06	2.74303e-06	2.64603e-06	0	0	0	0	0	0	0	0	0	0	0	0	0	0	0	0	0	0
	Helicobacteraceae	0.000175864	0.000172405	0.000212335	0.000120407	0.000169971	0.000174135	0.000115526	4.1844e-05	0.000188427	6.57634e-05	0.000131955	0.00020385	0.000479879	0.000177834	6.757e-05	0.00010025	7.17154e-05	0.000404172	4.75318e-05	5.0484e-05	3.56627e-05	7.24989e-05	2.30741e-05	0.000102565	5.25127e-05	8.26238e-05	0.000162902	4.82521e-05	4.73173e-05	0.000109369	0.000202311	0.000113629	8.47367e-05	0.000151878	0.00015962	0.000131434	0.000552287	0.000293453	0.000443435	7.2351e-05	4.07868e-05	2.45805e-05	4.34378e-05	4.56711e-05	3.69175e-05	0.000168416	0.000282692	0.00021768
	Human_gammaherpesvirus_4	0	0	0	0	0	0	0	0	0	0	0	0.000120457	0	0	0	0	0	0	0	0	7.92504e-07	0	0	0	0	0	0	0	0	0	0	0	0	0	0	0	0	0	0	0	0	0	0	0	0	0	9.95846e-05	0
	Hydrogenothermaceae	0	0	0	0	0	2.92664e-06	0	0	0	0	0	0	0	0	0	0	0	0	0	0	1.58501e-06	0	0	0	0	8.88428e-07	0	3.05393e-07	0	0	0	0	0	0	0	0	0	0	0	0	0	0	0	0	6.05205e-07	9.15303e-07	0	0
	Hymenobacteraceae	5.18944e-05	7.75824e-05	1.18623e-05	1.37377e-05	1.983e-05	7.02394e-05	3.94311e-05	0.000100736	2.4529e-05	1.89319e-05	0.000131955	2.00761e-05	1.35559e-05	8.76465e-05	2.42042e-05	9.05169e-05	5.21567e-05	1.30378e-05	3.26781e-05	1.74399e-05	0.000108573	7.07088e-05	3.8237e-05	3.15583e-05	9.7905e-05	7.46279e-05	7.25802e-05	6.23002e-05	4.8003e-05	7.7617e-05	5.69725e-05	1.53552e-05	5.52631e-05	0.000101893	8.15834e-05	3.46509e-05	0.000102053	0.000102165	2.5915e-05	3.67685e-05	1.96047e-05	3.44127e-05	5.08843e-05	3.42533e-05	6.05205e-06	0.000273676	0.000145629	9.87415e-05
	Hyphomicrobiaceae	0.000144151	8.10305e-05	3.91456e-05	6.46478e-05	6.23229e-05	0.000128772	5.11912e-05	5.73418e-05	4.68281e-05	4.18494e-05	0.000284646	0.000108102	3.52453e-05	6.09715e-05	6.3536e-05	0.000199526	0.000255894	0	0.000108927	6.51703e-05	0.000175936	0.000188855	0.000113393	0.000211892	0.00020382	0.000182128	0.000179031	0.000145673	0.000115893	0.000230205	6.51114e-05	8.29182e-05	9.94735e-05	4.99852e-05	7.09421e-05	4.77943e-06	0	0	0	0	1.17178e-05	3.93288e-06	4.96433e-06	1.08469e-05	8.47287e-06	1.46449e-05	3.21241e-06	1.12206e-06
	Hyphomonadaceae	0	0	0	0	0	0	0	0	0	0	0	0	2.71118e-06	0	0	0	0	0	9.90246e-07	0	0	0	4.61481e-06	0	0	8.88428e-07	0	0	0	8.82012e-07	0	0	0	0	0	0	0	0	0	0	0	0	0	0	0	0	0	0
	Idiomarinaceae	4.03623e-05	2.24127e-05	7.11739e-06	2.5051e-05	1.55807e-05	6.73128e-05	1.86779e-05	2.01471e-05	2.34141e-05	2.19211e-05	6.47208e-05	3.86079e-05	1.62671e-05	3.6837e-05	3.32808e-05	5.64514e-05	1.95588e-05	0	2.07952e-05	5.50735e-06	4.20027e-05	3.40118e-05	2.90074e-05	7.88958e-05	6.67534e-05	9.50618e-05	7.74189e-05	4.94737e-05	4.38885e-05	0.000105841	1.9766e-05	6.14209e-06	7.36841e-06	9.61254e-06	3.54711e-06	8.76229e-06	6.00312e-06	8.69491e-06	0	2.96521e-06	7.88695e-06	1.08154e-05	5.58487e-06	1.71267e-06	3.63123e-06	0.00016567	6.63898e-05	8.86429e-05
	Intrasporangiaceae	9.80228e-05	7.75824e-05	0.000106761	8.64665e-05	0.000106232	2.63398e-05	3.38969e-05	2.32467e-05	7.5817e-05	3.18853e-05	2.6391e-05	5.09624e-05	8.13354e-05	4.06477e-05	3.32808e-05	0.000124582	0.000203737	3.91134e-05	9.80344e-05	1.92757e-05	7.84579e-05	4.20672e-05	6.32888e-05	0.000175825	0.000161098	0.000207004	0.000125806	0.000181098	8.84627e-05	0.000182576	0.000126735	0.000239542	0.000213684	0.000173026	0.000141884	2.66852e-05	1.20062e-05	2.17373e-06	8.63834e-06	5.33737e-06	1.75766e-05	1.17986e-05	9.30811e-06	2.0552e-05	3.93383e-05	1.09836e-05	1.92744e-05	6.73237e-06
	Isosphaeraceae	0	8.62027e-07	0	8.08098e-07	0	0	0	0	0	0	0	1.54432e-06	2.71118e-06	0	0	0	0	0	0	0	0	0	0	0	2.67014e-06	2.66528e-06	3.22579e-06	3.05393e-06	6.85758e-07	8.82012e-06	0	0	0	0	0	0	0	0	0	0	2.25341e-07	0	0	0	0	0	0	0
	Jonesiaceae	0.000236408	0.000212921	0.000227756	0.000193943	0.000134561	0.000342417	0.000142505	9.91857e-05	0.000115955	8.66881e-05	0.000721354	0.00105322	0.00039041	0.00037218	0.000301544	0.000670603	0.00109529	3.91134e-05	0.00137248	8.26102e-05	0.00101916	0.000339223	0.000407422	0.00130178	0.000704026	0.00156896	0.00111935	0.000554289	0.000506089	0.0010593	0.000269747	0.000350099	0.000419999	0.000249926	0.000227015	0.000131833	2.40125e-05	6.52119e-06	1.15178e-05	1.54191e-05	0.000120332	8.55401e-05	8.62551e-05	0.000109611	0.000213637	3.56968e-05	3.96197e-05	3.25398e-05
	Kangiellaceae	0	0	0	0	0	0	0	1.54978e-06	1.11496e-06	0	0	0	0	0	1.00851e-06	0	0	0	0	9.17891e-07	1.03026e-05	8.95048e-06	1.31852e-06	0	8.90046e-07	8.88428e-07	2.41934e-06	1.83236e-06	0	0	1.1627e-06	0	3.6842e-06	0	0	7.96572e-07	6.00312e-06	6.52119e-06	0	0	2.25341e-07	9.83219e-07	0	0	0	9.15303e-07	0	0
	Kosmotogaceae	0	0	0	0	0	0	0	0	0	0	6.28357e-07	1.54432e-06	0	0	0	0	0	0	9.90246e-07	0	7.92504e-07	0	0	0	8.90046e-07	0	8.06446e-07	6.10786e-07	0	0	1.1627e-06	0	0	0	0	0	0	0	0	0	0	0	0	0	0	0	0	0
	Lachnospiraceae	0.000252265	0.000243092	7.35463e-05	0.000100204	5.38243e-05	9.65792e-05	0.000150807	0.000114684	9.58861e-05	0.000131527	0.000541644	0.000637802	0.000311786	0.000259129	0.00013514	0.000209259	9.61639e-05	1.30378e-05	3.86196e-05	1.28505e-05	0.000160086	4.38573e-05	0.000174704	0.000118344	0.000363139	0.000191012	0.000435481	0.000160637	0.000128922	0.000199335	0.000196497	0.000165836	0.000143684	0.000234546	0.000122375	0.00110485	0.000696362	0.000749936	0.00078033	0.000588297	0.00105167	0.00119854	0.000736582	0.000977932	0.00135626	0.000146449	0.000318028	0.000178408
	Lactobacillaceae	0.000775534	0.0010034	0.00132502	0.00143761	0.000800282	0.000561915	0.000645425	0.00106315	0.00159885	0.00100937	0.000559866	0.000625448	0.000694062	0.000605904	0.00161462	0.000453558	0.000330869	0.000338983	0.000196069	0.000251502	0.000954968	0.000628323	0.00104822	0.00109665	0.00106449	0.00103058	0.000910478	0.00108048	0.00102589	0.00105841	0.000775524	0.000807685	0.000825262	0.000772848	0.000654441	0.00100049	0.00143475	0.00113903	0.0017795	0.00133612	0.00084841	0.000671539	0.00179895	0.00106756	0.00105366	0.000891505	0.000965864	0.0013375
	Lawsonella	0.00043822	0.000360327	0.000430602	0.000332128	0.000270538	0.000497529	0.000165334	0.000148779	0.000156094	8.56917e-05	0.000763454	0.000932767	0.000347031	0.000309938	0.000261204	0.000526555	0.000847546	9.12647e-05	0.00104867	0.000119326	0.00137896	0.000543294	0.000535318	0.00148888	0.0010547	0.00227882	0.00186208	0.000695991	0.000725532	0.00169875	0.000276724	0.000408449	0.000320526	0.000259539	0.000255392	7.64709e-05	2.40125e-05	8.69491e-06	1.15178e-05	9.48866e-06	6.64757e-05	5.40771e-05	5.08843e-05	4.79546e-05	8.65444e-05	3.9358e-05	3.64073e-05	2.24412e-05
	Legionellaceae	7.64001e-05	7.06862e-05	5.69391e-05	4.68697e-05	4.9575e-05	9.36526e-05	4.70406e-05	4.1844e-05	6.24375e-05	4.48387e-05	9.23685e-05	4.94181e-05	0.000146404	6.85929e-05	5.14339e-05	6.8131e-05	6.19361e-05	0.000156454	1.98049e-05	2.84546e-05	5.86453e-05	0.00010114	1.91185e-05	5.86083e-05	6.31932e-05	3.99792e-05	4.35481e-05	3.08447e-05	2.60588e-05	4.85106e-05	8.02266e-05	3.37815e-05	2.57894e-05	9.61254e-05	6.91686e-05	3.94303e-05	0.000138072	7.82542e-05	0.000115178	2.66868e-05	5.09272e-05	2.65469e-05	3.04065e-05	2.62609e-05	4.78112e-05	6.13253e-05	8.45934e-05	5.3859e-05
	Leptolyngbya	1.72981e-05	1.46545e-05	1.42348e-05	6.46478e-06	4.24929e-06	1.02432e-05	8.30128e-06	4.64933e-06	7.80469e-06	4.98207e-06	2.13641e-05	2.47091e-05	2.9823e-05	1.77834e-05	9.07657e-06	1.9466e-05	0	0	7.92197e-06	2.75367e-06	2.29826e-05	1.52158e-05	5.93333e-06	7.88958e-06	1.9581e-05	9.7727e-06	1.53225e-05	9.77258e-06	9.60061e-06	1.05841e-05	1.39525e-05	6.14209e-06	0	1.34576e-05	1.5962e-05	9.95715e-06	2.40125e-05	2.82585e-05	2.5915e-05	4.74433e-06	9.68968e-06	1.37651e-05	1.05492e-05	9.70511e-06	7.86767e-06	1.28142e-05	1.71328e-05	1.00986e-05
	Leptospira	2.59472e-05	3.44811e-05	1.18623e-05	1.45458e-05	1.84136e-05	1.75599e-05	1.93697e-05	1.23982e-05	1.67243e-05	8.96773e-06	5.84372e-05	6.79499e-05	5.42236e-05	5.97013e-05	4.43743e-05	2.82257e-05	3.74876e-05	1.30378e-05	5.44635e-05	3.94693e-05	5.94378e-05	2.86415e-05	1.78e-05	4.95917e-05	5.7853e-05	0.00017502	0.000149999	5.83301e-05	6.17182e-05	9.43752e-05	3.83692e-05	6.14209e-06	7.36841e-06	3.26826e-05	2.30562e-05	1.07537e-05	2.40125e-05	1.73898e-05	3.16739e-05	8.30257e-06	1.30698e-05	8.84897e-06	1.24108e-05	7.99244e-06	2.48134e-05	4.94264e-05	4.39029e-05	1.45868e-05
	Leptotrichiaceae	0.00151935	0.00206455	0.00107473	0.00124689	0.000650141	0.00081507	0.000393619	0.000864776	0.000422568	0.000556	0.00195859	0.00310407	0.00089469	0.000666876	0.000591994	0.000177141	0.000513417	2.60756e-05	0.00124969	3.76335e-05	0.000492145	0.00028015	9.6911e-05	0.000276135	0.000853554	0.000470867	0.000936284	0.000920455	0.000403911	0.000481578	0.000206961	0.000150481	0.000125263	0.000144188	0.000157846	0.000327391	0.000318165	0.000697767	0.000716982	0.000584145	0.00370732	0.00223092	0.00248961	0.00195529	0.0120412	0.00021052	0.000210948	0.000160455
	Leuconostocaceae	0.000164332	0.000218955	0.000326214	0.000303037	0.000226629	0.000146332	0.000146656	0.000131731	0.000162783	0.000188322	0.000176568	0.000182229	8.40466e-05	0.000115592	0.000309612	9.92765e-05	6.19361e-05	0	3.46586e-05	4.49767e-05	0.000206051	0.000183485	0.000242607	0.000183715	0.000172669	0.000156363	0.000158063	0.00017835	0.000176925	0.000200217	9.53417e-05	9.52024e-05	0.000103158	0.000109583	0.000125922	0.000172458	0.00027014	0.00012825	0.000169887	0.000202227	0.000146697	0.000139617	0.000131555	0.000189535	0.000208796	0.000177569	0.000215231	0.000221046
	Listeriaceae	0.000296951	0.000355155	0.000425857	0.000493748	0.000390934	0.000229741	0.000336202	0.000243315	0.000524029	0.000524114	0.00018348	0.000384535	0.000626283	0.000276912	0.000481058	0.000201473	0.000117353	0.000312907	0.000114869	0.000156041	0.000217939	0.000232712	0.000267659	0.000318965	0.000258113	0.000221218	0.000191128	0.000282794	0.000207099	0.000194925	0.000372065	0.000316318	0.000316842	0.000292221	0.000312145	0.000480333	0.000858446	0.000576038	0.000837919	0.000632182	0.000411473	0.000334295	0.000374807	0.000477263	0.000448457	0.000444837	0.000578233	0.000719242
	Marinitoga	1.00906e-05	1.20684e-05	1.06761e-05	6.46478e-06	9.915e-06	1.90232e-05	1.10684e-05	3.09955e-06	1.00346e-05	8.96773e-06	3.39313e-05	6.17726e-06	2.71118e-06	3.81072e-06	4.03403e-06	1.55728e-05	1.6299e-06	1.30378e-05	9.90246e-07	9.17891e-07	1.03026e-05	2.05861e-05	1.12074e-05	7.88958e-06	8.45543e-05	5.77478e-05	7.41931e-05	5.22222e-05	4.526e-05	4.49826e-05	8.13893e-06	0	3.6842e-06	1.1535e-05	1.24149e-05	3.6244e-05	7.20375e-05	5.86907e-05	4.31917e-05	4.21059e-05	2.45622e-05	1.57315e-05	1.73751e-05	1.5414e-05	2.60238e-05	1.73908e-05	2.78409e-05	2.01971e-05
	Mariprofundaceae	0	0	0	0	0	0	0	0	0	0	6.28357e-07	1.54432e-06	0	2.54048e-06	5.04254e-06	9.73299e-07	4.88969e-06	0	7.92197e-06	3.67156e-06	7.92504e-07	8.95048e-07	6.59259e-07	1.12708e-06	0	0	0	6.10786e-07	6.85758e-07	0	0	0	0	0	0	0	0	0	0	0	0	0	0	0	0	0	0	0
	Methanobacteriaceae	4.32454e-06	1.03443e-05	9.48985e-06	8.08098e-06	1.13314e-05	1.46332e-05	4.84241e-06	1.54978e-05	1.44944e-05	9.96415e-06	6.28357e-06	1.38988e-05	3.25342e-05	2.41346e-05	4.03403e-06	8.7597e-06	6.51958e-06	2.60756e-05	5.94148e-06	6.42524e-06	3.17002e-06	1.25307e-05	1.97778e-06	6.7625e-06	8.90046e-07	3.55371e-06	2.41934e-06	1.83236e-06	2.05727e-06	2.64603e-06	3.25557e-05	3.68525e-05	1.8421e-05	2.49926e-05	1.95091e-05	8.364e-06	1.20062e-05	2.3911e-05	2.30356e-05	4.74433e-06	9.46434e-06	9.83219e-06	1.05492e-05	6.27978e-06	1.87614e-05	8.23773e-06	1.71328e-05	7.85444e-06
	Methanocaldococcaceae	2.88302e-06	1.72405e-06	0	8.08098e-07	0	0	0	0	0	0	1.13104e-05	0	0	2.54048e-06	0	9.73299e-06	1.6299e-06	0	0	0	0	0	0	0	0	8.88428e-07	0	3.05393e-07	1.37152e-06	8.82012e-07	0	0	0	0	0	3.98286e-07	0	0	0	0	2.25341e-07	0	0	0	6.05205e-07	0	0	0
	Methanococcaceae	4.61284e-05	3.87912e-05	4.98217e-05	2.02024e-05	4.67421e-05	3.6583e-05	2.62874e-05	1.08484e-05	3.90234e-05	2.29175e-05	1.00537e-05	7.56715e-05	0.00013827	3.6837e-05	1.51276e-05	1.65461e-05	1.79289e-05	0.000208605	9.90246e-06	1.28505e-05	3.17002e-06	1.8796e-05	9.22962e-06	6.7625e-06	4.45023e-06	3.55371e-06	9.67736e-06	4.2755e-06	4.11455e-06	4.41006e-06	6.39487e-05	6.14209e-06	2.21052e-05	3.65276e-05	3.72446e-05	3.78372e-05	0.000282147	0.000154335	0.000221717	4.68502e-05	9.46434e-06	1.27819e-05	1.92368e-05	1.65558e-05	2.11822e-05	3.29509e-05	9.2089e-05	5.94693e-05
	Methanomicrobiaceae	1.44151e-06	6.03419e-06	1.18623e-06	2.42429e-06	0	1.46332e-06	0	3.09955e-06	1.11496e-06	0	1.25671e-05	3.08863e-06	0	2.54048e-06	0	1.9466e-06	1.6299e-06	0	9.90246e-07	0	1.03026e-05	8.95048e-07	3.29629e-06	5.63542e-06	3.56018e-06	3.55371e-06	2.41934e-06	2.13775e-06	4.8003e-06	2.64603e-06	0	6.14209e-06	3.6842e-06	1.92251e-06	7.09421e-06	1.99143e-06	6.00312e-06	1.52161e-05	5.75889e-06	2.37216e-06	2.25341e-07	9.83219e-07	2.48216e-06	5.70889e-07	0	4.57652e-06	0	2.24412e-06
	Methanosarcinaceae	0.00125556	0.00117667	0.00174613	0.00103598	0.00163881	0.00136967	0.000590775	0.000266562	0.00118854	0.000562974	0.000420371	0.0015227	0.00418064	0.00139853	0.000700913	0.000677416	0.000606321	0.00393742	0.000425806	0.000647113	0.000290849	0.000669496	0.000223489	0.000813754	0.000113036	0.000157252	0.000216934	0.000138038	0.000168696	0.000217857	0.00201497	0.000193476	0.000478947	0.00104777	0.000970133	0.000879415	0.00552888	0.00304974	0.00373752	0.000686148	0.000220159	0.000131751	0.000377289	0.000373361	0.000259028	0.00105809	0.00192423	0.00132403
	Methylacidiphilaceae	0	0	0	0	0	0	0	0	0	0	0	0	0	0	0	0	0	0	0	0	0	0	0	0	0	0	8.06446e-07	0	0	0	0	0	0	0	0	0	0	0	0	0	0	0	0	0	0	0	0	0
	Methylobacteriaceae	0.000436778	0.000312054	0.000365359	0.000265864	0.000342776	0.000417047	0.000205457	0.000192172	0.000264244	0.000149462	0.000671085	0.000217749	0.000154537	0.00026548	0.00024305	0.00047789	0.000841026	5.21512e-05	0.000498094	0.000370828	0.00114834	0.00138285	0.00100735	0.000822771	0.000519787	0.000501962	0.00036774	0.00047397	0.000288018	0.000560077	0.000267422	0.000515936	0.000364736	0.000563295	0.000491274	7.2488e-05	4.20219e-05	2.3911e-05	1.72767e-05	2.01634e-05	8.83338e-05	8.16072e-05	6.14335e-05	8.90586e-05	0.000109542	7.78008e-05	4.71153e-05	2.24412e-05
	Methylococcaceae	0.000249382	0.000156027	0.000123368	8.32341e-05	0.000110481	0.000256081	5.04995e-05	8.05884e-05	4.01384e-05	3.98566e-05	0.00035565	0.000128178	6.50683e-05	0.000137186	0.000154302	0.00028031	0.000273823	2.60756e-05	0.00032183	2.29473e-05	0.00043033	0.000358019	0.000135807	0.000228798	0.000324867	0.000283408	0.000191128	0.000242177	0.000237272	0.000252255	1.04643e-05	1.84263e-05	1.8421e-05	1.1535e-05	1.24149e-05	1.59314e-05	6.00312e-06	2.17373e-06	2.87945e-06	4.74433e-06	1.66753e-05	2.06476e-05	1.24108e-05	9.13422e-06	9.07808e-06	6.041e-05	2.78409e-05	2.91736e-05
	Methylocystaceae	0	0	0	0	0	2.92664e-06	0	1.54978e-06	0	9.96415e-07	0	0	0	0	1.00851e-06	0	0	0	0	0	0	0	0	0	0	8.88428e-07	0	0	6.85758e-07	0	0	0	0	0	0	0	0	0	0	0	0	0	0	5.70889e-07	0	0	0	0
	Methylophilaceae	8.79322e-05	3.44811e-05	2.72833e-05	3.23239e-05	2.9745e-05	6.14595e-05	2.07532e-05	1.85973e-05	3.56786e-05	1.1957e-05	0.000255741	1.85318e-05	5.42236e-06	3.42965e-05	3.93318e-05	5.15849e-05	7.66051e-05	2.60756e-05	3.36684e-05	1.46863e-05	0.000245676	0.000337433	0.000203052	0.00010031	6.05231e-05	5.86362e-05	2.01612e-05	4.88629e-05	2.19442e-05	5.38027e-05	1.62779e-05	1.84263e-05	2.21052e-05	1.1535e-05	1.41884e-05	3.98286e-07	0	2.17373e-06	0	5.93041e-07	1.57739e-06	2.94966e-06	1.86162e-06	5.70889e-07	3.02603e-06	1.18989e-05	3.21241e-06	3.36619e-06
	Micavibrio_aeruginosavorus	0	3.44811e-06	1.18623e-06	1.6162e-06	0	0	6.91773e-07	0	0	0	2.51343e-06	0	2.71118e-06	1.27024e-06	0	1.9466e-06	0	0	0	9.17891e-07	2.37751e-06	0	6.59259e-07	2.25417e-06	3.56018e-06	1.77686e-06	4.83868e-06	2.44314e-06	1.37152e-06	6.17408e-06	0	0	0	0	3.54711e-06	3.98286e-07	0	0	0	0	1.12671e-06	9.83219e-07	0	5.70889e-07	6.05205e-07	0	0	0
	Microbacteriaceae	0.00273887	0.00200076	0.00321587	0.0025148	0.0027592	0.0011092	0.000985777	0.000925217	0.00178058	0.00096453	0.00184988	0.00140996	0.00160502	0.00131978	0.00120618	0.00297538	0.00521241	0.00083442	0.00221221	0.000759096	0.00314149	0.00256879	0.00254804	0.00629701	0.00574079	0.00610883	0.00406368	0.00461205	0.00303859	0.00584068	0.00281142	0.00486454	0.00414473	0.003126	0.00310549	0.00163377	0.000390203	0.000313017	0.000285065	0.000295927	0.00167406	0.00140895	0.00141421	0.0018708	0.00271979	0.000237064	0.000463657	0.000352328
	Microbulbiferaceae	5.76605e-06	4.31013e-06	5.93116e-06	6.46478e-06	5.66571e-06	3.07297e-05	5.53419e-06	1.70476e-05	7.80469e-06	2.98924e-06	3.39313e-05	0	0	2.54048e-06	5.04254e-06	2.9199e-06	0	0	9.90246e-07	0	5.70603e-05	0.000103826	8.17481e-05	2.81771e-05	1.78009e-06	3.55371e-06	4.03223e-06	1.22157e-06	0	1.76402e-06	1.27897e-05	1.53552e-05	3.6842e-06	1.92251e-05	1.41884e-05	7.56743e-06	0	4.34746e-06	0	4.15129e-06	2.47876e-06	4.9161e-06	3.72324e-06	3.99622e-06	0	9.15303e-07	0	0
	Micrococcaceae	0.00410831	0.00344552	0.00732735	0.00489465	0.00577053	0.00977645	0.00371759	0.00355209	0.00531165	0.00356318	0.00774701	0.00649848	0.00857275	0.0233038	0.0143339	0.00752263	0.010019	0.00340287	0.00730901	0.0033347	0.0192674	0.0169567	0.0207205	0.0334665	0.00959024	0.0112519	0.00803785	0.00825386	0.00958004	0.0106759	0.0105562	0.0127571	0.0122831	0.0157319	0.0164923	0.0617849	0.0331973	0.0156443	0.0275361	0.0304307	0.012401	0.0176104	0.00921689	0.0276065	0.0107521	0.0235956	0.0199876	0.0395897
	Microcystis	1.72981e-05	1.89646e-05	4.74492e-06	5.65668e-06	1.13314e-05	1.46332e-05	7.60951e-06	1.54978e-06	2.34141e-05	1.29534e-05	8.16864e-06	1.08102e-05	4.60901e-05	7.62144e-06	9.07657e-06	1.07063e-05	1.14093e-05	0	1.98049e-06	1.83578e-06	1.74351e-05	2.05861e-05	6.59259e-06	1.57792e-05	8.01041e-06	2.13223e-05	1.20967e-05	6.10786e-06	8.91485e-06	1.14662e-05	5.81352e-06	3.07105e-06	0	9.61254e-06	8.86776e-06	2.38972e-06	4.20219e-05	1.08686e-05	1.15178e-05	1.77912e-06	9.01366e-07	9.83219e-07	1.86162e-06	2.85444e-06	1.81562e-06	5.49182e-06	7.49562e-06	2.24412e-06
	Micromonosporaceae	0.0018509	0.0016163	0.0030154	0.00162508	0.0026898	0.00179403	0.000888929	0.000581166	0.00157878	0.000843963	0.00238524	0.00274425	0.00400441	0.00236773	0.00172757	0.00311261	0.00453437	0.00209909	0.00299252	0.00147046	0.00249639	0.00242737	0.00184395	0.00475291	0.00315521	0.00353772	0.00258708	0.00267769	0.00185566	0.00362419	0.0022196	0.00254283	0.00214421	0.00235892	0.00206796	0.000828435	0.00280946	0.00143683	0.002102	0.000433513	0.000497779	0.00031463	0.000464785	0.000527501	0.000660884	0.000767939	0.00129674	0.000888673
	Moraxellaceae	0.00041948	0.000313778	0.000257412	0.000232732	0.000279036	0.000567769	0.000296079	0.000223168	0.000210727	0.000231168	0.000725752	0.000430864	0.000536814	0.000383612	0.000374156	0.000454531	0.00046941	0.000365059	0.000504035	0.000351552	0.000963685	0.000870881	0.000436429	0.000669487	0.000608791	0.000803139	0.000757253	0.000545432	0.000397739	0.000714429	0.000396482	0.000405378	0.000357368	0.000463324	0.000386635	0.000248132	0.000456237	0.000421703	0.000354172	0.000165458	0.000143092	0.000126835	0.000129072	0.000120458	0.000185193	0.000663595	0.000429392	0.00051166
	Morganellaceae	0.000454076	0.000419807	0.000476865	0.000417787	0.000611897	0.000569232	0.000438584	0.000322354	0.000396924	0.000308889	0.000486348	0.000574485	0.000805221	0.000469989	0.000380207	0.000368881	0.000428663	0.0011734	0.000550577	0.000341455	0.000373269	0.00056388	0.000292711	0.000276135	0.000177119	0.000211446	0.000285482	0.000242177	0.000174182	0.000209037	0.000768547	0.000583499	0.00064842	0.000703638	0.000849532	0.000219456	0.00135671	0.000780369	0.000866713	0.000206378	0.00010208	9.93052e-05	0.000130934	9.47675e-05	7.44402e-05	0.000525384	0.000651048	0.000610402
	Mycobacteriaceae	0.00445716	0.00358948	0.00481966	0.00386432	0.00412464	0.00438557	0.00205872	0.00186128	0.00246851	0.00160622	0.00712368	0.00836556	0.0034432	0.0034957	0.00291055	0.0081689	0.0126855	0.00173403	0.013295	0.00199366	0.0117948	0.00689992	0.0061522	0.0158107	0.0105221	0.0160477	0.0119177	0.00890954	0.00665254	0.0137638	0.0038718	0.00666724	0.00533473	0.00445061	0.00400646	0.00125819	0.000378197	0.000254326	0.000385846	0.00022239	0.00125222	0.00106778	0.000954392	0.00125824	0.00195784	0.000356968	0.000484003	0.000372525
	Mycoplasmataceae	0.00167071	0.00166371	0.00221825	0.0013075	0.00194617	0.00163892	0.00103074	0.000398293	0.00196344	0.000907734	0.000911118	0.00265468	0.00762655	0.00223308	0.0012092	0.00115239	0.00102194	0.00645372	0.000767441	0.00099224	0.000540488	0.00128618	0.000381052	0.00155087	0.000343558	0.000515288	0.00061048	0.000349064	0.000403226	0.000612116	0.00244633	0.000371597	0.00069263	0.0017764	0.00163344	0.00138643	0.00734782	0.00426486	0.00544791	0.00101351	0.000415079	0.000310697	0.000603166	0.000574885	0.000475691	0.00200268	0.00336018	0.00242029
	Myxococcaceae	0.000197487	0.000130166	9.2526e-05	0.000109901	0.000145892	0.000177062	0.000110684	0.000127082	0.000105921	5.87885e-05	0.000468126	8.49374e-05	9.21801e-05	0.000162591	0.000120012	0.000326055	0.000423773	2.60756e-05	0.000215874	0.000131258	0.000319379	0.000347278	0.000229422	0.000298677	0.000272354	0.000294958	0.000248385	0.0001982	0.000144695	0.000272542	0.000147663	0.000202689	0.000165789	0.000196096	0.000150752	7.60726e-05	2.40125e-05	1.52161e-05	1.43972e-05	1.36399e-05	5.6786e-05	3.34295e-05	4.34378e-05	5.82306e-05	7.26246e-05	1.37295e-05	2.03452e-05	1.12206e-05
	Natrialbaceae	2.01812e-05	1.03443e-05	2.25384e-05	7.27288e-06	1.13314e-05	1.46332e-05	2.76709e-06	1.54978e-06	3.34487e-06	2.98924e-06	2.95328e-05	4.63295e-06	2.71118e-06	1.27024e-05	4.03403e-06	3.40655e-05	3.58577e-05	1.30378e-05	1.48537e-05	1.6522e-05	6.34003e-06	8.05543e-06	8.57036e-06	7.88958e-06	6.23032e-06	6.21899e-06	4.03223e-06	3.97011e-06	8.22909e-06	1.49942e-05	1.9766e-05	1.22842e-05	3.6842e-05	5.76752e-06	4.96595e-05	4.77943e-06	0	0	0	5.93041e-07	1.12671e-06	1.96644e-06	3.1027e-06	1.14178e-06	1.81562e-06	9.15303e-07	1.0708e-06	0
	Neisseriaceae	0.045559	0.0434884	0.0343224	0.0144116	0.0307351	0.235879	0.143685	0.113214	0.0322601	0.053371	0.048714	0.0334638	0.141963	0.176432	0.283021	0.0147173	0.0155508	0.00611473	0.195685	0.453838	0.150119	0.261225	0.341308	0.0408872	0.183365	0.138796	0.19051	0.252459	0.402788	0.187308	0.0214286	0.00746264	0.00814946	0.0345013	0.0201121	0.0345194	0.0174871	0.0226568	0.00477124	0.00716571	0.021795	0.0727356	0.0277524	0.00433875	0.00309805	0.296766	0.082621	0.191946
	Nitrosomonadaceae	4.03623e-05	3.1033e-05	2.13522e-05	2.10105e-05	2.40793e-05	3.6583e-05	3.73558e-05	2.63462e-05	2.11841e-05	2.29175e-05	8.04297e-05	1.38988e-05	5.42236e-06	3.6837e-05	4.33658e-05	5.15849e-05	0.000101054	0	7.12977e-05	3.76335e-05	5.07203e-05	6.08632e-05	4.0874e-05	4.39562e-05	2.0471e-05	5.06404e-05	3.87094e-05	1.8629e-05	1.64582e-05	3.26344e-05	3.37184e-05	1.22842e-05	7.36841e-06	2.88376e-05	2.83768e-05	1.59314e-06	0	0	0	5.93041e-07	1.80273e-06	9.83219e-07	3.72324e-06	1.71267e-06	2.42082e-06	3.66121e-06	3.21241e-06	1.12206e-06
	Nitrospiraceae	2.88302e-06	1.72405e-06	1.18623e-06	8.08098e-07	0	0	0	0	0	0	1.13104e-05	3.08863e-06	2.71118e-06	0	0	9.73299e-07	0	0	0	0	0	0	6.59259e-07	0	1.78009e-06	1.77686e-06	0	0	6.85758e-07	8.82012e-07	0	0	0	0	0	7.96572e-07	0	0	0	0	2.25341e-07	0	1.24108e-06	0	6.05205e-07	0	0	0
	Nocardiaceae	0.0036254	0.0026697	0.00380187	0.00311441	0.00317138	0.00336564	0.00156963	0.00143199	0.00209946	0.00121862	0.00584561	0.00659114	0.00300941	0.00332422	0.00258884	0.00687636	0.0111648	0.0017601	0.0101035	0.00173022	0.00929528	0.00642913	0.00566831	0.012975	0.00897789	0.0146271	0.0104894	0.0080975	0.00581865	0.0127221	0.00332068	0.00575207	0.00509157	0.00410455	0.00359677	0.00126416	0.000336175	0.000265195	0.000238994	0.000244926	0.00118282	0.000990102	0.000911574	0.00129535	0.00170789	0.000325848	0.000401551	0.000325398
	Nocardioidaceae	5.04529e-05	4.91355e-05	4.86355e-05	3.55563e-05	4.24929e-05	3.6583e-05	3.87393e-05	3.25453e-05	4.68281e-05	2.69032e-05	5.52954e-05	2.9342e-05	3.25342e-05	2.6675e-05	2.92467e-05	0.000128476	0.000241225	2.60756e-05	0.000103976	2.11115e-05	0.000129178	0.000112776	0.0001068	0.000250212	0.000213611	0.000285185	0.00018387	0.000304172	0.000146752	0.000316642	0.00011162	0.000221115	0.000154737	0.000167258	0.000118828	1.27451e-05	1.20062e-05	1.52161e-05	1.43972e-05	1.30469e-05	1.41965e-05	2.85134e-05	1.24108e-05	2.34064e-05	2.29978e-05	3.47815e-05	2.46285e-05	2.58074e-05
	Nocardiopsaceae	0.000689043	0.000475839	0.000768678	0.000571325	0.000611897	0.000468263	0.000267716	0.000238666	0.000442637	0.00023914	0.000887868	0.000778335	0.000401255	0.000522069	0.000426599	0.00123512	0.00205041	0.000325945	0.0011071	0.000314837	0.00152716	0.00106511	0.00105547	0.00280418	0.00195721	0.0022495	0.00156934	0.00170165	0.00110956	0.00224825	0.000802266	0.00152938	0.00129316	0.000892044	0.000819381	0.000149357	3.00156e-05	3.04322e-05	4.60711e-05	4.21059e-05	0.000212722	0.000158298	0.000181198	0.000271743	0.000373412	2.47132e-05	7.0673e-05	5.61031e-05
	Nostoc	3.60378e-05	1.63785e-05	1.66072e-05	8.08098e-06	8.49857e-06	4.38996e-06	2.76709e-06	0	4.45982e-06	1.99283e-06	1.94791e-05	0	2.71118e-06	2.54048e-06	5.04254e-06	1.07063e-05	8.14948e-06	0	9.90246e-07	0	4.35877e-05	2.05861e-05	6.59259e-06	1.01437e-05	2.40312e-05	2.13223e-05	2.17741e-05	2.99285e-05	2.263e-05	2.20503e-05	4.65082e-06	0	0	5.76752e-06	5.32066e-06	3.18629e-06	6.00312e-06	4.34746e-06	1.15178e-05	5.93041e-07	1.12671e-06	1.96644e-06	1.24108e-06	1.71267e-06	0	7.32243e-06	2.14161e-06	4.48825e-06
	Oceanospirillaceae	1.44151e-05	2.06886e-05	1.30485e-05	6.46478e-06	4.24929e-06	4.24363e-05	6.91773e-06	2.01471e-05	4.45982e-06	1.1957e-05	4.14716e-05	1.23545e-05	8.13354e-06	1.14322e-05	1.61361e-05	1.55728e-05	1.46691e-05	0	3.96098e-05	7.34313e-06	4.27952e-05	3.58019e-05	2.24148e-05	2.14146e-05	1.42407e-05	3.37603e-05	5.32255e-05	2.35153e-05	1.78297e-05	2.82244e-05	3.02303e-05	1.53552e-05	1.8421e-05	3.07601e-05	1.24149e-05	4.38115e-06	0	4.34746e-06	0	2.37216e-06	3.60546e-06	4.9161e-06	3.72324e-06	3.99622e-06	8.47287e-06	6.40712e-06	1.0708e-05	4.48825e-06
	Odoribacteraceae	0.000348846	0.000570662	0.000115064	9.0507e-05	7.50707e-05	9.80425e-05	0.000192313	0.000198371	0.000173933	9.26666e-05	0.000514624	0.000205394	0.000330764	0.000306128	9.07657e-05	0.000316322	0.000128762	9.12647e-05	3.36684e-05	1.83578e-05	0.000107781	5.7283e-05	6.32888e-05	6.08625e-05	0.000304396	0.000242541	0.000269353	0.000184763	0.000149495	0.000201981	0.000191846	7.37051e-05	0.000235789	0.000232623	0.000321013	0.0012076	0.000720375	0.00108469	0.000892628	0.000904388	0.00120783	0.000944874	0.00129197	0.000781547	0.00121465	0.000470466	0.000375852	0.000118939
	Opitutaceae	0	0	0	0	0	0	0	0	0	0	1.88507e-06	0	0	0	0	0	0	0	0	0	7.92504e-07	2.68514e-06	0	0	0	0	0	3.05393e-07	0	0	0	0	0	0	0	0	0	0	0	0	2.25341e-07	0	0	0	0	0	0	0
	Orbaceae	0	0	0	0	0	0	0	0	0	9.96415e-07	0	0	0	0	0	0	0	0	0	0	0	0	0	0	0	0	0	0	0	0	0	0	0	0	1.77355e-06	0	0	0	0	0	0	0	0	0	0	0	0	0
	Oxalobacteraceae	0.00192154	0.00116805	0.00103677	0.00105376	0.00125637	0.00264276	0.00129569	0.00166911	0.000997885	0.000749304	0.00449966	0.000399978	0.000349742	0.00154461	0.00127072	0.00252182	0.00413016	0.000691004	0.00333614	0.00277937	0.00648902	0.00870523	0.00556283	0.00306905	0.00098172	0.00122159	0.00100483	0.00099833	0.000709073	0.00117131	0.00121619	0.00120999	0.000909999	0.00238391	0.00188883	0.000149756	0.000150078	0.000113034	8.63834e-05	6.46415e-05	0.000119431	0.000240889	0.000119764	9.93346e-05	0.000114989	0.000657188	0.00025378	0.00028837
	Paenibacillaceae	0.000209019	0.000199128	0.000145906	0.000164852	0.000124646	0.000223888	0.000111376	0.000178224	0.000118185	0.000151455	0.000564265	0.000344382	0.000208761	0.000288344	0.00020977	0.000357201	0.000386285	0.00011734	0.000346586	0.000111065	0.000422405	0.000395611	0.000295348	0.000375319	0.000562509	0.000403346	0.000436288	0.000397316	0.000292819	0.00048246	0.000145338	0.00026411	0.000232105	0.000265306	0.000225241	0.00024176	0.000198103	0.000260847	0.000270668	0.00020875	0.000220835	0.000189761	0.000233944	0.000287728	0.000349203	0.00015011	0.000127426	0.0001526
	Parachlamydiaceae	0	0	0	0	0	0	0	0	0	0	0	0	0	0	0	0	0	0	0	0	0	0	6.59259e-07	0	0	0	0	0	0	0	0	0	0	0	0	0	0	0	0	0	0	0	0	0	0	0	2.14161e-06	0
	Pasteurellaceae	0.046225	0.0396886	0.0431847	0.0645161	0.0887704	0.0943608	0.0780729	0.0669829	0.0327775	0.0537865	0.0434898	0.0240805	0.0243844	0.0356391	0.0514289	0.0520336	0.0568117	0.110991	0.117506	0.134339	0.00811366	0.00454058	0.00594586	0.00202311	0.0490424	0.0312869	0.0621496	0.082997	0.0462784	0.0416706	0.0727155	0.11712	0.112722	0.0997839	0.127848	0.0206918	0.0203626	0.023761	0.00987938	0.0143629	0.00449646	0.00707918	0.00631276	0.00281391	0.00138471	0.0621711	0.0566872	0.0638566
	Pectobacteriaceae	0.00090527	0.00079134	0.000842224	0.000574558	0.000895183	0.0011209	0.000470406	0.000406042	0.000652249	0.000389598	0.000972697	0.000599194	0.00146404	0.000767225	0.000514339	0.000797132	0.000717154	0.00255541	0.00048324	0.000524116	0.00104373	0.00138106	0.000621681	0.00067625	0.000660414	0.000764936	0.000616125	0.000581774	0.000436828	0.000612998	0.000851099	0.000251826	0.000478947	0.000740165	0.000661535	0.000333764	0.00241926	0.00137814	0.00172767	0.000291183	0.000104558	6.2926e-05	0.000196091	0.000146718	0.000113779	0.000635221	0.000912324	0.000770857
	Pelagibacteraceae	0	0	0	0	0	0	0	0	0	0	6.28357e-07	0	0	0	0	0	0	0	0	0	0	0	0	0	0	0	0	0	0	0	0	0	0	0	0	0	0	0	0	0	0	0	0	0	0	0	0	0
	Peptococcaceae	0.000263797	0.000292227	0.000334517	0.000249702	0.000359773	0.000332174	6.64102e-05	3.09955e-05	0.000118185	5.57992e-05	0.000284646	0.000562131	0.00106549	0.00047507	0.000259186	0.000178114	0.000210257	0.00071708	0.000190127	0.000289136	9.4308e-05	0.00019333	8.63629e-05	0.000348269	6.58634e-05	8.70659e-05	8.54833e-05	6.10786e-05	7.20046e-05	0.000105841	0.000413923	9.82735e-05	0.000103158	0.000153801	0.000101093	0.000170865	0.000666347	0.000399966	0.000440555	9.13283e-05	7.3236e-05	6.09596e-05	0.00010363	0.000114749	8.95704e-05	9.61068e-05	0.000179895	0.000143624
	Peptoniphilaceae	0	5.17216e-06	1.18623e-06	8.08098e-07	0	4.38996e-06	2.07532e-06	7.74889e-06	3.34487e-06	2.98924e-06	8.797e-06	0	5.42236e-06	1.27024e-06	0	0	0	0	0	0	3.96252e-06	3.58019e-06	0	1.12708e-06	8.90046e-07	8.88428e-07	8.06446e-07	2.13775e-06	6.85758e-07	8.82012e-07	6.97623e-06	0	0	5.76752e-06	8.86776e-06	1.47366e-05	1.80094e-05	3.47797e-05	2.87945e-06	5.93041e-06	1.08164e-05	1.27819e-05	1.55135e-05	1.5414e-05	1.14989e-05	2.74591e-06	1.0708e-06	1.12206e-06
	Peptostreptococcaceae	0.000183072	0.000215507	0.000109133	0.000126063	6.23229e-05	0.000131699	0.000124519	9.7636e-05	9.81161e-05	9.16702e-05	0.000601338	0.000316585	0.000197916	0.000232454	0.000110936	0.000173247	5.86763e-05	5.21512e-05	3.46586e-05	2.47831e-05	0.000149783	3.6697e-05	6.79037e-05	3.49396e-05	0.000230522	0.000215	0.000266127	0.000161248	0.000165268	0.000223149	0.000113945	9.82735e-05	7.36841e-05	0.000121118	0.000136564	0.000413421	0.000474247	0.00073472	0.000544215	0.000312533	0.000185681	0.00019861	0.000169408	0.000174692	0.000334679	0.000198621	0.000208806	0.000178408
	Phyllobacteriaceae	0.000125412	8.70647e-05	5.10079e-05	4.36373e-05	8.35693e-05	0.000122919	4.70406e-05	5.26924e-05	4.34833e-05	2.78996e-05	0.000382669	3.39749e-05	2.9823e-05	0.000181644	0.000102868	0.000275444	0.000358577	6.5189e-05	0.000205971	0.000158795	0.000291642	0.000441258	0.000193822	0.000119471	0.000129057	0.000135041	0.000102419	0.000129792	8.70912e-05	0.00014906	6.39487e-05	6.4492e-05	4.78947e-05	0.000128808	0.00010464	7.96572e-06	1.20062e-05	0	2.87945e-06	1.77912e-06	1.17178e-05	1.37651e-05	1.17903e-05	2.85444e-05	1.93666e-05	4.11886e-05	1.71328e-05	1.57089e-05
	Piscirickettsiaceae	0.000145593	0.00014482	0.000205218	0.000138993	0.000191218	0.000193158	0.000123136	4.1844e-05	0.000169473	0.00010562	0.000112476	0.000188407	0.000628994	0.000176563	0.00011497	9.63566e-05	6.51958e-05	0.000312907	5.05025e-05	7.25134e-05	0.000108573	0.000173639	5.80148e-05	0.000138631	9.43448e-05	7.81816e-05	9.11284e-05	7.42105e-05	5.34891e-05	6.08588e-05	0.000218588	5.22078e-05	4.05263e-05	0.000184561	0.000195091	0.000170865	0.000582303	0.000406487	0.000544215	0.000100817	5.79127e-05	3.53959e-05	7.44649e-05	6.27978e-05	7.26246e-05	0.000249878	0.000426179	0.000283882
	Planctomycetaceae	0	0	0	0	0	0	6.91773e-07	0	0	0	0	0	0	0	0	9.73299e-07	0	0	0	0	0	0	0	0	0	0	0	6.10786e-07	0	0	0	0	0	0	0	0	0	0	0	0	1.12671e-06	0	6.20541e-07	0	0	0	0	0
	Planococcaceae	9.80228e-05	0.00011896	8.42224e-05	0.000164852	7.22379e-05	8.48726e-05	8.99305e-05	7.12898e-05	0.00011707	0.000113591	0.000104936	8.8026e-05	4.60901e-05	7.24037e-05	0.000160353	0.000109983	6.19361e-05	2.60756e-05	4.15903e-05	3.94693e-05	0.000119668	0.00010293	0.000100207	0.000180333	9.61249e-05	0.000133264	0.000110483	0.000103834	0.000102178	0.000156116	7.55758e-05	7.98472e-05	0.000132631	8.65128e-05	6.91686e-05	0.000131036	0.000168087	8.91229e-05	0.000143972	0.00016961	0.000125741	9.24226e-05	0.00010363	0.000101618	0.000110753	0.000104345	0.000144558	0.000184018
	Plesiomonas	2.59472e-05	1.98266e-05	1.30485e-05	8.88908e-06	1.55807e-05	1.31699e-05	8.99305e-06	9.29866e-06	0	8.96773e-06	2.19925e-05	1.23545e-05	8.13354e-06	2.28643e-05	2.82382e-05	2.53058e-05	2.28185e-05	1.30378e-05	1.88147e-05	3.67156e-06	1.10951e-05	4.47524e-06	3.29629e-06	4.50833e-06	9.96851e-05	5.24172e-05	8.87091e-05	5.61923e-05	4.8003e-05	4.58646e-05	4.65082e-06	0	0	1.92251e-06	1.06413e-05	3.18629e-06	6.00312e-06	1.30424e-05	2.87945e-06	1.18608e-06	2.92944e-06	0	1.86162e-06	1.71267e-06	1.81562e-06	1.37295e-05	9.63722e-06	2.91736e-05
	Polyangiaceae	8.64907e-05	8.70647e-05	4.03319e-05	5.01021e-05	4.24929e-05	9.21892e-05	4.35817e-05	8.3688e-05	7.4702e-05	5.08172e-05	0.000224323	4.32408e-05	4.06677e-05	8.00251e-05	3.63063e-05	0.000145995	0.000190698	0	9.40734e-05	3.3962e-05	0.000325719	0.000249718	0.000177341	0.000205129	0.000169109	0.000271859	0.000137902	0.000272105	0.000138523	0.000270778	5.46471e-05	7.37051e-05	8.84209e-05	0.000142266	9.57719e-05	2.788e-06	6.00312e-06	2.17373e-05	0	7.70953e-06	6.76024e-06	7.86576e-06	9.92865e-06	5.70889e-06	1.14989e-05	3.56968e-05	1.28496e-05	1.68309e-05
	Porphyromonadaceae	0.0017918	0.00276193	0.00063582	0.000501829	0.00035694	0.00113993	0.00161667	0.00266717	0.00153306	0.000731369	0.0537503	0.032931	0.00387157	0.074295	0.00179414	0.114071	0.0309289	0.000547588	0.000303015	0.000137684	0.00275554	0.000801963	0.00109503	0.000512823	0.0040595	0.00353594	0.00444997	0.00294918	0.00235969	0.00306675	0.000495312	0.000224186	0.000320526	0.000828601	0.00111556	0.000917253	0.00291752	0.00253457	0.00150595	0.00128097	0.000625322	0.00126344	0.000852623	0.000502953	0.000388542	0.0119008	0.0118538	0.00242814
	Prevotellaceae	0.0743301	0.108546	0.0291267	0.0255601	0.0151048	0.0154805	0.0985507	0.0976344	0.086506	0.0979426	0.11324	0.131275	0.0630322	0.0594256	0.00794906	0.124763	0.126043	0.0010691	0.0256355	0.00834914	0.0246604	0.00432218	0.0249417	0.00543592	0.0496832	0.041438	0.0515303	0.0365101	0.0197608	0.0212388	0.0282514	0.0211564	0.0251557	0.0458941	0.0677905	0.344909	0.195336	0.182556	0.206488	0.255212	0.440964	0.341309	0.48214	0.346386	0.324226	0.284118	0.331497	0.201164
	Prochlorococcus	1.15321e-05	1.12063e-05	2.37246e-06	3.23239e-06	0	4.38996e-06	2.07532e-06	1.08484e-05	0	2.98924e-06	3.01611e-05	7.72158e-06	0	1.27024e-06	0	4.8665e-06	3.25979e-06	0	0	0	3.17002e-06	8.95048e-07	1.31852e-06	2.25417e-06	1.78009e-05	3.55371e-06	1.04838e-05	6.10786e-06	3.42879e-06	7.9381e-06	3.48811e-06	0	0	5.76752e-06	8.86776e-06	1.75246e-05	2.40125e-05	2.3911e-05	8.63834e-06	5.33737e-06	1.28445e-05	1.27819e-05	1.36519e-05	1.0276e-05	1.93666e-05	2.74591e-06	1.17788e-05	4.48825e-06
	Promicromonosporaceae	0.000598228	0.000474115	0.000709366	0.000586679	0.000658639	0.000197548	0.000219984	0.000212319	0.00038466	0.000202272	0.000343083	0.000245546	0.000352453	0.00026548	0.000257169	0.000450638	0.000889923	0.000104302	0.000449572	0.000128505	0.00054762	0.000314162	0.000372481	0.00109102	0.00110722	0.00120737	0.000722576	0.000970234	0.000606896	0.00105048	0.000596467	0.00102266	0.000839999	0.00069787	0.000661535	0.00047635	0.000174091	0.00011086	0.000109419	0.000104968	0.000472316	0.000395254	0.000385356	0.000508662	0.00078132	0.000133634	0.000162762	0.000129037
	Propionibacteriaceae	0.00600678	0.00564714	0.00750173	0.00557587	0.00619404	0.00466946	0.00262874	0.00254938	0.00602633	0.002502	0.00528197	0.00478275	0.00533831	0.00511907	0.0037577	0.00711579	0.0128208	0.00367666	0.00644848	0.00318141	0.0109738	0.0148077	0.0108547	0.0189294	0.0158117	0.0167371	0.0105015	0.0160634	0.0105655	0.020647	0.0113364	0.014526	0.0118263	0.00848018	0.00939806	0.00416488	0.00105055	0.000667335	0.000665152	0.000606088	0.00180701	0.00185042	0.00171704	0.00242228	0.0037208	0.000386258	0.000714225	0.000535224
	Pseudoalteromonadaceae	0.000118204	9.13748e-05	0.000104388	0.000103437	0.000141643	9.80425e-05	0.000136971	7.59391e-05	6.68973e-05	6.4767e-05	0.000136982	8.8026e-05	9.76025e-05	0.000116862	0.000214812	5.8398e-05	3.91175e-05	7.82269e-05	9.01124e-05	0.000167974	4.20027e-05	3.13267e-05	2.17555e-05	3.49396e-05	0.000104135	0.000105723	0.000163709	0.000140481	0.000114522	8.73191e-05	0.000112782	0.000202689	0.00025421	0.000190328	0.000221694	6.97e-05	0.000102053	4.99958e-05	6.33478e-05	5.98971e-05	4.52936e-05	2.94966e-05	4.09557e-05	3.93913e-05	3.99435e-05	0.000157432	0.00010708	0.000151478
	Pseudomonadaceae	0.00699566	0.00452133	0.00408301	0.00384008	0.00459489	0.00839215	0.00374319	0.00431458	0.00336159	0.00234855	0.0171296	0.00256974	0.00212828	0.00570719	0.00472788	0.00953541	0.0134026	0.00216428	0.010253	0.00640229	0.0231776	0.030087	0.0184533	0.0118175	0.00797392	0.00862397	0.00592899	0.00709062	0.00455343	0.0088845	0.00407877	0.00426875	0.00326789	0.00638657	0.00522843	0.000678679	0.000738384	0.000556475	0.000578769	0.000229507	0.000476372	0.000581083	0.00043624	0.000451573	0.000525318	0.00201001	0.000966935	0.00102108
	Pseudonocardiaceae	0.00193883	0.00159216	0.00212217	0.00159923	0.00166714	0.00141503	0.000929052	0.000810534	0.00136471	0.000813075	0.00269628	0.00238442	0.00110887	0.00130454	0.000923793	0.00274665	0.00486524	0.000756193	0.00449077	0.000643442	0.00422008	0.00253477	0.00237135	0.00656075	0.00470834	0.0069786	0.00480319	0.0045357	0.00313666	0.00610352	0.00200101	0.00339043	0.00306157	0.00278379	0.0023535	0.000716915	0.000138072	0.000132597	0.000192923	0.000112085	0.000714558	0.000566334	0.000586411	0.000770129	0.00113839	9.70222e-05	0.000252709	0.000190751
	Psychromonadaceae	9.94643e-05	2.06886e-05	0.000185052	8.88908e-05	1.69971e-05	2.19498e-05	8.99305e-06	1.23982e-05	2.22991e-06	9.96415e-07	3.77014e-06	0	0	0	0	4.8665e-06	1.14093e-05	0	9.90246e-07	0	0	0	0	0	0	0	0	0	6.85758e-07	8.82012e-07	2.32541e-06	6.14209e-06	0	1.92251e-06	0	3.98286e-07	0	0	0	5.93041e-07	0	9.83219e-07	0	0	0	0	1.0708e-06	0
	Rhizobacter	0.000866349	0.000555145	0.000473306	0.000504253	0.000587818	0.00123504	0.000620521	0.000729945	0.000531834	0.000351734	0.00245185	0.000172963	0.000143693	0.000788819	0.000596028	0.00109691	0.00173584	0.000312907	0.00159232	0.00128505	0.00403622	0.0055305	0.00394171	0.00205129	0.000468164	0.000390908	0.000225805	0.000468168	0.000274989	0.000496573	0.000513915	0.000623422	0.000346315	0.000968944	0.00077859	7.16915e-06	0	6.52119e-06	0	2.96521e-06	1.39712e-05	2.06476e-05	9.92865e-06	1.14178e-05	2.23926e-05	0.000104345	5.99649e-05	1.57089e-05
	Rhizobiaceae	0.0013161	0.000949953	0.000952544	0.000795976	0.000995749	0.00109456	0.000518138	0.000454085	0.000832872	0.00043643	0.00220805	0.00125553	0.00198458	0.00117116	0.000987329	0.00191448	0.00237802	0.0016558	0.00134376	0.000878422	0.00224833	0.00286505	0.0016943	0.0023387	0.00161009	0.00180617	0.00146773	0.00124264	0.000901086	0.00173139	0.00114759	0.000995019	0.00103526	0.00128616	0.00111379	0.000375185	0.00127866	0.00088036	0.00100781	0.000231879	0.000244721	0.00020156	0.000279864	0.000243769	0.000280815	0.000584879	0.000878058	0.000562153
	Rhodanobacteraceae	7.06341e-05	5.08596e-05	3.79594e-05	3.23239e-05	5.66571e-05	8.04827e-05	3.25134e-05	5.26924e-05	2.00692e-05	1.99283e-05	0.000188507	8.03044e-05	1.62671e-05	0.000132105	8.37061e-05	0.000183954	0.000262413	2.60756e-05	0.000248552	0.000173481	0.000168803	0.00019691	0.000136467	0.000112708	0.000142407	0.000109277	8.22575e-05	0.000103834	6.5147e-05	0.000132302	3.72065e-05	5.52788e-05	4.78947e-05	0.000113428	9.04512e-05	1.19486e-06	0	0	0	5.93041e-07	9.01366e-07	1.96644e-06	2.48216e-06	5.70889e-07	1.21041e-06	6.40712e-06	4.28321e-06	4.48825e-06
	Rhodobacteraceae	0.00122673	0.000822373	0.000682083	0.000665873	0.000797449	0.00135211	0.000679322	0.000757841	0.000567512	0.000430451	0.00215966	0.000398433	0.000338898	0.000762144	0.000579892	0.0015855	0.00184015	0.000221643	0.00170619	0.000973882	0.00289026	0.00328482	0.00219269	0.00179657	0.00115884	0.00159206	0.00125483	0.00101757	0.000734447	0.00150471	0.000638325	0.000746264	0.00053421	0.00100547	0.000842438	0.00012546	0.000102053	6.95593e-05	7.48656e-05	4.62572e-05	9.4418e-05	0.000100288	9.43222e-05	9.41966e-05	0.000135566	0.000311203	0.000162762	0.000142502
	Rhodocyclaceae	0	0	1.18623e-06	0	0	0	0	0	0	0	5.65521e-06	0	0	7.62144e-06	0	2.9199e-06	1.6299e-06	0	6.93172e-06	4.58945e-06	4.75503e-06	0	1.31852e-06	0	0	0	8.06446e-07	1.52697e-06	0	0	0	0	0	0	0	0	0	0	0	0	0	0	0	0	0	0	0	0
	Rhodospirillaceae	0.000683277	0.000423255	0.00047212	0.000398392	0.000478753	0.000662884	0.000337585	0.000370397	0.000305498	0.000203269	0.00139307	0.000250179	0.000178938	0.000449665	0.000399369	0.000765013	0.00106269	0.000143416	0.000907065	0.000547063	0.00178393	0.00227969	0.00150838	0.000896031	0.000745858	0.000907973	0.00059677	0.000609259	0.000423113	0.000836147	0.000397645	0.000512865	0.000335263	0.00059021	0.00048418	9.95715e-05	5.40281e-05	3.47797e-05	4.03122e-05	1.83843e-05	7.70668e-05	4.22784e-05	6.0813e-05	5.99433e-05	0.000105306	7.87161e-05	5.56817e-05	2.35633e-05
	Rhodothermus	9.94643e-05	0.000115512	0.000116251	7.11126e-05	0.000107649	9.21892e-05	6.50267e-05	4.95929e-05	9.70011e-05	4.0853e-05	0.0001263	9.88362e-05	0.000208761	9.65382e-05	4.23573e-05	6.03446e-05	5.21567e-05	0.000104302	3.66391e-05	2.84546e-05	9.98555e-05	0.000103826	5.07629e-05	8.34042e-05	6.76435e-05	7.37395e-05	8.79027e-05	4.67251e-05	4.66315e-05	7.3207e-05	9.30163e-05	6.14209e-06	3.6842e-05	8.26678e-05	6.20743e-05	5.89463e-05	0.000330172	0.000165203	0.000169887	3.61755e-05	1.50979e-05	1.37651e-05	2.85449e-05	2.74027e-05	1.33145e-05	8.78691e-05	0.000164904	9.53753e-05
	Rickettsiaceae	7.06341e-05	5.86178e-05	1.89797e-05	3.47482e-05	3.54107e-05	3.36564e-05	1.72943e-05	1.08484e-05	1.56094e-05	2.3914e-05	0.000223067	2.77977e-05	2.71118e-05	4.44584e-05	4.73999e-05	9.14902e-05	4.7267e-05	2.60756e-05	5.94148e-06	4.58945e-06	4.43802e-05	2.77465e-05	7.91111e-06	1.3525e-05	0.000177119	0.000178574	0.000270966	0.00010475	7.40618e-05	0.000198453	1.51152e-05	6.14209e-06	0	2.69151e-05	2.12826e-05	2.15074e-05	7.20375e-05	4.56483e-05	6.62273e-05	3.26173e-05	1.96047e-05	1.08154e-05	1.11697e-05	2.0552e-05	1.87614e-05	9.61068e-05	6.74606e-05	2.58074e-05
	Rikenellaceae	1.44151e-06	2.58608e-06	0	8.08098e-07	0	2.92664e-06	6.91773e-07	1.54978e-06	2.22991e-06	2.98924e-06	1.31955e-05	0	0	3.81072e-06	0	5.8398e-06	1.6299e-06	0	0	0	1.26801e-05	8.95048e-06	0	0	7.12036e-06	8.88428e-07	8.06446e-07	2.13775e-06	3.42879e-06	3.52805e-06	0	0	0	0	0	0	0	2.17373e-06	0	0	0	9.83219e-07	0	0	0	9.15303e-07	1.0708e-06	0
	Roseiflexaceae	0	0	0	0	0	2.92664e-06	0	0	0	0	1.88507e-06	0	0	0	0	0	0	0	0	9.17891e-07	0	0	0	0	0	0	0	3.05393e-07	0	0	0	0	0	0	0	0	0	0	0	0	0	0	0	0	0	0	0	0
	Rubrobacteraceae	0	1.72405e-06	0	0	0	0	5.53419e-06	0	1.11496e-06	1.99283e-06	0	1.54432e-06	0	0	0	0	6.51958e-06	0	7.92197e-06	0	2.37751e-06	0	6.59259e-07	1.23979e-05	6.23032e-06	1.06611e-05	4.83868e-06	8.24561e-06	4.8003e-06	1.23482e-05	1.1627e-06	0	7.36841e-06	9.61254e-06	3.54711e-06	3.98286e-07	0	0	0	0	4.50683e-07	0	0	5.70889e-07	0	0	0	0
	Ruminococcaceae	0.000188838	0.000143958	0.000110319	0.000129296	8.64021e-05	0.000209255	0.000100999	0.000164276	0.000102576	7.97132e-05	0.00040152	0.000332028	0.00011387	0.000184185	0.000143208	0.000410732	0.000575353	6.5189e-05	0.000500074	0.000142273	0.000324927	0.000200491	0.000161518	0.000401242	0.00038895	0.000495743	0.000480642	0.000272411	0.000193384	0.000443652	0.000133711	0.000110558	0.000125263	0.000151878	0.000106413	0.000156925	0.000126066	0.000184767	0.000143972	8.42118e-05	0.000152556	0.000177963	0.000129072	0.000163845	0.00023482	4.75958e-05	6.10357e-05	2.01971e-05
	Salinibacter	3.17133e-05	2.75849e-05	3.55869e-06	9.69717e-06	1.41643e-05	2.63398e-05	1.93697e-05	4.1844e-05	2.22991e-05	1.39498e-05	6.22073e-05	1.54432e-06	5.42236e-06	1.90536e-05	1.31106e-05	3.50388e-05	4.56371e-05	0	1.28732e-05	6.42524e-06	6.57778e-05	8.41345e-05	7.6474e-05	7.21333e-05	4.80625e-05	2.30991e-05	2.33869e-05	2.96231e-05	3.22306e-05	4.41006e-05	2.55795e-05	3.99236e-05	6.26315e-05	1.73026e-05	1.95091e-05	1.51349e-05	0.000102053	3.69534e-05	4.31917e-05	2.9059e-05	2.50129e-05	5.01442e-05	3.28887e-05	2.16938e-05	4.66008e-05	6.13253e-05	3.64073e-05	2.13192e-05
	Selenomonadaceae	0.010758	0.00892456	0.00390863	0.00375038	0.00243342	0.000152185	0.000915216	0.000534673	0.00102799	0.000695498	0.0228521	0.0150077	0.00666408	0.00423117	0.00260598	0.0116436	0.00917469	1.30378e-05	0.00805961	0.000572764	0.0045466	0.000436783	0.000260407	0.00293831	0.00992045	0.00745035	0.0122281	0.00563725	0.00253387	0.00505745	0.0026591	0.00186412	0.00199315	0.00245312	0.00230739	0.00293457	0.00130868	0.00204331	0.00325953	0.00261472	0.000596028	0.000531922	0.000829042	0.000345388	0.00304237	0.000516231	0.000407976	0.000170553
	Shewanellaceae	0.000126853	0.00011465	8.42224e-05	7.19207e-05	0.00011898	0.000146332	0.000136971	0.000100736	5.0173e-05	8.1706e-05	0.000206729	9.72919e-05	8.9469e-05	7.87549e-05	0.000116987	0.000142102	0.000107573	0.000143416	0.000112888	8.62818e-05	0.000151368	0.000161109	0.000100207	9.01667e-05	0.000215391	0.000217665	0.000258063	0.000170409	0.000152238	0.000205509	0.000203473	0.000218044	0.000202631	0.000171103	0.000193317	4.65995e-05	9.00468e-05	8.26017e-05	6.62273e-05	3.14312e-05	3.06464e-05	5.60435e-05	4.21968e-05	4.1104e-05	4.53904e-05	0.000144618	9.7443e-05	0.000153723
	Sphingobacteriaceae	0.000102347	0.000101719	4.98217e-05	4.44454e-05	3.82436e-05	5.41429e-05	2.76709e-05	3.71947e-05	4.79431e-05	5.67956e-05	0.000193534	7.87601e-05	7.86242e-05	9.14573e-05	7.66466e-05	0.000101223	6.3566e-05	6.5189e-05	1.1883e-05	6.42524e-06	0.000323342	0.000110986	0.000100207	0.000280644	0.0001967	0.000114607	0.000168547	9.0091e-05	7.88621e-05	0.000178166	3.72065e-05	1.22842e-05	2.94736e-05	5.95977e-05	4.07917e-05	2.86766e-05	7.80406e-05	6.52119e-05	8.06245e-05	3.79546e-05	3.26745e-05	3.44127e-05	4.28173e-05	3.25407e-05	4.7206e-05	5.94947e-05	5.46109e-05	3.02957e-05
	Sphingomonadaceae	0.00034308	0.000224989	0.000193356	0.000159195	0.000215297	0.000443386	0.000212374	0.000232467	0.000181738	0.000106616	0.000938765	0.000324306	0.000200627	0.000327722	0.000272297	0.000685203	0.00103009	0.000104302	0.000707036	0.000251502	0.00138133	0.00155559	0.000866925	0.00108087	0.00058387	0.000611238	0.000457255	0.000509396	0.000336707	0.000590066	0.000388343	0.000405378	0.000316842	0.000476782	0.00037954	9.83766e-05	4.20219e-05	2.17373e-05	3.16739e-05	2.96521e-05	0.000101854	0.000121919	7.5706e-05	9.70511e-05	6.41518e-05	0.000118074	6.5319e-05	5.61031e-05
	Spirochaetaceae	0.000106672	0.000113788	6.52427e-05	9.29312e-05	0.000121813	6.43861e-05	0.0001598	6.66404e-05	0.000100346	5.97849e-05	0.000997831	0.000189951	0.000154537	0.00010797	3.02552e-05	0.000209259	0.00015484	1.30378e-05	0.000195078	2.38652e-05	0.000326512	0.000111881	8.70222e-05	0.000253594	0.000313296	0.000476197	0.000452416	0.000239428	0.000214642	0.000361625	7.44131e-05	7.37051e-05	6.63157e-05	7.88228e-05	6.7395e-05	5.13789e-05	6.00312e-05	0.000395619	6.33478e-05	2.60938e-05	3.35759e-05	4.12952e-05	3.35092e-05	4.16749e-05	4.1154e-05	7.2309e-05	5.13985e-05	2.69295e-05
	Spiroplasmataceae	2.88302e-05	3.70671e-05	2.96558e-05	2.82834e-05	2.26629e-05	2.92664e-05	3.32051e-05	2.47964e-05	2.4529e-05	3.88602e-05	5.15253e-05	4.78738e-05	3.52453e-05	2.6675e-05	1.91616e-05	2.62791e-05	1.46691e-05	6.5189e-05	6.93172e-06	1.37684e-05	2.45676e-05	3.58019e-05	1.78e-05	1.69062e-05	4.45023e-05	7.46279e-05	9.59671e-05	3.81741e-05	3.84024e-05	7.8499e-05	3.37184e-05	2.76394e-05	2.57894e-05	4.03727e-05	2.83768e-05	4.10235e-05	9.60499e-05	0.000104339	0.000120937	4.2699e-05	5.31806e-05	3.63791e-05	4.34378e-05	3.5966e-05	7.32298e-05	7.04784e-05	8.03102e-05	6.95679e-05
	Spongiibacteraceae	1.44151e-06	0	0	0	0	1.46332e-06	6.91773e-07	0	0	0	0	0	0	0	0	9.73299e-07	0	0	0	0	0	8.95048e-07	6.59259e-07	1.12708e-06	0	8.88428e-07	0	0	6.85758e-07	8.82012e-07	1.1627e-06	0	0	0	0	0	0	0	0	0	0	0	0	0	0	0	0	0
	Sporomusaceae	5.76605e-06	8.62027e-06	8.30362e-06	0	7.08214e-06	2.92664e-06	4.84241e-06	3.09955e-06	5.57478e-06	2.98924e-06	1.38239e-05	6.17726e-06	1.35559e-05	3.81072e-06	0	1.16796e-05	4.88969e-06	0	5.94148e-06	0	0	8.95048e-07	6.59259e-07	0	5.34027e-06	8.88428e-07	2.01612e-05	1.31319e-05	2.74303e-06	8.82012e-07	0	0	0	1.92251e-06	3.54711e-06	7.96572e-07	0	0	2.87945e-06	0	1.12671e-06	9.83219e-07	2.48216e-06	0	6.05205e-07	0	0	0
	Stanieria	5.76605e-06	2.58608e-06	2.37246e-06	2.42429e-06	0	1.46332e-06	6.91773e-07	0	1.11496e-06	3.98566e-06	0	0	0	0	0	1.9466e-06	3.25979e-06	0	0	0	4.75503e-06	2.68514e-06	2.63704e-06	1.12708e-05	2.67014e-06	4.44214e-06	8.06446e-07	9.16179e-07	2.05727e-06	8.82012e-06	0	0	0	3.84502e-06	1.77355e-06	5.576e-06	0	4.34746e-06	0	0	4.50683e-06	0	5.58487e-06	5.70889e-07	3.02603e-06	9.15303e-07	1.0708e-06	0
	Staphylococcaceae	0.000517503	0.000977538	0.000772236	0.00104568	0.000488668	0.000525332	0.000727746	0.00101045	0.00153641	0.0015554	0.0006692	0.000409244	0.000403966	0.000550014	0.000950014	0.000485676	0.000262413	0.000599739	0.000163391	0.000210197	0.000603888	0.000990818	0.000774629	0.00119245	0.000541148	0.000652994	0.000563706	0.000683775	0.000678214	0.000566251	0.000536007	0.000546646	0.000559999	0.000471014	0.000422106	0.00149437	0.0015308	0.00143249	0.00224309	0.00220018	0.00122203	0.000868183	0.000943222	0.0011629	0.00103853	0.00104253	0.00132672	0.00208367
	Staphylococcus_virus_Remus	0	0	0	0	0	0	0	0	0	0	0	3.08863e-06	0	1.27024e-06	3.02552e-06	0	0	0	0	0	0	0	0	0	0	0	0	0	0	0	0	0	0	0	0	0	0	0	0	0	0	0	0	0	0	2.74591e-06	1.0708e-06	6.73237e-06
	Sterolibacteriaceae	2.45057e-05	1.20684e-05	1.30485e-05	1.13134e-05	7.08214e-06	2.63398e-05	6.91773e-06	1.70476e-05	7.80469e-06	4.98207e-06	1.31955e-05	4.63295e-06	0	3.81072e-06	3.02552e-06	1.45995e-05	3.0968e-05	0	2.37659e-05	2.66188e-05	3.96252e-06	2.68514e-06	3.29629e-06	0	0	1.77686e-06	1.61289e-06	3.97011e-06	6.85758e-07	5.29207e-06	3.48811e-06	3.07105e-06	3.6842e-06	1.53801e-05	8.86776e-06	3.98286e-07	0	0	0	0	2.25341e-07	0	0	0	0	9.15303e-07	0	0
	Streptococcaceae	0.194892	0.185959	0.303771	0.419446	0.356747	0.0927599	0.17176	0.174197	0.335597	0.400377	0.0736522	0.202812	0.18904	0.17646	0.24993	0.0849184	0.0748416	0.56558	0.129947	0.159888	0.0947938	0.090236	0.124159	0.198193	0.140867	0.117737	0.0929897	0.171734	0.160841	0.12502	0.150098	0.185857	0.198461	0.173731	0.141441	0.184629	0.125939	0.0915357	0.260794	0.375535	0.153131	0.077462	0.138039	0.27874	0.381518	0.100012	0.171568	0.248158
	Streptomycetaceae	0.0107724	0.00838666	0.0122633	0.0100511	0.0110963	0.0074205	0.00466601	0.00385895	0.00724052	0.00406637	0.01228	0.0101292	0.00894418	0.00786405	0.00631729	0.0174474	0.0294457	0.00550196	0.0170184	0.00484279	0.0174826	0.014438	0.0135873	0.0330596	0.0231528	0.0291253	0.0204692	0.0206	0.0140916	0.0286133	0.01217	0.0203672	0.0177579	0.0134556	0.0135695	0.00390838	0.00114059	0.000893403	0.000892628	0.000637519	0.0036138	0.00288673	0.00289855	0.00389517	0.00538875	0.001286	0.00160727	0.00134423
	Streptosporangiaceae	5.76605e-06	2.58608e-06	7.11739e-06	5.65668e-06	2.83286e-06	1.46332e-06	1.38355e-06	6.19911e-06	4.45982e-06	3.98566e-06	1.44522e-05	6.17726e-06	0	5.08096e-06	3.02552e-06	5.8398e-06	2.44484e-05	0	9.90246e-07	1.83578e-06	8.71755e-06	4.47524e-06	3.95555e-06	1.91604e-05	1.33507e-05	1.68801e-05	8.87091e-06	1.77128e-05	1.50867e-05	3.35164e-05	5.81352e-06	1.22842e-05	0	3.84502e-06	5.32066e-06	1.35417e-05	6.00312e-06	0	2.87945e-06	4.15129e-06	2.11821e-05	1.57315e-05	1.24108e-05	3.76787e-05	3.02603e-05	1.83061e-06	1.28496e-05	4.48825e-06
	Sulfolobaceae	0	0	1.18623e-06	1.6162e-06	0	0	0	0	0	0	3.77014e-06	0	0	0	1.00851e-06	0	0	0	0	0	3.96252e-06	3.58019e-06	6.59259e-07	1.12708e-06	8.90046e-07	0	0	0	6.85758e-07	0	0	0	0	0	0	6.37257e-06	6.00312e-06	1.08686e-05	8.63834e-06	0	0	0	6.20541e-07	0	6.05205e-07	0	3.21241e-06	0
	Synechococcus	6.34265e-05	6.29279e-05	5.10079e-05	4.76778e-05	4.81586e-05	9.07259e-05	4.01229e-05	5.11427e-05	4.68281e-05	3.18853e-05	0.000192277	9.42033e-05	2.9823e-05	5.20798e-05	4.13488e-05	0.000137235	0.000120612	1.30378e-05	3.36684e-05	1.28505e-05	0.000177521	0.00019154	0.0001246	0.000200621	0.000113926	0.000167913	0.000136289	0.000124906	9.66918e-05	0.000229323	5.1159e-05	6.14209e-05	6.63157e-05	4.22952e-05	4.07917e-05	1.79229e-05	6.00312e-06	1.30424e-05	0	1.77912e-06	2.20835e-05	9.83219e-06	1.86162e-05	2.79735e-05	1.39197e-05	6.59018e-05	4.17613e-05	2.01971e-05
	Synechocystis	6.1985e-05	2.93089e-05	4.74492e-05	3.95968e-05	1.55807e-05	5.26796e-05	2.21367e-05	1.85973e-05	1.22645e-05	1.1957e-05	0.00013384	0.000194584	3.52453e-05	5.08096e-05	3.42893e-05	0.000147942	0.000251004	0	0.000347576	1.56041e-05	0.000259149	5.99682e-05	7.31777e-05	0.000293042	0.000158428	0.000469978	0.000374998	0.000125517	0.000145381	0.000306058	2.55795e-05	1.84263e-05	1.8421e-05	1.1535e-05	8.86776e-06	1.394e-05	1.80094e-05	2.17373e-06	0	5.33737e-06	4.28149e-06	8.84897e-06	5.58487e-06	3.42533e-06	7.86767e-06	4.57652e-06	4.28321e-06	4.48825e-06
	Synergistaceae	1.44151e-06	8.62027e-07	0	0	0	0	2.76709e-06	1.54978e-06	1.11496e-06	1.99283e-06	1.25671e-05	3.08863e-06	0	5.08096e-06	0	0	0	0	0	0	0	0	0	0	5.34027e-06	8.88428e-07	8.06446e-07	2.44314e-06	2.05727e-06	8.82012e-07	0	0	0	0	0	0	0	0	0	0	2.25341e-07	0	0	0	0	0	2.14161e-06	1.12206e-06
	Syntrophomonadaceae	0	0	0	0	0	0	0	0	0	0	0	0	0	0	0	0	0	0	0	0	0	0	0	0	0	0	0	0	0	0	0	0	0	0	0	3.98286e-07	0	2.17373e-06	0	0	0	0	0	0	0	0	0	0
	Tannerellaceae	0.000605435	0.00084651	0.000263343	0.000189095	0.000111898	0.000417047	0.00641827	0.0020612	0.000489465	0.000646673	0.0119413	0.00304693	0.000539525	0.00219751	0.000363063	0.0170678	0.00330217	1.30378e-05	4.85221e-05	4.58945e-06	0.0010049	0.000403666	0.000445659	0.000249085	0.00312584	0.00138328	0.00157822	0.0012286	0.00124396	0.00109193	0.000309279	0.000165836	0.000187894	0.000515232	0.000455803	0.000368813	0.00123664	0.000993394	0.000561492	0.000488073	0.000413501	0.000677438	0.000617438	0.000452715	0.000274763	0.00261594	0.00211055	0.000734951
	Thermaceae	7.64001e-05	6.29279e-05	7.35463e-05	8.08098e-05	8.07364e-05	5.70695e-05	2.83627e-05	3.71947e-05	2.89888e-05	1.89319e-05	0.000136353	4.32408e-05	2.9823e-05	2.15941e-05	3.42893e-05	8.95436e-05	0.000127132	5.21512e-05	5.44635e-05	2.29473e-05	6.26078e-05	7.6079e-05	4.61481e-05	5.63542e-05	0.000185129	0.000163471	0.00015887	8.154e-05	5.96609e-05	0.000111133	2.55795e-05	0.000122842	6.26315e-05	4.03727e-05	3.72446e-05	7.56743e-06	0	4.34746e-06	2.87945e-06	1.77912e-06	7.43627e-06	7.86576e-06	9.30811e-06	7.99244e-06	1.14989e-05	5.49182e-06	6.42482e-06	1.12206e-06
	Thermoanaerobacteraceae	0.000234966	0.000206886	0.000282323	0.000151922	0.000250708	0.000234131	0.000141814	5.26924e-05	0.00024306	0.000109606	0.000248829	0.000265622	0.000553081	0.000254048	0.000108919	0.000192713	0.000231445	0.000573664	0.000129722	8.62818e-05	8.87605e-05	0.000124412	5.34e-05	0.00020851	0.000103245	0.000127045	0.000145967	9.7115e-05	8.02337e-05	0.000117308	0.000345323	7.37051e-05	8.10525e-05	0.000249926	0.000223468	0.000226226	0.000774403	0.00053039	0.000627719	0.000144702	8.96859e-05	8.45569e-05	9.37016e-05	9.99055e-05	0.000119831	0.000271845	0.000430463	0.000301835
	Thermoanaerobacterales_Family_III_Incertae_Sedis	0.000116762	9.8271e-05	9.7271e-05	7.67693e-05	0.000100566	0.000100969	4.42735e-05	3.25453e-05	7.5817e-05	4.58351e-05	9.61386e-05	0.000100381	0.000208761	7.62144e-05	4.33658e-05	5.54781e-05	1.79289e-05	0.000169492	2.57464e-05	2.01936e-05	6.65704e-05	7.4289e-05	5.47185e-05	0.000153283	5.60729e-05	5.77478e-05	6.37093e-05	5.80247e-05	5.62321e-05	0.00013583	0.000104643	9.21314e-06	2.94736e-05	4.42177e-05	5.49801e-05	7.96572e-05	0.000252131	0.000206504	0.000221717	5.33737e-05	5.09272e-05	3.73623e-05	4.592e-05	4.6242e-05	7.68611e-05	9.42762e-05	0.000176682	0.000109962
	Thermococcaceae	4.46869e-05	3.96532e-05	3.44007e-05	3.55563e-05	1.983e-05	6.29228e-05	2.49038e-05	2.7896e-05	1.78393e-05	1.1957e-05	0.00017594	0.000205394	4.88013e-05	7.11334e-05	5.04254e-05	0.000135289	0.000192328	0	0.000335693	1.10147e-05	0.000299567	6.17583e-05	9.49333e-05	0.00033249	0.000121046	0.000355371	0.00027903	0.000108109	9.46346e-05	0.000269014	2.67422e-05	1.53552e-05	2.57894e-05	2.11476e-05	3.54711e-06	3.18629e-06	0	6.52119e-06	2.87945e-06	1.18608e-06	1.80273e-06	9.83219e-07	2.48216e-06	1.14178e-06	0	2.74591e-06	7.49562e-06	1.12206e-06
	Thermodesulfobacteriaceae	0	0	0	1.6162e-06	0	0	0	0	3.34487e-06	0	6.28357e-07	0	0	0	0	0	0	0	0	0	0	8.95048e-07	0	1.12708e-06	1.78009e-06	0	0	3.05393e-07	0	1.76402e-06	0	0	0	0	0	0	0	0	0	0	0	9.83219e-07	0	0	0	1.83061e-06	1.0708e-06	0
	Thermofilaceae	1.44151e-06	0	1.18623e-06	0	0	0	0	0	0	0	0	0	0	0	0	0	0	0	0	0	0	0	0	1.12708e-06	0	0	0	0	0	0	1.1627e-06	0	0	0	0	3.98286e-07	0	0	0	5.93041e-07	2.25341e-07	0	0	0	6.05205e-07	0	0	0
	Thermotogaceae	5.76605e-06	1.72405e-05	2.37246e-06	9.69717e-06	5.66571e-06	4.38996e-06	7.60951e-06	3.09955e-05	5.0173e-05	5.87885e-05	1.50806e-05	9.26589e-06	0	8.89168e-06	3.02552e-06	1.16796e-05	1.6299e-05	0	0	9.17891e-07	1.58501e-06	1.7901e-06	3.95555e-06	1.12708e-06	1.15706e-05	5.33057e-06	5.64512e-06	3.97011e-06	6.17182e-06	1.23482e-05	6.97623e-06	0	0	0	1.77355e-06	1.6728e-05	1.80094e-05	1.30424e-05	1.15178e-05	5.33737e-06	1.80273e-05	1.67147e-05	1.36519e-05	1.42722e-05	8.47287e-06	1.83061e-06	2.14161e-06	3.36619e-06
	Thiomonas	0.00012397	9.91331e-05	7.23601e-05	0.000104245	0.000110481	0.000219498	0.000127286	0.00013638	9.81161e-05	5.67956e-05	0.000248201	1.69875e-05	1.35559e-05	9.90787e-05	6.25275e-05	0.000183954	0.000285232	3.91134e-05	0.000223796	0.000202854	0.000415272	0.000562985	0.000378415	0.000165681	2.13611e-05	2.4876e-05	1.93547e-05	3.14555e-05	1.64582e-05	3.26344e-05	7.20877e-05	6.14209e-05	2.94736e-05	0.000144188	0.000143658	1.19486e-06	0	0	0	5.93041e-07	4.50683e-07	0	1.24108e-06	5.70889e-07	6.05205e-07	6.40712e-06	1.0708e-05	1.12206e-06
	Thiotrichaceae	3.02718e-05	1.72405e-05	2.37246e-06	2.34348e-05	1.41643e-05	5.85328e-06	3.45887e-06	6.19911e-06	3.34487e-06	5.97849e-06	2.6391e-05	4.01522e-05	2.71118e-06	1.01619e-05	8.06806e-06	1.9466e-06	1.6299e-06	0	9.90246e-07	4.58945e-06	2.85302e-05	5.01227e-05	7.25185e-06	1.3525e-05	1.24606e-05	2.13223e-05	1.69354e-05	1.16049e-05	1.30294e-05	1.85222e-05	8.13893e-06	3.07105e-06	1.10526e-05	1.1535e-05	1.41884e-05	2.62869e-05	6.00312e-06	2.60847e-05	1.15178e-05	1.95704e-05	1.10417e-05	1.37651e-05	1.79957e-05	1.71267e-05	4.17592e-05	1.37295e-05	1.0708e-06	4.48825e-06
	Tropheryma	4.32454e-06	2.58608e-06	2.37246e-06	2.42429e-06	2.83286e-06	7.31661e-06	1.38355e-06	0	0	1.99283e-06	6.28357e-07	0	0	0	0	2.9199e-06	0	1.30378e-05	2.97074e-06	9.17891e-07	3.17002e-06	8.95048e-07	1.31852e-06	1.12708e-06	8.90046e-07	3.55371e-06	3.22579e-06	1.52697e-06	6.85758e-07	1.76402e-06	5.81352e-06	0	3.6842e-06	1.92251e-06	7.09421e-06	5.97429e-06	1.20062e-05	0	0	5.93041e-07	1.14924e-05	2.35973e-05	1.86162e-05	2.0552e-05	3.99435e-05	1.83061e-06	0	2.24412e-06
	Tsukamurellaceae	5.76605e-06	5.17216e-06	1.06761e-05	1.21215e-05	2.40793e-05	2.34131e-05	5.53419e-06	4.64933e-06	5.57478e-06	2.98924e-06	6.28357e-06	1.54432e-06	2.71118e-06	1.27024e-06	1.00851e-05	9.73299e-06	1.46691e-05	0	1.38634e-05	7.34313e-06	1.66426e-05	1.7901e-05	1.71407e-05	1.12708e-05	1.15706e-05	7.10742e-06	3.22579e-06	3.35932e-06	3.42879e-06	7.9381e-06	1.1627e-06	1.53552e-05	1.10526e-05	7.69003e-06	1.41884e-05	1.59314e-06	0	2.17373e-06	2.87945e-06	1.77912e-06	9.01366e-07	9.83219e-07	0	3.99622e-06	2.42082e-06	1.83061e-06	4.28321e-06	3.36619e-06
	Unknown_t_class_Actinobacteria	0.0320722	0.0248703	0.0398253	0.0323878	0.0361175	0.0287265	0.0147887	0.0125439	0.0223359	0.0130909	0.0314926	0.0340491	0.0328405	0.0254518	0.0214963	0.0492071	0.0817703	0.0177184	0.0516047	0.0173573	0.0490655	0.0378131	0.0380537	0.094143	0.0628443	0.0765185	0.0562311	0.0531112	0.0367923	0.0761529	0.0486394	0.0816775	0.0659952	0.0457384	0.0527951	0.0131371	0.00497058	0.00320408	0.00379511	0.00243384	0.0117712	0.00926094	0.0093472	0.0121108	0.0189	0.00287771	0.00463657	0.00376115
	Unknown_t_class_Alloherpesviridae	0	0	0	0	0	0	0	1.54978e-06	1.11496e-06	0	0	0	2.71118e-06	0	0	0	1.6299e-06	0	0	0	0	0	6.59259e-07	0	0	0	0	0	6.85758e-07	0	1.1627e-06	0	0	0	1.77355e-06	3.98286e-07	0	0	2.87945e-06	0	0	0	0	5.70889e-07	0	0	1.0708e-06	0
	Unknown_t_class_Alphabaculovirus	8.64907e-06	1.55165e-05	1.66072e-05	8.88908e-06	1.41643e-05	5.85328e-06	1.38355e-05	1.54978e-06	2.11841e-05	1.09606e-05	5.02686e-06	2.47091e-05	6.23572e-05	2.92155e-05	1.81531e-05	2.33592e-05	1.46691e-05	7.82269e-05	1.88147e-05	1.83578e-05	7.92504e-06	2.41663e-05	5.93333e-06	2.705e-05	3.56018e-06	2.66528e-06	3.22579e-06	2.44314e-06	4.11455e-06	4.41006e-06	1.86033e-05	0	3.6842e-06	2.88376e-05	1.5962e-05	1.03554e-05	0.000126066	7.1733e-05	6.91067e-05	1.12678e-05	2.7041e-06	0	6.20541e-06	3.99622e-06	6.05205e-07	2.19673e-05	3.64073e-05	2.24412e-05
	Unknown_t_class_Alphapartitivirus	0	8.62027e-07	0	0	0	0	0	0	2.22991e-06	0	0	0	0	0	0	0	0	0	0	0	0	0	0	0	0	0	0	0	6.85758e-07	0	0	0	0	0	0	0	0	0	0	0	0	0	0	0	0	9.15303e-07	1.0708e-06	0
	Unknown_t_class_Alphaproteobacteria	0.00101915	0.000763756	0.000614468	0.00067961	0.00071388	0.000974572	0.000554111	0.000632309	0.000561937	0.000410523	0.00238901	0.000535878	0.000374143	0.000931086	0.000604096	0.00162346	0.00214983	0.000443286	0.00152201	0.000827938	0.00259624	0.00293844	0.00189273	0.00202762	0.00150685	0.00192789	0.00137015	0.0013364	0.000948403	0.00180195	0.000625535	0.000801543	0.000637367	0.000903579	0.000773269	0.000226625	0.000360187	0.000254326	0.000198682	0.000141737	0.00021137	0.00022909	0.000217189	0.000225501	0.000274158	0.000377105	0.000256993	0.000184018
	Unknown_t_class_Alphavirus	6.05435e-05	6.98242e-05	7.59188e-05	4.20211e-05	8.21529e-05	5.99962e-05	2.90545e-05	6.19911e-06	5.57478e-05	2.98924e-05	1.25671e-05	5.71397e-05	0.000216894	4.44584e-05	1.91616e-05	2.82257e-05	1.30392e-05	0.000182529	1.38634e-05	1.56041e-05	9.51005e-06	3.13267e-05	5.27407e-06	3.94479e-05	6.23032e-06	6.21899e-06	4.03223e-06	7.02404e-06	5.48606e-06	1.05841e-05	7.32504e-05	1.22842e-05	7.36841e-06	4.42177e-05	4.78859e-05	6.1336e-05	0.000252131	0.000147814	0.00020732	2.9059e-05	1.12671e-05	3.93288e-06	1.92368e-05	1.88393e-05	1.21041e-05	5.21723e-05	0.00011993	8.75209e-05
	Unknown_t_class_Aquificae	0	0	0	0	0	0	0	0	0	0	0	0	0	0	0	0	0	0	0	0	0	0	0	0	0	8.88428e-07	8.06446e-07	0	0	0	0	0	0	0	0	0	0	0	0	0	0	0	0	0	0	9.15303e-07	0	1.12206e-06
	Unknown_t_class_Ascovirus	0	0	0	0	0	0	0	0	0	0	0	1.54432e-06	0	1.27024e-06	0	0	0	0	0	0	0	0	0	0	0	0	0	0	6.85758e-07	8.82012e-07	0	0	0	0	0	3.98286e-07	0	0	0	0	0	0	0	0	0	9.15303e-07	0	0
	Unknown_t_class_Avipoxvirus	1.87397e-05	1.55165e-05	2.25384e-05	1.37377e-05	2.26629e-05	2.04865e-05	1.24519e-05	3.09955e-06	2.78739e-05	6.9749e-06	5.02686e-06	1.69875e-05	7.04907e-05	2.03238e-05	1.10936e-05	1.45995e-05	8.14948e-06	3.91134e-05	1.38634e-05	1.10147e-05	1.10951e-05	1.25307e-05	1.05481e-05	2.14146e-05	2.67014e-06	3.55371e-06	4.03223e-06	2.74854e-06	3.42879e-06	4.41006e-06	3.02303e-05	0	3.6842e-06	7.69003e-06	1.06413e-05	1.27451e-05	5.40281e-05	4.34746e-05	7.19862e-05	1.00817e-05	2.02807e-06	0	5.58487e-06	3.42533e-06	0	1.18989e-05	3.21241e-05	2.35633e-05
	Unknown_t_class_Bacilli	0.000925451	0.00117667	0.00244838	0.00239439	0.00198158	0.00181013	0.00125073	0.00133126	0.00129112	0.00146373	0.000923056	0.00124317	0.00109261	0.000898059	0.00150873	0.00172566	0.00169509	0.00363755	0.00166361	0.00195511	0.000702951	0.00085477	0.000917688	0.00108764	0.00078502	0.000719626	0.000892736	0.000870065	0.000725532	0.000703845	0.00268352	0.00301577	0.00359947	0.0031433	0.00281285	0.00101284	0.00120062	0.000912966	0.00109707	0.00112322	0.000405164	0.000346093	0.000417003	0.000510945	0.000415776	0.000908896	0.000954085	0.00151927
	Unknown_t_class_Bacteroidia	7.92832e-05	0.000126718	3.67732e-05	2.10105e-05	8.49857e-06	6.73128e-05	6.64102e-05	0.00013948	3.67935e-05	2.69032e-05	0.000142637	1.08102e-05	8.13354e-06	9.5268e-05	1.10936e-05	0.000169354	5.37866e-05	0	0	0	0.000168011	5.7283e-05	6.13111e-05	4.28292e-05	0.000178899	0.000149256	0.00015887	0.000145062	0.000142638	0.000182576	2.09287e-05	2.14973e-05	1.47368e-05	4.22952e-05	4.07917e-05	4.65995e-05	0.000222116	0.000160856	0.000100781	6.70136e-05	5.09272e-05	8.84897e-05	7.26033e-05	5.19509e-05	9.07808e-06	0.000367037	0.00022701	0.000120061
	Unknown_t_class_Betabaculovirus	0	0	0	0	0	0	0	0	0	0	0	0	0	0	0	0	0	0	0	0	0	8.95048e-07	0	0	0	0	0	0	0	0	0	0	0	0	0	0	0	0	0	0	0	0	0	0	0	0	0	0
	Unknown_t_class_Betaentomopoxvirus	0	8.62027e-07	1.18623e-06	8.08098e-07	1.41643e-06	0	0	0	1.11496e-06	1.99283e-06	0	1.54432e-06	5.42236e-06	2.54048e-06	1.00851e-06	0	1.6299e-06	1.30378e-05	0	9.17891e-07	0	1.7901e-06	6.59259e-07	2.25417e-06	8.90046e-07	8.88428e-07	0	3.05393e-07	0	0	2.32541e-06	0	0	1.92251e-06	1.77355e-06	1.19486e-06	6.00312e-06	8.69491e-06	1.43972e-05	5.33737e-06	1.35205e-06	3.93288e-06	5.58487e-06	2.28355e-06	1.27093e-05	3.66121e-06	8.56642e-06	2.24412e-06
	Unknown_t_class_Betapartitivirus	4.32454e-06	2.58608e-06	0	0	0	2.92664e-06	6.91773e-07	1.54978e-06	0	1.99283e-06	1.25671e-06	3.08863e-06	1.35559e-05	7.62144e-06	0	2.9199e-06	0	0	0	1.83578e-06	0	0	0	0	0	0	0	3.05393e-07	0	0	3.48811e-06	0	0	1.92251e-06	0	1.99143e-06	1.20062e-05	0	2.87945e-06	0	6.76024e-07	0	0	0	0	1.83061e-06	6.42482e-06	2.24412e-06
	Unknown_t_class_Betaproteobacteria	0.00315259	0.00199645	0.00158243	0.00156933	0.00188243	0.00424217	0.00197432	0.00234791	0.00145167	0.00113492	0.00720977	0.000681043	0.000542236	0.0025011	0.00201601	0.00393213	0.00525968	0.000691004	0.00534832	0.00325943	0.0103121	0.0142465	0.00831787	0.00436407	0.00209784	0.00268394	0.00204273	0.00193833	0.00139895	0.00250756	0.00180103	0.00160923	0.0010721	0.00346244	0.00258761	0.000182415	0.000108056	0.000102165	6.04684e-05	4.92224e-05	0.000135656	0.000246788	0.000135898	7.36446e-05	0.000118015	0.00122925	0.000431533	0.000591327
	Unknown_t_class_Bromovirus	1.44151e-06	8.62027e-07	3.55869e-06	2.42429e-06	2.83286e-06	4.38996e-06	1.38355e-06	0	1.11496e-06	0	6.28357e-07	4.63295e-06	5.42236e-06	0	1.00851e-06	0	3.25979e-06	1.30378e-05	9.90246e-07	2.75367e-06	0	1.7901e-06	6.59259e-07	1.12708e-06	0	0	0	0	0	0	6.97623e-06	0	0	1.92251e-06	0	3.98286e-07	6.00312e-06	8.69491e-06	2.87945e-06	5.93041e-07	2.25341e-07	0	6.20541e-07	0	1.21041e-06	1.83061e-06	6.42482e-06	2.24412e-06
	Unknown_t_class_Chlamydiia	0	0	0	0	0	0	0	0	0	0	0	0	0	0	0	0	0	0	0	0	0	0	0	0	0	0	8.06446e-07	0	0	0	0	0	0	0	0	0	0	0	0	0	0	0	0	0	0	0	0	0
	Unknown_t_class_Chlorovirus	1.29736e-05	1.63785e-05	1.77935e-05	8.08098e-06	1.41643e-05	2.92664e-06	1.17601e-05	4.64933e-06	3.45636e-05	7.97132e-06	5.02686e-06	3.55193e-05	6.77795e-05	2.03238e-05	1.10936e-05	1.36262e-05	1.30392e-05	7.82269e-05	2.07952e-05	1.10147e-05	7.13254e-06	1.70059e-05	5.27407e-06	1.91604e-05	3.56018e-06	7.99585e-06	3.22579e-06	3.66472e-06	5.48606e-06	4.41006e-06	2.09287e-05	0	0	1.73026e-05	8.86776e-06	1.07537e-05	9.00468e-05	4.34746e-05	5.75889e-05	8.89562e-06	2.92944e-06	0	8.06703e-06	5.138e-06	2.42082e-06	2.01367e-05	4.17613e-05	2.80516e-05
	Unknown_t_class_Chroococcales	0	0	1.18623e-06	0	0	0	0	1.54978e-06	0	0	0	6.17726e-06	2.71118e-06	0	0	9.73299e-07	1.6299e-06	0	0	0	7.92504e-07	8.95048e-07	1.31852e-06	0	8.90046e-07	0	0	3.05393e-07	0	0	0	0	0	0	0	0	0	0	0	0	0	0	0	0	0	0	0	0
	Unknown_t_class_Clostridia	6.1985e-05	4.22393e-05	3.79594e-05	2.90915e-05	2.9745e-05	7.31661e-05	2.69792e-05	3.25453e-05	2.67589e-05	1.49462e-05	0.000140752	5.8684e-05	3.79565e-05	5.8431e-05	3.52978e-05	5.54781e-05	6.19361e-05	6.5189e-05	4.55513e-05	3.02904e-05	0.000152161	0.000115461	9.03185e-05	0.000104819	0.000125496	0.000165248	0.000134677	7.60429e-05	7.95479e-05	8.82012e-05	3.1393e-05	2.76394e-05	1.47368e-05	6.15202e-05	4.07917e-05	3.10663e-05	2.40125e-05	5.43432e-05	4.03122e-05	1.83843e-05	1.59992e-05	9.83219e-06	1.61341e-05	1.71267e-05	2.17874e-05	4.57652e-05	3.74781e-05	2.24412e-05
	Unknown_t_class_Coriobacteriia	7.20756e-06	1.72405e-05	5.93116e-06	1.6162e-06	2.83286e-06	2.92664e-06	1.86779e-05	1.08484e-05	1.44944e-05	7.97132e-06	5.2782e-05	2.9342e-05	5.15124e-05	1.01619e-05	2.01702e-06	1.65461e-05	1.79289e-05	0	8.91221e-06	0	1.26801e-05	0	1.25259e-05	2.25417e-05	7.92141e-05	4.26445e-05	7.98382e-05	6.26056e-05	3.49736e-05	2.29323e-05	6.97623e-06	1.84263e-05	3.31578e-05	3.26826e-05	2.48297e-05	7.56743e-06	6.00312e-06	2.17373e-06	2.87945e-06	1.18608e-06	4.48429e-05	2.06476e-05	2.296e-05	2.85444e-05	5.68893e-05	9.15303e-07	9.63722e-06	6.73237e-06
	Unknown_t_class_Deinococci	7.20756e-06	4.31013e-06	4.74492e-06	2.42429e-06	2.83286e-06	1.46332e-06	1.38355e-06	3.09955e-06	1.11496e-06	1.99283e-06	1.50806e-05	6.17726e-06	0	0	4.03403e-06	4.8665e-06	1.30392e-05	0	1.48537e-05	3.67156e-06	2.37751e-06	3.58019e-06	1.31852e-06	5.63542e-06	9.7905e-06	2.22107e-05	1.4516e-05	7.32943e-06	1.02864e-05	1.58762e-05	2.32541e-06	0	0	3.84502e-06	1.77355e-06	0	0	0	0	1.77912e-06	6.76024e-07	2.94966e-06	0	5.70889e-07	2.42082e-06	9.15303e-07	0	0
	Unknown_t_class_Deltaproteobacteria	5.47775e-05	1.98266e-05	1.18623e-05	1.29296e-05	2.26629e-05	3.95097e-05	1.03766e-05	2.01471e-05	1.44944e-05	1.29534e-05	0.000182224	1.08102e-05	1.62671e-05	5.33501e-05	4.03403e-05	7.00776e-05	6.51958e-05	0	2.27757e-05	8.26102e-06	8.32129e-05	9.57701e-05	6.32888e-05	2.93042e-05	5.96331e-05	6.39668e-05	4.43546e-05	5.52762e-05	3.29164e-05	6.96789e-05	8.13893e-06	6.14209e-06	3.6842e-06	1.34576e-05	7.09421e-06	4.182e-05	6.00312e-06	8.69491e-06	0	1.77912e-06	2.7041e-06	0	1.24108e-06	5.70889e-07	1.81562e-06	1.18989e-05	1.39204e-05	4.48825e-06
	Unknown_t_class_Epsilonproteobacteria	1.29736e-05	8.62027e-06	2.37246e-06	8.08098e-07	2.83286e-06	0	2.76709e-06	1.54978e-06	0	0	5.15253e-05	3.08863e-06	0	6.3512e-06	3.02552e-06	4.57451e-05	1.95588e-05	0	1.98049e-06	1.83578e-06	1.58501e-06	2.68514e-06	1.31852e-06	0	7.12036e-06	4.44214e-06	4.03223e-06	6.10786e-06	8.22909e-06	2.02863e-05	3.48811e-06	1.84263e-05	7.36841e-06	5.76752e-06	7.09421e-06	3.18629e-06	0	4.34746e-06	0	5.93041e-07	1.12671e-06	1.96644e-06	6.20541e-07	0	0	6.40712e-06	2.14161e-06	1.7953e-05
	Unknown_t_class_Gammaproteobacteria	0.0656926	0.0637072	0.0840729	0.0586299	0.0861812	0.0641257	0.0152757	0.00738004	0.0302287	0.0135084	0.0310377	0.0677707	0.143004	0.0747473	0.0387418	0.0431026	0.0504225	0.0976141	0.0379136	0.0401632	0.0191715	0.0449359	0.0154649	0.0583029	0.00906689	0.0140958	0.0134668	0.010278	0.0103645	0.0186131	0.103034	0.00826418	0.0107063	0.0333747	0.024209	0.035608	0.0921359	0.0700332	0.0736562	0.0126401	0.00729227	0.00237644	0.00914367	0.00942423	0.00465584	0.0249164	0.0463347	0.0306817
	Unknown_t_class_Gammatorquevirus	0	0	0	0	0	0	0	0	0	0	0	0	0	0	0	0	0	0	0	0	0	0	0	0	0	0	0	0	0	0	0	0	0	0	0	0	0	0	0	0	0	0	0	0	0	0	0	0
	Unknown_t_class_Halobacteria	1.44151e-06	5.17216e-06	4.74492e-06	8.88908e-06	7.08214e-06	7.31661e-06	3.45887e-06	7.74889e-06	3.34487e-06	2.98924e-06	8.16864e-06	6.17726e-06	8.13354e-06	3.81072e-06	0	9.73299e-07	6.51958e-06	1.30378e-05	3.96098e-06	2.75367e-06	5.54753e-06	5.37029e-06	3.95555e-06	9.01667e-06	8.90046e-06	7.10742e-06	8.06446e-06	6.10786e-06	2.74303e-06	9.70213e-06	1.04643e-05	1.84263e-05	0	7.69003e-06	7.09421e-06	1.19486e-06	0	2.17373e-06	0	0	4.28149e-06	5.89932e-06	4.96433e-06	3.99622e-06	6.05205e-06	0	4.28321e-06	3.36619e-06
	Unknown_t_class_Herpesviridae	5.76605e-06	6.03419e-06	1.89797e-05	9.69717e-06	9.915e-06	1.46332e-06	8.99305e-06	1.54978e-06	1.56094e-05	1.09606e-05	1.25671e-06	1.54432e-05	5.69348e-05	1.65131e-05	1.00851e-05	9.73299e-06	2.11887e-05	1.30378e-05	1.48537e-05	1.10147e-05	7.92504e-07	1.61109e-05	4.61481e-06	1.80333e-05	3.56018e-06	2.66528e-06	8.06446e-07	9.16179e-07	3.42879e-06	3.52805e-06	1.39525e-05	9.21314e-06	3.6842e-06	7.69003e-06	5.32066e-06	6.37257e-06	3.00156e-05	2.60847e-05	4.89506e-05	6.52345e-06	1.80273e-06	0	3.72324e-06	5.138e-06	6.05205e-07	1.00683e-05	2.35577e-05	2.91736e-05
	Unknown_t_class_Ichnovirus	5.9102e-05	6.89621e-05	6.99876e-05	5.65668e-05	8.64021e-05	6.43861e-05	5.04995e-05	9.29866e-06	0.000104806	5.08172e-05	3.77014e-05	0.000151343	0.000412099	0.000135916	6.65615e-05	8.85703e-05	8.31247e-05	0.000247718	7.32782e-05	7.52671e-05	3.01152e-05	9.03998e-05	2.90074e-05	0.000109327	1.33507e-05	2.22107e-05	2.41934e-05	1.06888e-05	1.92012e-05	2.55783e-05	0.000108131	9.21314e-06	2.94736e-05	9.22804e-05	0.000108187	4.62012e-05	0.000306159	0.000206504	0.000308101	4.44781e-05	9.68968e-06	6.88254e-06	1.79957e-05	1.65558e-05	1.39197e-05	0.000112582	0.000171328	0.000145868
	Unknown_t_class_Iridovirus	1.44151e-06	0	0	0	1.41643e-06	0	0	0	0	0	0	1.54432e-06	0	0	0	0	0	0	0	0	0	0	0	0	0	0	0	0	0	0	0	0	0	0	0	0	0	0	0	0	0	0	0	0	6.05205e-07	0	0	0
	Unknown_t_class_Methanomicrobia	2.88302e-06	1.72405e-06	3.55869e-06	1.6162e-06	0	0	6.91773e-07	0	6.68973e-06	0	6.28357e-07	3.08863e-06	8.13354e-06	3.81072e-06	1.00851e-06	0	0	1.30378e-05	9.90246e-07	0	7.92504e-07	1.7901e-06	0	3.38125e-06	1.78009e-06	0	0	0	0	0	0	0	0	3.84502e-06	1.77355e-06	7.96572e-07	1.80094e-05	6.52119e-06	2.87945e-06	1.77912e-06	6.76024e-07	0	0	5.70889e-07	0	9.15303e-07	5.35401e-06	4.48825e-06
	Unknown_t_class_Mollicutes	6.05435e-05	4.65494e-05	6.40565e-05	4.44454e-05	6.23229e-05	4.38996e-05	3.59722e-05	2.01471e-05	5.79777e-05	3.58709e-05	3.39313e-05	8.18487e-05	0.000162671	4.44584e-05	4.13488e-05	2.43325e-05	1.6299e-05	0.00011734	1.48537e-05	2.20294e-05	1.58501e-05	2.23762e-05	1.31852e-05	3.38125e-05	6.23032e-06	8.88428e-06	1.61289e-05	1.25211e-05	7.54333e-06	1.41122e-05	7.32504e-05	9.21314e-06	1.47368e-05	5.95977e-05	4.96595e-05	5.37686e-05	0.000360187	0.000171725	0.000264909	5.39667e-05	2.45622e-05	1.27819e-05	3.47503e-05	2.79735e-05	1.87614e-05	5.76641e-05	8.99474e-05	9.42532e-05
	Unknown_t_class_Myoviridae	2.88302e-06	1.72405e-06	3.55869e-06	0	2.83286e-06	1.46332e-06	2.76709e-06	0	1.11496e-06	0	0	0	0	0	1.00851e-06	3.8932e-06	0	0	9.90246e-07	1.83578e-06	7.92504e-07	0	1.31852e-06	1.12708e-06	0	0	1.61289e-06	0	0	8.82012e-07	0	0	3.6842e-06	0	1.77355e-06	7.96572e-07	1.20062e-05	0	0	1.18608e-06	1.35205e-06	0	0	0	1.21041e-06	1.83061e-06	2.14161e-06	0
	Unknown_t_class_Negativicutes	4.18039e-05	5.08596e-05	3.67732e-05	3.23239e-05	2.40793e-05	1.46332e-05	2.90545e-05	2.7896e-05	2.22991e-05	2.09247e-05	7.9173e-05	8.3393e-05	3.79565e-05	3.04858e-05	2.11787e-05	4.47718e-05	3.0968e-05	0	2.27757e-05	2.75367e-06	2.93227e-05	8.95048e-07	1.12074e-05	3.83208e-05	3.8272e-05	3.82024e-05	8.38704e-05	3.29825e-05	2.19442e-05	2.91064e-05	3.83692e-05	3.37815e-05	1.47368e-05	2.49926e-05	4.07917e-05	4.42097e-05	1.20062e-05	8.69491e-06	3.74328e-05	3.85477e-05	4.95751e-05	3.63791e-05	3.97146e-05	3.36824e-05	0.000120436	2.01367e-05	3.21241e-05	2.01971e-05
	Unknown_t_class_Nostocales	5.04529e-05	7.32723e-05	5.57529e-05	6.06073e-05	1.84136e-05	1.31699e-05	1.59108e-05	1.54978e-05	2.89888e-05	1.49462e-05	2.51343e-05	1.85318e-05	7.86242e-05	2.6675e-05	9.07657e-06	1.45995e-05	8.14948e-06	1.30378e-05	7.92197e-06	9.17891e-06	3.32852e-05	2.77465e-05	5.93333e-06	1.3525e-05	6.23032e-06	8.88428e-06	1.37096e-05	1.31319e-05	6.85758e-06	5.29207e-06	5.81352e-06	6.14209e-06	7.36841e-06	2.11476e-05	8.86776e-06	5.17772e-06	2.40125e-05	2.82585e-05	1.43972e-05	2.96521e-06	1.12671e-06	2.94966e-06	3.1027e-06	3.99622e-06	1.21041e-06	1.09836e-05	2.03452e-05	8.9765e-06
	Unknown_t_class_Oligoflexia	0	0	0	0	0	0	0	0	0	0	0	0	0	0	0	0	0	0	0	0	0	0	0	0	0	0	0	0	0	0	0	0	0	0	0	0	0	0	0	0	0	0	0	0	0	0	0	0
	Unknown_t_class_Orthopoxvirus	1.44151e-06	1.72405e-06	0	0	4.24929e-06	0	0	0	0	0	0	3.08863e-06	2.71118e-06	0	1.00851e-06	0	0	0	0	0	0	0	0	0	0	8.88428e-07	1.61289e-06	6.10786e-07	6.85758e-07	0	2.32541e-06	0	0	1.92251e-06	1.77355e-06	3.98286e-07	0	6.52119e-06	0	0	0	0	0	0	0	0	1.0708e-06	0
	Unknown_t_class_Oscillatoriales	4.32454e-06	1.72405e-06	3.55869e-06	0	1.41643e-06	0	6.91773e-07	0	1.11496e-06	0	6.28357e-07	0	2.71118e-06	2.54048e-06	1.00851e-06	0	0	0	9.90246e-07	0	1.03026e-05	2.68514e-06	0	2.25417e-06	0	0	0	0	0	0	1.1627e-06	0	0	0	0	0	0	0	0	1.18608e-06	2.25341e-07	0	6.20541e-07	0	0	0	0	0
	Unknown_t_class_Pestivirus	0	0	0	0	0	0	0	0	0	0	0	1.54432e-06	5.42236e-06	2.54048e-06	1.00851e-06	1.9466e-06	1.6299e-06	0	9.90246e-07	9.17891e-07	0	0	0	1.12708e-06	0	0	8.06446e-07	0	0	8.82012e-07	0	0	0	3.84502e-06	1.77355e-06	0	0	0	0	5.93041e-07	0	0	0	0	0	9.15303e-07	1.0708e-06	4.48825e-06
	Unknown_t_class_Phycisphaerae	0	0	0	0	0	0	6.91773e-07	0	0	1.99283e-06	1.88507e-06	0	5.42236e-06	0	0	9.73299e-07	0	0	0	9.17891e-07	0	0	1.31852e-06	0	8.90046e-07	0	2.41934e-06	3.05393e-07	0	0	0	0	0	0	0	3.98286e-07	0	0	0	0	0	0	6.20541e-07	0	0	9.15303e-07	0	1.12206e-06
	Unknown_t_class_Picornaviridae	0	0	0	0	0	0	0	0	0	0	0	0	0	0	0	0	0	0	0	0	7.92504e-07	0	0	0	0	0	0	0	0	0	0	0	0	0	0	0	0	0	2.87945e-06	0	0	0	0	0	0	0	0	0
	Unknown_t_class_Polerovirus	0	0	0	0	0	0	0	0	0	0	0	0	0	0	0	0	0	0	0	0	0	0	0	0	0	0	0	0	0	0	0	0	0	0	0	0	0	0	0	0	0	0	0	0	0	0	0	0
	Unknown_t_class_Potyvirus	0	0	0	0	0	0	0	0	0	0	0	0	0	0	0	0	0	0	0	0	0	0	0	0	0	0	0	0	0	0	0	0	0	0	0	0	0	0	0	0	0	0	0	0	0	0	0	0
	Unknown_t_class_Prasinovirus	0	0	0	0	0	0	0	0	0	0	0	0	0	0	0	0	0	0	0	0	0	0	0	0	0	0	0	0	0	0	0	0	0	0	0	0	0	0	0	0	0	0	0	0	0	0	0	0
	Unknown_t_class_Siphoviridae	1.00906e-05	1.98266e-05	3.32145e-05	1.77782e-05	3.25779e-05	1.46332e-05	2.62874e-05	1.3948e-05	3.67935e-05	1.99283e-05	1.00537e-05	2.16204e-05	3.25342e-05	1.65131e-05	2.21872e-05	1.07063e-05	1.6299e-06	1.30378e-05	3.96098e-06	5.50735e-06	2.21901e-05	2.23762e-05	2.83481e-05	9.35479e-05	1.42407e-05	1.59917e-05	7.25802e-06	2.74854e-05	2.263e-05	3.43985e-05	5.81352e-05	1.22842e-05	7.36841e-06	3.26826e-05	2.83768e-05	2.07109e-05	1.20062e-05	1.73898e-05	2.5915e-05	1.71982e-05	2.47876e-06	2.94966e-06	5.58487e-06	1.19887e-05	5.44685e-06	1.73908e-05	1.82036e-05	1.45868e-05
	Unknown_t_class_Spirochaetia	2.88302e-06	2.58608e-06	0	0	0	2.92664e-06	2.07532e-06	0	4.45982e-06	0	1.88507e-06	3.08863e-06	8.13354e-06	0	0	9.73299e-07	0	0	0	9.17891e-07	7.92504e-07	1.7901e-06	6.59259e-07	0	0	0	0	0	0	0	3.48811e-06	0	0	1.92251e-06	1.77355e-06	7.96572e-07	0	2.17373e-06	0	1.18608e-06	4.50683e-07	0	0	1.14178e-06	0	9.15303e-07	1.0708e-06	1.12206e-06
	Unknown_t_class_Synechococcales	0	6.03419e-06	3.55869e-06	2.42429e-06	1.41643e-06	0	8.99305e-06	0	1.11496e-05	4.98207e-06	1.00537e-05	0	2.71118e-06	2.54048e-06	0	0	6.51958e-06	0	8.91221e-06	9.17891e-07	2.37751e-06	8.95048e-07	0	4.50833e-06	7.12036e-06	2.22107e-05	7.25802e-06	1.34373e-05	1.37152e-05	2.11683e-05	4.65082e-06	0	7.36841e-06	2.88376e-05	1.06413e-05	0	0	0	0	0	0	0	6.20541e-07	0	0	0	1.0708e-06	0
	Unknown_t_class_Thermomicrobia	0	0	0	8.08098e-07	0	0	0	0	0	0	0	0	0	0	0	0	0	0	0	0	0	8.95048e-07	0	1.12708e-06	0	0	0	0	0	0	0	0	0	1.92251e-06	1.77355e-06	0	0	0	0	0	0	0	0	0	0	0	0	0
	Unknown_t_class_Thermoprotei	0	0	0	0	0	0	0	0	0	0	6.28357e-07	0	0	0	0	0	0	0	0	0	0	0	0	0	0	0	0	0	0	0	0	0	0	0	0	0	0	0	0	0	0	0	0	0	0	0	0	1.12206e-06
	Unknown_t_class_Thermotogae	2.88302e-06	4.31013e-06	0	3.23239e-06	1.41643e-06	0	6.91773e-07	0	0	9.96415e-07	0	3.08863e-06	2.71118e-06	1.27024e-06	1.00851e-06	0	1.6299e-06	0	0	0	0	0	6.59259e-07	0	0	0	8.06446e-07	3.05393e-07	0	0	0	0	0	0	0	3.98286e-06	6.00312e-06	2.17373e-06	0	4.74433e-06	5.40819e-06	2.94966e-06	1.86162e-06	4.56711e-06	6.05205e-06	2.74591e-06	1.0708e-06	0
	Unknown_t_class_Tissierellia	2.88302e-06	6.03419e-06	5.93116e-06	1.13134e-05	7.08214e-06	5.85328e-06	8.30128e-06	6.19911e-06	5.57478e-06	6.9749e-06	0	1.54432e-06	2.71118e-06	1.27024e-06	1.10936e-05	0	0	0	0	0	3.96252e-06	0	8.57036e-06	3.38125e-06	5.34027e-06	5.33057e-06	3.22579e-06	1.06888e-05	7.54333e-06	6.17408e-06	2.32541e-06	0	0	1.92251e-06	0	8.364e-06	0	6.52119e-06	2.87945e-06	2.96521e-06	1.69006e-05	1.47483e-05	2.73038e-05	2.569e-05	1.7551e-05	9.15303e-07	6.42482e-06	1.12206e-06
	Unknown_t_domain_Archaea	0	2.58608e-06	2.37246e-06	1.6162e-06	1.41643e-06	1.46332e-06	6.91773e-07	0	3.34487e-06	1.99283e-06	0	3.08863e-06	1.08447e-05	1.27024e-06	0	0	1.6299e-06	2.60756e-05	0	0	0	8.95048e-07	0	1.12708e-06	8.90046e-07	0	0	3.05393e-07	0	0	3.48811e-06	0	0	7.69003e-06	0	1.99143e-06	1.80094e-05	6.52119e-06	5.75889e-06	1.18608e-06	0	0	0	0	1.81562e-06	2.74591e-06	5.35401e-06	2.24412e-06
	Unknown_t_domain_Bacteria	0.0202186	0.0191568	0.0291528	0.0217807	0.0273087	0.0195514	0.010571	0.00787597	0.0166742	0.0101943	0.0233309	0.0246967	0.0438994	0.020583	0.0154362	0.0227733	0.0263424	0.0515515	0.0203733	0.0136206	0.0235825	0.0262338	0.0165527	0.0299725	0.0208911	0.0264005	0.0215845	0.0177171	0.013469	0.0259532	0.0224669	0.0179103	0.01652	0.0211591	0.0195623	0.0130411	0.0390023	0.0237415	0.0302342	0.00965234	0.00734681	0.00569087	0.00701397	0.0084326	0.00951867	0.013811	0.0199844	0.0156124
	Unknown_t_domain_Viruses	0.00194604	0.00207317	0.00288847	0.00183681	0.00279603	0.00185549	0.00146448	0.00048508	0.00300034	0.00142388	0.000823776	0.00333572	0.00899027	0.00313876	0.00173463	0.00195049	0.00180104	0.00860495	0.00138139	0.00188076	0.000778239	0.00225642	0.000600585	0.00270275	0.000340887	0.000490412	0.000490319	0.000408616	0.000514318	0.000688851	0.00286955	0.000374668	0.000954209	0.00270497	0.00261599	0.0014402	0.00976708	0.00531911	0.00701145	0.00122344	0.000317957	0.000173047	0.00060875	0.000574885	0.000408514	0.00252166	0.0046173	0.00312046
	Unknown_t_order_Alphacoronavirus	1.15321e-05	9.48229e-06	8.30362e-06	9.69717e-06	9.915e-06	8.77993e-06	3.45887e-06	4.64933e-06	8.91964e-06	4.98207e-06	2.51343e-06	2.16204e-05	3.25342e-05	8.89168e-06	4.03403e-06	5.8398e-06	4.88969e-06	2.60756e-05	6.93172e-06	4.58945e-06	2.37751e-06	4.47524e-06	0	3.38125e-06	0	1.77686e-06	2.41934e-06	9.16179e-07	0	0	1.62779e-05	3.07105e-06	3.6842e-06	1.92251e-06	1.24149e-05	4.77943e-06	4.8025e-05	1.95636e-05	2.87945e-05	5.93041e-06	2.25341e-06	1.96644e-06	4.34378e-06	1.14178e-06	1.21041e-06	8.23773e-06	9.63722e-06	1.57089e-05
	Unknown_t_order_Alpharetrovirus	0	0	0	0	0	0	0	0	0	0	0	0	0	0	0	0	0	0	0	0	0	0	0	0	0	0	0	0	0	0	0	0	0	0	0	0	0	0	0	0	0	0	0	0	0	0	0	0
	Unknown_t_order_Alteromonadales	5.6219e-05	4.65494e-05	3.67732e-05	3.87887e-05	5.38243e-05	4.68263e-05	2.00614e-05	1.08484e-05	7.80469e-06	4.98207e-06	0.000109962	2.9342e-05	6.23572e-05	5.71608e-05	3.42893e-05	7.20242e-05	4.23773e-05	3.91134e-05	2.67366e-05	2.20294e-05	9.82705e-05	0.000173639	5.01037e-05	4.84646e-05	9.07846e-05	7.10742e-05	9.11284e-05	5.89409e-05	4.66315e-05	8.73191e-05	3.25557e-05	4.29946e-05	4.78947e-05	4.03727e-05	4.61124e-05	1.71263e-05	5.40281e-05	2.3911e-05	3.16739e-05	7.11649e-06	1.53232e-05	5.89932e-06	1.55135e-05	1.31304e-05	1.02885e-05	4.48499e-05	2.99825e-05	3.70281e-05
	Unknown_t_order_Aquificales	0	0	0	0	0	0	0	0	0	0	0	0	0	0	1.00851e-06	0	0	0	0	0	0	0	0	0	0	0	0	0	0	0	0	0	0	0	0	0	0	0	0	0	0	0	0	0	0	0	0	0
	Unknown_t_order_Bacillales	9.08153e-05	0.000213783	0.000145906	0.000211722	0.000140226	0.000128772	0.000156341	0.000158077	0.000230796	0.000259068	0.000206729	0.000123545	0.00018436	0.000140997	0.000210778	0.000155728	8.47546e-05	0.000195567	3.86196e-05	6.14987e-05	0.000209221	0.000133362	0.000192504	0.000215273	0.000160208	0.000293181	0.000260482	0.000201865	0.000195441	0.000251373	0.000146501	0.000159694	0.000151052	0.000142266	0.000129469	0.000278402	0.000402209	0.000315191	0.000627719	0.00046613	0.000266354	0.000225157	0.000204158	0.000270601	0.000210006	0.000227911	0.000319099	0.0004679
	Unknown_t_order_Bacteriovoracales	0	0	0	0	0	0	0	0	0	0	6.28357e-07	0	0	0	0	0	0	0	0	0	0	8.95048e-07	0	0	0	0	0	0	0	0	0	0	0	0	0	3.98286e-07	0	0	0	0	2.25341e-07	0	0	0	0	1.83061e-06	1.0708e-06	1.12206e-06
	Unknown_t_order_Bacteroidales	0.00455806	0.00830045	0.00159548	0.00121861	0.00105099	0.00171501	0.00285011	0.00284074	0.00282976	0.00139996	0.0069911	0.007771	0.00791123	0.00292409	0.00108515	0.00942835	0.00499563	0.000456323	0.0018072	0.000268942	0.00183465	0.000974707	0.00108382	0.00056805	0.00640922	0.0068018	0.00762334	0.00550074	0.00288978	0.00350688	0.00327417	0.00199925	0.00290315	0.00573676	0.00725206	0.00401233	0.00355985	0.00389315	0.0029975	0.00238284	0.00420284	0.00235776	0.00236302	0.00156252	0.00249224	0.00523737	0.00478006	0.00214875
	Unknown_t_order_Burkholderiales	0.0058338	0.00357827	0.00319808	0.00346916	0.00393767	0.00745708	0.00404826	0.00494224	0.00319769	0.00242527	0.0134877	0.00129105	0.000989581	0.00497299	0.00356709	0.00767739	0.0127034	0.00200782	0.010765	0.00867591	0.0171569	0.0218517	0.01537	0.00816121	0.00278139	0.00310772	0.00242257	0.0029501	0.00176308	0.00360478	0.00325673	0.00339965	0.00252	0.00640195	0.00495176	0.000179627	0.0001921	0.00012825	0.000100781	5.04085e-05	0.00011898	0.000184845	0.000122247	0.000122741	0.000114384	0.000650781	0.000291258	0.000196361
	Unknown_t_order_Bxz1virus	0	0	0	0	0	0	0	0	0	0	0	0	0	0	0	0	0	0	0	0	0	0	0	0	0	0	0	0	0	0	0	0	0	0	0	0	0	0	0	0	0	0	0	0	0	0	0	0
	Unknown_t_order_C2virus	0	4.31013e-06	0	0	0	0	0	0	0	0	0	0	0	0	0	0	0	0	0	0	0	0	0	0	0	0	0	0	0	0	0	0	0	0	0	0	0	0	0	0	0	0	0	0	0	0	0	0
	Unknown_t_order_Campylobacterales	3.31548e-05	2.49988e-05	1.18623e-05	1.29296e-05	9.915e-06	2.92664e-06	4.84241e-06	6.19911e-06	1.22645e-05	4.98207e-06	2.07358e-05	7.72158e-06	1.08447e-05	1.01619e-05	4.03403e-06	2.04393e-05	8.14948e-06	2.60756e-05	4.95123e-06	3.67156e-06	9.51005e-06	4.47524e-06	2.63704e-06	2.25417e-06	2.22511e-05	1.77686e-05	7.25802e-06	1.0078e-05	5.48606e-06	1.49942e-05	2.09287e-05	3.99236e-05	1.8421e-05	2.69151e-05	1.5962e-05	1.03554e-05	1.20062e-05	4.34746e-06	2.30356e-05	1.06747e-05	2.09568e-05	2.2614e-05	1.98573e-05	1.14178e-05	8.47287e-06	6.40712e-06	9.63722e-06	1.90751e-05
	Unknown_t_order_Candidatus_Baumannia_cicadellinicola	0	0	0	0	0	0	0	1.54978e-06	0	9.96415e-07	0	0	0	0	0	9.73299e-07	0	0	0	0	0	0	0	0	0	0	8.06446e-07	0	0	0	0	0	0	0	0	2.788e-06	0	0	0	3.55825e-06	1.12671e-06	0	0	5.70889e-07	2.42082e-06	9.15303e-07	0	2.24412e-06
	Unknown_t_order_Candidatus_Kinetoplastibacterium	4.61284e-05	4.56874e-05	3.44007e-05	4.28292e-05	6.51557e-05	6.29228e-05	7.26362e-05	8.98871e-05	4.68281e-05	2.59068e-05	6.53491e-05	7.72158e-06	1.08447e-05	3.6837e-05	2.62212e-05	0.00010025	0.00015484	7.82269e-05	0.000135664	7.98565e-05	0.000122838	0.000136942	9.75703e-05	3.60667e-05	8.01041e-06	6.21899e-06	1.20967e-05	1.31319e-05	8.22909e-06	1.67582e-05	4.53455e-05	2.76394e-05	2.94736e-05	0.000117273	9.39983e-05	7.96572e-07	0	0	0	0	6.76024e-07	9.83219e-07	0	0	6.05205e-07	9.15303e-07	2.14161e-06	0
	Unknown_t_order_Candidatus_Thioglobus	0	0	0	0	0	0	0	0	0	0	0	0	0	0	0	0	0	0	0	0	0	0	0	0	0	0	0	0	0	0	0	0	0	0	7.09421e-06	0	0	0	0	0	0	0	0	0	0	0	0	0
	Unknown_t_order_Cc31virus	0	0	0	0	0	0	0	0	0	0	0	0	0	0	0	0	0	0	0	0	0	0	0	0	0	0	0	0	0	0	0	0	0	0	0	0	0	0	0	0	0	9.83219e-07	0	0	0	0	0	0
	Unknown_t_order_Cellvibrionales	1.29736e-05	3.44811e-06	5.93116e-06	3.23239e-06	7.08214e-06	1.31699e-05	6.22596e-06	4.64933e-06	2.22991e-06	1.99283e-06	1.31955e-05	1.54432e-06	0	3.81072e-06	4.03403e-06	7.7864e-06	4.88969e-06	0	1.38634e-05	2.75367e-06	3.96252e-06	2.68514e-06	1.31852e-06	0	3.56018e-06	1.77686e-06	2.41934e-06	1.52697e-06	1.37152e-06	3.52805e-06	0	0	3.6842e-06	0	8.86776e-06	7.96572e-07	0	0	0	0	0	0	0	0	0	0	0	0
	Unknown_t_order_Chloroflexales	0	0	0	0	0	0	0	0	0	0	0	0	0	0	0	0	0	0	9.90246e-07	0	0	0	0	0	0	0	0	0	0	0	0	0	0	0	0	0	0	0	0	0	0	0	0	0	0	0	0	0
	Unknown_t_order_Chromatiales	6.91926e-05	4.39634e-05	2.60971e-05	3.07077e-05	4.24929e-05	6.87761e-05	3.80475e-05	3.87444e-05	2.4529e-05	1.89319e-05	9.48819e-05	6.17726e-06	1.08447e-05	4.44584e-05	3.93318e-05	7.98106e-05	8.63845e-05	1.30378e-05	6.73367e-05	4.58945e-05	0.000134726	0.000135152	5.93333e-05	3.38125e-05	5.8743e-05	9.06196e-05	3.95159e-05	4.21443e-05	3.84024e-05	6.26228e-05	6.97623e-06	6.14209e-06	7.36841e-06	1.53801e-05	2.12826e-05	3.98286e-07	0	0	0	0	2.25341e-07	0	0	0	0	9.15303e-07	0	0
	Unknown_t_order_Clostridiales	0.000245057	0.000235333	8.77811e-05	0.00011475	5.38243e-05	0.000162429	0.000137663	0.00013793	0.000127105	0.000102631	0.000549184	0.00046175	0.000260273	0.000716415	0.000108919	0.000324109	0.000132022	0	4.45611e-05	1.74399e-05	0.000152953	5.28078e-05	0.000209644	9.01667e-05	0.000234972	0.000194566	0.000312095	0.000146589	0.000149495	0.000198453	0.000279049	0.000138197	0.000132631	0.000171103	0.00013479	0.000793784	0.000510265	0.000810801	0.000702585	0.000510015	0.000624646	0.000528972	0.000444307	0.000544057	0.000803713	0.000152856	0.000313745	0.000144746
	Unknown_t_order_Coriobacteriales	1.44151e-06	4.31013e-06	2.37246e-06	4.04049e-06	4.24929e-06	4.38996e-06	2.07532e-06	0	2.22991e-06	3.98566e-06	8.797e-06	9.26589e-06	8.13354e-06	6.3512e-06	6.05105e-06	1.16796e-05	9.77938e-06	0	5.94148e-06	0	2.37751e-06	8.95048e-07	1.31852e-06	1.12708e-06	6.23032e-06	7.10742e-06	8.06446e-06	5.49708e-06	3.42879e-06	7.05609e-06	8.13893e-06	6.14209e-06	1.10526e-05	9.61254e-06	7.09421e-06	3.18629e-06	0	0	0	5.93041e-07	4.95751e-06	5.89932e-06	1.86162e-06	2.28355e-06	9.68328e-06	1.83061e-06	4.28321e-06	0
	Unknown_t_order_Corynebacteriales	0.00194172	0.00163613	0.00218622	0.00178186	0.00175212	0.00288274	0.00105426	0.000956213	0.0012298	0.000728379	0.00382355	0.00491247	0.00161586	0.00192568	0.0016237	0.00465237	0.00749263	0.00121252	0.00793187	0.00105557	0.0077182	0.0039391	0.00358703	0.00886113	0.00508928	0.0098802	0.00765479	0.00425474	0.00350696	0.00795398	0.00202776	0.00292056	0.00272263	0.00208784	0.00202362	0.000622521	0.000108056	0.000104339	0.000141093	0.000106747	0.000728078	0.000627294	0.000607509	0.000804382	0.00121767	0.000138211	0.000248426	0.00022329
	Unknown_t_order_Cp8virus	0	0	0	0	0	0	6.91773e-07	0	0	0	0	0	0	0	0	0	0	0	0	0	0	0	0	0	0	0	0	0	0	0	0	0	0	0	0	0	0	0	0	0	0	0	0	0	0	0	0	0
	Unknown_t_order_Cyprinivirus	1.72981e-05	1.55165e-05	2.01659e-05	1.77782e-05	1.55807e-05	1.60965e-05	1.31437e-05	4.64933e-06	3.90234e-05	1.79355e-05	5.02686e-06	3.70636e-05	9.76025e-05	2.79453e-05	2.42042e-05	3.21189e-05	3.91175e-05	9.12647e-05	2.37659e-05	2.93725e-05	5.54753e-06	2.23762e-05	7.91111e-06	2.81771e-05	1.78009e-06	6.21899e-06	4.83868e-06	5.19168e-06	6.17182e-06	1.14662e-05	2.90676e-05	3.07105e-06	7.36841e-06	2.69151e-05	2.48297e-05	1.43383e-05	9.60499e-05	5.65169e-05	7.19862e-05	1.24539e-05	3.60546e-06	1.96644e-06	7.44649e-06	9.13422e-06	4.23644e-06	2.01367e-05	5.46109e-05	3.70281e-05
	Unknown_t_order_Cytomegalovirus	0	0	0	0	1.41643e-06	0	0	0	0	0	0	0	5.42236e-06	0	0	0	0	0	0	0	0	1.7901e-06	6.59259e-07	0	0	0	0	0	0	0	0	0	0	0	0	3.98286e-07	0	0	0	0	0	0	0	0	0	9.15303e-07	0	1.12206e-06
	Unknown_t_order_Cytophagales	2.30642e-05	2.84469e-05	1.5421e-05	7.27288e-06	1.13314e-05	1.17066e-05	1.03766e-05	6.19911e-06	1.11496e-05	6.9749e-06	2.01074e-05	4.63295e-06	1.89783e-05	1.01619e-05	4.03403e-06	1.26529e-05	9.77938e-06	1.30378e-05	1.98049e-06	3.67156e-06	9.51005e-06	2.68514e-06	1.31852e-06	2.25417e-06	1.69109e-05	1.2438e-05	9.67736e-06	1.0078e-05	6.17182e-06	8.82012e-06	2.09287e-05	1.84263e-05	1.47368e-05	1.1535e-05	1.77355e-05	1.23469e-05	1.80094e-05	2.17373e-05	2.30356e-05	6.52345e-06	7.88695e-06	6.88254e-06	9.92865e-06	5.138e-06	4.84164e-06	1.55602e-05	1.17788e-05	1.57089e-05
	Unknown_t_order_Dehalogenimonas	0	0	0	0	0	0	0	0	0	0	0	0	0	0	0	0	0	0	0	0	0	0	0	0	0	0	0	0	0	0	0	0	0	0	0	0	0	0	0	0	2.25341e-07	0	0	0	0	0	0	0
	Unknown_t_order_Deinococcales	0	0	0	0	0	0	0	0	1.11496e-06	0	0	0	0	0	0	0	0	0	9.90246e-07	0	0	0	0	0	8.90046e-07	0	8.06446e-07	0	0	0	0	0	0	0	0	3.98286e-07	0	0	0	0	1.57739e-06	9.83219e-07	1.24108e-06	0	1.21041e-06	0	0	0
	Unknown_t_order_Desulfobacterales	0	0	0	0	0	0	0	0	0	0	0	0	0	0	0	0	0	0	0	0	0	0	0	0	0	0	0	0	0	0	0	0	0	0	0	0	0	0	0	0	0	0	0	0	0	0	0	0
	Unknown_t_order_Desulfovibrionales	1.44151e-06	8.62027e-07	0	0	0	0	6.91773e-07	0	3.34487e-06	1.99283e-06	6.91193e-06	0	2.71118e-06	0	0	2.9199e-06	1.30392e-05	0	0	0	2.37751e-06	0	6.59259e-07	7.88958e-06	1.24606e-05	5.33057e-06	9.67736e-06	2.44314e-06	2.05727e-06	7.9381e-06	0	3.07105e-06	0	1.92251e-06	1.77355e-06	0	0	0	0	0	0	9.83219e-07	0	0	0	9.15303e-07	2.14161e-06	0
	Unknown_t_order_Desulfuromonadales	1.15321e-05	1.03443e-05	3.55869e-06	6.46478e-06	9.915e-06	1.46332e-05	1.38355e-06	4.64933e-06	1.11496e-06	2.98924e-06	9.48819e-05	6.17726e-06	2.71118e-06	3.04858e-05	8.06806e-06	1.9466e-05	9.77938e-06	0	4.95123e-06	9.17891e-07	3.17002e-06	6.26533e-06	2.63704e-06	0	9.7905e-06	1.06611e-05	9.67736e-06	4.88629e-06	3.42879e-06	7.05609e-06	2.32541e-06	0	0	1.92251e-06	5.32066e-06	2.38972e-06	6.00312e-06	2.17373e-06	2.87945e-06	0	6.30956e-06	1.08154e-05	8.06703e-06	1.42722e-05	1.81562e-06	2.56285e-05	2.14161e-05	6.73237e-06
	Unknown_t_order_Enterobacterales	0.00135358	0.00101978	0.00102965	0.000763652	0.0010779	0.00139455	0.000520905	0.000522275	0.000516224	0.000427462	0.00131264	0.000677955	0.00126612	0.000957761	0.0006757	0.000998605	0.00100728	0.00121252	0.000630787	0.000561749	0.00152636	0.00223851	0.000839896	0.000873489	0.00114282	0.00105012	0.000790317	0.00090152	0.000693301	0.00101696	0.0010569	0.000503651	0.000526841	0.000799763	0.000732477	0.000329781	0.00130268	0.000832538	0.000829281	0.000185029	0.000151655	0.000138634	0.000181198	0.000135301	0.000101069	0.000801806	0.000648906	0.000701289
	Unknown_t_order_Entomoplasmatales	1.87397e-05	2.49988e-05	3.79594e-05	1.69701e-05	2.83286e-05	1.75599e-05	1.31437e-05	3.09955e-06	2.00692e-05	8.96773e-06	1.06821e-05	4.78738e-05	0.000108447	4.44584e-05	1.10936e-05	9.73299e-06	6.51958e-06	9.12647e-05	7.92197e-06	1.37684e-05	4.75503e-06	1.52158e-05	3.29629e-06	1.46521e-05	3.56018e-06	4.44214e-06	6.45157e-06	3.35932e-06	3.42879e-06	7.05609e-06	1.62779e-05	3.07105e-06	1.47368e-05	1.1535e-05	1.5962e-05	1.87194e-05	0.000120062	4.7822e-05	9.21423e-05	2.01634e-05	1.32951e-05	8.84897e-06	1.73751e-05	1.37013e-05	1.7551e-05	2.37979e-05	4.81861e-05	3.25398e-05
	Unknown_t_order_Flavobacteriales	0.000100906	0.000126718	3.20282e-05	3.87887e-05	1.69971e-05	4.38996e-05	2.21367e-05	3.25453e-05	2.22991e-05	1.1957e-05	9.55103e-05	5.4051e-05	4.60901e-05	0.000100349	0.000122029	7.7864e-05	2.44484e-05	0	1.68342e-05	1.19326e-05	4.99278e-05	3.31168e-05	1.78e-05	1.01437e-05	4.27222e-05	4.17561e-05	4.19352e-05	4.21443e-05	2.33158e-05	5.29207e-05	1.74406e-05	6.14209e-06	1.10526e-05	1.73026e-05	1.41884e-05	1.15503e-05	3.60187e-05	2.17373e-05	8.63834e-06	9.48866e-06	5.85888e-06	7.86576e-06	6.20541e-06	5.70889e-06	5.44685e-06	2.37979e-05	2.46285e-05	7.85444e-06
	Unknown_t_order_Fowl_aviadenovirus_A	1.44151e-06	0	5.93116e-06	8.08098e-07	0	2.92664e-06	1.38355e-06	0	2.22991e-06	0	6.28357e-07	3.08863e-06	8.13354e-06	5.08096e-06	4.03403e-06	1.9466e-06	1.6299e-06	0	2.97074e-06	9.17891e-06	3.17002e-06	3.58019e-06	1.31852e-06	3.38125e-06	8.90046e-07	8.88428e-07	8.06446e-07	9.16179e-07	1.37152e-06	8.82012e-07	4.65082e-06	0	0	3.84502e-06	5.32066e-06	3.98286e-07	0	2.17373e-06	2.87945e-06	1.18608e-06	2.25341e-07	0	0	0	0	1.83061e-06	3.21241e-06	0
	Unknown_t_order_Fowl_aviadenovirus_D	0	5.17216e-06	4.74492e-06	4.04049e-06	2.83286e-06	1.46332e-06	2.76709e-06	3.09955e-06	3.34487e-06	2.98924e-06	2.51343e-06	7.72158e-06	5.42236e-05	1.65131e-05	5.04254e-06	1.07063e-05	6.51958e-06	1.30378e-05	7.92197e-06	7.34313e-06	3.17002e-06	7.16038e-06	1.97778e-06	9.01667e-06	2.67014e-06	5.33057e-06	8.06446e-07	9.16179e-07	6.85758e-07	1.76402e-06	1.1627e-06	0	0	5.76752e-06	3.54711e-06	1.59314e-06	2.40125e-05	8.69491e-06	1.72767e-05	4.15129e-06	2.25341e-07	9.83219e-07	1.86162e-06	1.14178e-06	0	7.32243e-06	3.21241e-06	8.9765e-06
	Unknown_t_order_Fusobacteriales	0.000138385	0.000205162	5.33804e-05	8.08098e-05	4.81586e-05	6.43861e-05	0.000103766	0.00014258	7.5817e-05	6.17777e-05	0.000312293	0.000152887	0.000103025	5.58905e-05	3.63063e-05	3.8932e-05	2.44484e-05	0	5.34733e-05	0	6.65704e-05	5.45979e-05	2.10963e-05	3.60667e-05	5.96331e-05	4.88635e-05	6.93544e-05	6.59649e-05	4.93746e-05	6.87969e-05	4.65082e-05	1.84263e-05	3.6842e-05	9.99704e-05	0.000111734	6.09377e-05	0.000102053	0.000176072	0.000146852	0.000110306	0.000272888	0.000213359	0.000160099	0.000176405	0.000700222	3.38662e-05	4.60445e-05	3.36619e-05
	Unknown_t_order_Halanaerobiales	0	0	0	0	0	0	0	0	2.22991e-06	0	0	0	0	0	0	0	0	0	0	0	0	0	0	0	0	0	8.06446e-07	0	0	0	0	0	0	0	1.77355e-06	0	0	0	0	0	0	0	6.20541e-07	5.70889e-07	1.81562e-06	0	0	0
	Unknown_t_order_Halobacteriales	0	0	0	0	0	0	0	0	0	0	0	0	0	0	0	0	0	0	0	0	0	0	0	0	0	0	0	3.05393e-07	0	0	0	0	0	0	0	0	0	0	0	0	0	0	0	0	0	0	0	0
	Unknown_t_order_Haloferacales	0	8.62027e-07	2.37246e-06	8.08098e-07	0	0	0	0	0	0	1.25671e-06	0	0	0	1.00851e-06	0	0	0	0	0	7.92504e-07	8.95048e-07	0	0	0	8.88428e-07	8.06446e-07	0	0	8.82012e-07	0	0	0	0	0	0	0	0	0	0	0	0	0	5.70889e-07	0	0	0	0
	Unknown_t_order_Hepacivirus_C	0	0	0	0	0	0	0	0	0	0	0	0	0	0	0	0	0	0	0	0	0	0	0	0	0	0	0	0	0	0	0	0	0	0	1.77355e-06	0	0	0	0	0	0	0	0	0	0	0	0	0
	Unknown_t_order_Hp1virus	0	0	0	0	0	1.46332e-06	0	0	0	0	0	0	0	0	0	0	0	0	0	0	0	0	0	0	0	0	0	0	0	0	0	0	0	0	0	0	0	0	0	0	0	0	0	0	0	0	0	0
	Unknown_t_order_Ignavibacteriales	0	0	0	0	0	0	0	0	0	0	0	0	0	0	0	0	0	0	9.90246e-07	0	0	0	0	1.12708e-06	0	0	0	0	0	0	0	0	0	0	0	0	0	0	0	5.93041e-07	0	0	0	0	0	0	1.0708e-06	0
	Unknown_t_order_Kayvirus	0	8.62027e-07	1.18623e-06	0	0	1.46332e-06	0	1.54978e-06	1.11496e-06	0	0	0	0	0	1.00851e-06	1.9466e-06	1.6299e-06	0	9.90246e-07	0	0	0	0	1.12708e-06	0	0	0	0	6.85758e-07	0	0	0	0	0	0	3.98286e-07	0	8.69491e-06	0	5.93041e-07	2.25341e-07	0	0	5.70889e-07	6.05205e-07	0	0	2.24412e-06
	Unknown_t_order_Kobuvirus	1.00906e-05	2.58608e-06	5.93116e-06	1.6162e-06	2.83286e-06	4.38996e-06	2.76709e-06	1.54978e-06	5.57478e-06	0	6.28357e-07	9.26589e-06	1.08447e-05	1.27024e-06	4.03403e-06	1.9466e-06	0	1.30378e-05	2.97074e-06	1.83578e-06	1.58501e-06	3.58019e-06	0	4.50833e-06	8.90046e-07	0	0	3.05393e-07	1.37152e-06	0	5.81352e-06	0	0	3.84502e-06	0	1.59314e-06	1.20062e-05	8.69491e-06	0	5.93041e-07	4.50683e-07	0	0	1.14178e-06	6.05205e-07	1.83061e-06	1.0708e-05	2.24412e-06
	Unknown_t_order_Lactobacillales	0.00056219	0.000809443	0.00114946	0.00180287	0.00124929	0.000376074	0.000684164	0.000655556	0.00124652	0.0014458	0.000251343	0.000542055	0.000512413	0.000600823	0.00137762	0.000315349	0.000286862	0.000286832	0.000557509	0.000662717	0.000570603	0.000433203	0.000851762	0.000899412	0.000766329	0.000530391	0.000474997	0.00106094	0.000951832	0.000719721	0.00062786	0.000829182	0.000781051	0.000563295	0.000524972	0.00113153	0.00105655	0.000806453	0.00115754	0.00152115	0.000521891	0.000367724	0.000437481	0.000714182	0.000576761	0.000805467	0.000822376	0.00143624
	Unknown_t_order_Leptolyngbyaceae	0	0	0	0	0	0	0	0	0	0	0	0	0	0	0	0	0	0	0	0	0	8.95048e-07	6.59259e-07	0	0	0	0	0	0	0	0	0	0	0	0	0	0	0	0	0	0	0	0	0	0	0	0	0
	Unknown_t_order_Leptospiraceae	7.20756e-06	3.44811e-06	4.74492e-06	0	1.41643e-06	2.92664e-06	0	3.09955e-06	0	0	4.33566e-05	1.54432e-06	0	0	0	2.53058e-05	1.46691e-05	0	0	0	1.42651e-05	1.07406e-05	0	0	2.67014e-06	8.88428e-07	2.41934e-06	2.44314e-06	5.48606e-06	1.23482e-05	0	0	0	0	0	0	0	0	0	0	0	0	0	0	0	0	0	0
	Unknown_t_order_Likavirus	0	0	0	0	0	0	0	0	0	0	0	0	0	0	0	0	0	0	0	0	0	0	0	0	0	0	0	0	0	0	0	0	0	0	0	0	0	0	0	0	2.25341e-07	0	0	5.70889e-07	1.81562e-06	0	0	0
	Unknown_t_order_M12virus	0	0	0	0	0	0	0	0	0	0	0	0	0	0	0	0	0	0	0	0	0	0	0	0	0	0	0	0	0	0	0	0	0	0	0	0	0	0	0	0	0	0	0	0	0	0	0	0
	Unknown_t_order_Macavirus	1.44151e-06	8.62027e-07	1.18623e-06	0	0	0	2.07532e-06	0	5.57478e-06	9.96415e-07	1.25671e-06	3.08863e-06	1.89783e-05	2.54048e-06	0	2.9199e-06	1.6299e-06	3.91134e-05	0	2.75367e-06	0	2.68514e-06	0	1.12708e-06	0	0	1.61289e-06	3.05393e-07	6.85758e-07	0	1.1627e-06	0	0	1.92251e-06	0	7.96572e-07	6.00312e-06	0	0	5.93041e-07	0	0	6.20541e-07	5.70889e-07	1.21041e-06	0	5.35401e-06	2.24412e-06
	Unknown_t_order_Mardivirus	0	0	0	8.08098e-07	0	0	0	0	1.11496e-06	0	0	1.54432e-06	0	1.27024e-06	0	0	0	0	0	9.17891e-07	0	1.7901e-06	0	0	0	0	0	3.05393e-07	0	0	0	0	0	0	0	3.98286e-07	0	0	2.87945e-06	0	2.25341e-07	0	0	5.70889e-07	0	0	1.0708e-06	0
	Unknown_t_order_Marinilabiliales	5.76605e-06	6.03419e-06	8.30362e-06	1.6162e-06	4.24929e-06	4.38996e-06	5.53419e-06	6.19911e-06	1.11496e-05	9.96415e-07	1.13104e-05	0	0	1.27024e-06	0	3.8932e-06	0	0	0	0	7.92504e-06	0	3.95555e-06	3.38125e-06	8.01041e-06	1.15496e-05	1.04838e-05	7.32943e-06	4.8003e-06	4.41006e-06	3.48811e-06	0	3.6842e-06	9.61254e-06	1.41884e-05	3.98286e-07	1.20062e-05	1.08686e-05	5.75889e-06	4.74433e-06	2.25341e-07	2.94966e-06	6.20541e-07	1.14178e-06	6.65726e-06	8.23773e-06	2.14161e-06	6.73237e-06
	Unknown_t_order_Methanococcales	0	8.62027e-07	1.18623e-06	0	0	0	0	0	0	0	0	0	0	0	0	0	0	0	0	0	0	0	0	0	0	0	0	0	0	0	0	0	0	0	0	3.98286e-07	0	0	0	0	0	0	0	0	0	0	0	0
	Unknown_t_order_Micrococcales	0.00313385	0.00252919	0.00388016	0.0029641	0.00318696	0.00179988	0.00151844	0.00134831	0.00236928	0.00138103	0.00255239	0.00168176	0.00159146	0.00174404	0.00152587	0.00438763	0.00759695	0.00161669	0.00353122	0.00105649	0.00426129	0.00309507	0.00324949	0.00867403	0.0070812	0.00852713	0.00531932	0.00705244	0.00426404	0.00821506	0.00397645	0.0067778	0.00612683	0.00558488	0.00479214	0.00211251	0.00046224	0.000360839	0.000529818	0.000400303	0.00185817	0.00151809	0.00145579	0.00200724	0.00275005	0.000451245	0.000641411	0.000504928
	Unknown_t_order_Myxococcales	0.00021911	0.000181026	0.000249109	0.0001996	0.000228045	0.000111212	7.74786e-05	8.21382e-05	0.000108151	6.4767e-05	0.000278991	0.000223926	5.69348e-05	0.000135916	8.57232e-05	0.000368881	0.000542755	2.60756e-05	0.000470367	0.000124833	0.000447765	0.000230027	0.000205029	0.000524094	0.000403191	0.000594358	0.000395965	0.000380214	0.000256473	0.000555667	0.00015464	0.000282536	0.000213684	0.000257616	0.000154299	6.77086e-06	0	4.34746e-06	2.87945e-06	1.77912e-06	2.54636e-05	1.67147e-05	1.67546e-05	1.71267e-05	1.99718e-05	4.48499e-05	2.14161e-05	1.45868e-05
	Unknown_t_order_Neisseriales	0.000147034	0.000106891	0.000123368	3.87887e-05	7.08214e-05	0.00034388	0.000158416	0.000117783	6.46674e-05	6.87526e-05	0.000216783	2.47091e-05	3.25342e-05	9.39977e-05	0.000123038	0.000142102	0.000112463	1.30378e-05	0.000391147	0.000103722	0.000551583	0.00123069	0.000446977	0.000155537	0.000165548	0.000264751	0.000230644	0.000181709	0.000224243	0.000239907	0.000169755	6.7563e-05	7.73683e-05	0.000344129	0.000175582	4.34132e-05	3.60187e-05	2.17373e-05	8.63834e-06	5.93041e-06	3.22238e-05	8.65233e-05	3.1027e-05	7.42155e-06	5.44685e-06	0.000310288	7.6027e-05	0.000230023
	Unknown_t_order_Nit1virus	0	0	0	0	0	0	0	0	0	0	0	1.54432e-06	0	0	0	0	0	0	0	0	0	0	0	0	0	0	0	0	0	0	0	0	0	0	0	0	0	0	0	0	0	0	0	0	0	0	0	0
	Unknown_t_order_Nitrosomonadales	4.32454e-06	4.31013e-06	1.18623e-06	1.6162e-06	4.24929e-06	8.77993e-06	3.45887e-06	3.09955e-06	4.45982e-06	9.96415e-07	2.38776e-05	3.08863e-06	5.42236e-06	8.89168e-06	4.03403e-06	1.16796e-05	2.11887e-05	0	7.92197e-06	1.28505e-05	4.27952e-05	5.28078e-05	3.23037e-05	1.80333e-05	8.01041e-06	9.7727e-06	4.83868e-06	9.16179e-06	4.11455e-06	1.58762e-05	6.97623e-06	3.07105e-06	0	1.34576e-05	3.54711e-06	0	0	0	0	0	2.25341e-07	0	0	0	0	9.15303e-07	0	0
	Unknown_t_order_Nostocaceae	7.20756e-06	9.48229e-06	5.93116e-06	4.04049e-06	2.83286e-06	1.60965e-05	1.17601e-05	0	1.67243e-05	1.99283e-06	1.7594e-05	1.23545e-05	2.44006e-05	3.81072e-06	2.01702e-06	3.8932e-06	1.6299e-06	3.91134e-05	0	9.17891e-07	2.85302e-05	8.95048e-06	4.61481e-06	1.3525e-05	0	5.33057e-06	4.03223e-06	3.35932e-06	3.42879e-06	7.05609e-06	2.32541e-06	3.07105e-06	7.36841e-06	1.1535e-05	0	9.16058e-06	6.00312e-06	1.08686e-05	1.15178e-05	2.96521e-06	3.15478e-06	6.88254e-06	8.06703e-06	5.70889e-06	4.23644e-06	7.32243e-06	9.63722e-06	6.73237e-06
	Unknown_t_order_Oceanospirillales	0	8.62027e-07	0	0	2.83286e-06	4.38996e-06	1.38355e-06	1.54978e-06	0	0	9.42535e-06	3.08863e-06	8.13354e-06	8.89168e-06	3.02552e-06	1.9466e-06	1.6299e-06	0	9.90246e-07	1.83578e-06	2.37751e-06	1.7901e-06	2.63704e-06	1.12708e-06	3.56018e-06	2.66528e-06	1.61289e-06	3.35932e-06	1.37152e-06	4.41006e-06	1.1627e-06	0	0	1.92251e-06	0	2.788e-06	2.40125e-05	2.17373e-06	2.87945e-06	2.37216e-06	3.38012e-06	9.83219e-07	2.48216e-06	1.14178e-06	2.42082e-06	6.95631e-05	1.28496e-05	4.03942e-05
	Unknown_t_order_Orthotospovirus	4.32454e-06	5.17216e-06	2.49109e-05	4.84859e-06	5.66571e-06	7.31661e-06	8.99305e-06	0	8.91964e-06	3.98566e-06	3.77014e-06	1.08102e-05	5.69348e-05	1.14322e-05	5.04254e-06	8.7597e-06	8.14948e-06	0	3.96098e-06	1.83578e-06	1.58501e-06	5.37029e-06	1.31852e-06	4.50833e-06	0	8.88428e-07	1.61289e-06	1.83236e-06	2.05727e-06	0	1.27897e-05	3.07105e-06	3.6842e-06	7.69003e-06	2.12826e-05	5.576e-06	2.40125e-05	1.52161e-05	1.15178e-05	2.37216e-06	1.80273e-06	0	4.96433e-06	3.42533e-06	1.21041e-06	1.55602e-05	2.14161e-05	5.61031e-06
	Unknown_t_order_Oscillatoriaceae	0	0	0	0	0	0	0	0	0	0	0	0	0	0	0	0	0	0	0	0	0	0	6.59259e-07	0	0	0	0	0	0	0	0	0	0	0	0	0	0	0	0	0	2.25341e-07	0	0	0	0	0	0	0
	Unknown_t_order_Pa6virus	0	3.44811e-06	0	0	1.41643e-06	0	0	0	0	9.96415e-07	0	0	0	0	0	0	0	0	0	0	0	0	1.31852e-06	1.12708e-06	8.90046e-07	0	0	2.13775e-06	6.85758e-07	3.52805e-06	0	0	0	0	0	0	0	0	0	0	0	0	0	0	0	0	0	0
	Unknown_t_order_Parachlamydiales	0	0	0	0	0	0	0	0	0	0	0	0	0	0	0	0	0	0	0	0	0	0	0	0	0	0	0	0	0	0	0	0	0	0	0	3.98286e-07	0	0	0	0	0	0	0	0	0	0	0	0
	Unknown_t_order_Pelagibacterales	0	0	0	0	0	0	0	0	0	9.96415e-07	0	0	0	0	0	0	0	0	0	0	0	0	0	0	0	0	0	0	0	0	0	0	0	0	0	0	0	0	0	0	0	0	0	0	0	1.83061e-06	0	0
	Unknown_t_order_Pepy6virus	0	0	0	0	0	0	3.45887e-05	0	2.34141e-05	6.9749e-06	0	0	0	0	0	0	0	0	0	0	0	0	0	0	0	0	0	0	0	0	0	0	0	0	0	0	0	0	0	0	0	0	0	0	0	0	0	0
	Unknown_t_order_Petrotogales	0	0	0	0	0	0	0	0	0	0	0	0	0	0	0	0	0	0	0	0	0	0	0	1.12708e-06	0	0	0	0	0	0	0	0	0	0	0	1.19486e-06	0	2.17373e-06	2.87945e-06	1.77912e-06	2.25341e-07	9.83219e-07	1.24108e-06	5.70889e-07	0	1.83061e-06	0	0
	Unknown_t_order_Phietavirus	0	0	0	0	0	0	0	0	0	0	0	0	0	0	0	0	0	0	0	0	0	8.95048e-07	0	0	0	0	0	0	0	0	0	0	0	0	0	0	0	0	0	0	0	0	0	0	0	0	0	0
	Unknown_t_order_Planctomycetales	5.76605e-06	5.17216e-06	9.48985e-06	1.13134e-05	5.66571e-06	1.46332e-06	6.91773e-07	3.09955e-06	2.22991e-06	0	1.88507e-06	3.08863e-06	0	0	1.00851e-06	0	0	0	0	0	2.37751e-06	0	6.59259e-07	1.12708e-06	1.51308e-05	3.55371e-06	3.22579e-06	1.52697e-06	2.05727e-06	1.76402e-06	1.1627e-05	2.76394e-05	3.6842e-06	3.84502e-06	1.41884e-05	0	0	0	0	0	0	9.83219e-07	6.20541e-07	0	1.21041e-06	9.15303e-07	0	0
	Unknown_t_order_Propionibacteriales	0.000144151	0.000152579	0.000116251	0.000129296	0.000182719	0.000304371	8.09375e-05	7.59391e-05	8.36216e-05	5.97849e-05	0.000167771	5.55954e-05	4.33789e-05	0.000140997	6.5553e-05	0.000172274	0.000277082	6.5189e-05	0.000112888	0.000102804	0.000476295	0.000867301	0.00061377	0.000630039	0.000649733	0.000612127	0.000333869	0.000756459	0.000501289	0.000995791	0.000138362	0.000254897	0.000151052	0.000192251	0.000209279	3.3456e-05	6.00312e-06	4.34746e-06	5.75889e-06	4.74433e-06	2.34355e-05	2.75301e-05	2.296e-05	3.65369e-05	5.68893e-05	6.40712e-06	8.56642e-06	3.36619e-06
	Unknown_t_order_Pseudomonadales	7.20756e-06	1.72405e-06	4.74492e-06	8.08098e-07	4.24929e-06	2.48765e-05	4.15064e-06	6.19911e-06	1.11496e-06	9.96415e-07	6.28357e-07	1.54432e-06	0	1.27024e-06	1.00851e-06	0	6.51958e-06	0	9.90246e-07	0	2.53601e-05	1.07406e-05	6.59259e-06	1.12708e-06	5.34027e-06	6.21899e-06	2.98385e-05	2.13775e-06	4.11455e-06	3.52805e-06	0	0	0	1.92251e-06	1.77355e-06	7.16915e-06	0	8.69491e-06	0	2.96521e-06	6.76024e-06	2.45805e-05	1.17903e-05	0	0	7.32243e-06	6.42482e-06	3.36619e-06
	Unknown_t_order_Rhizobiales	0.000367586	0.000237919	0.00020759	0.000170509	0.000229461	0.000332174	0.000181936	0.000201471	0.000181738	0.000131527	0.000628357	0.000191495	0.000295519	0.000302317	0.000198676	0.000370827	0.000500378	0.000130378	0.000382235	0.000275367	0.000813902	0.000998873	0.000545207	0.0005951	0.00058031	0.000565928	0.000420159	0.000525276	0.00032162	0.000657981	0.000244168	0.000261039	0.000261579	0.000397959	0.000242977	0.000105546	0.000138072	9.34703e-05	7.7745e-05	3.32103e-05	8.42777e-05	8.55401e-05	6.14335e-05	7.87826e-05	9.62276e-05	0.000104345	9.53014e-05	6.39576e-05
	Unknown_t_order_Rhodobacterales	0	0	0	0	1.41643e-06	0	0	1.54978e-06	0	0	6.28357e-07	0	0	0	0	9.73299e-07	0	0	0	0	0	0	6.59259e-07	0	0	0	0	0	6.85758e-07	8.82012e-07	1.1627e-06	0	3.6842e-06	0	0	3.98286e-07	0	0	0	5.93041e-07	0	0	0	0	0	0	0	0
	Unknown_t_order_Rhodocyclales	9.51398e-05	4.31013e-05	3.32145e-05	3.63644e-05	4.39093e-05	0.000105359	4.63488e-05	3.09955e-05	4.68281e-05	4.28458e-05	0.000235006	1.54432e-05	8.13354e-06	8.25656e-05	5.44594e-05	0.000112903	0.000122242	1.30378e-05	0.000100015	7.71028e-05	0.00040497	0.000474375	0.000318422	0.000145394	0.000100575	9.50618e-05	7.25802e-05	7.57375e-05	5.89752e-05	8.73191e-05	4.41828e-05	3.37815e-05	2.57894e-05	0.000111505	6.38479e-05	7.96572e-07	0	2.17373e-06	0	0	6.76024e-07	9.83219e-07	1.24108e-06	5.70889e-07	6.05205e-07	1.18989e-05	5.35401e-06	8.9765e-06
	Unknown_t_order_Rhodospirillales	8.64907e-06	5.17216e-06	5.93116e-06	8.08098e-07	7.08214e-06	7.31661e-06	6.91773e-07	0	2.22991e-06	1.99283e-06	8.16864e-06	4.63295e-06	2.71118e-06	1.27024e-06	1.00851e-06	0	4.88969e-06	0	9.90246e-07	0	3.32852e-05	2.77465e-05	1.84592e-05	1.12708e-05	4.45023e-06	2.66528e-06	8.87091e-06	2.13775e-06	2.05727e-06	6.17408e-06	9.30163e-06	6.14209e-06	3.6842e-06	1.92251e-06	1.77355e-06	3.18629e-06	6.00312e-06	0	5.75889e-06	1.18608e-06	1.80273e-06	4.9161e-06	6.82595e-06	5.70889e-06	2.42082e-06	2.74591e-06	1.0708e-06	0
	Unknown_t_order_Rhodothermaceae	2.88302e-06	6.03419e-06	0	3.23239e-06	0	1.46332e-06	6.91773e-07	0	7.80469e-06	0	0	0	0	1.27024e-06	0	4.8665e-06	1.6299e-06	0	0	0	7.92504e-07	0	0	0	8.90046e-07	0	3.22579e-06	0	0	0	0	3.07105e-06	0	0	1.77355e-06	6.37257e-06	1.80094e-05	8.69491e-06	0	5.93041e-07	2.92944e-05	3.93288e-05	1.92368e-05	7.99244e-06	3.02603e-06	0	2.14161e-06	0
	Unknown_t_order_Rickettsiales	0	0	0	0	1.41643e-06	0	0	0	0	0	0	0	0	0	1.00851e-06	1.9466e-06	0	0	0	0	0	0	0	1.12708e-06	0	0	0	0	6.85758e-07	8.82012e-07	0	0	0	0	0	0	0	0	0	0	0	0	0	0	0	0	0	0
	Unknown_t_order_Rivulariaceae	0	0	0	0	0	0	0	0	0	0	0	0	0	0	0	9.73299e-07	1.6299e-06	0	9.90246e-07	2.75367e-06	0	0	0	0	0	0	0	0	0	0	0	0	0	0	0	0	0	0	0	0	0	0	0	0	0	0	0	0
	Unknown_t_order_Roseolovirus	0	0	0	0	0	0	0	0	0	0	0	0	0	0	0	0	0	0	0	0	0	8.95048e-07	0	0	8.90046e-07	0	0	0	0	8.82012e-07	0	0	0	0	0	0	0	0	0	5.93041e-07	0	0	0	0	0	9.15303e-07	0	0
	Unknown_t_order_Rudivirus	0	0	0	0	0	0	0	0	0	0	0	0	0	0	0	0	0	0	0	0	0	0	0	0	0	0	0	0	0	0	1.1627e-06	0	0	0	0	3.98286e-07	0	0	0	0	0	0	0	0	0	0	0	0
	Unknown_t_order_Schizot4virus	1.44151e-06	0	0	0	0	0	6.91773e-07	0	0	0	0	0	0	0	0	0	0	0	0	0	0	0	0	0	0	0	0	0	0	0	0	0	0	0	0	0	0	0	0	0	0	0	0	0	0	0	0	0
	Unknown_t_order_Selenomonadales	5.76605e-06	1.03443e-05	1.18623e-06	4.04049e-06	1.41643e-06	0	6.91773e-07	0	1.11496e-06	0	1.44522e-05	1.54432e-05	2.71118e-06	5.08096e-06	2.01702e-06	6.8131e-06	9.77938e-06	0	4.95123e-06	0	3.17002e-06	0	6.59259e-07	6.7625e-06	7.12036e-06	2.66528e-06	8.87091e-06	5.49708e-06	6.17182e-06	3.52805e-06	3.48811e-06	6.14209e-06	0	3.84502e-06	1.06413e-05	1.03554e-05	0	0	1.15178e-05	1.06747e-05	2.45622e-05	1.37651e-05	2.54422e-05	2.16938e-05	6.17309e-05	0	5.35401e-06	2.24412e-06
	Unknown_t_order_Sextaecvirus	0	0	0	0	0	0	0	0	0	9.96415e-07	0	0	0	0	0	0	0	0	0	0	0	0	0	0	0	0	0	0	0	0	0	0	0	0	0	0	0	0	0	0	0	0	0	0	0	0	0	0
	Unknown_t_order_Sfi11virus	0	0	0	0	0	0	0	0	0	0	6.91193e-06	3.08863e-06	0	0	2.01702e-06	0	0	0	0	0	0	0	1.97778e-06	2.25417e-06	7.12036e-06	5.33057e-06	6.45157e-06	1.0078e-05	4.11455e-06	6.17408e-06	0	0	0	0	0	3.98286e-07	0	0	8.63834e-06	4.74433e-06	0	0	0	0	0	1.83061e-06	1.0708e-06	0
	Unknown_t_order_Sfi21dt1virus	0	0	1.18623e-06	0	0	0	0	0	0	0	0	0	0	0	0	1.9466e-06	0	0	0	0	0	0	0	0	0	8.88428e-07	0	6.10786e-07	0	0	0	0	0	0	0	0	0	0	0	0	0	0	0	0	0	0	0	0
	Unknown_t_order_Silviavirus	0	0	0	0	0	0	0	0	0	0	0	0	0	0	0	0	0	0	0	0	0	0	0	0	0	0	0	0	0	0	0	0	0	0	0	0	0	0	0	0	0	0	0	0	0	0	0	0
	Unknown_t_order_Simplexvirus	0	0	0	0	0	0	0	0	0	0	0	0	0	0	0	0	0	0	0	0	0	0	0	0	0	0	0	0	0	0	0	0	0	0	0	3.98286e-07	0	0	0	0	0	0	0	0	0	0	0	0
	Unknown_t_order_Sk1virus	0	0	2.37246e-06	0	0	0	0	0	0	0	0	0	0	0	0	0	0	0	0	0	0	0	0	0	0	0	0	0	0	0	0	0	0	0	0	0	0	0	0	0	2.25341e-07	0	0	0	0	0	0	0
	Unknown_t_order_Sp18virus	0	0	0	0	0	0	0	0	0	0	0	0	0	0	0	0	0	0	0	0	0	0	0	0	0	0	0	0	0	0	0	0	0	0	0	0	0	0	0	0	0	0	0	0	0	0	0	0
	Unknown_t_order_Sphingomonadales	0.000167215	0.000113788	4.98217e-05	7.11126e-05	8.35693e-05	0.000127309	3.73558e-05	6.35409e-05	3.90234e-05	2.3914e-05	0.000187879	1.69875e-05	2.9823e-05	8.63763e-05	3.63063e-05	0.000119716	0.000120612	0	7.03075e-05	5.32377e-05	0.000150576	0.000170954	6.59259e-05	7.55146e-05	0.000100575	0.000127934	9.0322e-05	8.61209e-05	6.30897e-05	0.000112015	1.27897e-05	6.14209e-06	7.36841e-06	2.49926e-05	2.12826e-05	4.77943e-06	0	2.17373e-05	1.43972e-05	2.96521e-06	4.50683e-06	3.93288e-06	2.48216e-06	1.14178e-06	0	2.1052e-05	1.71328e-05	1.34647e-05
	Unknown_t_order_Spirochaetales	0	8.62027e-07	0	8.08098e-07	0	0	5.53419e-06	0	6.68973e-06	9.96415e-07	0	0	0	0	0	0	1.6299e-06	0	0	0	0	0	4.61481e-06	1.12708e-06	0	1.77686e-06	1.61289e-06	6.10786e-07	0	2.64603e-06	0	0	0	0	0	1.99143e-05	1.80094e-05	1.52161e-05	1.72767e-05	7.11649e-06	6.5349e-06	4.9161e-06	1.30314e-05	1.19887e-05	8.47287e-06	0	1.0708e-06	0
	Unknown_t_order_Streptosporangiales	8.64907e-06	1.55165e-05	1.77935e-05	8.08098e-06	7.08214e-06	1.60965e-05	1.79861e-05	1.23982e-05	2.22991e-05	1.29534e-05	0.000111219	0.000194584	7.59131e-05	7.87549e-05	5.64764e-05	6.42378e-05	0.000110833	1.30378e-05	0.000269347	6.42524e-06	0.000274206	8.68196e-05	8.24073e-05	0.000357285	0.000104135	0.000177686	0.000138709	8.0013e-05	5.82894e-05	0.000155234	3.37184e-05	5.22078e-05	2.57894e-05	3.26826e-05	2.30562e-05	3.14646e-05	0	2.17373e-06	5.75889e-06	4.15129e-06	2.11821e-05	8.84897e-06	9.30811e-06	8.56333e-06	1.08937e-05	1.83061e-06	6.42482e-06	6.73237e-06
	Unknown_t_order_Sulfurovum	7.20756e-06	6.89621e-06	2.37246e-06	2.42429e-06	2.83286e-06	5.85328e-06	2.07532e-06	3.09955e-06	2.22991e-06	3.98566e-06	1.00537e-05	0	0	0	1.00851e-06	4.8665e-06	3.25979e-06	0	9.90246e-07	0	1.18876e-05	0	6.59259e-07	7.88958e-06	8.90046e-07	3.55371e-06	0	4.2755e-06	6.85758e-07	1.76402e-06	0	0	0	0	1.77355e-06	1.99143e-06	0	0	2.87945e-06	0	9.01366e-07	9.83219e-07	1.24108e-06	5.70889e-07	6.05205e-07	1.00683e-05	1.17788e-05	7.85444e-06
	Unknown_t_order_Synechococcaceae	0	8.62027e-07	0	0	0	0	6.91773e-07	4.64933e-06	0	0	4.3985e-06	0	0	0	1.00851e-06	9.73299e-07	0	0	0	0	7.92504e-07	2.68514e-06	1.31852e-06	4.50833e-06	0	0	0	0	0	0	3.48811e-06	0	0	0	0	3.98286e-07	6.00312e-06	0	0	0	1.35205e-06	9.83219e-07	6.20541e-07	2.85444e-06	1.21041e-06	0	0	4.48825e-06
	Unknown_t_order_Syntrophobacterales	0	0	0	0	0	0	0	0	0	9.96415e-07	0	0	0	0	0	0	0	0	0	0	7.92504e-07	0	0	0	0	0	0	0	0	0	0	0	0	0	0	0	0	0	0	0	0	0	0	0	0	0	0	0
	Unknown_t_order_T4virus	0	0	0	0	0	0	0	0	0	0	0	0	0	0	0	0	0	0	0	0	0	0	0	0	0	0	0	0	0	0	0	0	0	0	0	0	0	0	0	0	4.50683e-07	0	0	0	0	0	0	0
	Unknown_t_order_T7virus	0	0	0	0	0	0	0	0	0	0	0	0	0	0	0	0	0	0	0	0	0	0	0	0	8.90046e-07	0	0	0	0	0	0	0	0	0	0	0	0	0	0	0	0	0	0	0	0	0	0	0
	Unknown_t_order_Thermoanaerobacterales	5.47775e-05	4.82735e-05	6.64289e-05	3.39401e-05	4.81586e-05	5.56062e-05	1.45272e-05	1.3948e-05	3.79085e-05	1.09606e-05	1.63373e-05	5.25067e-05	0.000140981	4.44584e-05	1.71446e-05	1.65461e-05	1.14093e-05	0.000104302	1.1883e-05	1.92757e-05	1.10951e-05	1.8796e-05	4.61481e-06	2.705e-05	5.34027e-06	5.33057e-06	3.22579e-06	3.97011e-06	2.05727e-06	7.9381e-06	5.69725e-05	0	3.6842e-06	4.42177e-05	2.66033e-05	3.0668e-05	0.000174091	8.69491e-05	0.000126696	3.02451e-05	1.32951e-05	1.47483e-05	1.4893e-05	1.37013e-05	1.14989e-05	5.40029e-05	9.7443e-05	7.06899e-05
	Unknown_t_order_Thermotogales	0	8.62027e-07	0	0	0	0	0	0	0	0	0	0	0	0	0	0	0	0	0	0	0	0	0	0	0	1.77686e-06	1.61289e-06	3.05393e-07	6.85758e-07	0	0	0	0	0	0	0	0	0	0	0	0	0	0	0	0	0	0	0
	Unknown_t_order_Thiotrichales	0	0	1.18623e-06	8.08098e-07	0	0	0	0	0	0	6.28357e-07	0	0	0	1.00851e-06	0	0	0	9.90246e-07	0	7.92504e-07	8.95048e-07	0	0	8.90046e-07	0	0	6.10786e-07	0	0	0	0	0	0	0	0	0	0	0	0	0	0	0	0	0	0	0	0
	Unknown_t_order_Tissierellales	0	0	0	0	0	1.46332e-06	0	0	0	0	0	0	0	0	0	0	0	0	0	0	0	0	0	0	0	0	0	0	0	0	0	0	0	0	0	0	0	0	0	0	0	0	0	0	0	0	1.0708e-06	0
	Unknown_t_order_Tsarbombavirus	0	0	0	0	0	0	0	0	0	0	0	0	0	0	0	0	0	0	0	0	0	0	0	0	0	0	0	0	0	0	0	0	0	0	0	3.18629e-06	0	4.34746e-06	2.87945e-06	2.96521e-06	4.50683e-06	3.93288e-06	1.24108e-06	2.85444e-06	1.14989e-05	0	0	0
	Unknown_t_order_Varicellovirus	0	0	0	0	0	0	0	0	0	0	0	0	0	0	0	0	0	0	0	0	0	0	0	0	0	0	0	0	0	0	0	0	0	0	0	3.98286e-07	0	0	0	0	0	0	0	0	0	0	0	0
	Unknown_t_order_Xanthomonadales	0.000161449	0.000113788	6.04978e-05	8.16179e-05	6.51557e-05	0.000128772	6.50267e-05	5.42422e-05	6.57824e-05	3.08889e-05	0.000332401	5.25067e-05	4.60901e-05	0.000129564	9.07657e-05	0.000190767	0.000257524	0	0.000220825	0.000139519	0.000475503	0.00056567	0.000307215	0.000194985	0.000274134	0.000355371	0.000193547	0.000244314	0.000175554	0.0002893	8.95282e-05	0.000119771	4.05263e-05	0.000198018	0.000127696	1.07537e-05	0	4.34746e-06	2.87945e-06	6.52345e-06	9.46434e-06	1.27819e-05	6.82595e-06	1.65558e-05	3.63123e-06	1.18989e-05	1.49912e-05	6.73237e-06
	Unknown_t_phylum_Acidobacteria	0	0	0	0	0	0	0	0	0	0	0	0	0	0	0	0	0	0	0	0	7.92504e-07	0	0	0	0	0	0	0	0	0	0	0	0	0	0	0	0	0	0	0	0	0	0	0	0	0	0	0
	Unknown_t_phylum_Actinobacteria	0.000351729	0.000267228	0.000374849	0.00030142	0.000358356	0.000323394	0.000226902	0.000181324	0.000308843	0.000185333	0.000701875	0.000583751	0.000306363	0.000430611	0.00031768	0.000832171	0.00126969	0.000169492	0.000822894	0.000173481	0.000867792	0.000552244	0.000516859	0.00141449	0.00097015	0.00130777	0.000946768	0.000845328	0.000595238	0.00114573	0.000569725	0.000915172	0.00108684	0.00061328	0.000656215	0.000178034	6.60343e-05	3.69534e-05	5.75889e-05	3.43964e-05	0.000230975	0.000186812	0.00017251	0.000234064	0.000349203	5.40029e-05	7.6027e-05	6.62017e-05
	Unknown_t_phylum_Bacteroidetes	0.000975904	0.00120167	0.000754443	0.00049294	0.000601982	0.000684834	0.000617754	0.00062456	0.000820607	0.000411519	0.00145276	0.0010733	0.00257291	0.000918383	0.000784619	0.000914902	0.000506898	0.0022425	0.000348567	0.000315754	0.000726726	0.000576411	0.000291392	0.000489154	0.00077701	0.000825349	0.000909672	0.000700572	0.000523919	0.000612998	0.000976672	0.000359312	0.00050842	0.00112659	0.00115636	0.000768692	0.00194501	0.0017129	0.00152035	0.000610832	0.000548706	0.000398204	0.000490848	0.000340821	0.000387937	0.00125488	0.00121108	0.000839303
	Unknown_t_phylum_Baculoviridae	0	1.72405e-06	2.37246e-06	1.6162e-06	4.24929e-06	4.38996e-06	6.91773e-07	0	1.11496e-06	1.99283e-06	6.28357e-07	4.63295e-06	8.13354e-06	5.08096e-06	5.04254e-06	1.9466e-06	0	1.30378e-05	1.98049e-06	9.17891e-07	7.92504e-07	2.68514e-06	0	1.12708e-06	0	8.88428e-07	8.06446e-07	0	0	8.82012e-07	3.48811e-06	0	0	1.92251e-06	1.77355e-06	1.99143e-06	0	1.08686e-05	8.63834e-06	1.77912e-06	1.12671e-06	0	0	0	1.21041e-06	2.74591e-06	7.49562e-06	2.24412e-06
	Unknown_t_phylum_Candidatus_Saccharibacteria	1.44151e-06	9.48229e-06	2.37246e-06	1.45458e-05	2.83286e-06	1.75599e-05	9.68483e-06	9.29866e-06	1.78393e-05	1.49462e-05	4.52417e-05	1.54432e-05	0	1.27024e-05	2.01702e-06	1.9466e-05	2.11887e-05	0	0	9.17891e-07	5.15128e-05	3.31168e-05	2.76889e-05	5.41e-05	9.34548e-05	8.26238e-05	0.000144354	5.25276e-05	4.45743e-05	0.000117308	1.1627e-06	0	1.47368e-05	3.84502e-06	5.32066e-06	3.10663e-05	8.40437e-05	2.82585e-05	3.45534e-05	1.18608e-05	7.3912e-05	0.000131751	5.95719e-05	3.36824e-05	1.87614e-05	2.1052e-05	2.46285e-05	4.48825e-06
	Unknown_t_phylum_Caudovirales	2.59472e-05	3.01709e-05	2.49109e-05	3.15158e-05	2.9745e-05	4.38996e-06	4.84241e-06	1.08484e-05	2.34141e-05	8.96773e-06	6.28357e-07	3.08863e-06	0	5.08096e-06	3.02552e-06	0	0	1.30378e-05	2.97074e-06	1.83578e-06	3.17002e-06	7.16038e-06	3.29629e-06	6.7625e-06	4.45023e-06	1.77686e-06	2.41934e-06	9.16179e-06	4.11455e-06	7.05609e-06	9.30163e-06	0	7.36841e-06	9.61254e-06	1.77355e-06	1.87194e-05	3.00156e-05	2.82585e-05	1.72767e-05	3.97337e-05	3.60546e-06	3.93288e-06	8.68757e-06	3.99622e-06	1.81562e-06	2.74591e-06	4.28321e-06	1.23427e-05
	Unknown_t_phylum_Chloroflexi	0	8.62027e-07	0	0	0	0	6.91773e-07	0	2.22991e-06	0	1.88507e-06	3.08863e-06	2.71118e-06	0	0	0	0	0	0	0	7.92504e-07	1.7901e-06	6.59259e-07	1.12708e-06	8.90046e-07	8.88428e-07	0	2.44314e-06	1.37152e-06	2.64603e-06	0	0	0	0	0	0	0	0	0	0	0	0	0	0	0	0	0	0
	Unknown_t_phylum_Cyanobacteria	4.61284e-05	3.2757e-05	3.20282e-05	1.93943e-05	2.12464e-05	4.68263e-05	2.07532e-05	9.29866e-06	2.4529e-05	1.29534e-05	6.47208e-05	4.78738e-05	0.000111158	3.1756e-05	3.02552e-05	4.37985e-05	5.86763e-05	0.000143416	1.68342e-05	1.46863e-05	0.000113328	0.00010114	3.8237e-05	3.26854e-05	3.11516e-05	4.88635e-05	5.16126e-05	4.39766e-05	2.67446e-05	2.55783e-05	3.37184e-05	1.22842e-05	0	4.61402e-05	1.24149e-05	2.46937e-05	7.80406e-05	6.08644e-05	5.47095e-05	1.18608e-05	8.78831e-06	7.86576e-06	1.30314e-05	1.37013e-05	2.72342e-05	2.37979e-05	2.35577e-05	1.57089e-05
	Unknown_t_phylum_Elusimicrobia	0	2.58608e-06	0	1.6162e-06	1.41643e-06	0	0	3.09955e-06	1.11496e-06	9.96415e-07	8.16864e-06	1.54432e-06	8.13354e-06	5.08096e-06	1.00851e-06	0	1.6299e-06	0	0	0	2.37751e-06	1.7901e-06	6.59259e-07	2.25417e-06	8.27742e-05	4.08677e-05	7.25802e-05	5.37492e-05	3.01733e-05	3.35164e-05	2.32541e-06	3.07105e-06	0	1.92251e-06	1.77355e-06	0	6.00312e-06	4.34746e-06	2.87945e-06	5.93041e-07	9.46434e-06	7.86576e-06	4.34378e-06	3.99622e-06	1.21041e-05	3.66121e-06	0	0
	Unknown_t_phylum_Euryarchaeota	0.000181631	0.000164647	0.000232501	0.000103437	0.000181303	0.000160965	9.33894e-05	3.25453e-05	0.000159439	0.000104624	3.14178e-05	0.000205394	0.000639839	0.000186725	7.16041e-05	7.68907e-05	6.68257e-05	0.000664928	4.95123e-05	9.45428e-05	2.13976e-05	8.41345e-05	2.24148e-05	9.12937e-05	2.13611e-05	2.22107e-05	2.01612e-05	1.49643e-05	2.12585e-05	2.02863e-05	0.000256958	3.37815e-05	8.84209e-05	0.000174948	0.000173808	0.000134222	0.00114059	0.000612992	0.00083216	0.000171389	3.6956e-05	2.75301e-05	8.12908e-05	7.93535e-05	4.59956e-05	0.000209604	0.000352294	0.000222168
	Unknown_t_phylum_Firmicutes	0.00113015	0.00120339	0.000772236	0.00100931	0.000712464	0.000839946	0.000680013	0.000609062	0.000780469	0.000833003	0.00181218	0.00152578	0.00203339	0.00118767	0.000629309	0.000744574	0.00106921	0.000756193	0.000936773	0.000475468	0.000692649	0.00100335	0.000598607	0.000605244	0.00100575	0.00080225	0.00107096	0.000736914	0.000604153	0.00106723	0.00108248	0.000847609	0.000758946	0.000811298	0.000720062	0.0229699	0.00238324	0.00208461	0.00239858	0.002301	0.00122766	0.00102156	0.00104189	0.00115605	0.00201352	0.000756956	0.00112113	0.000934678
	Unknown_t_phylum_Flaviviridae	0	0	0	0	0	0	0	0	0	0	0	0	0	0	0	0	0	0	0	0	0	0	0	0	0	0	0	0	0	0	0	0	0	0	0	0	0	0	0	0	0	0	0	0	0	0	0	0
	Unknown_t_phylum_Herpesvirales	2.01812e-05	3.01709e-05	3.0842e-05	2.02024e-05	3.11614e-05	2.04865e-05	1.17601e-05	6.19911e-06	3.34487e-05	2.09247e-05	1.31955e-05	5.25067e-05	0.000127425	6.3512e-05	2.92467e-05	2.14126e-05	2.60783e-05	7.82269e-05	2.07952e-05	2.84546e-05	7.13254e-06	3.13267e-05	7.91111e-06	4.0575e-05	6.23032e-06	1.06611e-05	6.45157e-06	5.49708e-06	6.85758e-06	7.9381e-06	3.60438e-05	3.07105e-06	1.8421e-05	4.80627e-05	4.07917e-05	1.07537e-05	0.000150078	8.47754e-05	0.000100781	2.43147e-05	2.92944e-06	7.86576e-06	5.58487e-06	9.70511e-06	6.05205e-06	3.0205e-05	6.96022e-05	5.49811e-05
	Unknown_t_phylum_Mimiviridae	1.44151e-06	8.62027e-07	5.93116e-06	0	1.41643e-06	2.92664e-06	1.38355e-06	0	3.34487e-06	9.96415e-07	6.28357e-07	1.54432e-06	8.13354e-06	2.54048e-06	1.00851e-06	0	0	0	0	1.83578e-06	7.92504e-07	0	6.59259e-07	0	8.90046e-07	0	0	0	6.85758e-07	0	1.1627e-06	0	0	0	0	7.96572e-07	0	2.17373e-06	5.75889e-06	0	4.50683e-07	0	0	1.71267e-06	6.05205e-07	0	1.0708e-06	1.12206e-06
	Unknown_t_phylum_Pandoravirus	0.000497322	0.000549973	0.000775795	0.000431524	0.000620396	0.000573622	0.000314757	0.000119333	0.000722491	0.000353727	0.00056992	0.00126943	0.0044626	0.00124483	0.000659564	0.000553807	0.000554165	0.00230769	0.000372333	0.000447931	0.000283716	0.000860141	0.000176681	0.00103917	0.000125496	0.000193677	0.00018145	0.000145062	0.000163896	0.00029812	0.000839472	7.67761e-05	0.000235789	0.000786306	0.000627838	0.000397888	0.00205907	0.0013325	0.00164416	0.000243147	7.68414e-05	4.52281e-05	0.000170028	0.000142151	9.50172e-05	0.000590371	0.00109329	0.000776467
	Unknown_t_phylum_Partitiviridae	3.45963e-05	2.49988e-05	3.32145e-05	2.02024e-05	4.39093e-05	1.60965e-05	1.79861e-05	3.09955e-06	3.45636e-05	1.39498e-05	5.65521e-06	5.09624e-05	9.21801e-05	3.30262e-05	1.91616e-05	1.75194e-05	3.25979e-06	0.000104302	5.94148e-06	1.00968e-05	3.96252e-06	1.9691e-05	3.95555e-06	1.46521e-05	2.67014e-06	6.21899e-06	4.03223e-06	3.05393e-06	3.42879e-06	4.41006e-06	3.72065e-05	0	1.10526e-05	2.69151e-05	3.01504e-05	2.66852e-05	7.20375e-05	7.60805e-05	8.35039e-05	1.00817e-05	6.30956e-06	9.83219e-07	5.58487e-06	7.99244e-06	6.05205e-06	2.83744e-05	4.39029e-05	3.47839e-05
	Unknown_t_phylum_Phycodnaviridae	0	0	0	0	0	0	6.91773e-07	0	0	0	0	0	0	0	0	0	0	0	0	9.17891e-07	7.92504e-07	8.95048e-07	6.59259e-07	0	0	0	8.06446e-07	3.05393e-07	6.85758e-07	0	0	0	0	0	0	0	0	2.17373e-06	0	0	0	9.83219e-07	0	1.14178e-06	0	0	1.0708e-06	0
	Unknown_t_phylum_Picornavirales	0	0	0	0	0	1.46332e-06	0	0	0	0	0	0	0	0	1.00851e-06	0	0	0	0	0	0	0	0	1.12708e-06	0	0	0	0	0	0	0	0	0	0	0	0	0	2.17373e-06	0	0	0	0	0	0	0	0	0	0
	Unknown_t_phylum_Planctomycetes	1.44151e-06	0	0	8.08098e-07	0	0	1.38355e-06	0	0	0	7.54028e-06	3.08863e-06	2.71118e-06	1.27024e-06	3.02552e-06	3.8932e-06	0	0	9.90246e-07	0	1.58501e-06	8.95048e-07	0	2.25417e-06	0	0	2.41934e-06	0	0	0	0	0	0	0	0	0	0	0	0	0	0	0	0	0	0	0	0	0
	Unknown_t_phylum_Polydnaviridae	3.02718e-05	1.98266e-05	3.55869e-05	1.93943e-05	2.9745e-05	1.17066e-05	1.66026e-05	6.19911e-06	4.9058e-05	1.69391e-05	1.44522e-05	5.25067e-05	0.000132848	4.82691e-05	2.52127e-05	3.8932e-05	4.23773e-05	0.00011734	2.87171e-05	3.94693e-05	9.51005e-06	3.04316e-05	1.58222e-05	4.62104e-05	3.56018e-06	6.21899e-06	7.25802e-06	5.19168e-06	1.02864e-05	1.67582e-05	5.81352e-05	0	1.10526e-05	4.22952e-05	4.61124e-05	1.99143e-05	0.0001921	8.0428e-05	7.48656e-05	1.77912e-05	2.92944e-06	3.93288e-06	4.34378e-06	1.08469e-05	6.65726e-06	4.11886e-05	7.17438e-05	4.26384e-05
	Unknown_t_phylum_Poxviridae	1.15321e-05	1.29304e-05	1.5421e-05	6.46478e-06	1.13314e-05	1.75599e-05	8.99305e-06	4.64933e-06	1.33795e-05	8.96773e-06	5.02686e-06	1.69875e-05	5.42236e-05	1.77834e-05	1.10936e-05	1.07063e-05	8.14948e-06	0	6.93172e-06	9.17891e-06	6.34003e-06	1.25307e-05	5.93333e-06	1.46521e-05	0	5.33057e-06	4.03223e-06	1.52697e-06	2.74303e-06	1.76402e-06	2.44168e-05	3.07105e-06	7.36841e-06	9.61254e-06	8.86776e-06	8.76229e-06	4.8025e-05	3.47797e-05	3.45534e-05	6.52345e-06	1.12671e-06	1.96644e-06	1.24108e-06	3.99622e-06	3.63123e-06	1.00683e-05	2.67701e-05	1.90751e-05
	Unknown_t_phylum_Proteobacteria	0.0109281	0.00768755	0.00677812	0.00574638	0.0073626	0.0128962	0.00613188	0.00632774	0.00620138	0.00427362	0.0217242	0.00562594	0.00931833	0.00938834	0.00706561	0.0120417	0.0159942	0.00719687	0.0132742	0.00898432	0.0298417	0.0379348	0.0226996	0.0163912	0.00956354	0.0115611	0.00889107	0.00905491	0.00637137	0.0116761	0.00657044	0.00600697	0.00523525	0.0100201	0.00809627	0.00204639	0.00740785	0.00433007	0.00478276	0.0012098	0.00110845	0.00139617	0.00128886	0.00121599	0.00126851	0.00620026	0.00486251	0.00444
	Unknown_t_phylum_Tenericutes	1.44151e-06	8.62027e-07	0	8.08098e-07	0	1.46332e-06	1.38355e-06	1.54978e-06	2.22991e-06	3.98566e-06	1.82224e-05	3.08863e-06	2.71118e-06	2.54048e-06	0	3.8932e-06	0	0	0	9.17891e-07	2.37751e-06	8.95048e-07	2.63704e-06	3.38125e-06	8.01041e-06	9.7727e-06	5.64512e-06	6.41326e-06	6.85758e-07	1.76402e-06	3.48811e-06	3.07105e-06	7.36841e-06	5.76752e-06	3.54711e-06	6.77086e-06	6.00312e-06	4.34746e-06	1.15178e-05	6.52345e-06	6.76024e-06	2.94966e-06	1.11697e-05	5.70889e-06	1.14989e-05	7.32243e-06	0	2.24412e-06
	Unknown_t_phylum_Verrucomicrobia	1.44151e-06	8.62027e-07	0	0	0	1.46332e-06	1.38355e-06	0	0	2.98924e-06	4.3985e-06	0	0	0	1.00851e-06	9.73299e-07	0	0	9.90246e-07	0	0	0	6.59259e-07	2.25417e-06	8.90046e-07	0	6.45157e-06	2.13775e-06	2.74303e-06	8.82012e-07	0	3.07105e-06	0	0	0	3.18629e-06	0	0	0	5.93041e-07	4.50683e-06	5.89932e-06	3.1027e-06	1.14178e-06	3.02603e-06	1.83061e-06	6.42482e-06	0
	Unknown_t_phylum_Virgaviridae	0	0	0	0	0	0	0	0	0	0	0	0	0	1.27024e-06	0	0	0	0	0	0	0	0	0	0	0	0	0	0	0	0	0	0	0	0	0	0	0	0	0	0	0	0	0	0	0	0	1.0708e-06	0
	Veillonellaceae	0.0883805	0.0802702	0.144465	0.115485	0.119537	0.0493432	0.123502	0.142022	0.10872	0.143494	0.00915139	0.163592	0.084155	0.0408001	0.0845281	0.0189521	0.0249912	0.00314211	0.0297341	0.0213676	0.0910809	0.0194744	0.0638123	0.062508	0.0839856	0.0615218	0.0909276	0.0584348	0.0523418	0.0450452	0.193058	0.209712	0.177391	0.124294	0.120658	0.0839961	0.0561832	0.0474047	0.0682717	0.0690537	0.0744729	0.0664312	0.0787882	0.115604	0.131017	0.0487216	0.0979634	0.0648215
	Vibrionaceae	0.000611201	0.000537905	0.000478051	0.000514758	0.000665721	0.000693614	0.000750574	0.000579617	0.000370165	0.000410523	0.000855822	0.000625448	0.000669662	0.000574148	0.000697887	0.000998605	0.00102846	0.000404172	0.000949646	0.000541556	0.000813109	0.000681131	0.000414015	0.00067625	0.00077434	0.00117717	0.00115402	0.000846855	0.000623354	0.00106635	0.000891794	0.00102266	0.00127842	0.00126501	0.00136918	0.000342526	0.000546284	0.000389097	0.000357051	0.00022417	0.000162471	0.000214342	0.000204158	0.000158707	0.000176115	0.000786246	0.000558959	0.000725974
	Xanthobacteraceae	0	0	0	0	0	2.92664e-06	6.91773e-07	0	0	0	1.25671e-05	1.54432e-06	2.71118e-06	0	1.00851e-06	3.8932e-06	4.88969e-06	0	0	0	2.37751e-06	8.95048e-07	6.59259e-07	0	0	4.44214e-06	0	1.22157e-06	0	0	0	0	0	0	0	4.77943e-06	0	0	0	5.93041e-07	7.88695e-06	9.83219e-06	1.42724e-05	9.70511e-06	2.29978e-05	0	0	0
	Xanthomonadaceae	0.00273167	0.00186974	0.0013096	0.00130912	0.00157365	0.00297493	0.00127217	0.00163347	0.00113837	0.000856917	0.00686417	0.000968286	0.000864867	0.00215052	0.00180119	0.00388249	0.00478375	0.000847458	0.00376393	0.00263251	0.00853686	0.0111442	0.00643371	0.00409131	0.00250726	0.00276479	0.0020645	0.00223945	0.0015169	0.00274217	0.00124991	0.0012407	0.000880525	0.00225702	0.0015891	0.000302299	0.000498259	0.000269542	0.000334016	0.000113271	0.00019154	0.000200577	0.000153894	0.000170696	0.000212427	0.000540029	0.000394055	0.00029398
	Yersiniaceae	0.00176585	0.00124994	0.00118742	0.00108285	0.00141643	0.00199012	0.000856416	0.000822932	0.000769319	0.000584896	0.00328065	0.00117059	0.00216081	0.00168434	0.00117289	0.00199526	0.00211235	0.00190352	0.00182106	0.00125292	0.0031082	0.00377531	0.0018011	0.00173571	0.00173203	0.00201851	0.00166854	0.00144756	0.0010979	0.00187868	0.00143013	0.00107179	0.000935788	0.00149763	0.00129292	0.000452851	0.00151279	0.000821669	0.000999168	0.000268055	0.000238186	0.000241872	0.000251319	0.000238061	0.000235425	0.00119539	0.00086735	0.000887551
	Zoogloeaceae	0.00105086	0.000616349	0.000585998	0.000550315	0.000682719	0.00110481	0.000610144	0.000824482	0.000476086	0.000371663	0.00187188	0.000166786	9.48913e-05	0.000665606	0.000549637	0.00105506	0.00184341	0.000260756	0.00138535	0.00115195	0.00300914	0.00402592	0.00248343	0.0013232	0.000504656	0.000488635	0.000391933	0.000500234	0.000298305	0.000616526	0.000461594	0.000512865	0.000364736	0.000926649	0.000693459	2.46937e-05	2.40125e-05	2.17373e-06	2.87945e-06	4.74433e-06	9.239e-06	1.67147e-05	9.92865e-06	1.19887e-05	9.07808e-06	5.21723e-05	2.46285e-05	1.12206e-05
[truncated: 23 more columns]

## Sheet: (f) KrakenUniq-GENUS
	Genus	P_A_F_01	P_A_F_02	P_A_F_03	P_A_F_04	P_A_F_05	P_A_M_01	P_A_M_02	P_A_M_03	P_A_M_04	P_A_M_05	P_B_F_01	P_B_F_02	P_B_F_03	P_B_F_04	P_B_F_05	P_B_M_01	P_B_M_02	P_B_M_03	P_B_M_04	P_B_M_05	P_C_F_01	P_C_F_02	P_C_F_03	P_C_F_04	P_C_M_01	P_C_M_02	P_C_M_03	P_C_M_04	P_C_M_05	P_C_M_06	P_D_F_01	P_D_F_02	P_D_F_03	P_D_F_04	P_D_F_05	T_A_F_01	T_A_F_02	T_A_F_03	T_A_F_04	T_A_F_05	T_A_M_01	T_A_M_02	T_A_M_03	T_A_M_04	T_A_M_05	T_B_F_01	T_B_F_02	T_B_F_03
	Acetobacter	0.00010523	4.48254e-05	3.0842e-05	2.58591e-05	3.54107e-05	7.02394e-05	1.31437e-05	2.47964e-05	4.57132e-05	8.96773e-06	0.000162116	9.42033e-05	3.25342e-05	5.58905e-05	5.24424e-05	9.73299e-05	0.000110833	0	0.000127742	8.26102e-06	0.000213976	0.000216602	6.79037e-05	0.000102565	0.00019047	0.000214111	0.000162096	0.000132235	9.18915e-05	0.000182576	2.55795e-05	2.45684e-05	2.21052e-05	3.46051e-05	2.83768e-05	3.46509e-05	1.20062e-05	6.52119e-06	1.43972e-05	1.4233e-05	1.75766e-05	1.67147e-05	1.92368e-05	2.34064e-05	2.17874e-05	2.37979e-05	1.49912e-05	1.12206e-05
	Acholeplasma	0	0	0	0	0	1.46332e-06	6.91773e-07	1.54978e-06	3.34487e-06	9.96415e-07	6.91193e-06	3.08863e-06	2.71118e-06	1.27024e-06	0	9.73299e-07	3.25979e-06	0	0	9.17891e-07	1.58501e-06	1.7901e-06	2.63704e-06	1.12708e-06	7.7434e-05	4.26445e-05	4.35481e-05	4.30604e-05	2.60588e-05	2.29323e-05	0	0	3.6842e-06	0	1.77355e-06	4.38115e-06	3.60187e-05	1.08686e-05	8.63834e-06	4.74433e-06	4.50683e-06	3.93288e-06	1.86162e-06	1.14178e-06	3.63123e-06	1.37295e-05	1.49912e-05	8.9765e-06
	Achromobacter	0.00170675	0.00105598	0.000928819	0.000935777	0.00119547	0.00227254	0.00130261	0.00154203	0.00098562	0.000689519	0.00430487	0.000321218	0.000281963	0.00149507	0.00115474	0.00225708	0.00367705	0.000482399	0.00314106	0.00256642	0.0059842	0.00802768	0.00562084	0.00290224	0.000573189	0.000744502	0.000516126	0.000667284	0.000397054	0.000775288	0.00096737	0.00106565	0.00069263	0.00212629	0.00159088	9.59869e-05	3.60187e-05	1.52161e-05	1.72767e-05	1.66051e-05	5.00258e-05	5.30938e-05	3.35092e-05	6.62231e-05	6.65726e-05	0.000191298	9.85138e-05	4.26384e-05
	Acidaminococcus	2.88302e-05	1.29304e-05	5.93116e-06	8.08098e-07	1.41643e-06	0	1.38355e-06	0	1.11496e-06	1.99283e-06	2.01074e-05	2.00761e-05	1.08447e-05	2.54048e-06	2.01702e-06	1.9466e-05	1.46691e-05	0	1.28732e-05	1.83578e-06	7.92504e-07	0	0	0	1.33507e-05	8.88428e-06	1.20967e-05	5.80247e-06	4.11455e-06	6.17408e-06	0	0	0	1.92251e-06	0	0	0	2.17373e-06	0	0	4.50683e-07	9.83219e-07	6.20541e-07	5.70889e-07	1.21041e-06	9.15303e-07	3.21241e-06	3.36619e-06
	Acidiphilium	6.34265e-05	4.13773e-05	2.96558e-05	3.55563e-05	5.38243e-05	7.90193e-05	2.76709e-05	2.63462e-05	2.4529e-05	2.09247e-05	0.000228722	0.000149799	5.15124e-05	9.14573e-05	7.76551e-05	0.000245271	0.000400954	1.30378e-05	0.000325791	8.53639e-05	7.21179e-05	0.000110091	5.27407e-05	0.000114962	0.000185129	0.000291404	0.000243547	0.000125822	8.98343e-05	0.000246963	5.23217e-05	8.59893e-05	5.89473e-05	4.80627e-05	5.32066e-05	4.77943e-06	0	2.17373e-06	0	2.37216e-06	2.92944e-06	9.83219e-07	1.24108e-06	1.71267e-06	1.81562e-06	4.57652e-06	8.56642e-06	2.24412e-06
	Acidipropionibacterium	0.00223146	0.00165164	0.002516	0.00205014	0.00212748	0.00161551	0.000979551	0.000807434	0.00157543	0.000823039	0.00188256	0.00167558	0.0024482	0.00164369	0.00134938	0.00323719	0.00589696	0.00114733	0.00285389	0.00102896	0.00380402	0.00413422	0.00352506	0.00728547	0.00574168	0.00648996	0.004279	0.00570352	0.003664	0.00715488	0.00281607	0.00494131	0.00445052	0.00345667	0.00323496	0.00040426	0.000102053	7.39068e-05	0.000132455	9.78518e-05	0.000464203	0.0004277	0.000439343	0.000593724	0.000807949	0.000144618	0.000185249	0.000139136
	Acidithiobacillus	0.000149917	0.000107753	7.82913e-05	5.01021e-05	7.36543e-05	0.000191695	5.67254e-05	0.000125532	5.46328e-05	4.98207e-05	0.000381413	7.56715e-05	5.42236e-05	0.00016005	0.000106902	0.000242352	0.000283602	1.30378e-05	0.000219835	0.000145945	0.000354249	0.00038129	0.000223489	0.000214146	0.000178899	0.000212334	0.000148386	0.000157583	0.000105607	0.000198453	8.72028e-05	0.000122842	9.57893e-05	0.000138421	0.000102866	2.94732e-05	6.00312e-06	1.30424e-05	1.15178e-05	1.06747e-05	1.80273e-05	1.76979e-05	1.67546e-05	2.28355e-05	2.60238e-05	9.15303e-05	2.35577e-05	5.49811e-05
	Acidovorax	0.00125267	0.000729275	0.000661917	0.000717591	0.000822945	0.0016199	0.00092075	0.001074	0.000730296	0.000497211	0.00313487	0.000274888	0.000284674	0.000980625	0.000807815	0.00157091	0.00275778	0.000312907	0.00216765	0.00177245	0.00498485	0.00649089	0.00447307	0.00260469	0.000849994	0.000613904	0.000498384	0.000878616	0.000381281	0.000889068	0.000834822	0.000902887	0.000596841	0.00163798	0.00123617	6.25309e-05	6.00312e-06	1.73898e-05	1.15178e-05	1.24539e-05	4.5519e-05	7.86576e-05	4.52995e-05	7.64991e-05	7.50455e-05	0.00013638	6.31773e-05	5.04928e-05
	Acinetobacter	0.000157125	0.000121546	0.000129299	0.00013576	0.000155807	0.000279494	0.00015219	0.000106935	0.00012822	0.000123555	0.000249458	0.000176052	0.000384988	0.000205779	0.000224897	0.000120689	0.000132022	0.000221643	0.000128732	0.000173481	0.000368514	0.000241663	0.000147015	0.00027839	0.000166439	0.000167024	0.000192741	0.000162469	0.000118636	0.000192279	0.000203473	0.000196547	0.00018421	0.000182638	0.000196864	0.000129443	0.00028815	0.000193462	0.000213079	8.30257e-05	5.63353e-05	6.58757e-05	5.58487e-05	5.36635e-05	4.78112e-05	0.000439346	0.000295541	0.000341107
	Actinoalloteichus	0.000569397	0.000427565	0.000646496	0.000470313	0.000491501	0.000376074	0.000204765	0.000187523	0.000293233	0.000191312	0.000849539	0.000798411	0.000303652	0.000353127	0.00027734	0.000765013	0.00126969	0.000286832	0.00136753	0.000155124	0.00131873	0.000656965	0.000585422	0.00184616	0.00097104	0.00168002	0.00123386	0.000711566	0.000604838	0.00132655	0.00052903	0.000933598	0.000699999	0.000467169	0.000551575	8.48349e-05	1.20062e-05	8.69491e-06	1.43972e-05	1.18608e-05	7.61654e-05	8.35736e-05	6.70184e-05	8.7346e-05	0.000126488	1.73908e-05	4.17613e-05	3.70281e-05
	Actinobacillus	0.000821662	0.000689621	0.000756815	0.000965677	0.00141785	0.000886773	0.0013794	0.000863226	0.000464936	0.000702473	0.00100474	0.000596106	0.00100585	0.000750712	0.00112549	0.000353308	0.000272193	0.000782269	0.000808041	0.00121345	0.000122838	0.000140522	0.000154926	0.000131869	0.00038361	0.000439772	0.00108951	0.000969929	0.000591809	0.000545083	0.0017615	0.00292056	0.00278894	0.00235892	0.00324915	0.000354076	0.000684356	0.000582559	0.000437676	0.000274578	0.000133627	0.000200577	0.000265591	0.000102189	6.53622e-05	0.00106267	0.00102369	0.00130271
	Actinomyces	0.0408078	0.0297847	0.052454	0.0405762	0.0451444	0.0239121	0.0173497	0.0110933	0.0225221	0.015009	0.0264721	0.0280849	0.0351694	0.0242565	0.0202478	0.0573371	0.096692	0.0207692	0.0367391	0.0166854	0.0278541	0.0208313	0.0277232	0.0854385	0.0533698	0.0487471	0.0435457	0.0315034	0.0245049	0.0507501	0.0491417	0.0893367	0.0714662	0.0378503	0.0527579	0.004323	0.000804418	0.000758631	0.000840798	0.00061617	0.00412172	0.00325741	0.00320447	0.00420003	0.0070458	0.000760617	0.00136956	0.00116919
	Actinoplanes	0.000223434	0.0002043	0.000213522	0.000186671	0.000195467	0.000264861	0.000199923	0.000128632	0.000208497	0.000127541	0.000520908	0.000341294	0.000200627	0.000259129	0.000203719	0.000587873	0.00115886	0.00011734	0.000640689	0.000148698	0.000622908	0.000448419	0.000428518	0.00106284	0.000602561	0.000900866	0.000637899	0.000635523	0.000453286	0.000844085	0.000304628	0.000509794	0.000486315	0.000446022	0.000351163	9.59869e-05	1.20062e-05	2.3911e-05	1.15178e-05	8.89562e-06	0.000105009	6.78421e-05	6.95006e-05	8.7346e-05	0.000149486	2.65438e-05	3.64073e-05	2.69295e-05
	Actinosynnema	0.000139827	0.00014051	0.000137603	0.000110709	0.000109065	0.000235595	0.000118985	0.000134831	0.000149404	8.76845e-05	0.000392723	0.000356737	0.000203339	0.000232454	0.000146234	0.000353308	0.000695966	5.21512e-05	0.000773382	0.00011749	0.00047471	0.000298946	0.000294029	0.000870108	0.000599001	0.00101903	0.000709673	0.000707596	0.000490317	0.000973741	0.000260446	0.000414591	0.000287368	0.000367199	0.000280221	0.000113511	4.20219e-05	2.82585e-05	6.04684e-05	2.9059e-05	0.000182752	0.000154365	0.00017189	0.000264892	0.00032318	1.28142e-05	6.74606e-05	4.71266e-05
	Advenella	2.88302e-06	8.62027e-07	0	1.6162e-06	1.41643e-06	0	8.99305e-06	6.19911e-06	1.11496e-06	2.98924e-06	6.91193e-06	0	0	3.81072e-06	0	2.9199e-06	6.51958e-06	0	9.90246e-07	0	1.34726e-05	8.95048e-06	9.88888e-06	2.25417e-06	3.56018e-06	8.88428e-06	1.20967e-05	4.88629e-06	2.74303e-06	0	4.65082e-06	3.07105e-06	0	3.84502e-06	0	0	0	0	0	0	0	0	0	0	0	1.83061e-06	1.0708e-06	0
	Aerococcus	0.000162891	0.000375844	0.000385525	0.000647286	0.000300283	0.000222425	0.000303689	0.000357999	0.000402499	0.00051415	0.000102422	8.3393e-05	0.000111158	0.000182915	0.000799747	8.56504e-05	5.05268e-05	2.60756e-05	8.12002e-05	0.000121162	0.000311454	0.000185275	0.000475985	0.000353904	0.000328427	0.000235433	0.000184676	0.000390292	0.000396368	0.000304294	0.000272073	0.000313247	0.000338947	0.000251848	0.000232335	0.000330976	0.000444231	0.000197809	0.000388725	0.000466723	0.000223764	0.000190745	0.000227738	0.000334541	8.04923e-05	0.000305711	0.000195957	0.000509416
	Aeromonas	0.00122961	0.000851682	0.000880184	0.000748299	0.000881019	0.00109456	0.000547885	0.000568768	0.000595386	0.000371663	0.00214898	0.000460206	0.000856733	0.000927275	0.000746296	0.00128086	0.00155818	0.000521512	0.00130118	0.000929824	0.00280071	0.00374846	0.00210304	0.00130291	0.00129502	0.000969275	0.000866123	0.000884113	0.000649413	0.00113074	0.000719714	0.000875248	0.000559999	0.00108045	0.000979001	0.000146569	0.000618322	0.000397792	0.000377207	0.000100224	0.000127093	0.000157315	0.000124729	0.000161561	0.000180956	0.000449414	0.000358719	0.000319788
	Aggregatibacter	0.0196464	0.0180457	0.0186784	0.0176311	0.0223711	0.0615809	0.0300735	0.0290087	0.0151556	0.0270586	0.0304986	0.00647223	0.00485844	0.0120927	0.0140495	0.0440778	0.047311	0.0040678	0.057765	0.094026	0.00649536	0.00172297	0.00338727	0.000417021	0.043169	0.0236189	0.0464715	0.0617511	0.0351801	0.0326186	0.0174185	0.0371044	0.0362342	0.0302257	0.0414994	0.00335994	0.00330172	0.0032432	0.00117193	0.00204481	0.00137706	0.00238726	0.00146944	0.000779263	0.000292314	0.0128033	0.011146	0.00678511
	Agrobacterium	7.06341e-05	4.91355e-05	4.98217e-05	4.28292e-05	4.9575e-05	8.34093e-05	3.6664e-05	5.42422e-05	2.89888e-05	2.3914e-05	8.60849e-05	2.62534e-05	1.89783e-05	6.09715e-05	4.33658e-05	4.57451e-05	4.88969e-05	1.30378e-05	2.67366e-05	2.01936e-05	0.000126801	0.000154843	0.000123281	7.66417e-05	0.000121046	5.95247e-05	6.12899e-05	7.60429e-05	7.40618e-05	0.000112897	3.25557e-05	2.14973e-05	2.57894e-05	4.61402e-05	4.07917e-05	2.11092e-05	4.8025e-05	3.91271e-05	4.89506e-05	3.14312e-05	3.67306e-05	5.01442e-05	3.84735e-05	2.39773e-05	2.3603e-05	5.40029e-05	4.28321e-05	3.47839e-05
	Akkermansia	1.58566e-05	1.72405e-05	1.5421e-05	1.93943e-05	8.49857e-06	5.12162e-05	3.59722e-05	1.70476e-05	1.89542e-05	1.39498e-05	5.34103e-05	7.10385e-05	1.35559e-05	4.31881e-05	2.82382e-05	0.000134315	0.00015158	2.60756e-05	0.000150517	2.01936e-05	3.88327e-05	3.8487e-05	1.38444e-05	1.01437e-05	4.98426e-05	3.99792e-05	4.19352e-05	4.15335e-05	2.5373e-05	3.79265e-05	3.02303e-05	9.21314e-06	3.6842e-06	2.49926e-05	1.95091e-05	5.97429e-06	0	2.17373e-06	0	2.37216e-06	1.28445e-05	1.27819e-05	1.36519e-05	1.71267e-05	2.84446e-05	4.66805e-05	4.17613e-05	1.68309e-05
	Alcaligenes	0.000249382	0.000186198	0.000166072	0.00015273	0.000212464	0.000282421	0.000166717	0.000167376	0.000158324	0.000126545	0.000356278	0.000228559	0.000306363	0.000186725	0.000172455	0.000309509	0.000410734	0.000234681	0.000397089	0.000238652	0.000460445	0.000611318	0.000376437	0.000249085	0.000133507	0.000150144	0.000117741	0.000127654	7.95479e-05	0.000158762	0.000196497	0.000128984	9.57893e-05	0.000244158	0.000242977	4.89892e-05	0.000162084	0.000132597	0.000146852	3.20242e-05	4.48429e-05	1.76979e-05	2.54422e-05	3.02571e-05	2.6629e-05	8.60385e-05	0.000118859	9.64974e-05
	Alcanivorax	0.000100906	6.20659e-05	3.79594e-05	5.65668e-05	3.82436e-05	0.000105359	4.35817e-05	6.35409e-05	4.23683e-05	3.58709e-05	0.000188507	1.69875e-05	1.35559e-05	6.98632e-05	4.63914e-05	0.000115823	0.000167879	0	0.000135664	0.000105557	0.000225864	0.000292681	0.000166133	8.00229e-05	0.000113926	8.79543e-05	7.17737e-05	9.43665e-05	6.30897e-05	0.000101431	4.18574e-05	4.91367e-05	4.05263e-05	9.99704e-05	4.78859e-05	3.98286e-06	0	2.17373e-06	0	5.93041e-07	1.80273e-06	3.93288e-06	1.86162e-06	2.85444e-06	4.23644e-06	1.09836e-05	1.6062e-05	8.9765e-06
	Alicycliphilus	0.000500205	0.000339638	0.000276392	0.000324047	0.000368271	0.000636545	0.000356263	0.000435487	0.000234141	0.000230172	0.000905462	0.000115824	0.00011387	0.000443314	0.000300535	0.000714402	0.00128599	0.000182529	0.000995197	0.000913302	0.000940702	0.00120205	0.000817481	0.000500425	0.00039429	0.000204338	0.00018145	0.000356394	0.00015361	0.00032899	0.00033951	0.000316318	0.000246842	0.00066711	0.000562216	5.97429e-06	0	0	0	2.96521e-06	1.59992e-05	1.96644e-05	9.92865e-06	1.48431e-05	3.69175e-05	2.37979e-05	1.39204e-05	4.48825e-06
	Alicyclobacillus	7.20756e-06	1.03443e-05	1.18623e-05	3.23239e-06	7.08214e-06	1.46332e-06	3.45887e-06	0	8.91964e-06	5.97849e-06	3.33029e-05	2.00761e-05	5.42236e-06	7.62144e-06	7.05955e-06	5.15849e-05	9.4534e-05	1.30378e-05	4.65416e-05	1.19326e-05	2.45676e-05	1.8796e-05	2.17555e-05	5.74812e-05	3.56018e-05	3.55371e-05	3.38707e-05	4.55036e-05	1.64582e-05	4.05725e-05	1.04643e-05	2.76394e-05	4.42105e-05	3.84502e-05	2.48297e-05	7.96572e-07	0	0	0	0	3.60546e-06	2.94966e-06	3.1027e-06	2.85444e-06	6.65726e-06	1.83061e-06	1.0708e-06	2.24412e-06
	Aliivibrio	0	0	0	8.08098e-07	1.41643e-06	2.92664e-06	2.07532e-06	1.54978e-06	0	9.96415e-07	1.25671e-06	0	0	1.27024e-06	0	3.8932e-06	3.25979e-06	0	6.93172e-06	9.17891e-06	0	0	0	0	5.34027e-06	1.77686e-06	2.41934e-06	3.66472e-06	2.74303e-06	2.64603e-06	0	0	0	0	1.77355e-06	0	0	0	0	5.93041e-07	0	0	0	0	0	1.83061e-06	0	2.24412e-06
	Altererythrobacter	4.32454e-06	2.58608e-06	1.18623e-06	2.42429e-06	2.83286e-06	0	6.91773e-07	0	0	0	1.7594e-05	1.69875e-05	1.08447e-05	7.62144e-06	0	4.8665e-06	1.14093e-05	0	6.93172e-06	0	1.58501e-06	0	0	0	8.90046e-06	7.99585e-06	7.25802e-06	3.05393e-06	1.37152e-06	7.05609e-06	0	0	0	0	0	0	0	0	0	0	0	0	0	0	0	0	0	0
	Alteromonas	8.07247e-05	8.01685e-05	4.86355e-05	0.000126063	0.000152974	9.80425e-05	8.57799e-05	9.91857e-05	3.45636e-05	5.67956e-05	6.72342e-05	3.08863e-05	3.25342e-05	5.46203e-05	0.000102868	3.69854e-05	3.0968e-05	1.30378e-05	5.44635e-05	5.96629e-05	5.30978e-05	4.47524e-05	4.0874e-05	4.84646e-05	9.7905e-05	8.35122e-05	0.000120967	0.000158804	6.65185e-05	6.61509e-05	6.51114e-05	7.98472e-05	5.15789e-05	8.65128e-05	8.15834e-05	8.28435e-05	0.000132069	7.39068e-05	8.06245e-05	5.63389e-05	5.02511e-05	8.9473e-05	6.39157e-05	4.96673e-05	4.90216e-05	0.000231572	0.000124213	0.000130159
	Amycolatopsis	0.000637148	0.000546525	0.000712925	0.000575366	0.000562322	0.000395097	0.000337585	0.000258813	0.000560822	0.000292946	0.000624587	0.000630081	0.000284674	0.000365829	0.00024305	0.00101515	0.00182059	0.000208605	0.00146457	0.000235898	0.00102075	0.000559405	0.000601244	0.00187434	0.00175606	0.00246361	0.00174596	0.00169829	0.00113356	0.00207361	0.000688321	0.00118849	0.00106842	0.00112851	0.000785684	0.000196753	2.40125e-05	2.3911e-05	4.60711e-05	3.55825e-05	0.00020461	0.000165181	0.000169408	0.000208374	0.000288683	3.29509e-05	8.78058e-05	5.61031e-05
	Anaerococcus	0	2.58608e-06	1.18623e-06	8.08098e-07	0	0	6.91773e-07	4.64933e-06	0	9.96415e-07	6.28357e-07	0	2.71118e-06	0	0	0	0	0	0	0	2.37751e-06	0	0	0	0	0	0	3.05393e-07	0	0	1.1627e-06	0	0	0	0	6.37257e-06	1.20062e-05	1.08686e-05	0	2.96521e-06	6.5349e-06	1.17986e-05	9.92865e-06	9.13422e-06	6.65726e-06	2.74591e-06	0	0
	Anaeromyxobacter	0.000144151	0.000103443	7.94775e-05	0.000103437	0.000120396	0.000165355	6.08761e-05	0.000102285	5.46328e-05	4.98207e-05	0.000282132	0.000140533	0.000203339	0.000171482	0.000149259	0.000330922	0.000519937	0.000104302	0.000279249	0.000172564	0.000260734	0.000345488	0.000193163	0.000369683	0.000205601	0.000261198	0.000196773	0.000238817	0.00015361	0.000300766	0.000144175	0.000199618	0.000305789	0.000211476	0.000175582	1.43383e-05	5.40281e-05	3.04322e-05	8.63834e-06	1.95704e-05	1.96047e-05	2.16308e-05	2.23395e-05	3.99622e-05	3.44967e-05	2.92897e-05	2.14161e-05	2.46854e-05
	Anaplasma	0	0	0	0	0	0	0	0	0	0	1.88507e-06	0	0	0	0	9.73299e-07	0	0	0	9.17891e-07	6.34003e-06	1.7901e-06	0	0	1.78009e-06	8.88428e-07	6.45157e-06	3.05393e-07	0	0	0	9.21314e-06	3.6842e-06	1.92251e-06	1.77355e-06	7.96572e-07	0	0	0	5.93041e-07	3.15478e-06	3.93288e-06	3.72324e-06	0	6.05205e-07	1.83061e-06	0	1.12206e-06
	Aneurinibacillus	7.20756e-06	8.62027e-07	0	3.23239e-06	0	0	1.38355e-06	4.64933e-06	1.11496e-06	2.98924e-06	5.02686e-06	1.08102e-05	2.71118e-06	1.27024e-06	3.02552e-06	1.9466e-06	0	0	0	0	0	8.95048e-07	0	2.25417e-06	3.56018e-06	8.88428e-07	7.25802e-06	6.10786e-07	2.05727e-06	5.29207e-06	1.1627e-06	0	3.6842e-06	1.92251e-06	0	2.38972e-06	6.00312e-06	0	5.75889e-06	3.55825e-06	7.43627e-06	9.83219e-06	3.1027e-06	6.27978e-06	1.7551e-05	2.74591e-06	1.0708e-06	3.36619e-06
	Anoxybacillus	7.49586e-05	4.48254e-05	5.57529e-05	8.2426e-05	5.38243e-05	2.04865e-05	3.32051e-05	3.71947e-05	4.01384e-05	3.48745e-05	7.35178e-05	4.32408e-05	5.42236e-05	2.6675e-05	5.74849e-05	6.32645e-05	4.7267e-05	1.30378e-05	5.94148e-05	3.57977e-05	2.53601e-05	1.8796e-05	2.70296e-05	2.59229e-05	0.000103245	0.000160805	0.000187096	7.63483e-05	7.33761e-05	0.00015347	3.37184e-05	6.7563e-05	5.52631e-05	5.19077e-05	7.27157e-05	5.41669e-05	7.80406e-05	5.65169e-05	6.33478e-05	7.47232e-05	4.25895e-05	4.52281e-05	4.09557e-05	5.59471e-05	5.93101e-05	8.60385e-05	9.63722e-05	0.000104352
	Archaeoglobus	2.88302e-06	9.48229e-06	3.55869e-06	1.6162e-06	2.83286e-06	2.92664e-06	8.99305e-06	3.09955e-06	1.44944e-05	2.98924e-06	1.00537e-05	4.63295e-06	1.08447e-05	1.27024e-06	3.02552e-06	9.73299e-06	1.6299e-06	0	0	0	1.58501e-06	1.7901e-06	0	0	7.12036e-06	1.77686e-05	6.45157e-06	1.22157e-06	0	0	6.97623e-06	3.07105e-06	7.36841e-06	1.73026e-05	2.83768e-05	5.97429e-06	0	2.17373e-06	2.87945e-06	3.55825e-06	5.18285e-06	5.89932e-06	5.58487e-06	4.56711e-06	3.02603e-06	1.83061e-06	0	0
	Arcobacter	2.30642e-05	2.93089e-05	7.11739e-06	1.29296e-05	7.08214e-06	1.17066e-05	8.30128e-06	1.54978e-06	1.11496e-06	2.98924e-06	3.58163e-05	5.71397e-05	2.71118e-05	7.62144e-06	1.00851e-05	7.7864e-06	8.14948e-06	0	1.38634e-05	0	3.96252e-06	4.47524e-06	6.59259e-07	1.12708e-06	1.8691e-05	1.2438e-05	1.77418e-05	1.16049e-05	4.8003e-06	4.41006e-06	2.32541e-06	0	0	0	1.77355e-06	1.35417e-05	2.40125e-05	3.26059e-05	4.31917e-05	2.49077e-05	6.30956e-06	7.86576e-06	6.82595e-06	5.70889e-06	9.68328e-06	4.02733e-05	1.6062e-05	1.45868e-05
	Arthrobacter	0.000645797	0.000539629	0.000695131	0.000602841	0.000627478	0.000698004	0.000442735	0.000449435	0.000652249	0.000414509	0.0012831	0.000985273	0.000406677	0.000617336	0.000565773	0.00120008	0.00219547	0.000286832	0.00159628	0.000301986	0.00155331	0.00122353	0.00128555	0.002501	0.00197946	0.00267772	0.00167741	0.00214142	0.00137837	0.00269278	0.000909235	0.0013359	0.00130421	0.00142266	0.00120602	0.000879814	0.000156081	0.000149987	0.000146852	0.000154784	0.000791174	0.0007148	0.000646603	0.000955097	0.00142526	9.61068e-05	0.000175612	0.000169431
	Azoarcus	0.000452635	0.00026809	0.000303675	0.000247278	0.000298866	0.000469726	0.00026149	0.000313055	0.000210727	0.000156437	0.000992176	8.03044e-05	3.79565e-05	0.000359478	0.000263221	0.000447718	0.000808429	6.5189e-05	0.000667426	0.000503004	0.00150814	0.00202728	0.00125259	0.000724714	0.000326647	0.00026564	0.000218547	0.000288291	0.000173497	0.000358979	0.000203473	0.000276394	0.000173158	0.000401804	0.000317466	8.76229e-06	1.20062e-05	2.17373e-06	2.87945e-06	1.18608e-06	6.5349e-06	8.84897e-06	6.20541e-06	6.85066e-06	7.26246e-06	1.73908e-05	1.17788e-05	6.73237e-06
	Azospirillum	0.000412272	0.000253436	0.000348752	0.000277178	0.000290368	0.000310224	0.000159108	0.000148779	0.000167243	9.46594e-05	0.000658518	0.000163697	7.04907e-05	0.000218481	0.000177497	0.000369854	0.000541126	3.91134e-05	0.000451552	0.00021754	0.000890775	0.00107048	0.000718592	0.000471121	0.000561619	0.00066099	0.000452416	0.000433047	0.000318877	0.000633284	0.000248819	0.000368525	0.00021	0.000288376	0.000274901	6.77086e-06	0	6.52119e-06	2.87945e-06	2.37216e-06	1.44218e-05	9.83219e-06	2.10984e-05	1.31304e-05	3.26811e-05	2.28826e-05	1.17788e-05	4.48825e-06
	Azotobacter	0.000422363	0.000281021	0.000339262	0.00028041	0.000347025	0.000313151	0.000139738	0.000130181	0.000182853	6.77562e-05	0.000705017	0.000117368	0.000111158	0.000252778	0.000183548	0.000266684	0.000505268	0.00011734	0.000456503	0.000263435	0.00126087	0.0016809	0.00117875	0.000701046	0.000455703	0.000296735	0.000239515	0.000305393	0.000213956	0.000434832	0.000247656	0.000371597	0.000198947	0.000392192	0.000351163	3.02697e-05	6.60343e-05	3.91271e-05	5.183e-05	3.08381e-05	2.05061e-05	4.9161e-05	3.7853e-05	2.28355e-05	1.87614e-05	0.00024164	0.000100655	0.000131281
	Bacillus	0.000707782	0.000958574	0.000848155	0.000979415	0.000759206	0.000722881	0.000743656	0.000562569	0.000922068	0.000885813	0.000714442	0.00082312	0.00145862	0.000844709	0.0011023	0.000611232	0.000588393	0.00122555	0.000389167	0.000425901	0.000624493	0.000584466	0.0006408	0.000814881	0.00079125	0.000652994	0.000680641	0.000729584	0.000616496	0.00061829	0.000973183	0.000684843	0.000773683	0.000909346	0.000909833	0.00109369	0.00247329	0.00157161	0.00225749	0.00127207	0.000862832	0.000735448	0.000834627	0.000968227	0.00087089	0.00102239	0.00118324	0.00140482
	Bacteroides	0.00106095	0.00155337	0.00045314	0.000305461	0.000313031	0.000368757	0.000691773	0.000689651	0.000779354	0.000366681	0.00215212	0.000727373	0.000772686	0.000908221	0.000179514	0.00171982	0.000824727	0.000130378	0.000142595	6.97597e-05	0.000670459	0.000245243	0.000325674	0.00019724	0.00171067	0.00138595	0.00169676	0.00126585	0.000804394	0.000874955	0.00109643	0.000614209	0.000898946	0.00179947	0.00198815	0.00128646	0.00138672	0.00164551	0.00110283	0.000912097	0.00127746	0.000956672	0.001148	0.000802099	0.000980433	0.00253814	0.00195421	0.000705777
	Bartonella	0.000187397	0.000206886	0.00024555	0.000164044	0.000247875	0.000253155	0.000134204	8.3688e-05	0.000279854	0.000127541	0.000133212	0.000373724	0.00109532	0.000236265	0.000117995	0.000199526	0.00015158	0.000977836	0.000212903	0.000114736	0.000113328	0.000153948	7.6474e-05	0.000218654	5.42928e-05	0.00014126	0.000113709	6.19948e-05	5.89752e-05	0.000126128	0.00033951	5.83499e-05	0.000147368	0.000276841	0.000212826	0.000170068	0.000882459	0.000497784	0.000581648	0.000111492	8.4503e-05	5.21106e-05	8.68757e-05	0.000107327	8.59391e-05	0.00018123	0.000335161	0.000240121
[truncated: 772 more rows]
[truncated: 23 more columns]

## Sheet: (g) KrakenUniq-SPECIES
	Species	P_A_F_01	P_A_F_02	P_A_F_03	P_A_F_04	P_A_F_05	P_A_M_01	P_A_M_02	P_A_M_03	P_A_M_04	P_A_M_05	P_B_F_01	P_B_F_02	P_B_F_03	P_B_F_04	P_B_F_05	P_B_M_01	P_B_M_02	P_B_M_03	P_B_M_04	P_B_M_05	P_C_F_01	P_C_F_02	P_C_F_03	P_C_F_04	P_C_M_01	P_C_M_02	P_C_M_03	P_C_M_04	P_C_M_05	P_C_M_06	P_D_F_01	P_D_F_02	P_D_F_03	P_D_F_04	P_D_F_05	T_A_F_01	T_A_F_02	T_A_F_03	T_A_F_04	T_A_F_05	T_A_M_01	T_A_M_02	T_A_M_03	T_A_M_04	T_A_M_05	T_B_F_01	T_B_F_02	T_B_F_03
[truncated: 1,373 more rows]
[truncated: 23 more columns]

[truncated: 1 more sheets: (h) TOP-GENERA-KRAKEN]
