# Supplementary material for: Functional and genetic markers of niche partitioning among enigmatic members of the human oral microbiome
Source: Genome Biol. 2020 Dec 16;21:292. doi: 10.1186/s13059-020-02195-w (PMC7739484; doi:10.1186/s13059-020-02195-w)
Supplement: Supplementary file 6 — Additional file 6: Table S5. 16S ribosomal RNA amplicon sequencing results. Taxonomic annotations of amplicons in each of the 71 samples using GAST for each taxonomic level: (a) Phylum. (b) Class. (c) Order. (d) Family. (e) Genus. (f) Species. (g) Counts of amplicon sequence variants (ASVs) generated by the MED pipeline in each of the 71 samples. (h) Percent of counts of ASVs in the 71 samples. (i) Taxonomic affiliation of ASVs. (j) Relative abundance estimations for the 16 most abundant genera in our metagenomes based on MED/GAST results, in addition to relative abundance estimations for TM7 and the collection of ASVs not assigned any genus affiliation. [file 13059_2020_2195_MOESM6_ESM.xlsx]

## Sheet: (a) 16S-PHYLUM
	samples	Actinobacteria	Bacteroidetes	Firmicutes	Fusobacteria	Proteobacteria	Spirochaetes	Tenericutes
	P_A_F_01	7.41172	30.368	28.1781	14.6319	19.3984	0.0119115	0
	P_A_F_02	6.88369	36.9231	23.5399	18.2685	14.3772	0.00745997	0
	P_A_F_03	10.5909	12.5826	47.3537	9.96848	19.5043	0	0
	P_A_F_04	8.54499	7.56861	50.3269	6.13296	27.4209	0.00556025	0
	P_A_F_05	9.08691	6.71326	47.3526	2.90688	33.9403	0	0
	T_A_F_01	2.65105	10.3934	47.3346	4.39013	35.2309	0	0
	T_A_F_02	0.480061	19.3542	41.7974	14.5565	23.8119	0	0
	T_A_F_03	0.436276	17.739	30.4417	13.3478	38.0351	0	0
	T_A_F_04	0.488259	21.7163	45.0901	23.2582	9.44717	0	0
	T_A_F_05	0.330138	29.1344	32.1891	23.079	15.2674	0	0
	P_A_M_01	12.1353	16.9747	19.3605	9.18485	42.3399	0	0.00471824
	P_A_M_02	5.26211	10.059	29.1288	17.9082	37.5326	0.104959	0.00425508
	P_A_M_03	2.34722	13.4886	36.0961	22.5953	25.4631	0.0097294	0
	P_A_M_04	5.27528	13.6168	53.5992	15.9775	11.3442	0.176068	0.010835
	P_A_M_05	2.64117	7.25242	63.3882	9.31162	17.3931	0.0135029	0
	T_A_M_01	3.87815	43.529	31.8269	16.6246	4.14136	0	0
	T_A_M_02	1.60646	38.5888	17.5043	32.3626	9.9272	0.0106824	0
	T_A_M_03	1.71518	43.8031	30.3979	12.7351	11.3309	0.017801	0
	T_A_M_04	3.60264	32.3995	53.8613	7.99146	2.11674	0.0283673	0
	T_A_M_05	3.84097	14.4884	76.4232	4.18681	1.0239	0.0367622	0
	P_D_F_01	10.6389	12.4944	31.0349	11.7136	34.1181	0	0
	P_D_F_02	9.51243	5.8661	36.9936	5.22228	42.4056	0	0
	P_D_F_03	13.3843	7.33799	35.0696	8.02566	36.1825	0	0
	P_D_F_04	8.73203	19.1319	22.452	12.5914	37.0926	0	0
	P_D_F_05	8.76301	15.8441	19.4692	13.5545	42.3692	0	0
	T_D_F_01	4.20581	32.4421	33.032	4.40108	25.919	0	0
	T_D_F_02	6.19042	21.5441	42.2892	4.30657	25.6697	0	0
	T_D_F_03	6.2392	26.8796	35.1291	4.25847	27.4937	0	0
	T_D_F_04	5.32586	21.0426	25.3052	6.01219	42.3141	0	0
	T_D_F_05	5.55433	18.189	27.7705	8.12831	40.3534	0.00441696	0
	P_B_M_01	17.7442	32.9589	21.5439	20.9584	6.7945	0	0
	P_B_M_02	31.0723	15.6189	30.993	13.2105	9.10532	0	0
	P_B_M_03	28.6794	0.127236	42.8785	0.105214	28.2096	0	0
	P_B_M_04	32.6484	8.35809	27.1358	4.82242	27.0352	0	0
	P_B_M_05	4.62985	0.864193	44.3723	0.10412	50.0295	0	0
	T_B_M_01	1.80534	42.129	23.5989	10.4171	22.0496	0	0
	T_B_M_02	1.52082	27.2526	23.836	4.94843	42.4421	0	0
	T_B_M_03	2.53145	8.44595	25.4269	0.105755	63.4899	0	0
	T_B_M_04	1.1867	5.09889	13.8435	0.0645252	79.8064	0	0
	T_B_M_05	2.44691	9.7236	36.2041	1.8117	49.8137	0	0
	P_B_F_01	11.2705	32.4503	19.4492	24.6828	10.6371	1.30011	0.209977
	P_B_F_02	29.5352	10.7658	42.4743	10.4783	6.68522	0.0535307	0.00764725
	P_B_F_03	13.8919	14.5362	42.4322	15.5945	13.5453	0	0
	P_B_F_04	7.14439	23.0131	34.347	17.9048	17.5081	0.0214844	0.0611479
	P_B_F_05	4.41475	22.0942	44.6835	5.50168	23.3003	0.00558358	0
	T_B_F_01	1.19646	28.357	22.7079	6.51237	41.0844	0.0592034	0.0826094
	T_B_F_02	1.36732	22.9779	42.4213	11.1189	22.0333	0.0203131	0.0609392
	T_B_F_03	1.62507	8.66523	43.4368	9.7354	36.5033	0.0123008	0.0218681
	T_B_F_04	1.87643	24.9371	51.2168	7.46895	14.3634	0.0657717	0.071575
	T_B_F_05	1.92754	8.95025	63.2905	3.64341	22.1677	0.00749288	0.0131125
	P_C_M_01	14.7877	25.7716	31.9546	12.6509	14.6147	0.213675	0.00678334
	P_C_M_02	35.5541	18.4197	23.1485	10.6346	11.9821	0.211739	0.0492417
	P_C_M_03	28.3243	21.4873	21.3249	10.1285	18.2853	0.333104	0.116587
	P_C_M_04	10.8783	15.5642	34.7349	11.1237	27.4144	0.272263	0.0122091
	P_C_M_05	11.8545	14.1127	32.3915	11.2646	30.1247	0.171763	0.08025
	P_C_M_06	27.5536	20.9426	21.5313	16.5804	13.2463	0.0868267	0.0590421
	T_C_M_01	1.78951	24.5962	41.0003	7.44991	25.1562	0	0.00792403
	T_C_M_02	1.02937	31.9211	32.3579	4.10679	30.568	0	0.0167998
	T_C_M_03	1.1792	34.3738	30.9	4.75752	28.7647	0	0.024788
	T_C_M_04	1.34636	20.3542	39.1557	2.90944	36.2091	0.00445322	0.0207817
	T_C_M_05	1.6701	25.0998	40.1685	5.20776	27.8455	0	0.00840301
	T_C_M_06	5.02745	19.4262	48.7494	4.92697	21.8161	0.0233251	0.030502
	P_C_F_01	24.8664	19.4479	26.4641	11.119	18.1026	0	0
	P_C_F_02	15.9541	19.0076	23.1139	5.64228	36.282	0	0
	P_C_F_03	15.9563	7.57146	36.4505	6.46526	33.5564	0	0
	P_C_F_04	37.5614	5.07031	45.9711	5.13676	6.26048	0	0
	T_C_F_01	4.0387	15.7613	38.3368	10.3851	30.9238	0	0.554332
	T_C_F_02	1.12533	29.7515	22.1691	15.8837	29.8894	0	1.18108
	T_C_F_03	1.0784	23.3611	17.299	10.4908	47.1657	0	0.605093
	T_C_F_04	5.22295	17.0993	29.8505	16.9909	30.5578	0	0.278459
	T_C_F_05	3.14516	23.7217	51.4007	8.15635	13.5031	0	0.0729548

## Sheet: (b) 16S-CLASS
	samples	Actinobacteria	Bacilli	Bacteroidia	Betaproteobacteria	Clostridia	Epsilonproteobacteria	Flavobacteria	Fusobacteria	Gammaproteobacteria	Mollicutes	Spirochaetes
	P_A_F_01	7.41172	15.7562	12.2735	4.14888	12.4219	1.04913	18.0945	14.6319	14.2004	0	0.0119115
	P_A_F_02	6.88369	15.2109	17.6568	2.67906	8.32906	0.986581	19.2663	18.2685	10.7116	0	0.00745997
	P_A_F_03	10.5909	27.0609	5.25085	3.17333	20.2928	0.371672	7.33176	9.96848	15.9593	0	0
	P_A_F_04	8.54499	40.1773	3.09706	1.03087	10.1497	0.696143	4.47155	6.13296	25.6939	0	0.00556025
	P_A_F_05	9.08691	36.6544	2.95088	2.38271	10.6982	0.537113	3.76238	2.90688	31.0205	0	0
	T_A_F_01	2.65105	41.5073	10.0079	8.95617	5.82731	0.0212084	0.385493	4.39013	26.2535	0	0
	T_A_F_02	0.480061	34.541	18.4101	3.37356	7.25636	0.56761	0.944071	14.5565	19.8707	0	0
	T_A_F_03	0.436276	23.6269	17.058	5.92125	6.81481	0.280552	0.680987	13.3478	31.8333	0	0
	T_A_F_04	0.488259	32.8386	20.8281	0.342103	12.2515	0.648871	0.888182	23.2582	8.4562	0	0
	T_A_F_05	0.330138	21.4087	28.6251	1.20151	10.7804	0.684822	0.509321	23.079	13.381	0	0
	P_A_M_01	12.1353	12.7597	3.29333	20.8122	6.60082	0.0833556	13.6813	9.18485	21.4444	0.00471824	0
	P_A_M_02	5.26211	15.5977	5.65642	9.45053	13.5311	0.398559	4.40259	17.9082	27.6835	0.00425508	0.104959
	P_A_M_03	2.34722	21.4959	6.79599	6.78747	14.6002	0.161751	6.69261	22.5953	18.5138	0	0.0097294
	P_A_M_04	5.27528	40.967	8.33209	2.81167	12.6322	0.553938	5.28476	15.9775	7.9786	0.010835	0.176068
	P_A_M_05	2.64117	46.7714	4.64231	3.37573	16.6167	0.330822	2.61012	9.31162	13.6866	0	0.0135029
	T_A_M_01	3.87815	10.6697	43.4312	2.36649	21.1572	0.0760658	0.0977989	16.6246	1.6988	0	0
	T_A_M_02	1.60646	3.49067	38.1672	5.99527	14.0136	0.668058	0.421542	32.3626	3.26387	0	0.0106824
	T_A_M_03	1.71518	19.199	43.6188	6.0733	11.199	0.181152	0.184293	12.7351	5.07644	0	0.017801
	T_A_M_04	3.60264	37.4596	32.3198	0.633536	16.4017	0.210728	0.0796985	7.99146	1.27247	0	0.0283673
	T_A_M_05	3.84097	51.7408	14.4557	0.21785	24.6824	0.0599088	0.0326775	4.18681	0.746137	0	0.0367622
	P_D_F_01	10.6389	11.9586	10.538	2.34391	19.0764	0.947065	1.95648	11.7136	30.8271	0	0
	P_D_F_02	9.51243	21.7241	4.96385	0.767806	15.2695	2.47819	0.902247	5.22228	39.1596	0	0
	P_D_F_03	13.3843	22.0385	6.65609	0.890939	13.0311	3.07936	0.6819	8.02566	32.2122	0	0
	P_D_F_04	8.73203	13.0169	15.846	4.14829	9.43504	1.8002	3.2859	12.5914	31.1442	0	0
	P_D_F_05	8.76301	9.21003	14.4025	1.52546	10.2591	1.71544	1.44164	13.5545	39.1283	0	0
	T_D_F_01	4.20581	17.633	32.4257	12.3361	15.399	0.0751038	0.0163863	4.40108	13.5078	0	0
	T_D_F_02	6.19042	29.8787	21.5314	11.9311	12.4105	0.340848	0.0127288	4.30657	13.3977	0	0
	T_D_F_03	6.2392	22.8542	26.8642	13.7587	12.2749	0.467378	0.0153821	4.25847	13.2676	0	0
	T_D_F_04	5.32586	15.9029	21.013	27.9379	9.40234	0.301083	0.0296342	6.01219	14.0751	0	0
	T_D_F_05	5.55433	17.6358	18.1581	25.551	10.1347	0.342314	0.0309187	8.12831	14.46	0	0.00441696
	P_B_M_01	17.7442	14.5407	17.2171	2.90991	7.00324	0.509455	15.7418	20.9584	3.37514	0	0
	P_B_M_02	31.0723	23.7817	9.08771	4.71652	7.21132	0.172663	6.53124	13.2105	4.21615	0	0
	P_B_M_03	28.6794	42.6607	0.0367026	2.51291	0.217769	0.0293621	0.0905332	0.105214	25.6674	0	0
	P_B_M_04	32.6484	23.8104	0.342826	11.263	3.32541	0.646798	8.01527	4.82242	15.1255	0	0
	P_B_M_05	4.62985	42.3385	0.124944	24.3571	2.0338	0.0364419	0.73925	0.10412	25.636	0	0
	T_B_M_01	1.80534	13.8336	41.9216	9.6432	9.76532	0.564997	0.20746	10.4171	11.8414	0	0
	T_B_M_02	1.52082	14.9563	26.8963	31.3323	8.87968	0.415668	0.356287	4.94843	10.6941	0	0
	T_B_M_03	2.53145	20.3284	8.16542	41.9058	5.09852	0.0256039	0.28053	0.105755	21.5585	0	0
	T_B_M_04	1.1867	11.0759	4.92215	59.2271	2.76757	0.0434844	0.176743	0.0645252	20.5358	0	0
	T_B_M_05	2.44691	26.3641	9.36382	32.5892	9.83997	0.131313	0.359778	1.8117	17.0932	0	0
	P_B_F_01	11.2705	8.46909	14.3275	5.82512	10.9801	1.47334	18.1228	24.6828	3.33864	0.209977	1.30011
	P_B_F_02	29.5352	21.2303	6.83052	2.1657	21.2441	0.376245	3.93527	10.4783	4.14328	0.00764725	0.0535307
	P_B_F_03	13.8919	29.1275	12.4768	8.3804	13.3047	0.3344	2.05942	15.5945	4.83045	0	0
	P_B_F_04	7.14439	27.8273	9.42009	8.93421	6.51969	0.342098	13.593	17.9048	8.23183	0.0611479	0.0214844
	P_B_F_05	4.41475	38.6942	0.400156	10.5437	5.98932	0.147034	21.6941	5.50168	12.6096	0	0.00558358
	T_B_F_01	1.19646	18.4728	27.2349	26.7668	4.23511	0.111523	1.12211	6.51237	14.2061	0.0826094	0.0592034
	T_B_F_02	1.36732	31.8674	21.9318	8.6064	10.5539	0.166313	1.04612	11.1189	13.2606	0.0609392	0.0203131
	T_B_F_03	1.62507	38.6423	8.11716	16.6799	4.79458	0.123008	0.548069	9.7354	19.7004	0.0218681	0.0123008
	T_B_F_04	1.87643	45.4598	23.5424	6.17286	5.75695	0.12574	1.39475	7.46895	8.06477	0.071575	0.0657717
	T_B_F_05	1.92754	58.053	7.74015	12.8522	5.23752	0.234153	1.2101	3.64341	9.08137	0.0131125	0.00749288
	P_C_M_01	14.7877	20.7808	14.2908	10.8381	11.1739	0.571496	11.4808	12.6509	3.20513	0.00678334	0.213675
	P_C_M_02	35.5541	15.4012	8.44002	9.45276	7.74736	0.582693	9.97965	10.6346	1.94669	0.0492417	0.211739
	P_C_M_03	28.3243	9.68709	12.15	12.7433	11.6378	1.36365	9.33733	10.1285	4.17838	0.116587	0.333104
	P_C_M_04	10.8783	26.6891	8.38034	15.3261	8.04581	0.545748	7.18384	11.1237	11.5425	0.0122091	0.272263
	P_C_M_05	11.8545	25.4308	7.80819	23.3612	6.96064	0.223855	6.30456	11.2646	6.53967	0.08025	0.171763
	P_C_M_06	27.5536	15.8997	8.88584	8.22943	5.63158	0.388983	12.0567	16.5804	4.62786	0.0590421	0.0868267
	T_C_M_01	1.78951	28.7405	24.0864	19.3373	12.2598	1.55443	0.50978	7.44991	4.26445	0.00792403	0
	T_C_M_02	1.02937	24.1001	30.875	24.7965	8.25786	0.253524	1.04617	4.10679	5.51797	0.0167998	0
	T_C_M_03	1.1792	20.0765	33.0264	24.6605	10.8235	0.304538	1.3474	4.75752	3.79964	0.024788	0
	T_C_M_04	1.34636	33.9617	17.8574	27.8178	5.19394	0.221177	2.49677	2.90944	8.17017	0.0207817	0.00445322
	T_C_M_05	1.6701	28.4673	24.1397	23.3436	11.7012	0.367632	0.960044	5.20776	4.13428	0.00840301	0
	T_C_M_06	5.02745	44.0216	17.2534	17.2929	4.72781	0.184806	2.17282	4.92697	4.33846	0.030502	0.0233251
	P_C_F_01	24.8664	15.9584	6.6138	16.6741	10.5058	0.452899	12.8341	11.119	0.975588	0	0
	P_C_F_02	15.9541	20.3864	2.5905	35.0436	2.72755	0.0852358	16.4171	5.64228	1.15319	0	0
	P_C_F_03	15.9563	27.7605	3.97397	31.6725	8.69006	0.0588737	3.59749	6.46526	1.82508	0	0
	P_C_F_04	37.5614	38.7727	1.81999	5.66086	7.19842	0.141975	3.25031	5.13676	0.457642	0	0
	T_C_F_01	4.0387	31.4324	15.3394	25.4621	6.9044	0.492465	0.421936	10.3851	4.96919	0.554332	0
	T_C_F_02	1.12533	13.074	29.2174	26.5545	9.09504	0.660231	0.534053	15.8837	2.67467	1.18108	0
	T_C_F_03	1.0784	12.8759	22.8283	43.8841	4.42312	0.317396	0.532705	10.4908	2.96421	0.605093	0
	T_C_F_04	5.22295	17.8965	15.8093	27.7596	11.954	0.14539	1.29003	16.9909	2.65275	0.278459	0
	T_C_F_05	3.14516	38.8525	23.4169	9.78892	12.5482	1.42181	0.304789	8.15635	2.2924	0.0729548	0

## Sheet: (c) 16S-ORDER
	samples	Actinomycetales	Bacillales	Bacteroidales	Burkholderiales	Campylobacterales	Cardiobacteriales	Clostridiales	Coriobacteriales	Flavobacteriales	Fusobacteriales	Lactobacillales	Neisseriales	Pasteurellales	Spirochaetales	Unknown
	P_A_F_01	7.33658	0.077883	12.2735	1.03355	1.04913	0.251058	12.4219	0.0751342	18.0945	14.6319	15.6783	3.11532	13.9493	0.0119115	0
	P_A_F_02	6.83613	0.221934	17.6568	0.701237	0.986581	0.179039	8.32906	0.0475573	19.2663	18.2685	14.9889	1.97783	10.5325	0.00745997	0
	P_A_F_03	10.5491	0.116359	5.25085	0.676691	0.371672	0.0327613	20.2928	0.0417989	7.33176	9.96848	26.9445	2.49664	15.9265	0	0
	P_A_F_04	8.50607	0.169032	3.09706	0.643877	0.696143	0.12455	10.1497	0.0389218	4.47155	6.13296	40.0082	0.386993	25.5694	0.00556025	0
	P_A_F_05	9.06361	0.020708	2.95088	0.993982	0.537113	0.308031	10.6982	0.0232964	3.76238	2.90688	36.6337	1.38873	30.7125	0	0
	T_A_F_01	2.64107	2.53503	10.0079	0.0623776	0.0212084	0	5.82731	0.00998041	0.385493	4.39013	38.9723	8.8938	26.2535	0	0
	T_A_F_02	0.466928	2.67608	18.4101	0	0.56761	0	7.25636	0.0131324	0.944071	14.5565	31.8649	3.37356	19.8707	0	0
	T_A_F_03	0.421446	2.53856	17.058	0	0.280552	0	6.81481	0.0148309	0.680987	13.3478	21.0883	5.92125	31.8333	0	0
	T_A_F_04	0.425621	2.79946	20.8281	0.00481835	0.648871	0	12.2515	0.0626385	0.888182	23.2582	30.0392	0.337284	8.4562	0	0
	T_A_F_05	0.290865	1.59669	28.6251	0	0.684822	0	10.7804	0.039273	0.509321	23.079	19.812	1.20151	13.381	0	0
	P_A_M_01	12.129	0.336568	3.29333	2.59189	0.0833556	0.377459	6.60082	0.00629099	13.6813	9.18485	12.4231	18.2203	21.067	0	0.00471824
	P_A_M_02	5.25077	0.510609	5.65642	1.59424	0.398559	0.0113469	13.5311	0.0113469	4.40259	17.9082	15.0871	7.85629	27.6722	0.104959	0.00425508
	P_A_M_03	2.33992	0.311341	6.79599	1.08848	0.161751	0.0291882	14.6002	0.00729705	6.69261	22.5953	21.1846	5.699	18.4846	0.0097294	0
	P_A_M_04	5.26309	0.738132	8.33209	1.10246	0.553938	0.0162525	12.6322	0.0121893	5.28476	15.9775	40.2289	1.70922	7.96235	0.176068	0.010835
	P_A_M_05	2.62362	0.814227	4.64231	0.426693	0.330822	0.0418591	16.6167	0.0175538	2.61012	9.31162	45.9572	2.94904	13.6447	0.0135029	0
	T_A_M_01	2.94	0.696666	43.4312	0.00603697	0.0760658	0	21.1572	0.938145	0.0977989	16.6246	9.97308	2.36046	1.6988	0	0
	T_A_M_02	1.19807	0.375526	38.1672	0.00575204	0.668058	0	14.0136	0.408395	0.421542	32.3626	3.11514	5.98951	3.26387	0.0106824	0
	T_A_M_03	1.26073	1.20105	43.6188	0.0125654	0.181152	0	11.199	0.45445	0.184293	12.7351	17.9979	6.06073	5.07644	0.017801	0
	T_A_M_04	2.52334	1.1482	32.3198	0	0.210728	0	16.4017	1.07931	0.0796985	7.99146	36.3114	0.633536	1.27247	0.0283673	0
	T_A_M_05	1.85853	0.701205	14.4557	0.00544625	0.0599088	0	24.6824	1.98244	0.0326775	4.18681	51.0396	0.212404	0.746137	0.0367622	0
	P_D_F_01	10.6092	0.0430484	10.538	0.765965	0.947065	0	19.0764	0.0296886	1.95648	11.7136	11.9155	1.57795	30.8271	0	0
	P_D_F_02	9.41085	0.00896272	4.96385	0.47353	2.47819	0	15.2695	0.101577	0.902247	5.22228	21.7152	0.294276	39.1596	0	0
	P_D_F_03	13.2271	0.028833	6.65609	0.426728	3.07936	0	13.0311	0.15714	0.6819	8.02566	22.0097	0.464211	32.2122	0	0
	P_D_F_04	8.59684	0.0654618	15.846	1.30497	1.8002	0	9.43504	0.135193	3.2859	12.5914	12.9515	2.84332	31.1442	0	0
	P_D_F_05	8.68618	0.0321296	14.4025	0.835371	1.71544	0	10.2591	0.0768317	1.44164	13.5545	9.1779	0.690089	39.1283	0	0
	T_D_F_01	3.80708	0.233504	32.4257	0.00546209	0.0751038	0	15.399	0.398733	0.0163863	4.40108	17.3995	12.3307	13.5078	0	0
	T_D_F_02	5.71239	0.668967	21.5314	0	0.340848	0	12.4105	0.478036	0.0127288	4.30657	29.2097	11.9311	13.3977	0	0
	T_D_F_03	5.77301	0.637764	26.8642	0.00473294	0.467378	0	12.2749	0.466195	0.0153821	4.25847	22.2164	13.7539	13.2676	0	0
	T_D_F_04	5.04137	0.619947	21.013	0.0106683	0.301083	0	9.40234	0.284488	0.0296342	6.01219	15.2829	27.9273	14.0751	0	0
	T_D_F_05	5.2087	0.662544	18.1581	0.00441696	0.342314	0	10.1347	0.345627	0.0309187	8.12831	16.9733	25.5466	14.46	0.00441696	0
	P_B_M_01	17.7442	0.277724	17.2171	1.78309	0.509455	0.889777	7.00324	0	15.7418	20.9584	14.263	1.12682	2.48536	0	0
	P_B_M_02	31.0723	0.202615	9.08771	3.08855	0.172663	0.155044	7.21132	0	6.53124	13.2105	23.5791	1.62796	4.0611	0	0
	P_B_M_03	28.6794	0.721818	0.0367026	1.9012	0.0293621	0	0.217769	0	0.0905332	0.105214	41.9389	0.611711	25.6674	0	0
	P_B_M_04	32.6484	0.0662797	0.342826	1.62728	0.646798	0.0617086	3.32541	0	8.01527	4.82242	23.7441	9.63569	15.0638	0	0
	P_B_M_05	4.62985	0.352272	0.124944	1.92101	0.0364419	0.00867664	2.0338	0	0.73925	0.10412	41.9863	22.4361	25.6273	0	0
	T_B_M_01	1.40661	0.542927	41.9216	0.0220702	0.564997	0	9.76532	0.398735	0.20746	10.4171	13.2907	9.62113	11.8414	0	0
	T_B_M_02	1.31628	0.106666	26.8963	0.0274913	0.415668	0	8.87968	0.204535	0.356287	4.94843	14.8497	31.3048	10.6941	0	0
	T_B_M_03	2.52143	0.0077925	8.16542	0.0100189	0.0256039	0	5.09852	0.0100189	0.28053	0.105755	20.3206	41.8958	21.5585	0	0
	T_B_M_04	1.16847	0.0266517	4.92215	0.00981905	0.0434844	0	2.76757	0.0182354	0.176743	0.0645252	11.0492	59.2173	20.5358	0	0
	T_B_M_05	2.37645	0.0491091	9.36382	0.0170814	0.131313	0	9.83997	0.0704609	0.359778	1.8117	26.315	32.5721	17.0932	0	0
	P_B_F_01	11.2705	0.297468	14.3275	2.85219	1.47334	1.58708	10.9801	0	18.1228	24.6828	8.17162	2.97293	1.75156	1.30011	0.209977
	P_B_F_02	29.5123	0.370127	6.83052	0.322714	0.376245	0.0168239	21.2441	0.0229417	3.93527	10.4783	20.8602	1.84299	4.12645	0.0535307	0.00764725
	P_B_F_03	13.8919	0.744245	12.4768	0.205942	0.3344	0.0346635	13.3047	0	2.05942	15.5945	28.3833	8.17446	4.79579	0	0
	P_B_F_04	7.13778	0.823018	9.42009	0.821365	0.342098	0.669322	6.51969	0.00661059	13.593	17.9048	27.0042	8.11284	7.56251	0.0214844	0.0611479
	P_B_F_05	4.41475	0.521134	0.400156	0.549052	0.147034	0.254983	5.98932	0	21.6941	5.50168	38.1731	9.9946	12.3546	0.00558358	0
	T_B_F_01	1.10146	0.995443	27.2349	0.159711	0.111523	0.0881166	4.23511	0.0950008	1.12211	6.51237	17.4774	26.6071	14.1179	0.0592034	0.0826094
	T_B_F_02	1.23275	1.95132	21.9318	0.076174	0.166313	0.0139652	10.5539	0.134574	1.04612	11.1189	29.9161	8.53022	13.2467	0.0203131	0.0609392
	T_B_F_03	1.5991	2.84422	8.11716	0.0218681	0.123008	0.0123008	4.79458	0.0259683	0.548069	9.7354	35.798	16.658	19.6881	0.0123008	0.0218681
	T_B_F_04	1.72941	2.04279	23.5424	0.0386892	0.12574	0.0406237	5.75695	0.147019	1.39475	7.46895	43.417	6.13417	8.02414	0.0657717	0.071575
	T_B_F_05	1.8957	3.13952	7.74015	0.0374644	0.234153	0.0412108	5.23752	0.0318447	1.2101	3.64341	54.9135	12.8147	9.04016	0.00749288	0.0131125
	P_C_M_01	14.6401	0.211979	14.2908	1.19896	0.571496	1.1006	11.1739	0.147538	11.4808	12.6509	20.5688	9.63913	2.10453	0.213675	0.00678334
	P_C_M_02	35.5032	0.269188	8.44002	0.398858	0.582693	0.272471	7.74736	0.0508831	9.97965	10.6346	15.132	9.0539	1.67422	0.211739	0.0492417
	P_C_M_03	28.3035	0.231091	12.15	0.405971	1.36365	0.34976	11.6378	0.020819	9.33733	10.1285	9.456	12.3374	3.82862	0.333104	0.116587
	P_C_M_04	10.8734	0.523771	8.38034	0.656851	0.545748	0.702024	8.04581	0.00488365	7.18384	11.1237	26.1654	14.6693	10.8405	0.272263	0.0122091
	P_C_M_05	11.8474	0.696908	7.80819	0.398434	0.223855	0.553303	6.96064	0.00703948	6.30456	11.2646	24.7339	22.9628	5.98637	0.171763	0.08025
	P_C_M_06	27.5536	0.283055	8.88584	0.437606	0.388983	1.50036	5.63158	0	12.0567	16.5804	15.6166	7.79182	3.1275	0.0868267	0.0590421
	T_C_M_01	1.53594	0.369788	24.0864	0.00792403	1.55443	0.00660336	12.2598	0.253569	0.50978	7.44991	28.3707	19.3294	4.25785	0	0.00792403
	T_C_M_02	0.833881	0.577302	30.875	0	0.253524	0	8.25786	0.195488	1.04617	4.10679	23.5228	24.7965	5.51797	0	0.0167998
	T_C_M_03	0.864038	0.697604	33.0264	0.0159351	0.304538	0.00885285	10.8235	0.315161	1.3474	4.75752	19.3789	24.6446	3.79079	0	0.024788
	T_C_M_04	1.21128	1.62839	17.8574	0.0564074	0.221177	0.00445322	5.19394	0.135081	2.49677	2.90944	32.3333	27.7614	8.16572	0.00445322	0.0207817
	T_C_M_05	1.25415	1.13861	24.1397	0	0.367632	0	11.7012	0.415949	0.960044	5.20776	27.3287	23.3436	4.13428	0	0.00840301
	T_C_M_06	4.93236	1.77988	17.2534	0.0950946	0.184806	0.154304	4.72781	0.0950946	2.17282	4.92697	42.2417	17.1978	4.18416	0.0233251	0.030502
	P_C_F_01	24.8411	0.512295	6.6138	7.3132	0.452899	0.749881	10.5058	0.0252435	12.8341	11.119	15.4461	9.36089	0.225707	0	0
	P_C_F_02	15.9491	1.49413	2.5905	12.4361	0.0852358	0.695257	2.72755	0.00501387	16.4171	5.64228	18.8923	22.6075	0.457934	0	0
	P_C_F_03	15.9253	1.61748	3.97397	7.22597	0.0588737	0.297467	8.69006	0.0309861	3.59749	6.46526	26.143	24.4465	1.52762	0	0
	P_C_F_04	37.5538	1.20678	1.81999	2.44831	0.141975	0.212962	7.19842	0.00755184	3.25031	5.13676	37.5659	3.21255	0.24468	0	0
	T_C_F_01	3.94219	1.09505	15.3394	0.0123735	0.492465	0.00371204	6.9044	0.0965132	0.421936	10.3851	30.3373	25.4498	4.96548	0	0.554332
	T_C_F_02	0.850964	0.463629	29.2174	0.0102703	0.660231	0	9.09504	0.274363	0.534053	15.8837	12.6104	26.5442	2.67467	0	1.18108
	T_C_F_03	0.993021	0.503007	22.8283	0.00556834	0.317396	0	4.42312	0.0853812	0.532705	10.4908	12.3729	43.8785	2.96421	0	0.605093
	T_C_F_04	5.07756	1.051	15.8093	0	0.14539	0	11.954	0.14539	1.29003	16.9909	16.8455	27.7596	2.65275	0	0.278459
	T_C_F_05	2.91981	1.59366	23.4169	0.0210758	1.42181	0	12.5482	0.225349	0.304789	8.15635	37.2588	9.76784	2.2924	0	0.0729548

## Sheet: (d) 16S-FAMILY
	samples	Actinomycetaceae	Aerococcaceae	Alcaligenaceae	Campylobacteraceae	Cardiobacteriaceae	Carnobacteriaceae	Comamonadaceae	Coriobacteriaceae	Corynebacteriaceae	Eubacteriaceae	Flavobacteriaceae	Fusobacteriaceae	Lachnospiraceae	Leptotrichiaceae	Micrococcaceae	Neisseriaceae	Pasteurellaceae	Peptostreptococcaceae	Porphyromonadaceae	Prevotellaceae	Ruminococcaceae	Spirochaetaceae	Streptococcaceae	Unassigned	Unknown	Veillonellaceae
	P_A_F_01	1.75741	0.0485624	1.03355	1.04913	0.251058	0.453554	0	0.0751342	5.28322	0	18.0945	11.2298	0.836556	3.40211	0.295956	3.11532	13.9493	0.294123	1.45412	10.8193	0.00458136	0.0119115	15.1762	0.0852132	0	11.2793
	P_A_F_01	1.41087	0.169714	0.701237	0.986581	0.179039	0.879344	0	0.0475573	5.09889	0	19.2663	13.7571	0.596798	4.51142	0.326374	1.97783	10.5325	0.10817	2.3443	15.3125	0	0.00745997	13.9399	0.242449	0	7.60358
	P_A_F_01	3.05132	0.126527	0.676691	0.371672	0.0327613	1.11276	0	0.0417989	5.50277	0	7.33176	7.69778	0.197698	2.2707	1.99505	2.49664	15.9265	0.0677821	0.477864	4.77299	0	0	25.7052	0.119748	0	20.0239
	P_A_F_01	3.03478	0.220186	0.643877	0.696143	0.12455	1.87158	0	0.0389218	4.57831	0	4.47155	4.58609	0.295805	1.54686	0.892976	0.386993	25.5694	0.0400338	0.398114	2.69895	0	0.00556025	37.9165	0.172368	0	9.81051
	P_A_F_01	3.8245	0.129425	0.993982	0.537113	0.308031	0.538407	0	0.0232964	3.9151	0	3.76238	2.03844	0.0685951	0.86844	1.32401	1.38873	30.7125	0.0440044	0.27438	2.6765	0	0	35.9658	0.0245907	0	10.5818
	P_A_F_01	0.348067	0	0.0623776	0.0212084	0	3.40332	0	0.00998041	0.0386741	0.0174657	0.385493	4.29158	0.673678	0.0985566	2.25433	8.8938	26.2535	0.0623776	2.90305	7.10481	0.0224559	0	35.5689	2.53503	0	5.05134
	P_A_F_01	0.0787942	0	0	0.56761	0	2.15371	0	0.0131324	0	0.0116732	0.944071	14.1742	0.984927	0.382298	0.388134	3.37356	19.8707	0.0948448	9.35754	9.05257	0.148833	0	29.7112	2.6863	0	6.00587
	P_A_F_01	0.147073	0	0	0.280552	0	2.03184	0	0.0148309	0.00617955	0.02719	0.680987	13.1439	0.75267	0.203925	0.268193	5.92125	31.8333	0.202689	5.20936	11.8487	0.0716828	0	19.0565	2.55586	0	5.74328
	P_A_F_01	0.258585	0	0.00481835	0.648871	0	2.52	0	0.0626385	0.0096367	0.0674569	0.888182	22.7137	1.85828	0.544473	0.157399	0.337284	8.4562	0.412772	7.40901	13.4191	0.157399	0	27.5192	2.83158	0	9.72343
	P_A_F_01	0.125183	0	0	0.684822	0	1.91701	0	0.039273	0.00736368	0.137455	0.509321	22.1168	1.91578	0.962188	0.158319	1.20151	13.381	0.510548	6.27017	22.3549	0.326456	0	17.895	1.67278	0	7.81409
	P_A_F_01	2.67524	0.301968	2.54785	0.0833556	0.377459	0.53788	0.0440369	0.00629099	7.91564	0	13.6813	7.23464	0.174575	1.95021	1.53815	18.2203	21.067	1.3274	2.32295	0.970385	0.0110092	0	11.5833	0.341286	0.00471824	5.08312
	P_A_F_01	1.21837	0.229774	1.58573	0.398559	0.0113469	0.893566	0.00851016	0.0113469	3.27074	0	4.40259	16.8629	0.487916	1.04533	0.761659	7.85629	27.6722	0.738965	0.972994	4.68342	0	0.104959	13.9637	0.524793	0.00425508	12.2901
	P_A_F_01	0.711462	0.351475	1.08483	0.161751	0.0291882	0.993615	0.00364853	0.00729705	0.923077	0	6.69261	19.3579	0.72484	3.23746	0.705382	5.699	18.4846	0.400122	2.68896	4.10702	0.0656735	0.0097294	19.8395	0.319854	0	13.401
	P_A_F_01	1.97738	0.348073	1.09704	0.553938	0.0162525	1.31645	0.00541748	0.0121893	2.15751	0	5.28476	15.1554	0.203156	0.822103	1.12819	1.70922	7.96235	0.812623	0.391413	7.94068	0.0135437	0.176068	38.5644	0.748967	0.010835	11.5921
	P_A_F_01	0.723757	0.561722	0.426693	0.330822	0.0418591	1.1545	0	0.0175538	1.25577	0	2.61012	7.99644	0.4591	1.31519	0.64409	2.94904	13.6447	0.448297	0.671096	3.97121	0.00405088	0.0135029	44.241	0.823679	0	15.6958
	P_A_F_01	2.69853	0.00724436	0.00603697	0.0760658	0	1.16634	0	0.938145	0.0132813	0.0772732	0.0977989	9.88252	5.7146	6.74209	0.228197	2.36046	1.6988	0.0350144	0.445528	42.9856	0.293397	0	8.79949	0.858457	0	14.8751
	P_A_F_01	1.08878	0.00657376	0.00575204	0.668058	0	0.784742	0	0.408395	0.0041086	0.111754	0.421542	27.9319	5.07658	4.43071	0.10518	5.98951	3.26387	0.116684	2.01075	36.1565	0.551374	0.0106824	2.32382	0.503714	0	8.02902
	P_A_F_01	1.06911	0.00942408	0.0125654	0.181152	0	2.68272	0	0.45445	0.0115183	0.0827225	0.184293	11.267	1.98534	1.46806	0.180105	6.06073	5.07644	0.161257	2.86597	40.7529	0.217801	0.017801	15.3058	1.32461	0	8.62827
	P_A_F_01	2.35043	0.0175607	0	0.210728	0	1.78444	0	1.07931	0.0121574	0.171554	0.0796985	5.01425	3.42298	2.97721	0.160748	0.633536	1.27247	0.0824001	0.484945	31.8348	0.216132	0.0283673	34.5094	1.34002	0	12.3168
	P_A_F_01	1.75914	0.00816938	0.00544625	0.0599088	0	0.955817	0	1.98244	0	0.074886	0.0326775	0.815576	2.331	3.37123	0.0993941	0.212404	0.746137	0.0381238	0.126625	14.3291	0.230104	0.0367622	50.0756	0.772006	0	21.9375
	P_A_F_01	5.56661	0	0.765965	0.947065	0	0.890657	0	0.0296886	3.31473	0	1.95648	11.2876	0.164772	0.426031	1.72787	1.57795	30.8271	0.50619	0.041564	10.4964	0	0	11.0248	0.0475017	0	18.401
	P_A_F_01	5.69282	0	0.47353	2.47819	0	1.34739	0	0.101577	2.02259	0.00597514	0.902247	4.8085	0.241993	0.413779	1.69545	0.294276	39.1596	0.126972	0.0149379	4.94891	0.0164316	0	20.3678	0.0194192	0	14.8677
	P_A_F_01	6.57248	0	0.426728	3.07936	0	1.26288	0	0.15714	2.94385	0	0.6819	7.81374	0.0908239	0.211922	3.71081	0.464211	32.2122	0.142723	0.0100915	6.646	0.0115332	0	20.7468	0.028833	0	12.786
	P_A_F_01	3.14786	0	1.30497	1.8002	0	0.843888	0	0.135193	1.59385	0	3.2859	12.3395	0.102462	0.251886	3.85513	2.84332	31.1442	0.214885	0.0241924	15.8218	0	0	12.1076	0.0654618	0	9.11769
	P_A_F_01	3.96172	0	0.835371	1.71544	0	0.804638	0	0.0768317	0.894042	0	1.44164	13.1913	0.0530837	0.363205	3.83041	0.690089	39.1283	0.494517	0.0516868	14.3508	0.0111755	0	8.37326	0.0321296	0	9.70036
	P_A_F_01	2.107	0	0.00546209	0.0751038	0	3.60362	0	0.398733	1.33275	0.0368691	0.0163863	4.14163	1.02005	0.259449	0.367326	12.3307	13.5078	0	1.67823	30.7475	0.10378	0	13.7959	0.379615	0	14.0922
	P_A_F_01	2.35906	0	0	0.340848	0	5.45781	0	0.478036	2.35906	0.166888	0.0127288	4.11846	1.91356	0.188103	0.994258	11.9311	13.3977	0.0141431	1.16963	20.3618	0.0777869	0	23.7519	0.991429	0	9.91571
	P_A_F_01	2.80309	0	0.00473294	0.467378	0	6.37291	0	0.466195	2.10971	0.183402	0.0153821	3.69761	1.92749	0.560854	0.860213	13.7539	13.2676	0.0106491	1.61275	25.2514	0.113591	0	15.8435	1.01048	0	9.66704
	P_A_F_01	1.48645	0	0.0106683	0.301083	0	4.40009	0	0.284488	2.57343	0.110239	0.0296342	5.80238	1.67492	0.20981	0.981485	27.9273	14.0751	0.013039	2.41459	18.5984	0.0414879	0	10.8829	0.848723	0	7.33387
	P_A_F_01	2.45693	0	0.00441696	0.342314	0	3.82067	0	0.345627	1.9788	0.125883	0.0309187	7.32222	1.51943	0.806095	0.772968	25.5466	14.46	0.0220848	2.50331	15.6548	0.124779	0.00441696	13.1526	0.82818	0	8.1769
	P_A_F_01	4.52672	0	1.78309	0.509455	0.889777	0.382091	0	0	11.9174	0	15.7418	20.1465	1.18342	0.811944	1.30017	1.12682	2.48536	0.776565	7.44017	9.77694	0.123826	0	13.8809	0.277724	0	4.91942
	P_A_F_01	6.79199	0.0158568	3.08855	0.172663	0.155044	0.241376	0	0	23.7147	0	6.53124	10.7245	0.514465	2.48599	0.565559	1.62796	4.0611	0.170901	2.16886	6.91885	0.0369992	0	23.3218	0.202615	0	6.48895
	P_A_F_01	15.0579	0	1.9012	0.0293621	0	0.0415963	0	0	8.40246	0	0.0905332	0.0709584	0	0.0342558	5.21911	0.611711	25.6674	0	0.0171279	0.0195747	0	0	41.8973	0.721818	0	0.217769
	P_A_F_01	2.16894	0.0548521	1.62728	0.646798	0.0617086	0.230836	0	0	29.8898	0	8.01527	0.559949	0.00685652	4.26247	0.58966	9.63569	15.0638	0	0	0.342826	0	0	23.4584	0.0662797	0	3.31855
	P_A_F_01	1.90886	0.0312359	1.92101	0.0364419	0.00867664	0.600423	0	0	1.54271	0	0.73925	0.0277652	0.0242946	0.0763544	1.17829	22.4361	25.6273	0	0	0.124944	0	0	41.3546	0.352272	0	2.00951
	P_A_F_01	0.68859	0	0.0220702	0.564997	0	2.17465	0	0.398735	0.00735673	0.085338	0.20746	10.114	1.49489	0.303097	0.71066	9.62113	11.8414	0.946075	7.06246	34.8591	0.169205	0	11.116	0.701832	0	6.91091
	P_A_F_01	0.980888	0	0.0274913	0.415668	0	5.17605	0	0.204535	0.0120962	0.0065979	0.356287	3.39352	1.74954	1.55491	0.323297	31.3048	10.6941	0.574017	1.06116	25.8352	0.0516836	0	9.67362	0.120962	0	6.48354
	P_A_F_01	0.664589	0	0.0100189	0.0256039	0	8.92575	0	0.0100189	0	0	0.28053	0.0133586	0.753646	0.0923967	1.85684	41.8958	21.5585	0.184793	0	8.16542	0	0	11.3949	0.0077925	0	4.16008
	P_A_F_01	0.162716	0	0.00981905	0.0434844	0	3.79015	0	0.0182354	0	0	0.176743	0.0280544	0.415205	0.0364708	1.00575	59.2173	20.5358	0.165521	0	4.92215	0	0	7.25908	0.0266517	0	2.18684
	P_A_F_01	0.431306	0	0.0170814	0.131313	0	4.96749	0	0.0704609	0.0160138	0	0.359778	0.854071	2.74157	0.957627	1.92913	32.5721	17.0932	0.281844	0.00533795	9.35849	0	0	21.3475	0.0491091	0	6.81656
	P_A_F_01	0.916901	0.0192479	2.55997	1.47334	1.58708	0.229225	0.292219	0	9.50148	0	18.1228	21.6312	0.622933	3.05167	0.852158	2.97293	1.75156	2.10327	6.44806	7.8794	0.227476	1.30011	7.92315	0.297468	0.209977	8.02639
	P_A_F_01	4.38799	0.0412951	0.30436	0.376245	0.0168239	0.215652	0.0183534	0.0229417	24.7572	0	3.93527	4.71835	0.550602	5.75991	0.367068	1.84299	4.12645	0.208005	0.885551	5.94497	0.0581191	0.0535307	20.6032	0.370127	0.00764725	20.4273
	P_A_F_01	7.09785	0.148849	0.205942	0.3344	0.0346635	0.287503	0	0	5.45236	0	2.05942	14.2141	0.39761	1.38042	1.34168	8.17446	4.79579	0.124381	0.154966	12.3218	0.0101951	0	27.9469	0.750362	0	12.7663
	P_A_F_01	1.82287	0.175181	0.672627	0.342098	0.669322	0.482573	0.148738	0.00661059	3.79613	0	13.593	16.9677	0.437951	0.937051	1.51878	8.11284	7.56251	0.816407	4.15475	5.26533	0.148738	0.0214844	26.3465	0.823018	0.0611479	5.11659
	P_A_F_01	1.32331	0.859871	0.526717	0.147034	0.254983	1.21722	0.0223343	0	2.38233	0	21.6941	4.60459	0.0186119	0.897095	0.709114	9.9946	12.3546	0.0763089	0.256845	0.143312	0	0.00558358	36.096	0.521134	0	5.8944
	P_A_F_01	0.199639	0.0123914	0.112899	0.111523	0.0881166	1.13726	0.046812	0.0950008	0.297394	0.0344206	1.12211	6.23701	0.484642	0.275365	0.604425	26.6071	14.1179	0.338698	11.7044	15.5306	0.218915	0.0592034	16.3277	1.0161	0.0826094	3.13778
	P_A_F_01	0.458314	0.0177739	0.0596697	0.166313	0.0139652	0.945828	0.0165044	0.134574	0.592888	0.0482436	1.04612	10.7621	1.09691	0.356748	0.181548	8.53022	13.2467	0.298348	6.63476	15.297	0.180279	0.0203131	28.9525	1.98179	0.0609392	8.89967
	P_A_F_01	0.371757	0.0164011	0.0164011	0.123008	0.0123008	2.06243	0.00546702	0.0259683	0.490665	0.00820053	0.548069	9.53995	0.446929	0.195446	0.736681	16.658	19.6881	0.0451029	4.80824	3.30891	0.0574037	0.0123008	33.7192	2.85242	0.0218681	4.22874
	P_A_F_01	0.566797	0.0619027	0.0290169	0.12574	0.0406237	1.26901	0.0096723	0.147019	0.396564	0.0232135	1.39475	7.1575	0.495222	0.311448	0.766046	6.13417	8.02414	0.367547	7.41479	16.1276	0.137347	0.0657717	42.0861	2.0602	0.071575	4.71621
	P_A_F_01	0.503896	0.093661	0.0318447	0.234153	0.0412108	1.25693	0.00561966	0.0318447	0.11052	0.0093661	1.2101	3.50667	0.327814	0.136745	1.28128	12.8147	9.04016	0.0655627	3.00465	4.7355	0.0412108	0.00749288	53.5629	3.13952	0.0131125	4.79357
	P_A_F_01	2.04857	0.627459	0.0915751	0.571496	1.1006	0.922534	1.10738	0.147538	11.8437	0	11.4808	9.25078	0.620676	3.40015	0.747863	9.63913	2.10453	0.641026	4.03778	10.253	0.262854	0.213675	19.0188	0.211979	0.00678334	9.6493
	P_A_F_01	2.51133	0.136235	0.169063	0.582693	0.272471	0.835467	0.229794	0.0508831	32.6751	0	9.97965	8.84216	0.507189	1.7924	0.316788	9.0539	1.67422	0.272471	2.98897	5.45105	0.0984834	0.211739	14.1603	0.269188	0.0492417	6.86921
	P_A_F_01	2.22764	0.104095	0.185289	1.36365	0.34976	0.618325	0.220682	0.020819	25.699	0	9.33733	7.753	1.0243	2.37545	0.376824	12.3374	3.82862	0.135324	4.15339	7.99659	0.418462	0.333104	8.73358	0.231091	0.116587	10.0598
	P_A_F_01	1.75323	0.571387	0.203892	0.545748	0.702024	1.26364	0.452958	0.00488365	8.43406	0	7.18384	7.3157	0.286914	3.80802	0.686152	14.6693	10.8405	0.332088	4.24877	4.13157	0.242961	0.272263	24.3303	0.523771	0.0122091	7.18384
	P_A_F_01	1.5698	0.834882	0.180211	0.223855	0.553303	1.00242	0.218224	0.00703948	9.56806	0	6.30456	7.82508	0.371684	3.43949	0.709579	22.9628	5.98637	0.280171	5.37253	2.43566	0.101368	0.171763	22.8966	0.696908	0.08025	6.20741
	P_A_F_01	2.63953	0.454972	0.206647	0.388983	1.50036	0.500122	0.230959	0	23.9034	0	12.0567	10.4192	0.559164	6.16122	1.01066	7.79182	3.1275	0.397666	6.63008	2.25576	0.147605	0.0868267	14.6615	0.283055	0.0590421	4.52714
	P_A_F_01	0.744859	0.0211308	0.00396202	1.55443	0.00660336	2.05497	0.00396202	0.253569	0.0132067	0.00792403	0.50978	2.53569	3.64506	4.91422	0.777876	19.3294	4.25785	0.0607509	6.50959	17.5768	0.167725	0	26.2946	0.39356	0.00792403	8.35457
	P_A_F_01	0.565084	0.0106908	0	0.253524	0	1.95641	0	0.195488	0.0167998	0	1.04617	2.07401	3.22098	2.03277	0.251997	24.7965	5.51797	0.0687264	6.69395	24.181	0.236724	0	21.5557	0.597156	0.0167998	4.71158
	P_A_F_01	0.639176	0.0283291	0.0106234	0.304538	0.00885285	1.84847	0.00531171	0.315161	0.0424937	0.0194763	1.3474	2.72314	4.68139	2.03438	0.182369	24.6446	3.79079	0.136334	9.82843	23.198	1.05703	0	17.5021	0.771968	0.024788	4.8549
	P_A_F_01	0.654623	0.0489854	0.0564074	0.221177	0.00445322	3.9693	0	0.135081	0.0935176	0	2.49677	1.47105	1.59722	1.43839	0.463135	27.7614	8.16572	0.0786735	4.52299	13.3344	0.261256	0.00445322	28.3151	1.67144	0.0207817	3.21374
	P_A_F_01	0.89282	0.0210075	0	0.367632	0	3.92631	0	0.415949	0.0357128	0.0147053	0.960044	2.98937	4.27923	2.21839	0.325617	23.3436	4.13428	0.149153	6.40099	17.7388	0.518886	0	23.3814	1.22684	0.00840301	6.65098
	P_A_F_01	1.16805	0.0897118	0.068181	0.184806	0.154304	4.80317	0.0269136	0.0950946	1.7117	0	2.17282	3.16862	1.46051	1.75835	2.05261	17.1978	4.18416	0.13995	9.05551	8.19787	0.179424	0.0233251	37.3488	1.79244	0.030502	2.93537
	P_A_F_01	1.07211	0.224222	6.98949	0.452899	0.749881	1.32603	0.323711	0.0252435	21.6634	0	12.8341	10.0558	0.26283	1.0632	2.10561	9.36089	0.225707	0.356379	5.58179	1.03201	0	0	13.8958	0.512295	0	9.88655
	P_A_F_01	1.84845	0.217268	12.0316	0.0852358	0.695257	1.04289	0.404452	0.00501387	11.1692	0	16.4171	4.4473	0.202226	1.19497	2.93144	22.6075	0.457934	0.0601665	2.36822	0.222282	0	0	17.6321	1.49413	0	2.46515
	P_A_F_01	1.82508	0.962119	7.20118	0.0588737	0.297467	2.15663	0.0247889	0.0309861	9.21218	0	3.59749	5.7092	0.646061	0.756062	4.88806	24.4465	1.52762	0.278875	3.03509	0.93888	0.00774653	0	23.0242	1.62677	0	7.74808
	P_A_F_01	3.64603	0.342854	2.42716	0.141975	0.212962	1.82906	0.0211452	0.00755184	28.4342	0	3.25031	4.69725	0.273377	0.439517	5.47358	3.21255	0.24468	0.0181244	1.14486	0.675135	0.0166141	0	35.394	1.20678	0	6.8903
	P_A_F_01	1.39202	0.00989878	0.0123735	0.492465	0.00371204	5.10654	0	0.0965132	0.0185602	0.0494939	0.421936	8.07122	2.12576	2.31384	2.53161	25.4498	4.96548	0.831498	6.16323	9.17617	0.457819	0	25.2209	1.20023	0.554332	3.33465
	P_A_F_01	0.714516	0.00880308	0.0102703	0.660231	0	2.07166	0	0.274363	0.0484169	0.184865	0.534053	12.2803	1.96015	3.60339	0.0880308	26.5442	2.67467	1.23977	5.41389	23.8035	0.440154	0	10.5299	0.795211	1.18108	4.93853
	P_A_F_01	0.554978	0.00928057	0.00556834	0.317396	0	2.57814	0	0.0853812	0.0334101	0.115079	0.532705	9.72789	1.12109	0.762863	0.404633	43.8785	2.96421	0.954043	8.5901	14.2383	0.367511	0	9.78543	0.612518	0.605093	1.75588
	P_A_F_01	2.02067	0	0	0.14539	0	2.77227	0	0.14539	0.0234103	0.124444	1.29003	14.8359	3.33658	2.15498	3.03348	27.7596	2.65275	1.67938	5.40531	10.404	0.446027	0	14.0733	1.29003	0.278459	6.12856
	P_A_F_01	1.60663	0.0291819	0.0210758	1.42181	0	4.83934	0	0.225349	0.089167	0.111864	0.304789	4.37405	4.44052	3.7823	1.22402	9.76784	2.2924	0.569048	1.16403	22.2528	0.134561	0	32.3903	1.86602	0.0729548	7.01988

## Sheet: (e) 16S-GENUS
	samples	Abiotrophia	Actinobaculum	Actinomyces	Aggregatibacter	Alysiella	Atopobium	Bergeyella	Campylobacter	Capnocytophaga	Cardiobacterium	Catonella	Comamonas	Corynebacterium	Derxia	Dialister	Eikenella	Eubacterium	Fusobacterium	Gemella	Granulicatella	Haemophilus	Johnsonella	Kingella	Leptotrichia	Megasphaera	Mogibacterium	Moryella	Neisseria	Oribacterium	Paludibacter	Parvimonas	Peptostreptococcus	Porphyromonas	Prevotella	Rothia	Selenomonas	Streptobacillus	Streptococcus	Treponema	Unknown	Veillonella
	P_A_F_01	0.0485624	0.043981	1.71343	0.886034	0	0.0751342	0.44714	1.04913	17.6474	0.251058	0	0	5.28322	1.03355	0.0256556	0.0174092	0	11.2298	0.077883	0.453554	13.0633	0.787077	1.16183	3.40211	0.0467298	0.00733017	0.0458136	1.93608	0.00366508	0	0.158515	0	1.45412	10.8193	0.295956	3.02278	0	15.1762	0.0119115	0.140189	8.18413
	P_A_F_02	0.169714	0.0596798	1.35119	0.748795	0	0.0475573	0.302129	0.986581	18.9642	0.179039	0	0	5.09889	0.701237	0.0960471	0.00932497	0	13.7571	0.221934	0.879344	9.78375	0.479303	0.465316	4.51142	0.0671398	0.0205149	0.113765	1.50318	0.00372999	0	0.0820597	0	2.3443	15.3125	0.326374	2.5597	0	13.9399	0.00745997	0.0261099	4.88069
	P_A_F_03	0.126527	0.0440583	3.00726	1.18732	0	0.0417989	0.346818	0.371672	6.98494	0.0327613	0	0	5.50277	0.676691	0.0937652	0	0	7.69778	0.116359	1.11276	14.7392	0.167196	0.615687	2.2707	0.0847276	0.0033891	0.0237237	1.88095	0.00677821	0	0.0621336	0	0.477864	4.77299	1.99505	1.2325	0	25.7052	0	0.0056485	18.613
	P_A_F_04	0.220186	0.0122326	3.02255	0.176816	0	0.0389218	0.239091	0.696143	4.23246	0.12455	0	0	4.57831	0.643877	0.00778435	0	0	4.58609	0.169032	1.87158	25.3926	0.26022	0.126774	1.54686	0.0155687	0.00333615	0.0311374	0.26022	0.0044482	0	0.0300254	0	0.398114	2.69895	0.892976	1.07758	0	37.9165	0.00556025	0.0100085	8.70958
	P_A_F_05	0.129425	0.010354	3.81415	0.0401217	0	0.0232964	0.138484	0.537113	3.62389	0.308031	0	0	3.9151	0.993982	0.0194137	0	0	2.03844	0.020708	0.538407	30.6724	0.0608296	0.339093	0.86844	0.010354	0.00388274	0.00776548	1.04963	0	0	0.0284734	0	0.27438	2.6765	1.32401	0.719601	0	35.9658	0	0.015531	9.8324
	T_A_F_01	0	0	0.348067	0.0187133	0	0.00998041	0.284442	0.0212084	0.101052	0	0.126003	0	0.0386741	0.0623776	0	0	0.0174657	4.29158	2.53503	3.40332	26.2348	0.153449	0.00499021	0.0985566	0.011228	0	0.11727	8.88881	0.276956	0	0	0.0623776	2.90305	7.10481	2.25433	0	0	35.5689	0	0.0224559	5.04011
	T_A_F_02	0	0	0.0787942	0.048152	0	0.0131324	0.707688	0.56761	0.236382	0	0.138619	0	0	0	0	0	0.0116732	14.1742	2.67608	2.15371	19.8226	0.335605	0	0.382298	0.0277239	0.0102141	0.290371	3.37356	0.220332	0	0	0.0948448	9.35754	9.05257	0.388134	0.00729576	0	29.7112	0	0.148833	5.97085
	T_A_F_03	0	0	0.147073	0.0308978	0	0.0148309	0.527734	0.280552	0.153253	0	0.152017	0	0.00617955	0	0	0	0.02719	13.1439	2.53856	2.03184	31.8025	0.187858	0	0.203925	0.00865137	0.0173027	0.25089	5.92125	0.161904	0	0	0.202689	5.20936	11.8487	0.268193	0.00494364	0	19.0565	0	0.0716828	5.72968
	T_A_F_04	0	0	0.258585	0.00481835	0	0.0626385	0.350133	0.648871	0.538049	0	0.460955	0	0.0096367	0.00481835	0	0	0.0674569	22.7137	2.79946	2.52	8.45138	0.610324	0.00481835	0.544473	0.0546079	0.0321223	0.480229	0.332466	0.306768	0	0	0.412772	7.40901	13.4191	0.157399	0.0658508	0	27.5192	0	0.157399	9.60297
	T_A_F_05	0	0	0.125183	0	0	0.039273	0.23932	0.684822	0.270002	0	0.567003	0	0.00736368	0	0	0	0.137455	22.1168	1.59669	1.91701	13.381	0.575594	0	0.962188	0.0748641	0.0760914	0.462685	1.20151	0.310502	0	0	0.510548	6.27017	22.3549	0.158319	0.116592	0	17.895	0	0.326456	7.62264
	P_A_M_01	0.301968	0	2.67524	1.9738	0	0.00629099	0.754919	0.0833556	12.9264	0.377459	0.0141547	0.0440369	7.91564	2.54785	0.0456097	0.0723464	0	7.23464	0.336568	0.53788	19.0932	0.113238	3.07158	1.95021	0.00943648	0.00471824	0.0471824	15.0764	0	0.00786374	0.410487	0	2.31508	0.970385	1.53815	0.0503279	0	11.5833	0	0.932639	4.97775
	P_A_M_02	0.229774	0.0808465	1.13752	0.741802	0	0.0113469	0.236866	0.398559	4.16572	0.0113469	0.00851016	0.00851016	3.27074	1.58573	0.158856	0.0865199	0	16.8629	0.510609	0.893566	26.9304	0.408487	0.673721	1.04533	0.0241121	0.0141836	0.070918	7.09605	0	0.147509	0.397141	0	0.825485	4.68342	0.761659	0.236866	0	13.9637	0.104959	0.34608	11.8702
	P_A_M_03	0.351475	0.0377014	0.673761	0.515658	0	0.00729705	0.251748	0.161751	6.44086	0.0291882	0.0048647	0.00364853	0.923077	1.08483	0.0109456	0.0425661	0	19.3579	0.311341	0.993615	17.969	0.690787	0.447552	3.23746	0.00851323	0.00851323	0.0255397	5.20888	0.00364853	0.19702	0.228641	0	2.49194	4.10702	0.705382	0.0644573	0	19.8395	0.0097294	0.237154	13.3171
	P_A_M_04	0.348073	0.134083	1.8433	0.361617	0	0.0121893	0.17336	0.553938	5.1114	0.0162525	0.00812623	0.00541748	2.15751	1.09704	0.208573	0.00812623	0	15.1554	0.738132	1.31645	7.60073	0.094806	0.246496	0.822103	0.0135437	0.010835	0.100223	1.45459	0	0.00677186	0.45236	0	0.384641	7.94068	1.12819	0.415792	0	38.5644	0.176068	0.384641	10.9542
	P_A_M_05	0.561722	0.04591	0.677847	0.518513	0	0.0175538	0.22955	0.330822	2.38057	0.0418591	0	0	1.25577	0.426693	0.0216047	0.0216047	0	7.99644	0.814227	1.1545	13.1262	0.444246	0.453698	1.31519	0.0148532	0.00945205	0.0148532	2.47374	0	0.240352	0.280861	0	0.430743	3.97121	0.64409	0.117475	0	44.241	0.0135029	0.171487	15.5419
	T_A_M_01	0.00724436	0	2.69853	0.0567475	0	0.938145	0.0120739	0.0760658	0.085725	0	0.379122	0	0.0132813	0.00603697	0.0277701	0	0.0772732	9.88252	0.696666	1.16634	1.64206	1.67103	0.0132813	6.74209	2.31578	0.161791	3.10904	2.34717	0.555401	0.00482958	0.0253553	0.00965915	0.440699	42.9856	0.228197	0.278908	0	8.79949	0	1.34504	11.201
	T_A_M_02	0.00657376	0	1.08878	0.0525901	0	0.408395	0.0353339	0.668058	0.386208	0	0.369774	0	0.0041086	0.00575204	0.0139692	0	0.111754	27.9319	0.375526	0.784742	3.21128	1.13069	0.0041086	4.43071	1.49717	0.128188	3.14965	5.98541	0.426473	0.00328688	0.0977846	0.0164344	2.00746	36.1565	0.10518	0.093676	0	2.32382	0.0106824	0.793781	6.18426
	T_A_M_03	0.00942408	0	1.06911	0.0251309	0	0.45445	0.0219895	0.181152	0.162304	0	0.260733	0	0.0115183	0.0125654	0.00837696	0	0.0827225	11.267	1.20105	2.68272	5.05131	0.33822	0.0104712	1.46806	0.445026	0.12356	1.17173	6.05026	0.21466	0.0115183	0.0837696	0.0722513	2.85445	40.7529	0.180105	0.0115183	0	15.3058	0.017801	0.229319	8.15707
	T_A_M_04	0.0175607	0	2.35043	0.0216132	0	1.07931	0.0121574	0.210728	0.0675411	0	0.325548	0	0.0121574	0	0.00540329	0	0.171554	5.01425	1.1482	1.78444	1.25086	0.818598	0	2.97721	1.2279	0.191817	1.91411	0.633536	0.364722	0.014859	0.0216132	0.060787	0.470086	31.8348	0.160748	0.0999608	0	34.5094	0.0283673	0.267463	10.9322
	T_A_M_05	0.00816938	0	1.75914	0.00816938	0	1.98244	0	0.0599088	0.0326775	0	0.0776091	0	0	0.00544625	0	0	0.074886	0.815576	0.701205	0.955817	0.737967	0.811492	0	3.37123	3.04718	0.0708013	1.24447	0.212404	0.197427	0.00680782	0.0190619	0.0190619	0.119818	14.3291	0.0993941	0.129348	0	50.0756	0.0367622	0.645381	18.3457
	P_D_F_01	0	0.0504706	5.51614	0	0	0.0296886	0	0.947065	1.95648	0	0.0148443	0	3.31473	0.765965	0.00445329	0.0178131	0	11.2876	0.0430484	0.890657	30.8271	0.10391	0.803076	0.426031	0.0163287	0.00445329	0.0356263	0.757058	0.010391	0	0.0697681	0	0.041564	10.4964	1.72787	0.822373	0	11.0248	0	0.436422	17.5578
	P_D_F_02	0	0.0522825	5.64054	0	0	0.101577	0	2.47819	0.902247	0	0	0	2.02259	0.47353	0	0.00746893	0.00597514	4.8085	0.00896272	1.34739	39.1596	0.147885	0.128466	0.413779	0.203155	0.0104565	0.0806644	0.158341	0.0134441	0	0.00597514	0	0.0149379	4.94891	1.69545	0.265894	0	20.3678	0	0.137428	14.3986
	P_D_F_03	0	0.152815	6.41966	0	0	0.15714	0	3.07936	0.6819	0	0.0144165	0	2.94385	0.426728	0.0302746	0	0	7.81374	0.028833	1.26288	32.2122	0.0475744	0.188856	0.211922	0.0807324	0	0.028833	0.275355	0	0	0.0735241	0	0.0100915	6.646	3.71081	0.390687	0	20.7468	0	0.0807324	12.2843
	P_D_F_04	0	0.233386	2.91447	0	0	0.135193	0	1.8002	3.2859	0	0	0	1.59385	1.30497	0.187847	0.0284616	0	12.3395	0.0654618	0.843888	31.1442	0.0640387	0.45254	0.251886	0.246193	0	0.0313078	2.36232	0.00711541	0	0.0142308	0.00569233	0.0241924	15.8218	3.85513	0.513733	0	12.1076	0	0.194962	8.16992
	P_D_F_05	0	0.122931	3.83879	0	0	0.0768317	0.00977858	1.71544	1.43186	0	0.00838164	0	0.894042	0.835371	0.236083	0.0069847	0	13.1913	0.0321296	0.804638	39.1283	0.0307327	0.113152	0.363205	0.335266	0	0.00977858	0.569952	0.00419082	0	0.0419082	0.00419082	0.0516868	14.3508	3.83041	0.417685	0	8.37326	0	0.459593	8.71132
	T_D_F_01	0	0	2.107	0	0	0.398733	0	0.0751038	0.0163863	0	0.122897	0	1.33275	0.00546209	0	0	0.0368691	4.14163	0.233504	3.60362	13.5078	0.44243	0.00955866	0.259449	1.46521	0.146111	0.215753	12.3211	0.238967	0	0	0	1.67823	30.7475	0.367326	0.101049	0	13.7959	0	0.10378	12.5259
	T_D_F_02	0	0	2.35906	0	0	0.478036	0	0.340848	0.0127288	0	0.162645	0	2.35906	0	0	0	0.166888	4.11846	0.668967	5.45781	13.3977	0.462478	0	0.188103	0.86697	0.322462	0.769383	11.9311	0.519051	0	0	0.0141431	1.16963	20.3618	0.994258	0.0466721	0	23.7519	0	0.0777869	9.00206
	T_D_F_03	0	0	2.80309	0	0	0.466195	0	0.467378	0.0153821	0	0.182218	0	2.10971	0.00473294	0	0	0.183402	3.69761	0.637764	6.37291	13.2676	0.57032	0.00591618	0.560854	0.887427	0.372719	0.682727	13.748	0.492226	0	0	0.0106491	1.61275	25.2514	0.860213	0.212982	0	15.8435	0	0.113591	8.56663
	T_D_F_04	0	0	1.48645	0	0	0.284488	0	0.301083	0.0296342	0	0.149356	0	2.57343	0.0106683	0	0	0.110239	5.80238	0.619947	4.40009	14.0751	0.446884	0.00829757	0.20981	0.935255	0.228776	0.683957	27.919	0.394727	0	0	0.013039	2.41459	18.5984	0.981485	0.0474147	0	10.8829	0	0.0414879	6.3512
	T_D_F_05	0	0	2.45693	0	0	0.345627	0.00441696	0.342314	0.0265018	0	0.1822	0	1.9788	0.00441696	0	0	0.125883	7.32222	0.662544	3.82067	14.46	0.611749	0	0.801678	0.930875	0.165636	0.461572	25.5466	0.263913	0	0.00662544	0.0154594	2.50331	15.6548	0.772968	0.192138	0.00441696	13.1526	0.00441696	0.124779	7.05389
	P_B_M_01	0	0	4.52672	1.64512	0	0	0.742955	0.509455	14.9989	0.889777	0.263572	0	11.9174	1.78309	0.787179	0.0742955	0	20.1465	0.277724	0.382091	0.840247	0.919849	0.66866	0.811944	0	0	0	0.38386	0	0.693425	0.661584	0.114981	6.74674	9.77694	1.30017	2.45529	0	13.8809	0	0.123826	1.67696
	P_B_M_02	0.0158568	0.109236	6.68276	2.44018	0	0	0.614891	0.172663	5.91635	0.155044	0.380563	0	23.7147	3.08855	0.706508	0.0599034	0	10.7245	0.202615	0.241376	1.62092	0.133902	1.19983	2.48599	0	0	0	0.36823	0	0.440467	0.163854	0.00704746	1.72839	6.91885	0.565559	2.34504	0	23.3218	0	0.0369992	3.4374
	P_B_M_03	0	0.031809	15.0261	0.0562774	0	0	0.0831926	0.0293621	0.00734053	0	0	0	8.40246	1.9012	0	0.00978737	0	0.0709584	0.721818	0.0415963	25.6111	0	0.00978737	0.0342558	0	0	0	0.592136	0	0	0	0	0.0171279	0.0195747	5.21911	0	0	41.8973	0	0	0.217769
	P_B_M_04	0.0548521	0.107419	2.06153	1.593	0	0	0.770215	0.646798	7.24505	0.0617086	0	0	29.8898	1.62728	0	0.0228551	0	0.559949	0.0662797	0.230836	13.4708	0	2.34264	4.26247	0	0	0	7.27019	0.00685652	0	0	0	0	0.342826	0.58966	1.44901	0	23.4584	0	0	1.86954
	P_B_M_05	0.0312359	0	1.90886	4.16132	0	0	0.520598	0.0364419	0.218651	0.00867664	0.0190886	0	1.54271	1.92101	0.00694131	0.010412	0	0.0277652	0.352272	0.600423	21.466	0	0.364419	0.0763544	0	0	0.00520598	22.0612	0	0	0	0	0	0.124944	1.17829	0.10759	0	41.3546	0	0	1.89498
	T_B_M_01	0	0	0.68859	0.0529684	0	0.398735	0.126536	0.564997	0.080924	0	0.600309	0	0.00735673	0.0220702	0	0	0.085338	10.114	0.542927	2.17465	11.7884	0.487015	0.00735673	0.303097	0.116236	0.158905	0.123593	9.61377	0.28397	0.00735673	0.304569	0.641507	7.0551	34.8591	0.71066	0.0279556	0	11.116	0	0.169205	6.76672
	T_B_M_02	0	0	0.980888	0.0494843	0	0.204535	0.28261	0.415668	0.0736766	0	0.178143	0	0.0120962	0.0274913	0.0043986	0.00329895	0.0065979	3.39352	0.106666	5.17605	10.6446	0.167147	0.0164948	1.55491	0.0901713	0.0142955	0.482746	31.2851	0.921507	0	0.0307902	0.543227	1.06116	25.8352	0.323297	0.21883	0	9.67362	0	0.0516836	6.17014
	T_B_M_03	0	0	0.664589	0	0	0.0100189	0.28053	0.0256039	0	0	0	0	0	0.0100189	0	0	0	0.0133586	0.0077925	8.92575	21.5585	0	0	0.0923967	0.00333964	0	0.349549	41.8958	0.404097	0	0	0.184793	0	8.16542	1.85684	0.0256039	0	11.3949	0	0	4.13114
	T_B_M_04	0	0	0.162716	0.0378735	0	0.0182354	0.172535	0.0434844	0.00420816	0	0.00420816	0	0	0.00981905	0	0	0	0.0280544	0.0266517	3.79015	20.498	0.0168327	0	0.0364708	0.00701361	0	0.134661	59.2173	0.259503	0	0	0.165521	0	4.92215	1.00575	0.00841633	0	7.25908	0	0	2.17141
	T_B_M_05	0	0	0.431306	0.0501767	0	0.0704609	0.352304	0.131313	0.00747312	0	0.0651229	0	0.0160138	0.0170814	0	0	0	0.854071	0.0491091	4.96749	17.043	0.225261	0.00427036	0.957627	0.036298	0	1.548	32.5679	0.90318	0	0	0.281844	0.00533795	9.35849	1.92913	0.0555146	0	21.3475	0	0	6.72474
	P_B_F_01	0.0192479	0	0.916901	0.971146	0	0	0.295718	1.47334	17.8271	1.58708	0.405956	0.292219	9.50148	2.55997	1.3911	0.104989	0	21.6312	0.297468	0.229225	0.780416	0.216977	0.526693	3.05167	0	0	0	2.34125	0	1.26861	0.209977	0.0787415	5.17944	7.8794	0.852158	6.09459	0	7.92315	1.30011	2.25201	0.540692
	P_B_F_02	0.0412951	0.0214123	4.36658	0.0887081	0	0.0229417	0.107061	0.376245	3.82821	0.0168239	0.0795314	0.0183534	24.7572	0.30436	0.0963553	0.0152945	0	4.71835	0.370127	0.215652	4.03775	0.289066	0.561308	5.75991	0.399186	0	0.174357	1.26638	0.00764725	0.0198828	0.0825903	0.0214123	0.865668	5.94497	0.367068	4.02857	0	20.6032	0.0535307	0.867198	15.2058
	P_B_F_03	0.148849	0.0163122	7.08154	0.0999123	0	0	0.485288	0.3344	1.57413	0.0346635	0.0468976	0	5.45236	0.205942	0.161083	0.0101951	0	14.2141	0.744245	0.287503	4.69588	0.269152	0.322166	1.38042	0.320127	0.00611708	0.0815611	7.8421	0	0	0.0876782	0.0101951	0.154966	12.3218	1.34168	1.75968	0	27.9469	0	0.46082	10.1013
	P_B_F_04	0.175181	0.00661059	1.81626	0.323919	0	0.00661059	0.335487	0.342098	13.2575	0.669322	0.295824	0.148738	3.79613	0.672627	0.133864	0.123949	0	16.9677	0.823018	0.482573	7.23859	0.11238	0.73047	0.937051	0.028095	0	0.0297476	7.25842	0	0.147086	0.214844	0.0611479	4.00767	5.26533	1.51878	0.994893	0	26.3465	0.0214844	0.756912	3.95313
	P_B_F_05	0.859871	0	1.32331	0.0130283	0	0	0.88965	0.147034	20.8044	0.254983	0.00558358	0.0223343	2.38233	0.526717	0.00930596	0.154479	0	4.60459	0.521134	1.21722	12.3416	0.0130283	0.766811	0.897095	0	0	0	9.07331	0	0.00558358	0.0167507	0.0111672	0.251261	0.143312	0.709114	0.297791	0	36.096	0.00558358	0.048391	5.5873
	T_B_F_01	0.0123914	0.00550729	0.194132	0.269857	0	0.0950008	0.229929	0.111523	0.892181	0.0881166	0.126668	0.046812	0.297394	0.112899	0.0371742	0.0123914	0.0344206	6.23701	0.995443	1.13726	13.8481	0.261596	0.0592034	0.275365	0.0247828	0.0206523	0.0523193	26.5355	0.0440583	0.0247828	0.163842	0.141813	11.6796	15.5306	0.604425	0.0839862	0	16.3277	0.0592034	0.334568	2.99184
	T_B_F_02	0.0177739	0.0139652	0.444349	0.356748	0	0.134574	0.163774	0.166313	0.882349	0.0139652	0.355479	0.0165044	0.592888	0.0596697	0.038087	0.0076174	0.0482436	10.7621	1.95132	0.945828	12.8899	0.299618	0.0964871	0.356748	0.222174	0.0304696	0.246296	8.42612	0.195513	0.0114261	0.11807	0.167583	6.62333	15.297	0.181548	0.0634784	0	28.9525	0.0203131	0.261531	8.56831
	T_B_F_03	0.0164011	0	0.371757	0.0738048	0	0.0259683	0.164011	0.123008	0.384058	0.0123008	0.114807	0.00546702	0.490665	0.0164011	0	0	0.00820053	9.53995	2.84422	2.06243	19.6143	0.172211	0.0519367	0.195446	0.0246016	0.00820053	0.0902058	16.6061	0.0697045	0	0.0218681	0.0232348	4.80824	3.30891	0.736681	0.0423694	0	33.7192	0.0123008	0.0792718	4.16177
	T_B_F_04	0.0619027	0.00773784	0.559059	0.185708	0	0.147019	0.145085	0.12574	1.24966	0.0406237	0.123805	0.0096723	0.396564	0.0290169	0.0232135	0.0096723	0.0232135	7.1575	2.04279	1.26901	7.83843	0.17797	0.112199	0.311448	0.100592	0.0174101	0.141216	6.0123	0.0522304	0	0.147019	0.17797	7.41479	16.1276	0.766046	0.133478	0	42.0861	0.0657717	0.25148	4.45893
	T_B_F_05	0.093661	0	0.503896	0.076802	0	0.0318447	0.147984	0.234153	1.06212	0.0412108	0.0974075	0.00561966	0.11052	0.0318447	0.0093661	0.0280983	0.0093661	3.50667	3.13952	1.25693	8.96336	0.0580698	0.11614	0.136745	0.0430841	0	0.11052	12.6705	0.0618163	0	0.033718	0.0318447	3.00465	4.7355	1.28128	0.0280983	0	53.5629	0.00749288	0.0543234	4.71302
	P_C_M_01	0.627459	0.267942	1.78063	1.40076	0	0.147538	0.976801	0.571496	10.504	1.1006	0.117013	1.10738	11.8437	0.0915751	0.367996	0.3663	0	9.25078	0.211979	0.922534	0.703772	0.449396	0.861484	3.39506	0.00847918	0	0.0491792	8.41134	0.00508751	0.0525709	0.296771	0	3.98521	10.253	0.747863	1.54491	0.00508751	19.0188	0.213675	0.613892	7.72792
	P_C_M_02	0.136235	0.310223	2.2011	0.794432	0	0.0508831	0.948723	0.582693	9.03092	0.272471	0.0541658	0.229794	32.6751	0.169063	0.457948	0.12967	0	8.84216	0.269188	0.835467	0.879785	0.431685	2.71158	1.7448	0.00656556	0	0.0147725	6.21266	0.00656556	0.0180553	0.16578	0	2.97091	5.45105	0.316788	1.0866	0.0476003	14.1603	0.211739	0.254415	5.3181
	P_C_M_03	0.104095	0.137406	2.09023	1.96323	0	0.020819	0.541295	1.36365	8.79604	0.34976	0.0353923	0.220682	25.699	0.185289	0.214436	0.0624571	0	7.753	0.231091	0.618325	1.86538	0.791123	1.64887	2.2776	0.0124914	0	0.183207	10.626	0.0145733	0	0.0916037	0	4.15339	7.99659	0.376824	1.94866	0.0978494	8.73358	0.333104	0.578769	7.88416
	P_C_M_04	0.571387	0.404122	1.34911	2.81542	0.0488365	0.00488365	0.727663	0.545748	6.45618	0.702024	0.054941	0.452958	8.43406	0.203892	0.0744756	0.144068	0	7.3157	0.523771	1.26364	8.02505	0.223427	1.00847	3.65053	0.0170928	0	0	13.4679	0.00854638	0.0573829	0.164823	0	4.19139	4.13157	0.686152	1.02434	0.157498	24.3303	0.272263	0.422435	6.06793
	P_C_M_05	0.834882	0.290026	1.27978	1.60078	0.00985527	0.00703948	0.895422	0.223855	5.40913	0.553303	0.0577237	0.218224	9.56806	0.180211	0.0901053	0.0901053	0	7.82508	0.696908	1.00242	4.38559	0.297066	0.78279	3.3353	0	0	0.0168947	22.08	0	0	0.174579	0	5.37253	2.43566	0.709579	0.612435	0.104184	22.8966	0.171763	0.287211	5.50487
	P_C_M_06	0.454972	0.246588	2.39294	1.13917	0	0	1.17563	0.388983	10.8811	1.50036	0.0538325	0.230959	23.9034	0.206647	0.0399403	0.151078	0	10.4192	0.283055	0.500122	1.98833	0.482756	1.38923	6.11433	0	0	0.0225749	6.25152	0	0	0.234432	0	6.63008	2.25576	1.01066	1.06102	0.0468864	14.6615	0.0868267	0.369882	3.42618
	T_C_M_01	0.0211308	0	0.744859	0.0554682	0.729011	0.253569	0.272059	1.55443	0.237721	0.00660336	0.278662	0.00396202	0.0132067	0.00396202	0	0	0.00792403	2.53569	0.369788	2.05497	4.20238	2.59248	0.00792403	4.89309	0.0937677	0.0237721	0.25489	18.5924	0.519024	0	0.0343375	0.0264134	6.50959	17.5768	0.777876	0.0871644	0.0211308	26.2946	0	0.175649	8.17364
	T_C_M_02	0.0106908	0	0.565084	0.0931625	0.438322	0.195488	0.940788	0.253524	0.105381	0	0.251997	0	0.0167998	0	0	0	0	2.07401	0.577302	1.95641	5.42481	2.34586	0.0152725	1.79147	0.0458176	0.0198543	0.232143	24.3429	0.390977	0	0.00763627	0.0610902	6.69395	24.181	0.251997	0.0274906	0.241306	21.5557	0	0.253524	4.63827
	T_C_M_03	0.0283291	0	0.639176	0.134563	0.37359	0.315161	1.21815	0.304538	0.129252	0.00885285	0.233715	0.00531171	0.0424937	0.0106234	0.00885285	0	0.0194763	2.72314	0.697604	1.84847	3.65623	3.52875	0.0230174	1.81837	0.0601994	0.0743639	0.612617	24.248	0.306309	0	0.0619699	0.0690522	9.82843	23.198	0.182369	0.0867579	0.216009	17.5021	0	1.08713	4.69909
	T_C_M_04	0.0489854	0	0.654623	0.26274	0.397821	0.135081	2.41958	0.221177	0.0771891	0.00445322	0.146956	0	0.0935176	0.0564074	0.00445322	0.00593763	0	1.47105	1.62839	3.9693	7.90298	1.09846	0.0252349	0.604153	0.0296881	0.0430478	0.154378	27.3324	0.197426	0	0.0252349	0.0430478	4.52299	13.3344	0.463135	0.0192973	0.834236	28.3151	0.00445322	0.292428	3.1603
	T_C_M_05	0.0210075	0	0.89282	0.0651233	0.392841	0.415949	0.890719	0.367632	0.0693248	0	0.466367	0	0.0357128	0	0	0	0.0147053	2.98937	1.13861	3.92631	4.06916	2.7856	0.0126045	1.16382	0.0819293	0.0882316	0.607117	22.9381	0.42015	0	0.0315113	0.117642	6.40099	17.7388	0.325617	0.115541	1.05458	23.3814	0	0.527289	6.45351
	T_C_M_06	0.0897118	0	1.16805	0.244016	0.464707	0.0950946	0.902501	0.184806	1.27032	0.154304	0.154304	0.0269136	1.7117	0.068181	0.037679	0.0251193	0	3.16862	1.77988	4.80317	3.94014	1.01913	0.235045	0.870205	0.0287078	0.0125597	0.0968888	16.4729	0.190189	0	0.102272	0.00897118	9.05551	8.19787	2.05261	0.0915061	0.888147	37.3488	0.0233251	0.238634	2.77748
	P_C_F_01	0.224222	0.0846401	0.987467	0.132157	0	0.0252435	0.348955	0.452899	12.4852	0.749881	0.086125	0.323711	21.6634	6.98949	0.00445474	0.0579116	0	10.0558	0.512295	1.32603	0.0935495	0.0980043	2.75303	1.0632	0	0	0.0697909	6.54995	0.00890948	0	0.319256	0	5.58179	1.03201	2.10561	0.902827	0	13.8958	0	0.0371228	8.97927
	P_C_F_02	0.217268	0	1.84845	0.0200555	0	0.00501387	0.282448	0.0852358	16.1346	0.695257	0.0133703	0.404452	11.1692	12.0316	0	0.0250694	0	4.4473	1.49413	1.04289	0.437878	0.0785507	3.23395	1.19497	0	0	0.110305	19.3485	0	0	0.05181	0	2.36822	0.222282	2.93144	0.0869071	0	17.6321	0	0.00835645	2.37825
	P_C_F_03	0.962119	0.0154931	1.80959	0.117747	0	0.0309861	0.461693	0.0588737	3.1358	0.297467	0.0263382	0.0247889	9.21218	7.20118	0.0170424	0.0418313	0	5.7092	1.61748	2.15663	1.40987	0.308312	1.64536	0.756062	0.00619723	0.00929584	0.294368	22.7593	0.0170424	0	0.24479	0.00929584	3.03509	0.93888	4.88806	0.0325354	0	23.0242	0	0.0325354	7.69231
	P_C_F_04	0.342854	0.098174	3.54786	0	0	0.00755184	0.129892	0.141975	3.12042	0.212962	0.00453111	0.0211452	28.4342	2.42716	0.00453111	0.0347385	0	4.69725	1.20678	1.82906	0.24468	0.108747	1.64328	0.439517	0	0	0.160099	1.53453	0	0	0.0135933	0.00453111	1.14486	0.675135	5.47358	0.53165	0	35.394	0	0.0166141	6.35412
	T_C_F_01	0.00989878	0	1.39202	0.00494939	0.00494939	0.0965132	0.165805	0.492465	0.256131	0.00371204	0.158381	0	0.0185602	0.0123735	0	0	0.0494939	8.07122	1.09505	5.10654	4.96053	1.19404	0.0185602	2.31384	0.00742409	0.105175	0.679304	25.4263	0.0940385	0	0.684254	0.147244	6.16323	9.17617	2.53161	0.0210349	0	25.2209	0	1.01215	3.30619
	T_C_F_02	0.00880308	0	0.714516	0.0322779	0.024942	0.274363	0.190733	0.660231	0.34332	0	0.531119	0	0.0484169	0.0102703	0.00586872	0	0.184865	12.2803	0.463629	2.07166	2.64239	0.991813	0.0117374	3.60339	0.121776	0.331582	0.362393	26.5075	0.0748261	0	0.789342	0.450424	5.41389	23.8035	0.0880308	0.108571	0	10.5299	0	1.62123	4.70231
	T_C_F_03	0.00928057	0	0.554978	0.00556834	0.0779568	0.0853812	0.148489	0.317396	0.384216	0	0.269137	0	0.0334101	0.00556834	0.00742446	0	0.115079	9.72789	0.503007	2.57814	2.95865	0.556834	0.016705	0.762863	0.0148489	0.109511	0.258	43.7839	0.0371223	0	0.554978	0.399065	8.5901	14.2383	0.404633	0.0315539	0	9.78543	0	0.972604	1.70206
	T_C_F_04	0	0	2.02067	0	0.0135533	0.14539	0.0948732	0.14539	1.19516	0	0.288316	0	0.0234103	0	0	0	0.124444	14.8359	1.051	2.77227	2.65275	1.19762	0.00369636	2.15498	0.0924089	0.239031	1.71388	27.7424	0.136765	0	1.29865	0.380725	5.40531	10.404	3.03348	0.0591417	0	14.0733	0	0.724486	5.97701
	T_C_F_05	0.0291819	0	1.60663	0.0129697	0.00810609	0.225349	0.13294	1.42181	0.171849	0	0.557699	0	0.089167	0.0210758	0.00810609	0	0.111864	4.37405	1.59366	4.83934	2.27943	2.82092	0.0275607	3.7823	0.0470153	0.272365	0.804124	9.73217	0.257774	0	0.282092	0.286956	1.16403	22.2528	1.22402	0.129697	0	32.3903	0	0.207516	6.83506

## Sheet: (f) 16S-SPECIES
	samples	Actinomyces_odontolyticus	Actinomyces_oris	Aggregatibacter_aphrophilus	Campylobacter_concisus	Campylobacter_gracilis	Capnocytophaga_ochracea	Capnocytophaga_sputigena	Corynebacterium_argentoratense	Fusobacterium_nucleatum	Granulicatella_elegans	Haemophilus_haemolyticus	Neisseria_elongata	Oribacterium_sinus	Porphyromonas_gingivalis	Prevotella_intermedia	Prevotella_nanceiensis	Prevotella_nigrescens	Prevotella_oulorum	Streptobacillus_moniliformis	Streptococcus_mutans	Streptococcus_oligofermentans	Unknown
	P_A_F_01	0	0.0549763	0	0.233649	0.125529	6.4762	4.26799	0	9.21677	0	0	0.23823	0	0	0	0.00274881	0	1.83163	0	0	0	77.5523
	P_A_F_02	0	0.0596798	0	0.286276	0.102575	5.39076	4.58509	0	10.512	0	0	0.287209	0	0	0	0	0.0279749	3.40361	0	0	0	75.3448
	P_A_F_03	0	0.109581	0	0.0768197	0.0530959	3.64667	0.133305	0	5.19437	0	0	0.15138	0	0	0	0	0.0033891	0.124267	0	0	0	90.5071
	P_A_F_04	0	0.065611	0	0.322495	0.0622748	1.69254	0.544905	0	3.77541	0	0	0.0144567	0	0	0	0	0	0.133446	0	0	0	93.3889
	P_A_F_05	0	0.0634181	0	0.0556526	0.0750663	1.47674	0.508639	0	1.06128	0	0	0.0724778	0	0	0	0	0	0.227787	0	0	0	96.4589
	T_A_F_01	0.0499021	0	0	0	0	0.00374266	0.00499021	0	0.111032	0	0	0.0561398	0.0785958	0	0	0.29068	0	0	0	0	0	99.4049
	T_A_F_02	0.0262647	0	0	0.00875491	0	0.00437745	0.0335605	0	0.233464	0	0	0.0058366	0.0700393	0	0	0.735412	0	0	0	0	0	98.8823
	T_A_F_03	0.0148309	0	0	0	0	0.00494364	0.00370773	0	0.103816	0	0	0	0.055616	0	0	0.763793	0	0	0	0	0	99.0533
	T_A_F_04	0.0562141	0	0	0.00642446	0	0	0.0497896	0	0.477016	0	0	0.00481835	0.102791	0	0	0.896213	0	0	0	0	0	98.4067
	T_A_F_05	0.0331366	0	0	0.00368184	0	0	0	0	0.0441821	0	0	0.00859096	0.109228	0	0	1.77219	0	0.00368184	0	0	0	98.0253
	P_A_M_01	0	0.232767	1.49568	0	0.0157275	0	9.1125	0	3.79032	0.00786374	0	1.54129	0	0	0	0	0	0	0	0.0141547	0	83.7897
	P_A_M_02	0	0.0411324	0.113469	0.0538977	0.221264	0	1.17156	0	10.3015	0.0127652	0	0.120561	0	0	0	0.0226937	0.0170203	0	0	0	0	87.9241
	P_A_M_03	0	0.0231073	0.210398	0.0109456	0.0729705	0	4.91578	0	11.4491	0.0340529	0	0.265126	0	0	0	0.0510794	0	0	0	0.0194588	0	82.948
	P_A_M_04	0	0.0352137	0.289835	0.00812623	0.341302	0	2.65321	0	4.15657	0.0162525	0	0.0094806	0	0	0	0.0148981	0.0311505	0.0230243	0	0.0352137	0	92.3857
	P_A_M_05	0	0.0351076	0.360528	0	0.266008	0	1.36245	0	4.591	0.0418591	0	0.0526614	0	0	0	0.0202544	0	0	0	0.00945205	0	93.2607
	T_A_M_01	0.664067	0	0	0	0	0	0.0217331	0	0.0482958	0	0	0.00603697	0.245101	0	0	0.0772732	0	0	0	0	0	98.9375
	T_A_M_02	0.260485	0	0	0	0	0	0.0172561	0	0.0649159	0.00328688	0	0	0.221043	0	0	0.136405	0	0	0	0	0	99.2966
	T_A_M_03	0.156021	0	0	0	0	0	0.0408377	0	0.132984	0.0104712	0	0.00628272	0.107853	0	0	0.403141	0	0	0	0	0	99.1424
	T_A_M_04	0.69027	0	0.00945575	0	0	0	0.0351214	0	0.0202623	0	0	0	0.176958	0	0	0.155345	0	0	0	0	0	98.9126
	T_A_M_05	0.471101	0	0.00408469	0	0	0	0.0136156	0	0.00953094	0	0	0	0.0980325	0	0	0.0571856	0	0	0	0.00544625	0	99.341
	P_D_F_01	0.00593771	0.11727	0	0.109848	0.161803	0	1.72787	0.00742214	5.91693	0	0	0	0	0	0	0.010391	0.00445329	0	0	0.0400796	0	91.898
	P_D_F_02	0	0.14191	0	0.0373446	0.147885	0	0.794694	0	3.30276	0	0	0	0	0	0	0	0	0	0	0.0956023	0	95.4798
	P_D_F_03	0	0.149932	0	0.0619909	0.344554	0	0.599726	0	3.21344	0	0	0	0	0	0	0	0	0	0	0.145607	0	95.4848
	P_D_F_04	0.00569233	0.194962	0	0.233386	0.327309	0	2.46478	0.034154	3.40828	0	0	0.017077	0	0	0	0.00426925	0.00426925	0	0	0.0313078	0	93.2745
	P_D_F_05	0	0.1369	0	0.0991828	0.224907	0	1.01977	0	2.49633	0	0	0.0209541	0	0	0	0.00419082	0.00558776	0	0	0.0139694	0	95.9782
	T_D_F_01	0.279932	0	0	0	0	0	0.0122897	1.29998	0.0614485	0	0	0.00546209	0.0218484	0	0	0.617217	0	0	0	0	0	97.7018
	T_D_F_02	0.282861	0	0	0	0	0	0.00848584	2.35341	0.0325291	0	0	0	0.0339434	0	0	0.117387	0	0	0	0	0	97.1714
	T_D_F_03	0.334856	0	0	0.00473294	0	0	0.0118324	2.08959	0.0319474	0	0	0	0.0153821	0	0	0.138439	0	0	0	0	0	97.3732
	T_D_F_04	0.269078	0	0	0	0	0	0.0248927	2.52483	0.045044	0	0	0.00711221	0.0177805	0	0	0.226405	0	0	0	0	0	96.8849
	T_D_F_05	0.433966	0	0	0	0	0	0.0209806	1.94788	0.0331272	0.00331272	0	0.00772968	0.0110424	0	0	0.241829	0	0	0.00441696	0	0	97.2957
	P_B_M_01	0	0.442235	0	0	0	0	2.20941	0	10.5464	0	0	0.252959	0	3.09565	0.886239	0	2.20056	0	0	0.00530682	0	80.3612
	P_B_M_02	0	1.12936	0	0	0	0	0	0	6.00092	0	0	0.271327	0	0.815744	2.10367	0	0.406991	0	0	0.0405229	0	89.2315
	P_B_M_03	0	1.14023	0	0	0	0	0	0	0	0	0	0	0	0.0171279	0	0	0.00734053	0	0	20.3993	0	78.436
	P_B_M_04	0	0.0685652	0	0	0	0	0	0	0.107419	0	0	0	0	0	0	0	0.239978	0	0	0.29483	0	99.2892
	P_B_M_05	0	0.168327	0	0	0	0	0	0	0.00694131	0	0	0	0	0	0	0	0.00520598	0	0	0.0295006	0	99.79
	T_B_M_01	0.239829	0	0	0	0	0	0.0176561	0	0.080924	0	0	0	0.00441404	0.042669	0.00588538	0.00588538	0.00588538	0	0	0	0	99.5969
	T_B_M_02	0.532231	0	0	0.00329895	0	0	0	0	0.0186941	0	0	0	0.0395874	0	0	0	0.0065979	0	0	0.00549825	0	99.3941
	T_B_M_03	0.505399	0	0	0	0	0	0	0	0	0	0	0	0.00333964	0	0	0	0	0	0	0	0	99.4913
	T_B_M_04	0.0280544	0	0	0	0	0	0	0	0	0	0	0	0	0	0	0	0	0	0	0	0	99.9719
	T_B_M_05	0.0715285	0	0	0	0	0	0	0	0	0	0	0	0.0587174	0	0	0	0	0	0	0	0	99.8698
	P_B_F_01	0	0.173231	0	0.0997393	0	0.0227476	0.160983	0	15.4106	0.0104989	0.0139985	1.74106	0	0.83291	0	0	3.96157	0.0717423	0	0	0	77.5009
	P_B_F_02	0	1.9837	0	0.0152945	0	0.136121	0.00458835	0	1.59675	0.0321184	0.044354	0.160592	0	0.640839	0	0	0.211064	3.4535	0	0.134592	0	91.5865
	P_B_F_03	0	5.29943	0	0	0	0.10399	0	0	3.10136	0.0183512	0.077483	0.195747	0	0.0101951	0	0	0.697347	1.75968	0	0.073405	0	88.663
	P_B_F_04	0	0.70568	0	0.0115685	0	0.0198318	3.58294	0	11.4545	0.0231371	0.0132212	0.588342	0	1.53531	0	0	2.29553	0.0644532	0	0.0479268	0	79.6576
	P_B_F_05	0	0.673752	0	0	0.00558358	0.0186119	0.338737	0	4.06671	0.00744477	0	0.77984	0	0.00744477	0	0	0.0204731	0.0279179	0	0.0539746	0	93.9995
	T_B_F_01	0.0192755	0.0178987	0	0.00688411	0	0.00413047	0.0922471	0	0.483265	0.26435	0.85776	0.0867398	0.0110146	0.123914	0	0.185871	0.17761	0.0165219	0	0.0178987	0	97.6346
	T_B_F_02	0.139652	0.00888697	0	0.0101565	0	0.0038087	0.106644	0	0.403722	0.446888	1.26322	0.0964871	0.0418957	0.167583	0	0.350401	0.135844	0.0507827	0	0.00507827	0	96.769
	T_B_F_03	0.0874723	0.0218681	0	0.0246016	0	0.00410027	0.0396359	0	0.176311	0.347156	0.98133	0.0177678	0.0150343	0.00820053	0	0.0533034	0.0246016	0.0123008	0	0.0123008	0	98.174
	T_B_F_04	0.0599683	0.0677061	0	0	0	0	0.243742	0	0.843425	0.187643	0.0831818	0.0541649	0.0116068	0.746702	0.145085	0.176036	0.139281	0.0193446	0	0	0	97.2221
	T_B_F_05	0.136745	0.0280983	0	0	0	0	0.157351	0	0.292222	0.211674	0.0112393	0.0449573	0.0112393	0.0449573	0	0.0393376	0.0262251	0.016859	0	0	0	98.9791
	P_C_M_01	0	0.322209	0	0.308642	0.0525709	0	2.76252	0	5.4962	0.157713	0	0.356125	0	0	0	0.110229	1.13451	0.144146	0.00508751	0.654592	0	88.4955
	P_C_M_02	0	0.178911	0	0.479286	0.0114897	0	2.32585	0	5.42479	0.244567	0	0.0656556	0	0	0	0.00820695	0.878143	0.0705797	0.0476003	0.142801	0	90.1221
	P_C_M_03	0	0.281057	0	1.05136	0.0978494	0	2.13395	0	5.50247	0.122832	0	0.00832761	0	0	0	0.0249828	0.772386	0.430954	0.0978494	0.141569	0	89.3344
	P_C_M_04	0	0.101336	0	0.312553	0.0463946	0	2.18909	0	5.87991	0.418773	0	0.115987	0	0	0	0.0158719	0.544527	0.101336	0.157498	0.0561619	0	90.0606
	P_C_M_05	0	0.175987	0	0.0985527	0.0168947	0	2.53421	0	5.64425	0.190066	0	0.0225263	0	0	0	0.00563158	0.613842	0.0126711	0.104184	0.112632	0	90.4685
	P_C_M_06	0	0.213594	0	0.276109	0.0121557	0	4.85361	0	7.36464	0.0642517	0	0.0607787	0	0	0	0.0121557	0.637308	0.00694613	0.0468864	0.0364672	0	86.4151
	T_C_M_01	0.58902	0	0	0.00924471	0	0	0.0316961	0	0.103012	0.0699956	0	0.00660336	0.0237721	0	0	1.98365	0.0118861	0	0.0211308	0	0	97.15
	T_C_M_02	0.316142	0	0	0	0	0	0.0259633	0	0.100799	0.267269	0	0	0.018327	0	0	3.73872	0.00458176	0	0.241306	0	0	95.2869
	T_C_M_03	0.260274	0	0	0.00885285	0	0	0.0460348	0	0.184139	0.409002	0	0.0141646	0.0265585	0	0	3.33044	0.0177057	0	0.216009	0	0	95.4868
	T_C_M_04	0.319147	0	0	0	0	0	0.0207817	0	0.103908	1.23503	0	0.00890644	0.00742203	0	0	1.35081	0.0267193	0	0.834236	0.0252349	0	96.0678
	T_C_M_05	0.539893	0	0	0	0	0	0.033612	0	0.105038	0.512584	0	0	0.0210075	0	0	2.93895	0	0	1.05458	0	0	94.7943
	T_C_M_06	0.355259	0.0197366	0	0.00538271	0	0	0.371407	0	1.43718	0.513152	0	0.030502	0.0125597	0	0	0.981448	0.0807407	0	0.888147	0	0	95.3045
	P_C_F_01	0	0.138097	0.0638513	0.193039	0	0	1.66607	0	9.03867	0.0148491	0	0	0	0	0	0.0712758	0.0475172	0.151461	0	0	2.36695	86.2482
	P_C_F_02	0	0.208911	0	0.0417823	0	0	4.21834	0	3.84564	0.471304	0	0	0	0	0	0.0150416	0.0300832	0.0167129	0	0	0.332587	90.8196
	P_C_F_03	0.00774653	0.249438	0.0247889	0.0185917	0	0	0.884654	0	4.56581	0.320706	0	0	0	0	0	0.0154931	0.131691	0.0495778	0	0	1.09226	92.6392
	P_C_F_04	0.00604147	0.226555	0	0.0800495	0	0	0.453111	0	4.49335	0.190306	0	0	0	0	0	0.0120829	0.0256763	0.0241659	0	0	3.20953	91.2791
	T_C_F_01	0.706526	0	0	0	0	0	0.0334084	0	0.0606301	0.0717662	0	0	0.0173229	0	0	0.894603	0.00494939	0.00618674	0	0	0.00742409	98.1972
	T_C_F_02	0.280231	0.00440154	0	0	0	0	0.0513513	0	0.0630887	0.142316	0	0	0.0073359	0	0	0.627953	0.0073359	0	0	0	0.0117374	98.8042
	T_C_F_03	0.245007	0	0	0	0	0	0.064964	0	0.0612518	0.126216	0	0	0	0	0	0.423194	0	0	0	0	0.0111367	99.0682
	T_C_F_04	1.10767	0	0	0	0	0	0.0763914	0	0.0554453	0.0160175	0	0	0.0184818	0	0	0.146622	0	0	0	0	0	98.5794
	T_C_F_05	1.10243	0	0.00648487	0	0	0	0.0129697	0	0.0810609	0.19941	0	0	0.00972731	0	0	0.750624	0.0194546	0.0275607	0	0	0.0259395	97.7643

## Sheet: (g) MED-COUNTS
	samples	1717	1628	1304	1712	1702	1790	1446	1770	1507	1563	1343	1745	1804	984	1574	1089	1798	1035	1680	1004	1784	1761	1001	1520	56	1640	1599	1485	49	580	1655	228	1221	1315	1149	1207	653	819	881	1487	508	364	1573	679	1219	1113	655	1499
	P_A_F_01	11625	0	6	29	5	12587	4710	461	970	43	13	2888	0	371	2446	457	3636	0	4430	425	646	375	0	5	0	3833	3852	29	85	801	320	285	0	21	1182	164	125	127	7068	8	360	18	3	19	0	0	923	11
	P_A_F_02	11079	0	36	33	7	9713	4571	312	309	38	10	2098	0	706	1182	879	2364	0	5618	501	202	424	0	0	0	3584	3941	4	238	836	150	325	3	46	2367	209	75	36	5781	0	300	36	0	8	0	0	663	17
	P_A_F_03	15385	10	6	27	5	9519	3781	1433	2326	21	58	3217	0	255	4692	922	6654	0	1901	175	229	1274	0	3	0	1775	89	228	103	425	28	1654	6	5	1675	408	50	8	3228	55	591	0	3	0	0	0	408	129
	P_A_F_04	21025	0	50	25	28	21452	3107	359	343	14	29	9623	0	150	2369	1560	2770	0	1562	58	123	998	0	0	0	1201	402	48	152	202	66	743	8	8	354	615	31	62	1522	7	606	9	0	5	0	0	506	13
	P_A_F_05	11458	0	7	13	3	22077	1949	1072	516	5	27	12538	0	14	2554	392	2385	0	401	293	0	1226	0	0	0	245	269	24	16	132	4	877	5	17	616	619	65	47	1141	5	802	3	4	0	0	0	635	42
	T_A_F_01	1886	5431	1592	6076	2515	192	5	5370	179	3043	3048	22	5454	1836	311	2486	11	0	40	25	144	9	0	1224	0	30	4	12719	2032	3	4	5	7242	72	5	0	7	2131	3	2502	26	25	339	18	1025	82	43	16
	T_A_F_02	3203	1324	1039	8186	7223	101	0	706	444	2895	1654	9	2150	4968	360	1322	29	0	78	4	75	8	0	519	0	61	18	7032	1834	7	0	0	4038	151	6	0	0	2549	3	1747	0	32	380	18	326	245	0	28
	T_A_F_03	2126	2920	1355	5132	8079	154	0	720	795	3095	3299	10	2515	3280	555	1506	16	0	48	0	81	4	0	1537	0	27	3	12963	2054	9	0	0	3482	92	12	0	0	4408	4	3066	5	83	613	113	605	256	0	19
	T_A_F_04	1327	69	1906	6082	10412	49	0	3489	319	4078	585	36	3290	3601	587	1433	28	0	138	0	173	12	0	104	0	107	31	2320	1743	23	0	0	1690	510	5	0	0	2427	0	679	6	38	592	31	364	343	3	8
	T_A_F_05	1109	574	4823	2749	13697	47	0	7069	920	3818	1182	14	176	4026	799	1422	8	0	18	0	237	9	0	218	0	15	0	5674	1301	9	3	4	2766	922	7	0	0	3793	0	2605	6	45	961	25	0	420	0	15
	P_A_M_01	3358	69	55	120	501	7537	3563	185	2739	81	29	2404	0	186	790	312	1976	0	1474	6969	14	768	0	25	0	474	4658	0	214	799	494	593	10	16	316	484	703	0	0	0	980	6	31	6	0	64	883	0
	P_A_M_02	5685	153	316	175	1423	9034	1787	156	7316	50	89	348	0	443	2284	581	5232	0	4054	4492	8	2941	0	69	0	1730	588	0	360	426	522	522	0	25	805	225	206	6	0	0	270	17	16	6	0	226	851	0
	P_A_M_03	9366	90	411	154	2367	7591	523	375	4941	63	100	1210	0	720	3006	737	6957	0	5075	3799	10	4419	0	69	0	2558	3043	0	256	236	1128	566	9	7	187	165	95	23	0	0	150	15	16	11	0	331	771	0
	P_A_M_04	19452	0	400	235	860	2543	1170	1451	2148	60	22	1848	0	173	2219	903	5090	0	1747	1015	12	3566	0	21	0	586	1536	0	545	90	3212	793	3	18	772	399	361	9	0	0	281	7	18	5	0	120	383	0
	P_A_M_05	20443	0	580	277	317	5962	691	1647	2212	81	38	4116	0	46	3310	779	7165	0	1756	1782	7	4420	0	16	0	861	743	0	603	41	940	449	3	12	46	107	74	19	0	0	115	5	7	0	0	47	234	0
	T_A_M_01	387	1438	7859	546	4957	133	5	5463	280	8114	409	9	218	285	277	889	31	0	26	84	8772	37	0	253	0	5	10	3	577	10	34	6	214	7710	27	3	0	46	0	0	6	102	317	32	0	412	5	0
	T_A_M_02	271	5727	17756	799	20047	198	0	1249	596	6345	1209	4	125	1910	443	873	28	0	48	107	8002	17	0	995	0	15	16	0	457	143	37	3	176	7560	63	3	0	130	0	0	5	204	327	131	0	2363	7	0
	T_A_M_03	1908	4470	24117	2222	6242	402	3	2286	772	5766	1267	30	6423	2142	967	2308	122	0	76	209	1708	97	0	1182	0	13	27	0	1147	14	117	8	328	2767	47	4	6	385	0	0	8	1070	559	633	562	847	6	5
	T_A_M_04	1187	350	11913	1405	2131	53	0	10962	168	6483	252	45	9686	253	688	1226	64	0	8	31	3571	80	0	249	0	7	22	0	850	0	65	0	197	3272	11	0	0	79	0	0	9	69	422	45	654	262	0	0
	T_A_M_05	924	119	3197	584	244	16	0	32361	73	11775	173	28	505	71	495	628	37	0	0	10	1540	71	0	143	0	0	6	0	515	0	24	4	104	3008	11	0	0	37	0	0	0	14	404	7	0	30	4	0
	P_D_F_01	2021	27	18	604	67	5043	1698	81	12169	92	281	2900	4	22	6394	566	4673	0	1533	116	52	414	0	1191	0	1626	1071	0	29	24	2471	1056	13	0	459	1325	0	0	0	46	259	5	17	0	0	24	216	207
	P_D_F_02	1083	0	50	259	55	8598	964	12	12908	30	55	8786	0	10	5820	847	3255	0	999	28	70	637	0	1786	0	775	488	0	6	0	503	1016	0	0	132	1463	0	0	0	6	255	19	12	0	0	25	87	156
	P_D_F_03	1088	4	21	626	47	6676	1501	22	11608	15	65	8533	0	7	4739	821	3207	0	657	63	71	738	0	1681	0	1097	380	0	20	3	1680	2415	4	0	928	1380	0	0	0	4	348	7	31	0	0	17	117	182
	P_D_F_04	556	698	28	432	39	7898	707	27	9895	37	66	4705	0	11	2444	546	2582	0	951	141	148	660	0	1193	0	918	1594	0	46	3	2177	2573	11	0	3096	791	0	0	0	22	295	23	103	0	0	15	304	339
	P_D_F_05	541	48	4	302	48	10833	285	14	11931	7	82	3327	0	30	2780	537	2727	0	591	52	91	341	0	1599	0	733	670	0	23	19	2590	2487	0	0	3892	1117	0	0	0	15	301	42	26	0	0	20	279	180
	T_D_F_01	1058	6150	4731	3262	1565	176	4	1579	920	7709	3803	43	2408	950	492	2447	53	0	21	7	8430	7	0	1469	0	17	9	0	171	0	16	0	267	0	28	4	0	0	0	1667	20	34	434	0	730	553	0	88
	T_D_F_02	1818	6454	3899	4943	1464	262	0	1871	644	4804	4230	54	4964	646	616	3587	26	0	9	0	6364	5	0	1190	0	8	6	0	473	0	11	4	835	0	7	6	0	0	0	1219	4	17	584	0	1187	558	0	295
	T_D_F_03	2371	9074	6646	6436	1611	159	0	1953	501	5959	6535	65	326	1068	389	5017	22	0	16	4	6663	10	0	1270	0	11	10	0	539	0	23	3	1208	0	49	6	0	0	0	1540	17	32	487	0	3	562	0	111
	T_D_F_04	1580	17684	4537	4204	2543	74	4	1276	447	4503	7303	48	192	1569	291	3440	18	0	23	4	6265	0	0	1423	0	15	21	0	523	0	15	3	1197	0	22	8	0	0	0	1358	37	72	293	0	3	910	3	50
	T_D_F_05	2592	17737	3517	5607	3421	323	0	1234	773	5311	7655	57	229	1776	319	3244	45	0	10	3	4614	8	0	1489	0	16	19	0	600	0	29	12	1291	0	105	6	0	0	0	1463	28	29	374	0	0	1252	0	166
	P_B_M_01	3881	5	219	108	12	0	5835	55	200	3	22	3515	3	865	452	216	335	0	3170	31	0	113	0	23	15	2003	1249	0	157	1973	4087	645	0	22	160	1140	33	80	0	0	622	47	0	86	0	0	975	111
	P_B_M_02	8455	18	176	30	14	0	11537	3	327	23	5	4384	16	222	798	137	825	6	2096	31	0	179	0	25	27	845	0	0	115	1241	2098	242	0	35	178	1386	99	21	0	0	1409	4	0	12	0	0	1649	292
	P_B_M_03	7536	106	5	68	0	0	518	3	140	0	37	615	433	0	20	14	66	0	0	98	0	84	0	119	4	0	0	0	295	3	17	2111	0	0	8	3264	6	0	0	0	2882	0	0	0	0	0	771	5428
	P_B_M_04	9350	140	42	80	0	3	12159	0	2820	0	18	493	150	0	246	101	519	6	3	2399	0	15	0	241	27	0	0	0	29	66	6	251	0	0	144	457	26	0	0	0	346	0	3	0	0	0	686	1399
	P_B_M_05	22352	14	65	270	0	14	477	39	10295	9	10	925	106	0	378	343	602	3	4	12696	0	14	0	465	41	0	0	0	203	26	7	658	0	0	5	741	10	0	0	0	351	0	0	0	0	0	1097	652
	T_B_M_01	992	962	13417	2482	5403	0	5	2488	665	3432	4632	27	1152	4650	932	1397	11	5000	26	8	20	12	0	647	0	19	12	0	369	33	63	11	10	84	9	6	0	2927	0	100	0	338	204	703	361	361	15	164
	T_B_M_02	1139	14417	18612	1539	2223	5	7	1887	685	2164	5324	9	3868	933	2683	4403	18	12965	6	26	27	5	0	611	0	8	0	0	97	41	14	0	13	95	0	3	5	171	0	42	4	3	737	5	292	360	20	707
	T_B_M_03	824	30419	6887	2345	7	7	0	143	1215	180	14216	0	6866	0	2735	7169	0	5900	0	4	0	0	0	1104	0	0	0	0	7	0	0	4	8	0	0	5	0	0	0	0	0	0	793	0	7	5	9	207
	T_B_M_04	1229	38109	3064	1098	8	10	0	37	1017	63	7302	0	2789	0	1121	2391	11	2669	0	75	0	0	0	1027	0	0	0	0	19	3	0	3	0	0	0	4	0	0	0	7	0	0	343	0	3	8	7	856
	T_B_M_05	1440	19426	6675	5161	515	4	11	970	1309	502	10440	4	12187	5	4603	4148	18	9884	0	153	0	0	0	1123	0	0	0	0	46	3	5	6	42	0	0	0	4	0	0	62	4	0	1161	0	35	160	12	398
	P_B_F_01	1777	0	3	162	46	0	4892	53	266	0	10	1559	22	766	83	125	170	8	5496	0	0	863	227	14	0	2013	92	0	170	1542	715	325	4	0	731	238	1077	0	13	0	327	27	0	58	10	9	386	70
	P_B_F_02	6441	14	207	186	43	4	15181	421	2254	16	19	1498	39	134	3417	120	4769	30	496	0	0	2840	660	12	4	162	3	0	242	193	498	186	8	0	1020	966	106	0	89	0	287	3	10	20	147	0	93	152
	P_B_F_03	4860	3	37	180	38	0	2121	401	1786	6	0	3659	49	57	1525	132	2613	44	355	0	0	3325	3612	4	0	105	0	0	365	102	216	563	8	0	3944	517	67	0	51	0	451	3	3	3	392	3	34	229
	P_B_F_04	5927	3	81	1012	181	190	1942	2045	3437	15	69	4380	125	663	686	272	1224	58	4773	0	0	1139	3875	65	0	1217	2168	0	498	2258	2363	564	53	0	203	452	68	0	12	0	257	37	22	79	666	6	339	287
	P_B_F_05	9806	0	0	150	17	987	995	114	5538	0	10	6796	79	35	974	646	1464	5	1502	3	0	954	4306	8	0	362	182	0	280	2624	22	240	71	0	154	188	100	0	10	0	236	0	3	0	89	0	183	40
	T_B_F_01	6719	535	2403	2936	3250	140	85	200	1270	127	1916	105	1009	8154	1333	534	110	17839	185	0	0	111	273	4007	73	106	67	0	723	239	112	23	320	46	50	14	61	22	3	7	52	1190	541	2651	353	38	21	227
	T_B_F_02	13897	761	3262	3440	6576	178	155	1044	3173	875	1078	196	2735	4915	3645	356	588	5086	159	6	0	180	446	3497	257	85	84	0	1537	402	178	11	276	112	122	35	24	17	3	6	55	1115	1391	2449	805	37	23	373
	T_B_F_03	10609	570	809	4540	5742	326	122	843	2448	342	2626	172	5386	3399	1599	1070	161	10785	69	5	0	223	351	6518	181	34	29	0	2081	173	48	34	863	17	46	40	7	0	3	8	49	205	848	454	1808	35	5	198
	T_B_F_04	13363	54	2135	3822	2200	78	168	952	769	221	503	265	1951	3327	1193	485	297	2300	266	0	0	284	624	1519	4	97	126	0	1056	192	108	62	352	29	73	46	0	0	0	10	22	808	469	1936	454	51	15	302
	T_B_F_05	17276	437	601	5508	1274	169	14	683	1065	297	678	316	3468	1528	1412	490	177	5661	84	0	0	185	448	2258	0	29	84	0	1676	172	53	95	380	8	73	34	11	0	0	0	45	227	546	526	491	35	6	95
	P_C_M_01	6453	60	8	462	7	0	2321	12	195	11	141	1734	11	1129	1909	451	1439	0	972	65	6	1927	4082	0	4301	1478	1629	0	125	2728	1721	315	0	4	246	315	12	0	0	0	248	38	0	25	10	0	42	0
	P_C_M_02	5420	70	9	536	9	0	6430	45	212	32	107	1044	21	355	1196	360	1023	0	1133	123	3	1026	1756	0	13071	1633	1417	0	164	2154	1438	95	0	42	427	672	0	0	0	0	101	72	0	32	3	0	103	9
	P_C_M_03	2112	105	10	142	19	0	3252	22	405	39	341	415	12	902	1492	238	1247	5	890	185	0	1083	1464	0	8848	1221	1025	0	111	1501	473	144	0	0	513	459	0	0	0	0	74	19	0	5	4	0	89	3
	P_C_M_04	9733	167	5	489	18	7	2766	41	3057	45	2415	2952	21	1312	1854	688	1469	0	1642	330	0	6301	9146	39	3941	2367	1793	0	429	1198	827	430	0	0	210	569	28	0	0	0	75	6	0	7	7	0	139	0
	P_C_M_05	8431	117	5	852	128	16	2293	70	1472	40	1480	2859	23	2442	1441	577	1176	0	1475	220	0	3468	14432	6	4240	1877	1797	0	495	870	1008	332	0	0	258	457	8	0	0	0	161	14	0	9	39	0	120	8
	P_C_M_06	4560	14	3	256	296	0	4171	13	580	8	500	1955	7	1967	662	251	651	0	1706	127	0	1397	2724	4	9271	1872	2795	0	163	1523	1119	504	0	0	117	775	20	0	0	0	133	3	0	4	5	0	99	5
	T_C_M_01	905	13543	2320	5406	1503	0	0	8694	1047	6002	1656	18	4400	4766	72	1395	6	0	28	4	599	31	48	96	5	31	24	0	280	12	18	8	70	260	6	0	0	0	0	16	5	1933	86	985	112	14	3	0
	T_C_M_02	1022	15350	1355	3983	1058	3	0	5413	948	2891	1975	19	3228	4054	71	1028	12	0	25	13	186	29	59	70	7	30	17	0	378	7	16	0	61	79	0	7	0	0	0	26	4	5166	31	2495	127	9	0	14
	T_C_M_03	1240	13039	1853	3575	1150	0	5	2884	318	2558	1285	21	1928	5202	30	748	7	0	47	11	298	30	94	77	6	45	26	0	394	9	30	5	13	119	0	0	0	0	0	36	13	2079	31	1043	62	4	6	21
	T_C_M_04	4808	17096	1141	6385	697	4	26	4867	1567	1972	2489	78	2449	2323	70	1651	33	0	39	316	197	83	402	114	15	14	14	0	1097	10	27	42	23	115	33	26	0	0	0	34	22	603	27	295	74	8	38	96
	T_C_M_05	1273	10431	1637	4508	1165	0	5	3133	381	2988	1252	20	1967	2838	39	1463	10	0	27	28	430	17	78	59	3	17	16	0	542	3	12	5	32	56	0	0	0	0	0	14	9	295	16	191	52	13	0	12
	T_C_M_06	4096	8021	822	6679	685	3	438	6253	432	1303	1140	228	2797	4402	97	2244	70	0	272	62	107	202	549	62	430	376	207	0	992	225	138	125	38	68	5	106	0	0	0	39	64	307	16	190	293	7	38	14
	P_C_F_01	4770	247	99	445	25	0	13131	17	4	8	52	345	62	2163	1430	866	3115	0	2949	2453	0	1643	4	7	9	2114	1122	0	345	3181	139	932	0	0	469	276	4582	0	0	0	864	0	0	0	133	12	125	0
	P_C_F_02	5213	692	19	3637	77	0	4760	13	23	7	120	381	22	682	345	335	777	0	1383	7389	0	940	0	36	0	546	2521	0	894	4300	55	1207	0	0	188	702	7129	0	0	8	1715	0	0	0	69	6	70	54
	P_C_F_03	8301	1003	99	1260	261	0	4644	56	51	40	635	894	62	1342	1272	1170	2516	8	1794	12933	0	3017	5	176	4	726	571	0	1044	712	89	2092	0	0	257	677	4547	0	0	3	1073	0	34	0	127	50	101	4
	P_C_F_04	11256	251	39	4687	31	0	17799	94	4	40	110	911	69	505	1058	1068	2127	0	1702	646	0	3593	0	26	5	817	300	0	799	976	12	2880	4	0	84	1210	1550	0	0	10	232	0	0	0	469	0	57	5
	T_C_F_01	902	19796	2626	7253	4503	0	0	7034	292	1033	2704	16	4067	3071	1375	3829	9	0	24	83	0	14	0	745	0	12	27	0	885	13	10	23	42	14	23	6	4	0	0	16	15	142	243	71	595	854	6	19
	T_C_F_02	444	17385	5608	4124	6348	0	7	1113	141	1707	1206	14	1013	2531	1260	1234	8	0	20	86	0	15	0	285	0	8	35	0	316	5	6	7	8	147	22	0	7	0	0	15	26	37	222	22	327	729	0	26
	T_C_F_03	266	22710	2090	3780	3893	0	3	423	116	461	1044	8	480	2867	376	1226	0	0	14	49	0	5	0	225	0	11	35	0	271	10	7	7	15	44	12	0	3	0	0	17	15	92	77	38	242	586	0	42
	T_C_F_04	359	21836	4299	3816	8507	0	11	3937	151	1998	1209	7	2122	1125	2336	2082	13	0	24	21	0	8	0	598	0	17	62	0	853	6	0	5	40	41	6	6	0	0	0	13	8	17	495	6	897	1620	0	0
	T_C_F_05	1616	5706	7034	8661	1961	0	11	5106	61	2750	978	47	3712	401	1227	2711	27	0	21	103	0	34	0	257	0	13	8	0	983	11	50	54	43	72	74	7	9	0	0	5	44	13	188	7	336	185	4	20
[truncated: 294 more columns]

## Sheet: (h) MED-PERCENT
	samples	1717	1628	1304	1712	1702	1790	1446	1770	1507	1563	1343	1745	1804	984	1574	1089	1798	1035	1680	1004	1784	1761	1001	1520	56	1640	1599	1485	49	580	1655	228	1221	1315	1149	1207	653	819	881	1487	508	364	1573	679	1219	1113	655	1499
	P_A_F_01	10.6517	0	0.00549763	0.0265719	0.00458136	11.5331	4.31564	0.422401	0.888783	0.0393997	0.0119115	2.64619	0	0.339937	2.2412	0.418736	3.33156	0	4.05908	0.389415	0.591911	0.343602	0	0.00458136	0	3.51207	3.52948	0.0265719	0.077883	0.733933	0.293207	0.261137	0	0.0192417	1.08303	0.150268	0.114534	0.116366	6.4762	0.00733017	0.329858	0.0164929	0.00274881	0.0174092	0	0	0.845718	0.010079
	P_A_F_02	10.3311	0	0.0335699	0.0307724	0.00652748	9.05734	4.26244	0.290939	0.288141	0.0354349	0.00932497	1.95638	0	0.658343	1.10221	0.819664	2.20442	0	5.23877	0.467181	0.188364	0.395379	0	0	0	3.34207	3.67497	0.00372999	0.221934	0.779567	0.139874	0.303061	0.00279749	0.0428948	2.20722	0.194892	0.0699372	0.0335699	5.39076	0	0.279749	0.0335699	0	0.00745997	0	0	0.618245	0.0158524
	P_A_F_03	17.3804	0.011297	0.00677821	0.0305019	0.0056485	10.7536	4.2714	1.61886	2.62768	0.0237237	0.0655227	3.63425	0	0.288074	5.30056	1.04158	7.51703	0	2.14756	0.197698	0.258702	1.43924	0	0.0033891	0	2.00522	0.100543	0.257572	0.116359	0.480123	0.0316316	1.86853	0.00677821	0.0056485	1.89225	0.460918	0.056485	0.00903761	3.64667	0.0621336	0.667653	0	0.0033891	0	0	0	0.460918	0.145731
	P_A_F_04	23.3809	0	0.0556025	0.0278013	0.0311374	23.8557	3.45514	0.399226	0.381433	0.0155687	0.0322495	10.7013	0	0.166808	2.63445	1.7348	3.08038	0	1.73702	0.0644989	0.136782	1.10983	0	0	0	1.33557	0.447044	0.0533784	0.169032	0.224634	0.0733953	0.826253	0.0088964	0.0088964	0.393666	0.683911	0.0344736	0.0689471	1.69254	0.00778435	0.673902	0.0100085	0	0.00556025	0	0	0.562697	0.0144567
	P_A_F_05	14.8295	0	0.00905973	0.0168252	0.00388274	28.5731	2.52249	1.38743	0.667831	0.00647124	0.0349447	16.2273	0	0.0181195	3.30551	0.507345	3.08678	0	0.518993	0.379214	0	1.58675	0	0	0	0.317091	0.348152	0.0310619	0.020708	0.170841	0.00517699	1.13505	0.00647124	0.0220022	0.797256	0.801139	0.0841261	0.0608296	1.47674	0.00647124	1.03799	0.00388274	0.00517699	0	0	0	0.821847	0.0543584
	T_A_F_01	2.35288	6.77545	1.9861	7.58012	3.13759	0.23953	0.00623776	6.69935	0.223312	3.7963	3.80254	0.0274461	6.80415	2.2905	0.387989	3.10141	0.0137231	0	0.0499021	0.0311888	0.179647	0.011228	0	1.527	0	0.0374266	0.00499021	15.8676	2.53503	0.00374266	0.00499021	0.00623776	9.03477	0.0898237	0.00623776	0	0.00873286	2.65853	0.00374266	3.12137	0.0324363	0.0311888	0.42292	0.0224559	1.27874	0.102299	0.0536447	0.0199608
	T_A_F_02	4.67366	1.93192	1.51606	11.9446	10.5394	0.147374	0	1.03016	0.647863	4.22424	2.41344	0.0131324	3.13717	7.24906	0.525294	1.929	0.0423154	0	0.113814	0.0058366	0.109436	0.0116732	0	0.757299	0	0.0890082	0.0262647	10.2608	2.67608	0.0102141	0	0	5.89205	0.220332	0.00875491	0	0	3.71938	0.00437745	2.54914	0	0.0466928	0.554477	0.0262647	0.475683	0.357492	0	0.0408562
	T_A_F_03	2.62755	3.60886	1.67466	6.34269	9.98492	0.19033	0	0.889856	0.982549	3.82514	4.07727	0.0123591	3.10832	4.05379	0.68593	1.86128	0.0197746	0	0.0593237	0	0.100109	0.00494364	0	1.89959	0	0.0333696	0.00370773	16.0211	2.53856	0.0111232	0	0	4.30344	0.113704	0.0148309	0	0	5.44789	0.00494364	3.7893	0.00617955	0.102581	0.757613	0.139658	0.747726	0.316393	0	0.0234823
	T_A_F_04	2.13132	0.110822	3.06126	9.7684	16.7229	0.0786997	0	5.60374	0.512351	6.54974	0.939578	0.0578202	5.28412	5.78362	0.94279	2.30156	0.0449713	0	0.221644	0	0.277858	0.0192734	0	0.167036	0	0.171854	0.0497896	3.72619	2.79946	0.0369407	0	0	2.71434	0.819119	0.00803058	0	0	3.89804	0	1.09055	0.0096367	0.0610324	0.950821	0.0497896	0.584626	0.550898	0.00481835	0.0128489
	T_A_F_05	1.36105	0.704459	5.91917	3.37379	16.8101	0.0576822	0	8.67564	1.1291	4.68575	1.45064	0.0171819	0.216001	4.94103	0.980597	1.74519	0.00981824	0	0.022091	0	0.290865	0.0110455	0	0.267547	0	0.0184092	0	6.96359	1.59669	0.0110455	0.00368184	0.00490912	3.39466	1.13155	0.00859096	0	0	4.65507	0	3.19706	0.00736368	0.0552276	1.17942	0.030682	0	0.515458	0	0.0184092
	P_A_M_01	5.28129	0.10852	0.0865011	0.18873	0.787946	11.8538	5.6037	0.290958	4.30776	0.127393	0.0456097	3.78088	0	0.292531	1.24247	0.490697	3.10775	0	2.31823	10.9605	0.0220185	1.20787	0	0.0393187	0	0.745482	7.32586	0	0.336568	1.25663	0.776937	0.932639	0.0157275	0.025164	0.496988	0.76121	1.10564	0	0	0	1.54129	0.00943648	0.0487552	0.00943648	0	0.100656	1.38874	0
	P_A_M_02	8.06337	0.217009	0.448202	0.248213	2.01833	12.8135	2.53461	0.221264	10.3767	0.070918	0.126234	0.493589	0	0.628333	3.23953	0.824067	7.42086	0	5.75003	6.37127	0.0113469	4.17139	0	0.0978668	0	2.45376	0.833995	0	0.510609	0.604221	0.740384	0.740384	0	0.035459	1.14178	0.319131	0.292182	0.00851016	0	0	0.382957	0.0241121	0.0226937	0.00851016	0	0.320549	1.20702	0
	P_A_M_03	11.3907	0.109456	0.499848	0.187291	2.87869	9.23199	0.63606	0.456066	6.00912	0.076619	0.121618	1.47157	0	0.875646	3.65582	0.896321	8.46093	0	6.17209	4.62025	0.0121618	5.37428	0	0.0839161	0	3.11098	3.70082	0	0.311341	0.287017	1.37185	0.688355	0.0109456	0.00851323	0.227425	0.200669	0.115537	0.027972	0	0	0.182426	0.0182426	0.0194588	0.0133779	0	0.402554	0.937671	0
	P_A_M_04	26.3452	0	0.541748	0.318277	1.16476	3.44417	1.58461	1.96519	2.90919	0.0812623	0.0297962	2.50288	0	0.234306	3.00535	1.223	6.89375	0	2.36609	1.37469	0.0162525	4.82969	0	0.0284418	0	0.793662	2.08031	0	0.738132	0.121893	4.35024	1.07402	0.00406311	0.0243787	1.04557	0.540394	0.488928	0.0121893	0	0	0.380578	0.0094806	0.0243787	0.00677186	0	0.162525	0.518724	0
	P_A_M_05	27.604	0	0.78317	0.374031	0.428043	8.05045	0.933052	2.22393	2.98685	0.109374	0.0513111	5.55781	0	0.0621135	4.46947	1.05188	9.67485	0	2.37111	2.40622	0.00945205	5.9683	0	0.0216047	0	1.1626	1.00327	0	0.814227	0.055362	1.26928	0.606282	0.00405088	0.0162035	0.0621135	0.144481	0.0999217	0.0256556	0	0	0.155284	0.00675147	0.00945205	0	0	0.0634638	0.315969	0
	T_A_M_01	0.467262	1.73623	9.48891	0.659237	5.98505	0.160583	0.00603697	6.59599	0.33807	9.7968	0.493824	0.0108665	0.263212	0.344107	0.334448	1.07337	0.0374292	0	0.0313922	0.101421	10.5913	0.0446736	0	0.305471	0	0.00603697	0.0120739	0.00362218	0.696666	0.0120739	0.0410514	0.00724436	0.258382	9.30901	0.0325996	0.00362218	0	0.0555401	0	0	0.00724436	0.123154	0.382744	0.0386366	0	0.497446	0.00603697	0
	T_A_M_02	0.222686	4.70599	14.5905	0.656554	16.473	0.1627	0	1.02633	0.489745	5.21381	0.993459	0.00328688	0.102715	1.56948	0.364022	0.717361	0.0230082	0	0.0394425	0.087924	6.5754	0.0139692	0	0.817611	0	0.0123258	0.0131475	0	0.375526	0.117506	0.0304036	0.00246516	0.144623	6.2122	0.0517683	0.00246516	0	0.106824	0	0	0.0041086	0.167631	0.268702	0.107645	0	1.94172	0.00575204	0
	T_A_M_03	1.99791	4.68063	25.2534	2.3267	6.53613	0.420942	0.00314136	2.39372	0.808377	6.0377	1.3267	0.0314136	6.72565	2.24293	1.01257	2.41675	0.127749	0	0.0795812	0.218848	1.78848	0.101571	0	1.2377	0	0.0136126	0.0282723	0	1.20105	0.0146597	0.122513	0.00837696	0.343455	2.89738	0.0492147	0.00418848	0.00628272	0.403141	0	0	0.00837696	1.12042	0.58534	0.662827	0.588482	0.886911	0.00628272	0.0052356
	T_A_M_04	1.60343	0.472788	16.0923	1.8979	2.8786	0.0715936	0	14.8077	0.226938	8.75738	0.340407	0.060787	13.0841	0.341758	0.929366	1.65611	0.0864526	0	0.0108066	0.0418755	4.82379	0.108066	0	0.336355	0	0.00945575	0.0297181	0	1.1482	0	0.0878034	0	0.266112	4.41989	0.014859	0	0	0.106715	0	0	0.0121574	0.0932067	0.570047	0.060787	0.883438	0.353915	0	0
	T_A_M_05	1.25808	0.162026	4.35292	0.795153	0.332221	0.021785	0	44.0615	0.0993941	16.0324	0.23555	0.0381238	0.687589	0.096671	0.673974	0.855062	0.0503778	0	0	0.0136156	2.09681	0.096671	0	0.194704	0	0	0.00816938	0	0.701205	0	0.0326775	0.00544625	0.141603	4.09558	0.0149772	0	0	0.0503778	0	0	0	0.0190619	0.550071	0.00953094	0	0.0408469	0.00544625	0
	P_D_F_01	3.00003	0.0400796	0.0267197	0.896595	0.0994567	7.48597	2.52056	0.120239	18.064	0.136567	0.417124	4.30484	0.00593771	0.0326574	9.49143	0.840186	6.93673	0	2.27563	0.172194	0.0771903	0.614553	0	1.76795	0	2.41368	1.58982	0	0.0430484	0.0356263	3.66802	1.56756	0.0192976	0	0.681353	1.96687	0	0	0	0.0682837	0.384467	0.00742214	0.0252353	0	0	0.0356263	0.320637	0.307277
	P_D_F_02	1.61777	0	0.0746893	0.386891	0.0821582	12.8436	1.44001	0.0179254	19.2818	0.0448136	0.0821582	13.1244	0	0.0149379	8.69383	1.26524	4.86227	0	1.49229	0.041826	0.104565	0.951542	0	2.6679	0	1.15768	0.728967	0	0.00896272	0	0.751374	1.51769	0	0	0.19718	2.18541	0	0	0	0.00896272	0.380915	0.0283819	0.0179254	0	0	0.0373446	0.129959	0.233031
	P_D_F_03	1.56851	0.0057666	0.0302746	0.902472	0.0677575	9.62445	2.16392	0.0317163	16.7347	0.0216247	0.0937072	12.3016	0	0.0100915	6.83198	1.18359	4.62337	0	0.947164	0.0908239	0.102357	1.06394	0	2.42341	0	1.58149	0.547827	0	0.028833	0.00432495	2.42197	3.48158	0.0057666	0	1.33785	1.98948	0	0	0	0.0057666	0.501694	0.0100915	0.0446911	0	0	0.024508	0.168673	0.26238
	P_D_F_04	0.791234	0.993312	0.0398463	0.614772	0.0555002	11.2395	1.00612	0.0384232	14.0814	0.052654	0.0939234	6.6956	0	0.0156539	3.47801	0.777003	3.6744	0	1.35335	0.200655	0.210616	0.939234	0	1.69774	0	1.30639	2.26839	0	0.0654618	0.00426925	3.09805	3.66159	0.0156539	0	4.40586	1.12566	0	0	0	0.0313078	0.419809	0.0327309	0.146577	0	0	0.0213462	0.432617	0.482425
	P_D_F_05	0.755745	0.0670532	0.00558776	0.421876	0.0670532	15.1331	0.398128	0.0195572	16.6669	0.00977858	0.114549	4.64762	0	0.0419082	3.8835	0.750157	3.80946	0	0.825592	0.0726409	0.127122	0.476357	0	2.23371	0	1.02396	0.93595	0	0.0321296	0.0265419	3.61808	3.47419	0	0	5.43689	1.56038	0	0	0	0.0209541	0.420479	0.0586715	0.0363205	0	0	0.0279388	0.389746	0.251449
	T_D_F_01	1.44472	8.39797	6.46029	4.45434	2.13704	0.240332	0.00546209	2.15616	1.25628	10.5268	5.19308	0.0587175	3.28818	1.29725	0.671837	3.34144	0.0723727	0	0.028676	0.00955866	11.5114	0.00955866	0	2.00595	0	0.0232139	0.0122897	0	0.233504	0	0.0218484	0	0.364595	0	0.0382347	0.00546209	0	0	0	2.27633	0.0273105	0.0464278	0.592637	0	0.996832	0.755134	0	0.120166
	T_D_F_02	2.57121	9.12794	5.51438	6.99092	2.07055	0.370548	0	2.64617	0.910814	6.79433	5.98252	0.0763726	7.02062	0.913642	0.871213	5.07312	0.036772	0	0.0127288	0	9.00065	0.00707154	0	1.68303	0	0.0113145	0.00848584	0	0.668967	0	0.0155574	0.00565723	1.18095	0	0.00990015	0.00848584	0	0	0	1.72404	0.00565723	0.0240432	0.825955	0	1.67878	0.789183	0	0.417221
	T_D_F_03	2.80545	10.7367	7.86379	7.61531	1.90619	0.188135	0	2.31086	0.592801	7.0509	7.73245	0.0769103	0.385735	1.2637	0.460279	5.93629	0.0260312	0	0.0189318	0.00473294	7.8839	0.0118324	0	1.50271	0	0.0130156	0.0118324	0	0.637764	0	0.0272144	0.00354971	1.42935	0	0.0579786	0.00709942	0	0	0	1.82218	0.020115	0.0378635	0.576236	0	0.00354971	0.664979	0	0.131339
	T_D_F_04	1.87288	20.962	5.37801	4.98329	3.01439	0.0877172	0.00474147	1.51253	0.529859	5.33771	8.65674	0.0568977	0.227591	1.85984	0.344942	4.07767	0.0213366	0	0.0272635	0.00474147	7.42633	0	0	1.68678	0	0.0177805	0.0248927	0	0.619947	0	0.0177805	0.0035561	1.41889	0	0.0260781	0.00948294	0	0	0	1.60973	0.0438586	0.0853465	0.347313	0	0.0035561	1.07868	0.0035561	0.0592684
	T_D_F_05	2.86219	19.5859	3.88361	6.19148	3.77761	0.35667	0	1.36263	0.853578	5.86462	8.45296	0.0629417	0.252871	1.96113	0.352253	3.58216	0.0496908	0	0.0110424	0.00331272	5.09496	0.00883392	0	1.64421	0	0.0176678	0.0209806	0	0.662544	0	0.032023	0.0132509	1.42557	0	0.115945	0.00662544	0	0	0	1.6155	0.0309187	0.032023	0.412986	0	0	1.38251	0	0.183304
	P_B_M_01	6.86526	0.0088447	0.387398	0.191046	0.0212273	0	10.3218	0.0972918	0.353788	0.00530682	0.0389167	6.21783	0.00530682	1.53013	0.799561	0.382091	0.592595	0	5.60754	0.0548372	0	0.19989	0	0.0406856	0.0265341	3.54319	2.20941	0	0.277724	3.49012	7.22966	1.14097	0	0.0389167	0.283031	2.01659	0.0583751	0.141515	0	0	1.10028	0.0831402	0	0.152129	0	0	1.72472	0.196352
	P_B_M_02	14.8966	0.0317136	0.310088	0.052856	0.0246661	0	20.3266	0.0052856	0.57613	0.0405229	0.00880933	7.72402	0.0281899	0.391134	1.40597	0.241376	1.45354	0.0105712	3.69287	0.0546179	0	0.315374	0	0.0440467	0.0475704	1.48878	0	0	0.202615	2.18648	3.6964	0.426372	0	0.0616653	0.313612	2.44195	0.174425	0.0369992	0	0	2.48247	0.00704746	0	0.0211424	0	0	2.90532	0.514465
	P_B_M_03	18.4394	0.259365	0.0122342	0.166385	0	0	1.26746	0.00734053	0.342558	0	0.0905332	1.50481	1.05948	0	0.0489368	0.0342558	0.161492	0	0	0.239791	0	0.205535	0	0.291174	0.00978737	0	0	0	0.721818	0.00734053	0.0415963	5.16528	0	0	0.0195747	7.98649	0.0146811	0	0	0	7.0518	0	0	0	0	0	1.88652	13.2815
	P_B_M_04	21.3695	0.319971	0.0959912	0.18284	0	0.00685652	27.7895	0	6.44513	0	0.0411391	1.12675	0.342826	0	0.562234	0.230836	1.18618	0.013713	0.00685652	5.48293	0	0.0342826	0	0.550807	0.0617086	0	0	0	0.0662797	0.150843	0.013713	0.573662	0	0	0.329113	1.04448	0.0594231	0	0	0	0.790785	0	0.00685652	0	0	0	1.56786	3.19742
	P_B_M_05	38.788	0.0242946	0.112796	0.468539	0	0.0242946	0.827751	0.0676778	17.8652	0.015618	0.0173533	1.60518	0.183945	0	0.655954	0.595217	1.04467	0.00520598	0.00694131	22.0317	0	0.0242946	0	0.806927	0.0711484	0	0	0	0.352272	0.0451185	0.0121473	1.14185	0	0	0.00867664	1.28588	0.0173533	0	0	0	0.6091	0	0	0	0	0	1.90365	1.13143
	T_B_M_01	1.45957	1.41543	19.741	3.65188	7.94968	0	0.00735673	3.66071	0.978445	5.04966	6.81527	0.0397263	1.69499	6.84176	1.37129	2.05547	0.0161848	7.35673	0.038255	0.0117708	0.0294269	0.0176561	0	0.951961	0	0.0279556	0.0176561	0	0.542927	0.0485544	0.0926948	0.0161848	0.0147135	0.123593	0.0132421	0.00882807	0	4.30663	0	0.147135	0	0.497315	0.300154	1.03436	0.531156	0.531156	0.0220702	0.241301
	T_B_M_02	1.2525	15.8537	20.4667	1.69236	2.44452	0.00549825	0.00769755	2.07504	0.75326	2.37964	5.85454	0.00989685	4.25345	1.02597	2.95036	4.84176	0.0197937	14.257	0.0065979	0.0285909	0.0296906	0.00549825	0	0.671886	0	0.0087972	0	0	0.106666	0.0450857	0.0153951	0	0.0142955	0.104467	0	0.00329895	0.00549825	0.18804	0	0.0461853	0.0043986	0.00329895	0.810442	0.00549825	0.321098	0.395874	0.021993	0.777453
	T_B_M_03	0.917288	33.8629	7.6667	2.61049	0.0077925	0.0077925	0	0.15919	1.35255	0.200378	15.8254	0	7.64333	0	3.04464	7.98063	0	6.56796	0	0.00445286	0	0	0	1.22899	0	0	0	0	0.0077925	0	0	0.00445286	0.00890571	0	0	0.00556607	0	0	0	0	0	0	0.882779	0	0.0077925	0.00556607	0.0100189	0.230435
	T_B_M_04	1.72394	53.4563	4.29794	1.54019	0.0112218	0.0140272	0	0.0519007	1.42657	0.0883714	10.2427	0	3.91219	0	1.57245	3.35391	0.0154299	3.74386	0	0.105204	0	0	0	1.44059	0	0	0	0	0.0266517	0.00420816	0	0.00420816	0	0	0	0.00561089	0	0	0	0.00981905	0	0	0.481133	0	0.00420816	0.0112218	0.00981905	1.20073
	T_B_M_05	1.53733	20.739	7.12616	5.50983	0.549808	0.00427036	0.0117435	1.03556	1.39747	0.53593	11.1456	0.00427036	13.0107	0.00533795	4.91411	4.42836	0.0192166	10.5521	0	0.163341	0	0	0	1.1989	0	0	0	0	0.0491091	0.00320277	0.00533795	0.00640553	0.0448387	0	0	0	0.00427036	0	0	0.0661905	0.00427036	0	1.23947	0	0.0373656	0.170814	0.0128111	0.4249
	P_B_F_01	3.10942	0	0.00524944	0.28347	0.0804913	0	8.56008	0.09274	0.46545	0	0.0174981	2.72796	0.0384959	1.34036	0.145234	0.218726	0.297468	0.0139985	9.61697	0	0	1.51009	0.397207	0.0244974	0	3.52237	0.160983	0	0.297468	2.69821	1.25112	0.568689	0.00699925	0	1.27911	0.416455	1.88455	0	0.0227476	0	0.572188	0.0472449	0	0.101489	0.0174981	0.0157483	0.675427	0.122487
	P_B_F_02	9.85118	0.0214123	0.316596	0.284478	0.0657663	0.0061178	23.2186	0.643898	3.44738	0.0244712	0.0290595	2.29112	0.0596485	0.204946	5.22613	0.183534	7.29394	0.0458835	0.758607	0	0	4.34364	1.00944	0.0183534	0.0061178	0.247771	0.00458835	0	0.370127	0.295184	0.761666	0.284478	0.0122356	0	1.56004	1.47745	0.162122	0	0.136121	0	0.438952	0.00458835	0.0152945	0.030589	0.224829	0	0.142239	0.232476
	P_B_F_03	9.90967	0.00611708	0.075444	0.367025	0.077483	0	4.32478	0.81765	3.6417	0.0122342	0	7.4608	0.0999123	0.116225	3.10952	0.269152	5.32798	0.0897172	0.723855	0	0	6.77976	7.36497	0.00815611	0	0.214098	0	0	0.744245	0.207981	0.44043	1.14797	0.0163122	0	8.04192	1.05418	0.136615	0	0.10399	0	0.919601	0.00611708	0.00611708	0.00611708	0.799299	0.00611708	0.0693269	0.466937
	P_B_F_04	9.79524	0.00495794	0.133864	1.67248	0.299129	0.314003	3.20944	3.37966	5.68015	0.0247897	0.114033	7.23859	0.206581	1.0957	1.13372	0.44952	2.02284	0.0958535	7.88808	0	0	1.88236	6.40401	0.107422	0	2.01127	3.58294	0	0.823018	3.73168	3.9052	0.932093	0.0875903	0	0.335487	0.746996	0.11238	0	0.0198318	0	0.42473	0.0611479	0.0363582	0.130559	1.10066	0.00991588	0.560247	0.47431
	P_B_F_05	18.2509	0	0	0.279179	0.0316403	1.837	1.85189	0.212176	10.3073	0	0.0186119	12.6487	0.147034	0.0651417	1.8128	1.20233	2.72479	0.00930596	2.79551	0.00558358	0	1.77558	8.01429	0.0148895	0	0.673752	0.338737	0	0.521134	4.88377	0.0409462	0.446686	0.132145	0	0.286624	0.349904	0.186119	0	0.0186119	0	0.439241	0	0.00558358	0	0.165646	0	0.340598	0.0744477
	T_B_F_01	9.25087	0.7366	3.3085	4.04235	4.47467	0.192755	0.11703	0.275365	1.74856	0.174856	2.63799	0.144566	1.38921	11.2266	1.8353	0.735223	0.15145	24.5611	0.254712	0	0	0.152827	0.375873	5.51693	0.100508	0.145943	0.0922471	0	0.995443	0.329061	0.154204	0.0316669	0.440583	0.0633338	0.0688411	0.0192755	0.0839862	0.0302901	0.00413047	0.00963776	0.0715948	1.63842	0.744861	3.64996	0.486018	0.0523193	0.0289133	0.312539
	T_B_F_02	17.6432	0.966141	4.14133	4.36731	8.34867	0.225983	0.196783	1.32543	4.02834	1.11087	1.36859	0.248835	3.47227	6.23992	4.62757	0.451966	0.746506	6.45702	0.201861	0.0076174	0	0.228522	0.566227	4.43968	0.326279	0.107913	0.106644	0	1.95132	0.510366	0.225983	0.0139652	0.350401	0.142192	0.154887	0.0444349	0.0304696	0.0215826	0.0038087	0.0076174	0.0698262	1.41557	1.76597	3.10917	1.022	0.046974	0.0292	0.473549
	T_B_F_03	14.4999	0.77905	1.1057	6.20507	7.84791	0.445562	0.166744	1.15217	3.34582	0.46743	3.5891	0.235082	7.36134	4.6456	2.18544	1.46243	0.220048	14.7405	0.0943061	0.00683378	0	0.304786	0.479731	8.90851	0.247383	0.0464697	0.0396359	0	2.84422	0.236449	0.0656042	0.0464697	1.17951	0.0232348	0.0628707	0.0546702	0.00956729	0	0.00410027	0.010934	0.066971	0.280185	1.15901	0.620507	2.47109	0.0478364	0.00683378	0.270617
	T_B_F_04	25.8502	0.104461	4.13007	7.39351	4.25581	0.150888	0.324989	1.84161	1.4876	0.427516	0.973034	0.512632	3.77413	6.43595	2.30781	0.938213	0.574535	4.44926	0.514566	0	0	0.549387	1.2071	2.93845	0.00773784	0.187643	0.243742	0	2.04279	0.371416	0.208922	0.119937	0.68093	0.0560994	0.141216	0.0889852	0	0	0	0.0193446	0.0425581	1.56304	0.907262	3.74512	0.878245	0.0986575	0.0290169	0.584207
	T_B_F_05	32.3618	0.818597	1.12581	10.3177	2.38648	0.316574	0.0262251	1.27941	1.99498	0.556346	1.27004	0.591938	6.49633	2.86228	2.64499	0.917878	0.33156	10.6043	0.157351	0	0	0.346546	0.839203	4.22973	0	0.0543234	0.157351	0	3.13952	0.322194	0.0992807	0.177956	0.711824	0.0149858	0.136745	0.0636895	0.0206054	0	0	0	0.0842949	0.425221	1.02278	0.985314	0.919751	0.0655627	0.0112393	0.177956
	P_C_M_01	10.9432	0.10175	0.0135667	0.783476	0.0118708	0	3.93603	0.02035	0.330688	0.0186542	0.239113	2.94058	0.0186542	1.9146	3.23735	0.764822	2.44031	0	1.64835	0.110229	0.010175	3.26787	6.9224	0	7.29379	2.50644	2.76252	0	0.211979	4.62624	2.91853	0.534188	0	0.00678334	0.417175	0.534188	0.02035	0	0	0	0.420567	0.0644417	0	0.0423959	0.0169584	0	0.0712251	0
	P_C_M_02	8.89633	0.114897	0.0147725	0.879785	0.0147725	0	10.5541	0.0738625	0.347975	0.0525245	0.175629	1.71361	0.0344692	0.582693	1.9631	0.5909	1.67914	0	1.85969	0.201891	0.00492417	1.68407	2.88228	0	21.4546	2.68039	2.32585	0	0.269188	3.53555	2.36032	0.155932	0	0.0689383	0.700873	1.10301	0	0	0	0	0.16578	0.11818	0	0.0525245	0.00492417	0	0.169063	0.0147725
	P_C_M_03	4.39698	0.2186	0.020819	0.29563	0.0395561	0	6.77035	0.0458018	0.84317	0.0811942	0.709929	0.863989	0.0249828	1.87788	3.1062	0.495493	2.59613	0.0104095	1.85289	0.385152	0	2.2547	3.0479	0	18.4207	2.542	2.13395	0	0.231091	3.12493	0.98474	0.299794	0	0	1.06802	0.955593	0	0	0	0	0.154061	0.0395561	0	0.0104095	0.00832761	0	0.185289	0.00624571
	P_C_M_04	11.8831	0.203892	0.00610456	0.597026	0.0219764	0.00854638	3.37704	0.0500574	3.73233	0.054941	2.9485	3.60413	0.0256391	1.60184	2.26357	0.839987	1.79352	0	2.00474	0.402901	0	7.69297	11.1665	0.0476156	4.81161	2.8899	2.18909	0	0.523771	1.46265	1.00969	0.524992	0	0	0.256391	0.694699	0.0341855	0	0	0	0.0915684	0.00732547	0	0.00854638	0.00854638	0	0.169707	0
	P_C_M_05	11.87	0.164724	0.00703948	1.19953	0.180211	0.0225263	3.2283	0.0985527	2.07242	0.0563158	2.08369	4.02517	0.0323816	3.43808	2.02878	0.812356	1.65569	0	2.07665	0.309737	0	4.88258	20.3187	0.00844737	5.96948	2.64262	2.52999	0	0.696908	1.22487	1.41916	0.467421	0	0	0.363237	0.643408	0.0112632	0	0	0	0.226671	0.0197105	0	0.0126711	0.0549079	0	0.168947	0.0112632
	P_C_M_06	7.91859	0.0243115	0.0052096	0.444552	0.514014	0	7.24308	0.0225749	1.00719	0.0138923	0.868267	3.39492	0.0121557	3.41576	1.14958	0.43587	1.13048	0	2.96253	0.22054	0	2.42594	4.73032	0.00694613	16.0994	3.25079	4.85361	0	0.283055	2.64474	1.94318	0.875213	0	0	0.203174	1.34581	0.0347307	0	0	0	0.230959	0.0052096	0	0.00694613	0.00868267	0	0.171917	0.00868267
	T_C_M_01	1.19521	17.8859	3.06396	7.13956	1.98497	0	0	11.4819	1.38274	7.92668	2.18703	0.0237721	5.81096	6.29433	0.0950884	1.84234	0.00792403	0	0.0369788	0.00528269	0.791083	0.0409408	0.0633923	0.126785	0.00660336	0.0409408	0.0316961	0	0.369788	0.0158481	0.0237721	0.0105654	0.0924471	0.343375	0.00792403	0	0	0	0	0.0211308	0.00660336	2.55286	0.113578	1.30086	0.147915	0.0184894	0.00396202	0
	T_C_M_02	1.56085	23.4433	2.06943	6.08305	1.61583	0.00458176	0	8.26703	1.44784	4.41529	3.01633	0.0290178	4.92998	6.19149	0.108435	1.57002	0.018327	0	0.0381813	0.0198543	0.284069	0.0442904	0.090108	0.106908	0.0106908	0.0458176	0.0259633	0	0.577302	0.0106908	0.0244361	0	0.0931625	0.120653	0	0.0106908	0	0	0	0.0397086	0.00610902	7.88979	0.0473449	3.8105	0.193961	0.0137453	0	0.0213816
	T_C_M_03	2.19551	23.0865	3.28087	6.32979	2.03616	0	0.00885285	5.10632	0.563041	4.52912	2.27518	0.037182	3.41366	9.2105	0.0531171	1.32439	0.012394	0	0.0832168	0.0194763	0.52763	0.0531171	0.166434	0.136334	0.0106234	0.0796756	0.0460348	0	0.697604	0.0159351	0.0531171	0.00885285	0.0230174	0.210698	0	0	0	0	0	0.0637405	0.0230174	3.68101	0.0548877	1.8467	0.109775	0.00708228	0.0106234	0.037182
	T_C_M_04	7.13703	25.3774	1.69371	9.47793	1.03463	0.00593763	0.0385946	7.22461	2.32606	2.92725	3.69469	0.115784	3.63531	3.44828	0.103908	2.45075	0.0489854	0	0.0578918	0.469072	0.292428	0.123206	0.596731	0.169222	0.0222661	0.0207817	0.0207817	0	1.62839	0.0148441	0.040079	0.0623451	0.0341413	0.170707	0.0489854	0.0385946	0	0	0	0.0504698	0.0326569	0.895097	0.040079	0.4379	0.109846	0.0118753	0.0564074	0.142503
	T_C_M_05	2.67426	21.9129	3.43893	9.47019	2.44738	0	0.0105038	6.58166	0.800387	6.27705	2.63014	0.042015	4.13218	5.96193	0.0819293	3.0734	0.0210075	0	0.0567203	0.0588211	0.903323	0.0357128	0.163859	0.123944	0.00630226	0.0357128	0.033612	0	1.13861	0.00630226	0.025209	0.0105038	0.0672241	0.117642	0	0	0	0	0	0.0294105	0.0189068	0.619722	0.033612	0.401244	0.109239	0.0273098	0	0.025209
	T_C_M_06	7.34919	14.3916	1.47486	11.9837	1.22905	0.00538271	0.785876	11.2194	0.77511	2.33789	2.04543	0.409086	5.01848	7.89823	0.174041	4.02627	0.125597	0	0.488032	0.111243	0.191983	0.362436	0.985036	0.111243	0.771522	0.674633	0.371407	0	1.77988	0.403703	0.247605	0.22428	0.068181	0.122008	0.00897118	0.190189	0	0	0	0.0699752	0.114831	0.550831	0.0287078	0.340905	0.525711	0.0125597	0.068181	0.0251193
	P_C_F_01	7.08304	0.366774	0.147006	0.660786	0.0371228	0	19.4984	0.0252435	0.00593965	0.0118793	0.0772155	0.512295	0.0920646	3.21187	2.12343	1.28593	4.6255	0	4.37901	3.64249	0	2.43971	0.00593965	0.0103944	0.0133642	3.13911	1.66607	0	0.512295	4.72351	0.206403	1.38394	0	0	0.696424	0.409836	6.80387	0	0	0	1.28297	0	0	0	0.197493	0.017819	0.185614	0
	P_C_F_02	8.71244	1.15653	0.0317545	6.07848	0.128689	0	7.95534	0.0217268	0.0384397	0.011699	0.200555	0.636762	0.0367684	1.13982	0.576595	0.559882	1.29859	0	2.31139	12.3492	0	1.57101	0	0.0601665	0	0.912525	4.21332	0	1.49413	7.18655	0.091921	2.01725	0	0	0.314203	1.17325	11.9146	0	0	0.0133703	2.86626	0	0	0	0.115319	0.0100277	0.11699	0.0902497
	P_C_F_03	12.8608	1.55395	0.153381	1.95213	0.404369	0	7.19498	0.0867612	0.0790146	0.0619723	0.98381	1.38508	0.096057	2.07917	1.97072	1.81269	3.89806	0.0123945	2.77946	20.0372	0	4.67426	0.00774653	0.272678	0.00619723	1.1248	0.884654	0	1.61748	1.10311	0.137888	3.24115	0	0	0.398172	1.04888	7.0447	0	0	0.00464792	1.66241	0	0.0526764	0	0.196762	0.0774653	0.15648	0.00619723
	P_C_F_04	17.0007	0.379103	0.0589044	7.0791	0.0468214	0	26.8831	0.141975	0.00604147	0.0604147	0.166141	1.37595	0.104215	0.762736	1.59797	1.61307	3.21255	0	2.57065	0.975698	0	5.42675	0	0.0392696	0.00755184	1.23397	0.453111	0	1.20678	1.47412	0.0181244	4.34986	0.00604147	0	0.126871	1.82755	2.34107	0	0	0.0151037	0.350406	0	0	0	0.708363	0	0.086091	0.00755184
	T_C_F_01	1.11609	24.4945	3.24928	8.97449	5.57178	0	0	8.70351	0.361306	1.27818	3.34579	0.0197976	5.03229	3.7999	1.70135	4.73781	0.0111361	0	0.0296964	0.1027	0	0.0173229	0	0.921824	0	0.0148482	0.0334084	0	1.09505	0.0160855	0.0123735	0.028459	0.0519686	0.0173229	0.028459	0.00742409	0.00494939	0	0	0.0197976	0.0185602	0.175703	0.300676	0.0878517	0.736222	1.0567	0.00742409	0.0235096
	T_C_F_02	0.651428	25.5069	8.22794	6.05065	9.31365	0	0.0102703	1.63297	0.206872	2.50447	1.76942	0.0205405	1.48625	3.71343	1.84865	1.8105	0.0117374	0	0.0293436	0.126177	0	0.0220077	0	0.418146	0	0.0117374	0.0513513	0	0.463629	0.0073359	0.00880308	0.0102703	0.0117374	0.215675	0.0322779	0	0.0102703	0	0	0.0220077	0.0381467	0.0542856	0.325714	0.0322779	0.479768	1.06957	0	0.0381467
	T_C_F_03	0.493726	42.1523	3.87928	7.01611	7.22585	0	0.00556834	0.785136	0.215309	0.855669	1.93778	0.0148489	0.890935	5.32148	0.697899	2.2756	0	0	0.0259856	0.0909496	0	0.00928057	0	0.417626	0	0.0204173	0.064964	0	0.503007	0.0185611	0.0129928	0.0129928	0.0278417	0.081669	0.0222734	0	0.00556834	0	0	0.0315539	0.0278417	0.170762	0.142921	0.0705323	0.44918	1.08768	0	0.0779568
	T_C_F_04	0.442331	26.9045	5.29688	4.70177	10.4816	0	0.0135533	4.85085	0.18605	2.46177	1.48963	0.00862483	2.61456	1.38613	2.87823	2.56527	0.0160175	0	0.0295709	0.0258745	0	0.00985695	0	0.736807	0	0.020946	0.0763914	0	1.051	0.00739271	0	0.00616059	0.0492848	0.0505169	0.00739271	0.00739271	0	0	0	0.0160175	0.00985695	0.020946	0.609899	0.00739271	1.10521	1.99603	0	0
	T_C_F_05	2.61989	9.25067	11.4037	14.0414	3.17921	0	0.0178334	8.27794	0.0988943	4.45835	1.58555	0.0761973	6.01796	0.650109	1.98924	4.39512	0.0437729	0	0.0340456	0.166986	0	0.0551214	0	0.416653	0	0.0210758	0.0129697	0	1.59366	0.0178334	0.0810609	0.0875458	0.0697124	0.116728	0.11997	0.0113485	0.014591	0	0	0.00810609	0.0713336	0.0210758	0.304789	0.0113485	0.544729	0.299925	0.00648487	0.0324244
[truncated: 294 more columns]

## Sheet: (i) ASV-GAST-TAXONOMY
	ASV_ID	taxonomy	distance	rank	refssu_count	vote	minrank	taxa_counts	max_pcts	na_pcts	refhvr_ids
	1717	Bacteria;Firmicutes;Bacilli;Lactobacillales;Streptococcaceae;Streptococcus	0	genus	15	100	species	1;1;1;1;1;1;4;0	100;100;100;100;100;100;40;0	0;0;0;0;0;0;27;100	AB038371_1_1359,AY525792_1_1356,EF151145_1_1248,EF151147_1_1280,EF151150_1_1217,EU156760_1_1269,EU156763_1_1269,EU156764_1_1269,EU156765_1_1269,EU156767_1_1329,EU156768_1_1269,EU156769_1_1269,EU156770_1_1269,GU045390_1_1294,GU045393_1_1305
	1628	Bacteria;Proteobacteria;Betaproteobacteria;Neisseriales;Neisseriaceae;Neisseria	0	genus	15	100	species	1;1;1;1;1;1;3;0	100;100;100;100;100;100;27;0	0;0;0;0;0;0;53;100	AF479577_1_1369,AF479578_1_1370,AJ239279_1_1355,AJ239291_1_1355,AJ239295_1_1355,DQ104971_1_1276,DQ279353_1_1391,DQ990957_1_1299,EF511923_1_1420,EF511936_1_1420,EF511971_1_1420,EF512003_1_1424,FJ823143_1_1436,FJ823154_1_1436,FJ976278_1_1368
	1304	Bacteria;Bacteroidetes;Bacteroidia;Bacteroidales;Prevotellaceae;Prevotella	0	genus	15	100	genus	1;1;1;1;1;1;0;0	100;100;100;100;100;100;0;0	0;0;0;0;0;0;100;100	EF510346_1_1415,EF510366_1_1420,EF510368_1_1420,EF510369_1_1420,EF510415_1_1415,EF510418_1_1415,EF510419_1_1415,EF510422_1_1415,EF510448_1_1415,EF510475_1_1415,EF510480_1_1416,EF510492_1_1415,EF510593_1_1415,EF510707_1_1415,FJ976215_1_1361
	1712	Bacteria;Firmicutes;Bacilli;Lactobacillales;Streptococcaceae;Streptococcus	0	genus	15	100	species	1;1;1;1;1;1;1;0	100;100;100;100;100;100;7;0	0;0;0;0;0;0;93;100	EU156761_1_1269,EU705200_1_1284,EU705209_1_1290,EU705239_1_1290,EU705243_1_1289,EU705268_1_1281,EU705277_1_1290,EU705283_1_1290,EU705352_1_1282,EU705384_1_1281,EU705413_1_1290,EU705421_1_1290,EU705475_1_1289,EU705496_1_1288,EU705500_1_1281
	1702	Bacteria;Fusobacteria;Fusobacteria;Fusobacteriales;Fusobacteriaceae;Fusobacterium	0	genus	11	100	species	1;1;1;1;1;1;1;0	100;100;100;100;100;100;64;0	0;0;0;0;0;0;36;100	ACDC01000165_48_1544,ACJY01000002_121_1617,AF432130_1_1466,AJ810271_1_1344,EU647516_1_1412,FJ471667_1_1428,FJ471668_1_1428,FJ471669_1_1428,FJ471670_1_1428,FJ471673_1_1428,FJ976418_1_1327
	1790	Bacteria;Proteobacteria;Gammaproteobacteria;Pasteurellales;Pasteurellaceae;Haemophilus	0	genus	15	100	species	1;1;1;1;1;1;1;0	100;100;100;100;100;100;7;0	0;0;0;0;0;0;93;100	AY365450_1_1322,EF511050_1_1477,EF511061_1_1477,EF511062_1_1420,EF511071_1_1477,EF511100_1_1468,EF511101_1_1477,EF511103_1_1477,EF511131_1_1477,EF511152_1_1477,EF511161_1_1477,EF511188_1_1477,EU762858_1_1361,EU762881_1_1362,EU763189_1_1361
	1446	Bacteria;Actinobacteria;Actinobacteria;Actinomycetales;Corynebacteriaceae;Corynebacterium	0	genus	5	100	species	1;1;1;1;1;1;1;0	100;100;100;100;100;100;60;0	0;0;0;0;0;0;40;100	ACEB01000045_3595_5131,AF543287_1_1518,AF543288_1_1517,FJ976287_1_1365,FM873706_1_1504
	1770	Bacteria;Firmicutes;Bacilli;Lactobacillales;Streptococcaceae;Streptococcus	0	genus	15	100	species	1;1;1;1;1;1;1;0	100;100;100;100;100;100;40;0	0;0;0;0;0;0;60;100	AY976333_1_1369,DQ326609_1_1369,DQ326631_1_1369,DQ326710_1_1369,EU180609_1_1398,EU762055_1_1369,EU766653_1_1371,EU766977_1_1369,FJ749291_1_1387,FJ749292_1_1387,FJ749296_1_1354,FJ749300_1_1379,FJ753817_1_1385,FJ976384_1_1369,GQ253962_1_1395
	1507	Bacteria;Proteobacteria;Gammaproteobacteria;Pasteurellales;Pasteurellaceae;Haemophilus	0	genus	15	100	species	1;1;1;1;1;1;1;0	100;100;100;100;100;100;7;0	0;0;0;0;0;0;93;100	AY975728_1_1361,AY979397_1_1361,EF509077_1_1477,EF509080_1_1420,EF509100_1_1477,EF509136_1_1420,EF509157_1_1420,EF509183_1_1477,EF509192_1_1477,EF509196_1_1477,EF509197_1_1477,EU762907_1_1369,EU762968_1_1365,FJ939586_1_1362,FJ976256_1_1364
	1563	Bacteria;Firmicutes;Clostridia;Clostridiales;Veillonellaceae;Veillonella	0	genus	15	100	species	1;1;1;1;1;1;1;0	100;100;100;100;100;100;20;0	0;0;0;0;0;0;80;100	AF439639_1_1375,AY985003_1_1382,AY995763_1_1459,AY995764_1_1459,AY995765_1_1459,AY995770_1_1498,EF399093_1_1524,EF399116_1_1524,EU670054_1_1524,EU670064_1_1524,EU764934_1_1384,FJ976352_1_1384,FM873417_1_1515,GQ179688_1_1501,X84006_1_1513
	1343	Bacteria;Proteobacteria;Gammaproteobacteria;Pasteurellales;Pasteurellaceae;Haemophilus	0	genus	4	100	genus	1;1;1;1;1;1;0;0	100;100;100;100;100;100;0;0	0;0;0;0;0;0;100;100	AY975706_1_1361,AY980482_1_1362,EU762948_1_1361,EU763089_1_1361
	1745	Bacteria;Firmicutes;Bacilli;Lactobacillales;Streptococcaceae;Streptococcus	0	genus	15	100	species	1;1;1;1;1;1;1;0	100;100;100;100;100;100;40;0	0;0;0;0;0;0;60;100	AF003928_1_1460,AJ583202_1_1384,AM697112_1_1500,AY186077_1_1387,AY981825_1_1369,DD411342_1_1460,DI106833_1_1460,DQ303192_1_1420,DQ316799_1_1405,DQ532270_1_1475,EU156789_1_1329,FJ976251_1_1369,FM873598_1_1500,GQ995675_1_1470,GQ995676_1_1470
	1804	Bacteria;Firmicutes;Bacilli;Lactobacillales;Streptococcaceae;Streptococcus	0	genus	15	100	species	1;1;1;1;1;1;1;0	100;100;100;100;100;100;13;0	0;0;0;0;0;0;87;100	AB006127_1_1290,AY741061_1_1367,AY741062_1_1367,AY981757_1_1369,AY983185_1_1367,DQ327248_1_1369,DQ327253_1_1369,DQ797395_1_1407,EF510453_1_1420,EU156771_1_1329,EU540168_1_1406,FJ367135_1_1386,FJ893761_1_1369,FJ976244_1_1369,FJ976377_1_1369
	984	Bacteria;Bacteroidetes;Bacteroidia;Bacteroidales;Porphyromonadaceae;Porphyromonas	0	genus	10	100	genus	1;1;1;1;1;1;0;0	100;100;100;100;100;100;0;0	0;0;0;0;0;0;100;100	AM420091_1_1492,AY008310_1_1487,AY862036_1_1353,EF509229_1_1459,EF509718_1_1468,EF511866_1_1420,EF511910_1_1467,EU137441_1_1476,FJ976275_1_1360,FJ976280_1_1360
	1574	Bacteria;Firmicutes;Clostridia;Clostridiales;Veillonellaceae;Veillonella	0	genus	15	100	species	1;1;1;1;1;1;2;0	100;100;100;100;100;100;7;0	0;0;0;0;0;0;87;100	AF439640_1_1409,AY995754_1_1459,AY995757_1_1459,AY995758_1_1459,EF108443_1_1344,EF108444_1_1344,EF108445_1_1344,EF108446_1_1344,EF108447_1_1344,EF108448_1_1344,EF510428_1_1420,EF510463_1_1420,EF510493_1_1420,EU762828_1_1387,FJ976361_1_1389
	1089	Bacteria;Firmicutes;Bacilli;Lactobacillales;Carnobacteriaceae;Granulicatella	0	genus	15	100	species	1;1;1;1;1;1;1;0	100;100;100;100;100;100;7;0	0;0;0;0;0;0;93;100	AB022027_1_1407,AJ312375_1_1456,AY897990_1_1417,EF509724_1_1481,EF510354_1_1487,EF510383_1_1487,EF510399_1_1487,EF510470_1_1487,EU499688_1_1431,EU540033_1_1408,EU540098_1_1407,EU705772_1_1252,FJ976289_1_1371,FM872752_1_1502,FM873331_1_1502
	1798	Bacteria;Firmicutes;Clostridia;Clostridiales;Veillonellaceae;Veillonella	0	genus	15	100	genus	1;1;1;1;1;1;0;0	100;100;100;100;100;100;0;0	0;0;0;0;0;0;100;100	AY571668_1_1382,AY995751_1_1459,AY995752_1_1459,EF071193_1_1478,EF510345_1_1420,EF510373_1_1504,EF510385_1_1504,EF510401_1_1503,EF510438_1_1504,EU704215_1_1485,EU704240_1_1485,EU704242_1_1485,EU704243_1_1485,EU761688_1_1384,FJ854726_1_1244
	1035	Bacteria;Proteobacteria;Betaproteobacteria;Neisseriales;Neisseriaceae;Neisseria	0.003	genus	2	100	genus	1;1;1;1;1;1;0;0	100;100;100;100;100;100;0;0	0;0;0;0;0;0;100;100	AM420191_1_1504,FM872883_1_1493
	1680	Bacteria;Fusobacteria;Fusobacteria;Fusobacteriales;Fusobacteriaceae;Fusobacterium;nucleatum	0	species	15	67	species	1;1;1;1;1;1;2;0	100;100;100;100;100;100;67;0	0;0;0;0;0;0;7;100	AM179904_1_1340,AY162219_1_1458,AY162220_1_1458,AY162221_1_1458,AY162222_1_1458,DQ440557_1_1308,FJ471638_1_1428,FJ471640_1_1428,FJ471646_1_1428,FJ471648_1_1428,FJ471651_1_1428,FJ471654_1_1428,FJ471656_1_1428,FJ471661_1_1428,FJ471663_1_1428
	1004	Bacteria;Proteobacteria;Betaproteobacteria;Neisseriales;Neisseriaceae;Neisseria	0	genus	15	100	species	1;1;1;1;1;1;3;0	100;100;100;100;100;100;13;0	0;0;0;0;0;0;73;100	AJ239282_1_1355,AJ239293_1_1355,AJ239301_1_1355,AM696838_1_1499,DQ279352_1_1389,EU534958_1_1399,EU535084_1_1397,FJ894899_1_1362,FJ895025_1_1361,FJ976424_1_1365,FM872658_1_1493,FM873643_1_1493,FM874667_1_1493,FM874722_1_1493,GQ203292_1_1355
	1784	Bacteria;Bacteroidetes;Bacteroidia;Bacteroidales;Prevotellaceae;Prevotella	0	genus	6	100	species	1;1;1;1;1;1;1;0	100;100;100;100;100;100;33;0	0;0;0;0;0;0;67;100	AF385551_1_1491,AY880052_1_1342,AY916232_1_1361,EU126661_1_1453,EU126662_1_1453,FJ976223_1_1361
	1761	Bacteria;Firmicutes;Bacilli;Lactobacillales;Streptococcaceae;Streptococcus	0	genus	15	100	species	1;1;1;1;1;1;2;0	100;100;100;100;100;100;53;0	0;0;0;0;0;0;27;100	AB002520_1_1377,AB355601_1_1400,AB355602_1_1400,AB355603_1_1400,AB355604_1_1400,AY281088_1_1438,AY281089_1_1438,AY485606_1_1479,DD411293_1_1377,DI107050_1_1377,EF509681_1_1420,EU156758_1_1329,EU704229_1_1478,FJ976228_1_1377,FJ976250_1_1367
	1001	Bacteria;Proteobacteria;Betaproteobacteria;Neisseriales;Neisseriaceae;Neisseria	0	genus	15	100	species	1;1;1;1;1;1;1;0	100;100;100;100;100;100;7;0	0;0;0;0;0;0;93;100	AJ239281_1_1355,EF511049_1_1420,EF511078_1_1478,EF511083_1_1420,EF511087_1_1478,EF511089_1_1479,EF511091_1_1359,EF511092_1_1478,EF511093_1_1478,EF511114_1_1478,EF511116_1_1419,EF511137_1_1420,EF511145_1_1453,EF511154_1_1478,EF511171_1_1424
	1520	Bacteria;Proteobacteria;Gammaproteobacteria;Pasteurellales;Pasteurellaceae;Haemophilus	0	genus	1	100	genus	1;1;1;1;1;1;0;0	100;100;100;100;100;100;0;0	0;0;0;0;0;0;100;100	EF509237_1_1420
	56	Bacteria;Actinobacteria;Actinobacteria;Actinomycetales;Corynebacteriaceae;Corynebacterium	0.003	genus	5	100	species	1;1;1;1;1;1;1;0	100;100;100;100;100;100;60;0	0;0;0;0;0;0;40;100	ACEB01000045_3595_5131,AF543287_1_1518,AF543288_1_1517,FJ976287_1_1365,FM873706_1_1504
	1640	Bacteria;Fusobacteria;Fusobacteria;Fusobacteriales;Fusobacteriaceae;Fusobacterium;nucleatum	0	species	4	75	species	1;1;1;1;1;1;1;0	100;100;100;100;100;100;75;0	0;0;0;0;0;0;25;100	FJ471645_1_1428,FJ471652_1_1428,FJ471653_1_1428,FJ976365_1_1330
	1599	Bacteria;Bacteroidetes;Flavobacteria;Flavobacteriales;Flavobacteriaceae;Capnocytophaga;sputigena	0	species	3	67	species	1;1;1;1;1;1;1;0	100;100;100;100;100;100;67;0	0;0;0;0;0;0;33;100	AB508950_1_1448,ABZV01000054_117_1605,FJ976348_1_1346
	1485	Bacteria;Proteobacteria;Gammaproteobacteria;Pasteurellales;Pasteurellaceae;Haemophilus	0.005	genus	2	100	genus	1;1;1;1;1;1;0;0	100;100;100;100;100;100;0;0	0;0;0;0;0;0;100;100	EF398804_1_1501,EF509237_1_1420
	49	Bacteria;Firmicutes;Bacilli;Bacillales;Unassigned;Gemella	0	genus	15	100	genus	1;1;1;1;1;1;0;0	100;100;100;100;100;100;0;0	0;0;0;0;0;0;100;100	AY977299_1_1377,AY979245_1_1378,AY983680_1_1377,EF509648_1_1493,EF509651_1_1420,EF509665_1_1498,EF509667_1_1498,EF509675_1_1420,EF509687_1_1414,EF509699_1_1420,EU534962_1_1414,FJ894903_1_1377,FJ976301_1_1377,FJ976349_1_1379,FJ976376_1_1383
	580	Bacteria;Bacteroidetes;Flavobacteria;Flavobacteriales;Flavobacteriaceae;Capnocytophaga	0	genus	1	100	genus	1;1;1;1;1;1;0;0	100;100;100;100;100;100;0;0	0;0;0;0;0;0;100;100	FJ976371_1_1344
	1655	Bacteria;Fusobacteria;Fusobacteria;Fusobacteriales;Fusobacteriaceae;Fusobacterium	0	genus	14	100	species	1;1;1;1;1;1;2;0	100;100;100;100;100;100;43;0	0;0;0;0;0;0;50;100	ACPU01000044_35_1543,AF287805_1_1466,AF385575_1_1481,AJ006965_1_1456,AJ810275_1_1354,AM420238_1_1469,AM849219_1_1495,AM887529_1_1431,DQ440563_1_1332,FJ976238_1_1340,FJ976407_1_1327,FM873552_1_1471,GQ301040_1_1415,GQ301041_1_1441
	228	Bacteria;Actinobacteria;Actinobacteria;Actinomycetales;Micrococcaceae;Rothia	0	genus	13	100	species	1;1;1;1;1;1;1;0	100;100;100;100;100;100;54;0	0;0;0;0;0;0;46;100	AF202004_1_1265,AF543276_1_1488,AF543277_1_1488,AF543278_1_1489,AF543284_1_1487,AJ717364_1_1506,AY546095_1_1449,EF509698_1_1478,EF509711_1_1476,EU540147_1_1384,EU540210_1_1384,FJ976366_1_1348,M59055_1_1476
	1221	Bacteria;Firmicutes;Bacilli;Lactobacillales;Streptococcaceae;Streptococcus	0	genus	7	100	genus	1;1;1;1;1;1;0;0	100;100;100;100;100;100;0;0	0;0;0;0;0;0;100;100	AY880050_1_1360,AY880051_1_1322,DQ532146_1_1516,EF434375_1_1369,EU670063_1_1510,FM874307_1_1500,GQ338721_1_1408
	1315	Bacteria;Bacteroidetes;Bacteroidia;Bacteroidales;Prevotellaceae;Prevotella	0	genus	3	100	genus	1;1;1;1;1;1;0;0	100;100;100;100;100;100;0;0	0;0;0;0;0;0;100;100	AF432133_1_1505,AM420252_1_1492,FJ976213_1_1361
	1149	Bacteria;Fusobacteria;Fusobacteria;Fusobacteriales;Fusobacteriaceae;Fusobacterium	0	genus	15	100	species	1;1;1;1;1;1;1;0	100;100;100;100;100;100;27;0	0;0;0;0;0;0;73;100	AF543300_1_1479,AM420083_1_1481,DQ440565_1_1325,DQ441371_1_1300,EF509159_1_1456,EF509244_1_1455,EU644463_1_1474,EU644464_1_1473,EU644478_1_1474,EU644480_1_1474,FJ471657_1_1441,FJ471664_1_1441,FJ976303_1_1340,FM873537_1_1471,FM873543_1_1471
	1207	Bacteria;Actinobacteria;Actinobacteria;Actinomycetales;Actinomycetaceae;Actinomyces	0	genus	12	100	species	1;1;1;1;1;1;2;0	100;100;100;100;100;100;25;0	0;0;0;0;0;0;50;100	AF385553_1_1487,AF543282_1_1523,AF543297_1_1501,AJ234048_1_1442,AM697350_1_1494,EF509773_1_1490,FJ976357_1_1384,FM874123_1_1494,GQ421308_1_1475,GQ421317_1_1470,GQ421318_1_1463,X81062_1_1450
	653	Bacteria;Proteobacteria;Betaproteobacteria;Burkholderiales;Alcaligenaceae;Derxia	0	genus	4	100	genus	1;1;1;1;1;1;0;0	100;100;100;100;100;100;0;0	0;0;0;0;0;0;100;100	AM697419_1_1483,AY005030_1_1491,DQ016727_1_1496,FJ976403_1_1352
	819	Bacteria;Bacteroidetes;Bacteroidia;Bacteroidales;Prevotellaceae;Prevotella	0.003	genus	15	100	species	1;1;1;1;1;1;1;0	100;100;100;100;100;100;20;0	0;0;0;0;0;0;80;100	AM420038_1_1394,AY957555_1_1394,AY957556_1_1380,EF405529_1_1380,EF511872_1_1416,EF511882_1_1420,EF511886_1_1466,EF511944_1_1458,EF511957_1_1449,EF511958_1_1420,EF511962_1_1451,EF511966_1_1445,EF511975_1_1458,EF512001_1_1416,FJ976414_1_1358
	881	Bacteria;Bacteroidetes;Flavobacteria;Flavobacteriales;Flavobacteriaceae;Capnocytophaga;ochracea	0.003	species	3	67	species	1;1;1;1;1;1;1;0	100;100;100;100;100;100;67;0	0;0;0;0;0;0;33;100	AF543292_1_1475,AF543298_1_1476,FJ976327_1_1346
	1487	Bacteria;Proteobacteria;Gammaproteobacteria;Pasteurellales;Pasteurellaceae;Haemophilus	0.003	genus	2	100	genus	1;1;1;1;1;1;0;0	100;100;100;100;100;100;0;0	0;0;0;0;0;0;100;100	EF398804_1_1501,EF509237_1_1420
	508	Bacteria;Actinobacteria;Actinobacteria;Actinomycetales;Corynebacteriaceae;Corynebacterium	0	genus	6	100	species	1;1;1;1;1;1;1;0	100;100;100;100;100;100;33;0	0;0;0;0;0;0;67;100	AF537593_1_1496,AM697536_1_1497,FJ976416_1_1356,FM873108_1_1498,FM874166_1_1495,Z97069_1_1423
	364	Bacteria;Bacteroidetes;Bacteroidia;Bacteroidales;Prevotellaceae;Prevotella	0.005	genus	1	100	genus	1;1;1;1;1;1;0;0	100;100;100;100;100;100;0;0	0;0;0;0;0;0;100;100	FJ976422_1_1357
	1573	Bacteria;Firmicutes;Clostridia;Clostridiales;Veillonellaceae;Veillonella	0	genus	4	100	species	1;1;1;1;1;1;2;0	100;100;100;100;100;100;50;0	0;0;0;0;0;0;25;100	AF439641_1_1400,AY995760_1_1460,CP001820_579094_580644,CP001820_722770_724320
	679	Bacteria;Bacteroidetes;Bacteroidia;Bacteroidales;Prevotellaceae;Prevotella	0	genus	1	100	genus	1;1;1;1;1;1;0;0	100;100;100;100;100;100;0;0	0;0;0;0;0;0;100;100	FJ976422_1_1357
	1219	Bacteria;Firmicutes;Bacilli;Lactobacillales;Streptococcaceae;Streptococcus	0	genus	7	100	species	1;1;1;1;1;1;1;0	100;100;100;100;100;100;29;0	0;0;0;0;0;0;71;100	AY281085_1_1430,DD411343_1_1430,DI107468_1_1430,DQ799458_1_1407,EF434343_1_1369,EU535635_1_1406,FJ976417_1_1368
	1113	Bacteria;Fusobacteria;Fusobacteria;Fusobacteriales;Fusobacteriaceae;Fusobacterium	0	genus	1	100	genus	1;1;1;1;1;1;0;0	100;100;100;100;100;100;0;0	0;0;0;0;0;0;100;100	FJ471666_1_1428
	655	Bacteria;Proteobacteria;Betaproteobacteria;Burkholderiales;Alcaligenaceae;Derxia	0	genus	7	100	genus	1;1;1;1;1;1;0;0	100;100;100;100;100;100;0;0	0;0;0;0;0;0;100;100	AM420157_1_1494,AM420184_1_1494,AY053478_1_1453,DQ016725_1_1506,FJ823153_1_1420,FJ976421_1_1352,X73223_1_1440
	1499	Bacteria;Proteobacteria;Gammaproteobacteria;Pasteurellales;Pasteurellaceae;Haemophilus	0	genus	15	100	genus	1;1;1;1;1;1;0;0	100;100;100;100;100;100;0;0	0;0;0;0;0;0;100;100	DQ404358_1_1359,DQ404359_1_1359,EU909639_1_1362,EU909647_1_1362,EU909650_1_1362,EU909658_1_1362,EU909659_1_1362,EU909662_1_1362,EU909663_1_1362,EU909664_1_1362,EU909668_1_1362,EU909669_1_1362,EU909673_1_1362,EU909674_1_1362,FJ976233_1_1361
	454	Bacteria;Firmicutes;Clostridia;Clostridiales;Lachnospiraceae;Moryella	0.003	genus	1	100	genus	1;1;1;1;1;1;0;0	100;100;100;100;100;100;0;0	0;0;0;0;0;0;100;100	FJ976243_1_1352
	617	Bacteria;Fusobacteria;Fusobacteria;Fusobacteriales;Leptotrichiaceae;Leptotrichia	0	genus	6	100	genus	1;1;1;1;1;1;0;0	100;100;100;100;100;100;0;0	0;0;0;0;0;0;100;100	AM420095_1_1471,AM420098_1_1475,AY349384_1_1506,FJ976212_1_1334,FJ983040_1_1506,FM873558_1_1464
	821	Bacteria;Bacteroidetes;Bacteroidia;Bacteroidales;Prevotellaceae;Prevotella;nanceiensis	0	species	1	100	species	1;1;1;1;1;1;1;0	100;100;100;100;100;100;100;0	0;0;0;0;0;0;0;100	EF405529_1_1380
	68	Bacteria;Firmicutes;Clostridia;Clostridiales;Veillonellaceae;Megasphaera	0	genus	5	100	species	1;1;1;1;1;1;1;0	100;100;100;100;100;100;20;0	0;0;0;0;0;0;80;100	AF385566_1_1527,AF473833_1_1416,AY672079_1_1646,AY958842_1_1545,DQ441292_1_1351
	1284	Bacteria;Bacteroidetes;Bacteroidia;Bacteroidales;Prevotellaceae;Prevotella	0.003	genus	2	100	species	1;1;1;1;1;1;1;0	100;100;100;100;100;100;50;0	0;0;0;0;0;0;50;100	AY836508_1_1451,FJ976292_1_1359
	1037	Bacteria;Proteobacteria;Betaproteobacteria;Neisseriales;Neisseriaceae;Neisseria	0	genus	2	100	genus	1;1;1;1;1;1;0;0	100;100;100;100;100;100;0;0	0;0;0;0;0;0;100;100	AM420191_1_1504,FM872883_1_1493
	798	Bacteria;Firmicutes;Clostridia;Clostridiales;Veillonellaceae;Selenomonas	0	genus	10	100	species	1;1;1;1;1;1;1;0	100;100;100;100;100;100;30;0	0;0;0;0;0;0;70;100	ACKT01000055_12_1310,AF287799_1_1491,AF385495_1_1516,AM420194_1_1507,AM697505_1_1498,AY878646_1_1385,AY947498_1_1414,FJ470480_1_1504,FJ976281_1_1383,GQ422720_1_1519
	1023	Bacteria;Proteobacteria;Betaproteobacteria;Neisseriales;Neisseriaceae;Neisseria	0.003	genus	15	100	species	1;1;1;1;1;1;3;0	100;100;100;100;100;100;27;0	0;0;0;0;0;0;53;100	AF479577_1_1369,AF479578_1_1370,AJ239279_1_1355,AJ239291_1_1355,AJ239295_1_1355,DQ104971_1_1276,DQ279353_1_1391,DQ990957_1_1299,EF511923_1_1420,EF511936_1_1420,EF511971_1_1420,EF512003_1_1424,FJ823143_1_1436,FJ823154_1_1436,FJ976278_1_1368
	1614	Bacteria;Bacteroidetes;Bacteroidia;Bacteroidales;Prevotellaceae;Prevotella	0	genus	1	100	genus	1;1;1;1;1;1;0;0	100;100;100;100;100;100;0;0	0;0;0;0;0;0;100;100	FJ976231_1_1361
	1070	Bacteria;Proteobacteria;Betaproteobacteria;Neisseriales;Neisseriaceae;Kingella	0	genus	1	100	genus	1;1;1;1;1;1;0;0	100;100;100;100;100;100;0;0	0;0;0;0;0;0;100;100	FJ976386_1_1362
	318	Bacteria;Actinobacteria;Actinobacteria;Actinomycetales;Actinomycetaceae;Actinomyces	0	genus	13	100	species	1;1;1;1;1;1;1;0	100;100;100;100;100;100;31;0	0;0;0;0;0;0;69;100	ACYT01000123_305_1835,AF287751_1_1475,AF385522_1_1499,AJ234040_1_1412,AJ234042_1_1419,AY278611_1_1498,AY978941_1_1356,AY981845_1_1360,BABF01003682_551_1818,DQ228573_1_1464,FJ976408_1_1357,GQ131411_1_1514,GQ131415_1_1515
	1164	Bacteria;Fusobacteria;Fusobacteria;Fusobacteriales;Fusobacteriaceae;Fusobacterium	0.003	genus	11	100	species	1;1;1;1;1;1;1;0	100;100;100;100;100;100;64;0	0;0;0;0;0;0;36;100	ACDC01000165_48_1544,ACJY01000002_121_1617,AF432130_1_1466,AJ810271_1_1344,EU647516_1_1412,FJ471667_1_1428,FJ471668_1_1428,FJ471669_1_1428,FJ471670_1_1428,FJ471673_1_1428,FJ976418_1_1327
	670	Bacteria;Firmicutes;Clostridia;Clostridiales;Lachnospiraceae;Johnsonella	0	genus	5	100	genus	1;1;1;1;1;1;0;0	100;100;100;100;100;100;0;0	0;0;0;0;0;0;100;100	AM277332_1_1483,AM420023_1_1495,AY230771_1_1483,AY230774_1_1360,EU644462_1_1487
	192	Bacteria;Bacteroidetes;Bacteroidia;Bacteroidales;Porphyromonadaceae;Porphyromonas	0	genus	4	100	genus	1;1;1;1;1;1;0;0	100;100;100;100;100;100;0;0	0;0;0;0;0;0;100;100	AF393476_1_1470,AM420209_1_1493,AY008313_1_1522,FJ976295_1_1360
	846	Bacteria;Firmicutes;Clostridia;Clostridiales;Veillonellaceae;Veillonella	0	genus	2	100	genus	1;1;1;1;1;1;0;0	100;100;100;100;100;100;0;0	0;0;0;0;0;0;100;100	EU531959_1_1457,EU670065_1_1527
	1336	Bacteria;Proteobacteria;Gammaproteobacteria;Pasteurellales;Pasteurellaceae;Haemophilus	0	genus	3	100	genus	1;1;1;1;1;1;0;0	100;100;100;100;100;100;0;0	0;0;0;0;0;0;100;100	EF511970_1_1483,EF511991_1_1508,EU909646_1_1362
	381	Bacteria;Actinobacteria;Actinobacteria;Actinomycetales;Actinomycetaceae;Actinomyces	0	genus	2	100	species	1;1;1;1;1;1;1;0	100;100;100;100;100;100;50;0	0;0;0;0;0;0;50;100	EF558367_1_1481,FJ976300_1_1387
	173	Bacteria;Bacteroidetes;Bacteroidia;Bacteroidales;Prevotellaceae;Prevotella	0.005	genus	1	100	genus	1;1;1;1;1;1;0;0	100;100;100;100;100;100;0;0	0;0;0;0;0;0;100;100	FJ976435_1_1360
	963	Bacteria;Bacteroidetes;Bacteroidia;Bacteroidales;Prevotellaceae;Prevotella	0.003	genus	3	100	species	1;1;1;1;1;1;1;0	100;100;100;100;100;100;33;0	0;0;0;0;0;0;67;100	AB108826_1_1493,AF385512_1_1505,FJ976216_1_1363
	1438	Bacteria;Bacteroidetes;Bacteroidia;Bacteroidales;Prevotellaceae;Prevotella	0	genus	1	100	genus	1;1;1;1;1;1;0;0	100;100;100;100;100;100;0;0	0;0;0;0;0;0;100;100	FJ976350_1_1357
	541	Bacteria;Bacteroidetes;Flavobacteria;Flavobacteriales;Flavobacteriaceae;Capnocytophaga	0	genus	1	100	genus	1;1;1;1;1;1;0;0	100;100;100;100;100;100;0;0	0;0;0;0;0;0;100;100	FJ976430_1_1349
	1572	Bacteria;Firmicutes;Clostridia;Clostridiales;Veillonellaceae;Veillonella	0	genus	5	100	species	1;1;1;1;1;1;2;0	100;100;100;100;100;100;20;0	0;0;0;0;0;0;60;100	AM420153_1_1526,AY995761_1_1459,AY995762_1_1459,CP001820_1572261_1573812,EF185168_1_1497
	818	Bacteria;Bacteroidetes;Bacteroidia;Bacteroidales;Prevotellaceae;Prevotella	0	genus	9	100	species	1;1;1;1;1;1;1;0	100;100;100;100;100;100;22;0	0;0;0;0;0;0;78;100	AM420038_1_1394,AY957555_1_1394,AY957556_1_1380,EF511882_1_1420,EF511895_1_1465,EF511906_1_1470,EF511958_1_1420,EF512001_1_1416,FJ976414_1_1358
	1269	Bacteria;Proteobacteria;Epsilonproteobacteria;Campylobacterales;Campylobacteraceae;Campylobacter	0	genus	11	100	species	1;1;1;1;1;1;1;0	100;100;100;100;100;100;64;0	0;0;0;0;0;0;36;100	AF550654_1_1415,CP000792_1086387_1087844,CP000792_1836373_1837830,CP000792_708608_710065,DQ087191_1_1484,EF510389_1_1461,EF510395_1_1447,EU670058_1_1474,GQ167662_1_1418,GQ167663_1_1449,GQ167664_1_1453
	1237	Bacteria;Firmicutes;Bacilli;Lactobacillales;Streptococcaceae;Streptococcus;mutans	0	species	15	80	species	1;1;1;1;1;1;1;0	100;100;100;100;100;100;80;0	0;0;0;0;0;0;20;100	AF077832_1_1482,AF077833_1_1482,AF077834_1_1482,AF077835_1_1482,AF077836_1_1482,AF202013_1_1437,DM040768_1_1482,DQ303189_1_1481,EU156766_1_1269,EU534995_1_1414,EU535001_1_1414,FJ894937_1_1377,FJ894943_1_1377,FJ976259_1_1377,GM692676_1_1482
	1610	Bacteria;Bacteroidetes;Bacteroidia;Bacteroidales;Prevotellaceae;Prevotella	0.003	genus	1	100	genus	1;1;1;1;1;1;0;0	100;100;100;100;100;100;0;0	0;0;0;0;0;0;100;100	FJ976231_1_1361
	522	Bacteria;Proteobacteria;Gammaproteobacteria;Pasteurellales;Pasteurellaceae;Aggregatibacter	0	genus	15	100	genus	1;1;1;1;1;1;0;0	100;100;100;100;100;100;0;0	0;0;0;0;0;0;100;100	AF227858_1_1414,EF511863_1_1420,EF511865_1_1420,EF511870_1_1477,EF511871_1_1477,EF511880_1_1420,EF511890_1_1420,EF511942_1_1477,EF511951_1_1477,EF511954_1_1477,EF511973_1_1420,EF511978_1_1477,EF511981_1_1420,EF512002_1_1420,EF512008_1_1420
	1366	Bacteria;Bacteroidetes;Flavobacteria;Flavobacteriales;Flavobacteriaceae;Capnocytophaga	0	genus	3	100	genus	1;1;1;1;1;1;0;0	100;100;100;100;100;100;0;0	0;0;0;0;0;0;100;100	AM420136_1_1475,AM420227_1_1475,AY880056_1_1330
	961	Bacteria;Bacteroidetes;Bacteroidia;Bacteroidales;Prevotellaceae;Prevotella	0	genus	2	100	species	1;1;1;1;1;1;1;0	100;100;100;100;100;100;50;0	0;0;0;0;0;0;50;100	AB108826_1_1493,FJ976216_1_1363
	1500	Bacteria;Proteobacteria;Gammaproteobacteria;Pasteurellales;Pasteurellaceae;Aggregatibacter	0	genus	4	100	species	1;1;1;1;1;1;1;0	100;100;100;100;100;100;25;0	0;0;0;0;0;0;75;100	AF224299_1_1516,AM420165_1_1503,AY349380_1_1530,FJ976274_1_1361
	10	Bacteria;Bacteroidetes;Bacteroidia;Bacteroidales;Prevotellaceae;Prevotella	0.003	genus	1	100	genus	1;1;1;1;1;1;0;0	100;100;100;100;100;100;0;0	0;0;0;0;0;0;100;100	FJ976342_1_1359
	194	Bacteria;Bacteroidetes;Bacteroidia;Bacteroidales;Porphyromonadaceae;Porphyromonas	0	genus	1	100	genus	1;1;1;1;1;1;0;0	100;100;100;100;100;100;0;0	0;0;0;0;0;0;100;100	AM420182_1_1493
	1161	Bacteria;Fusobacteria;Fusobacteria;Fusobacteriales;Fusobacteriaceae;Fusobacterium	0.003	genus	11	100	species	1;1;1;1;1;1;1;0	100;100;100;100;100;100;64;0	0;0;0;0;0;0;36;100	ACDC01000165_48_1544,ACJY01000002_121_1617,AF432130_1_1466,AJ810271_1_1344,EU647516_1_1412,FJ471667_1_1428,FJ471668_1_1428,FJ471669_1_1428,FJ471670_1_1428,FJ471673_1_1428,FJ976418_1_1327
	379	Bacteria;Actinobacteria;Actinobacteria;Actinomycetales;Actinomycetaceae;Actinomyces	0	genus	2	100	genus	1;1;1;1;1;1;0;0	100;100;100;100;100;100;0;0	0;0;0;0;0;0;100;100	AM697254_1_1510,AY349365_1_1548
	176	Bacteria;Bacteroidetes;Bacteroidia;Bacteroidales;Prevotellaceae;Prevotella	0.003	genus	1	100	genus	1;1;1;1;1;1;0;0	100;100;100;100;100;100;0;0	0;0;0;0;0;0;100;100	FJ976435_1_1360
	365	Bacteria;Bacteroidetes;Bacteroidia;Bacteroidales;Prevotellaceae;Prevotella	0.005	genus	2	100	genus	1;1;1;1;1;1;0;0	100;100;100;100;100;100;0;0	0;0;0;0;0;0;100;100	AM179909_1_1356,FJ976350_1_1357
	1205	Bacteria;Actinobacteria;Actinobacteria;Actinomycetales;Actinomycetaceae;Actinomyces;oris	0	species	8	75	species	1;1;1;1;1;1;1;0	100;100;100;100;100;100;75;0	0;0;0;0;0;0;25;100	AY349367_1_1549,FM873256_1_1514,GQ421309_1_1462,GQ421311_1_1460,GQ421312_1_1475,GQ421315_1_1444,GQ421316_1_1486,GQ421320_1_1472
	983	Bacteria;Bacteroidetes;Bacteroidia;Bacteroidales;Porphyromonadaceae;Porphyromonas	0.003	genus	10	100	genus	1;1;1;1;1;1;0;0	100;100;100;100;100;100;0;0	0;0;0;0;0;0;100;100	AM420091_1_1492,AY008310_1_1487,AY862036_1_1353,EF509229_1_1459,EF509718_1_1468,EF511866_1_1420,EF511910_1_1467,EU137441_1_1476,FJ976275_1_1360,FJ976280_1_1360
	507	Bacteria;Actinobacteria;Actinobacteria;Actinomycetales;Corynebacteriaceae;Corynebacterium;argentoratense	0	species	1	100	species	1;1;1;1;1;1;1;0	100;100;100;100;100;100;100;0	0;0;0;0;0;0;0;100	AF537589_1_1469
	1279	Bacteria;Bacteroidetes;Bacteroidia;Bacteroidales;Prevotellaceae;Prevotella	0	genus	3	100	genus	1;1;1;1;1;1;0;0	100;100;100;100;100;100;0;0	0;0;0;0;0;0;100;100	AM420123_1_1493,AY959020_1_1506,FJ976202_1_1362
	1382	Bacteria;Fusobacteria;Fusobacteria;Fusobacteriales;Leptotrichiaceae;Leptotrichia	0	genus	3	100	genus	1;1;1;1;1;1;0;0	100;100;100;100;100;100;0;0	0;0;0;0;0;0;100;100	AM420200_1_1474,EU919515_1_1268,FJ976249_1_1336
	1316	Bacteria;Bacteroidetes;Bacteroidia;Bacteroidales;Prevotellaceae;Prevotella	0.003	genus	9	100	species	1;1;1;1;1;1;1;0	100;100;100;100;100;100;22;0	0;0;0;0;0;0;78;100	AF385551_1_1491,AF432133_1_1505,AM420252_1_1492,AY880052_1_1342,AY916232_1_1361,EU126661_1_1453,EU126662_1_1453,FJ976213_1_1361,FJ976223_1_1361
	1531	Bacteria;Proteobacteria;Gammaproteobacteria;Pasteurellales;Pasteurellaceae;Haemophilus	0.003	genus	15	100	species	1;1;1;1;1;1;1;0	100;100;100;100;100;100;7;0	0;0;0;0;0;0;93;100	AY365450_1_1322,EF511050_1_1477,EF511061_1_1477,EF511062_1_1420,EF511071_1_1477,EF511100_1_1468,EF511101_1_1477,EF511103_1_1477,EF511131_1_1477,EF511152_1_1477,EF511161_1_1477,EF511188_1_1477,EU762858_1_1361,EU762881_1_1362,EU763189_1_1361
	1265	Bacteria;Proteobacteria;Epsilonproteobacteria;Campylobacterales;Campylobacteraceae;Campylobacter	0	genus	3	100	genus	1;1;1;1;1;1;0;0	100;100;100;100;100;100;0;0	0;0;0;0;0;0;100;100	AM420221_1_1474,AY976358_1_1340,AY980672_1_1340
	669	Bacteria;Firmicutes;Clostridia;Clostridiales;Lachnospiraceae;Johnsonella	0	genus	1	100	genus	1;1;1;1;1;1;0;0	100;100;100;100;100;100;0;0	0;0;0;0;0;0;100;100	AF201981_1_1484
	57	Bacteria;Firmicutes;Clostridia;Clostridiales;Lachnospiraceae;Catonella	0.003	genus	2	100	genus	1;1;1;1;1;1;0;0	100;100;100;100;100;100;0;0	0;0;0;0;0;0;100;100	AF385577_1_1508,FJ976332_1_1355
	905	Bacteria;Bacteroidetes;Flavobacteria;Flavobacteriales;Flavobacteriaceae;Capnocytophaga	0	genus	3	100	species	1;1;1;1;1;1;1;0	100;100;100;100;100;100;33;0	0;0;0;0;0;0;67;100	AM419994_1_1475,FJ976319_1_1342,U41347_1_1429
	277	Bacteria;Fusobacteria;Fusobacteria;Fusobacteriales;Leptotrichiaceae;Leptotrichia	0	genus	2	100	genus	1;1;1;1;1;1;0;0	100;100;100;100;100;100;0;0	0;0;0;0;0;0;100;100	AF432138_1_1487,FJ976237_1_1333
	1406	Bacteria;Fusobacteria;Fusobacteria;Fusobacteriales;Leptotrichiaceae;Leptotrichia	0	genus	1	100	genus	1;1;1;1;1;1;0;0	100;100;100;100;100;100;0;0	0;0;0;0;0;0;100;100	FJ976239_1_1333
	592	Bacteria;Bacteroidetes;Flavobacteria;Flavobacteriales;Flavobacteriaceae;Capnocytophaga	0	genus	1	100	genus	1;1;1;1;1;1;0;0	100;100;100;100;100;100;0;0	0;0;0;0;0;0;100;100	FJ976335_1_1342
	1619	Bacteria;Bacteroidetes;Bacteroidia;Bacteroidales;Prevotellaceae;Prevotella;nigrescens	0	species	5	80	species	1;1;1;1;1;1;1;0	100;100;100;100;100;100;80;0	0;0;0;0;0;0;20;100	AF414834_1_1363,AF414836_1_1363,AF414837_1_1364,AF414841_1_1364,FJ976358_1_1364
	934	Bacteria;Proteobacteria;Gammaproteobacteria;Cardiobacteriales;Cardiobacteriaceae;Cardiobacterium	0	genus	3	100	species	1;1;1;1;1;1;1;0	100;100;100;100;100;100;33;0	0;0;0;0;0;0;67;100	ACKY01000036_4276_5797,FJ976363_1_1364,FJ976393_1_1358
	1196	Bacteria;Actinobacteria;Actinobacteria;Actinomycetales;Micrococcaceae;Rothia	0	genus	2	100	species	1;1;1;1;1;1;1;0	100;100;100;100;100;100;50;0	0;0;0;0;0;0;50;100	AY979220_1_1348,DQ409140_1_1490
	1454	Bacteria;Bacteroidetes;Bacteroidia;Bacteroidales;Prevotellaceae;Prevotella	0	genus	5	100	genus	1;1;1;1;1;1;0;0	100;100;100;100;100;100;0;0	0;0;0;0;0;0;100;100	AM420137_1_1493,AY978035_1_1362,EF509109_1_1460,FJ976331_1_1362,U43698_1_1453
	1061	Bacteria;Proteobacteria;Betaproteobacteria;Neisseriales;Neisseriaceae;Kingella	0	genus	4	100	species	1;1;1;1;1;1;1;0	100;100;100;100;100;100;25;0	0;0;0;0;0;0;75;100	AM420233_1_1500,EF509629_1_1480,FJ976305_1_1358,M22516_1_1475
	1721	Bacteria;Firmicutes;Bacilli;Lactobacillales;Streptococcaceae;Streptococcus	0.003	genus	15	100	species	1;1;1;1;1;1;4;0	100;100;100;100;100;100;40;0	0;0;0;0;0;0;27;100	AB038371_1_1359,AY525792_1_1356,EF151145_1_1248,EF151147_1_1280,EF151150_1_1217,EU156760_1_1269,EU156763_1_1269,EU156764_1_1269,EU156765_1_1269,EU156767_1_1329,EU156768_1_1269,EU156769_1_1269,EU156770_1_1269,GU045390_1_1294,GU045393_1_1305
	399	Bacteria;Firmicutes;Clostridia;Clostridiales;Lachnospiraceae;Oribacterium	0	genus	5	100	species	1;1;1;1;1;1;1;0	100;100;100;100;100;100;40;0	0;0;0;0;0;0;60;100	ACKX01000142_62_1500,AM697318_1_1474,EU706274_1_1243,FJ577261_1_1497,FJ976347_1_1349
	31	Bacteria;Actinobacteria;Actinobacteria;Coriobacteriales;Coriobacteriaceae;Atopobium	0	genus	1	100	genus	1;1;1;1;1;1;0;0	100;100;100;100;100;100;0;0	0;0;0;0;0;0;100;100	FJ976229_1_1332
	796	Bacteria;Firmicutes;Clostridia;Clostridiales;Veillonellaceae;Selenomonas	0	genus	3	100	genus	1;1;1;1;1;1;0;0	100;100;100;100;100;100;0;0	0;0;0;0;0;0;100;100	AF366273_1_1529,FJ976341_1_1383,FJ976364_1_1382
	1278	Bacteria;Bacteroidetes;Bacteroidia;Bacteroidales;Prevotellaceae;Prevotella	0.003	genus	4	100	species	1;1;1;1;1;1;1;0	100;100;100;100;100;100;25;0	0;0;0;0;0;0;75;100	AM420123_1_1493,AY959020_1_1506,FJ976202_1_1362,L16473_1_1478
	1206	Bacteria;Actinobacteria;Actinobacteria;Actinomycetales;Actinomycetaceae;Actinomyces	0	genus	5	100	species	1;1;1;1;1;1;2;0	100;100;100;100;100;100;20;0	0;0;0;0;0;0;60;100	AJ635359_1_1533,AM420139_1_1507,AM697157_1_1508,FM872615_1_1508,GQ421319_1_1458
	567	Bacteria;Firmicutes;Clostridia;Clostridiales;Lachnospiraceae;Johnsonella	0	genus	1	100	genus	1;1;1;1;1;1;0;0	100;100;100;100;100;100;0;0	0;0;0;0;0;0;100;100	AM420062_1_1491
	1162	Bacteria;Fusobacteria;Fusobacteria;Fusobacteriales;Fusobacteriaceae;Fusobacterium	0.003	genus	11	100	species	1;1;1;1;1;1;1;0	100;100;100;100;100;100;64;0	0;0;0;0;0;0;36;100	ACDC01000165_48_1544,ACJY01000002_121_1617,AF432130_1_1466,AJ810271_1_1344,EU647516_1_1412,FJ471667_1_1428,FJ471668_1_1428,FJ471669_1_1428,FJ471670_1_1428,FJ471673_1_1428,FJ976418_1_1327
	23	Bacteria;Bacteroidetes;Bacteroidia;Bacteroidales;Prevotellaceae;Prevotella	0.003	genus	1	100	genus	1;1;1;1;1;1;0;0	100;100;100;100;100;100;0;0	0;0;0;0;0;0;100;100	FJ976422_1_1357
	1346	Bacteria;Proteobacteria;Gammaproteobacteria;Pasteurellales;Pasteurellaceae;Haemophilus	0	genus	1	100	genus	1;1;1;1;1;1;0;0	100;100;100;100;100;100;0;0	0;0;0;0;0;0;100;100	DQ796275_1_1399
	319	Bacteria;Actinobacteria;Actinobacteria;Actinomycetales;Actinomycetaceae;Actinomyces	0	genus	1	100	genus	1;1;1;1;1;1;0;0	100;100;100;100;100;100;0;0	0;0;0;0;0;0;100;100	AF385521_1_1532
	175	Bacteria;Bacteroidetes;Bacteroidia;Bacteroidales;Prevotellaceae;Prevotella;oulorum	0.003	species	2	100	species	1;1;1;1;1;1;1;0	100;100;100;100;100;100;100;0	0;0;0;0;0;0;0;100	GQ422734_1_1505,L16472_1_1513
	284	Bacteria;Firmicutes;Bacilli;Lactobacillales;Aerococcaceae;Abiotrophia	0	genus	11	100	species	1;1;1;1;1;1;1;0	100;100;100;100;100;100;27;0	0;0;0;0;0;0;73;100	ACIL02000016_621_2163,AM420170_1_1518,AY207063_1_1510,AY879306_1_1517,AY879307_1_1523,AY879308_1_1519,DQ346440_1_1533,EF510367_1_1492,EF510809_1_1491,EU071531_1_1516,FJ976282_1_1376
	882	Bacteria;Bacteroidetes;Flavobacteria;Flavobacteriales;Flavobacteriaceae;Capnocytophaga	0	genus	2	100	genus	1;1;1;1;1;1;0;0	100;100;100;100;100;100;0;0	0;0;0;0;0;0;100;100	AF385494_1_1501,FJ976433_1_1345
	1193	Bacteria;Actinobacteria;Actinobacteria;Actinomycetales;Micrococcaceae;Rothia	0	genus	3	100	genus	1;1;1;1;1;1;0;0	100;100;100;100;100;100;0;0	0;0;0;0;0;0;100;100	EF509689_1_1469,EF683006_1_1492,FJ976306_1_1348
	1521	Bacteria;Proteobacteria;Gammaproteobacteria;Pasteurellales;Pasteurellaceae;Haemophilus	0	genus	7	100	genus	1;1;1;1;1;1;0;0	100;100;100;100;100;100;0;0	0;0;0;0;0;0;100;100	EU762872_1_1372,EU762901_1_1361,EU762910_1_1361,EU762947_1_1361,EU763185_1_1368,EU767330_1_1363,EU767928_1_1361
	1431	Bacteria;Fusobacteria;Fusobacteria;Fusobacteriales;Leptotrichiaceae;Leptotrichia	0.003	genus	2	100	genus	1;1;1;1;1;1;0;0	100;100;100;100;100;100;0;0	0;0;0;0;0;0;100;100	AY207053_1_1434,FJ976370_1_1338
	763	Bacteria;Proteobacteria;Gammaproteobacteria;Pasteurellales;Pasteurellaceae;Haemophilus	0	genus	1	100	genus	1;1;1;1;1;1;0;0	100;100;100;100;100;100;0;0	0;0;0;0;0;0;100;100	DQ441378_1_1321
	1734	Bacteria;Firmicutes;Bacilli;Lactobacillales;Streptococcaceae;Streptococcus	0	genus	13	100	species	1;1;1;1;1;1;2;0	100;100;100;100;100;100;38;0	0;0;0;0;0;0;31;100	AF432139_1_1523,AF432855_1_1512,AF432856_1_1512,AF432857_1_1512,AJ853835_1_1368,AJ853836_1_1353,AY049738_1_1478,AY188347_1_1533,AY584476_1_1469,EF371928_1_1490,EU156757_1_1329,FJ976227_1_1367,FM873168_1_1498
	1534	Bacteria;Proteobacteria;Gammaproteobacteria;Pasteurellales;Pasteurellaceae;Haemophilus	0.003	genus	15	100	species	1;1;1;1;1;1;1;0	100;100;100;100;100;100;7;0	0;0;0;0;0;0;93;100	AY365450_1_1322,EF511050_1_1477,EF511061_1_1477,EF511062_1_1420,EF511071_1_1477,EF511100_1_1468,EF511101_1_1477,EF511103_1_1477,EF511131_1_1477,EF511152_1_1477,EF511161_1_1477,EF511188_1_1477,EU762858_1_1361,EU762881_1_1362,EU763189_1_1361
	1102	Bacteria;Actinobacteria;Actinobacteria;Actinomycetales;Actinomycetaceae;Actinomyces;odontolyticus	0	species	1	100	species	1;1;1;1;1;1;1;0	100;100;100;100;100;100;100;0	0;0;0;0;0;0;0;100	AJ234041_1_1397
	1036	Bacteria;Proteobacteria;Betaproteobacteria;Neisseriales;Neisseriaceae;Neisseria	0.003	genus	15	100	species	1;1;1;1;1;1;3;0	100;100;100;100;100;100;27;0	0;0;0;0;0;0;60;100	AF479577_1_1369,AF479578_1_1370,AJ239279_1_1355,AJ239291_1_1355,AJ239295_1_1355,DQ104971_1_1276,DQ279353_1_1391,DQ990957_1_1299,EF511923_1_1420,EF511936_1_1420,EF511938_1_1478,EF511971_1_1420,EF512003_1_1424,FJ823143_1_1436,FJ976278_1_1368
	966	Bacteria;Bacteroidetes;Bacteroidia;Bacteroidales;Prevotellaceae;Prevotella	0.005	genus	3	100	species	1;1;1;1;1;1;1;0	100;100;100;100;100;100;33;0	0;0;0;0;0;0;67;100	AB108826_1_1493,AF385512_1_1505,FJ976216_1_1363
	795	Bacteria;Firmicutes;Clostridia;Clostridiales;Veillonellaceae;Selenomonas	0	genus	6	100	species	1;1;1;1;1;1;1;0	100;100;100;100;100;100;17;0	0;0;0;0;0;0;83;100	AF287800_1_1502,AF287802_1_1524,AF385576_1_1516,AM419978_1_1507,AM420080_1_1507,AY349405_1_1534
	1460	Bacteria;Bacteroidetes;Bacteroidia;Bacteroidales;Prevotellaceae;Prevotella	0	genus	2	100	genus	1;1;1;1;1;1;0;0	100;100;100;100;100;100;0;0	0;0;0;0;0;0;100;100	EF509144_1_1455,FJ976359_1_1362
	906	Bacteria;Bacteroidetes;Flavobacteria;Flavobacteriales;Flavobacteriaceae;Capnocytophaga	0	genus	1	100	genus	1;1;1;1;1;1;0;0	100;100;100;100;100;100;0;0	0;0;0;0;0;0;100;100	AM420180_1_1475
	1331	Bacteria;Bacteroidetes;Bacteroidia;Bacteroidales;Prevotellaceae;Prevotella	0	genus	1	100	genus	1;1;1;1;1;1;0;0	100;100;100;100;100;100;0;0	0;0;0;0;0;0;100;100	AM419989_1_1494
	922	Bacteria;Bacteroidetes;Flavobacteria;Flavobacteriales;Flavobacteriaceae;Capnocytophaga	0	genus	1	100	genus	1;1;1;1;1;1;0;0	100;100;100;100;100;100;0;0	0;0;0;0;0;0;100;100	AM420187_1_1478
	678	Bacteria;Bacteroidetes;Bacteroidia;Bacteroidales;Prevotellaceae;Prevotella	0.005	genus	1	100	genus	1;1;1;1;1;1;0;0	100;100;100;100;100;100;0;0	0;0;0;0;0;0;100;100	FJ976379_1_1357
	540	Bacteria;Bacteroidetes;Flavobacteria;Flavobacteriales;Flavobacteriaceae;Capnocytophaga	0.003	genus	3	100	genus	1;1;1;1;1;1;0;0	100;100;100;100;100;100;0;0	0;0;0;0;0;0;100;100	AY278613_1_1440,FJ976207_1_1348,FJ976355_1_1348
	1076	Bacteria;Proteobacteria;Betaproteobacteria;Neisseriales;Neisseriaceae;Neisseria;elongata	0	species	7	71	species	1;1;1;1;1;1;1;0	100;100;100;100;100;100;71;0	0;0;0;0;0;0;29;100	ADBF01000003_267_1800,AJ239278_1_1355,AJ239297_1_1355,AJ239302_1_1355,AJ239303_1_1355,EU531781_1_1531,FJ976340_1_1363
	1682	Bacteria;Fusobacteria;Fusobacteria;Fusobacteriales;Fusobacteriaceae;Fusobacterium;nucleatum	0.003	species	15	73	species	1;1;1;1;1;1;2;0	100;100;100;100;100;100;73;0	0;0;0;0;0;0;7;100	AM179904_1_1340,AY162219_1_1458,AY162220_1_1458,AY162221_1_1458,DQ440557_1_1308,FJ471638_1_1428,FJ471640_1_1428,FJ471646_1_1428,FJ471648_1_1428,FJ471651_1_1428,FJ471654_1_1428,FJ471656_1_1428,FJ471661_1_1428,FJ471663_1_1428,GQ301039_1_1428
	1718	Bacteria;Firmicutes;Bacilli;Lactobacillales;Streptococcaceae;Streptococcus	0	genus	1	100	genus	1;1;1;1;1;1;0;0	100;100;100;100;100;100;0;0	0;0;0;0;0;0;100;100	EU538349_1_1405
	1719	Bacteria;Firmicutes;Bacilli;Lactobacillales;Streptococcaceae;Streptococcus	0	genus	1	100	genus	1;1;1;1;1;1;0;0	100;100;100;100;100;100;0;0	0;0;0;0;0;0;100;100	EF509722_1_1488
	1166	Bacteria;Fusobacteria;Fusobacteria;Fusobacteriales;Fusobacteriaceae;Fusobacterium	0.003	genus	11	100	species	1;1;1;1;1;1;1;0	100;100;100;100;100;100;64;0	0;0;0;0;0;0;36;100	ACDC01000165_48_1544,ACJY01000002_121_1617,AF432130_1_1466,AJ810271_1_1344,EU647516_1_1412,FJ471667_1_1428,FJ471668_1_1428,FJ471669_1_1428,FJ471670_1_1428,FJ471673_1_1428,FJ976418_1_1327
	242	Bacteria;Proteobacteria;Betaproteobacteria;Neisseriales;Neisseriaceae;Neisseria	0	genus	1	100	genus	1;1;1;1;1;1;0;0	100;100;100;100;100;100;0;0	0;0;0;0;0;0;100;100	AY005023_1_1501
	1762	Bacteria;Firmicutes;Bacilli;Lactobacillales;Streptococcaceae;Streptococcus	0	genus	11	100	species	1;1;1;1;1;1;2;0	100;100;100;100;100;100;55;0	0;0;0;0;0;0;36;100	AF104671_1_1558,AF104672_1_1391,AF104673_1_1521,AM420148_1_1517,DD411289_1_1543,DI107268_1_1543,DQ232517_1_1477,DQ232531_1_1477,EF508925_1_1498,FJ976318_1_1377,FM873596_1_1508
	1195	Bacteria;Actinobacteria;Actinobacteria;Actinomycetales;Micrococcaceae;Rothia	0	genus	1	100	genus	1;1;1;1;1;1;0;0	100;100;100;100;100;100;0;0	0;0;0;0;0;0;100;100	AJ583197_1_1384
	741	Bacteria;Bacteroidetes;Bacteroidia;Bacteroidales;Prevotellaceae;Prevotella	0	genus	1	100	genus	1;1;1;1;1;1;0;0	100;100;100;100;100;100;0;0	0;0;0;0;0;0;100;100	AM420032_1_1494
	285	Bacteria;Firmicutes;Bacilli;Lactobacillales;Carnobacteriaceae;Granulicatella;elegans	0	species	8	75	species	1;1;1;1;1;1;1;0	100;100;100;100;100;100;75;0	0;0;0;0;0;0;25;100	AB022026_1_1407,AB252689_1_1399,ACRF01000033_3_1239,AF016390_1_1538,AM420130_1_1512,FJ976382_1_1372,Y15408_30_1400,Y15413_1_1422
	1379	Bacteria;Fusobacteria;Fusobacteria;Fusobacteriales;Leptotrichiaceae;Leptotrichia	0.008	genus	2	100	genus	1;1;1;1;1;1;0;0	100;100;100;100;100;100;0;0	0;0;0;0;0;0;100;100	AF385571_1_1498,AM420142_1_1474
	1165	Bacteria;Fusobacteria;Fusobacteria;Fusobacteriales;Fusobacteriaceae;Fusobacterium	0.005	genus	11	100	species	1;1;1;1;1;1;1;0	100;100;100;100;100;100;64;0	0;0;0;0;0;0;36;100	ACDC01000165_48_1544,ACJY01000002_121_1617,AF432130_1_1466,AJ810271_1_1344,EU647516_1_1412,FJ471667_1_1428,FJ471668_1_1428,FJ471669_1_1428,FJ471670_1_1428,FJ471673_1_1428,FJ976418_1_1327
	654	Bacteria;Bacteroidetes;Bacteroidia;Bacteroidales;Porphyromonadaceae;Porphyromonas;gingivalis	0	species	15	93	species	1;1;1;1;1;1;1;0	100;100;100;100;100;100;93;0	0;0;0;0;0;0;7;100	AB035456_1_1472,AB035458_1_1472,AE015924_119556_121030,AF414810_1_1363,AF414811_1_1363,AF414812_1_1363,AF414813_1_1363,AF414814_1_1363,AF414815_1_1363,AF414816_1_1363,AF414817_1_1363,AF414818_1_1363,AF414819_1_1363,AF414820_1_1363,FJ976294_1_1362
	231	Bacteria;Actinobacteria;Actinobacteria;Actinomycetales;Micrococcaceae;Rothia	0	genus	12	100	species	1;1;1;1;1;1;1;0	100;100;100;100;100;100;33;0	0;0;0;0;0;0;67;100	AB071952_1_1338,AF543280_1_1487,AJ131122_1_1478,AM420244_1_1462,AY538697_1_1462,DQ409139_1_1487,DQ673319_1_1399,DQ673320_1_1269,EU071477_1_1487,EU293888_1_1408,FJ976314_1_1346,Y13025_1_1474
	191	Bacteria;Bacteroidetes;Bacteroidia;Bacteroidales;Porphyromonadaceae;Porphyromonas	0.003	genus	10	100	genus	1;1;1;1;1;1;0;0	100;100;100;100;100;100;0;0	0;0;0;0;0;0;100;100	AM420091_1_1492,AY008310_1_1487,AY862036_1_1353,EF509229_1_1459,EF509718_1_1468,EF511866_1_1420,EF511910_1_1467,EU137441_1_1476,FJ976275_1_1360,FJ976280_1_1360
	1669	Bacteria;Fusobacteria;Fusobacteria;Fusobacteriales;Fusobacteriaceae;Fusobacterium	0	genus	3	100	species	1;1;1;1;1;1;1;0	100;100;100;100;100;100;33;0	0;0;0;0;0;0;67;100	AABF01000026_18732_20232,AM420075_1_1482,EF509150_1_1461
	1735	Bacteria;Firmicutes;Bacilli;Lactobacillales;Streptococcaceae;Streptococcus;oligofermentans	0	species	1	100	species	1;1;1;1;1;1;1;0	100;100;100;100;100;100;100;0	0;0;0;0;0;0;0;100	AY099095_1_1510
	878	Bacteria;Firmicutes;Clostridia;Clostridiales;Peptostreptococcaceae	0	family	5	100	family	1;1;1;1;1;0;0;0	100;100;100;100;100;0;0;0	0;0;0;0;0;100;100;100	AY533381_1_1453,AY533382_1_1477,AY947497_1_1427,FJ976436_1_1362,FM873603_1_1485
	42	Bacteria;Bacteroidetes;Flavobacteria;Flavobacteriales;Flavobacteriaceae;Capnocytophaga	0.003	genus	1	100	genus	1;1;1;1;1;1;0;0	100;100;100;100;100;100;0;0	0;0;0;0;0;0;100;100	FJ976409_1_1342
	1467	Bacteria;Bacteroidetes;Bacteroidia;Bacteroidales;Prevotellaceae;Prevotella	0	genus	1	100	genus	1;1;1;1;1;1;0;0	100;100;100;100;100;100;0;0	0;0;0;0;0;0;100;100	FJ976208_1_1363
	1466	Bacteria;Bacteroidetes;Bacteroidia;Bacteroidales;Prevotellaceae;Prevotella	0	genus	2	100	genus	1;1;1;1;1;1;0;0	100;100;100;100;100;100;0;0	0;0;0;0;0;0;100;100	AF385554_1_1492,AY550997_1_1441
	1367	Bacteria;Bacteroidetes;Flavobacteria;Flavobacteriales;Flavobacteriaceae;Capnocytophaga	0	genus	10	100	genus	1;1;1;1;1;1;0;0	100;100;100;100;100;100;0;0	0;0;0;0;0;0;100;100	AF543293_1_1473,AF543294_1_1472,AM420232_1_1476,DQ009622_1_1486,DQ012323_1_1486,DQ012324_1_1486,DQ012325_1_1486,DQ012327_1_1486,DQ012328_1_1486,FJ976427_1_1343
	726	Bacteria;Firmicutes;Clostridia;Clostridiales;Peptostreptococcaceae;Parvimonas	0	genus	8	100	species	1;1;1;1;1;1;1;0	100;100;100;100;100;100;13;0	0;0;0;0;0;0;88;100	AF287767_1_1486,AM176533_1_1447,AM419998_1_1387,AY207059_1_1479,AY244772_1_1415,AY286545_1_1493,FJ470585_1_1487,FJ976413_1_1347
	1474	Bacteria;Bacteroidetes;Bacteroidia;Bacteroidales;Prevotellaceae;Prevotella	0.003	genus	4	100	species	1;1;1;1;1;1;1;0	100;100;100;100;100;100;50;0	0;0;0;0;0;0;50;100	ACUZ02000034_206993_208516,EF509128_1_1437,EU557016_1_1394,GQ131410_1_1506
	1399	Bacteria;Fusobacteria;Fusobacteria;Fusobacteriales;Leptotrichiaceae;Leptotrichia	0.003	genus	1	100	genus	1;1;1;1;1;1;0;0	100;100;100;100;100;100;0;0	0;0;0;0;0;0;100;100	FJ192563_1_1468
	62	Bacteria;Firmicutes;Clostridia;Clostridiales;Peptostreptococcaceae;Peptostreptococcus	0	genus	5	100	species	1;1;1;1;1;1;1;0	100;100;100;100;100;100;20;0	0;0;0;0;0;0;80;100	AF287763_1_1537,DQ160208_1_1465,FJ976337_1_1364,FJ982986_1_1537,FJ982988_1_1537
	455	Bacteria;Firmicutes;Clostridia;Clostridiales;Ruminococcaceae	0	family	2	100	family	1;1;1;1;1;0;0;0	100;100;100;100;100;0;0;0	0;0;0;0;0;100;100;100	AM420036_1_1492,FJ976232_1_1348
	1038	Bacteria;Proteobacteria;Betaproteobacteria;Neisseriales;Neisseriaceae;Neisseria	0	genus	1	100	genus	1;1;1;1;1;1;0;0	100;100;100;100;100;100;0;0	0;0;0;0;0;0;100;100	FJ976399_1_1368
	9	Bacteria;Proteobacteria;Betaproteobacteria;Neisseriales;Neisseriaceae;Neisseria	0.003	genus	15	100	species	1;1;1;1;1;1;3;0	100;100;100;100;100;100;27;0	0;0;0;0;0;0;53;100	AF479577_1_1369,AF479578_1_1370,AJ239279_1_1355,AJ239291_1_1355,AJ239295_1_1355,DQ104971_1_1276,DQ279353_1_1391,DQ990957_1_1299,EF511923_1_1420,EF511936_1_1420,EF511971_1_1420,EF512003_1_1424,FJ823143_1_1436,FJ823154_1_1436,FJ976278_1_1368
	38	Bacteria;Firmicutes;Clostridia;Clostridiales;Veillonellaceae;Dialister	0	genus	15	100	genus	1;1;1;1;1;1;0;0	100;100;100;100;100;100;0;0	0;0;0;0;0;0;100;100	AY850470_1_1270,AY974939_1_1390,AY974995_1_1390,AY975049_1_1390,AY975133_1_1390,AY975177_1_1390,AY976499_1_1390,AY976676_1_1390,AY976709_1_1389,AY984734_1_1389,DQ441354_1_1351,EU762700_1_1388,EU768526_1_1389,FJ365320_1_1373,FJ369514_1_1240
	1330	Bacteria;Bacteroidetes;Bacteroidia;Bacteroidales;Prevotellaceae;Prevotella	0.003	genus	1	100	genus	1;1;1;1;1;1;0;0	100;100;100;100;100;100;0;0	0;0;0;0;0;0;100;100	AM419989_1_1494
	1697	Bacteria;Fusobacteria;Fusobacteria;Fusobacteriales;Fusobacteriaceae;Fusobacterium;nucleatum	0.003	species	15	67	species	1;1;1;1;1;1;2;0	100;100;100;100;100;100;67;0	0;0;0;0;0;0;7;100	AM179904_1_1340,AY162219_1_1458,AY162220_1_1458,AY162221_1_1458,AY162222_1_1458,DQ440557_1_1308,FJ471638_1_1428,FJ471640_1_1428,FJ471646_1_1428,FJ471648_1_1428,FJ471651_1_1428,FJ471654_1_1428,FJ471656_1_1428,FJ471661_1_1428,FJ471663_1_1428
	1535	Bacteria;Proteobacteria;Gammaproteobacteria;Pasteurellales;Pasteurellaceae;Haemophilus	0.003	genus	15	100	species	1;1;1;1;1;1;1;0	100;100;100;100;100;100;7;0	0;0;0;0;0;0;93;100	AY365450_1_1322,EF511050_1_1477,EF511061_1_1477,EF511062_1_1420,EF511071_1_1477,EF511100_1_1468,EF511101_1_1477,EF511103_1_1477,EF511131_1_1477,EF511152_1_1477,EF511161_1_1477,EF511188_1_1477,EU762858_1_1361,EU762881_1_1362,EU763189_1_1361
	689	Bacteria;Bacteroidetes;Bacteroidia;Bacteroidales;Prevotellaceae;Prevotella	0	genus	2	100	genus	1;1;1;1;1;1;0;0	100;100;100;100;100;100;0;0	0;0;0;0;0;0;100;100	AM420060_1_1490,EU432416_1_1359
	1400	Bacteria;Fusobacteria;Fusobacteria;Fusobacteriales;Leptotrichiaceae;Leptotrichia	0	genus	2	100	genus	1;1;1;1;1;1;0;0	100;100;100;100;100;100;0;0	0;0;0;0;0;0;100;100	AY008309_1_1466,FJ976345_1_1333
	985	Bacteria;Bacteroidetes;Bacteroidia;Bacteroidales;Porphyromonadaceae;Porphyromonas	0.003	genus	10	100	genus	1;1;1;1;1;1;0;0	100;100;100;100;100;100;0;0	0;0;0;0;0;0;100;100	AM420091_1_1492,AY008310_1_1487,AY862036_1_1353,EF509229_1_1459,EF509718_1_1468,EF511866_1_1420,EF511910_1_1467,EU137441_1_1476,FJ976275_1_1360,FJ976280_1_1360
	703	Bacteria;Actinobacteria;Actinobacteria;Actinomycetales;Corynebacteriaceae;Corynebacterium	0.003	genus	5	100	species	1;1;1;1;1;1;1;0	100;100;100;100;100;100;60;0	0;0;0;0;0;0;40;100	ACEB01000045_3595_5131,AF543287_1_1518,AF543288_1_1517,FJ976287_1_1365,FM873706_1_1504
	1357	Bacteria;Bacteroidetes;Flavobacteria;Flavobacteriales;Flavobacteriaceae;Capnocytophaga	0	genus	5	100	genus	1;1;1;1;1;1;0;0	100;100;100;100;100;100;0;0	0;0;0;0;0;0;100;100	AF385569_1_1467,AY134894_1_1472,DQ012356_1_1485,DQ012358_1_1336,FJ976334_1_1342
	37	Bacteria;Proteobacteria;Gammaproteobacteria;Pasteurellales;Pasteurellaceae;Haemophilus	0.003	genus	4	100	genus	1;1;1;1;1;1;0;0	100;100;100;100;100;100;0;0	0;0;0;0;0;0;100;100	AY975706_1_1361,AY980482_1_1362,EU762948_1_1361,EU763089_1_1361
	1394	Bacteria;Fusobacteria;Fusobacteria;Fusobacteriales;Leptotrichiaceae;Leptotrichia	0	genus	1	100	genus	1;1;1;1;1;1;0;0	100;100;100;100;100;100;0;0	0;0;0;0;0;0;100;100	AF287816_1_1449
	1423	Bacteria;Fusobacteria;Fusobacteria;Fusobacteriales;Leptotrichiaceae;Leptotrichia	0.003	genus	1	100	genus	1;1;1;1;1;1;0;0	100;100;100;100;100;100;0;0	0;0;0;0;0;0;100;100	EU137409_1_1471
	371	Bacteria;Bacteroidetes;Flavobacteria;Flavobacteriales;Flavobacteriaceae;Bergeyella	0	genus	1	100	genus	1;1;1;1;1;1;0;0	100;100;100;100;100;100;0;0	0;0;0;0;0;0;100;100	EF419382_1_1426
	965	Bacteria;Bacteroidetes;Bacteroidia;Bacteroidales;Prevotellaceae;Prevotella	0.003	genus	2	100	species	1;1;1;1;1;1;1;0	100;100;100;100;100;100;50;0	0;0;0;0;0;0;50;100	AB108826_1_1493,FJ976216_1_1363
	306	Bacteria;Bacteroidetes;Flavobacteria;Flavobacteriales;Flavobacteriaceae;Bergeyella	0.003	genus	3	100	genus	1;1;1;1;1;1;0;0	100;100;100;100;100;100;0;0	0;0;0;0;0;0;100;100	AY008691_1_1485,DQ241813_1_2375,FJ976338_1_1355
	172	Bacteria;Bacteroidetes;Bacteroidia;Bacteroidales;Prevotellaceae;Prevotella;oulorum	0.003	species	2	100	species	1;1;1;1;1;1;1;0	100;100;100;100;100;100;100;0	0;0;0;0;0;0;0;100	GQ422734_1_1505,L16472_1_1513
	1344	Bacteria;Proteobacteria;Gammaproteobacteria;Pasteurellales;Pasteurellaceae;Haemophilus	0.003	genus	4	100	genus	1;1;1;1;1;1;0;0	100;100;100;100;100;100;0;0	0;0;0;0;0;0;100;100	AY975706_1_1361,AY980482_1_1362,EU762948_1_1361,EU763089_1_1361
	594	Bacteria;Bacteroidetes;Flavobacteria;Flavobacteriales;Flavobacteriaceae;Capnocytophaga	0.005	genus	3	100	genus	1;1;1;1;1;1;0;0	100;100;100;100;100;100;0;0	0;0;0;0;0;0;100;100	AM420136_1_1475,AM420227_1_1475,AY880056_1_1330
	879	Bacteria;Bacteroidetes;Flavobacteria;Flavobacteriales;Flavobacteriaceae;Capnocytophaga;sputigena	0	species	1	100	species	1;1;1;1;1;1;1;0	100;100;100;100;100;100;100;0	0;0;0;0;0;0;0;100	AF133536_1_1481
	1532	Bacteria;Proteobacteria;Gammaproteobacteria;Pasteurellales;Pasteurellaceae;Haemophilus	0	genus	2	100	genus	1;1;1;1;1;1;0;0	100;100;100;100;100;100;0;0	0;0;0;0;0;0;100;100	EF399173_1_1501,FJ976226_1_1363
	332	Bacteria;Fusobacteria;Fusobacteria;Fusobacteriales;Fusobacteriaceae;Fusobacterium	0.003	genus	11	100	species	1;1;1;1;1;1;1;0	100;100;100;100;100;100;64;0	0;0;0;0;0;0;36;100	ACDC01000165_48_1544,ACJY01000002_121_1617,AF432130_1_1466,AJ810271_1_1344,EU647516_1_1412,FJ471667_1_1428,FJ471668_1_1428,FJ471669_1_1428,FJ471670_1_1428,FJ471673_1_1428,FJ976418_1_1327
	452	Bacteria;Firmicutes;Clostridia;Clostridiales;Lachnospiraceae;Moryella	0	genus	1	100	genus	1;1;1;1;1;1;0;0	100;100;100;100;100;100;0;0	0;0;0;0;0;0;100;100	FJ976243_1_1352
	1286	Bacteria;Bacteroidetes;Bacteroidia;Bacteroidales;Prevotellaceae;Prevotella	0	genus	8	100	species	1;1;1;1;1;1;1;0	100;100;100;100;100;100;25;0	0;0;0;0;0;0;75;100	AY005053_1_1434,AY323524_1_1506,EF509134_1_1476,EF509155_1_1454,EF509179_1_1421,EF509226_1_1474,FJ976246_1_1373,GM004920_1_1493
	453	Bacteria;Firmicutes;Clostridia;Clostridiales;Lachnospiraceae;Moryella	0	genus	2	100	genus	1;1;1;1;1;1;0;0	100;100;100;100;100;100;0;0	0;0;0;0;0;0;100;100	AY278618_1_1487,FM874140_1_1483
	1588	Bacteria;Firmicutes;Clostridia;Clostridiales;Veillonellaceae;Veillonella	0.003	genus	15	100	genus	1;1;1;1;1;1;0;0	100;100;100;100;100;100;0;0	0;0;0;0;0;0;100;100	AY571668_1_1382,AY995751_1_1459,AY995752_1_1459,EF071193_1_1478,EF510345_1_1420,EF510373_1_1504,EF510385_1_1504,EF510401_1_1503,EF510438_1_1504,EU704215_1_1485,EU704240_1_1485,EU704242_1_1485,EU704243_1_1485,EU761688_1_1384,FJ854726_1_1244
	382	Bacteria;Actinobacteria;Actinobacteria;Actinomycetales;Actinomycetaceae;Actinomyces	0.003	genus	12	100	species	1;1;1;1;1;1;2;0	100;100;100;100;100;100;25;0	0;0;0;0;0;0;50;100	AF385553_1_1487,AF543282_1_1523,AF543297_1_1501,AJ234048_1_1442,AM697350_1_1494,EF509773_1_1490,FJ976357_1_1384,FM874123_1_1494,GQ421308_1_1475,GQ421317_1_1470,GQ421318_1_1463,X81062_1_1450
	762	Bacteria;Proteobacteria;Gammaproteobacteria;Pasteurellales;Pasteurellaceae;Haemophilus	0.003	genus	1	100	genus	1;1;1;1;1;1;0;0	100;100;100;100;100;100;0;0	0;0;0;0;0;0;100;100	DQ441378_1_1321
	1439	Bacteria;Bacteroidetes;Bacteroidia;Bacteroidales;Prevotellaceae;Prevotella	0.003	genus	1	100	genus	1;1;1;1;1;1;0;0	100;100;100;100;100;100;0;0	0;0;0;0;0;0;100;100	FJ976350_1_1357
	216	Bacteria;Bacteroidetes;Bacteroidia;Bacteroidales;Prevotellaceae;Prevotella	0	genus	7	100	genus	1;1;1;1;1;1;0;0	100;100;100;100;100;100;0;0	0;0;0;0;0;0;100;100	EF511872_1_1416,EF511886_1_1466,EF511944_1_1458,EF511957_1_1449,EF511962_1_1451,EF511966_1_1445,EF511975_1_1458
	1062	Bacteria;Proteobacteria;Betaproteobacteria;Neisseriales;Neisseriaceae;Kingella	0.003	genus	5	100	species	1;1;1;1;1;1;1;0	100;100;100;100;100;100;20;0	0;0;0;0;0;0;80;100	AF366267_1_1441,AM420233_1_1500,EF509629_1_1480,FJ976305_1_1358,M22516_1_1475
	1641	Bacteria;Fusobacteria;Fusobacteria;Fusobacteriales;Fusobacteriaceae;Fusobacterium;nucleatum	0.003	species	4	75	species	1;1;1;1;1;1;1;0	100;100;100;100;100;100;75;0	0;0;0;0;0;0;25;100	FJ471645_1_1428,FJ471652_1_1428,FJ471653_1_1428,FJ976365_1_1330
	1203	Bacteria;Actinobacteria;Actinobacteria;Actinomycetales;Actinomycetaceae;Actinomyces	0	genus	2	100	species	1;1;1;1;1;1;1;0	100;100;100;100;100;100;50;0	0;0;0;0;0;0;50;100	AJ540309_1_1413,AY979340_1_1366
	304	Bacteria;Bacteroidetes;Flavobacteria;Flavobacteriales;Flavobacteriaceae;Bergeyella	0.003	genus	4	100	genus	1;1;1;1;1;1;0;0	100;100;100;100;100;100;0;0	0;0;0;0;0;0;100;100	AY008691_1_1485,DQ241813_1_2375,EU644465_1_1482,FJ976338_1_1355
	1270	Bacteria;Proteobacteria;Epsilonproteobacteria;Campylobacterales;Campylobacteraceae;Campylobacter;concisus	0	species	4	75	species	1;1;1;1;1;1;1;0	100;100;100;100;100;100;75;0	0;0;0;0;0;0;25;100	AF550653_1_1415,DQ174166_1_1340,DQ174167_1_1339,FJ976279_1_1340
	1378	Bacteria;Fusobacteria;Fusobacteria;Fusobacteriales;Leptotrichiaceae;Leptotrichia	0.005	genus	1	100	genus	1;1;1;1;1;1;0;0	100;100;100;100;100;100;0;0	0;0;0;0;0;0;100;100	AM420142_1_1474
	1670	Bacteria;Fusobacteria;Fusobacteria;Fusobacteriales;Fusobacteriaceae;Fusobacterium	0	genus	15	100	species	1;1;1;1;1;1;1;0	100;100;100;100;100;100;20;0	0;0;0;0;0;0;80;100	AF287806_1_1457,AJ810277_1_1356,AY975926_1_1340,AY976179_1_1340,AY976303_1_1340,AY978109_1_1340,AY979440_1_1340,AY979723_1_1340,AY979800_1_1340,AY984058_1_1341,AY984117_1_1340,EF089177_1_1319,EF153314_1_1325,FM873525_1_1471,FM873535_1_1470
	1383	Bacteria;Fusobacteria;Fusobacteria;Fusobacteriales;Leptotrichiaceae;Leptotrichia	0	genus	1	100	genus	1;1;1;1;1;1;0;0	100;100;100;100;100;100;0;0	0;0;0;0;0;0;100;100	FJ976247_1_1335
	620	Bacteria;Fusobacteria;Fusobacteria;Fusobacteriales;Leptotrichiaceae;Leptotrichia	0	genus	1	100	genus	1;1;1;1;1;1;0;0	100;100;100;100;100;100;0;0	0;0;0;0;0;0;100;100	GQ422731_1_1486
	487	Bacteria;Bacteroidetes;Bacteroidia;Bacteroidales;Prevotellaceae;Prevotella	0	genus	1	100	genus	1;1;1;1;1;1;0;0	100;100;100;100;100;100;0;0	0;0;0;0;0;0;100;100	EF510582_1_1447
	1101	Bacteria;Actinobacteria;Actinobacteria;Actinomycetales;Actinomycetaceae;Actinomyces;odontolyticus	0.003	species	1	100	species	1;1;1;1;1;1;1;0	100;100;100;100;100;100;100;0	0;0;0;0;0;0;0;100	AJ234041_1_1397
	707	Bacteria;Actinobacteria;Actinobacteria;Actinomycetales;Corynebacteriaceae;Corynebacterium	0.003	genus	5	100	species	1;1;1;1;1;1;1;0	100;100;100;100;100;100;60;0	0;0;0;0;0;0;40;100	ACEB01000045_3595_5131,AF543287_1_1518,AF543288_1_1517,FJ976287_1_1365,FM873706_1_1504
	1630	Bacteria;Proteobacteria;Betaproteobacteria;Neisseriales;Neisseriaceae;Neisseria	0.003	genus	15	100	species	1;1;1;1;1;1;3;0	100;100;100;100;100;100;27;0	0;0;0;0;0;0;53;100	AF479577_1_1369,AF479578_1_1370,AJ239279_1_1355,AJ239291_1_1355,AJ239295_1_1355,DQ104971_1_1276,DQ279353_1_1391,DQ990957_1_1299,EF511923_1_1420,EF511936_1_1420,EF511971_1_1420,EF512003_1_1424,FJ823143_1_1436,FJ823154_1_1436,FJ976278_1_1368
	1303	Bacteria;Bacteroidetes;Bacteroidia;Bacteroidales;Prevotellaceae;Prevotella	0.003	genus	14	100	genus	1;1;1;1;1;1;0;0	100;100;100;100;100;100;0;0	0;0;0;0;0;0;100;100	EF510346_1_1415,EF510366_1_1420,EF510368_1_1420,EF510415_1_1415,EF510418_1_1415,EF510419_1_1415,EF510422_1_1415,EF510448_1_1415,EF510475_1_1415,EF510480_1_1416,EF510492_1_1415,EF510593_1_1415,EF510707_1_1415,FJ976215_1_1361
	336	Bacteria;Spirochaetes;Spirochaetes;Spirochaetales;Spirochaetaceae;Treponema	0	genus	2	100	genus	1;1;1;1;1;1;0;0	100;100;100;100;100;100;0;0	0;0;0;0;0;0;100;100	AF023055_1_1462,FJ976336_1_1369
	765	Bacteria;Proteobacteria;Gammaproteobacteria;Pasteurellales;Pasteurellaceae;Haemophilus	0.003	genus	1	100	genus	1;1;1;1;1;1;0;0	100;100;100;100;100;100;0;0	0;0;0;0;0;0;100;100	DQ441378_1_1321
	339	Bacteria;Fusobacteria;Fusobacteria;Fusobacteriales;Fusobacteriaceae;Fusobacterium;nucleatum	0.003	species	15	67	species	1;1;1;1;1;1;2;0	100;100;100;100;100;100;67;0	0;0;0;0;0;0;7;100	AM179904_1_1340,AY162219_1_1458,AY162220_1_1458,AY162221_1_1458,AY162222_1_1458,DQ440557_1_1308,FJ471638_1_1428,FJ471640_1_1428,FJ471646_1_1428,FJ471648_1_1428,FJ471651_1_1428,FJ471654_1_1428,FJ471656_1_1428,FJ471661_1_1428,FJ471663_1_1428
	1393	Bacteria;Fusobacteria;Fusobacteria;Fusobacteriales;Leptotrichiaceae;Leptotrichia	0.003	genus	1	100	genus	1;1;1;1;1;1;0;0	100;100;100;100;100;100;0;0	0;0;0;0;0;0;100;100	AF287816_1_1449
	1551	Bacteria;Bacteroidetes;Bacteroidia;Bacteroidales;Prevotellaceae;Prevotella	0.003	genus	1	100	genus	1;1;1;1;1;1;0;0	100;100;100;100;100;100;0;0	0;0;0;0;0;0;100;100	FJ976445_1_1360
	473	Bacteria;Firmicutes;Clostridia;Clostridiales;Unassigned;Mogibacterium	0.003	genus	2	100	species	1;1;1;1;1;1;1;0	100;100;100;100;100;100;50;0	0;0;0;0;0;0;50;100	AB037875_1_1478,DQ326310_1_1348
	1636	Bacteria;Fusobacteria;Fusobacteria;Fusobacteriales;Fusobacteriaceae;Fusobacterium;nucleatum	0.003	species	4	75	species	1;1;1;1;1;1;1;0	100;100;100;100;100;100;75;0	0;0;0;0;0;0;25;100	FJ471645_1_1428,FJ471652_1_1428,FJ471653_1_1428,FJ976365_1_1330
	593	Bacteria;Bacteroidetes;Flavobacteria;Flavobacteriales;Flavobacteriaceae;Capnocytophaga	0.008	genus	2	100	genus	1;1;1;1;1;1;0;0	100;100;100;100;100;100;0;0	0;0;0;0;0;0;100;100	AF366270_1_1504,DQ012297_1_1485
	287	Bacteria;Firmicutes;Bacilli;Lactobacillales;Carnobacteriaceae;Granulicatella	0.003	genus	15	100	species	1;1;1;1;1;1;1;0	100;100;100;100;100;100;7;0	0;0;0;0;0;0;93;100	AB022027_1_1407,AJ312375_1_1456,AY897990_1_1417,EF509724_1_1481,EF510354_1_1487,EF510383_1_1487,EF510399_1_1487,EF510470_1_1487,EU499688_1_1431,EU540033_1_1408,EU540098_1_1407,EU705772_1_1252,FJ976289_1_1371,FM872752_1_1502,FM873331_1_1502
	962	Bacteria;Bacteroidetes;Bacteroidia;Bacteroidales;Prevotellaceae;Prevotella	0.005	genus	3	100	species	1;1;1;1;1;1;1;0	100;100;100;100;100;100;33;0	0;0;0;0;0;0;67;100	AB108826_1_1493,AF385512_1_1505,FJ976216_1_1363
	200	Bacteria;Bacteroidetes;Bacteroidia;Bacteroidales;Porphyromonadaceae;Porphyromonas	0	genus	7	100	genus	1;1;1;1;1;1;0;0	100;100;100;100;100;100;0;0	0;0;0;0;0;0;100;100	DQ087194_1_1501,EF511862_1_1456,EF511874_1_1422,EF511912_1_1458,EF511977_1_1422,EU137448_1_1490,FJ976429_1_1357
	1629	Bacteria;Proteobacteria;Betaproteobacteria;Neisseriales;Neisseriaceae;Neisseria	0.003	genus	15	100	species	1;1;1;1;1;1;3;0	100;100;100;100;100;100;27;0	0;0;0;0;0;0;60;100	AF479577_1_1369,AF479578_1_1370,AJ239279_1_1355,AJ239291_1_1355,AJ239295_1_1355,DQ104971_1_1276,DQ279353_1_1391,DQ990957_1_1299,EF511923_1_1420,EF511935_1_1478,EF511936_1_1420,EF511971_1_1420,EF512003_1_1424,FJ823143_1_1436,FJ976278_1_1368
	723	Bacteria;Bacteroidetes;Bacteroidia;Bacteroidales;Prevotellaceae;Prevotella	0	genus	1	100	genus	1;1;1;1;1;1;0;0	100;100;100;100;100;100;0;0	0;0;0;0;0;0;100;100	AY207061_1_1468
	440	Bacteria;Proteobacteria;Epsilonproteobacteria;Campylobacterales;Campylobacteraceae;Campylobacter	0	genus	13	100	species	1;1;1;1;1;1;2;0	100;100;100;100;100;100;46;0	0;0;0;0;0;0;23;100	ACFU01000050_379_1931,ACVQ01000030_104_1561,AF550655_1_1415,AF550659_1_1604,AM419984_1_1474,DQ174155_1_1339,DQ174156_1_1339,DQ174169_1_1339,DQ174170_1_1528,DQ174171_1_1339,DQ174172_1_1528,FJ470450_1_1476,FJ976254_1_1338
	1150	Bacteria;Fusobacteria;Fusobacteria;Fusobacteriales;Fusobacteriaceae;Fusobacterium	0.003	genus	15	100	species	1;1;1;1;1;1;1;0	100;100;100;100;100;100;27;0	0;0;0;0;0;0;73;100	AF543300_1_1479,AM420083_1_1481,DQ440565_1_1325,DQ441371_1_1300,EF509159_1_1456,EF509244_1_1455,EU644463_1_1474,EU644464_1_1473,EU644478_1_1474,EU644480_1_1474,FJ471657_1_1441,FJ471664_1_1441,FJ976303_1_1340,FM873537_1_1471,FM873543_1_1471
	1407	Bacteria;Fusobacteria;Fusobacteria;Fusobacteriales;Leptotrichiaceae;Leptotrichia	0.003	genus	1	100	genus	1;1;1;1;1;1;0;0	100;100;100;100;100;100;0;0	0;0;0;0;0;0;100;100	FJ976239_1_1333
	725	Bacteria;Firmicutes;Clostridia;Clostridiales;Peptostreptococcaceae;Parvimonas	0	genus	10	100	species	1;1;1;1;1;1;1;0	100;100;100;100;100;100;20;0	0;0;0;0;0;0;80;100	AF385559_1_1485,AF542231_1_1414,AM420073_1_1489,AM696818_1_1481,AY323523_1_1481,AY976133_1_1346,AY976482_1_1346,AY982204_1_1347,FJ976210_1_1347,FM873616_1_1477
	1586	Bacteria;Firmicutes;Clostridia;Clostridiales;Veillonellaceae;Veillonella	0.003	genus	15	100	genus	1;1;1;1;1;1;0;0	100;100;100;100;100;100;0;0	0;0;0;0;0;0;100;100	AY571668_1_1382,AY995751_1_1459,AY995752_1_1459,EF071193_1_1478,EF510345_1_1420,EF510373_1_1504,EF510385_1_1504,EF510401_1_1503,EF510438_1_1504,EU704215_1_1485,EU704240_1_1485,EU704242_1_1485,EU704243_1_1485,EU761688_1_1384,FJ854726_1_1244
	1128	Bacteria;Fusobacteria;Fusobacteria;Fusobacteriales;Fusobacteriaceae;Fusobacterium	0.003	genus	14	100	species	1;1;1;1;1;1;2;0	100;100;100;100;100;100;43;0	0;0;0;0;0;0;50;100	ACPU01000044_35_1543,AF287805_1_1466,AF385575_1_1481,AJ006965_1_1456,AJ810275_1_1354,AM420238_1_1469,AM849219_1_1495,AM887529_1_1431,DQ440563_1_1332,FJ976238_1_1340,FJ976407_1_1327,FM873552_1_1471,GQ301040_1_1415,GQ301041_1_1441
	1720	Bacteria;Firmicutes;Bacilli;Lactobacillales;Streptococcaceae;Streptococcus	0.003	genus	15	100	species	1;1;1;1;1;1;4;0	100;100;100;100;100;100;40;0	0;0;0;0;0;0;27;100	AB038371_1_1359,AY525792_1_1356,EF151145_1_1248,EF151147_1_1280,EF151150_1_1217,EU156760_1_1269,EU156763_1_1269,EU156764_1_1269,EU156765_1_1269,EU156767_1_1329,EU156768_1_1269,EU156769_1_1269,EU156770_1_1269,GU045390_1_1294,GU045393_1_1305
	1358	Bacteria;Bacteroidetes;Flavobacteria;Flavobacteriales;Flavobacteriaceae;Capnocytophaga	0.003	genus	1	100	genus	1;1;1;1;1;1;0;0	100;100;100;100;100;100;0;0	0;0;0;0;0;0;100;100	AY005076_1_1466
	1559	Bacteria;Bacteroidetes;Bacteroidia;Bacteroidales;Prevotellaceae;Prevotella	0	genus	2	100	species	1;1;1;1;1;1;1;0	100;100;100;100;100;100;50;0	0;0;0;0;0;0;50;100	AB108825_1_1490,FJ976315_1_1360
	937	Bacteria;Proteobacteria;Betaproteobacteria;Burkholderiales;Comamonadaceae;Comamonas	0	genus	1	100	genus	1;1;1;1;1;1;0;0	100;100;100;100;100;100;0;0	0;0;0;0;0;0;100;100	FJ976437_1_1350
	1785	Bacteria;Bacteroidetes;Bacteroidia;Bacteroidales;Prevotellaceae;Prevotella	0	genus	4	100	genus	1;1;1;1;1;1;0;0	100;100;100;100;100;100;0;0	0;0;0;0;0;0;100;100	AY880053_1_1312,AY880054_1_1352,AY880055_1_1315,EU853438_1_1483
	305	Bacteria;Bacteroidetes;Flavobacteria;Flavobacteriales;Flavobacteriaceae;Bergeyella	0	genus	1	100	genus	1;1;1;1;1;1;0;0	100;100;100;100;100;100;0;0	0;0;0;0;0;0;100;100	EU644465_1_1482
	1704	Bacteria;Fusobacteria;Fusobacteria;Fusobacteriales;Fusobacteriaceae;Fusobacterium	0.003	genus	11	100	species	1;1;1;1;1;1;1;0	100;100;100;100;100;100;64;0	0;0;0;0;0;0;36;100	ACDC01000165_48_1544,ACJY01000002_121_1617,AF432130_1_1466,AJ810271_1_1344,EU647516_1_1412,FJ471667_1_1428,FJ471668_1_1428,FJ471669_1_1428,FJ471670_1_1428,FJ471673_1_1428,FJ976418_1_1327
	1737	Bacteria;Firmicutes;Bacilli;Lactobacillales;Streptococcaceae;Streptococcus	0.003	genus	15	100	species	1;1;1;1;1;1;1;0	100;100;100;100;100;100;13;0	0;0;0;0;0;0;87;100	AB006127_1_1290,AY741061_1_1367,AY741062_1_1367,AY981757_1_1369,AY983185_1_1367,DQ327248_1_1369,DQ327253_1_1369,DQ797395_1_1407,EF510453_1_1420,EU156771_1_1329,EU540168_1_1406,FJ367135_1_1386,FJ893761_1_1369,FJ976244_1_1369,FJ976377_1_1369
	964	Bacteria;Bacteroidetes;Bacteroidia;Bacteroidales;Prevotellaceae;Prevotella	0.005	genus	3	100	species	1;1;1;1;1;1;1;0	100;100;100;100;100;100;33;0	0;0;0;0;0;0;67;100	AB108826_1_1493,AF385512_1_1505,FJ976216_1_1363
	1771	Bacteria;Firmicutes;Bacilli;Lactobacillales;Streptococcaceae;Streptococcus	0	genus	2	100	genus	1;1;1;1;1;1;0;0	100;100;100;100;100;100;0;0	0;0;0;0;0;0;100;100	AM697056_1_1500,AM697185_1_1501
	1654	Bacteria;Fusobacteria;Fusobacteria;Fusobacteriales;Fusobacteriaceae;Fusobacterium	0.003	genus	14	100	species	1;1;1;1;1;1;2;0	100;100;100;100;100;100;43;0	0;0;0;0;0;0;50;100	ACPU01000044_35_1543,AF287805_1_1466,AF385575_1_1481,AJ006965_1_1456,AJ810275_1_1354,AM420238_1_1469,AM849219_1_1495,AM887529_1_1431,DQ440563_1_1332,FJ976238_1_1340,FJ976407_1_1327,FM873552_1_1471,GQ301040_1_1415,GQ301041_1_1441
	340	Bacteria;Fusobacteria;Fusobacteria;Fusobacteriales;Fusobacteriaceae;Fusobacterium;nucleatum	0.003	species	1	100	species	1;1;1;1;1;1;1;0	100;100;100;100;100;100;100;0	0;0;0;0;0;0;0;100	GQ301042_1_1441
	1508	Bacteria;Proteobacteria;Gammaproteobacteria;Pasteurellales;Pasteurellaceae;Haemophilus	0.003	genus	15	100	species	1;1;1;1;1;1;1;0	100;100;100;100;100;100;7;0	0;0;0;0;0;0;93;100	AY975728_1_1361,AY979397_1_1361,EF509077_1_1477,EF509080_1_1420,EF509100_1_1477,EF509136_1_1420,EF509157_1_1420,EF509183_1_1477,EF509192_1_1477,EF509196_1_1477,EF509197_1_1477,EU762907_1_1369,EU762968_1_1365,FJ939586_1_1362,FJ976256_1_1364
	1552	Bacteria;Bacteroidetes;Bacteroidia;Bacteroidales;Prevotellaceae;Prevotella	0	genus	1	100	genus	1;1;1;1;1;1;0;0	100;100;100;100;100;100;0;0	0;0;0;0;0;0;100;100	FJ976445_1_1360
	1772	Bacteria;Firmicutes;Bacilli;Lactobacillales;Streptococcaceae;Streptococcus	0.003	genus	15	100	species	1;1;1;1;1;1;1;0	100;100;100;100;100;100;40;0	0;0;0;0;0;0;60;100	AY976333_1_1369,DQ326609_1_1369,DQ326631_1_1369,DQ326710_1_1369,EU180609_1_1398,EU762055_1_1369,EU766653_1_1371,EU766977_1_1369,FJ749291_1_1387,FJ749292_1_1387,FJ749296_1_1354,FJ749300_1_1379,FJ753817_1_1385,FJ976384_1_1369,GQ253962_1_1395
	727	Bacteria;Bacteroidetes;Bacteroidia;Bacteroidales;Prevotellaceae;Prevotella	0.005	genus	3	100	genus	1;1;1;1;1;1;0;0	100;100;100;100;100;100;0;0	0;0;0;0;0;0;100;100	AF385564_1_1489,AY207061_1_1468,GQ422736_1_1507
	1589	Bacteria;Firmicutes;Clostridia;Clostridiales;Veillonellaceae;Veillonella	0.003	genus	15	100	species	1;1;1;1;1;1;1;0	100;100;100;100;100;100;7;0	0;0;0;0;0;0;93;100	AY571668_1_1382,AY995751_1_1459,AY995752_1_1459,EF071193_1_1478,EF509966_1_1506,EF510345_1_1420,EF510401_1_1503,EU704215_1_1485,EU704240_1_1485,EU704242_1_1485,EU704243_1_1485,EU761688_1_1384,FJ470469_1_1525,FJ854726_1_1244,GQ422726_1_1540
	1060	Bacteria;Proteobacteria;Betaproteobacteria;Neisseriales;Neisseriaceae;Neisseria	0	genus	6	100	species	1;1;1;1;1;1;1;0	100;100;100;100;100;100;50;0	0;0;0;0;0;0;50;100	AY560519_1_1489,DQ117530_1_1493,DQ117531_1_1493,EF509613_1_1478,FJ976263_1_1369,FM874743_1_1493
	817	Bacteria;Bacteroidetes;Bacteroidia;Bacteroidales;Prevotellaceae;Prevotella;nanceiensis	0	species	1	100	species	1;1;1;1;1;1;1;0	100;100;100;100;100;100;100;0	0;0;0;0;0;0;0;100	EF405530_1_1379
	1337	Bacteria;Proteobacteria;Gammaproteobacteria;Pasteurellales;Pasteurellaceae;Haemophilus;haemolyticus	0.003	species	1	100	species	1;1;1;1;1;1;1;0	100;100;100;100;100;100;100;0	0;0;0;0;0;0;0;100	EU185345_1_1378
	174	Bacteria;Bacteroidetes;Bacteroidia;Bacteroidales;Prevotellaceae;Prevotella	0.003	genus	2	100	species	1;1;1;1;1;1;1;0	100;100;100;100;100;100;50;0	0;0;0;0;0;0;50;100	EF405530_1_1379,FJ577257_1_1503
	543	Bacteria;Tenericutes;Mollicutes	0.063	class	3	100	class	1;1;1;0;0;0;0;0	100;100;100;0;0;0;0;0	0;0;0;100;100;100;100;100	EU471980_1_1340,EU472216_1_1392,EU472236_1_1325
	1148	Bacteria;Fusobacteria;Fusobacteria;Fusobacteriales;Fusobacteriaceae;Fusobacterium;nucleatum	0	species	1	100	species	1;1;1;1;1;1;1;0	100;100;100;100;100;100;100;0	0;0;0;0;0;0;0;100	FJ471660_1_1441
	1564	Bacteria;Firmicutes;Clostridia;Clostridiales;Veillonellaceae;Veillonella	0.003	genus	15	100	species	1;1;1;1;1;1;1;0	100;100;100;100;100;100;20;0	0;0;0;0;0;0;80;100	AF439639_1_1375,AY985003_1_1382,AY995763_1_1459,AY995764_1_1459,AY995765_1_1459,AY995770_1_1498,EF399093_1_1524,EF399116_1_1524,EU670054_1_1524,EU670064_1_1524,EU764934_1_1384,FJ976352_1_1384,FM873417_1_1515,GQ179688_1_1501,X84006_1_1513
	1506	Bacteria;Proteobacteria;Gammaproteobacteria;Pasteurellales;Pasteurellaceae;Haemophilus	0.003	genus	15	100	species	1;1;1;1;1;1;1;0	100;100;100;100;100;100;7;0	0;0;0;0;0;0;93;100	AY975728_1_1361,AY979397_1_1361,EF509077_1_1477,EF509080_1_1420,EF509100_1_1477,EF509136_1_1420,EF509157_1_1420,EF509183_1_1477,EF509192_1_1477,EF509196_1_1477,EF509197_1_1477,EU762907_1_1369,EU762968_1_1365,FJ939586_1_1362,FJ976256_1_1364
	939	Bacteria;Firmicutes;Clostridia;Clostridiales;Ruminococcaceae	0	family	2	100	family	1;1;1;1;1;0;0;0	100;100;100;100;100;0;0;0	0;0;0;0;0;100;100;100	AM420048_1_1483,FJ976346_1_1339
	1561	Bacteria;Firmicutes;Clostridia;Clostridiales;Veillonellaceae;Veillonella	0.003	genus	15	100	species	1;1;1;1;1;1;1;0	100;100;100;100;100;100;20;0	0;0;0;0;0;0;80;100	AF439639_1_1375,AY985003_1_1382,AY995763_1_1459,AY995764_1_1459,AY995765_1_1459,AY995770_1_1498,EF399093_1_1524,EF399116_1_1524,EU670054_1_1524,EU670064_1_1524,EU764934_1_1384,FJ976352_1_1384,FM873417_1_1515,GQ179688_1_1501,X84006_1_1513
	744	Bacteria;Bacteroidetes;Bacteroidia;Bacteroidales;Prevotellaceae;Prevotella	0.003	genus	7	100	genus	1;1;1;1;1;1;0;0	100;100;100;100;100;100;0;0	0;0;0;0;0;0;100;100	AM420137_1_1493,AY978035_1_1362,EF509109_1_1460,EF509144_1_1455,FJ976331_1_1362,FJ976359_1_1362,U43698_1_1453
	1453	Bacteria;Bacteroidetes;Bacteroidia;Bacteroidales;Prevotellaceae;Prevotella	0.003	genus	5	100	genus	1;1;1;1;1;1;0;0	100;100;100;100;100;100;0;0	0;0;0;0;0;0;100;100	AM420137_1_1493,AY978035_1_1362,EF509109_1_1460,FJ976331_1_1362,U43698_1_1453
	794	Bacteria;Firmicutes;Clostridia;Clostridiales;Veillonellaceae	0	family	2	100	family	1;1;1;1;1;0;0;0	100;100;100;100;100;0;0;0	0;0;0;0;0;100;100;100	AY672080_1_1587,DQ003628_1_1483
	801	Bacteria;Firmicutes;Clostridia;Clostridiales;Veillonellaceae;Selenomonas	0	genus	3	100	genus	1;1;1;1;1;1;0;0	100;100;100;100;100;100;0;0	0;0;0;0;0;0;100;100	AY349404_1_1537,FJ976218_1_1382,FJ976360_1_1380
	1549	Bacteria;Bacteroidetes;Bacteroidia;Bacteroidales;Prevotellaceae;Prevotella	0.005	genus	2	100	genus	1;1;1;1;1;1;0;0	100;100;100;100;100;100;0;0	0;0;0;0;0;0;100;100	AM420056_1_1483,AY005061_1_1483
	1114	Bacteria;Fusobacteria;Fusobacteria;Fusobacteriales;Fusobacteriaceae;Fusobacterium	0.003	genus	1	100	genus	1;1;1;1;1;1;0;0	100;100;100;100;100;100;0;0	0;0;0;0;0;0;100;100	FJ471666_1_1428
	230	Bacteria;Actinobacteria;Actinobacteria;Actinomycetales;Actinomycetaceae;Actinobaculum	0	genus	4	100	genus	1;1;1;1;1;1;0;0	100;100;100;100;100;100;0;0	0;0;0;0;0;0;100;100	AY008311_1_1528,AY207066_1_1477,AY282578_1_1283,FJ976344_1_1358
	656	Bacteria;Proteobacteria;Betaproteobacteria;Burkholderiales;Alcaligenaceae;Derxia	0.003	genus	7	100	genus	1;1;1;1;1;1;0;0	100;100;100;100;100;100;0;0	0;0;0;0;0;0;100;100	AM420157_1_1494,AM420184_1_1494,AY053478_1_1453,DQ016725_1_1506,FJ823153_1_1420,FJ976421_1_1352,X73223_1_1440
	1204	Bacteria;Actinobacteria;Actinobacteria;Actinomycetales;Actinomycetaceae;Actinomyces	0.003	genus	12	100	species	1;1;1;1;1;1;2;0	100;100;100;100;100;100;25;0	0;0;0;0;0;0;50;100	AF385553_1_1487,AF543282_1_1523,AF543297_1_1501,AJ234048_1_1442,AM697350_1_1494,EF509773_1_1490,FJ976357_1_1384,FM874123_1_1494,GQ421308_1_1475,GQ421317_1_1470,GQ421318_1_1463,X81062_1_1450
	1197	Bacteria;Actinobacteria;Actinobacteria;Actinomycetales;Micrococcaceae;Rothia	0	genus	2	100	genus	1;1;1;1;1;1;0;0	100;100;100;100;100;100;0;0	0;0;0;0;0;0;100;100	AM696846_1_1481,EU133240_1_1307
	562	Bacteria;Fusobacteria;Fusobacteria;Fusobacteriales;Leptotrichiaceae;Streptobacillus;moniliformis	0.062	species	13	100	species	1;1;1;1;1;1;1;0	100;100;100;100;100;100;100;0	0;0;0;0;0;0;0;100	AB330754_1_1444,AB330755_1_1440,AB330756_1_1442,AB330757_1_1441,AB330758_1_1444,AB330759_1_1439,AB330760_1_1439,CP001779_1243386_1244891,CP001779_1454239_1455744,CP001779_1586463_1587968,CP001779_293359_294864,CP001779_507453_508958,DQ325537_1_1440
	1473	Bacteria;Bacteroidetes;Bacteroidia;Bacteroidales;Prevotellaceae;Prevotella	0	genus	4	100	species	1;1;1;1;1;1;1;0	100;100;100;100;100;100;50;0	0;0;0;0;0;0;50;100	ACUZ02000034_206993_208516,EF509128_1_1437,EU557016_1_1394,GQ131410_1_1506
	686	Bacteria;Bacteroidetes;Bacteroidia;Bacteroidales;Prevotellaceae;Prevotella	0	genus	2	100	genus	1;1;1;1;1;1;0;0	100;100;100;100;100;100;0;0	0;0;0;0;0;0;100;100	EF510690_1_1424,FM873252_1_1479
	1472	Bacteria;Bacteroidetes;Bacteroidia;Bacteroidales;Prevotellaceae;Prevotella	0.003	genus	5	100	species	1;1;1;1;1;1;1;0	100;100;100;100;100;100;40;0	0;0;0;0;0;0;60;100	ACUZ02000034_206993_208516,EF509128_1_1437,EU557016_1_1394,FM873579_1_1484,GQ131410_1_1506
	1077	Bacteria;Proteobacteria;Betaproteobacteria;Neisseriales;Neisseriaceae;Neisseria	0	genus	1	100	genus	1;1;1;1;1;1;0;0	100;100;100;100;100;100;0;0	0;0;0;0;0;0;100;100	FJ983025_1_1535
	1746	Bacteria;Firmicutes;Bacilli;Lactobacillales;Streptococcaceae;Streptococcus	0.003	genus	15	100	species	1;1;1;1;1;1;1;0	100;100;100;100;100;100;40;0	0;0;0;0;0;0;60;100	AF003928_1_1460,AJ583202_1_1384,AM697112_1_1500,AY186077_1_1387,AY981825_1_1369,DD411342_1_1460,DI106833_1_1460,DQ303192_1_1420,DQ316799_1_1405,DQ532270_1_1475,EU156789_1_1329,FJ976251_1_1369,FM873598_1_1500,GQ995675_1_1470,GQ995676_1_1470
	563	Bacteria;Actinobacteria;Actinobacteria;Coriobacteriales;Coriobacteriaceae;Atopobium	0.003	genus	1	100	genus	1;1;1;1;1;1;0;0	100;100;100;100;100;100;0;0	0;0;0;0;0;0;100;100	FJ976229_1_1332
	195	Bacteria;Bacteroidetes;Bacteroidia;Bacteroidales;Porphyromonadaceae;Paludibacter	0.003	genus	3	100	genus	1;1;1;1;1;1;0;0	100;100;100;100;100;100;0;0	0;0;0;0;0;0;100;100	FJ470439_1_1487,FJ577256_1_1499,FJ976400_1_1355
	1714	Bacteria;Firmicutes;Bacilli;Lactobacillales;Streptococcaceae;Streptococcus	0.003	genus	15	100	species	1;1;1;1;1;1;1;0	100;100;100;100;100;100;7;0	0;0;0;0;0;0;93;100	EU156761_1_1269,EU705200_1_1284,EU705209_1_1290,EU705239_1_1290,EU705243_1_1289,EU705268_1_1281,EU705277_1_1290,EU705283_1_1290,EU705352_1_1282,EU705384_1_1281,EU705413_1_1290,EU705421_1_1290,EU705475_1_1289,EU705496_1_1288,EU705500_1_1281
	1264	Bacteria;Proteobacteria;Epsilonproteobacteria;Campylobacterales;Campylobacteraceae;Campylobacter;gracilis	0	species	8	88	species	1;1;1;1;1;1;1;0	100;100;100;100;100;100;88;0	0;0;0;0;0;0;13;100	ACYG01000026_510_1952,AF550656_1_1417,AF550657_1_1417,AF550658_1_1417,DQ174168_1_1341,FJ976262_1_1347,L04320_1_1450,L37787_1_1432
	1558	Bacteria;Bacteroidetes;Bacteroidia;Bacteroidales;Prevotellaceae;Prevotella	0.005	genus	3	100	genus	1;1;1;1;1;1;0;0	100;100;100;100;100;100;0;0	0;0;0;0;0;0;100;100	AM420056_1_1483,AY005061_1_1483,FJ976445_1_1360
	1194	Bacteria;Actinobacteria;Actinobacteria;Actinomycetales;Micrococcaceae;Rothia	0	genus	1	100	genus	1;1;1;1;1;1;0;0	100;100;100;100;100;100;0;0	0;0;0;0;0;0;100;100	EU540197_1_1385
	1088	Bacteria;Firmicutes;Bacilli;Lactobacillales;Carnobacteriaceae;Granulicatella	0.003	genus	15	100	species	1;1;1;1;1;1;1;0	100;100;100;100;100;100;7;0	0;0;0;0;0;0;93;100	AB022027_1_1407,AJ312375_1_1456,AY897990_1_1417,EF509724_1_1481,EF510354_1_1487,EF510383_1_1487,EF510399_1_1487,EF510470_1_1487,EU499688_1_1431,EU540033_1_1408,EU540098_1_1407,EU705772_1_1252,FJ976289_1_1371,FM872752_1_1502,FM873331_1_1502
	1609	Bacteria;Bacteroidetes;Bacteroidia;Bacteroidales;Prevotellaceae;Prevotella	0	genus	1	100	genus	1;1;1;1;1;1;0;0	100;100;100;100;100;100;0;0	0;0;0;0;0;0;100;100	EF508938_1_1445
	1285	Bacteria;Bacteroidetes;Bacteroidia;Bacteroidales;Prevotellaceae;Prevotella	0	genus	2	100	genus	1;1;1;1;1;1;0;0	100;100;100;100;100;100;0;0	0;0;0;0;0;0;100;100	ACZS01000106_131_1559,FJ717335_1_1503
	217	Bacteria;Bacteroidetes;Bacteroidia;Bacteroidales;Prevotellaceae;Prevotella	0.003	genus	15	100	species	1;1;1;1;1;1;1;0	100;100;100;100;100;100;13;0	0;0;0;0;0;0;87;100	AM420038_1_1394,AY957555_1_1394,AY957556_1_1380,EF511872_1_1416,EF511882_1_1420,EF511886_1_1466,EF511895_1_1465,EF511944_1_1458,EF511957_1_1449,EF511958_1_1420,EF511962_1_1451,EF511966_1_1445,EF511975_1_1458,EF512001_1_1416,FJ976414_1_1358
	1747	Bacteria;Firmicutes;Bacilli;Lactobacillales;Streptococcaceae;Streptococcus	0.003	genus	15	100	species	1;1;1;1;1;1;1;0	100;100;100;100;100;100;40;0	0;0;0;0;0;0;60;100	AF003928_1_1460,AJ583202_1_1384,AM697112_1_1500,AY186077_1_1387,AY981825_1_1369,DD411342_1_1460,DI106833_1_1460,DQ303192_1_1420,DQ316799_1_1405,DQ532270_1_1475,EU156789_1_1329,FJ976251_1_1369,FM873598_1_1500,GQ995675_1_1470,GQ995676_1_1470
	1151	Bacteria;Fusobacteria;Fusobacteria;Fusobacteriales;Fusobacteriaceae;Fusobacterium	0.008	genus	15	100	species	1;1;1;1;1;1;1;0	100;100;100;100;100;100;27;0	0;0;0;0;0;0;73;100	AF543300_1_1479,AM420083_1_1481,DQ440565_1_1325,DQ441371_1_1300,EF509159_1_1456,EF509244_1_1455,EU644463_1_1474,EU644464_1_1473,EU644478_1_1474,EU644480_1_1474,FJ471657_1_1441,FJ471664_1_1441,FJ976303_1_1340,FM873537_1_1471,FM873543_1_1471
	1713	Bacteria;Firmicutes;Bacilli;Lactobacillales;Streptococcaceae;Streptococcus	0	genus	1	100	genus	1;1;1;1;1;1;0;0	100;100;100;100;100;100;0;0	0;0;0;0;0;0;100;100	FM873731_1_1498
	309	Bacteria;Bacteroidetes;Flavobacteria;Flavobacteriales;Flavobacteriaceae;Bergeyella	0	genus	3	100	genus	1;1;1;1;1;1;0;0	100;100;100;100;100;100;0;0	0;0;0;0;0;0;100;100	AY008691_1_1485,DQ241813_1_2375,FJ976338_1_1355
	579	Bacteria;Bacteroidetes;Flavobacteria;Flavobacteriales;Flavobacteriaceae;Capnocytophaga	0.011	genus	6	100	species	1;1;1;1;1;1;1;0	100;100;100;100;100;100;33;0	0;0;0;0;0;0;67;100	AM419994_1_1475,AM420168_1_1476,FJ976319_1_1342,FJ976371_1_1344,U41347_1_1429,U41348_1_1460
	1281	Bacteria;Bacteroidetes;Bacteroidia;Bacteroidales;Prevotellaceae;Prevotella	0.005	genus	8	100	species	1;1;1;1;1;1;1;0	100;100;100;100;100;100;25;0	0;0;0;0;0;0;75;100	AY005053_1_1434,AY323524_1_1506,EF509134_1_1476,EF509155_1_1454,EF509179_1_1421,EF509226_1_1474,FJ976246_1_1373,GM004920_1_1493
	1078	Bacteria;Proteobacteria;Betaproteobacteria;Neisseriales;Neisseriaceae;Neisseria	0.003	genus	9	100	species	1;1;1;1;1;1;1;0	100;100;100;100;100;100;56;0	0;0;0;0;0;0;44;100	ADBF01000003_267_1800,AJ239278_1_1355,AJ239297_1_1355,AJ239302_1_1355,AJ239303_1_1355,AM419995_1_1505,EU531781_1_1531,FJ976340_1_1363,FJ983025_1_1535
	1069	Bacteria;Proteobacteria;Betaproteobacteria;Neisseriales;Neisseriaceae;Alysiella	0.003	genus	2	100	genus	1;1;1;1;1;1;0;0	100;100;100;100;100;100;0;0	0;0;0;0;0;0;100;100	AY349381_1_1530,FJ976380_1_1363
	1590	Bacteria;Firmicutes;Clostridia;Clostridiales;Veillonellaceae;Veillonella	0.003	genus	15	100	genus	1;1;1;1;1;1;0;0	100;100;100;100;100;100;0;0	0;0;0;0;0;0;100;100	AY571668_1_1382,AY995751_1_1459,AY995752_1_1459,EF071193_1_1478,EF510345_1_1420,EF510373_1_1504,EF510385_1_1504,EF510401_1_1503,EF510438_1_1504,EU704215_1_1485,EU704240_1_1485,EU704242_1_1485,EU704243_1_1485,EU761688_1_1384,FJ854726_1_1244
	1792	Bacteria;Proteobacteria;Gammaproteobacteria;Pasteurellales;Pasteurellaceae;Haemophilus	0.003	genus	15	100	genus	1;1;1;1;1;1;0;0	100;100;100;100;100;100;0;0	0;0;0;0;0;0;100;100	EF511050_1_1477,EF511061_1_1477,EF511063_1_1481,EF511071_1_1477,EF511073_1_1478,EF511076_1_1479,EF511100_1_1468,EF511101_1_1477,EF511103_1_1477,EF511127_1_1478,EF511131_1_1477,EF511142_1_1481,EF511152_1_1477,EF511161_1_1477,EF511188_1_1477
	1602	Bacteria;Bacteroidetes;Flavobacteria;Flavobacteriales;Flavobacteriaceae;Capnocytophaga;sputigena	0.003	species	3	67	species	1;1;1;1;1;1;1;0	100;100;100;100;100;100;67;0	0;0;0;0;0;0;33;100	AB508950_1_1448,ABZV01000054_117_1605,FJ976348_1_1346
	1424	Bacteria;Fusobacteria;Fusobacteria;Fusobacteriales;Leptotrichiaceae;Leptotrichia	0	genus	1	100	genus	1;1;1;1;1;1;0;0	100;100;100;100;100;100;0;0	0;0;0;0;0;0;100;100	EU137409_1_1471
	1685	Bacteria;Fusobacteria;Fusobacteria;Fusobacteriales;Fusobacteriaceae;Fusobacterium	0.003	genus	15	100	species	1;1;1;1;1;1;2;0	100;100;100;100;100;100;53;0	0;0;0;0;0;0;20;100	AF287809_1_1512,AM179904_1_1340,AM420243_1_1469,AY162219_1_1458,AY162220_1_1458,AY162221_1_1458,AY162222_1_1458,DQ440557_1_1308,FJ471638_1_1428,FJ471640_1_1428,FJ471646_1_1428,FJ471648_1_1428,FJ471651_1_1428,FJ471654_1_1428,FJ471663_1_1428
	797	Bacteria;Firmicutes;Clostridia;Clostridiales;Veillonellaceae;Selenomonas	0	genus	8	100	species	1;1;1;1;1;1;1;0	100;100;100;100;100;100;38;0	0;0;0;0;0;0;63;100	ACKP02000033_6_1544,AF287793_1_1497,AM419983_1_1512,AM420189_1_1518,AM420253_1_1519,AY341820_1_1510,FJ976271_1_1380,GQ422723_1_1531
	1800	Bacteria;Firmicutes;Clostridia;Clostridiales;Veillonellaceae;Veillonella	0.003	genus	15	100	genus	1;1;1;1;1;1;0;0	100;100;100;100;100;100;0;0	0;0;0;0;0;0;100;100	AY571668_1_1382,AY995751_1_1459,AY995752_1_1459,EF071193_1_1478,EF510345_1_1420,EF510373_1_1504,EF510385_1_1504,EF510401_1_1503,EF510438_1_1504,EU704215_1_1485,EU704240_1_1485,EU704242_1_1485,EU704243_1_1485,EU761688_1_1384,FJ854726_1_1244
	1306	Bacteria;Bacteroidetes;Bacteroidia;Bacteroidales;Prevotellaceae;Prevotella	0.003	genus	15	100	genus	1;1;1;1;1;1;0;0	100;100;100;100;100;100;0;0	0;0;0;0;0;0;100;100	EF510346_1_1415,EF510366_1_1420,EF510368_1_1420,EF510369_1_1420,EF510415_1_1415,EF510418_1_1415,EF510419_1_1415,EF510422_1_1415,EF510448_1_1415,EF510475_1_1415,EF510480_1_1416,EF510492_1_1415,EF510593_1_1415,EF510707_1_1415,FJ976215_1_1361
	1576	Bacteria;Firmicutes;Clostridia;Clostridiales;Veillonellaceae;Veillonella	0.003	genus	15	100	species	1;1;1;1;1;1;2;0	100;100;100;100;100;100;7;0	0;0;0;0;0;0;87;100	AF439640_1_1409,AY995754_1_1459,AY995757_1_1459,AY995758_1_1459,EF108443_1_1344,EF108444_1_1344,EF108445_1_1344,EF108446_1_1344,EF108447_1_1344,EF108448_1_1344,EF510428_1_1420,EF510463_1_1420,EF510493_1_1420,EU762828_1_1387,FJ976361_1_1389
	948	Bacteria;Bacteroidetes;Bacteroidia;Bacteroidales;Prevotellaceae;Prevotella;intermedia	0	species	10	70	species	1;1;1;1;1;1;1;0	100;100;100;100;100;100;70;0	0;0;0;0;0;0;30;100	AF414824_1_1364,AF414827_1_1364,AF414830_1_1364,AF414831_1_1364,AF414832_1_1364,AY689220_1_1494,AY689221_1_1494,FJ976304_1_1363,FJ983029_1_1527,FJ983035_1_1527
	279	Bacteria;Fusobacteria;Fusobacteria;Fusobacteriales;Leptotrichiaceae;Leptotrichia	0.003	genus	2	100	genus	1;1;1;1;1;1;0;0	100;100;100;100;100;100;0;0	0;0;0;0;0;0;100;100	AF432138_1_1487,FJ976237_1_1333
	523	Bacteria;Proteobacteria;Gammaproteobacteria;Pasteurellales;Pasteurellaceae;Aggregatibacter;aphrophilus	0	species	8	88	species	1;1;1;1;1;1;1;0	100;100;100;100;100;100;88;0	0;0;0;0;0;0;13;100	AM419971_1_1503,CP001607_1427351_1428877,CP001607_1738218_1739744,CP001607_1920301_1921827,CP001607_2103848_2105374,CP001607_451286_452812,CP001607_591710_593236,EF605278_1_1539
	475	Bacteria;Firmicutes;Clostridia;Clostridiales;Eubacteriaceae;Eubacterium	0	genus	3	100	species	1;1;1;1;1;1;1;0	100;100;100;100;100;100;33;0	0;0;0;0;0;0;67;100	AJ006963_1_1453,AY980542_1_1348,FJ976242_1_1348
	923	Bacteria;Bacteroidetes;Flavobacteria;Flavobacteriales;Flavobacteriaceae;Capnocytophaga	0	genus	3	100	species	1;1;1;1;1;1;1;0	100;100;100;100;100;100;33;0	0;0;0;0;0;0;67;100	AY005073_1_1463,U41346_1_1463,U42010_1_1463
	1345	Bacteria;Proteobacteria;Gammaproteobacteria;Pasteurellales;Pasteurellaceae;Haemophilus	0.003	genus	15	100	species	1;1;1;1;1;1;1;0	100;100;100;100;100;100;7;0	0;0;0;0;0;0;93;100	AY975706_1_1361,AY975728_1_1361,AY979397_1_1361,AY980482_1_1362,DQ796275_1_1399,EF509077_1_1477,EF509080_1_1420,EF509136_1_1420,EF509157_1_1420,EU762907_1_1369,EU762948_1_1361,EU762968_1_1365,EU763089_1_1361,FJ939586_1_1362,FJ976256_1_1364
	1601	Bacteria;Bacteroidetes;Flavobacteria;Flavobacteriales;Flavobacteriaceae;Capnocytophaga	0.003	genus	4	100	species	1;1;1;1;1;1;1;0	100;100;100;100;100;100;50;0	0;0;0;0;0;0;50;100	AB508950_1_1448,ABZV01000054_117_1605,AM420149_1_1479,FJ976348_1_1346
	1787	Bacteria;Bacteroidetes;Bacteroidia;Bacteroidales;Prevotellaceae;Prevotella	0.003	genus	6	100	species	1;1;1;1;1;1;1;0	100;100;100;100;100;100;33;0	0;0;0;0;0;0;67;100	AF385551_1_1491,AY880052_1_1342,AY916232_1_1361,EU126661_1_1453,EU126662_1_1453,FJ976223_1_1361
	218	Bacteria;Bacteroidetes;Bacteroidia;Bacteroidales;Prevotellaceae;Prevotella	0.003	genus	8	100	genus	1;1;1;1;1;1;0;0	100;100;100;100;100;100;0;0	0;0;0;0;0;0;100;100	EF511872_1_1416,EF511886_1_1466,EF511944_1_1458,EF511957_1_1449,EF511962_1_1451,EF511966_1_1445,EF511975_1_1458,FJ577257_1_1503
	968	Bacteria;Bacteroidetes;Bacteroidia;Bacteroidales;Prevotellaceae;Prevotella	0.013	genus	3	100	species	1;1;1;1;1;1;1;0	100;100;100;100;100;100;33;0	0;0;0;0;0;0;67;100	AB108826_1_1493,AF385512_1_1505,FJ976216_1_1363
	1044	Bacteria;Proteobacteria;Betaproteobacteria;Neisseriales;Neisseriaceae;Neisseria	0.005	genus	2	100	genus	1;1;1;1;1;1;0;0	100;100;100;100;100;100;0;0	0;0;0;0;0;0;100;100	AM420191_1_1504,FM872883_1_1493
	1578	Bacteria;Firmicutes;Clostridia;Clostridiales;Veillonellaceae;Veillonella	0.003	genus	15	100	species	1;1;1;1;1;1;2;0	100;100;100;100;100;100;7;0	0;0;0;0;0;0;87;100	AF439640_1_1409,AY995754_1_1459,AY995757_1_1459,AY995758_1_1459,EF108443_1_1344,EF108444_1_1344,EF108445_1_1344,EF108446_1_1344,EF108447_1_1344,EF108448_1_1344,EF510428_1_1420,EF510463_1_1420,EF510493_1_1420,EU762828_1_1387,FJ976361_1_1389
	989	Bacteria;Bacteroidetes;Bacteroidia;Bacteroidales;Porphyromonadaceae;Porphyromonas	0.003	genus	10	100	genus	1;1;1;1;1;1;0;0	100;100;100;100;100;100;0;0	0;0;0;0;0;0;100;100	AM420091_1_1492,AY008310_1_1487,AY862036_1_1353,EF509229_1_1459,EF509718_1_1468,EF511866_1_1420,EF511910_1_1467,EU137441_1_1476,FJ976275_1_1360,FJ976280_1_1360
	1698	Bacteria;Fusobacteria;Fusobacteria;Fusobacteriales;Fusobacteriaceae;Fusobacterium	0.005	genus	15	100	species	1;1;1;1;1;1;2;0	100;100;100;100;100;100;53;0	0;0;0;0;0;0;20;100	AF287809_1_1512,AM179904_1_1340,AM420243_1_1469,AY162219_1_1458,AY162220_1_1458,AY162221_1_1458,AY162222_1_1458,DQ440557_1_1308,FJ471638_1_1428,FJ471640_1_1428,FJ471646_1_1428,FJ471648_1_1428,FJ471651_1_1428,FJ471654_1_1428,FJ471663_1_1428
	1461	Bacteria;Bacteroidetes;Bacteroidia;Bacteroidales;Prevotellaceae;Prevotella	0.003	genus	2	100	genus	1;1;1;1;1;1;0;0	100;100;100;100;100;100;0;0	0;0;0;0;0;0;100;100	EF509144_1_1455,FJ976359_1_1362
	1332	Bacteria;Bacteroidetes;Bacteroidia;Bacteroidales;Prevotellaceae;Prevotella	0	genus	4	100	species	1;1;1;1;1;1;1;0	100;100;100;100;100;100;25;0	0;0;0;0;0;0;75;100	AY349393_1_1522,FJ545434_1_1453,FJ792538_1_1372,FJ976224_1_1361
	1222	Bacteria;Firmicutes;Bacilli;Lactobacillales;Streptococcaceae;Streptococcus	0.003	genus	15	100	species	1;1;1;1;1;1;4;0	100;100;100;100;100;100;40;0	0;0;0;0;0;0;27;100	AB038371_1_1359,AY525792_1_1356,EF151145_1_1248,EF151147_1_1280,EF151150_1_1217,EU156760_1_1269,EU156763_1_1269,EU156764_1_1269,EU156765_1_1269,EU156767_1_1329,EU156768_1_1269,EU156769_1_1269,EU156770_1_1269,GU045390_1_1294,GU045393_1_1305
	1620	Bacteria;Bacteroidetes;Bacteroidia;Bacteroidales;Prevotellaceae;Prevotella;nigrescens	0	species	3	100	species	1;1;1;1;1;1;1;0	100;100;100;100;100;100;100;0	0;0;0;0;0;0;0;100	AF414838_1_1365,AF414840_1_1365,AY689227_1_1493
	372	Bacteria;Bacteroidetes;Flavobacteria;Flavobacteriales;Flavobacteriaceae;Bergeyella	0.003	genus	3	100	genus	1;1;1;1;1;1;0;0	100;100;100;100;100;100;0;0	0;0;0;0;0;0;100;100	AY008691_1_1485,DQ241813_1_2375,FJ976338_1_1355
	705	Bacteria;Actinobacteria;Actinobacteria;Actinomycetales;Corynebacteriaceae;Corynebacterium	0.003	genus	5	100	species	1;1;1;1;1;1;1;0	100;100;100;100;100;100;60;0	0;0;0;0;0;0;40;100	ACEB01000045_3595_5131,AF543287_1_1518,AF543288_1_1517,FJ976287_1_1365,FM873706_1_1504
	1024	Bacteria;Proteobacteria;Betaproteobacteria;Neisseriales;Neisseriaceae;Neisseria	0.005	genus	15	100	species	1;1;1;1;1;1;3;0	100;100;100;100;100;100;27;0	0;0;0;0;0;0;53;100	AF479577_1_1369,AF479578_1_1370,AJ239279_1_1355,AJ239291_1_1355,AJ239295_1_1355,DQ104971_1_1276,DQ279353_1_1391,DQ990957_1_1299,EF511923_1_1420,EF511936_1_1420,EF511971_1_1420,EF512003_1_1424,FJ823143_1_1436,FJ823154_1_1436,FJ976278_1_1368
	405	Bacteria;Firmicutes;Clostridia;Clostridiales;Lachnospiraceae;Oribacterium;sinus	0.003	species	1	100	species	1;1;1;1;1;1;1;0	100;100;100;100;100;100;100;0	0;0;0;0;0;0;0;100	AY323228_1_1374
	104	Bacteria;Bacteroidetes;Flavobacteria;Flavobacteriales;Flavobacteriaceae;Capnocytophaga	0	genus	1	100	genus	1;1;1;1;1;1;0;0	100;100;100;100;100;100;0;0	0;0;0;0;0;0;100;100	DQ012357_1_1486
	1092	Bacteria;Firmicutes;Bacilli;Lactobacillales;Carnobacteriaceae;Granulicatella	0.003	genus	15	100	species	1;1;1;1;1;1;1;0	100;100;100;100;100;100;7;0	0;0;0;0;0;0;93;100	AB022027_1_1407,AJ312375_1_1456,AY897990_1_1417,EF509724_1_1481,EF510354_1_1487,EF510383_1_1487,EF510399_1_1487,EF510470_1_1487,EU499688_1_1431,EU540033_1_1408,EU540098_1_1407,EU705772_1_1252,FJ976289_1_1371,FM872752_1_1502,FM873331_1_1502
	1005	Bacteria;Proteobacteria;Betaproteobacteria;Neisseriales;Neisseriaceae;Neisseria	0.003	genus	15	100	species	1;1;1;1;1;1;2;0	100;100;100;100;100;100;7;0	0;0;0;0;0;0;87;100	AJ239281_1_1355,AJ239294_1_1355,EF511049_1_1420,EF511078_1_1478,EF511083_1_1420,EF511087_1_1478,EF511091_1_1359,EF511092_1_1478,EF511093_1_1478,EF511114_1_1478,EF511116_1_1419,EF511137_1_1420,EF511145_1_1453,EF511154_1_1478,EF511171_1_1424
	1022	Bacteria;Proteobacteria;Betaproteobacteria;Neisseriales;Neisseriaceae;Neisseria	0.003	genus	2	100	genus	1;1;1;1;1;1;0;0	100;100;100;100;100;100;0;0	0;0;0;0;0;0;100;100	AM420191_1_1504,FM872883_1_1493
	1117	Bacteria;Fusobacteria;Fusobacteria;Fusobacteriales;Fusobacteriaceae;Fusobacterium	0.003	genus	1	100	genus	1;1;1;1;1;1;0;0	100;100;100;100;100;100;0;0	0;0;0;0;0;0;100;100	FJ471666_1_1428
	1348	Bacteria;Proteobacteria;Gammaproteobacteria;Pasteurellales;Pasteurellaceae;Haemophilus	0.003	genus	4	100	genus	1;1;1;1;1;1;0;0	100;100;100;100;100;100;0;0	0;0;0;0;0;0;100;100	AY975706_1_1361,AY980482_1_1362,EU762948_1_1361,EU763089_1_1361
	1067	Bacteria;Proteobacteria;Betaproteobacteria;Neisseriales;Neisseriaceae;Eikenella	0	genus	12	100	species	1;1;1;1;1;1;1;0	100;100;100;100;100;100;25;0	0;0;0;0;0;0;75;100	AB525415_1_1503,ACEA01000028_3814_5343,AF320620_1_1476,EF509241_1_1484,EF511879_1_1482,EF511919_1_1471,EF511920_1_1483,EF511931_1_1420,EF511948_1_1478,EF511964_1_1482,EF511989_1_1478,FJ976290_1_1366
	1430	Bacteria;Fusobacteria;Fusobacteria;Fusobacteriales;Leptotrichiaceae;Leptotrichia	0	genus	1	100	genus	1;1;1;1;1;1;0;0	100;100;100;100;100;100;0;0	0;0;0;0;0;0;100;100	FJ976370_1_1338
	1554	Bacteria;Bacteroidetes;Bacteroidia;Bacteroidales;Prevotellaceae;Prevotella	0.003	genus	2	100	genus	1;1;1;1;1;1;0;0	100;100;100;100;100;100;0;0	0;0;0;0;0;0;100;100	AM420056_1_1483,AY005061_1_1483
	907	Bacteria;Bacteroidetes;Flavobacteria;Flavobacteriales;Flavobacteriaceae;Capnocytophaga	0.003	genus	4	100	species	1;1;1;1;1;1;1;0	100;100;100;100;100;100;50;0	0;0;0;0;0;0;50;100	AM419994_1_1475,FJ976319_1_1342,U41347_1_1429,U41348_1_1460
	1642	Bacteria;Fusobacteria;Fusobacteria;Fusobacteriales;Fusobacteriaceae;Fusobacterium;nucleatum	0.003	species	4	75	species	1;1;1;1;1;1;1;0	100;100;100;100;100;100;75;0	0;0;0;0;0;0;25;100	FJ471645_1_1428,FJ471652_1_1428,FJ471653_1_1428,FJ976365_1_1330
	1562	Bacteria;Firmicutes;Clostridia;Clostridiales;Veillonellaceae;Veillonella	0.003	genus	15	100	species	1;1;1;1;1;1;1;0	100;100;100;100;100;100;20;0	0;0;0;0;0;0;80;100	AF439639_1_1375,AY985003_1_1382,AY995763_1_1459,AY995764_1_1459,AY995765_1_1459,AY995770_1_1498,EF399093_1_1524,EF399116_1_1524,EU670054_1_1524,EU670064_1_1524,EU764934_1_1384,FJ976352_1_1384,FM873417_1_1515,GQ179688_1_1501,X84006_1_1513
	1090	Bacteria;Firmicutes;Bacilli;Lactobacillales;Carnobacteriaceae;Granulicatella	0.003	genus	15	100	species	1;1;1;1;1;1;1;0	100;100;100;100;100;100;7;0	0;0;0;0;0;0;93;100	AB022027_1_1407,AJ312375_1_1456,AY897990_1_1417,EF509724_1_1481,EF510354_1_1487,EF510383_1_1487,EF510399_1_1487,EF510470_1_1487,EU499688_1_1431,EU540033_1_1408,EU540098_1_1407,EU705772_1_1252,FJ976289_1_1371,FM872752_1_1502,FM873331_1_1502
	1738	Bacteria;Firmicutes;Bacilli;Lactobacillales;Streptococcaceae;Streptococcus	0.003	genus	15	100	species	1;1;1;1;1;1;1;0	100;100;100;100;100;100;13;0	0;0;0;0;0;0;87;100	AB006127_1_1290,AY741061_1_1367,AY741062_1_1367,AY981757_1_1369,AY983185_1_1367,DQ327248_1_1369,DQ327253_1_1369,DQ797395_1_1407,EF510453_1_1420,EU156771_1_1329,EU540168_1_1406,FJ367135_1_1386,FJ893761_1_1369,FJ976244_1_1369,FJ976377_1_1369
	1805	Bacteria;Firmicutes;Bacilli;Lactobacillales;Streptococcaceae;Streptococcus	0	genus	1	100	genus	1;1;1;1;1;1;0;0	100;100;100;100;100;100;0;0	0;0;0;0;0;0;100;100	EF510371_1_1489
	1707	Bacteria;Fusobacteria;Fusobacteria;Fusobacteriales;Fusobacteriaceae;Fusobacterium	0.003	genus	11	100	species	1;1;1;1;1;1;1;0	100;100;100;100;100;100;64;0	0;0;0;0;0;0;36;100	ACDC01000165_48_1544,ACJY01000002_121_1617,AF432130_1_1466,AJ810271_1_1344,EU647516_1_1412,FJ471667_1_1428,FJ471668_1_1428,FJ471669_1_1428,FJ471670_1_1428,FJ471673_1_1428,FJ976418_1_1327
	1615	Bacteria;Bacteroidetes;Bacteroidia;Bacteroidales;Prevotellaceae;Prevotella	0.003	genus	1	100	genus	1;1;1;1;1;1;0;0	100;100;100;100;100;100;0;0	0;0;0;0;0;0;100;100	FJ976231_1_1361
	1408	Bacteria;Fusobacteria;Fusobacteria;Fusobacteriales;Leptotrichiaceae;Leptotrichia	0.003	genus	1	100	genus	1;1;1;1;1;1;0;0	100;100;100;100;100;100;0;0	0;0;0;0;0;0;100;100	FJ976239_1_1333
	1319	Bacteria;Bacteroidetes;Bacteroidia;Bacteroidales;Prevotellaceae;Prevotella	0.003	genus	3	100	genus	1;1;1;1;1;1;0;0	100;100;100;100;100;100;0;0	0;0;0;0;0;0;100;100	AF432133_1_1505,AM420252_1_1492,FJ976213_1_1361
	569	Bacteria;Firmicutes;Clostridia;Clostridiales;Lachnospiraceae;Johnsonella	0.003	genus	1	100	genus	1;1;1;1;1;1;0;0	100;100;100;100;100;100;0;0	0;0;0;0;0;0;100;100	AM420062_1_1491
	1703	Bacteria;Fusobacteria;Fusobacteria;Fusobacteriales;Fusobacteriaceae;Fusobacterium	0.003	genus	11	100	species	1;1;1;1;1;1;1;0	100;100;100;100;100;100;64;0	0;0;0;0;0;0;36;100	ACDC01000165_48_1544,ACJY01000002_121_1617,AF432130_1_1466,AJ810271_1_1344,EU647516_1_1412,FJ471667_1_1428,FJ471668_1_1428,FJ471669_1_1428,FJ471670_1_1428,FJ471673_1_1428,FJ976418_1_1327
	1486	Bacteria;Proteobacteria;Gammaproteobacteria;Pasteurellales;Pasteurellaceae;Haemophilus	0.008	genus	2	100	genus	1;1;1;1;1;1;0;0	100;100;100;100;100;100;0;0	0;0;0;0;0;0;100;100	EF398804_1_1501,EF509237_1_1420
	1637	Bacteria;Fusobacteria;Fusobacteria;Fusobacteriales;Fusobacteriaceae;Fusobacterium;nucleatum	0.005	species	4	75	species	1;1;1;1;1;1;1;0	100;100;100;100;100;100;75;0	0;0;0;0;0;0;25;100	FJ471645_1_1428,FJ471652_1_1428,FJ471653_1_1428,FJ976365_1_1330
	1509	Bacteria;Proteobacteria;Gammaproteobacteria;Pasteurellales;Pasteurellaceae;Haemophilus	0.003	genus	15	100	species	1;1;1;1;1;1;1;0	100;100;100;100;100;100;7;0	0;0;0;0;0;0;93;100	AM420172_1_1503,AY959042_1_1489,AY975728_1_1361,AY979397_1_1361,EF509077_1_1477,EF509100_1_1477,EF509106_1_1479,EF509183_1_1477,EF509192_1_1477,EF509196_1_1477,EF509197_1_1477,EF509247_1_1477,EU762968_1_1365,FJ939586_1_1362,FJ976256_1_1364
	1448	Bacteria;Actinobacteria;Actinobacteria;Actinomycetales;Corynebacteriaceae;Corynebacterium	0.003	genus	6	100	species	1;1;1;1;1;1;1;0	100;100;100;100;100;100;50;0	0;0;0;0;0;0;50;100	ACEB01000045_3595_5131,AF543287_1_1518,AF543288_1_1517,FJ976287_1_1365,FM873549_1_1504,FM873706_1_1504
	1009	Bacteria;Proteobacteria;Betaproteobacteria;Neisseriales;Neisseriaceae;Neisseria	0.003	genus	15	100	species	1;1;1;1;1;1;1;0	100;100;100;100;100;100;7;0	0;0;0;0;0;0;93;100	AJ239281_1_1355,EF511049_1_1420,EF511078_1_1478,EF511083_1_1420,EF511087_1_1478,EF511089_1_1479,EF511091_1_1359,EF511092_1_1478,EF511093_1_1478,EF511114_1_1478,EF511116_1_1419,EF511137_1_1420,EF511145_1_1453,EF511154_1_1478,EF511171_1_1424

## Sheet: (j) TOP-GENERA-16S
	Genus	Sample	Relative_abundance	Oral_site	Subject	Group	Sex	Sample_number
	Rothia	P_A_F_01	0.295956	P	A_F	A	F	1
	Rothia	P_A_F_02	0.326374	P	A_F	A	F	2
	Rothia	P_A_F_03	1.99505	P	A_F	A	F	3
	Rothia	P_A_F_04	0.892976	P	A_F	A	F	4
	Rothia	P_A_F_05	1.32401	P	A_F	A	F	5
	Rothia	T_A_F_01	2.25433	T	A_F	A	F	1
	Rothia	T_A_F_02	0.388134	T	A_F	A	F	2
	Rothia	T_A_F_03	0.268193	T	A_F	A	F	3
	Rothia	T_A_F_04	0.157399	T	A_F	A	F	4
	Rothia	T_A_F_05	0.158319	T	A_F	A	F	5
	Rothia	P_A_M_01	1.53815	P	A_M	A	M	1
	Rothia	P_A_M_02	0.761659	P	A_M	A	M	2
	Rothia	P_A_M_03	0.705382	P	A_M	A	M	3
	Rothia	P_A_M_04	1.12819	P	A_M	A	M	4
	Rothia	P_A_M_05	0.64409	P	A_M	A	M	5
	Rothia	T_A_M_01	0.228197	T	A_M	A	M	1
	Rothia	T_A_M_02	0.10518	T	A_M	A	M	2
	Rothia	T_A_M_03	0.180105	T	A_M	A	M	3
	Rothia	T_A_M_04	0.160748	T	A_M	A	M	4
	Rothia	T_A_M_05	0.0993941	T	A_M	A	M	5
	Rothia	P_D_F_01	1.72787	P	D_F	D	F	1
	Rothia	P_D_F_02	1.69545	P	D_F	D	F	2
	Rothia	P_D_F_03	3.71081	P	D_F	D	F	3
	Rothia	P_D_F_04	3.85513	P	D_F	D	F	4
	Rothia	P_D_F_05	3.83041	P	D_F	D	F	5
	Rothia	T_D_F_01	0.367326	T	D_F	D	F	1
	Rothia	T_D_F_02	0.994258	T	D_F	D	F	2
	Rothia	T_D_F_03	0.860213	T	D_F	D	F	3
	Rothia	T_D_F_04	0.981485	T	D_F	D	F	4
	Rothia	T_D_F_05	0.772968	T	D_F	D	F	5
	Rothia	P_B_M_01	1.30017	P	B_M	B	M	1
	Rothia	P_B_M_02	0.565559	P	B_M	B	M	2
	Rothia	P_B_M_03	5.21911	P	B_M	B	M	3
	Rothia	P_B_M_04	0.58966	P	B_M	B	M	4
	Rothia	P_B_M_05	1.17829	P	B_M	B	M	5
	Rothia	T_B_M_01	0.71066	T	B_M	B	M	1
	Rothia	T_B_M_02	0.323297	T	B_M	B	M	2
	Rothia	T_B_M_03	1.85684	T	B_M	B	M	3
	Rothia	T_B_M_04	1.00575	T	B_M	B	M	4
	Rothia	T_B_M_05	1.92913	T	B_M	B	M	5
	Rothia	P_B_F_01	0.852158	P	B_F	B	F	1
	Rothia	P_B_F_02	0.367068	P	B_F	B	F	2
	Rothia	P_B_F_03	1.34168	P	B_F	B	F	3
	Rothia	P_B_F_04	1.51878	P	B_F	B	F	4
	Rothia	P_B_F_05	0.709114	P	B_F	B	F	5
	Rothia	T_B_F_01	0.604425	T	B_F	B	F	1
	Rothia	T_B_F_02	0.181548	T	B_F	B	F	2
	Rothia	T_B_F_03	0.736681	T	B_F	B	F	3
	Rothia	T_B_F_04	0.766046	T	B_F	B	F	4
	Rothia	T_B_F_05	1.28128	T	B_F	B	F	5
	Rothia	P_C_M_01	0.747863	P	C_M	C	M	1
	Rothia	P_C_M_02	0.316788	P	C_M	C	M	2
	Rothia	P_C_M_03	0.376824	P	C_M	C	M	3
	Rothia	P_C_M_04	0.686152	P	C_M	C	M	4
	Rothia	P_C_M_05	0.709579	P	C_M	C	M	5
	Rothia	P_C_M_06	1.01066	P	C_M	C	M	6
	Rothia	T_C_M_01	0.777876	T	C_M	C	M	1
	Rothia	T_C_M_02	0.251997	T	C_M	C	M	2
	Rothia	T_C_M_03	0.182369	T	C_M	C	M	3
	Rothia	T_C_M_04	0.463135	T	C_M	C	M	4
	Rothia	T_C_M_05	0.325617	T	C_M	C	M	5
	Rothia	T_C_M_06	2.05261	T	C_M	C	M	6
	Rothia	P_C_F_01	2.10561	P	C_F	C	F	1
	Rothia	P_C_F_02	2.93144	P	C_F	C	F	2
	Rothia	P_C_F_03	4.88806	P	C_F	C	F	3
	Rothia	P_C_F_04	5.47358	P	C_F	C	F	4
	Rothia	T_C_F_01	2.53161	T	C_F	C	F	1
	Rothia	T_C_F_02	0.0880308	T	C_F	C	F	2
	Rothia	T_C_F_03	0.404633	T	C_F	C	F	3
	Rothia	T_C_F_04	3.03348	T	C_F	C	F	4
	Rothia	T_C_F_05	1.22402	T	C_F	C	F	5
	Granulicatella	P_A_F_01	0.453554	P	A_F	A	F	1
	Granulicatella	P_A_F_02	0.879344	P	A_F	A	F	2
	Granulicatella	P_A_F_03	1.11276	P	A_F	A	F	3
	Granulicatella	P_A_F_04	1.87158	P	A_F	A	F	4
	Granulicatella	P_A_F_05	0.538407	P	A_F	A	F	5
	Granulicatella	T_A_F_01	3.40332	T	A_F	A	F	1
	Granulicatella	T_A_F_02	2.15371	T	A_F	A	F	2
	Granulicatella	T_A_F_03	2.03184	T	A_F	A	F	3
	Granulicatella	T_A_F_04	2.52	T	A_F	A	F	4
	Granulicatella	T_A_F_05	1.91701	T	A_F	A	F	5
	Granulicatella	P_A_M_01	0.53788	P	A_M	A	M	1
	Granulicatella	P_A_M_02	0.893566	P	A_M	A	M	2
	Granulicatella	P_A_M_03	0.993615	P	A_M	A	M	3
	Granulicatella	P_A_M_04	1.31645	P	A_M	A	M	4
	Granulicatella	P_A_M_05	1.1545	P	A_M	A	M	5
	Granulicatella	T_A_M_01	1.16634	T	A_M	A	M	1
	Granulicatella	T_A_M_02	0.784742	T	A_M	A	M	2
	Granulicatella	T_A_M_03	2.68272	T	A_M	A	M	3
	Granulicatella	T_A_M_04	1.78444	T	A_M	A	M	4
	Granulicatella	T_A_M_05	0.955817	T	A_M	A	M	5
	Granulicatella	P_D_F_01	0.890657	P	D_F	D	F	1
	Granulicatella	P_D_F_02	1.34739	P	D_F	D	F	2
	Granulicatella	P_D_F_03	1.26288	P	D_F	D	F	3
	Granulicatella	P_D_F_04	0.843888	P	D_F	D	F	4
	Granulicatella	P_D_F_05	0.804638	P	D_F	D	F	5
	Granulicatella	T_D_F_01	3.60362	T	D_F	D	F	1
	Granulicatella	T_D_F_02	5.45781	T	D_F	D	F	2
	Granulicatella	T_D_F_03	6.37291	T	D_F	D	F	3
	Granulicatella	T_D_F_04	4.40009	T	D_F	D	F	4
	Granulicatella	T_D_F_05	3.82067	T	D_F	D	F	5
	Granulicatella	P_B_M_01	0.382091	P	B_M	B	M	1
	Granulicatella	P_B_M_02	0.241376	P	B_M	B	M	2
	Granulicatella	P_B_M_03	0.0415963	P	B_M	B	M	3
	Granulicatella	P_B_M_04	0.230836	P	B_M	B	M	4
	Granulicatella	P_B_M_05	0.600423	P	B_M	B	M	5
	Granulicatella	T_B_M_01	2.17465	T	B_M	B	M	1
	Granulicatella	T_B_M_02	5.17605	T	B_M	B	M	2
	Granulicatella	T_B_M_03	8.92575	T	B_M	B	M	3
	Granulicatella	T_B_M_04	3.79015	T	B_M	B	M	4
	Granulicatella	T_B_M_05	4.96749	T	B_M	B	M	5
	Granulicatella	P_B_F_01	0.229225	P	B_F	B	F	1
	Granulicatella	P_B_F_02	0.215652	P	B_F	B	F	2
	Granulicatella	P_B_F_03	0.287503	P	B_F	B	F	3
	Granulicatella	P_B_F_04	0.482573	P	B_F	B	F	4
	Granulicatella	P_B_F_05	1.21722	P	B_F	B	F	5
	Granulicatella	T_B_F_01	1.13726	T	B_F	B	F	1
	Granulicatella	T_B_F_02	0.945828	T	B_F	B	F	2
	Granulicatella	T_B_F_03	2.06243	T	B_F	B	F	3
	Granulicatella	T_B_F_04	1.26901	T	B_F	B	F	4
	Granulicatella	T_B_F_05	1.25693	T	B_F	B	F	5
	Granulicatella	P_C_M_01	0.922534	P	C_M	C	M	1
	Granulicatella	P_C_M_02	0.835467	P	C_M	C	M	2
	Granulicatella	P_C_M_03	0.618325	P	C_M	C	M	3
	Granulicatella	P_C_M_04	1.26364	P	C_M	C	M	4
	Granulicatella	P_C_M_05	1.00242	P	C_M	C	M	5
	Granulicatella	P_C_M_06	0.500122	P	C_M	C	M	6
	Granulicatella	T_C_M_01	2.05497	T	C_M	C	M	1
	Granulicatella	T_C_M_02	1.95641	T	C_M	C	M	2
	Granulicatella	T_C_M_03	1.84847	T	C_M	C	M	3
	Granulicatella	T_C_M_04	3.9693	T	C_M	C	M	4
	Granulicatella	T_C_M_05	3.92631	T	C_M	C	M	5
	Granulicatella	T_C_M_06	4.80317	T	C_M	C	M	6
	Granulicatella	P_C_F_01	1.32603	P	C_F	C	F	1
	Granulicatella	P_C_F_02	1.04289	P	C_F	C	F	2
	Granulicatella	P_C_F_03	2.15663	P	C_F	C	F	3
	Granulicatella	P_C_F_04	1.82906	P	C_F	C	F	4
	Granulicatella	T_C_F_01	5.10654	T	C_F	C	F	1
	Granulicatella	T_C_F_02	2.07166	T	C_F	C	F	2
	Granulicatella	T_C_F_03	2.57814	T	C_F	C	F	3
	Granulicatella	T_C_F_04	2.77227	T	C_F	C	F	4
	Granulicatella	T_C_F_05	4.83934	T	C_F	C	F	5
	Gemella	P_A_F_01	0.077883	P	A_F	A	F	1
	Gemella	P_A_F_02	0.221934	P	A_F	A	F	2
	Gemella	P_A_F_03	0.116359	P	A_F	A	F	3
	Gemella	P_A_F_04	0.169032	P	A_F	A	F	4
	Gemella	P_A_F_05	0.020708	P	A_F	A	F	5
	Gemella	T_A_F_01	2.53503	T	A_F	A	F	1
	Gemella	T_A_F_02	2.67608	T	A_F	A	F	2
	Gemella	T_A_F_03	2.53856	T	A_F	A	F	3
	Gemella	T_A_F_04	2.79946	T	A_F	A	F	4
	Gemella	T_A_F_05	1.59669	T	A_F	A	F	5
	Gemella	P_A_M_01	0.336568	P	A_M	A	M	1
	Gemella	P_A_M_02	0.510609	P	A_M	A	M	2
	Gemella	P_A_M_03	0.311341	P	A_M	A	M	3
	Gemella	P_A_M_04	0.738132	P	A_M	A	M	4
	Gemella	P_A_M_05	0.814227	P	A_M	A	M	5
	Gemella	T_A_M_01	0.696666	T	A_M	A	M	1
	Gemella	T_A_M_02	0.375526	T	A_M	A	M	2
	Gemella	T_A_M_03	1.20105	T	A_M	A	M	3
	Gemella	T_A_M_04	1.1482	T	A_M	A	M	4
	Gemella	T_A_M_05	0.701205	T	A_M	A	M	5
	Gemella	P_D_F_01	0.0430484	P	D_F	D	F	1
	Gemella	P_D_F_02	0.00896271	P	D_F	D	F	2
	Gemella	P_D_F_03	0.028833	P	D_F	D	F	3
	Gemella	P_D_F_04	0.0654618	P	D_F	D	F	4
	Gemella	P_D_F_05	0.0321296	P	D_F	D	F	5
	Gemella	T_D_F_01	0.233504	T	D_F	D	F	1
	Gemella	T_D_F_02	0.668967	T	D_F	D	F	2
	Gemella	T_D_F_03	0.637764	T	D_F	D	F	3
	Gemella	T_D_F_04	0.619947	T	D_F	D	F	4
	Gemella	T_D_F_05	0.662544	T	D_F	D	F	5
	Gemella	P_B_M_01	0.277724	P	B_M	B	M	1
	Gemella	P_B_M_02	0.202615	P	B_M	B	M	2
	Gemella	P_B_M_03	0.721818	P	B_M	B	M	3
	Gemella	P_B_M_04	0.0662797	P	B_M	B	M	4
	Gemella	P_B_M_05	0.352272	P	B_M	B	M	5
	Gemella	T_B_M_01	0.542927	T	B_M	B	M	1
	Gemella	T_B_M_02	0.106666	T	B_M	B	M	2
	Gemella	T_B_M_03	0.0077925	T	B_M	B	M	3
	Gemella	T_B_M_04	0.0266517	T	B_M	B	M	4
	Gemella	T_B_M_05	0.0491091	T	B_M	B	M	5
	Gemella	P_B_F_01	0.297468	P	B_F	B	F	1
	Gemella	P_B_F_02	0.370127	P	B_F	B	F	2
	Gemella	P_B_F_03	0.744245	P	B_F	B	F	3
	Gemella	P_B_F_04	0.823018	P	B_F	B	F	4
	Gemella	P_B_F_05	0.521134	P	B_F	B	F	5
	Gemella	T_B_F_01	0.995443	T	B_F	B	F	1
	Gemella	T_B_F_02	1.95132	T	B_F	B	F	2
	Gemella	T_B_F_03	2.84422	T	B_F	B	F	3
	Gemella	T_B_F_04	2.04279	T	B_F	B	F	4
	Gemella	T_B_F_05	3.13952	T	B_F	B	F	5
	Gemella	P_C_M_01	0.211979	P	C_M	C	M	1
	Gemella	P_C_M_02	0.269188	P	C_M	C	M	2
	Gemella	P_C_M_03	0.231091	P	C_M	C	M	3
	Gemella	P_C_M_04	0.523771	P	C_M	C	M	4
	Gemella	P_C_M_05	0.696908	P	C_M	C	M	5
	Gemella	P_C_M_06	0.283055	P	C_M	C	M	6
	Gemella	T_C_M_01	0.369788	T	C_M	C	M	1
	Gemella	T_C_M_02	0.577302	T	C_M	C	M	2
	Gemella	T_C_M_03	0.697604	T	C_M	C	M	3
	Gemella	T_C_M_04	1.62839	T	C_M	C	M	4
	Gemella	T_C_M_05	1.13861	T	C_M	C	M	5
	Gemella	T_C_M_06	1.77988	T	C_M	C	M	6
	Gemella	P_C_F_01	0.512295	P	C_F	C	F	1
	Gemella	P_C_F_02	1.49413	P	C_F	C	F	2
	Gemella	P_C_F_03	1.61748	P	C_F	C	F	3
	Gemella	P_C_F_04	1.20678	P	C_F	C	F	4
	Gemella	T_C_F_01	1.09505	T	C_F	C	F	1
	Gemella	T_C_F_02	0.463629	T	C_F	C	F	2
	Gemella	T_C_F_03	0.503007	T	C_F	C	F	3
	Gemella	T_C_F_04	1.051	T	C_F	C	F	4
	Gemella	T_C_F_05	1.59366	T	C_F	C	F	5
	Veillonella	P_A_F_01	8.18413	P	A_F	A	F	1
	Veillonella	P_A_F_02	4.88069	P	A_F	A	F	2
	Veillonella	P_A_F_03	18.613	P	A_F	A	F	3
	Veillonella	P_A_F_04	8.70958	P	A_F	A	F	4
	Veillonella	P_A_F_05	9.8324	P	A_F	A	F	5
	Veillonella	T_A_F_01	5.04011	T	A_F	A	F	1
	Veillonella	T_A_F_02	5.97085	T	A_F	A	F	2
	Veillonella	T_A_F_03	5.72968	T	A_F	A	F	3
	Veillonella	T_A_F_04	9.60297	T	A_F	A	F	4
	Veillonella	T_A_F_05	7.62264	T	A_F	A	F	5
	Veillonella	P_A_M_01	4.97775	P	A_M	A	M	1
	Veillonella	P_A_M_02	11.8702	P	A_M	A	M	2
	Veillonella	P_A_M_03	13.3171	P	A_M	A	M	3
	Veillonella	P_A_M_04	10.9542	P	A_M	A	M	4
	Veillonella	P_A_M_05	15.5419	P	A_M	A	M	5
	Veillonella	T_A_M_01	11.201	T	A_M	A	M	1
	Veillonella	T_A_M_02	6.18426	T	A_M	A	M	2
	Veillonella	T_A_M_03	8.15707	T	A_M	A	M	3
	Veillonella	T_A_M_04	10.9322	T	A_M	A	M	4
	Veillonella	T_A_M_05	18.3457	T	A_M	A	M	5
	Veillonella	P_D_F_01	17.5578	P	D_F	D	F	1
	Veillonella	P_D_F_02	14.3986	P	D_F	D	F	2
	Veillonella	P_D_F_03	12.2843	P	D_F	D	F	3
	Veillonella	P_D_F_04	8.16992	P	D_F	D	F	4
	Veillonella	P_D_F_05	8.71132	P	D_F	D	F	5
	Veillonella	T_D_F_01	12.5259	T	D_F	D	F	1
	Veillonella	T_D_F_02	9.00206	T	D_F	D	F	2
	Veillonella	T_D_F_03	8.56663	T	D_F	D	F	3
	Veillonella	T_D_F_04	6.3512	T	D_F	D	F	4
	Veillonella	T_D_F_05	7.05389	T	D_F	D	F	5
	Veillonella	P_B_M_01	1.67696	P	B_M	B	M	1
	Veillonella	P_B_M_02	3.4374	P	B_M	B	M	2
	Veillonella	P_B_M_03	0.217769	P	B_M	B	M	3
	Veillonella	P_B_M_04	1.86954	P	B_M	B	M	4
	Veillonella	P_B_M_05	1.89498	P	B_M	B	M	5
	Veillonella	T_B_M_01	6.76672	T	B_M	B	M	1
	Veillonella	T_B_M_02	6.17014	T	B_M	B	M	2
	Veillonella	T_B_M_03	4.13114	T	B_M	B	M	3
	Veillonella	T_B_M_04	2.17141	T	B_M	B	M	4
	Veillonella	T_B_M_05	6.72474	T	B_M	B	M	5
	Veillonella	P_B_F_01	0.540692	P	B_F	B	F	1
	Veillonella	P_B_F_02	15.2058	P	B_F	B	F	2
	Veillonella	P_B_F_03	10.1013	P	B_F	B	F	3
	Veillonella	P_B_F_04	3.95313	P	B_F	B	F	4
	Veillonella	P_B_F_05	5.5873	P	B_F	B	F	5
	Veillonella	T_B_F_01	2.99184	T	B_F	B	F	1
	Veillonella	T_B_F_02	8.56831	T	B_F	B	F	2
	Veillonella	T_B_F_03	4.16177	T	B_F	B	F	3
	Veillonella	T_B_F_04	4.45893	T	B_F	B	F	4
	Veillonella	T_B_F_05	4.71302	T	B_F	B	F	5
	Veillonella	P_C_M_01	7.72792	P	C_M	C	M	1
	Veillonella	P_C_M_02	5.3181	P	C_M	C	M	2
	Veillonella	P_C_M_03	7.88416	P	C_M	C	M	3
	Veillonella	P_C_M_04	6.06793	P	C_M	C	M	4
	Veillonella	P_C_M_05	5.50487	P	C_M	C	M	5
	Veillonella	P_C_M_06	3.42618	P	C_M	C	M	6
	Veillonella	T_C_M_01	8.17364	T	C_M	C	M	1
	Veillonella	T_C_M_02	4.63827	T	C_M	C	M	2
	Veillonella	T_C_M_03	4.69909	T	C_M	C	M	3
	Veillonella	T_C_M_04	3.1603	T	C_M	C	M	4
	Veillonella	T_C_M_05	6.45351	T	C_M	C	M	5
	Veillonella	T_C_M_06	2.77748	T	C_M	C	M	6
	Veillonella	P_C_F_01	8.97927	P	C_F	C	F	1
	Veillonella	P_C_F_02	2.37825	P	C_F	C	F	2
	Veillonella	P_C_F_03	7.69231	P	C_F	C	F	3
	Veillonella	P_C_F_04	6.35412	P	C_F	C	F	4
	Veillonella	T_C_F_01	3.30619	T	C_F	C	F	1
	Veillonella	T_C_F_02	4.70231	T	C_F	C	F	2
	Veillonella	T_C_F_03	1.70206	T	C_F	C	F	3
	Veillonella	T_C_F_04	5.97701	T	C_F	C	F	4
	Veillonella	T_C_F_05	6.83506	T	C_F	C	F	5
	Unknown	P_A_F_01	0.140189	P	A_F	A	F	1
	Unknown	P_A_F_02	0.0261099	P	A_F	A	F	2
	Unknown	P_A_F_03	0.0056485	P	A_F	A	F	3
	Unknown	P_A_F_04	0.0100085	P	A_F	A	F	4
	Unknown	P_A_F_05	0.015531	P	A_F	A	F	5
	Unknown	T_A_F_01	0.0224559	T	A_F	A	F	1
	Unknown	T_A_F_02	0.148833	T	A_F	A	F	2
	Unknown	T_A_F_03	0.0716828	T	A_F	A	F	3
	Unknown	T_A_F_04	0.157399	T	A_F	A	F	4
	Unknown	T_A_F_05	0.326456	T	A_F	A	F	5
	Unknown	P_A_M_01	0.932639	P	A_M	A	M	1
	Unknown	P_A_M_02	0.34608	P	A_M	A	M	2
	Unknown	P_A_M_03	0.237154	P	A_M	A	M	3
	Unknown	P_A_M_04	0.384641	P	A_M	A	M	4
	Unknown	P_A_M_05	0.171487	P	A_M	A	M	5
	Unknown	T_A_M_01	1.34504	T	A_M	A	M	1
	Unknown	T_A_M_02	0.793781	T	A_M	A	M	2
	Unknown	T_A_M_03	0.229319	T	A_M	A	M	3
	Unknown	T_A_M_04	0.267463	T	A_M	A	M	4
	Unknown	T_A_M_05	0.645381	T	A_M	A	M	5
	Unknown	P_D_F_01	0.436422	P	D_F	D	F	1
	Unknown	P_D_F_02	0.137428	P	D_F	D	F	2
	Unknown	P_D_F_03	0.0807324	P	D_F	D	F	3
	Unknown	P_D_F_04	0.194962	P	D_F	D	F	4
	Unknown	P_D_F_05	0.459593	P	D_F	D	F	5
	Unknown	T_D_F_01	0.10378	T	D_F	D	F	1
	Unknown	T_D_F_02	0.0777869	T	D_F	D	F	2
	Unknown	T_D_F_03	0.113591	T	D_F	D	F	3
	Unknown	T_D_F_04	0.0414879	T	D_F	D	F	4
	Unknown	T_D_F_05	0.124779	T	D_F	D	F	5
	Unknown	P_B_M_01	0.123826	P	B_M	B	M	1
	Unknown	P_B_M_02	0.0369992	P	B_M	B	M	2
	Unknown	P_B_M_03	0	P	B_M	B	M	3
	Unknown	P_B_M_04	0	P	B_M	B	M	4
	Unknown	P_B_M_05	0	P	B_M	B	M	5
	Unknown	T_B_M_01	0.169205	T	B_M	B	M	1
	Unknown	T_B_M_02	0.0516836	T	B_M	B	M	2
	Unknown	T_B_M_03	0	T	B_M	B	M	3
	Unknown	T_B_M_04	0	T	B_M	B	M	4
	Unknown	T_B_M_05	0	T	B_M	B	M	5
	Unknown	P_B_F_01	2.25201	P	B_F	B	F	1
	Unknown	P_B_F_02	0.867198	P	B_F	B	F	2
	Unknown	P_B_F_03	0.46082	P	B_F	B	F	3
	Unknown	P_B_F_04	0.756912	P	B_F	B	F	4
	Unknown	P_B_F_05	0.048391	P	B_F	B	F	5
	Unknown	T_B_F_01	0.334568	T	B_F	B	F	1
	Unknown	T_B_F_02	0.261531	T	B_F	B	F	2
	Unknown	T_B_F_03	0.0792718	T	B_F	B	F	3
	Unknown	T_B_F_04	0.25148	T	B_F	B	F	4
	Unknown	T_B_F_05	0.0543234	T	B_F	B	F	5
	Unknown	P_C_M_01	0.613892	P	C_M	C	M	1
	Unknown	P_C_M_02	0.254415	P	C_M	C	M	2
	Unknown	P_C_M_03	0.578769	P	C_M	C	M	3
	Unknown	P_C_M_04	0.422435	P	C_M	C	M	4
	Unknown	P_C_M_05	0.287211	P	C_M	C	M	5
	Unknown	P_C_M_06	0.369882	P	C_M	C	M	6
	Unknown	T_C_M_01	0.175649	T	C_M	C	M	1
	Unknown	T_C_M_02	0.253524	T	C_M	C	M	2
	Unknown	T_C_M_03	1.08713	T	C_M	C	M	3
	Unknown	T_C_M_04	0.292428	T	C_M	C	M	4
	Unknown	T_C_M_05	0.527289	T	C_M	C	M	5
	Unknown	T_C_M_06	0.238634	T	C_M	C	M	6
	Unknown	P_C_F_01	0.0371228	P	C_F	C	F	1
	Unknown	P_C_F_02	0.00835645	P	C_F	C	F	2
	Unknown	P_C_F_03	0.0325354	P	C_F	C	F	3
	Unknown	P_C_F_04	0.0166141	P	C_F	C	F	4
	Unknown	T_C_F_01	1.01215	T	C_F	C	F	1
	Unknown	T_C_F_02	1.62123	T	C_F	C	F	2
	Unknown	T_C_F_03	0.972604	T	C_F	C	F	3
	Unknown	T_C_F_04	0.724486	T	C_F	C	F	4
	Unknown	T_C_F_05	0.207516	T	C_F	C	F	5
	Porphyromonas	P_A_F_01	1.45412	P	A_F	A	F	1
	Porphyromonas	P_A_F_02	2.3443	P	A_F	A	F	2
	Porphyromonas	P_A_F_03	0.477864	P	A_F	A	F	3
	Porphyromonas	P_A_F_04	0.398114	P	A_F	A	F	4
	Porphyromonas	P_A_F_05	0.27438	P	A_F	A	F	5
	Porphyromonas	T_A_F_01	2.90305	T	A_F	A	F	1
	Porphyromonas	T_A_F_02	9.35754	T	A_F	A	F	2
	Porphyromonas	T_A_F_03	5.20936	T	A_F	A	F	3
	Porphyromonas	T_A_F_04	7.40901	T	A_F	A	F	4
	Porphyromonas	T_A_F_05	6.27017	T	A_F	A	F	5
	Porphyromonas	P_A_M_01	2.31508	P	A_M	A	M	1
	Porphyromonas	P_A_M_02	0.825485	P	A_M	A	M	2
	Porphyromonas	P_A_M_03	2.49194	P	A_M	A	M	3
	Porphyromonas	P_A_M_04	0.384641	P	A_M	A	M	4
	Porphyromonas	P_A_M_05	0.430743	P	A_M	A	M	5
	Porphyromonas	T_A_M_01	0.440699	T	A_M	A	M	1
	Porphyromonas	T_A_M_02	2.00746	T	A_M	A	M	2
	Porphyromonas	T_A_M_03	2.85445	T	A_M	A	M	3
	Porphyromonas	T_A_M_04	0.470086	T	A_M	A	M	4
	Porphyromonas	T_A_M_05	0.119818	T	A_M	A	M	5
	Porphyromonas	P_D_F_01	0.041564	P	D_F	D	F	1
	Porphyromonas	P_D_F_02	0.0149379	P	D_F	D	F	2
	Porphyromonas	P_D_F_03	0.0100915	P	D_F	D	F	3
	Porphyromonas	P_D_F_04	0.0241924	P	D_F	D	F	4
	Porphyromonas	P_D_F_05	0.0516868	P	D_F	D	F	5
	Porphyromonas	T_D_F_01	1.67823	T	D_F	D	F	1
	Porphyromonas	T_D_F_02	1.16963	T	D_F	D	F	2
	Porphyromonas	T_D_F_03	1.61275	T	D_F	D	F	3
	Porphyromonas	T_D_F_04	2.41459	T	D_F	D	F	4
	Porphyromonas	T_D_F_05	2.50331	T	D_F	D	F	5
	Porphyromonas	P_B_M_01	6.74674	P	B_M	B	M	1
	Porphyromonas	P_B_M_02	1.72839	P	B_M	B	M	2
	Porphyromonas	P_B_M_03	0.0171279	P	B_M	B	M	3
	Porphyromonas	P_B_M_04	0	P	B_M	B	M	4
	Porphyromonas	P_B_M_05	0	P	B_M	B	M	5
	Porphyromonas	T_B_M_01	7.0551	T	B_M	B	M	1
	Porphyromonas	T_B_M_02	1.06116	T	B_M	B	M	2
	Porphyromonas	T_B_M_03	0	T	B_M	B	M	3
	Porphyromonas	T_B_M_04	0	T	B_M	B	M	4
	Porphyromonas	T_B_M_05	0.00533795	T	B_M	B	M	5
	Porphyromonas	P_B_F_01	5.17944	P	B_F	B	F	1
	Porphyromonas	P_B_F_02	0.865668	P	B_F	B	F	2
	Porphyromonas	P_B_F_03	0.154966	P	B_F	B	F	3
	Porphyromonas	P_B_F_04	4.00767	P	B_F	B	F	4
	Porphyromonas	P_B_F_05	0.251261	P	B_F	B	F	5
	Porphyromonas	T_B_F_01	11.6796	T	B_F	B	F	1
	Porphyromonas	T_B_F_02	6.62333	T	B_F	B	F	2
	Porphyromonas	T_B_F_03	4.80824	T	B_F	B	F	3
	Porphyromonas	T_B_F_04	7.41479	T	B_F	B	F	4
	Porphyromonas	T_B_F_05	3.00465	T	B_F	B	F	5
	Porphyromonas	P_C_M_01	3.98521	P	C_M	C	M	1
	Porphyromonas	P_C_M_02	2.97091	P	C_M	C	M	2
	Porphyromonas	P_C_M_03	4.15339	P	C_M	C	M	3
	Porphyromonas	P_C_M_04	4.19139	P	C_M	C	M	4
	Porphyromonas	P_C_M_05	5.37253	P	C_M	C	M	5
	Porphyromonas	P_C_M_06	6.63008	P	C_M	C	M	6
	Porphyromonas	T_C_M_01	6.50959	T	C_M	C	M	1
	Porphyromonas	T_C_M_02	6.69395	T	C_M	C	M	2
	Porphyromonas	T_C_M_03	9.82843	T	C_M	C	M	3
	Porphyromonas	T_C_M_04	4.52299	T	C_M	C	M	4
	Porphyromonas	T_C_M_05	6.40099	T	C_M	C	M	5
	Porphyromonas	T_C_M_06	9.05551	T	C_M	C	M	6
	Porphyromonas	P_C_F_01	5.58179	P	C_F	C	F	1
	Porphyromonas	P_C_F_02	2.36822	P	C_F	C	F	2
	Porphyromonas	P_C_F_03	3.03509	P	C_F	C	F	3
	Porphyromonas	P_C_F_04	1.14486	P	C_F	C	F	4
	Porphyromonas	T_C_F_01	6.16323	T	C_F	C	F	1
	Porphyromonas	T_C_F_02	5.41389	T	C_F	C	F	2
	Porphyromonas	T_C_F_03	8.5901	T	C_F	C	F	3
	Porphyromonas	T_C_F_04	5.40531	T	C_F	C	F	4
	Porphyromonas	T_C_F_05	1.16403	T	C_F	C	F	5
	Streptococcus	P_A_F_01	15.1762	P	A_F	A	F	1
	Streptococcus	P_A_F_02	13.9399	P	A_F	A	F	2
	Streptococcus	P_A_F_03	25.7052	P	A_F	A	F	3
	Streptococcus	P_A_F_04	37.9165	P	A_F	A	F	4
	Streptococcus	P_A_F_05	35.9658	P	A_F	A	F	5
	Streptococcus	T_A_F_01	35.5689	T	A_F	A	F	1
	Streptococcus	T_A_F_02	29.7112	T	A_F	A	F	2
	Streptococcus	T_A_F_03	19.0565	T	A_F	A	F	3
	Streptococcus	T_A_F_04	27.5192	T	A_F	A	F	4
	Streptococcus	T_A_F_05	17.895	T	A_F	A	F	5
	Streptococcus	P_A_M_01	11.5833	P	A_M	A	M	1
	Streptococcus	P_A_M_02	13.9637	P	A_M	A	M	2
	Streptococcus	P_A_M_03	19.8395	P	A_M	A	M	3
	Streptococcus	P_A_M_04	38.5644	P	A_M	A	M	4
	Streptococcus	P_A_M_05	44.241	P	A_M	A	M	5
	Streptococcus	T_A_M_01	8.79949	T	A_M	A	M	1
	Streptococcus	T_A_M_02	2.32382	T	A_M	A	M	2
	Streptococcus	T_A_M_03	15.3058	T	A_M	A	M	3
	Streptococcus	T_A_M_04	34.5094	T	A_M	A	M	4
	Streptococcus	T_A_M_05	50.0756	T	A_M	A	M	5
	Streptococcus	P_D_F_01	11.0248	P	D_F	D	F	1
	Streptococcus	P_D_F_02	20.3678	P	D_F	D	F	2
	Streptococcus	P_D_F_03	20.7468	P	D_F	D	F	3
	Streptococcus	P_D_F_04	12.1076	P	D_F	D	F	4
	Streptococcus	P_D_F_05	8.37326	P	D_F	D	F	5
	Streptococcus	T_D_F_01	13.7959	T	D_F	D	F	1
	Streptococcus	T_D_F_02	23.7519	T	D_F	D	F	2
	Streptococcus	T_D_F_03	15.8435	T	D_F	D	F	3
	Streptococcus	T_D_F_04	10.8829	T	D_F	D	F	4
	Streptococcus	T_D_F_05	13.1526	T	D_F	D	F	5
	Streptococcus	P_B_M_01	13.8809	P	B_M	B	M	1
	Streptococcus	P_B_M_02	23.3218	P	B_M	B	M	2
	Streptococcus	P_B_M_03	41.8973	P	B_M	B	M	3
	Streptococcus	P_B_M_04	23.4584	P	B_M	B	M	4
	Streptococcus	P_B_M_05	41.3546	P	B_M	B	M	5
	Streptococcus	T_B_M_01	11.116	T	B_M	B	M	1
	Streptococcus	T_B_M_02	9.67362	T	B_M	B	M	2
	Streptococcus	T_B_M_03	11.3949	T	B_M	B	M	3
	Streptococcus	T_B_M_04	7.25908	T	B_M	B	M	4
	Streptococcus	T_B_M_05	21.3475	T	B_M	B	M	5
	Streptococcus	P_B_F_01	7.92315	P	B_F	B	F	1
	Streptococcus	P_B_F_02	20.6032	P	B_F	B	F	2
	Streptococcus	P_B_F_03	27.9469	P	B_F	B	F	3
	Streptococcus	P_B_F_04	26.3465	P	B_F	B	F	4
	Streptococcus	P_B_F_05	36.096	P	B_F	B	F	5
	Streptococcus	T_B_F_01	16.3277	T	B_F	B	F	1
	Streptococcus	T_B_F_02	28.9525	T	B_F	B	F	2
	Streptococcus	T_B_F_03	33.7192	T	B_F	B	F	3
	Streptococcus	T_B_F_04	42.0861	T	B_F	B	F	4
	Streptococcus	T_B_F_05	53.5629	T	B_F	B	F	5
	Streptococcus	P_C_M_01	19.0188	P	C_M	C	M	1
	Streptococcus	P_C_M_02	14.1603	P	C_M	C	M	2
	Streptococcus	P_C_M_03	8.73358	P	C_M	C	M	3
	Streptococcus	P_C_M_04	24.3303	P	C_M	C	M	4
	Streptococcus	P_C_M_05	22.8966	P	C_M	C	M	5
	Streptococcus	P_C_M_06	14.6615	P	C_M	C	M	6
	Streptococcus	T_C_M_01	26.2946	T	C_M	C	M	1
	Streptococcus	T_C_M_02	21.5557	T	C_M	C	M	2
	Streptococcus	T_C_M_03	17.5021	T	C_M	C	M	3
	Streptococcus	T_C_M_04	28.3151	T	C_M	C	M	4
	Streptococcus	T_C_M_05	23.3814	T	C_M	C	M	5
	Streptococcus	T_C_M_06	37.3488	T	C_M	C	M	6
	Streptococcus	P_C_F_01	13.8958	P	C_F	C	F	1
	Streptococcus	P_C_F_02	17.6321	P	C_F	C	F	2
	Streptococcus	P_C_F_03	23.0242	P	C_F	C	F	3
	Streptococcus	P_C_F_04	35.394	P	C_F	C	F	4
	Streptococcus	T_C_F_01	25.2209	T	C_F	C	F	1
	Streptococcus	T_C_F_02	10.5299	T	C_F	C	F	2
	Streptococcus	T_C_F_03	9.78543	T	C_F	C	F	3
	Streptococcus	T_C_F_04	14.0733	T	C_F	C	F	4
	Streptococcus	T_C_F_05	32.3903	T	C_F	C	F	5
	Fusobacterium	P_A_F_01	11.2298	P	A_F	A	F	1
	Fusobacterium	P_A_F_02	13.7571	P	A_F	A	F	2
	Fusobacterium	P_A_F_03	7.69778	P	A_F	A	F	3
	Fusobacterium	P_A_F_04	4.58609	P	A_F	A	F	4
	Fusobacterium	P_A_F_05	2.03844	P	A_F	A	F	5
	Fusobacterium	T_A_F_01	4.29158	T	A_F	A	F	1
	Fusobacterium	T_A_F_02	14.1742	T	A_F	A	F	2
	Fusobacterium	T_A_F_03	13.1439	T	A_F	A	F	3
	Fusobacterium	T_A_F_04	22.7137	T	A_F	A	F	4
	Fusobacterium	T_A_F_05	22.1168	T	A_F	A	F	5
	Fusobacterium	P_A_M_01	7.23464	P	A_M	A	M	1
	Fusobacterium	P_A_M_02	16.8629	P	A_M	A	M	2
	Fusobacterium	P_A_M_03	19.3579	P	A_M	A	M	3
	Fusobacterium	P_A_M_04	15.1554	P	A_M	A	M	4
	Fusobacterium	P_A_M_05	7.99644	P	A_M	A	M	5
	Fusobacterium	T_A_M_01	9.88252	T	A_M	A	M	1
	Fusobacterium	T_A_M_02	27.9319	T	A_M	A	M	2
	Fusobacterium	T_A_M_03	11.267	T	A_M	A	M	3
	Fusobacterium	T_A_M_04	5.01425	T	A_M	A	M	4
	Fusobacterium	T_A_M_05	0.815576	T	A_M	A	M	5
	Fusobacterium	P_D_F_01	11.2876	P	D_F	D	F	1
	Fusobacterium	P_D_F_02	4.8085	P	D_F	D	F	2
	Fusobacterium	P_D_F_03	7.81374	P	D_F	D	F	3
	Fusobacterium	P_D_F_04	12.3395	P	D_F	D	F	4
	Fusobacterium	P_D_F_05	13.1913	P	D_F	D	F	5
	Fusobacterium	T_D_F_01	4.14163	T	D_F	D	F	1
	Fusobacterium	T_D_F_02	4.11846	T	D_F	D	F	2
	Fusobacterium	T_D_F_03	3.69761	T	D_F	D	F	3
	Fusobacterium	T_D_F_04	5.80238	T	D_F	D	F	4
	Fusobacterium	T_D_F_05	7.32222	T	D_F	D	F	5
	Fusobacterium	P_B_M_01	20.1465	P	B_M	B	M	1
	Fusobacterium	P_B_M_02	10.7245	P	B_M	B	M	2
	Fusobacterium	P_B_M_03	0.0709584	P	B_M	B	M	3
	Fusobacterium	P_B_M_04	0.559949	P	B_M	B	M	4
	Fusobacterium	P_B_M_05	0.0277652	P	B_M	B	M	5
	Fusobacterium	T_B_M_01	10.114	T	B_M	B	M	1
	Fusobacterium	T_B_M_02	3.39352	T	B_M	B	M	2
	Fusobacterium	T_B_M_03	0.0133586	T	B_M	B	M	3
	Fusobacterium	T_B_M_04	0.0280544	T	B_M	B	M	4
	Fusobacterium	T_B_M_05	0.854071	T	B_M	B	M	5
	Fusobacterium	P_B_F_01	21.6312	P	B_F	B	F	1
	Fusobacterium	P_B_F_02	4.71835	P	B_F	B	F	2
	Fusobacterium	P_B_F_03	14.2141	P	B_F	B	F	3
	Fusobacterium	P_B_F_04	16.9677	P	B_F	B	F	4
	Fusobacterium	P_B_F_05	4.60459	P	B_F	B	F	5
	Fusobacterium	T_B_F_01	6.23701	T	B_F	B	F	1
	Fusobacterium	T_B_F_02	10.7621	T	B_F	B	F	2
	Fusobacterium	T_B_F_03	9.53995	T	B_F	B	F	3
	Fusobacterium	T_B_F_04	7.1575	T	B_F	B	F	4
	Fusobacterium	T_B_F_05	3.50667	T	B_F	B	F	5
	Fusobacterium	P_C_M_01	9.25078	P	C_M	C	M	1
	Fusobacterium	P_C_M_02	8.84216	P	C_M	C	M	2
	Fusobacterium	P_C_M_03	7.753	P	C_M	C	M	3
	Fusobacterium	P_C_M_04	7.3157	P	C_M	C	M	4
	Fusobacterium	P_C_M_05	7.82508	P	C_M	C	M	5
	Fusobacterium	P_C_M_06	10.4192	P	C_M	C	M	6
	Fusobacterium	T_C_M_01	2.53569	T	C_M	C	M	1
	Fusobacterium	T_C_M_02	2.07401	T	C_M	C	M	2
	Fusobacterium	T_C_M_03	2.72314	T	C_M	C	M	3
	Fusobacterium	T_C_M_04	1.47105	T	C_M	C	M	4
	Fusobacterium	T_C_M_05	2.98937	T	C_M	C	M	5
	Fusobacterium	T_C_M_06	3.16862	T	C_M	C	M	6
	Fusobacterium	P_C_F_01	10.0558	P	C_F	C	F	1
	Fusobacterium	P_C_F_02	4.4473	P	C_F	C	F	2
	Fusobacterium	P_C_F_03	5.7092	P	C_F	C	F	3
	Fusobacterium	P_C_F_04	4.69725	P	C_F	C	F	4
	Fusobacterium	T_C_F_01	8.07122	T	C_F	C	F	1
	Fusobacterium	T_C_F_02	12.2803	T	C_F	C	F	2
	Fusobacterium	T_C_F_03	9.72789	T	C_F	C	F	3
	Fusobacterium	T_C_F_04	14.8359	T	C_F	C	F	4
	Fusobacterium	T_C_F_05	4.37405	T	C_F	C	F	5
	Prevotella	P_A_F_01	10.8193	P	A_F	A	F	1
	Prevotella	P_A_F_02	15.3125	P	A_F	A	F	2
	Prevotella	P_A_F_03	4.77299	P	A_F	A	F	3
	Prevotella	P_A_F_04	2.69895	P	A_F	A	F	4
	Prevotella	P_A_F_05	2.6765	P	A_F	A	F	5
	Prevotella	T_A_F_01	7.10481	T	A_F	A	F	1
	Prevotella	T_A_F_02	9.05257	T	A_F	A	F	2
	Prevotella	T_A_F_03	11.8487	T	A_F	A	F	3
	Prevotella	T_A_F_04	13.4191	T	A_F	A	F	4
	Prevotella	T_A_F_05	22.3549	T	A_F	A	F	5
	Prevotella	P_A_M_01	0.970385	P	A_M	A	M	1
	Prevotella	P_A_M_02	4.68342	P	A_M	A	M	2
	Prevotella	P_A_M_03	4.10702	P	A_M	A	M	3
	Prevotella	P_A_M_04	7.94068	P	A_M	A	M	4
	Prevotella	P_A_M_05	3.97121	P	A_M	A	M	5
	Prevotella	T_A_M_01	42.9856	T	A_M	A	M	1
	Prevotella	T_A_M_02	36.1565	T	A_M	A	M	2
	Prevotella	T_A_M_03	40.7529	T	A_M	A	M	3
	Prevotella	T_A_M_04	31.8348	T	A_M	A	M	4
	Prevotella	T_A_M_05	14.3291	T	A_M	A	M	5
	Prevotella	P_D_F_01	10.4964	P	D_F	D	F	1
	Prevotella	P_D_F_02	4.94891	P	D_F	D	F	2
	Prevotella	P_D_F_03	6.646	P	D_F	D	F	3
	Prevotella	P_D_F_04	15.8218	P	D_F	D	F	4
	Prevotella	P_D_F_05	14.3508	P	D_F	D	F	5
	Prevotella	T_D_F_01	30.7475	T	D_F	D	F	1
	Prevotella	T_D_F_02	20.3618	T	D_F	D	F	2
	Prevotella	T_D_F_03	25.2514	T	D_F	D	F	3
	Prevotella	T_D_F_04	18.5984	T	D_F	D	F	4
	Prevotella	T_D_F_05	15.6548	T	D_F	D	F	5
	Prevotella	P_B_M_01	9.77694	P	B_M	B	M	1
	Prevotella	P_B_M_02	6.91885	P	B_M	B	M	2
	Prevotella	P_B_M_03	0.0195747	P	B_M	B	M	3
	Prevotella	P_B_M_04	0.342826	P	B_M	B	M	4
	Prevotella	P_B_M_05	0.124944	P	B_M	B	M	5
	Prevotella	T_B_M_01	34.8591	T	B_M	B	M	1
	Prevotella	T_B_M_02	25.8352	T	B_M	B	M	2
	Prevotella	T_B_M_03	8.16542	T	B_M	B	M	3
	Prevotella	T_B_M_04	4.92215	T	B_M	B	M	4
	Prevotella	T_B_M_05	9.35849	T	B_M	B	M	5
	Prevotella	P_B_F_01	7.8794	P	B_F	B	F	1
	Prevotella	P_B_F_02	5.94497	P	B_F	B	F	2
	Prevotella	P_B_F_03	12.3218	P	B_F	B	F	3
	Prevotella	P_B_F_04	5.26533	P	B_F	B	F	4
	Prevotella	P_B_F_05	0.143312	P	B_F	B	F	5
	Prevotella	T_B_F_01	15.5306	T	B_F	B	F	1
	Prevotella	T_B_F_02	15.297	T	B_F	B	F	2
	Prevotella	T_B_F_03	3.30891	T	B_F	B	F	3
	Prevotella	T_B_F_04	16.1276	T	B_F	B	F	4
	Prevotella	T_B_F_05	4.7355	T	B_F	B	F	5
	Prevotella	P_C_M_01	10.253	P	C_M	C	M	1
	Prevotella	P_C_M_02	5.45105	P	C_M	C	M	2
	Prevotella	P_C_M_03	7.99659	P	C_M	C	M	3
	Prevotella	P_C_M_04	4.13157	P	C_M	C	M	4
	Prevotella	P_C_M_05	2.43566	P	C_M	C	M	5
	Prevotella	P_C_M_06	2.25576	P	C_M	C	M	6
	Prevotella	T_C_M_01	17.5768	T	C_M	C	M	1
	Prevotella	T_C_M_02	24.181	T	C_M	C	M	2
	Prevotella	T_C_M_03	23.198	T	C_M	C	M	3
	Prevotella	T_C_M_04	13.3344	T	C_M	C	M	4
	Prevotella	T_C_M_05	17.7388	T	C_M	C	M	5
	Prevotella	T_C_M_06	8.19787	T	C_M	C	M	6
	Prevotella	P_C_F_01	1.03201	P	C_F	C	F	1
	Prevotella	P_C_F_02	0.222282	P	C_F	C	F	2
	Prevotella	P_C_F_03	0.93888	P	C_F	C	F	3
	Prevotella	P_C_F_04	0.675135	P	C_F	C	F	4
	Prevotella	T_C_F_01	9.17617	T	C_F	C	F	1
	Prevotella	T_C_F_02	23.8035	T	C_F	C	F	2
	Prevotella	T_C_F_03	14.2383	T	C_F	C	F	3
	Prevotella	T_C_F_04	10.404	T	C_F	C	F	4
	Prevotella	T_C_F_05	22.2528	T	C_F	C	F	5
	Campylobacter	P_A_F_01	1.04913	P	A_F	A	F	1
	Campylobacter	P_A_F_02	0.986581	P	A_F	A	F	2
	Campylobacter	P_A_F_03	0.371672	P	A_F	A	F	3
	Campylobacter	P_A_F_04	0.696143	P	A_F	A	F	4
	Campylobacter	P_A_F_05	0.537113	P	A_F	A	F	5
	Campylobacter	T_A_F_01	0.0212084	T	A_F	A	F	1
	Campylobacter	T_A_F_02	0.56761	T	A_F	A	F	2
	Campylobacter	T_A_F_03	0.280552	T	A_F	A	F	3
	Campylobacter	T_A_F_04	0.648871	T	A_F	A	F	4
	Campylobacter	T_A_F_05	0.684822	T	A_F	A	F	5
	Campylobacter	P_A_M_01	0.0833556	P	A_M	A	M	1
	Campylobacter	P_A_M_02	0.398559	P	A_M	A	M	2
	Campylobacter	P_A_M_03	0.161751	P	A_M	A	M	3
	Campylobacter	P_A_M_04	0.553938	P	A_M	A	M	4
	Campylobacter	P_A_M_05	0.330822	P	A_M	A	M	5
	Campylobacter	T_A_M_01	0.0760658	T	A_M	A	M	1
	Campylobacter	T_A_M_02	0.668058	T	A_M	A	M	2
	Campylobacter	T_A_M_03	0.181152	T	A_M	A	M	3
	Campylobacter	T_A_M_04	0.210728	T	A_M	A	M	4
	Campylobacter	T_A_M_05	0.0599088	T	A_M	A	M	5
	Campylobacter	P_D_F_01	0.947065	P	D_F	D	F	1
	Campylobacter	P_D_F_02	2.47819	P	D_F	D	F	2
	Campylobacter	P_D_F_03	3.07936	P	D_F	D	F	3
	Campylobacter	P_D_F_04	1.8002	P	D_F	D	F	4
	Campylobacter	P_D_F_05	1.71544	P	D_F	D	F	5
	Campylobacter	T_D_F_01	0.0751038	T	D_F	D	F	1
	Campylobacter	T_D_F_02	0.340848	T	D_F	D	F	2
	Campylobacter	T_D_F_03	0.467378	T	D_F	D	F	3
	Campylobacter	T_D_F_04	0.301083	T	D_F	D	F	4
	Campylobacter	T_D_F_05	0.342314	T	D_F	D	F	5
	Campylobacter	P_B_M_01	0.509455	P	B_M	B	M	1
	Campylobacter	P_B_M_02	0.172663	P	B_M	B	M	2
	Campylobacter	P_B_M_03	0.0293621	P	B_M	B	M	3
	Campylobacter	P_B_M_04	0.646798	P	B_M	B	M	4
	Campylobacter	P_B_M_05	0.0364419	P	B_M	B	M	5
	Campylobacter	T_B_M_01	0.564997	T	B_M	B	M	1
	Campylobacter	T_B_M_02	0.415668	T	B_M	B	M	2
	Campylobacter	T_B_M_03	0.0256039	T	B_M	B	M	3
	Campylobacter	T_B_M_04	0.0434844	T	B_M	B	M	4
	Campylobacter	T_B_M_05	0.131313	T	B_M	B	M	5
	Campylobacter	P_B_F_01	1.47334	P	B_F	B	F	1
	Campylobacter	P_B_F_02	0.376245	P	B_F	B	F	2
	Campylobacter	P_B_F_03	0.3344	P	B_F	B	F	3
	Campylobacter	P_B_F_04	0.342098	P	B_F	B	F	4
	Campylobacter	P_B_F_05	0.147034	P	B_F	B	F	5
	Campylobacter	T_B_F_01	0.111523	T	B_F	B	F	1
	Campylobacter	T_B_F_02	0.166313	T	B_F	B	F	2
	Campylobacter	T_B_F_03	0.123008	T	B_F	B	F	3
	Campylobacter	T_B_F_04	0.12574	T	B_F	B	F	4
	Campylobacter	T_B_F_05	0.234153	T	B_F	B	F	5
	Campylobacter	P_C_M_01	0.571496	P	C_M	C	M	1
	Campylobacter	P_C_M_02	0.582693	P	C_M	C	M	2
	Campylobacter	P_C_M_03	1.36365	P	C_M	C	M	3
	Campylobacter	P_C_M_04	0.545748	P	C_M	C	M	4
	Campylobacter	P_C_M_05	0.223855	P	C_M	C	M	5
	Campylobacter	P_C_M_06	0.388983	P	C_M	C	M	6
	Campylobacter	T_C_M_01	1.55443	T	C_M	C	M	1
	Campylobacter	T_C_M_02	0.253524	T	C_M	C	M	2
	Campylobacter	T_C_M_03	0.304538	T	C_M	C	M	3
	Campylobacter	T_C_M_04	0.221177	T	C_M	C	M	4
	Campylobacter	T_C_M_05	0.367632	T	C_M	C	M	5
	Campylobacter	T_C_M_06	0.184806	T	C_M	C	M	6
	Campylobacter	P_C_F_01	0.452899	P	C_F	C	F	1
	Campylobacter	P_C_F_02	0.0852358	P	C_F	C	F	2
	Campylobacter	P_C_F_03	0.0588737	P	C_F	C	F	3
	Campylobacter	P_C_F_04	0.141975	P	C_F	C	F	4
	Campylobacter	T_C_F_01	0.492465	T	C_F	C	F	1
	Campylobacter	T_C_F_02	0.660231	T	C_F	C	F	2
	Campylobacter	T_C_F_03	0.317396	T	C_F	C	F	3
	Campylobacter	T_C_F_04	0.14539	T	C_F	C	F	4
	Campylobacter	T_C_F_05	1.42181	T	C_F	C	F	5
	Actinomyces	P_A_F_01	1.71343	P	A_F	A	F	1
	Actinomyces	P_A_F_02	1.35119	P	A_F	A	F	2
	Actinomyces	P_A_F_03	3.00726	P	A_F	A	F	3
	Actinomyces	P_A_F_04	3.02255	P	A_F	A	F	4
	Actinomyces	P_A_F_05	3.81415	P	A_F	A	F	5
	Actinomyces	T_A_F_01	0.348067	T	A_F	A	F	1
	Actinomyces	T_A_F_02	0.0787942	T	A_F	A	F	2
	Actinomyces	T_A_F_03	0.147073	T	A_F	A	F	3
	Actinomyces	T_A_F_04	0.258585	T	A_F	A	F	4
	Actinomyces	T_A_F_05	0.125183	T	A_F	A	F	5
	Actinomyces	P_A_M_01	2.67524	P	A_M	A	M	1
	Actinomyces	P_A_M_02	1.13752	P	A_M	A	M	2
	Actinomyces	P_A_M_03	0.673761	P	A_M	A	M	3
	Actinomyces	P_A_M_04	1.8433	P	A_M	A	M	4
	Actinomyces	P_A_M_05	0.677847	P	A_M	A	M	5
	Actinomyces	T_A_M_01	2.69853	T	A_M	A	M	1
	Actinomyces	T_A_M_02	1.08878	T	A_M	A	M	2
	Actinomyces	T_A_M_03	1.06911	T	A_M	A	M	3
	Actinomyces	T_A_M_04	2.35043	T	A_M	A	M	4
	Actinomyces	T_A_M_05	1.75914	T	A_M	A	M	5
	Actinomyces	P_D_F_01	5.51614	P	D_F	D	F	1
	Actinomyces	P_D_F_02	5.64054	P	D_F	D	F	2
	Actinomyces	P_D_F_03	6.41966	P	D_F	D	F	3
	Actinomyces	P_D_F_04	2.91447	P	D_F	D	F	4
	Actinomyces	P_D_F_05	3.83879	P	D_F	D	F	5
	Actinomyces	T_D_F_01	2.107	T	D_F	D	F	1
	Actinomyces	T_D_F_02	2.35906	T	D_F	D	F	2
	Actinomyces	T_D_F_03	2.80309	T	D_F	D	F	3
	Actinomyces	T_D_F_04	1.48645	T	D_F	D	F	4
	Actinomyces	T_D_F_05	2.45693	T	D_F	D	F	5
	Actinomyces	P_B_M_01	4.52672	P	B_M	B	M	1
	Actinomyces	P_B_M_02	6.68276	P	B_M	B	M	2
	Actinomyces	P_B_M_03	15.0261	P	B_M	B	M	3
	Actinomyces	P_B_M_04	2.06153	P	B_M	B	M	4
	Actinomyces	P_B_M_05	1.90886	P	B_M	B	M	5
	Actinomyces	T_B_M_01	0.68859	T	B_M	B	M	1
	Actinomyces	T_B_M_02	0.980888	T	B_M	B	M	2
	Actinomyces	T_B_M_03	0.664589	T	B_M	B	M	3
	Actinomyces	T_B_M_04	0.162716	T	B_M	B	M	4
	Actinomyces	T_B_M_05	0.431306	T	B_M	B	M	5
	Actinomyces	P_B_F_01	0.916901	P	B_F	B	F	1
	Actinomyces	P_B_F_02	4.36658	P	B_F	B	F	2
	Actinomyces	P_B_F_03	7.08154	P	B_F	B	F	3
	Actinomyces	P_B_F_04	1.81626	P	B_F	B	F	4
	Actinomyces	P_B_F_05	1.32331	P	B_F	B	F	5
	Actinomyces	T_B_F_01	0.194132	T	B_F	B	F	1
	Actinomyces	T_B_F_02	0.444349	T	B_F	B	F	2
	Actinomyces	T_B_F_03	0.371757	T	B_F	B	F	3
	Actinomyces	T_B_F_04	0.559059	T	B_F	B	F	4
	Actinomyces	T_B_F_05	0.503896	T	B_F	B	F	5
	Actinomyces	P_C_M_01	1.78063	P	C_M	C	M	1
	Actinomyces	P_C_M_02	2.2011	P	C_M	C	M	2
	Actinomyces	P_C_M_03	2.09023	P	C_M	C	M	3
	Actinomyces	P_C_M_04	1.34911	P	C_M	C	M	4
	Actinomyces	P_C_M_05	1.27978	P	C_M	C	M	5
	Actinomyces	P_C_M_06	2.39294	P	C_M	C	M	6
	Actinomyces	T_C_M_01	0.744859	T	C_M	C	M	1
	Actinomyces	T_C_M_02	0.565084	T	C_M	C	M	2
	Actinomyces	T_C_M_03	0.639176	T	C_M	C	M	3
	Actinomyces	T_C_M_04	0.654623	T	C_M	C	M	4
	Actinomyces	T_C_M_05	0.89282	T	C_M	C	M	5
	Actinomyces	T_C_M_06	1.16805	T	C_M	C	M	6
	Actinomyces	P_C_F_01	0.987467	P	C_F	C	F	1
	Actinomyces	P_C_F_02	1.84845	P	C_F	C	F	2
	Actinomyces	P_C_F_03	1.80959	P	C_F	C	F	3
	Actinomyces	P_C_F_04	3.54786	P	C_F	C	F	4
	Actinomyces	T_C_F_01	1.39202	T	C_F	C	F	1
	Actinomyces	T_C_F_02	0.714516	T	C_F	C	F	2
	Actinomyces	T_C_F_03	0.554978	T	C_F	C	F	3
	Actinomyces	T_C_F_04	2.02067	T	C_F	C	F	4
	Actinomyces	T_C_F_05	1.60663	T	C_F	C	F	5
	Capnocytophaga	P_A_F_01	17.6474	P	A_F	A	F	1
	Capnocytophaga	P_A_F_02	18.9642	P	A_F	A	F	2
	Capnocytophaga	P_A_F_03	6.98494	P	A_F	A	F	3
	Capnocytophaga	P_A_F_04	4.23246	P	A_F	A	F	4
	Capnocytophaga	P_A_F_05	3.62389	P	A_F	A	F	5
	Capnocytophaga	T_A_F_01	0.101052	T	A_F	A	F	1
	Capnocytophaga	T_A_F_02	0.236382	T	A_F	A	F	2
	Capnocytophaga	T_A_F_03	0.153253	T	A_F	A	F	3
	Capnocytophaga	T_A_F_04	0.538049	T	A_F	A	F	4
	Capnocytophaga	T_A_F_05	0.270002	T	A_F	A	F	5
	Capnocytophaga	P_A_M_01	12.9264	P	A_M	A	M	1
	Capnocytophaga	P_A_M_02	4.16572	P	A_M	A	M	2
	Capnocytophaga	P_A_M_03	6.44086	P	A_M	A	M	3
	Capnocytophaga	P_A_M_04	5.1114	P	A_M	A	M	4
	Capnocytophaga	P_A_M_05	2.38057	P	A_M	A	M	5
	Capnocytophaga	T_A_M_01	0.085725	T	A_M	A	M	1
	Capnocytophaga	T_A_M_02	0.386208	T	A_M	A	M	2
	Capnocytophaga	T_A_M_03	0.162304	T	A_M	A	M	3
	Capnocytophaga	T_A_M_04	0.0675411	T	A_M	A	M	4
	Capnocytophaga	T_A_M_05	0.0326775	T	A_M	A	M	5
	Capnocytophaga	P_D_F_01	1.95648	P	D_F	D	F	1
	Capnocytophaga	P_D_F_02	0.902247	P	D_F	D	F	2
	Capnocytophaga	P_D_F_03	0.6819	P	D_F	D	F	3
	Capnocytophaga	P_D_F_04	3.2859	P	D_F	D	F	4
	Capnocytophaga	P_D_F_05	1.43186	P	D_F	D	F	5
	Capnocytophaga	T_D_F_01	0.0163863	T	D_F	D	F	1
	Capnocytophaga	T_D_F_02	0.0127288	T	D_F	D	F	2
	Capnocytophaga	T_D_F_03	0.0153821	T	D_F	D	F	3
	Capnocytophaga	T_D_F_04	0.0296342	T	D_F	D	F	4
	Capnocytophaga	T_D_F_05	0.0265018	T	D_F	D	F	5
	Capnocytophaga	P_B_M_01	14.9989	P	B_M	B	M	1
	Capnocytophaga	P_B_M_02	5.91635	P	B_M	B	M	2
	Capnocytophaga	P_B_M_03	0.00734053	P	B_M	B	M	3
	Capnocytophaga	P_B_M_04	7.24505	P	B_M	B	M	4
	Capnocytophaga	P_B_M_05	0.218651	P	B_M	B	M	5
	Capnocytophaga	T_B_M_01	0.080924	T	B_M	B	M	1
	Capnocytophaga	T_B_M_02	0.0736766	T	B_M	B	M	2
	Capnocytophaga	T_B_M_03	0	T	B_M	B	M	3
	Capnocytophaga	T_B_M_04	0.00420816	T	B_M	B	M	4
	Capnocytophaga	T_B_M_05	0.00747312	T	B_M	B	M	5
	Capnocytophaga	P_B_F_01	17.8271	P	B_F	B	F	1
	Capnocytophaga	P_B_F_02	3.82821	P	B_F	B	F	2
	Capnocytophaga	P_B_F_03	1.57413	P	B_F	B	F	3
	Capnocytophaga	P_B_F_04	13.2575	P	B_F	B	F	4
	Capnocytophaga	P_B_F_05	20.8044	P	B_F	B	F	5
	Capnocytophaga	T_B_F_01	0.892181	T	B_F	B	F	1
	Capnocytophaga	T_B_F_02	0.882349	T	B_F	B	F	2
	Capnocytophaga	T_B_F_03	0.384058	T	B_F	B	F	3
	Capnocytophaga	T_B_F_04	1.24966	T	B_F	B	F	4
	Capnocytophaga	T_B_F_05	1.06212	T	B_F	B	F	5
	Capnocytophaga	P_C_M_01	10.504	P	C_M	C	M	1
	Capnocytophaga	P_C_M_02	9.03092	P	C_M	C	M	2
	Capnocytophaga	P_C_M_03	8.79604	P	C_M	C	M	3
	Capnocytophaga	P_C_M_04	6.45618	P	C_M	C	M	4
	Capnocytophaga	P_C_M_05	5.40913	P	C_M	C	M	5
	Capnocytophaga	P_C_M_06	10.8811	P	C_M	C	M	6
	Capnocytophaga	T_C_M_01	0.237721	T	C_M	C	M	1
	Capnocytophaga	T_C_M_02	0.105381	T	C_M	C	M	2
	Capnocytophaga	T_C_M_03	0.129252	T	C_M	C	M	3
	Capnocytophaga	T_C_M_04	0.0771891	T	C_M	C	M	4
	Capnocytophaga	T_C_M_05	0.0693248	T	C_M	C	M	5
	Capnocytophaga	T_C_M_06	1.27032	T	C_M	C	M	6
	Capnocytophaga	P_C_F_01	12.4852	P	C_F	C	F	1
	Capnocytophaga	P_C_F_02	16.1346	P	C_F	C	F	2
	Capnocytophaga	P_C_F_03	3.1358	P	C_F	C	F	3
	Capnocytophaga	P_C_F_04	3.12042	P	C_F	C	F	4
	Capnocytophaga	T_C_F_01	0.256131	T	C_F	C	F	1
	Capnocytophaga	T_C_F_02	0.34332	T	C_F	C	F	2
	Capnocytophaga	T_C_F_03	0.384216	T	C_F	C	F	3
	Capnocytophaga	T_C_F_04	1.19516	T	C_F	C	F	4
	Capnocytophaga	T_C_F_05	0.171849	T	C_F	C	F	5
	Corynebacterium	P_A_F_01	5.28322	P	A_F	A	F	1
	Corynebacterium	P_A_F_02	5.09889	P	A_F	A	F	2
	Corynebacterium	P_A_F_03	5.50277	P	A_F	A	F	3
	Corynebacterium	P_A_F_04	4.57831	P	A_F	A	F	4
	Corynebacterium	P_A_F_05	3.9151	P	A_F	A	F	5
	Corynebacterium	T_A_F_01	0.0386741	T	A_F	A	F	1
	Corynebacterium	T_A_F_02	0	T	A_F	A	F	2
	Corynebacterium	T_A_F_03	0.00617955	T	A_F	A	F	3
	Corynebacterium	T_A_F_04	0.0096367	T	A_F	A	F	4
	Corynebacterium	T_A_F_05	0.00736368	T	A_F	A	F	5
	Corynebacterium	P_A_M_01	7.91564	P	A_M	A	M	1
	Corynebacterium	P_A_M_02	3.27074	P	A_M	A	M	2
	Corynebacterium	P_A_M_03	0.923077	P	A_M	A	M	3
	Corynebacterium	P_A_M_04	2.15751	P	A_M	A	M	4
	Corynebacterium	P_A_M_05	1.25577	P	A_M	A	M	5
	Corynebacterium	T_A_M_01	0.0132813	T	A_M	A	M	1
	Corynebacterium	T_A_M_02	0.0041086	T	A_M	A	M	2
	Corynebacterium	T_A_M_03	0.0115183	T	A_M	A	M	3
	Corynebacterium	T_A_M_04	0.0121574	T	A_M	A	M	4
	Corynebacterium	T_A_M_05	0	T	A_M	A	M	5
	Corynebacterium	P_D_F_01	3.31473	P	D_F	D	F	1
	Corynebacterium	P_D_F_02	2.02259	P	D_F	D	F	2
	Corynebacterium	P_D_F_03	2.94385	P	D_F	D	F	3
	Corynebacterium	P_D_F_04	1.59385	P	D_F	D	F	4
	Corynebacterium	P_D_F_05	0.894042	P	D_F	D	F	5
	Corynebacterium	T_D_F_01	1.33275	T	D_F	D	F	1
	Corynebacterium	T_D_F_02	2.35906	T	D_F	D	F	2
	Corynebacterium	T_D_F_03	2.10971	T	D_F	D	F	3
	Corynebacterium	T_D_F_04	2.57343	T	D_F	D	F	4
	Corynebacterium	T_D_F_05	1.9788	T	D_F	D	F	5
	Corynebacterium	P_B_M_01	11.9174	P	B_M	B	M	1
	Corynebacterium	P_B_M_02	23.7147	P	B_M	B	M	2
	Corynebacterium	P_B_M_03	8.40246	P	B_M	B	M	3
	Corynebacterium	P_B_M_04	29.8898	P	B_M	B	M	4
	Corynebacterium	P_B_M_05	1.54271	P	B_M	B	M	5
	Corynebacterium	T_B_M_01	0.00735673	T	B_M	B	M	1
	Corynebacterium	T_B_M_02	0.0120962	T	B_M	B	M	2
	Corynebacterium	T_B_M_03	0	T	B_M	B	M	3
	Corynebacterium	T_B_M_04	0	T	B_M	B	M	4
	Corynebacterium	T_B_M_05	0.0160138	T	B_M	B	M	5
	Corynebacterium	P_B_F_01	9.50148	P	B_F	B	F	1
	Corynebacterium	P_B_F_02	24.7572	P	B_F	B	F	2
	Corynebacterium	P_B_F_03	5.45236	P	B_F	B	F	3
	Corynebacterium	P_B_F_04	3.79613	P	B_F	B	F	4
	Corynebacterium	P_B_F_05	2.38233	P	B_F	B	F	5
	Corynebacterium	T_B_F_01	0.297394	T	B_F	B	F	1
	Corynebacterium	T_B_F_02	0.592888	T	B_F	B	F	2
	Corynebacterium	T_B_F_03	0.490665	T	B_F	B	F	3
	Corynebacterium	T_B_F_04	0.396564	T	B_F	B	F	4
	Corynebacterium	T_B_F_05	0.11052	T	B_F	B	F	5
	Corynebacterium	P_C_M_01	11.8437	P	C_M	C	M	1
	Corynebacterium	P_C_M_02	32.6751	P	C_M	C	M	2
	Corynebacterium	P_C_M_03	25.699	P	C_M	C	M	3
	Corynebacterium	P_C_M_04	8.43406	P	C_M	C	M	4
	Corynebacterium	P_C_M_05	9.56806	P	C_M	C	M	5
	Corynebacterium	P_C_M_06	23.9034	P	C_M	C	M	6
	Corynebacterium	T_C_M_01	0.0132067	T	C_M	C	M	1
	Corynebacterium	T_C_M_02	0.0167998	T	C_M	C	M	2
	Corynebacterium	T_C_M_03	0.0424937	T	C_M	C	M	3
	Corynebacterium	T_C_M_04	0.0935176	T	C_M	C	M	4
	Corynebacterium	T_C_M_05	0.0357128	T	C_M	C	M	5
	Corynebacterium	T_C_M_06	1.7117	T	C_M	C	M	6
	Corynebacterium	P_C_F_01	21.6634	P	C_F	C	F	1
	Corynebacterium	P_C_F_02	11.1692	P	C_F	C	F	2
	Corynebacterium	P_C_F_03	9.21218	P	C_F	C	F	3
	Corynebacterium	P_C_F_04	28.4342	P	C_F	C	F	4
	Corynebacterium	T_C_F_01	0.0185602	T	C_F	C	F	1
	Corynebacterium	T_C_F_02	0.0484169	T	C_F	C	F	2
	Corynebacterium	T_C_F_03	0.0334101	T	C_F	C	F	3
	Corynebacterium	T_C_F_04	0.0234103	T	C_F	C	F	4
	Corynebacterium	T_C_F_05	0.089167	T	C_F	C	F	5
	Neisseria	P_A_F_01	1.93608	P	A_F	A	F	1
	Neisseria	P_A_F_02	1.50318	P	A_F	A	F	2
	Neisseria	P_A_F_03	1.88095	P	A_F	A	F	3
	Neisseria	P_A_F_04	0.26022	P	A_F	A	F	4
	Neisseria	P_A_F_05	1.04963	P	A_F	A	F	5
	Neisseria	T_A_F_01	8.88881	T	A_F	A	F	1
	Neisseria	T_A_F_02	3.37356	T	A_F	A	F	2
	Neisseria	T_A_F_03	5.92125	T	A_F	A	F	3
	Neisseria	T_A_F_04	0.332466	T	A_F	A	F	4
	Neisseria	T_A_F_05	1.20151	T	A_F	A	F	5
	Neisseria	P_A_M_01	15.0764	P	A_M	A	M	1
	Neisseria	P_A_M_02	7.09605	P	A_M	A	M	2
	Neisseria	P_A_M_03	5.20888	P	A_M	A	M	3
	Neisseria	P_A_M_04	1.45459	P	A_M	A	M	4
	Neisseria	P_A_M_05	2.47374	P	A_M	A	M	5
	Neisseria	T_A_M_01	2.34717	T	A_M	A	M	1
	Neisseria	T_A_M_02	5.98541	T	A_M	A	M	2
	Neisseria	T_A_M_03	6.05026	T	A_M	A	M	3
	Neisseria	T_A_M_04	0.633536	T	A_M	A	M	4
	Neisseria	T_A_M_05	0.212404	T	A_M	A	M	5
	Neisseria	P_D_F_01	0.757058	P	D_F	D	F	1
	Neisseria	P_D_F_02	0.158341	P	D_F	D	F	2
	Neisseria	P_D_F_03	0.275355	P	D_F	D	F	3
	Neisseria	P_D_F_04	2.36232	P	D_F	D	F	4
	Neisseria	P_D_F_05	0.569952	P	D_F	D	F	5
	Neisseria	T_D_F_01	12.3211	T	D_F	D	F	1
	Neisseria	T_D_F_02	11.9311	T	D_F	D	F	2
	Neisseria	T_D_F_03	13.748	T	D_F	D	F	3
	Neisseria	T_D_F_04	27.919	T	D_F	D	F	4
	Neisseria	T_D_F_05	25.5466	T	D_F	D	F	5
	Neisseria	P_B_M_01	0.38386	P	B_M	B	M	1
	Neisseria	P_B_M_02	0.36823	P	B_M	B	M	2
	Neisseria	P_B_M_03	0.592136	P	B_M	B	M	3
	Neisseria	P_B_M_04	7.27019	P	B_M	B	M	4
	Neisseria	P_B_M_05	22.0612	P	B_M	B	M	5
	Neisseria	T_B_M_01	9.61377	T	B_M	B	M	1
	Neisseria	T_B_M_02	31.2851	T	B_M	B	M	2
	Neisseria	T_B_M_03	41.8958	T	B_M	B	M	3
	Neisseria	T_B_M_04	59.2173	T	B_M	B	M	4
	Neisseria	T_B_M_05	32.5679	T	B_M	B	M	5
	Neisseria	P_B_F_01	2.34125	P	B_F	B	F	1
	Neisseria	P_B_F_02	1.26638	P	B_F	B	F	2
	Neisseria	P_B_F_03	7.8421	P	B_F	B	F	3
	Neisseria	P_B_F_04	7.25842	P	B_F	B	F	4
	Neisseria	P_B_F_05	9.07331	P	B_F	B	F	5
	Neisseria	T_B_F_01	26.5355	T	B_F	B	F	1
	Neisseria	T_B_F_02	8.42612	T	B_F	B	F	2
	Neisseria	T_B_F_03	16.6061	T	B_F	B	F	3
	Neisseria	T_B_F_04	6.0123	T	B_F	B	F	4
	Neisseria	T_B_F_05	12.6705	T	B_F	B	F	5
	Neisseria	P_C_M_01	8.41134	P	C_M	C	M	1
	Neisseria	P_C_M_02	6.21266	P	C_M	C	M	2
	Neisseria	P_C_M_03	10.626	P	C_M	C	M	3
	Neisseria	P_C_M_04	13.4679	P	C_M	C	M	4
	Neisseria	P_C_M_05	22.08	P	C_M	C	M	5
	Neisseria	P_C_M_06	6.25152	P	C_M	C	M	6
	Neisseria	T_C_M_01	18.5924	T	C_M	C	M	1
	Neisseria	T_C_M_02	24.3429	T	C_M	C	M	2
	Neisseria	T_C_M_03	24.248	T	C_M	C	M	3
	Neisseria	T_C_M_04	27.3324	T	C_M	C	M	4
	Neisseria	T_C_M_05	22.9381	T	C_M	C	M	5
	Neisseria	T_C_M_06	16.4729	T	C_M	C	M	6
	Neisseria	P_C_F_01	6.54995	P	C_F	C	F	1
	Neisseria	P_C_F_02	19.3485	P	C_F	C	F	2
	Neisseria	P_C_F_03	22.7593	P	C_F	C	F	3
	Neisseria	P_C_F_04	1.53453	P	C_F	C	F	4
	Neisseria	T_C_F_01	25.4263	T	C_F	C	F	1
	Neisseria	T_C_F_02	26.5075	T	C_F	C	F	2
	Neisseria	T_C_F_03	43.7839	T	C_F	C	F	3
	Neisseria	T_C_F_04	27.7424	T	C_F	C	F	4
	Neisseria	T_C_F_05	9.73217	T	C_F	C	F	5
	Haemophilus	P_A_F_01	13.0633	P	A_F	A	F	1
	Haemophilus	P_A_F_02	9.78375	P	A_F	A	F	2
	Haemophilus	P_A_F_03	14.7392	P	A_F	A	F	3
	Haemophilus	P_A_F_04	25.3926	P	A_F	A	F	4
	Haemophilus	P_A_F_05	30.6724	P	A_F	A	F	5
	Haemophilus	T_A_F_01	26.2348	T	A_F	A	F	1
	Haemophilus	T_A_F_02	19.8226	T	A_F	A	F	2
	Haemophilus	T_A_F_03	31.8025	T	A_F	A	F	3
	Haemophilus	T_A_F_04	8.45138	T	A_F	A	F	4
	Haemophilus	T_A_F_05	13.381	T	A_F	A	F	5
	Haemophilus	P_A_M_01	19.0932	P	A_M	A	M	1
	Haemophilus	P_A_M_02	26.9304	P	A_M	A	M	2
	Haemophilus	P_A_M_03	17.969	P	A_M	A	M	3
	Haemophilus	P_A_M_04	7.60073	P	A_M	A	M	4
	Haemophilus	P_A_M_05	13.1262	P	A_M	A	M	5
	Haemophilus	T_A_M_01	1.64206	T	A_M	A	M	1
	Haemophilus	T_A_M_02	3.21128	T	A_M	A	M	2
	Haemophilus	T_A_M_03	5.05131	T	A_M	A	M	3
	Haemophilus	T_A_M_04	1.25086	T	A_M	A	M	4
	Haemophilus	T_A_M_05	0.737967	T	A_M	A	M	5
	Haemophilus	P_D_F_01	30.8271	P	D_F	D	F	1
	Haemophilus	P_D_F_02	39.1596	P	D_F	D	F	2
	Haemophilus	P_D_F_03	32.2122	P	D_F	D	F	3
	Haemophilus	P_D_F_04	31.1442	P	D_F	D	F	4
	Haemophilus	P_D_F_05	39.1283	P	D_F	D	F	5
	Haemophilus	T_D_F_01	13.5078	T	D_F	D	F	1
	Haemophilus	T_D_F_02	13.3977	T	D_F	D	F	2
	Haemophilus	T_D_F_03	13.2676	T	D_F	D	F	3
	Haemophilus	T_D_F_04	14.0751	T	D_F	D	F	4
	Haemophilus	T_D_F_05	14.46	T	D_F	D	F	5
	Haemophilus	P_B_M_01	0.840247	P	B_M	B	M	1
	Haemophilus	P_B_M_02	1.62092	P	B_M	B	M	2
	Haemophilus	P_B_M_03	25.6111	P	B_M	B	M	3
	Haemophilus	P_B_M_04	13.4708	P	B_M	B	M	4
	Haemophilus	P_B_M_05	21.466	P	B_M	B	M	5
	Haemophilus	T_B_M_01	11.7884	T	B_M	B	M	1
	Haemophilus	T_B_M_02	10.6446	T	B_M	B	M	2
	Haemophilus	T_B_M_03	21.5585	T	B_M	B	M	3
	Haemophilus	T_B_M_04	20.498	T	B_M	B	M	4
	Haemophilus	T_B_M_05	17.043	T	B_M	B	M	5
	Haemophilus	P_B_F_01	0.780416	P	B_F	B	F	1
	Haemophilus	P_B_F_02	4.03775	P	B_F	B	F	2
	Haemophilus	P_B_F_03	4.69588	P	B_F	B	F	3
	Haemophilus	P_B_F_04	7.23859	P	B_F	B	F	4
	Haemophilus	P_B_F_05	12.3416	P	B_F	B	F	5
	Haemophilus	T_B_F_01	13.8481	T	B_F	B	F	1
	Haemophilus	T_B_F_02	12.8899	T	B_F	B	F	2
	Haemophilus	T_B_F_03	19.6143	T	B_F	B	F	3
	Haemophilus	T_B_F_04	7.83843	T	B_F	B	F	4
	Haemophilus	T_B_F_05	8.96336	T	B_F	B	F	5
	Haemophilus	P_C_M_01	0.703772	P	C_M	C	M	1
	Haemophilus	P_C_M_02	0.879785	P	C_M	C	M	2
	Haemophilus	P_C_M_03	1.86538	P	C_M	C	M	3
	Haemophilus	P_C_M_04	8.02505	P	C_M	C	M	4
	Haemophilus	P_C_M_05	4.38559	P	C_M	C	M	5
	Haemophilus	P_C_M_06	1.98833	P	C_M	C	M	6
	Haemophilus	T_C_M_01	4.20238	T	C_M	C	M	1
	Haemophilus	T_C_M_02	5.42481	T	C_M	C	M	2
	Haemophilus	T_C_M_03	3.65623	T	C_M	C	M	3
	Haemophilus	T_C_M_04	7.90298	T	C_M	C	M	4
	Haemophilus	T_C_M_05	4.06916	T	C_M	C	M	5
	Haemophilus	T_C_M_06	3.94014	T	C_M	C	M	6
	Haemophilus	P_C_F_01	0.0935495	P	C_F	C	F	1
	Haemophilus	P_C_F_02	0.437878	P	C_F	C	F	2
	Haemophilus	P_C_F_03	1.40987	P	C_F	C	F	3
	Haemophilus	P_C_F_04	0.24468	P	C_F	C	F	4
	Haemophilus	T_C_F_01	4.96053	T	C_F	C	F	1
	Haemophilus	T_C_F_02	2.64239	T	C_F	C	F	2
	Haemophilus	T_C_F_03	2.95865	T	C_F	C	F	3
	Haemophilus	T_C_F_04	2.65275	T	C_F	C	F	4
	Haemophilus	T_C_F_05	2.27943	T	C_F	C	F	5
	Aggregatibacter	P_A_F_01	0.886034	P	A_F	A	F	1
	Aggregatibacter	P_A_F_02	0.748795	P	A_F	A	F	2
	Aggregatibacter	P_A_F_03	1.18732	P	A_F	A	F	3
	Aggregatibacter	P_A_F_04	0.176816	P	A_F	A	F	4
	Aggregatibacter	P_A_F_05	0.0401217	P	A_F	A	F	5
	Aggregatibacter	T_A_F_01	0.0187133	T	A_F	A	F	1
	Aggregatibacter	T_A_F_02	0.048152	T	A_F	A	F	2
	Aggregatibacter	T_A_F_03	0.0308978	T	A_F	A	F	3
	Aggregatibacter	T_A_F_04	0.00481835	T	A_F	A	F	4
	Aggregatibacter	T_A_F_05	0	T	A_F	A	F	5
	Aggregatibacter	P_A_M_01	1.9738	P	A_M	A	M	1
	Aggregatibacter	P_A_M_02	0.741802	P	A_M	A	M	2
	Aggregatibacter	P_A_M_03	0.515658	P	A_M	A	M	3
	Aggregatibacter	P_A_M_04	0.361617	P	A_M	A	M	4
	Aggregatibacter	P_A_M_05	0.518513	P	A_M	A	M	5
	Aggregatibacter	T_A_M_01	0.0567475	T	A_M	A	M	1
	Aggregatibacter	T_A_M_02	0.0525901	T	A_M	A	M	2
	Aggregatibacter	T_A_M_03	0.0251309	T	A_M	A	M	3
	Aggregatibacter	T_A_M_04	0.0216132	T	A_M	A	M	4
	Aggregatibacter	T_A_M_05	0.00816938	T	A_M	A	M	5
	Aggregatibacter	P_D_F_01	0	P	D_F	D	F	1
	Aggregatibacter	P_D_F_02	0	P	D_F	D	F	2
	Aggregatibacter	P_D_F_03	0	P	D_F	D	F	3
	Aggregatibacter	P_D_F_04	0	P	D_F	D	F	4
	Aggregatibacter	P_D_F_05	0	P	D_F	D	F	5
	Aggregatibacter	T_D_F_01	0	T	D_F	D	F	1
	Aggregatibacter	T_D_F_02	0	T	D_F	D	F	2
	Aggregatibacter	T_D_F_03	0	T	D_F	D	F	3
	Aggregatibacter	T_D_F_04	0	T	D_F	D	F	4
	Aggregatibacter	T_D_F_05	0	T	D_F	D	F	5
	Aggregatibacter	P_B_M_01	1.64512	P	B_M	B	M	1
	Aggregatibacter	P_B_M_02	2.44018	P	B_M	B	M	2
	Aggregatibacter	P_B_M_03	0.0562774	P	B_M	B	M	3
	Aggregatibacter	P_B_M_04	1.593	P	B_M	B	M	4
	Aggregatibacter	P_B_M_05	4.16132	P	B_M	B	M	5
	Aggregatibacter	T_B_M_01	0.0529684	T	B_M	B	M	1
	Aggregatibacter	T_B_M_02	0.0494843	T	B_M	B	M	2
	Aggregatibacter	T_B_M_03	0	T	B_M	B	M	3
	Aggregatibacter	T_B_M_04	0.0378735	T	B_M	B	M	4
	Aggregatibacter	T_B_M_05	0.0501767	T	B_M	B	M	5
	Aggregatibacter	P_B_F_01	0.971146	P	B_F	B	F	1
	Aggregatibacter	P_B_F_02	0.0887081	P	B_F	B	F	2
	Aggregatibacter	P_B_F_03	0.0999123	P	B_F	B	F	3
	Aggregatibacter	P_B_F_04	0.323919	P	B_F	B	F	4
	Aggregatibacter	P_B_F_05	0.0130283	P	B_F	B	F	5
	Aggregatibacter	T_B_F_01	0.269857	T	B_F	B	F	1
	Aggregatibacter	T_B_F_02	0.356748	T	B_F	B	F	2
	Aggregatibacter	T_B_F_03	0.0738048	T	B_F	B	F	3
	Aggregatibacter	T_B_F_04	0.185708	T	B_F	B	F	4
	Aggregatibacter	T_B_F_05	0.076802	T	B_F	B	F	5
	Aggregatibacter	P_C_M_01	1.40076	P	C_M	C	M	1
	Aggregatibacter	P_C_M_02	0.794432	P	C_M	C	M	2
	Aggregatibacter	P_C_M_03	1.96323	P	C_M	C	M	3
	Aggregatibacter	P_C_M_04	2.81542	P	C_M	C	M	4
	Aggregatibacter	P_C_M_05	1.60078	P	C_M	C	M	5
	Aggregatibacter	P_C_M_06	1.13917	P	C_M	C	M	6
	Aggregatibacter	T_C_M_01	0.0554682	T	C_M	C	M	1
	Aggregatibacter	T_C_M_02	0.0931625	T	C_M	C	M	2
	Aggregatibacter	T_C_M_03	0.134563	T	C_M	C	M	3
	Aggregatibacter	T_C_M_04	0.26274	T	C_M	C	M	4
	Aggregatibacter	T_C_M_05	0.0651233	T	C_M	C	M	5
	Aggregatibacter	T_C_M_06	0.244016	T	C_M	C	M	6
	Aggregatibacter	P_C_F_01	0.132157	P	C_F	C	F	1
	Aggregatibacter	P_C_F_02	0.0200555	P	C_F	C	F	2
	Aggregatibacter	P_C_F_03	0.117747	P	C_F	C	F	3
	Aggregatibacter	P_C_F_04	0	P	C_F	C	F	4
	Aggregatibacter	T_C_F_01	0.00494939	T	C_F	C	F	1
	Aggregatibacter	T_C_F_02	0.0322779	T	C_F	C	F	2
	Aggregatibacter	T_C_F_03	0.00556834	T	C_F	C	F	3
	Aggregatibacter	T_C_F_04	0	T	C_F	C	F	4
	Aggregatibacter	T_C_F_05	0.0129697	T	C_F	C	F	5
	Derxia	P_A_F_01	1.03355	P	A_F	A	F	1
	Derxia	P_A_F_02	0.701237	P	A_F	A	F	2
	Derxia	P_A_F_03	0.676691	P	A_F	A	F	3
	Derxia	P_A_F_04	0.643877	P	A_F	A	F	4
	Derxia	P_A_F_05	0.993982	P	A_F	A	F	5
	Derxia	T_A_F_01	0.0623776	T	A_F	A	F	1
	Derxia	T_A_F_02	0	T	A_F	A	F	2
	Derxia	T_A_F_03	0	T	A_F	A	F	3
	Derxia	T_A_F_04	0.00481835	T	A_F	A	F	4
	Derxia	T_A_F_05	0	T	A_F	A	F	5
	Derxia	P_A_M_01	2.54785	P	A_M	A	M	1
	Derxia	P_A_M_02	1.58573	P	A_M	A	M	2
	Derxia	P_A_M_03	1.08483	P	A_M	A	M	3
	Derxia	P_A_M_04	1.09704	P	A_M	A	M	4
	Derxia	P_A_M_05	0.426693	P	A_M	A	M	5
	Derxia	T_A_M_01	0.00603697	T	A_M	A	M	1
	Derxia	T_A_M_02	0.00575204	T	A_M	A	M	2
	Derxia	T_A_M_03	0.0125654	T	A_M	A	M	3
	Derxia	T_A_M_04	0	T	A_M	A	M	4
	Derxia	T_A_M_05	0.00544625	T	A_M	A	M	5
	Derxia	P_D_F_01	0.765965	P	D_F	D	F	1
	Derxia	P_D_F_02	0.47353	P	D_F	D	F	2
	Derxia	P_D_F_03	0.426728	P	D_F	D	F	3
	Derxia	P_D_F_04	1.30497	P	D_F	D	F	4
	Derxia	P_D_F_05	0.835371	P	D_F	D	F	5
	Derxia	T_D_F_01	0.00546209	T	D_F	D	F	1
	Derxia	T_D_F_02	0	T	D_F	D	F	2
	Derxia	T_D_F_03	0.00473294	T	D_F	D	F	3
	Derxia	T_D_F_04	0.0106683	T	D_F	D	F	4
	Derxia	T_D_F_05	0.00441696	T	D_F	D	F	5
	Derxia	P_B_M_01	1.78309	P	B_M	B	M	1
	Derxia	P_B_M_02	3.08855	P	B_M	B	M	2
	Derxia	P_B_M_03	1.9012	P	B_M	B	M	3
	Derxia	P_B_M_04	1.62728	P	B_M	B	M	4
	Derxia	P_B_M_05	1.92101	P	B_M	B	M	5
	Derxia	T_B_M_01	0.0220702	T	B_M	B	M	1
	Derxia	T_B_M_02	0.0274913	T	B_M	B	M	2
	Derxia	T_B_M_03	0.0100189	T	B_M	B	M	3
	Derxia	T_B_M_04	0.00981905	T	B_M	B	M	4
	Derxia	T_B_M_05	0.0170814	T	B_M	B	M	5
	Derxia	P_B_F_01	2.55997	P	B_F	B	F	1
	Derxia	P_B_F_02	0.30436	P	B_F	B	F	2
	Derxia	P_B_F_03	0.205942	P	B_F	B	F	3
	Derxia	P_B_F_04	0.672627	P	B_F	B	F	4
	Derxia	P_B_F_05	0.526717	P	B_F	B	F	5
	Derxia	T_B_F_01	0.112899	T	B_F	B	F	1
	Derxia	T_B_F_02	0.0596697	T	B_F	B	F	2
	Derxia	T_B_F_03	0.0164011	T	B_F	B	F	3
	Derxia	T_B_F_04	0.0290169	T	B_F	B	F	4
	Derxia	T_B_F_05	0.0318447	T	B_F	B	F	5
	Derxia	P_C_M_01	0.0915751	P	C_M	C	M	1
	Derxia	P_C_M_02	0.169063	P	C_M	C	M	2
	Derxia	P_C_M_03	0.185289	P	C_M	C	M	3
	Derxia	P_C_M_04	0.203892	P	C_M	C	M	4
	Derxia	P_C_M_05	0.180211	P	C_M	C	M	5
	Derxia	P_C_M_06	0.206647	P	C_M	C	M	6
	Derxia	T_C_M_01	0.00396202	T	C_M	C	M	1
	Derxia	T_C_M_02	0	T	C_M	C	M	2
	Derxia	T_C_M_03	0.0106234	T	C_M	C	M	3
	Derxia	T_C_M_04	0.0564074	T	C_M	C	M	4
	Derxia	T_C_M_05	0	T	C_M	C	M	5
	Derxia	T_C_M_06	0.068181	T	C_M	C	M	6
	Derxia	P_C_F_01	6.98949	P	C_F	C	F	1
	Derxia	P_C_F_02	12.0316	P	C_F	C	F	2
	Derxia	P_C_F_03	7.20118	P	C_F	C	F	3
	Derxia	P_C_F_04	2.42716	P	C_F	C	F	4
	Derxia	T_C_F_01	0.0123735	T	C_F	C	F	1
	Derxia	T_C_F_02	0.0102703	T	C_F	C	F	2
	Derxia	T_C_F_03	0.00556834	T	C_F	C	F	3
	Derxia	T_C_F_04	0	T	C_F	C	F	4
	Derxia	T_C_F_05	0.0210758	T	C_F	C	F	5
	Leptotrichia	P_A_F_01	3.40211	P	A_F	A	F	1
	Leptotrichia	P_A_F_02	4.51142	P	A_F	A	F	2
	Leptotrichia	P_A_F_03	2.2707	P	A_F	A	F	3
	Leptotrichia	P_A_F_04	1.54686	P	A_F	A	F	4
	Leptotrichia	P_A_F_05	0.86844	P	A_F	A	F	5
	Leptotrichia	T_A_F_01	0.0985566	T	A_F	A	F	1
	Leptotrichia	T_A_F_02	0.382298	T	A_F	A	F	2
	Leptotrichia	T_A_F_03	0.203925	T	A_F	A	F	3
	Leptotrichia	T_A_F_04	0.544473	T	A_F	A	F	4
	Leptotrichia	T_A_F_05	0.962188	T	A_F	A	F	5
	Leptotrichia	P_A_M_01	1.95021	P	A_M	A	M	1
	Leptotrichia	P_A_M_02	1.04533	P	A_M	A	M	2
	Leptotrichia	P_A_M_03	3.23746	P	A_M	A	M	3
	Leptotrichia	P_A_M_04	0.822103	P	A_M	A	M	4
	Leptotrichia	P_A_M_05	1.31519	P	A_M	A	M	5
	Leptotrichia	T_A_M_01	6.74209	T	A_M	A	M	1
	Leptotrichia	T_A_M_02	4.43071	T	A_M	A	M	2
	Leptotrichia	T_A_M_03	1.46806	T	A_M	A	M	3
	Leptotrichia	T_A_M_04	2.97721	T	A_M	A	M	4
	Leptotrichia	T_A_M_05	3.37123	T	A_M	A	M	5
	Leptotrichia	P_D_F_01	0.426031	P	D_F	D	F	1
	Leptotrichia	P_D_F_02	0.413779	P	D_F	D	F	2
	Leptotrichia	P_D_F_03	0.211922	P	D_F	D	F	3
	Leptotrichia	P_D_F_04	0.251886	P	D_F	D	F	4
	Leptotrichia	P_D_F_05	0.363205	P	D_F	D	F	5
	Leptotrichia	T_D_F_01	0.259449	T	D_F	D	F	1
	Leptotrichia	T_D_F_02	0.188103	T	D_F	D	F	2
	Leptotrichia	T_D_F_03	0.560854	T	D_F	D	F	3
	Leptotrichia	T_D_F_04	0.20981	T	D_F	D	F	4
	Leptotrichia	T_D_F_05	0.801678	T	D_F	D	F	5
	Leptotrichia	P_B_M_01	0.811944	P	B_M	B	M	1
	Leptotrichia	P_B_M_02	2.48599	P	B_M	B	M	2
	Leptotrichia	P_B_M_03	0.0342558	P	B_M	B	M	3
	Leptotrichia	P_B_M_04	4.26247	P	B_M	B	M	4
	Leptotrichia	P_B_M_05	0.0763544	P	B_M	B	M	5
	Leptotrichia	T_B_M_01	0.303097	T	B_M	B	M	1
	Leptotrichia	T_B_M_02	1.55491	T	B_M	B	M	2
	Leptotrichia	T_B_M_03	0.0923967	T	B_M	B	M	3
	Leptotrichia	T_B_M_04	0.0364708	T	B_M	B	M	4
	Leptotrichia	T_B_M_05	0.957627	T	B_M	B	M	5
	Leptotrichia	P_B_F_01	3.05167	P	B_F	B	F	1
	Leptotrichia	P_B_F_02	5.75991	P	B_F	B	F	2
	Leptotrichia	P_B_F_03	1.38042	P	B_F	B	F	3
	Leptotrichia	P_B_F_04	0.937051	P	B_F	B	F	4
	Leptotrichia	P_B_F_05	0.897095	P	B_F	B	F	5
	Leptotrichia	T_B_F_01	0.275365	T	B_F	B	F	1
	Leptotrichia	T_B_F_02	0.356748	T	B_F	B	F	2
	Leptotrichia	T_B_F_03	0.195446	T	B_F	B	F	3
	Leptotrichia	T_B_F_04	0.311448	T	B_F	B	F	4
	Leptotrichia	T_B_F_05	0.136745	T	B_F	B	F	5
	Leptotrichia	P_C_M_01	3.39506	P	C_M	C	M	1
	Leptotrichia	P_C_M_02	1.7448	P	C_M	C	M	2
	Leptotrichia	P_C_M_03	2.2776	P	C_M	C	M	3
	Leptotrichia	P_C_M_04	3.65053	P	C_M	C	M	4
	Leptotrichia	P_C_M_05	3.3353	P	C_M	C	M	5
	Leptotrichia	P_C_M_06	6.11433	P	C_M	C	M	6
	Leptotrichia	T_C_M_01	4.89309	T	C_M	C	M	1
	Leptotrichia	T_C_M_02	1.79147	T	C_M	C	M	2
	Leptotrichia	T_C_M_03	1.81837	T	C_M	C	M	3
	Leptotrichia	T_C_M_04	0.604153	T	C_M	C	M	4
	Leptotrichia	T_C_M_05	1.16382	T	C_M	C	M	5
	Leptotrichia	T_C_M_06	0.870205	T	C_M	C	M	6
	Leptotrichia	P_C_F_01	1.0632	P	C_F	C	F	1
	Leptotrichia	P_C_F_02	1.19497	P	C_F	C	F	2
	Leptotrichia	P_C_F_03	0.756062	P	C_F	C	F	3
	Leptotrichia	P_C_F_04	0.439517	P	C_F	C	F	4
	Leptotrichia	T_C_F_01	2.31384	T	C_F	C	F	1
	Leptotrichia	T_C_F_02	3.60339	T	C_F	C	F	2
	Leptotrichia	T_C_F_03	0.762863	T	C_F	C	F	3
	Leptotrichia	T_C_F_04	2.15498	T	C_F	C	F	4
	Leptotrichia	T_C_F_05	3.7823	T	C_F	C	F	5
