# Supplementary material for: Functional and genetic markers of niche partitioning among enigmatic members of the human oral microbiome
Source: Genome Biol. 2020 Dec 16;21:292. doi: 10.1186/s13059-020-02195-w (PMC7739484; doi:10.1186/s13059-020-02195-w)
Supplement: Supplementary file 7 — Additional file 7: Table S6. Description of Human Oral Microbiome Database (HOMD) genomes used in this study. (a) Summary statistics for contigs for each of 1334 HOMD genomes used in this study, including total length, number of contigs, and count of SCGs. (b) accession number information for each of the 1334 HOMD genomes. [file 13059_2020_2195_MOESM7_ESM.xlsx]

## Sheet: (a) HOMD-CONTIGS-STATS
	contigs_db	Total Length	Num Contigs	Num Genes (prodigal)	Longest Contig	Shortest Contig	N50	N75	N90	L50	L75	L90	Campbell_et_al	Ribosomal_RNAs	Rinke_et_al	BUSCO_83_Protista	bacteria (Campbell_et_al)	archaea (Rinke_et_al)	eukarya (BUSCO_83_Protista)
	Abiotrophia_defectiva_001	3477404	26	3147	708930	582	4	8	12	329958	156305	95582	146	5	98	2	1	0	0
	Achromobacter_insuavis_001	6860805	13	6204	6824182	2146	1	1	1	6824182	6824182	6824182	142	2	97	5	1	0	0
	Achromobacter_xylosoxidans_001	7359146	3	6792	7013095	98156	1	1	1	7013095	7013095	7013095	142	6	100	5	1	0	0
	Achromobacter_xylosoxidans_002	6514720	262	6096	741255	505	10	30	62	137710	51662	18281	142	2	98	5	1	0	0
	Achromobacter_xylosoxidans_003	6916670	1	6407	6916670	6916670	1	1	1	6916670	6916670	6916670	143	2	101	6	1	0	0
	Acinetobacter_baumannii_001	4059242	2	3970	4050513	8729	1	1	1	4050513	4050513	4050513	141	12	89	5	1	0	0
	Acinetobacter_baumannii_002	4001457	3	4011	3976747	11302	1	1	1	3976747	3976747	3976747	140	10	92	6	1	0	0
	Acinetobacter_baumannii_003	3996761	3	3843	3904116	28279	1	1	1	3904116	3904116	3904116	139	12	89	5	1	0	0
	Acinetobacter_baumannii_004	3760981	1	3516	3760981	3760981	1	1	1	3760981	3760981	3760981	138	12	89	5	1	0	0
	Acinetobacter_baumannii_005	3477996	4	3619	3421954	6106	1	1	1	3421954	3421954	3421954	137	10	88	5	1	0	0
	Acinetobacter_baumannii_006	4048735	5	3860	3936291	2726	1	1	1	3936291	3936291	3936291	140	12	89	5	1	0	0
	Acinetobacter_baumannii_007	4011434	2	3857	3991133	20301	1	1	1	3991133	3991133	3991133	138	12	90	5	1	0	0
	Actinobaculum_P1_001	2357424	117	2028	125388	489	18	39	66	38370	20047	9038	138	2	81	4	1	0	0
	Actinomyces_cardiffensis_001	2188900	42	1853	384071	558	5	9	15	173850	66072	39221	138	2	80	5	1	0	0
	Actinomyces_dentalis_001	3529652	97	2944	183676	1028	19	38	57	61866	37181	19531	140	3	78	4	1	0	0
	Actinomyces_georgiae_001	2493023	27	2105	473793	1187	4	7	11	241053	161043	68467	137	3	79	4	1	0	0
	Actinomyces_georgiae_002	2477360	306	2328	86766	503	46	104	167	15007	8031	4006	139	2	79	4	1	0	0
	Actinomyces_gerencseriae_001	3418708	31	2829	453875	1182	6	11	16	231738	136673	68451	139	3	79	4	1	0	0
	Actinomyces_graevenitzii_001	2196917	25	1876	461848	708	4	6	10	246863	153183	70397	139	2	75	4	1	0	0
	Actinomyces_graevenitzii_002	2090952	29	1751	321155	544	5	9	13	148729	107789	58676	139	2	73	4	1	0	0
	Actinomyces_israelii_001	4024065	104	3396	275560	1101	15	32	55	76237	36735	18395	139	1	81	4	1	0	0
	Actinomyces_johnsonii_001	3385844	255	3050	154569	501	32	71	120	27161	14540	7238	137	2	80	4	1	0	0
	Actinomyces_johnsonii_002	3383063	324	3044	109553	503	40	94	160	24454	11066	5025	137	2	82	4	1	0	0
	Actinomyces_johnsonii_003	3327711	266	2992	126736	509	40	88	141	24214	12126	6295	141	2	81	4	1	0	0
	Actinomyces_massiliensis_001	3348548	35	2777	364313	521	7	11	17	205303	98145	69967	138	2	80	4	1	0	0
	Actinomyces_massiliensis_002	3416440	233	2991	160379	518	33	75	122	30585	15161	7713	137	3	80	4	1	0	0
	Actinomyces_meyeri_001	2049088	1	1742	2049088	2049088	1	1	1	2049088	2049088	2049088	135	6	75	5	1	0	0
	Actinomyces_naeslundii_001	3042856	1	2441	3042856	3042856	1	1	1	3042856	3042856	3042856	137	6	81	4	1	0	0
	Actinomyces_naeslundii_002	3114341	243	2837	154895	398	40	86	139	23198	12901	6148	140	6	82	4	1	0	0
	Actinomyces_odontolyticus_001	2431995	6	2078	1191462	575	2	3	4	534189	453658	251218	138	2	81	5	1	0	0
	Actinomyces_odontolyticus_002	2336123	5	1983	1166187	5330	2	3	3	576468	440040	440040	136	2	80	5	1	0	0
	Actinomyces_odontolyticus_003	2393758	4	2039	2360704	1248	1	1	1	2360704	2360704	2360704	138	4	82	5	1	0	0
	Actinomyces_oris_001	2872429	771	3013	51776	500	118	273	464	6780	3274	1547	140	2	80	3	1	0	0
	Actinomyces_oris_002	3042917	1	2442	3042917	3042917	1	1	1	3042917	3042917	3042917	138	6	81	5	1	0	0
	Actinomyces_radicidentis_001	3051613	1	2565	3051613	3051613	1	1	1	3051613	3051613	3051613	139	6	80	5	1	0	0
	Actinomyces_sp__001	3135160	99	2679	443329	107	9	21	38	90037	46375	17360	136	2	82	3	1	0	0
	Actinomyces_sp__002	3002669	580	2910	48157	92	80	184	307	11029	4953	2590	139	2	84	4	1	0	0
	Actinomyces_sp__003	2462190	293	2216	74163	210	40	91	147	16562	9063	4651	141	2	84	4	1	0	0
	Actinomyces_sp__004	3133330	7	2542	1635528	2676	1	2	4	1635528	746000	250280	139	6	80	5	1	0	0
	Actinomyces_sp__005	2733433	341	2480	80915	519	50	114	192	14899	7062	3892	139	2	83	3	1	0	0
	Actinomyces_sp__006	2348120	45	2037	408530	814	5	11	21	105425	64518	24827	139	2	79	6	1	0	0
	Actinomyces_sp__007	1906384	32	1655	358056	213	4	9	12	138409	99490	55948	137	3	79	5	1	0	0
	Actinomyces_sp__008	2801370	69	2411	351285	512	9	19	33	109210	49100	21381	138	2	79	5	1	0	0
	Actinomyces_sp__009	2518918	19	2095	657242	163	3	5	9	273150	175757	72871	136	2	76	4	1	0	0
	Actinomyces_sp__010	2712944	330	2510	62549	486	55	113	182	16614	7840	4223	139	2	82	4	1	0	0
	Actinomyces_sp__011	3836419	1	3104	3836419	3836419	1	1	1	3836419	3836419	3836419	138	6	79	5	1	0	0
	Actinomyces_timonensis_001	2913054	40	2517	263215	846	8	16	24	138623	69437	37753	139	2	80	5	1	0	0
	Actinomyces_viscosus_001	3126396	86	2639	299323	198	12	26	41	69912	36447	22079	139	2	80	5	1	0	0
	Afipia_broomeae_001	5259998	6	4983	1479263	128053	2	3	5	1473301	1017137	523224	142	2	93	3	1	0	0
	Aggregatibacter_actinomycetemcomitans_001	2162657	55	2179	215535	315	9	17	26	84363	49224	25868	139	2	81	5	1	0	0
	Aggregatibacter_actinomycetemcomitans_002	2105332	1	2011	2105332	2105332	1	1	1	2105332	2105332	2105332	139	12	81	5	1	0	0
	Aggregatibacter_actinomycetemcomitans_003	2204692	4	2165	2105791	23886	1	1	1	2105791	2105791	2105791	139	12	81	5	1	0	0
	Aggregatibacter_actinomycetemcomitans_004	2308962	1	2228	2308962	2308962	1	1	1	2308962	2308962	2308962	139	12	81	5	1	0	0
	Aggregatibacter_actinomycetemcomitans_005	2200508	102	2169	159785	316	11	22	34	66745	36872	19487	139	2	81	5	1	0	0
	Aggregatibacter_actinomycetemcomitans_006	2222263	134	2194	121113	302	20	39	57	37968	23368	13314	140	2	82	5	1	0	0
	Aggregatibacter_actinomycetemcomitans_007	2137435	54	2099	484709	305	5	14	21	94974	53166	33421	139	2	83	5	1	0	0
	Aggregatibacter_actinomycetemcomitans_008	2254042	106	2241	151968	300	13	29	47	47997	27191	12228	138	2	81	5	1	0	0
	Aggregatibacter_actinomycetemcomitans_009	2266108	114	2231	171566	313	14	28	44	49870	28997	12252	139	2	81	5	1	0	0
	Aggregatibacter_actinomycetemcomitans_010	2042853	34	2012	220380	329	6	12	18	105697	76820	40872	138	2	80	5	1	0	0
	Aggregatibacter_actinomycetemcomitans_011	2112113	30	2063	326577	464	5	9	13	177086	102578	63369	139	2	81	5	1	0	0
	Aggregatibacter_actinomycetemcomitans_012	2034590	26	1975	367722	428	5	10	14	148981	81320	63626	139	2	81	5	1	0	0
	Aggregatibacter_actinomycetemcomitans_013	2284348	123	2286	144729	300	14	26	42	59838	32074	13975	140	2	82	5	1	0	0
	Aggregatibacter_actinomycetemcomitans_014	2136808	1	2107	2136808	2136808	1	1	1	2136808	2136808	2136808	139	12	81	5	1	0	0
	Aggregatibacter_actinomycetemcomitans_015	2233070	11	2162	547537	16861	3	4	7	380197	332293	89300	138	0	81	5	1	0	0
	Aggregatibacter_actinomycetemcomitans_016	2186501	87	2159	160178	512	13	24	38	63707	36796	19190	139	2	81	5	1	0	0
	Aggregatibacter_actinomycetemcomitans_017	2126064	28	1989	243527	460	6	10	14	157962	102568	76454	139	2	81	5	1	0	0
	Aggregatibacter_actinomycetemcomitans_018	2256834	118	2226	132953	303	15	30	49	52608	26171	12064	139	2	82	5	1	0	0
	Aggregatibacter_actinomycetemcomitans_019	2099572	31	1996	363807	355	6	11	15	125567	87716	64265	139	2	80	5	1	0	0
	Aggregatibacter_actinomycetemcomitans_020	2170434	44	2091	410067	376	6	14	21	94496	54929	38828	140	2	82	5	1	0	0
	Aggregatibacter_actinomycetemcomitans_021	2382853	1	2367	2382853	2382853	1	1	1	2382853	2382853	2382853	139	12	81	5	1	0	0
	Aggregatibacter_actinomycetemcomitans_022	2129092	1	2040	2129092	2129092	1	1	1	2129092	2129092	2129092	139	12	81	5	1	0	0
	Aggregatibacter_actinomycetemcomitans_023	2367908	1	2308	2367908	2367908	1	1	1	2367908	2367908	2367908	139	12	81	5	1	0	0
	Aggregatibacter_actinomycetemcomitans_024	1999823	114	1959	153881	306	19	38	61	37163	19709	9202	139	2	81	5	1	0	0
	Aggregatibacter_actinomycetemcomitans_025	2164700	90	2148	104513	305	17	30	46	44618	33607	12104	140	2	83	5	1	0	0
	Aggregatibacter_actinomycetemcomitans_026	2254258	158	2267	122740	216	22	48	75	29014	16237	7848	139	2	81	5	1	0	0
	Aggregatibacter_actinomycetemcomitans_027	1943012	549	2027	22565	304	109	223	341	5568	3190	1745	134	2	81	5	1	0	0
	Aggregatibacter_actinomycetemcomitans_028	2211394	227	2229	74111	303	28	58	92	25406	13853	5875	139	2	81	5	1	0	0
	Aggregatibacter_actinomycetemcomitans_029	1905614	590	2003	17453	303	120	244	376	5213	2726	1609	139	2	84	5	1	0	0
	Aggregatibacter_actinomycetemcomitans_030	2064962	436	2300	31847	306	77	159	252	8932	4560	2312	137	2	80	6	1	0	0
	Aggregatibacter_actinomycetemcomitans_031	2100821	511	2193	40557	301	77	164	270	8719	4065	2030	140	2	81	5	1	0	0
	Aggregatibacter_actinomycetemcomitans_032	2198607	127	2170	160171	307	15	30	49	45755	25524	10299	140	2	81	5	1	0	0
	Aggregatibacter_actinomycetemcomitans_033	1860132	787	2026	22155	303	160	325	498	3625	2181	1143	135	2	79	4	1	0	0
	Aggregatibacter_actinomycetemcomitans_034	2029659	72	1983	178109	306	11	23	35	58075	32315	14008	139	2	81	5	1	0	0
	Aggregatibacter_actinomycetemcomitans_035	2093980	127	2077	88875	239	19	43	70	33558	16232	8440	140	2	83	5	1	0	0
	Aggregatibacter_actinomycetemcomitans_036	2291252	1	2188	2291252	2291252	1	1	1	2291252	2291252	2291252	139	12	81	5	1	0	0
	Aggregatibacter_aphrophilus_001	2313035	1	2210	2313035	2313035	1	1	1	2313035	2313035	2313035	139	12	82	6	1	0	0
	Aggregatibacter_aphrophilus_002	2267213	48	2177	455421	341	4	10	16	144936	90422	31556	139	2	82	6	1	0	0
	Aggregatibacter_aphrophilus_003	2262693	12	2125	1024539	568	2	3	4	490986	378369	188727	139	2	82	6	1	0	0
	Aggregatibacter_aphrophilus_004	2414427	1	2186	2414427	2414427	1	1	1	2414427	2414427	2414427	139	12	82	6	1	0	0
	Aggregatibacter_segnis_001	1992124	19	1902	469083	501	3	6	9	225861	114595	93253	139	2	80	5	1	0	0
	Aggregatibacter_sp__001	2010124	110	1931	187105	229	13	25	41	49432	27640	10825	139	2	82	5	1	0	0
	Agrobacterium_radiobacter_001	7273300	5	6846	4005130	44420	1	2	2	4005130	2650913	2650913	146	6	96	4	1	0	0
	Agrobacterium_tumefaciens_001	5674258	4	5322	2841580	214233	1	2	3	2841580	2075577	542868	140	8	93	4	1	0	0
	Agrobacterium_tumefaciens_002	5465705	8	5149	1566601	23606	2	3	5	1415474	1336981	401969	121	8	72	4	1	0	0
	Agrobacterium_tumefaciens_003	5214870	49	4934	601342	239	6	12	19	345171	145240	63330	140	2	91	4	1	0	0
	Agrobacterium_tumefaciens_004	5743108	50	5466	774953	203	5	8	12	507377	362186	186406	144	2	89	4	1	0	0
	Agrobacterium_tumefaciens_005	5425293	112	5137	246613	507	18	36	57	98650	49876	25000	140	2	88	4	1	0	0
	Alloiococcus_otitis_001	1784056	35	1636	212523	567	8	14	19	84992	66696	30313	139	3	81	0	1	0	0
	Alloscardovia_omnicolens_001	1847146	43	1596	237730	1161	7	12	20	93810	54642	28911	135	3	82	4	1	0	0
	Alloscardovia_omnicolens_002	1791870	16	1517	510717	597	2	4	5	437927	293702	147791	135	1	81	4	1	0	0
	Anaerococcus_lactolyticus_001	2177754	298	2297	125650	70	11	20	28	83276	54389	15956	137	2	89	2	1	0	0
	Anaerococcus_prevotii_001	1998633	2	1851	1883067	115566	1	1	1	1883067	1883067	1883067	137	8	89	2	1	0	0
	Anaerococcus_prevotii_002	1697099	35	1645	375966	544	5	11	15	90722	63235	50427	137	2	88	2	1	0	0
	Anaerococcus_tetradius_001	2103625	143	2075	144465	202	11	22	34	60179	38282	15607	137	3	89	2	1	0	0
	Anaeroglobus_geminatus_001	1794202	103	1951	77236	241	17	33	51	40433	21809	10126	139	2	90	2	1	0	0
	Arcanobacterium_haemolyticum_001	1986154	1	1834	1986154	1986154	1	1	1	1986154	1986154	1986154	139	8	76	4	1	0	0
	Arsenicicoccus_sp__001	3525271	1	3266	3525271	3525271	1	1	1	3525271	3525271	3525271	142	4	90	5	1	0	0
	Atopobium_minutum_001	1706361	3	1547	987934	247471	1	2	3	987934	470956	247471	137	4	78	2	1	0	0
	Atopobium_parvulum_001	1543805	1	1400	1543805	1543805	1	1	1	1543805	1543805	1543805	137	2	82	2	1	0	0
	Atopobium_parvulum_002	1527867	43	1329	130400	878	7	14	22	82243	42070	18553	137	2	80	2	1	0	0
	Atopobium_rimae_001	1629936	9	1491	566490	460	2	3	4	464339	336598	246442	138	2	80	2	1	0	0
	Atopobium_rimae_002	1626291	9	1488	565621	602	2	3	4	463785	246147	194159	138	2	80	2	1	0	0
	Atopobium_sp__001	1660282	5	1480	1308817	432	1	1	2	1308817	1308817	281556	139	8	81	2	1	0	0
	Atopobium_sp__002	1945857	69	1729	137589	215	11	24	38	58455	28609	16032	138	2	87	2	1	0	0
	Atopobium_vaginae_001	1430526	6	1164	974441	461	1	2	3	974441	248521	114131	138	2	78	2	1	0	0
	Atopobium_vaginae_002	1449613	34	1128	261674	713	6	12	18	85994	43351	23024	136	2	74	2	1	0	0
	Bacillus_anthracis_001	5503926	3	5802	5227419	94830	1	1	1	5227419	5227419	5227419	149	22	102	3	1	0	0
	Bacillus_anthracis_002	5227293	1	5510	5227293	5227293	1	1	1	5227293	5227293	5227293	149	22	102	3	1	0	0
	Bacillus_anthracis_003	5228663	1	5512	5228663	5228663	1	1	1	5228663	5228663	5228663	149	22	102	3	1	0	0
	Bacillus_anthracis_004	5503926	3	5804	5227419	94830	1	1	1	5227419	5227419	5227419	149	22	102	3	1	0	0
	Bacillus_anthracis_005	5506763	3	5816	5230115	94875	1	1	1	5230115	5230115	5230115	149	22	102	3	1	0	0
	Bacillus_anthracis_006	5504728	56	5810	733972	1106	7	14	22	223714	125888	87632	122	22	80	3	1	0	0
	Bacillus_anthracis_007	5392168	63	5709	975300	3827	9	22	36	151690	81055	42993	110	17	68	3	1	0	0
	Bacillus_anthracis_008	5392880	60	5706	536225	5772	11	23	36	170206	80261	47532	114	9	72	3	1	0	0
	Bacillus_anthracis_009	5374836	46	5697	1040654	7229	7	17	27	218283	92406	55197	109	15	69	3	1	0	0
	Bacillus_anthracis_010	5407149	57	5755	467761	3914	9	20	31	182151	87260	54739	124	9	83	3	1	0	0
	Bacillus_anthracis_011	5291908	60	5616	672784	2687	9	20	32	155716	88487	40330	121	8	78	3	1	0	0
	Bacillus_anthracis_012	5420403	68	5744	508531	1999	11	23	37	146699	89283	37592	127	13	85	3	1	0	0
	Bacillus_anthracis_013	5495471	3	5804	5218947	94824	1	1	1	5218947	5218947	5218947	149	20	102	3	1	0	0
	Bacillus_clausii_001	4303871	1	4309	4303871	4303871	1	1	1	4303871	4303871	4303871	142	14	97	3	1	0	0
	Bacillus_subtilis_001	4093599	1	4059	4093599	4093599	1	1	1	4093599	4093599	4093599	141	20	89	3	1	0	0
	Bacillus_subtilis_002	4027676	1	3992	4027676	4027676	1	1	1	4027676	4027676	4027676	140	16	88	3	1	0	0
	Bacillus_subtilis_003	3978576	37	3977	327595	502	8	14	22	170545	122278	58270	140	2	88	3	1	0	0
	Bacillus_subtilis_004	4111218	2	4285	4105380	5838	1	1	1	4105380	4105380	4105380	140	20	89	3	1	0	0
	Bacillus_subtilis_005	4207222	1	4168	4207222	4207222	1	1	1	4207222	4207222	4207222	140	20	89	3	1	0	0
	Bacillus_subtilis_006	4011949	1	3954	4011949	4011949	1	1	1	4011949	4011949	4011949	140	20	88	3	1	0	0
	Bacillus_subtilis_007	4138818	17	4191	1119942	9092	3	4	8	837849	252500	92785	141	4	89	3	1	0	0
	Bacteroides_pyogenes_001	3422915	79	2853	210293	1033	14	28	41	74853	48818	26677	138	2	92	1	1	0	0
	Bacteroides_pyogenes_002	3568174	120	2987	248389	521	17	32	51	72803	42608	20311	138	2	90	1	1	0	0
	Bacteroides_pyogenes_003	3405221	112	3229	204497	537	19	35	49	63669	43929	22120	141	2	93	2	1	0	0
	Bacteroides_pyogenes_004	3404843	107	3280	204543	526	16	31	46	70521	45735	22691	138	2	95	2	1	0	0
	Bacteroides_pyogenes_005	3379354	95	3218	332823	528	12	25	39	81559	50774	27134	145	2	93	2	1	0	0
	Bacteroidetes_bacterium_001	2106000	28	1953	410364	544	5	9	14	155236	85692	58026	136	2	78	2	1	0	0
	Bacteroidetes_G_1__001	2502741	30	2092	373449	4377	7	13	18	118406	87045	60583	136	1	84	1	1	0	0
	Bartonella_schoenbuchensis_001	1679871	11	1509	718675	910	2	3	4	337166	314799	239201	139	4	78	3	1	0	0
	Bifidobacterium_animalis_001	1943113	1	1580	1943113	1943113	1	1	1	1943113	1943113	1943113	136	8	82	3	1	0	0
	Bifidobacterium_animalis_002	1915892	28	1579	531162	209	3	6	8	182000	150295	105641	136	2	82	3	1	0	0
	Bifidobacterium_animalis_003	1933695	1	1592	1933695	1933695	1	1	1	1933695	1933695	1933695	135	4	81	3	1	0	0
	Bifidobacterium_animalis_004	1938709	1	1577	1938709	1938709	1	1	1	1938709	1938709	1938709	136	8	82	3	1	0	0
	Bifidobacterium_animalis_005	1938483	1	1579	1938483	1938483	1	1	1	1938483	1938483	1938483	136	8	82	3	1	0	0
	Bifidobacterium_animalis_006	1942198	1	1582	1942198	1942198	1	1	1	1942198	1942198	1942198	136	8	82	3	1	0	0
	Bifidobacterium_animalis_007	1944050	1	1580	1944050	1944050	1	1	1	1944050	1944050	1944050	136	8	82	3	1	0	0
	Bifidobacterium_animalis_008	1938583	1	1577	1938583	1938583	1	1	1	1938583	1938583	1938583	136	8	82	3	1	0	0
	Bifidobacterium_animalis_009	1932595	2	1582	1929725	2870	1	1	1	1929725	1929725	1929725	136	4	82	3	1	0	0
	Bifidobacterium_animalis_010	1932693	1	1561	1932693	1932693	1	1	1	1932693	1932693	1932693	136	8	80	3	1	0	0
	Bifidobacterium_animalis_011	1938595	1	1577	1938595	1938595	1	1	1	1938595	1938595	1938595	136	8	82	3	1	0	0
	Bifidobacterium_animalis_012	1938822	1	1577	1938822	1938822	1	1	1	1938822	1938822	1938822	136	8	82	3	1	0	0
	Bifidobacterium_breve_001	2422684	1	2050	2422684	2422684	1	1	1	2422684	2422684	2422684	137	4	82	3	1	0	0
	Bifidobacterium_breve_002	2314396	34	1951	240091	1034	8	15	22	102506	56394	36420	137	2	85	3	1	0	0
	Bifidobacterium_breve_003	2331386	103	2076	1384428	500	1	2	2	1384428	883138	883138	137	3	84	3	1	0	0
	Bifidobacterium_breve_004	2327492	1	1955	2327492	2327492	1	1	1	2327492	2327492	2327492	139	6	83	4	1	0	0
	Bifidobacterium_breve_005	2504312	4	2164	939043	277805	2	3	4	691863	595601	277805	137	6	84	3	1	0	0
	Bifidobacterium_breve_006	2369717	68	2094	224159	738	10	20	31	78699	41247	22327	140	2	85	3	1	0	0
	Bifidobacterium_dentium_001	2636367	1	2157	2636367	2636367	1	1	1	2636367	2636367	2636367	138	8	88	4	1	0	0
	Bifidobacterium_dentium_002	2645781	10	2231	2431709	522	1	1	1	2431709	2431709	2431709	138	2	88	4	1	0	0
	Bifidobacterium_dentium_003	2636584	35	2292	281128	509	6	12	18	167660	82808	61937	135	2	87	4	1	0	0
	Bifidobacterium_dentium_004	2642081	2	2157	2635766	6315	1	1	1	2635766	2635766	2635766	138	8	88	4	1	0	0
	Bifidobacterium_longum_001	2832748	1	2568	2832748	2832748	1	1	1	2832748	2832748	2832748	140	8	86	3	1	0	0
	Bifidobacterium_longum_002	2372858	140	2055	325479	200	5	12	19	137057	68344	39270	140	2	89	3	1	0	0
	Bifidobacterium_longum_003	2260266	2	1852	2256640	3626	1	1	1	2256640	2256640	2256640	136	8	85	3	1	0	0
	Bifidobacterium_longum_004	2389526	3	1987	2375792	3661	1	1	1	2375792	2375792	2375792	136	8	87	3	1	0	0
	Bifidobacterium_longum_005	2477838	1	2050	2477838	2477838	1	1	1	2477838	2477838	2477838	135	6	86	3	1	0	0
	Bifidobacterium_longum_006	2265943	1	1847	2265943	2265943	1	1	1	2265943	2265943	2265943	136	6	87	3	1	0	0
	Bifidobacterium_longum_007	2385164	1	1967	2385164	2385164	1	1	1	2385164	2385164	2385164	137	8	85	3	1	0	0
	Bifidobacterium_longum_008	2408831	3	2019	2400312	3624	1	1	1	2400312	2400312	2400312	136	8	85	3	1	0	0
	Bifidobacterium_longum_009	2384987	1	1972	2384987	2384987	1	1	1	2384987	2384987	2384987	136	2	87	3	1	0	0
	Bifidobacterium_longum_010	2395764	3	1963	2385301	4233	1	1	1	2385301	2385301	2385301	136	6	85	3	1	0	0
	Bifidobacterium_longum_011	2625697	141	2409	181566	1006	17	41	69	39901	19526	9975	144	2	89	3	1	0	0
	Bifidobacterium_longum_012	2514431	131	2254	159070	1036	15	35	58	57033	21409	11925	138	2	87	3	1	0	0
	Bifidobacterium_longum_013	2686768	171	2452	151461	503	14	28	45	58499	37842	15113	142	2	87	4	1	0	0
	Bifidobacterium_longum_014	2559217	62	2266	239837	518	10	20	29	90207	53956	31740	139	2	86	3	1	0	0
	Bifidobacterium_scardovii_001	3141793	34	2572	341370	3464	6	12	19	213324	92511	48495	139	3	86	4	1	0	0
	Bifidobacterium_subtile_001	2765266	32	2274	503927	1359	4	8	12	237138	144965	101273	143	2	85	4	1	0	0
	Bifidobacterium_subtile_002	2790088	27	2293	629295	1055	4	6	9	294248	231468	101268	143	2	85	4	1	0	0
	Bordetella_pertussis_001	4086189	1	3906	4086189	4086189	1	1	1	4086189	4086189	4086189	142	6	90	4	1	0	0
	Bordetella_pertussis_002	4102186	1	3922	4102186	4102186	1	1	1	4102186	4102186	4102186	142	6	90	4	1	0	0
	Bordetella_pertussis_003	4124236	1	3945	4124236	4124236	1	1	1	4124236	4124236	4124236	142	6	90	4	1	0	0
	Bradyrhizobium_elkanii_001	9482467	25	8931	2493299	1395	3	4	5	1804836	1371268	1154065	142	2	98	4	1	0	0
	Bradyrhizobium_elkanii_002	8678542	2431	10256	48780	200	379	820	1330	6929	3520	1792	142	2	100	3	1	0	0
	Brevundimonas_diminuta_001	3335922	168	3331	135276	220	29	61	92	35457	19419	11980	138	2	79	3	1	0	0
	Brevundimonas_diminuta_002	3240481	302	3438	77386	1146	56	123	194	15670	8765	5133	135	2	78	3	1	0	0
	Bulleidia_extructa_001	1419583	16	1430	388572	550	3	5	8	205243	116518	58534	134	2	76	1	1	0	0
	Bulleidia_extructa_002	385796	356	631	4655	67	118	210	276	1191	940	816	41	1	25	1	0	0	0
	Burkholderia_cepacia_001	6467321	2	5847	3463655	3003666	1	2	2	3463655	3003666	3003666	139	4	92	10	1	0	0
	Burkholderia_cepacia_002	8481212	3	7573	3790084	1290392	2	2	3	3400736	3400736	1290392	140	12	99	11	1	0	0
	Campylobacter_concisus_001	2099413	3	2071	2052007	16457	1	1	1	2052007	2052007	2052007	136	6	81	2	1	0	0
	Campylobacter_concisus_002	1778912	86	1821	129487	218	10	19	30	64047	37620	16642	137	2	80	2	1	0	0
	Campylobacter_concisus_003	1937132	72	1950	264170	209	6	11	19	117975	57292	30217	137	2	81	2	1	0	0
	Campylobacter_concisus_004	1995701	69	1985	188609	217	7	13	18	111029	75391	33657	136	2	81	2	1	0	0
	Campylobacter_concisus_005	1841750	21	1841	651492	235	2	4	7	361423	150754	73106	137	2	81	2	1	0	0
	Campylobacter_curvus_001	1954904	8	1924	576085	1142	2	3	4	467932	427184	390074	137	2	80	2	1	0	0
	Campylobacter_curvus_002	1971264	1	1955	1971264	1971264	1	1	1	1971264	1971264	1971264	138	6	82	2	1	0	0
	Campylobacter_gracilis_001	402953	391	605	2856	69	140	246	316	1069	905	818	24	0	16	0	0	0	0
	Campylobacter_gracilis_002	2255573	33	2175	490237	613	4	8	12	203752	118057	40533	138	2	78	2	1	0	0
	Campylobacter_rectus_001	353859	363	575	2479	67	135	227	291	1071	884	769	20	1	14	0	0	0	0
	Campylobacter_rectus_002	2513107	89	2399	183911	507	11	25	39	65738	37518	19029	136	2	84	2	1	0	0
	Campylobacter_showae_001	2072007	33	2025	247142	541	6	10	15	141033	115954	57163	137	2	83	2	1	0	0
	Campylobacter_showae_002	2125173	23	2145	401824	242	4	8	12	209023	110105	46053	137	2	84	2	1	0	0
	Campylobacter_showae_003	340166	359	571	2729	68	130	218	279	1039	885	753	32	1	16	0	0	0	0
	Campylobacter_showae_004	2187351	273	2335	65929	205	43	88	140	16873	8593	4451	139	2	85	2	1	0	0
	Campylobacter_ureolyticus_001	1740135	37	1810	353594	1115	3	7	11	304567	63887	30901	136	2	81	2	1	0	0
	Campylobacter_ureolyticus_002	1698455	7	1743	999594	20093	1	2	3	999594	418953	165110	137	4	81	2	1	0	0
	Candidate_division_001	1109712	62	1070	184568	210	5	11	20	65100	32882	9444	103	2	61	0	1	0	0
	Candidate_division_002	2864364	8553	7203	17479	48	1049	3689	6164	439	200	149	117	3	102	2	1	0	0
	Candidate_division_003	112753	85	194	3830	747	29	53	71	1397	969	853	18	1	15	0	0	0	0
	Candidate_division_004	474179	129	582	61213	755	14	40	81	8055	2524	1249	57	0	33	0	0	0	0
	Candidatus_Saccharibacteria_001	705138	1	693	705138	705138	1	1	1	705138	705138	705138	114	2	64	0	1	0	0
	Capnocytophaga_gingivalis_001	2667138	37	2502	337980	254	6	12	18	152766	95221	42682	136	5	81	3	1	0	0
	Capnocytophaga_granulosa_001	2740113	28	2514	741386	876	3	6	10	302489	127854	71445	138	2	80	2	1	0	0
	Capnocytophaga_haemolytica_001	2688484	1	2393	2688484	2688484	1	1	1	2688484	2688484	2688484	138	8	82	2	1	0	0
	Capnocytophaga_ochracea_001	2612925	1	2191	2612925	2612925	1	1	1	2612925	2612925	2612925	138	8	79	2	1	0	0
	Capnocytophaga_ochracea_002	2663545	9	2236	2652826	501	1	1	1	2652826	2652826	2652826	137	2	79	2	1	0	0
	Capnocytophaga_ochracea_003	2653757	42	2238	231723	1907	8	17	26	114967	50870	33721	137	8	79	2	1	0	0
	Capnocytophaga_sp__001	2742322	167	2385	71093	234	33	65	98	28340	15692	9368	138	2	79	2	1	0	0
	Capnocytophaga_sp__002	3215823	242	3134	176397	214	28	62	104	34098	17205	7646	137	2	80	2	1	0	0
	Capnocytophaga_sp__003	6748636	157	5709	362266	230	19	39	61	126741	61447	29703	277	2	168	6	2	0	0
	Capnocytophaga_sp__004	2658355	259	2578	87129	200	27	53	84	32825	18213	8351	137	1	82	2	1	0	0
	Capnocytophaga_sp__005	2545989	38	2151	349027	293	7	15	24	105120	53620	28991	138	6	79	2	1	0	0
	Capnocytophaga_sp__006	2783006	30	2375	740774	217	4	10	16	144772	86053	40033	137	16	78	2	1	0	0
	Capnocytophaga_sp__007	2478610	74	2379	290453	523	8	15	23	113645	60680	34967	138	2	79	2	1	0	0
	Capnocytophaga_sp__008	2637185	203	2275	70817	208	45	92	134	19701	10968	7150	138	1	78	2	1	0	0
	Capnocytophaga_sp__009	2590781	62	2230	185200	1163	12	23	33	77541	47916	24394	137	10	78	2	1	0	0
	Capnocytophaga_sp__010	2715506	191	2655	173235	210	15	33	56	60987	25240	9573	138	2	80	2	1	0	0
	Capnocytophaga_sp__011	2614527	1	2238	2614527	2614527	1	1	1	2614527	2614527	2614527	138	8	79	2	1	0	0
	Capnocytophaga_sputigena_001	2997845	65	2757	286724	510	8	16	28	154533	68469	27071	137	2	82	2	1	0	0
	Cardiobacterium_hominis_001	2578897	142	2482	124822	514	24	45	70	37292	23438	10658	139	2	84	6	1	0	0
	Cardiobacterium_valvarum_001	2547857	198	2621	71046	201	32	63	93	26546	16790	7936	135	2	83	5	1	0	0
	Catonella_morbi_001	2041839	20	1889	339119	329	4	8	11	177194	105603	69847	141	3	79	3	1	0	0
	Centipeda_periodontii_001	2716458	72	2533	222946	500	12	25	35	72349	45118	32896	140	2	90	3	1	0	0
	Chlamydophila_pneumoniae_001	1225935	1	1053	1225935	1225935	1	1	1	1225935	1225935	1225935	132	2	72	2	1	0	0
	Chlamydophila_pneumoniae_002	1230230	1	1059	1230230	1230230	1	1	1	1230230	1230230	1230230	132	2	72	2	1	0	0
	Chlamydophila_pneumoniae_003	1226565	1	1054	1226565	1226565	1	1	1	1226565	1226565	1226565	132	2	72	2	1	0	0
	Chlamydophila_pneumoniae_004	1248550	2	1035	1241020	7530	1	1	1	1241020	1241020	1241020	131	2	71	2	1	0	0
	Chlamydophila_pneumoniae_005	1234385	2	1060	1229853	4532	1	1	1	1229853	1229853	1229853	132	2	72	2	1	0	0
	Chloroflexi_bacterium_001	1160015	113	1102	52825	219	20	43	67	17686	8906	5270	43	2	35	1	0	0	0
	Clostridiales_F_1_G_1__001	4764532	87	4648	254229	622	16	32	47	94707	59882	30901	145	2	98	4	1	0	0
	Comamonas_testosteroni_001	6026527	1	5532	6026527	6026527	1	1	1	6026527	6026527	6026527	144	12	93	5	1	0	0
	Comamonas_testosteroni_002	5373644	1	4907	5373644	5373644	1	1	1	5373644	5373644	5373644	142	6	92	5	1	0	0
	Comamonas_testosteroni_003	5534155	112	5139	333901	227	16	30	47	127470	64609	36152	143	2	92	5	1	0	0
	Comamonas_testosteroni_004	5410155	63	4924	538476	269	8	15	23	250929	136611	72205	143	2	92	5	1	0	0
	Corynebacterium_diphtheriae_001	2488635	1	2288	2488635	2488635	1	1	1	2488635	2488635	2488635	139	10	86	5	1	0	0
	Corynebacterium_diphtheriae_002	2535346	1	2377	2535346	2535346	1	1	1	2535346	2535346	2535346	141	10	88	5	1	0	0
	Corynebacterium_diphtheriae_003	2426551	1	2246	2426551	2426551	1	1	1	2426551	2426551	2426551	139	10	85	5	1	0	0
	Corynebacterium_diphtheriae_004	2449071	1	2263	2449071	2449071	1	1	1	2449071	2449071	2449071	142	10	89	5	1	0	0
	Corynebacterium_diphtheriae_005	2485519	1	2362	2485519	2485519	1	1	1	2485519	2485519	2485519	139	10	90	5	1	0	0
	Corynebacterium_diphtheriae_006	2478364	1	2272	2478364	2478364	1	1	1	2478364	2478364	2478364	139	10	87	5	1	0	0
	Corynebacterium_diphtheriae_007	2468612	1	2264	2468612	2468612	1	1	1	2468612	2468612	2468612	140	10	86	5	1	0	0
	Corynebacterium_diphtheriae_008	2499189	1	2338	2499189	2499189	1	1	1	2499189	2499189	2499189	142	10	91	5	1	0	0
	Corynebacterium_diphtheriae_009	2484332	1	2277	2484332	2484332	1	1	1	2484332	2484332	2484332	139	10	87	5	1	0	0
	Corynebacterium_diphtheriae_010	2433326	1	2273	2433326	2433326	1	1	1	2433326	2433326	2433326	138	10	87	5	1	0	0
	Corynebacterium_diphtheriae_011	2427149	1	2243	2427149	2427149	1	1	1	2427149	2427149	2427149	139	10	85	5	1	0	0
	Corynebacterium_diphtheriae_012	2395441	1	2185	2395441	2395441	1	1	1	2395441	2395441	2395441	138	10	86	5	1	0	0
	Corynebacterium_diphtheriae_013	2530683	1	2376	2530683	2530683	1	1	1	2530683	2530683	2530683	141	10	91	5	1	0	0
	Corynebacterium_diphtheriae_014	2380361	34	2266	403210	394	4	7	11	276451	145993	36240	139	2	86	5	1	0	0
	Corynebacterium_diphtheriae_015	2141743	140	2118	94550	241	25	52	80	30220	15260	7928	129	2	86	6	1	0	0
	Corynebacterium_diphtheriae_016	2367453	38	2195	422378	210	4	9	14	176346	95993	46053	139	2	87	5	1	0	0
	Corynebacterium_durum_001	2809096	44	2558	347612	243	7	12	18	153438	112862	47872	138	2	87	6	1	0	0
	Corynebacterium_matruchotii_001	2855988	8	2518	930629	554	2	3	4	667132	546338	507076	138	2	82	6	1	0	0
	Corynebacterium_matruchotii_002	2967145	58	2674	250354	671	9	20	32	129862	43262	30135	138	2	82	6	1	0	0
	Corynebacterium_tuscaniense_001	2227780	82	2103	142776	592	13	27	42	63947	30008	18034	138	2	78	5	1	0	0
	Corynebacterium_urealyticum_001	2369219	1	2014	2369219	2369219	1	1	1	2369219	2369219	2369219	138	6	82	5	1	0	0
	Corynebacterium_urealyticum_002	2316065	1	1977	2316065	2316065	1	1	1	2316065	2316065	2316065	139	6	81	5	1	0	0
	Cronobacter_sakazakii_001	4530777	3	4220	4368373	31208	1	1	1	4368373	4368373	4368373	141	14	90	5	1	0	0
	Cronobacter_sakazakii_002	4268675	1	3943	4268675	4268675	1	1	1	4268675	4268675	4268675	139	14	90	5	1	0	0
	Cronobacter_sakazakii_003	4362758	201	4498	155076	525	28	55	85	51120	29777	14810	139	2	93	5	1	0	0
	Cronobacter_sakazakii_004	4518784	4	4222	4344092	4422	1	1	1	4344092	4344092	4344092	139	14	90	5	1	0	0
	Cronobacter_sakazakii_005	4559945	3	4298	4377544	55913	1	1	1	4377544	4377544	4377544	139	14	90	5	1	0	0
	Cryptobacterium_curtum_001	1617804	1	1355	1617804	1617804	1	1	1	1617804	1617804	1617804	137	6	82	3	1	0	0
	Delftia_acidovorans_001	6767514	1	6137	6767514	6767514	1	1	1	6767514	6767514	6767514	141	10	96	5	1	0	0
	Delftia_acidovorans_002	6953182	79	6401	504883	1055	11	24	39	250319	90756	50237	142	8	96	5	1	0	0
	Delftia_acidovorans_003	6823175	55	6259	1212809	1004	7	16	25	244716	133319	73606	146	3	96	5	1	0	0
	Delftia_acidovorans_004	6777958	1	6050	6777958	6777958	1	1	1	6777958	6777958	6777958	140	2	95	5	1	0	0
	Desulfobulbus_sp__001	676885	162	791	25019	501	22	45	82	10664	5487	1517	45	2	32	1	0	0	0
	Desulfobulbus_sp__002	736505	210	855	28081	505	35	71	118	6489	3565	1434	47	2	36	1	0	0	0
	Desulfomicrobium_orale_001	2783374	1	2606	2783374	2783374	1	1	1	2783374	2783374	2783374	139	4	92	4	1	0	0
	Desulfovibrio_fairfieldensis_001	3699310	1	3194	3699310	3699310	1	1	1	3699310	3699310	3699310	141	6	94	4	1	0	0
	Dialister_invisus_001	1895860	2	1784	1894898	962	1	1	1	1894898	1894898	1894898	141	6	82	2	1	0	0
	Dialister_micraerophilus_001	1256198	32	1229	224978	691	5	10	15	90852	43051	23853	141	2	81	2	1	0	0
	Dolosigranulum_pigrum_001	1846028	16	1725	464303	1569	3	6	9	207179	103357	86107	142	6	83	3	1	0	0
	Eggerthella_lenta_001	3632260	1	3120	3632260	3632260	1	1	1	3632260	3632260	3632260	140	6	90	2	1	0	0
	Eggerthia_catenaformis_001	1945158	8	1932	506876	7551	2	4	4	477408	331866	331866	139	16	92	2	1	0	0
	Eikenella_corrodens_001	2214907	9	2123	1390758	2034	1	2	4	1390758	418299	125479	132	8	81	5	1	0	0
	Eikenella_corrodens_002	2135355	65	2079	280315	379	11	24	36	61747	33728	17528	138	2	84	5	1	0	0
	Enterobacter_cancerogenus_001	4808813	11	4490	1834356	10174	2	3	5	1157430	626895	318701	139	16	90	5	1	0	0
	Enterobacter_cancerogenus_002	4633453	62	4341	600436	159	6	10	14	330219	194058	91420	139	3	90	5	1	0	0
	Enterobacter_hormaechei_001	4806970	84	4593	460009	550	12	26	41	107933	61250	34158	142	2	91	5	1	0	0
	Enterococcus_casseliflavus_001	3652198	52	3481	384842	250	7	14	22	189466	90103	55534	142	2	94	4	1	0	0
	Enterococcus_casseliflavus_002	3415885	79	3301	266815	528	10	23	39	95319	46913	21836	142	2	98	4	1	0	0
	Enterococcus_casseliflavus_003	3600801	16	3427	3461056	527	1	1	1	3461056	3461056	3461056	142	2	93	4	1	0	0
	Enterococcus_durans_001	3090895	71	3090	226674	454	11	20	32	120471	53006	24120	140	12	82	4	1	0	0
	Enterococcus_durans_002	2697649	22	2641	530513	674	4	7	11	273776	132781	66864	140	5	90	4	1	0	0
	Enterococcus_durans_003	3059052	145	2989	203388	211	14	30	52	73480	29458	14345	140	2	86	4	1	0	0
	Enterococcus_faecalis_001	3359974	4	3351	3218031	17963	1	1	1	3218031	3218031	3218031	144	8	88	4	1	0	0
	Enterococcus_faecalis_002	91964	225	248	853	167	85	143	187	447	349	278	0	0	2	0	0	0	0
	Enterococcus_faecalis_003	3156478	95	3211	742477	203	3	7	12	388414	129182	61873	144	2	87	3	1	0	0
	Enterococcus_faecalis_004	2974288	40	2953	1477509	208	2	3	5	619863	277379	225897	142	2	88	4	1	0	0
	Enterococcus_faecalis_005	2973369	64	2927	1469544	201	2	3	4	741304	375317	262941	143	2	88	4	1	0	0
	Enterococcus_faecalis_006	3129930	103	3149	808912	200	3	6	8	441813	275097	73427	145	2	89	4	1	0	0
	Enterococcus_faecalis_007	2739625	1	2553	2739625	2739625	1	1	1	2739625	2739625	2739625	141	8	86	4	1	0	0
	Enterococcus_faecalis_008	2836650	11	2736	1277942	2354	2	3	4	599217	565804	316093	141	8	88	4	1	0	0
	Enterococcus_faecalis_009	3130818	5	3090	2988673	5143	1	1	1	2988673	2988673	2988673	144	8	92	4	1	0	0
	Enterococcus_italicus_001	2308476	157	2350	133719	508	14	32	54	53846	22032	8538	140	2	86	4	1	0	0
	Enterococcus_saccharolyticus_001	3119200	61	3049	382658	548	8	17	29	92509	65803	27541	141	2	100	4	1	0	0
	Enterococcus_saccharolyticus_002	2638500	4	2669	2034212	182147	1	1	3	2034212	2034212	210589	141	15	84	4	1	0	0
	Erysipelothrix_tonsillarum_001	1930392	6	1799	731061	25735	2	3	4	373078	346770	325955	137	0	79	3	1	0	0
	Escherichia_coli_001	4578159	1	4276	4578159	4578159	1	1	1	4578159	4578159	4578159	139	14	89	5	1	0	0
	Escherichia_coli_002	4641652	1	4316	4641652	4641652	1	1	1	4641652	4641652	4641652	139	14	89	5	1	0	0
	Escherichia_coli_003	5231428	1	4892	5231428	5231428	1	1	1	5231428	5231428	5231428	141	14	91	5	1	0	0
	Escherichia_coli_004	4558947	1	4273	4558947	4558947	1	1	1	4558947	4558947	4558947	139	14	89	5	1	0	0
	Escherichia_coli_005	4646332	1	4326	4646332	4646332	1	1	1	4646332	4646332	4646332	139	14	89	5	1	0	0
	Escherichia_coli_006	5155626	7	4878	4887515	4082	1	1	1	4887515	4887515	4887515	139	14	91	5	1	0	0
	Escherichia_coli_007	5179971	2	4834	5065741	114230	1	1	1	5065741	5065741	5065741	140	14	92	5	1	0	0
	Escherichia_coli_008	4938920	1	4542	4938920	4938920	1	1	1	4938920	4938920	4938920	139	14	92	5	1	0	0
	Escherichia_coli_009	5497653	3	5253	5082025	174241	1	1	1	5082025	5082025	5082025	143	14	92	5	1	0	0
	Escherichia_coli_010	5249288	7	4984	4979619	5033	1	1	1	4979619	4979619	4979619	139	14	90	5	1	0	0
	Escherichia_coli_011	4643538	1	4322	4643538	4643538	1	1	1	4643538	4643538	4643538	139	14	90	5	1	0	0
	Escherichia_coli_012	4629812	1	4321	4629812	4629812	1	1	1	4629812	4629812	4629812	139	14	89	5	1	0	0
	Escherichia_coli_013	4746218	1	4391	4746218	4746218	1	1	1	4746218	4746218	4746218	139	14	89	5	1	0	0
	Escherichia_coli_014	4686137	1	4397	4686137	4686137	1	1	1	4686137	4686137	4686137	140	14	89	5	1	0	0
	Escherichia_coli_015	5215377	5	4818	5068389	3565	1	1	1	5068389	5068389	5068389	139	14	91	5	1	0	0
	Escherichia_coli_016	4558953	1	4273	4558953	4558953	1	1	1	4558953	4558953	4558953	139	14	89	5	1	0	0
	Escherichia_coli_017	5154862	1	4834	5154862	5154862	1	1	1	5154862	5154862	5154862	139	14	90	5	1	0	0
	Escherichia_coli_018	4700560	1	4329	4700560	4700560	1	1	1	4700560	4700560	4700560	139	14	90	5	1	0	0
	Escherichia_coli_019	5209548	1	4984	5209548	5209548	1	1	1	5209548	5209548	5209548	141	14	91	5	1	0	0
	Escherichia_coli_020	5355323	2	5049	5241977	113346	1	1	1	5241977	5241977	5241977	139	14	91	5	1	0	0
	Escherichia_coli_021	5106156	105	4807	1057376	209	4	7	9	546109	365752	135633	141	2	93	5	1	0	0
	Escherichia_coli_022	5215961	119	4924	465383	1032	13	28	44	112832	68908	33257	136	14	91	7	1	0	0
	Escherichia_coli_023	5528238	127	5404	300021	1005	15	30	48	110174	59323	31948	127	11	81	5	1	0	0
	Escherichia_coli_024	5371790	4	5275	5066891	4127	1	1	1	5066891	5066891	5066891	139	14	89	5	1	0	0
	Escherichia_coli_025	4979767	91	4877	454913	1014	9	21	37	153834	76733	29430	135	7	84	5	1	0	0
	Escherichia_coli_026	4773108	1	4418	4773108	4773108	1	1	1	4773108	4773108	4773108	139	14	91	5	1	0	0
	Eubacterium_brachy_001	1544525	19	1409	481725	523	2	4	7	378227	135974	85257	140	2	83	3	1	0	0
	Eubacterium_infirmum_001	1900824	42	1777	289334	532	5	10	16	126677	62772	32820	140	2	88	5	1	0	0
	Eubacterium_infirmum_002	409429	420	641	3130	64	165	277	350	941	867	793	22	0	12	2	0	0	0
	Eubacterium_limosum_001	4276902	1	4078	4276902	4276902	1	1	1	4276902	4276902	4276902	143	10	103	3	1	0	0
	Eubacterium_nodatum_001	1829558	29	1663	215511	561	6	10	13	129203	94919	60881	137	2	89	4	1	0	0
	Eubacterium_saburreum_001	3082404	37	2924	3037543	501	1	1	1	3037543	3037543	3037543	141	2	95	2	1	0	0
	Eubacterium_saphenum_001	1084501	5	943	713682	55	1	2	2	713682	368323	368323	138	5	78	3	1	0	0
	Eubacterium_sulci_001	1728669	18	1608	364272	504	3	6	9	236697	85060	44209	139	2	87	4	1	0	0
	Eubacterium_yurii_001	2470055	85	2142	144244	508	14	29	43	60968	33820	17859	140	2	90	1	1	0	0
	Filifactor_alocis_001	1931012	1	1709	1931012	1931012	1	1	1	1931012	1931012	1931012	144	8	85	3	1	0	0
	Finegoldia_magna_001	1986740	2	1837	1797577	189163	1	1	1	1797577	1797577	1797577	138	8	90	2	1	0	0
	Finegoldia_magna_002	1995204	50	1885	209127	591	7	14	21	122735	52429	25624	137	2	90	2	1	0	0
	Finegoldia_magna_003	1916301	1	1793	1916301	1916301	1	1	1	1916301	1916301	1916301	137	2	90	3	1	0	0
	Finegoldia_magna_004	1828755	30	1734	293363	522	5	10	15	125008	64687	50088	137	2	92	2	1	0	0
	Finegoldia_magna_005	2032717	39	1944	486220	420	4	10	17	134711	64776	33039	138	11	90	2	1	0	0
	Finegoldia_magna_006	1918748	54	1851	263855	1003	5	12	22	161098	38923	19487	138	1	90	4	1	0	0
	Fusobacterium_gonidiaformans_001	1848430	99	1947	112676	528	14	28	45	44073	24672	12193	139	2	79	3	1	0	0
	Fusobacterium_gonidiaformans_002	1679672	55	1673	201706	616	9	19	27	57991	37177	25968	140	3	79	3	1	0	0
	Fusobacterium_hwasookii_001	2361684	30	2234	463726	255	4	6	10	249234	150685	87033	139	2	86	3	1	0	0
	Fusobacterium_hwasookii_002	2430523	2	2337	2424685	5838	1	1	1	2424685	2424685	2424685	139	11	86	3	1	0	0
	Fusobacterium_hwasookii_003	2527063	2	2442	2521574	5489	1	1	1	2521574	2521574	2521574	141	8	86	3	1	0	0
	Fusobacterium_hwasookii_004	2531722	3	2334	2463707	15572	1	1	1	2463707	2463707	2463707	139	10	86	4	1	0	0
	Fusobacterium_necrophorum_001	2300852	40	3176	487376	610	5	12	20	130133	52005	38361	153	2	96	4	1	0	0
	Fusobacterium_necrophorum_002	2110802	45	2061	183913	530	9	16	23	85366	65669	38220	139	2	86	4	1	0	0
	Fusobacterium_necrophorum_003	2166823	87	2175	163845	513	12	23	34	64020	39119	18349	139	2	85	3	1	0	0
	Fusobacterium_necrophorum_004	2088497	40	1977	324876	208	5	10	14	161550	97568	53493	139	2	87	4	1	0	0
	Fusobacterium_nucleatum_001	2275461	2	2165	2261267	14194	1	1	1	2261267	2261267	2261267	140	10	87	3	1	0	0
	Fusobacterium_nucleatum_002	2408755	39	2333	321462	1292	6	11	16	146584	97751	42738	140	2	88	3	1	0	0
	Fusobacterium_nucleatum_003	2174500	1	2042	2174500	2174500	1	1	1	2174500	2174500	2174500	139	10	85	4	1	0	0
	Fusobacterium_nucleatum_004	2428298	14	2346	863006	12906	2	5	8	387199	167763	97860	139	1	86	3	1	0	0
	Fusobacterium_nucleatum_005	2118259	302	2376	61432	334	44	95	155	14248	7783	3115	135	6	88	4	1	0	0
	Fusobacterium_nucleatum_006	2514029	2	2467	2507720	6309	1	1	1	2507720	2507720	2507720	141	10	88	3	1	0	0
	Fusobacterium_nucleatum_007	2268272	1	2191	2268272	2268272	1	1	1	2268272	2268272	2268272	139	10	88	3	1	0	0
	Fusobacterium_nucleatum_008	2190228	3	2053	1801686	15921	1	1	2	1801686	1801686	372621	141	10	88	3	1	0	0
	Fusobacterium_nucleatum_009	2237034	67	2124	188717	521	11	22	35	69905	34866	19354	140	2	85	3	1	0	0
	Fusobacterium_nucleatum_010	2154007	1	2051	2154007	2154007	1	1	1	2154007	2154007	2154007	140	12	88	4	1	0	0
	Fusobacterium_nucleatum_011	2476543	465	2860	195203	500	17	46	189	37576	12637	1444	140	3	86	3	1	0	0
	Fusobacterium_nucleatum_012	2514030	2	2467	2507721	6309	1	1	1	2507721	2507721	2507721	141	10	88	3	1	0	0
	Fusobacterium_nucleatum_013	2549353	1	2422	2549353	2549353	1	1	1	2549353	2549353	2549353	140	7	87	3	1	0	0
	Fusobacterium_nucleatum_014	2038535	1	1889	2038535	2038535	1	1	1	2038535	2038535	2038535	139	9	88	3	1	0	0
	Fusobacterium_nucleatum_015	2310804	1	2225	2310804	2310804	1	1	1	2310804	2310804	2310804	140	9	86	3	1	0	0
	Fusobacterium_nucleatum_016	2227266	1	2140	2227266	2227266	1	1	1	2227266	2227266	2227266	139	8	85	3	1	0	0
	Fusobacterium_nucleatum_017	2290405	1	2191	2290405	2290405	1	1	1	2290405	2290405	2290405	141	8	85	3	1	0	0
	Fusobacterium_nucleatum_018	2622370	3	2532	2600840	7019	1	1	1	2600840	2600840	2600840	139	8	87	3	1	0	0
	Fusobacterium_nucleatum_019	2481490	3	2344	2469901	5079	1	1	1	2469901	2469901	2469901	139	10	86	3	1	0	0
	Fusobacterium_nucleatum_020	2455060	2	2358	2443126	11934	1	1	1	2443126	2443126	2443126	139	10	87	3	1	0	0
	Fusobacterium_periodonticum_001	2454647	80	2468	338886	501	7	17	28	96412	46092	22294	140	2	88	3	1	0	0
	Fusobacterium_periodonticum_002	2567761	143	2584	152792	501	17	36	59	44092	25525	10685	141	2	90	3	1	0	0
	Fusobacterium_periodonticum_003	2546312	6	2390	980607	19017	2	3	4	810876	323046	255591	139	7	88	4	1	0	0
	Fusobacterium_periodonticum_004	2574015	150	2628	246220	510	11	27	47	59753	29919	13753	143	2	91	3	1	0	0
	Fusobacterium_sp__001	2081834	287	2298	100412	220	39	87	141	14164	8475	3688	143	0	88	3	1	0	0
	Fusobacterium_sp__002	1960925	17	1997	298027	801	5	8	11	174982	144472	86411	131	2	82	3	1	0	0
	Fusobacterium_sp__003	2721023	37	2739	1297456	511	2	4	6	336963	214965	185946	142	2	90	3	1	0	0
	Gardnerella_vaginalis_001	1617545	1	1318	1617545	1617545	1	1	1	1617545	1617545	1617545	135	4	74	4	1	0	0
	Gardnerella_vaginalis_002	1606758	117	1347	567290	102	2	5	8	265860	107655	79201	138	2	75	5	1	0	0
	Gardnerella_vaginalis_003	1672842	94	1411	610740	108	2	3	5	587550	188533	98310	135	2	74	4	1	0	0
	Gardnerella_vaginalis_004	1726519	1	1360	1726519	1726519	1	1	1	1726519	1726519	1726519	135	4	76	4	1	0	0
	Gardnerella_vaginalis_005	1653275	13	1302	427153	617	2	4	6	413258	167627	108574	134	2	78	4	1	0	0
	Gardnerella_vaginalis_006	1650838	16	1283	456246	671	2	4	8	393577	205618	53072	135	3	76	4	1	0	0
	Gardnerella_vaginalis_007	1548244	27	1232	256279	594	4	8	12	147683	94419	37535	135	2	74	4	1	0	0
	Gardnerella_vaginalis_008	1667350	1	1338	1667350	1667350	1	1	1	1667350	1667350	1667350	136	4	76	4	1	0	0
	Gemella_bergeriae_001	1603008	104	1541	75633	456	20	38	58	27082	17290	8723	139	2	76	3	1	0	0
	Gemella_haemolysans_001	2034879	71	1967	360804	529	8	18	29	76076	36041	19169	139	3	76	3	1	0	0
	Gemella_haemolysans_002	1916192	15	1722	655012	251	3	5	7	209853	180991	84860	140	10	76	3	1	0	0
	Gemella_morbillorum_001	1745783	39	1675	285565	518	5	9	15	100929	86143	26081	140	2	78	3	1	0	0
	Gemella_sanguinis_001	1768070	78	1741	107567	512	11	22	34	59702	30285	15834	140	2	76	3	1	0	0
	Gemella_sp__001	1769679	1	1662	1769679	1769679	1	1	1	1769679	1769679	1769679	140	8	76	3	1	0	0
	Granulicatella_adiacens_001	1923088	31	1895	352075	1310	4	10	15	186573	61464	43667	139	2	81	3	1	0	0
	Granulicatella_elegans_001	1881850	36	1752	198575	870	6	12	19	117613	56494	31130	140	2	82	3	1	0	0
	Haemophilus_aegyptius_001	1915025	65	1987	236886	510	7	13	22	91957	56477	20262	139	3	81	5	1	0	0
	Haemophilus_ducreyi_001	1698955	1	1716	1698955	1698955	1	1	1	1698955	1698955	1698955	139	12	81	6	1	0	0
	Haemophilus_haemolyticus_001	1915087	123	2011	81211	522	23	43	68	30635	16991	8014	153	2	82	7	1	0	0
	Haemophilus_haemolyticus_002	1884911	22	1818	364637	1058	4	6	12	238571	118106	40382	152	5	85	5	1	0	0
	Haemophilus_haemolyticus_003	1945624	38	1950	319487	224	6	12	18	121923	58195	37197	142	2	81	5	1	0	0
	Haemophilus_haemolyticus_004	2089205	28	2011	339425	1429	4	10	16	234852	59183	40360	155	2	83	6	1	0	0
	Haemophilus_haemolyticus_005	1822726	30	1732	327525	509	5	9	12	136059	110404	41169	139	2	80	5	1	0	0
	Haemophilus_haemolyticus_006	2328161	53	2516	187351	472	9	16	27	98989	48906	21602	139	4	82	5	1	0	0
	Haemophilus_influenzae_001	1914490	1	1872	1914490	1914490	1	1	1	1914490	1914490	1914490	139	12	80	5	1	0	0
	Haemophilus_influenzae_002	1813033	1	1810	1813033	1813033	1	1	1	1813033	1813033	1813033	140	12	80	5	1	0	0
	Haemophilus_influenzae_003	1830138	1	1786	1830138	1830138	1	1	1	1830138	1830138	1830138	141	12	81	5	1	0	0
	Haemophilus_influenzae_004	1932306	1	1867	1932306	1932306	1	1	1	1932306	1932306	1932306	139	12	81	5	1	0	0
	Haemophilus_influenzae_005	1819370	1	1739	1819370	1819370	1	1	1	1819370	1819370	1819370	141	12	82	5	1	0	0
	Haemophilus_influenzae_006	1888582	18	2134	648211	556	2	3	5	440092	371833	92889	143	10	87	5	1	0	0
	Haemophilus_influenzae_007	1875614	46	2049	314724	592	7	14	24	79720	43263	24395	139	2	84	5	1	0	0
	Haemophilus_influenzae_008	1878368	23	1882	381682	896	4	7	12	184545	96945	43655	141	2	82	5	1	0	0
	Haemophilus_influenzae_009	1876892	40	1931	245610	833	5	12	19	123700	57030	26859	139	0	80	5	1	0	0
	Haemophilus_influenzae_010	1837347	59	1935	164041	638	8	14	24	95398	44060	17944	141	2	83	5	1	0	0
	Haemophilus_influenzae_011	1954291	25	1982	385065	671	4	7	11	135736	119172	59951	139	3	80	5	1	0	0
	Haemophilus_influenzae_012	1851097	44	2220	365947	681	5	10	17	129943	64659	27603	146	3	89	5	1	0	0
	Haemophilus_influenzae_013	859497	1262	1990	3740	201	391	745	1031	835	479	423	53	0	31	1	0	0	0
	Haemophilus_influenzae_014	1827667	19	1760	550114	530	2	5	9	368081	86600	49980	140	3	81	5	1	0	0
	Haemophilus_influenzae_015	1912236	28	1897	392297	1531	4	10	15	152038	64256	44992	139	2	80	5	1	0	0
	Haemophilus_influenzae_016	1865669	41	1834	210220	510	7	14	20	77084	60182	28032	140	2	81	5	1	0	0
	Haemophilus_influenzae_017	1802170	32	1752	454800	519	4	10	16	131858	58779	29953	143	2	81	5	1	0	0
	Haemophilus_influenzae_018	1985832	1	1986	1985832	1985832	1	1	1	1985832	1985832	1985832	140	12	81	5	1	0	0
	Haemophilus_influenzae_019	2007018	1	2011	2007018	2007018	1	1	1	2007018	2007018	2007018	139	12	81	5	1	0	0
	Haemophilus_influenzae_020	1981535	1	1947	1981535	1981535	1	1	1	1981535	1981535	1981535	140	12	81	5	1	0	0
	Haemophilus_influenzae_021	1887192	1	2006	1887192	1887192	1	1	1	1887192	1887192	1887192	141	12	80	5	1	0	0
	Haemophilus_parahaemolyticus_001	2030584	61	1984	197572	579	9	17	26	73068	50341	20671	139	2	81	5	1	0	0
	Haemophilus_parainfluenzae_001	2107814	68	2034	169176	506	9	14	20	108501	74002	37135	138	2	82	5	1	0	0
	Haemophilus_parainfluenzae_002	2101432	42	2054	520108	531	5	10	16	135458	74410	39092	139	3	82	5	1	0	0
	Haemophilus_parainfluenzae_003	2086875	1	2002	2086875	2086875	1	1	1	2086875	2086875	2086875	139	12	83	5	1	0	0
	Haemophilus_parainfluenzae_004	2110314	30	2015	369572	500	4	8	12	205363	112045	49439	139	2	81	5	1	0	0
	Haemophilus_pittmaniae_001	2182608	26	2391	343157	7195	5	11	16	147316	77343	38484	143	19	90	6	1	0	0
	Haemophilus_sp__001	1837573	37	1757	186841	375	6	11	16	111365	81554	42058	139	2	80	5	1	0	0
	Haemophilus_sputorum_001	2080113	25	2005	863554	1507	3	8	14	139985	66255	36950	139	7	81	5	1	0	0
	Helicobacter_pylori_001	1667867	1	1569	1667867	1667867	1	1	1	1667867	1667867	1667867	135	4	77	2	1	0	0
	Helicobacter_pylori_002	1643831	1	1505	1643831	1643831	1	1	1	1643831	1643831	1643831	135	4	78	2	1	0	0
	Helicobacter_pylori_003	1605736	2	1501	1596366	9370	1	1	1	1596366	1596366	1596366	135	4	77	2	1	0	0
	Helicobacter_pylori_004	1608548	1	1506	1608548	1608548	1	1	1	1608548	1608548	1608548	135	4	77	2	1	0	0
	Helicobacter_pylori_005	1663013	2	1566	1652982	10031	1	1	1	1652982	1652982	1652982	134	4	79	2	1	0	0
	Helicobacter_pylori_006	1684038	2	1587	1673813	10225	1	1	1	1673813	1673813	1673813	135	4	78	2	1	0	0
	Helicobacter_pylori_007	1568826	1	1500	1568826	1568826	1	1	1	1568826	1568826	1568826	136	4	78	2	1	0	0
	Helicobacter_pylori_008	1571772	51	1545	130898	678	10	18	27	57544	37731	18661	135	2	78	2	1	0	0
	Helicobacter_pylori_009	1649221	73	1761	226574	649	10	23	37	42941	22813	12815	136	2	78	2	1	0	0
	Helicobacter_pylori_010	1640673	2	1545	1624644	16029	1	1	1	1624644	1624644	1624644	135	4	79	2	1	0	0
	Helicobacter_pylori_011	1675918	1	1565	1675918	1675918	1	1	1	1675918	1675918	1675918	136	4	77	2	1	0	0
	Helicobacter_pylori_012	1576758	1	1498	1576758	1576758	1	1	1	1576758	1576758	1576758	135	4	77	2	1	0	0
	Johnsonella_ignava_001	2672404	80	2417	269125	536	8	14	26	138381	72149	20626	140	2	94	3	1	0	0
	Jonquetella_anthropi_001	1790058	2	1647	1569542	220516	1	1	2	1569542	1569542	220516	135	3	90	3	1	0	0
	Jonquetella_anthropi_002	619270	521	938	4592	66	162	295	395	1328	1020	850	52	2	43	2	0	0	0
	Jonquetella_anthropi_003	1675634	4	1531	755586	100618	2	2	3	501239	501239	318191	135	2	90	3	1	0	0
	Kingella_denitrificans_001	2186592	57	2183	261644	505	8	17	25	83225	47283	30869	140	2	87	4	1	0	0
	Kingella_kingae_001	2097547	94	2172	2027639	203	1	1	1	2027639	2027639	2027639	139	2	80	4	1	0	0
	Kingella_kingae_002	1916770	86	1924	189163	517	11	25	39	46046	25339	15760	139	2	79	4	1	0	0
	Kingella_oralis_001	2405975	12	2392	964058	889	2	3	5	792850	189861	127506	131	2	80	5	1	0	0
	Klebsiella_pneumoniae_001	5694894	6	5376	5315120	3478	1	1	1	5315120	5315120	5315120	140	16	95	5	1	0	0
	Klebsiella_pneumoniae_002	5450034	51	5440	825895	502	4	7	10	565138	417234	199874	139	2	95	5	1	0	0
	Klebsiella_pneumoniae_003	5462423	2	5145	5259571	202852	1	1	1	5259571	5259571	5259571	141	16	95	5	1	0	0
	Klebsiella_pneumoniae_004	5682322	7	5528	5333942	1308	1	1	1	5333942	5333942	5333942	140	16	94	5	1	0	0
	Klebsiella_pneumoniae_005	5920257	3	5608	5641239	91096	1	1	1	5641239	5641239	5641239	140	16	95	6	1	0	0
	Klebsiella_pneumoniae_006	5472672	2	5089	5248520	224152	1	1	1	5248520	5248520	5248520	141	16	95	5	1	0	0
	Kluyvera_ascorbata_001	4932354	253	4791	144254	207	39	89	141	34727	18705	10413	138	2	89	5	1	0	0
	Kytococcus_sedentarius_001	2785024	1	2631	2785024	2785024	1	1	1	2785024	2785024	2785024	138	4	84	5	1	0	0
	Lachnoanaerobaculum_saburreum_001	3074086	143	3069	113234	1288	24	48	78	40461	23281	9814	141	0	98	3	1	0	0
	Lachnospiraceae_bacterium_001	2938075	227	3085	95945	205	25	48	74	40408	23934	10244	140	0	99	3	1	0	0
	Lachnospiraceae_bacterium_002	3279855	104	3131	260227	552	12	23	39	90471	47583	19705	141	2	97	3	1	0	0
	Lachnospiraceae_bacterium_003	2308581	16	2093	621320	1376	3	5	8	366117	163876	85708	141	11	87	3	1	0	0
	Lactobacillus_acidophilus_001	2020500	38	2005	1227701	202	1	2	3	1227701	413078	346840	138	2	80	2	1	0	0
	Lactobacillus_acidophilus_002	1991579	1	1904	1991579	1991579	1	1	1	1991579	1991579	1991579	138	8	79	2	1	0	0
	Lactobacillus_acidophilus_003	2047860	21	1955	313424	4091	5	9	13	169267	86951	59851	138	9	80	2	1	0	0
	Lactobacillus_acidophilus_004	1986992	19	1899	672576	7688	3	7	11	169301	89450	49946	138	7	79	2	1	0	0
	Lactobacillus_acidophilus_005	1951821	34	1914	671357	1025	3	9	15	166831	58772	30647	138	2	82	2	1	0	0
	Lactobacillus_acidophilus_006	1991758	27	1923	552040	1033	3	6	11	234673	128649	42524	138	2	80	2	1	0	0
	Lactobacillus_acidophilus_007	2002008	22	1929	877479	1029	2	5	8	242633	152218	55226	138	1	80	2	1	0	0
	Lactobacillus_acidophilus_008	1993560	1	1910	1993560	1993560	1	1	1	1993560	1993560	1993560	138	8	79	2	1	0	0
	Lactobacillus_amylovorus_001	2097766	3	2143	2078001	7197	1	1	1	2078001	2078001	2078001	140	8	83	2	1	0	0
	Lactobacillus_brevis_001	3144656	106	2975	1433332	204	2	3	4	737616	596383	118942	140	2	88	3	1	0	0
	Lactobacillus_brevis_002	2587877	10	2576	2395134	5866	1	1	1	2395134	2395134	2395134	137	10	81	3	1	0	0
	Lactobacillus_brevis_003	2340228	3	2304	2291220	13413	1	1	1	2291220	2291220	2291220	138	10	82	3	1	0	0
	Lactobacillus_buchneri_001	2563168	4	2459	2500564	2707	1	1	1	2500564	2500564	2500564	138	10	82	3	1	0	0
	Lactobacillus_buchneri_002	2588309	4	2532	2506301	10798	1	1	1	2506301	2506301	2506301	138	10	84	3	1	0	0
	Lactobacillus_buchneri_003	2858741	165	2913	253778	97	13	23	39	84579	47885	19639	139	2	88	3	1	0	0
	Lactobacillus_casei_001	2898456	2	2719	2861969	36487	1	1	1	2861969	2861969	2861969	143	10	82	3	1	0	0
	Lactobacillus_casei_002	3127288	2	3087	3069926	57362	1	1	1	3069926	3069926	3069926	140	10	81	3	1	0	0
	Lactobacillus_casei_003	3077434	2	3013	3039042	38392	1	1	1	3039042	3039042	3039042	140	10	81	3	1	0	0
	Lactobacillus_casei_004	3036548	57	3056	244372	862	9	17	27	113716	73773	31748	143	2	83	3	1	0	0
	Lactobacillus_casei_005	3152126	78	3140	218667	1583	12	26	40	85831	39582	19576	145	2	83	3	1	0	0
	Lactobacillus_casei_006	2951397	76	2889	332419	816	10	22	35	95588	41507	23727	142	2	81	3	1	0	0
	Lactobacillus_casei_007	3075253	150	3014	217853	219	16	31	51	69331	35590	15462	143	2	82	3	1	0	0
	Lactobacillus_casei_008	3143369	2	3026	3113601	29768	1	1	1	3113601	3113601	3113601	143	10	82	3	1	0	0
	Lactobacillus_casei_009	3079196	1	3025	3079196	3079196	1	1	1	3079196	3079196	3079196	140	10	81	3	1	0	0
	Lactobacillus_catenaforme_001	1935589	36	1942	214058	103	6	12	17	145722	62965	44307	139	16	92	2	1	0	0
	Lactobacillus_coleohominis_001	1704805	35	1747	281128	568	4	9	14	97725	73894	33660	139	2	82	3	1	0	0
	Lactobacillus_crispatus_001	2221719	86	2260	397962	200	5	10	17	150835	83872	40224	138	2	81	2	1	0	0
	Lactobacillus_crispatus_002	2252504	7	2389	827985	32646	2	4	5	431221	322072	127672	138	2	81	2	1	0	0
	Lactobacillus_crispatus_003	2165034	70	2296	374116	520	4	7	10	273285	105724	92072	138	2	81	2	1	0	0
	Lactobacillus_crispatus_004	2068805	187	2188	84442	507	27	57	93	22694	12261	5722	138	2	81	2	1	0	0
	Lactobacillus_crispatus_005	2459384	5	2490	639689	15805	2	3	4	632608	626616	544666	138	5	81	2	1	0	0
	Lactobacillus_crispatus_006	2699381	10	2734	1424024	1028	1	2	4	1424024	623912	232985	143	5	82	2	1	0	0
	Lactobacillus_crispatus_007	2043161	1	2043	2043161	2043161	1	1	1	2043161	2043161	2043161	138	8	82	2	1	0	0
	Lactobacillus_fermentum_001	1867005	74	1839	342590	202	4	6	9	219560	170480	69483	138	2	83	3	1	0	0
	Lactobacillus_fermentum_002	2100449	1	2231	2100449	2100449	1	1	1	2100449	2100449	2100449	141	10	87	2	1	0	0
	Lactobacillus_fermentum_003	2064620	1	2001	2064620	2064620	1	1	1	2064620	2064620	2064620	138	10	85	3	1	0	0
	Lactobacillus_fermentum_004	2566297	116	2782	2099664	849	1	1	5	2099664	2099664	46594	136	10	87	3	1	0	0
	Lactobacillus_fermentum_005	2098685	1	2056	2098685	2098685	1	1	1	2098685	2098685	2098685	138	10	85	3	1	0	0
	Lactobacillus_gasseri_001	2011855	8	1959	1145353	1788	1	2	3	1145353	586060	202169	141	2	85	2	1	0	0
	Lactobacillus_gasseri_002	1820250	70	1794	176720	539	12	24	37	45830	28797	14702	142	2	83	2	1	0	0
	Lactobacillus_gasseri_003	2005522	37	2251	465178	220	3	6	9	278328	107076	49394	140	8	83	3	1	0	0
	Lactobacillus_gasseri_004	1907790	85	1926	593507	233	3	6	11	220632	92995	43854	144	2	85	2	1	0	0
	Lactobacillus_gasseri_005	1994163	8	1964	1276267	225	1	2	3	1276267	420519	237475	139	6	84	2	1	0	0
	Lactobacillus_gasseri_006	1879515	29	1837	795849	1048	2	3	5	390599	264206	75674	142	12	83	2	1	0	0
	Lactobacillus_gasseri_007	1894360	1	1810	1894360	1894360	1	1	1	1894360	1894360	1894360	141	12	82	2	1	0	0
	Lactobacillus_iners_001	1310250	27	1378	229748	573	6	11	14	83965	54689	47369	141	2	78	3	1	0	0
	Lactobacillus_iners_002	1312334	35	1392	211729	565	6	12	18	75367	46799	30739	142	2	77	3	1	0	0
	Lactobacillus_iners_003	1303958	67	1505	111788	1405	12	24	38	36335	20975	9013	143	2	80	3	1	0	0
	Lactobacillus_iners_004	1294173	92	1591	104474	603	12	26	48	33054	15378	5406	148	2	80	4	1	0	0
	Lactobacillus_iners_005	1283897	31	1310	126723	659	6	10	14	93034	67281	30020	142	3	78	3	1	0	0
	Lactobacillus_iners_006	1368717	37	1316	305165	579	5	9	15	86947	59191	16642	142	2	77	3	1	0	0
	Lactobacillus_iners_007	1322320	28	1284	164262	746	6	11	15	86505	67646	37592	140	3	78	3	1	0	0
	Lactobacillus_iners_008	1303868	24	1293	192189	555	5	8	10	120639	96471	61247	140	3	76	3	1	0	0
	Lactobacillus_iners_009	1273041	25	1239	194120	949	5	9	13	92687	71540	30306	140	3	76	3	1	0	0
	Lactobacillus_iners_010	1238993	7	1156	1229783	659	1	1	1	1229783	1229783	1229783	141	2	76	3	1	0	0
	Lactobacillus_iners_011	1257583	21	1230	169341	1279	5	8	11	119666	84015	45933	140	2	78	3	1	0	0
	Lactobacillus_iners_012	1323615	31	1308	174139	657	6	10	15	97282	60988	30045	140	2	76	3	1	0	0
	Lactobacillus_iners_013	1281027	52	1274	223112	503	5	11	17	92784	44654	13503	141	0	76	3	1	0	0
	Lactobacillus_iners_014	1269484	22	1221	461521	654	2	5	8	246521	92700	41226	140	2	76	3	1	0	0
	Lactobacillus_jensenii_001	1604632	1	1438	1604632	1604632	1	1	1	1604632	1604632	1604632	138	4	76	2	1	0	0
	Lactobacillus_jensenii_002	1639455	4	1559	1056390	7448	1	2	3	1056390	345106	230511	138	2	77	2	1	0	0
	Lactobacillus_jensenii_003	1688275	57	1586	375169	604	8	19	29	55791	27662	19567	137	2	75	2	1	0	0
	Lactobacillus_jensenii_004	1737886	9	1886	903202	249	1	3	5	903202	164177	148200	141	2	79	2	1	0	0
	Lactobacillus_johnsonii_001	1785116	3	1764	1755993	3471	1	1	1	1755993	1755993	1755993	140	8	81	2	1	0	0
	Lactobacillus_johnsonii_002	1780499	32	1824	1030662	213	1	2	3	1030662	550939	167346	141	2	82	2	1	0	0
	Lactobacillus_johnsonii_003	1966342	1	1872	1966342	1966342	1	1	1	1966342	1966342	1966342	143	8	82	2	1	0	0
	Lactobacillus_johnsonii_004	1882804	5	1845	1372203	13907	1	2	3	1372203	311684	159170	95	6	42	2	1	0	0
	Lactobacillus_johnsonii_005	1887251	1	1757	1887251	1887251	1	1	1	1887251	1887251	1887251	143	8	83	2	1	0	0
	Lactobacillus_johnsonii_006	1992676	1	1887	1992676	1992676	1	1	1	1992676	1992676	1992676	144	12	83	2	1	0	0
	Lactobacillus_kisonensis_001	2970276	285	3040	145922	205	38	81	130	22726	12451	5984	137	2	82	3	1	0	0
	Lactobacillus_oris_001	2174937	20	2081	402405	4314	4	8	11	211289	150360	54823	142	13	89	3	1	0	0
	Lactobacillus_oris_002	2115990	89	2049	140170	613	17	32	48	44613	27176	14524	142	2	89	3	1	0	0
	Lactobacillus_panis_001	2006512	150	1964	134953	201	19	39	62	36275	19379	8154	144	3	88	3	1	0	0
	Lactobacillus_paracasei_001	2924325	2	2851	2895264	29061	1	1	1	2895264	2895264	2895264	140	10	80	3	1	0	0
	Lactobacillus_paracasei_002	2991737	73	2913	1055822	203	3	5	7	335527	254463	203451	141	3	81	3	1	0	0
	Lactobacillus_paracasei_003	2892319	144	2876	371294	619	17	40	73	46057	19671	7897	145	4	82	3	1	0	0
	Lactobacillus_paracasei_004	3089104	91	3020	334517	525	10	20	32	98449	49462	27039	140	4	80	3	1	0	0
	Lactobacillus_paracasei_005	2801291	201	2813	182565	200	17	40	75	52239	20851	6418	139	2	80	3	1	0	0
	Lactobacillus_parafarraginis_001	2852137	212	2958	174367	243	19	41	66	43192	24660	9527	141	1	87	3	1	0	0
	Lactobacillus_pentosus_001	3418127	83	3099	277904	275	11	26	45	92228	39707	18847	141	10	86	3	1	0	0
	Lactobacillus_plantarum_001	3197759	1	3000	3197759	3197759	1	1	1	3197759	3197759	3197759	143	10	89	3	1	0	0
	Lactobacillus_plantarum_002	3348624	4	3141	3308273	1917	1	1	1	3308273	3308273	3308273	143	10	88	3	1	0	0
	Lactobacillus_plantarum_003	3207224	10	3036	832807	12018	2	4	5	786373	341542	319565	145	10	87	3	1	0	0
	Lactobacillus_plantarum_004	3299755	4	3164	3203964	15167	1	1	1	3203964	3203964	3203964	143	10	86	3	1	0	0
	Lactobacillus_plantarum_005	3108278	68	2979	500530	271	8	16	25	129919	76189	36554	143	2	85	3	1	0	0
	Lactobacillus_plantarum_006	3246630	8	3117	3035719	8686	1	1	1	3035719	3035719	3035719	143	10	85	3	1	0	0
	Lactobacillus_plantarum_007	3254055	208	3188	205844	208	18	38	64	51756	32988	12799	143	2	86	3	1	0	0
	Lactobacillus_plantarum_008	3361015	11	3166	3044678	6464	1	1	1	3044678	3044678	3044678	143	10	87	3	1	0	0
	Lactobacillus_plantarum_009	3307936	2	3093	3254376	53560	1	1	1	3254376	3254376	3254376	143	10	85	3	1	0	0
	Lactobacillus_plantarum_010	3198761	36	3023	394736	4469	6	13	23	152365	77078	39113	145	1	88	3	1	0	0
	Lactobacillus_rapi_001	2854844	87	2672	533768	205	9	23	38	72132	39162	20752	138	2	84	3	1	0	0
	Lactobacillus_reuteri_001	1999618	1	2027	1999618	1999618	1	1	1	1999618	1999618	1999618	136	12	83	3	1	0	0
	Lactobacillus_reuteri_002	2316838	5	2330	2264399	7047	1	1	1	2264399	2264399	2264399	140	12	88	3	1	0	0
	Lactobacillus_reuteri_003	2067914	7	2089	990100	18864	2	3	4	464241	323681	136851	140	12	86	3	1	0	0
	Lactobacillus_reuteri_004	2107903	92	2212	229494	209	7	14	24	101616	48517	21791	140	2	88	3	1	0	0
	Lactobacillus_reuteri_005	2015721	95	2067	795806	201	2	4	6	311028	190544	124983	139	2	86	3	1	0	0
	Lactobacillus_reuteri_006	2305557	2	2226	1576206	729351	1	2	2	1576206	729351	729351	141	12	87	3	1	0	0
	Lactobacillus_reuteri_007	2093275	7	2065	1947706	6499	1	1	1	1947706	1947706	1947706	141	12	90	3	1	0	0
	Lactobacillus_reuteri_008	2145445	1	2021	2145445	2145445	1	1	1	2145445	2145445	2145445	141	12	85	3	1	0	0
	Lactobacillus_reuteri_009	2039414	1	2066	2039414	2039414	1	1	1	2039414	2039414	2039414	140	12	86	3	1	0	0
	Lactobacillus_rhamnosus_001	3033106	2	2869	2968598	64508	1	1	1	2968598	2968598	2968598	140	10	81	3	1	0	0
	Lactobacillus_rhamnosus_002	3159402	55	3027	1071520	205	2	3	4	801735	643409	508094	139	2	81	3	1	0	0
	Lactobacillus_rhamnosus_003	2914408	96	2768	190841	210	14	27	41	75199	38554	21643	139	2	80	3	1	0	0
	Lactobacillus_rhamnosus_004	2524513	2543	4885	16111	200	483	1062	1696	1467	820	430	140	0	89	3	1	0	0
	Lactobacillus_rhamnosus_005	2960339	1	2742	2960339	2960339	1	1	1	2960339	2960339	2960339	139	10	81	3	1	0	0
	Lactobacillus_rhamnosus_006	2900620	10	2737	983797	4309	2	4	6	687643	231057	209891	139	4	81	3	1	0	0
	Lactobacillus_rhamnosus_007	2877033	42	2725	340005	548	7	15	23	127881	71602	37424	139	2	81	3	1	0	0
	Lactobacillus_rhamnosus_008	2911110	50	2784	438113	234	6	11	21	181493	64762	31164	139	2	80	3	1	0	0
	Lactobacillus_rhamnosus_009	2911934	47	2786	293014	205	6	13	20	217880	73170	43098	139	2	80	3	1	0	0
	Lactobacillus_rhamnosus_010	2883376	1	2685	2883376	2883376	1	1	1	2883376	2883376	2883376	140	10	81	3	1	0	0
	Lactobacillus_rhamnosus_011	2990900	1	2772	2990900	2990900	1	1	1	2990900	2990900	2990900	139	10	81	3	1	0	0
	Lactobacillus_rhamnosus_012	3010111	1	2846	3010111	3010111	1	1	1	3010111	3010111	3010111	139	10	80	3	1	0	0
	Lactobacillus_salivarius_001	2136138	4	2216	1828169	20426	1	1	2	1828169	1828169	242962	138	14	82	3	1	0	0
	Lactobacillus_salivarius_002	2017251	32	1983	747243	223	2	4	6	365789	175801	108173	139	2	83	2	1	0	0
	Lactobacillus_salivarius_003	2044602	154	2155	71067	503	24	49	78	28667	16301	7024	138	2	82	3	1	0	0
	Lactobacillus_salivarius_004	2046557	4	1928	1705688	16882	1	1	2	1705688	1705688	180095	140	14	82	2	1	0	0
	Lactobacillus_salivarius_005	1995968	11	1914	754247	637	2	4	5	502388	235648	127827	138	14	82	3	1	0	0
	Lactobacillus_salivarius_006	1967690	10	1871	1019433	9017	1	3	6	1019433	200926	85097	138	13	81	3	1	0	0
	Lactobacillus_salivarius_007	2156840	89	2212	152599	146	14	29	44	48732	27749	14558	139	10	84	3	1	0	0
	Lactobacillus_salivarius_008	2133977	4	2139	1827111	20417	1	1	2	1827111	1827111	242436	138	14	83	3	1	0	0
	Lactobacillus_vaginalis_001	1806246	202	1903	114904	200	15	36	61	35576	15384	6537	141	2	87	3	1	0	0
	Lactococcus_lactis_001	2529478	1	2603	2529478	2529478	1	1	1	2529478	2529478	2529478	143	12	85	4	1	0	0
	Lactococcus_lactis_002	2598348	6	2728	2438589	9554	1	1	1	2438589	2438589	2438589	143	12	86	4	1	0	0
	Lactococcus_lactis_003	2530294	1	2603	2530294	2530294	1	1	1	2530294	2530294	2530294	143	12	85	4	1	0	0
	Lactococcus_lactis_004	2518737	6	2518	2399458	2262	1	1	1	2399458	2399458	2399458	145	12	84	4	1	0	0
	Lactococcus_lactis_005	2577104	5	2733	2452616	3978	1	1	1	2452616	2452616	2452616	141	12	82	4	1	0	0
	Lactococcus_lactis_006	2511332	131	2614	185745	510	13	29	50	55851	27716	10257	143	2	84	4	1	0	0
	Lactococcus_lactis_007	2457347	9	2576	2250427	4263	1	1	1	2250427	2250427	2250427	142	12	84	4	1	0	0
	Lactococcus_lactis_008	2421471	1	2298	2421471	2421471	1	1	1	2421471	2421471	2421471	143	12	84	4	1	0	0
	Lactococcus_lactis_009	2505069	143	2683	154530	702	16	33	53	46957	28262	11919	144	2	84	4	1	0	0
	Lactococcus_lactis_010	2634086	370	3340	63743	692	49	107	179	15458	8087	3223	145	2	88	2	1	0	0
	Lactococcus_lactis_011	2550393	182	2719	157183	692	22	45	73	36233	20712	7376	143	2	83	4	1	0	0
	Lactococcus_lactis_012	2635654	2	2577	2598144	37510	1	1	1	2598144	2598144	2598144	143	12	85	4	1	0	0
	Lactococcus_lactis_013	2365589	1	2402	2365589	2365589	1	1	1	2365589	2365589	2365589	141	12	84	4	1	0	0
	Lautropia_mirabilis_001	3137198	30	2564	638125	665	4	7	11	323943	176847	70381	138	2	83	5	1	0	0
	Leptotrichia_buccalis_001	391843	349	578	2925	65	128	217	280	1204	997	889	18	5	16	1	0	0	0
	Leptotrichia_buccalis_002	2465610	1	2343	2465610	2465610	1	1	1	2465610	2465610	2465610	141	10	90	2	1	0	0
	Leptotrichia_goodfellowii_001	2280962	3	2260	1594150	291412	1	2	3	1594150	395400	291412	141	4	90	2	1	0	0
	Leptotrichia_goodfellowii_002	2287284	208	2399	127356	203	21	46	78	31754	15745	6421	140	2	91	2	1	0	0
	Leptotrichia_hofstadii_001	2553025	23	2462	535255	1840	3	6	9	320337	182026	73661	141	0	90	2	1	0	0
	Leptotrichia_hofstadii_002	2453253	42	2771	345306	373	5	8	11	232830	138722	84588	139	6	86	2	1	0	0
	Leptotrichia_oral_001	2405650	180	2431	146897	210	25	49	77	32428	19211	8528	139	1	90	2	1	0	0
	Leptotrichia_shahii_001	2144001	22	2001	505573	1908	3	7	10	299256	114872	75753	139	1	89	2	1	0	0
	Leptotrichia_sp__001	2444904	1	2354	2444904	2444904	1	1	1	2444904	2444904	2444904	142	9	94	2	1	0	0
	Leptotrichia_sp__002	2194935	1	2099	2194935	2194935	1	1	1	2194935	2194935	2194935	140	10	86	2	1	0	0
	Leptotrichia_sp__003	2304392	95	2232	216848	220	10	22	34	81344	37171	17515	145	2	91	2	1	0	0
	Leptotrichia_sp__004	2395883	216	2361	65864	296	37	77	120	19908	11217	6111	141	2	89	2	1	0	0
	Leptotrichia_wadei_001	2353455	74	2260	238573	529	9	19	28	85974	42631	25723	141	2	89	2	1	0	0
	Leptotrichia_wadei_002	2314249	65	2191	206686	1084	9	20	31	75496	38287	20946	142	1	88	2	1	0	0
	Listeria_monocytogenes_001	2905187	1	2852	2905187	2905187	1	1	1	2905187	2905187	2905187	142	12	92	3	1	0	0
	Listeria_monocytogenes_002	2976212	1	3009	2976212	2976212	1	1	1	2976212	2976212	2976212	142	12	92	3	1	0	0
	Listeria_monocytogenes_003	2999054	1	3008	2999054	2999054	1	1	1	2999054	2999054	2999054	142	10	92	4	1	0	0
	Listeria_monocytogenes_004	2950285	133	2995	135621	605	17	38	63	51589	25823	13037	129	5	83	4	1	0	0
	Listeria_monocytogenes_005	2972254	181	3058	180484	353	17	45	85	40760	17317	7646	138	5	90	3	1	0	0
	Listeria_monocytogenes_006	2989818	30	2985	728179	527	3	7	12	354284	133399	61217	142	2	92	3	1	0	0
	Listeria_monocytogenes_007	2853713	53	2944	306875	521	10	19	30	102729	56866	30418	143	2	93	4	1	0	0
	Listeria_monocytogenes_008	3142060	79	3220	320661	500	10	22	35	92141	52466	29455	142	2	92	3	1	0	0
	Listeria_monocytogenes_009	2884080	39	2867	461640	480	6	12	18	146700	105720	47580	142	2	92	3	1	0	0
	Listeria_monocytogenes_010	2991493	55	3071	346046	527	7	14	22	172665	76742	46052	142	2	92	3	1	0	0
	Listeria_monocytogenes_011	2973801	1	2986	2973801	2973801	1	1	1	2973801	2973801	2973801	141	12	92	4	1	0	0
	Listeria_monocytogenes_012	2874431	1	2830	2874431	2874431	1	1	1	2874431	2874431	2874431	142	12	91	3	1	0	0
	Listeria_monocytogenes_013	2968620	23	2981	1220820	660	2	4	7	524160	175080	100740	143	2	92	4	1	0	0
	Listeria_monocytogenes_014	3000464	1	2994	3000464	3000464	1	1	1	3000464	3000464	3000464	142	10	92	4	1	0	0
	Listeria_monocytogenes_015	2973040	24	2992	1220824	539	2	4	7	488926	175112	100776	142	2	92	4	1	0	0
	Listeria_monocytogenes_016	2903106	1	2864	2903106	2903106	1	1	1	2903106	2903106	2903106	142	12	92	4	1	0	0
	Listeria_monocytogenes_017	2991120	79	3043	353760	480	7	14	23	142920	84600	28680	142	2	92	3	1	0	0
	Listeria_monocytogenes_018	3223176	1	3947	3223176	3223176	1	1	1	3223176	3223176	3223176	151	0	104	3	1	0	0
	Listeria_monocytogenes_019	3032271	1	3018	3032271	3032271	1	1	1	3032271	3032271	3032271	142	12	92	3	1	0	0
	Listeria_monocytogenes_020	2947460	1	3006	2947460	2947460	1	1	1	2947460	2947460	2947460	144	10	93	3	1	0	0
	Listeria_monocytogenes_021	2944528	1	2918	2944528	2944528	1	1	1	2944528	2944528	2944528	143	12	92	4	1	0	0
	Listeria_monocytogenes_022	2979198	1	2997	2979198	2979198	1	1	1	2979198	2979198	2979198	142	12	93	3	1	0	0
	Listeria_monocytogenes_023	2976163	1	3003	2976163	2976163	1	1	1	2976163	2976163	2976163	142	12	92	3	1	0	0
	Listeria_monocytogenes_024	3109342	2	3135	3032288	77054	1	1	1	3032288	3032288	3032288	142	10	92	4	1	0	0
	Listeria_monocytogenes_025	2912690	1	2839	2912690	2912690	1	1	1	2912690	2912690	2912690	142	12	92	3	1	0	0
	Lysinibacillus_fusiformis_001	4549529	58	4575	459668	570	9	19	28	153152	84595	63719	142	2	99	4	1	0	0
	Lysinibacillus_fusiformis_002	4649417	113	4775	362838	210	10	20	29	180785	88981	63279	142	2	98	4	1	0	0
	Megasphaera_micronuciformis_001	1765374	49	1737	438499	161	4	9	14	142252	64317	34082	139	2	91	3	1	0	0
	Mesorhizobium_loti_001	7462792	1	7217	7462792	7462792	1	1	1	7462792	7462792	7462792	145	2	95	7	1	0	0
	Mesorhizobium_loti_002	7023073	50	6749	646817	1269	8	17	27	316419	153181	77704	144	4	96	6	1	0	0
	Mesorhizobium_loti_003	7596297	3	7384	7036071	208315	1	1	1	7036071	7036071	7036071	146	4	98	8	1	0	0
	Methanobrevibacter_oralis_001	2083511	60	2357	310354	875	8	19	31	88069	32427	16089	70	2	165	19	0	1	0
	Microbacterium_ginsengisoli_001	3047473	80	3006	339468	579	8	19	33	145068	45444	21502	145	2	82	5	1	0	0
	Microbacterium_sp__001	3164554	13	3009	1089736	3061	2	4	6	634819	303310	264551	138	4	81	5	1	0	0
	Mitsuokella_multacida_001	2574556	31	2362	430315	147	4	6	10	317011	162454	71217	141	3	92	3	1	0	0
	Mitsuokella_sp__001	2312457	34	2146	239652	383	7	12	17	128079	79194	63383	140	2	89	3	1	0	0
	Mobiluncus_mulieris_001	2533633	24	2201	2502416	515	1	1	1	2502416	2502416	2502416	138	2	76	3	1	0	0
	Mobiluncus_mulieris_002	2384880	46	2075	552320	511	5	12	19	133184	73912	31198	136	2	75	3	1	0	0
	Mobiluncus_mulieris_003	2452380	55	2165	280385	215	5	10	16	197639	81492	44986	138	2	77	3	1	0	0
	Mobiluncus_mulieris_004	2398290	65	2090	265432	503	7	13	20	135195	88476	30795	138	2	76	3	1	0	0
	Mogibacterium_timidum_001	1806210	30	1624	219031	2617	6	12	17	107937	68602	34693	141	2	87	4	1	0	0
	Moraxella_catarrhalis_001	1903901	35	1798	410328	607	4	7	12	176884	93307	52922	139	2	84	5	1	0	0
	Moraxella_catarrhalis_002	1961697	99	1902	275740	502	9	18	30	74903	33744	15925	140	2	85	5	1	0	0
	Moraxella_catarrhalis_003	1856042	69	1766	220982	721	10	22	34	53508	31843	17706	138	2	84	5	1	0	0
	Moraxella_catarrhalis_004	1814430	53	1772	143531	563	10	19	29	73658	35798	21028	139	2	86	5	1	0	0
	Moraxella_catarrhalis_005	1954090	43	1881	304651	239	5	10	15	143587	74039	50759	139	2	83	5	1	0	0
	Moraxella_catarrhalis_006	1904293	37	1808	422497	278	4	8	12	152590	76785	51929	139	2	83	5	1	0	0
	Moraxella_catarrhalis_007	1912542	32	1791	232806	232	5	8	12	173870	120594	52015	139	2	83	5	1	0	0
	Moraxella_catarrhalis_008	1947635	25	1847	413309	215	4	7	11	153832	107411	60982	139	2	84	5	1	0	0
	Moraxella_catarrhalis_009	1866092	26	1770	307249	210	4	7	11	215599	126519	53191	139	2	83	5	1	0	0
	Moraxella_catarrhalis_010	1776416	42	1655	175906	528	7	13	20	104658	53099	26840	139	0	84	5	1	0	0
	Moraxella_catarrhalis_011	1863286	1	1727	1863286	1863286	1	1	1	1863286	1863286	1863286	139	8	84	5	1	0	0
	Moraxella_osloensis_001	2649137	5	2341	2434688	35189	1	1	1	2434688	2434688	2434688	139	8	84	5	1	0	0
	Mycobacterium_leprae_001	3268203	1	3897	3268203	3268203	1	1	1	3268203	3268203	3268203	138	2	81	6	1	0	0
	Mycobacterium_leprae_002	3268071	1	3896	3268071	3268071	1	1	1	3268071	3268071	3268071	138	2	81	6	1	0	0
	Mycobacterium_neoaurum_001	5438192	1	5061	5438192	5438192	1	1	1	5438192	5438192	5438192	140	4	89	12	1	0	0
	Mycobacterium_tuberculosis_001	4419977	1	3990	4419977	4419977	1	1	1	4419977	4419977	4419977	140	2	91	6	1	0	0
	Mycobacterium_tuberculosis_002	4424435	1	3983	4424435	4424435	1	1	1	4424435	4424435	4424435	140	2	91	6	1	0	0
	Mycobacterium_tuberculosis_003	4398250	1	3974	4398250	4398250	1	1	1	4398250	4398250	4398250	140	2	91	6	1	0	0
	Mycobacterium_tuberculosis_004	4399120	1	3972	4399120	4399120	1	1	1	4399120	4399120	4399120	140	2	91	6	1	0	0
	Mycobacterium_tuberculosis_005	4411532	1	3981	4411532	4411532	1	1	1	4411532	4411532	4411532	140	2	91	6	1	0	0
	Mycobacterium_tuberculosis_006	4398525	1	3970	4398525	4398525	1	1	1	4398525	4398525	4398525	140	2	92	6	1	0	0
	Mycobacterium_tuberculosis_007	4418088	1	3938	4418088	4418088	1	1	1	4418088	4418088	4418088	140	2	91	6	1	0	0
	Mycobacterium_tuberculosis_008	4403837	1	3980	4403837	4403837	1	1	1	4403837	4403837	4403837	140	2	92	6	1	0	0
	Mycoplasma_fermentans_001	1004014	1	896	1004014	1004014	1	1	1	1004014	1004014	1004014	123	2	62	0	1	0	0
	Mycoplasma_fermentans_002	1118751	1	987	1118751	1118751	1	1	1	1118751	1118751	1118751	123	4	62	0	1	0	0
	Mycoplasma_fermentans_003	977524	1	845	977524	977524	1	1	1	977524	977524	977524	125	4	62	0	1	0	0
	Mycoplasma_genitalium_001	579977	1	504	579977	579977	1	1	1	579977	579977	579977	109	2	58	0	1	0	0
	Mycoplasma_genitalium_002	579504	1	515	579504	579504	1	1	1	579504	579504	579504	108	2	58	0	1	0	0
	Mycoplasma_genitalium_003	579796	1	505	579796	579796	1	1	1	579796	579796	579796	109	2	58	0	1	0	0
	Mycoplasma_genitalium_004	579558	1	490	579558	579558	1	1	1	579558	579558	579558	109	2	58	0	1	0	0
	Mycoplasma_genitalium_005	580076	1	491	580076	580076	1	1	1	580076	580076	580076	109	2	58	0	1	0	0
	Mycoplasma_hominis_001	684158	22	581	169253	1244	4	8	11	54964	32947	20975	119	1	59	0	1	0	0
	Mycoplasma_hominis_002	665445	1	560	665445	665445	1	1	1	665445	665445	665445	119	4	60	0	1	0	0
	Mycoplasma_orale_001	710549	21	600	108908	1988	6	10	13	43028	38868	28636	120	2	59	0	1	0	0
	Mycoplasma_pneumoniae_001	811088	1	765	811088	811088	1	1	1	811088	811088	811088	115	2	59	0	1	0	0
	Mycoplasma_pneumoniae_002	817176	1	760	817176	817176	1	1	1	817176	817176	817176	115	2	59	0	1	0	0
	Mycoplasma_pneumoniae_003	816451	1	754	816451	816451	1	1	1	816451	816451	816451	115	2	58	0	1	0	0
	Mycoplasma_pneumoniae_004	816394	1	762	816394	816394	1	1	1	816394	816394	816394	115	2	58	0	1	0	0
	Mycoplasma_salivarium_001	713526	17	623	310676	1029	2	4	6	131482	55700	28929	120	2	61	0	1	0	0
	Neisseria_bacilliformis_001	2434769	69	2308	133980	500	12	22	34	80283	40598	23971	123	2	71	5	1	0	0
	Neisseria_elongata_001	2275949	153	2450	197398	500	10	22	35	74651	35642	16575	135	2	88	6	1	0	0
	Neisseria_flavescens_001	2204114	31	2095	262951	4534	6	12	18	137644	58444	44115	137	10	86	6	1	0	0
	Neisseria_flavescens_002	2205588	117	2173	175256	500	13	30	46	50659	24799	15603	137	2	85	5	1	0	0
	Neisseria_gonorrhoeae_001	2153922	1	2107	2153922	2153922	1	1	1	2153922	2153922	2153922	137	8	79	5	1	0	0
	Neisseria_gonorrhoeae_002	2129051	8	2079	1651603	2976	1	1	2	1651603	1651603	267440	135	5	79	5	1	0	0
	Neisseria_gonorrhoeae_003	2236178	2	2212	2232025	4153	1	1	1	2232025	2232025	2232025	137	8	79	5	1	0	0
	Neisseria_gonorrhoeae_004	2093927	134	2102	162388	413	18	39	61	36748	18768	9144	138	2	79	5	1	0	0
	Neisseria_lactamica_001	2023964	44	1907	225125	2008	9	17	24	85732	54924	24252	135	2	77	6	1	0	0
	Neisseria_lactamica_002	2171992	101	2120	106037	502	14	27	40	55069	33322	14731	141	0	81	6	1	0	0
	Neisseria_lactamica_003	2220606	1	2022	2220606	2220606	1	1	1	2220606	2220606	2220606	138	8	79	6	1	0	0
	Neisseria_meningitidis_001	2184406	1	2042	2184406	2184406	1	1	1	2184406	2184406	2184406	137	8	80	6	1	0	0
	Neisseria_meningitidis_002	2194961	1	2023	2194961	2194961	1	1	1	2194961	2194961	2194961	137	8	80	6	1	0	0
	Neisseria_meningitidis_003	2153416	1	1979	2153416	2153416	1	1	1	2153416	2153416	2153416	137	8	80	6	1	0	0
	Neisseria_meningitidis_004	2277550	1	2095	2277550	2277550	1	1	1	2277550	2277550	2277550	137	8	80	5	1	0	0
	Neisseria_meningitidis_005	2145295	1	1957	2145295	2145295	1	1	1	2145295	2145295	2145295	137	8	81	6	1	0	0
	Neisseria_meningitidis_006	2242947	1	2054	2242947	2242947	1	1	1	2242947	2242947	2242947	135	8	80	6	1	0	0
	Neisseria_meningitidis_007	2170379	46	2045	180268	912	9	18	29	87275	43354	26349	137	2	80	6	1	0	0
	Neisseria_meningitidis_008	2227211	166	2134	102487	387	29	59	89	25559	14655	7309	132	4	80	5	1	0	0
	Neisseria_meningitidis_009	2184862	1	2037	2184862	2184862	1	1	1	2184862	2184862	2184862	137	8	80	5	1	0	0
	Neisseria_meningitidis_010	2248966	1	2058	2248966	2248966	1	1	1	2248966	2248966	2248966	137	8	80	6	1	0	0
	Neisseria_meningitidis_011	2227255	1	2109	2227255	2227255	1	1	1	2227255	2227255	2227255	137	8	79	6	1	0	0
	Neisseria_meningitidis_012	2272360	1	2077	2272360	2272360	1	1	1	2272360	2272360	2272360	137	8	80	6	1	0	0
	Neisseria_meningitidis_013	2159280	147	2103	95570	508	20	43	70	30753	17079	8730	138	2	80	6	1	0	0
	Neisseria_mucosa_001	2169437	7	2015	1187978	553	1	2	3	1187978	494621	348536	136	2	85	5	1	0	0
	Neisseria_mucosa_002	2578748	67	2428	264414	500	8	16	26	110001	57494	26003	137	2	84	5	1	0	0
	Neisseria_polysaccharea_001	2030958	139	2056	149432	501	17	35	57	38534	18643	10198	138	2	81	6	1	0	0
	Neisseria_sicca_001	2638449	210	2509	74832	1102	39	82	129	19754	12173	5734	134	0	87	5	1	0	0
	Neisseria_sicca_002	2830772	61	2678	229513	509	10	20	31	93684	49136	29725	138	2	87	5	1	0	0
	Neisseria_sp__001	2502635	48	2357	208645	526	8	14	22	116103	73590	32453	137	2	82	5	1	0	0
	Neisseria_sp__002	2361870	227	2333	92468	216	42	85	129	17477	10839	5870	141	2	88	6	1	0	0
	Neisseria_subflava_001	2292986	63	2260	453481	501	5	10	14	142220	101897	59103	136	2	86	5	1	0	0
	Neisseria_weaveri_001	2183368	46	2022	285980	1030	8	14	21	98662	62124	37247	138	2	83	6	1	0	0
	Neisseria_weaveri_002	2125582	40	1946	178984	1311	8	14	21	114456	62957	29014	139	2	84	6	1	0	0
	Ochrobactrum_anthropi_001	5277818	43	5095	1032997	744	4	8	15	475065	165375	76994	143	2	93	5	1	0	0
	Ochrobactrum_anthropi_002	5205777	6	4960	2887297	57138	1	2	2	2887297	1895911	1895911	143	8	96	4	1	0	0
	Ochrobactrum_anthropi_003	99498	143	182	1031	113	61	95	119	771	680	552	1	0	0	0	0	0	0
	Olsenella_profusa_001	2724935	73	2604	272712	501	9	17	27	109378	65794	26760	138	2	88	2	1	0	0
	Olsenella_sp__001	3213585	1	2794	3213585	3213585	1	1	1	3213585	3213585	3213585	136	4	81	2	1	0	0
	Olsenella_sp__002	2159805	17	1898	574938	539	3	4	7	306533	294600	78913	136	2	83	2	1	0	0
	Olsenella_uli_001	2153240	14	1917	646637	1684	3	5	7	311676	160034	117913	141	2	80	2	1	0	0
	Olsenella_uli_002	2051896	1	1777	2051896	2051896	1	1	1	2051896	2051896	2051896	139	2	80	2	1	0	0
	Oribacterium_sinus_001	2629409	254	2499	47808	511	49	99	148	16649	10083	5958	145	2	91	2	1	0	0
	Oribacterium_sp__001	2470863	2	2162	2450037	20826	1	1	1	2450037	2450037	2450037	144	9	87	1	1	0	0
	Oribacterium_sp__002	2694758	69	2438	361860	505	9	20	31	80023	46683	26520	144	2	86	2	1	0	0
	Oribacterium_sp__003	2672954	48	2463	533627	158	4	10	15	139798	92436	73088	144	3	88	2	1	0	0
	Oribacterium_sp__004	2518361	1	2311	2518361	2518361	1	1	1	2518361	2518361	2518361	147	8	83	2	1	0	0
	Ottowia_sp__001	2925783	1	2516	2925783	2925783	1	1	1	2925783	2925783	2925783	127	6	74	4	1	0	0
	Paenibacillus_sp__001	4872225	300	4617	97634	512	50	103	161	30054	17021	9417	146	2	98	4	1	0	0
	Parascardovia_denticolens_001	2003311	38	1704	453629	294	4	9	14	149020	69932	44315	135	2	74	4	1	0	0
	Parascardovia_denticolens_002	1891248	2	1545	1411163	480085	1	2	2	1411163	480085	480085	133	4	73	4	1	0	0
	Parascardovia_denticolens_003	1891123	26	1575	584710	683	3	6	9	205403	84744	63917	133	2	73	4	1	0	0
	Parvimonas_micra_001	1703772	17	1649	725933	481	2	3	4	505805	262049	170882	143	2	91	3	1	0	0
	Parvimonas_sp__001	1556464	2	1650	852999	703465	1	2	2	852999	703465	703465	140	10	90	4	1	0	0
	Parvimonas_sp__002	1483165	5	1670	702990	6069	2	2	3	597228	597228	136476	141	6	92	4	1	0	0
	Peptoniphilus_indolicus_001	2101630	302	2276	52230	500	56	115	181	11786	6875	3335	141	2	91	3	1	0	0
	Peptoniphilus_lacrimalis_001	3503252	126	3397	198409	515	16	35	56	67230	33112	19868	277	4	167	5	2	0	0
	Peptoniphilus_lacrimalis_002	1849103	22	1760	293059	1045	4	7	11	190036	138111	53127	138	2	90	1	1	0	0
	Peptoniphilus_lacrimalis_003	1699205	71	1590	190027	233	8	15	25	71515	44551	17300	137	2	89	1	1	0	0
	Peptoniphilus_sp__001	1950550	1	2150	1950550	1950550	1	1	1	1950550	1950550	1950550	141	6	90	4	1	0	0
	Peptoniphilus_sp__002	1550062	72	1508	108998	544	12	25	39	39147	21061	12311	142	2	96	3	1	0	0
	Peptoniphilus_sp__003	1625156	145	1670	129732	502	11	21	37	51646	28673	5285	137	2	91	1	1	0	0
	Peptostreptococcacea_13_G_1__001	2085153	160	2162	168903	200	11	25	52	60737	22377	6329	138	2	82	1	1	0	0
	Peptostreptococcus_anaerobius_001	1988451	91	1910	131155	531	14	26	39	49227	31903	16959	139	3	91	3	1	0	0
	Peptostreptococcus_anaerobius_002	2106123	70	2000	168347	1199	12	25	39	49761	30362	17220	140	2	90	3	1	0	0
	Peptostreptococcus_anaerobius_003	2083092	73	1916	184498	537	10	20	32	65057	44043	18136	138	2	89	3	1	0	0
	Peptostreptococcus_stomatis_001	1988044	74	1869	180585	210	11	21	31	59765	42007	19189	138	2	82	4	1	0	0
	Porphyromonas_asaccharolytica_001	2186370	1	1722	2186370	2186370	1	1	1	2186370	2186370	2186370	134	4	85	2	1	0	0
	Porphyromonas_asaccharolytica_002	2199119	58	1747	183623	628	11	21	32	61642	39711	22020	134	2	87	2	1	0	0
	Porphyromonas_catoniae_001	2040170	25	1641	277699	2084	5	9	13	168637	90602	54119	137	2	80	1	1	0	0
	Porphyromonas_catoniae_002	2106321	44	1722	380459	225	5	11	17	122603	67314	33779	137	2	80	1	1	0	0
	Porphyromonas_endodontalis_001	2064508	37	1717	292148	500	5	10	15	142500	82472	45288	136	2	84	2	1	0	0
	Porphyromonas_gingivalis_001	2339898	1	1896	2339898	2339898	1	1	1	2339898	2339898	2339898	137	8	84	1	1	0	0
	Porphyromonas_gingivalis_002	2242062	104	1900	176576	1596	17	40	66	33147	17146	9377	137	2	83	1	1	0	0
	Porphyromonas_gingivalis_003	2426396	1	1998	2426396	2426396	1	1	1	2426396	2426396	2426396	138	2	83	1	1	0	0
	Porphyromonas_gingivalis_004	2334744	154	2001	168213	529	22	47	78	32910	16433	7181	138	2	83	1	1	0	0
	Porphyromonas_gingivalis_005	2249227	111	1876	104120	335	18	37	59	41649	21342	11844	137	2	83	1	1	0	0
	Porphyromonas_gingivalis_006	2282791	117	1941	340581	534	17	39	63	40863	19247	10858	138	2	83	1	1	0	0
	Porphyromonas_gingivalis_007	2246368	113	1881	172891	502	17	38	62	37728	19444	11080	137	2	83	1	1	0	0
	Porphyromonas_gingivalis_008	2306092	192	1978	193603	529	26	62	100	23900	12523	5810	137	2	83	1	1	0	0
	Porphyromonas_gingivalis_009	2216597	114	1864	254371	534	14	35	61	37287	17984	9427	137	2	83	1	1	0	0
	Porphyromonas_gingivalis_010	2329548	117	1988	105588	1040	21	41	61	37197	22219	12398	139	2	85	1	1	0	0
	Porphyromonas_gingivalis_011	2441780	1	1997	2441780	2441780	1	1	1	2441780	2441780	2441780	137	8	83	2	1	0	0
	Porphyromonas_gingivalis_012	2367029	1	1959	2367029	2367029	1	1	1	2367029	2367029	2367029	137	8	83	1	1	0	0
	Porphyromonas_gingivalis_013	2372492	1	1950	2372492	2372492	1	1	1	2372492	2372492	2372492	137	8	83	1	1	0	0
	Porphyromonas_gingivalis_014	2229994	112	1880	111981	181	16	27	38	55724	37911	19979	137	2	83	1	1	0	0
	Porphyromonas_gingivalis_015	2378872	1	1933	2378872	2378872	1	1	1	2378872	2378872	2378872	136	8	83	2	1	0	0
	Porphyromonas_gingivalis_016	2249024	1	1863	2249024	2249024	1	1	1	2249024	2249024	2249024	137	8	83	1	1	0	0
	Porphyromonas_gingivalis_017	2373453	92	2032	191060	623	15	31	49	57689	26583	15166	137	2	83	1	1	0	0
	Porphyromonas_gingivalis_018	2354886	1	1908	2354886	2354886	1	1	1	2354886	2354886	2354886	137	8	84	2	1	0	0
	Porphyromonas_gingivalis_019	2343476	1	1940	2343476	2343476	1	1	1	2343476	2343476	2343476	137	8	83	1	1	0	0
	Porphyromonas_sp__001	2155434	121	1705	106805	229	18	37	57	37618	20754	11693	134	4	80	1	1	0	0
	Porphyromonas_sp__002	2265201	51	1745	505454	1497	5	12	22	117703	71919	19240	136	5	80	1	1	0	0
	Porphyromonas_uenonis_001	2260105	112	2102	175092	532	21	41	60	33384	22806	12086	135	2	93	2	1	0	0
	Porphyromonas_uenonis_002	2242885	250	2001	152717	500	12	24	38	65101	36605	13156	136	2	89	2	1	0	0
	Prevotella_baroniae_001	3024338	44	2358	473878	504	6	12	20	165873	103979	44154	135	2	80	1	1	0	0
	Prevotella_baroniae_002	3116148	94	3020	204422	581	14	28	42	73719	44931	17989	138	2	89	1	1	0	0
	Prevotella_baroniae_003	3128637	48	2485	424699	1096	6	13	20	160584	87584	50496	136	2	86	1	1	0	0
	Prevotella_bivia_001	2527024	158	2210	138516	514	17	37	65	50986	20335	8809	138	2	83	2	1	0	0
	Prevotella_bivia_002	2408181	173	2132	96532	514	20	45	77	34813	15315	8350	138	2	83	2	1	0	0
	Prevotella_bivia_003	2584224	179	2300	159319	507	19	40	74	38665	18646	7192	140	2	83	2	1	0	0
	Prevotella_bivia_004	2520138	14	2111	1244302	3005	2	3	5	388585	337703	101399	138	8	83	2	1	0	0
	Prevotella_bivia_005	2424432	121	2125	182934	509	16	33	51	48627	26977	13900	138	2	83	2	1	0	0
	Prevotella_buccae_001	3284105	21	2491	3266225	500	1	1	1	3266225	3266225	3266225	136	2	80	3	1	0	0
	Prevotella_buccae_002	3297980	264	2714	106942	503	42	92	146	22172	12049	6614	138	2	85	3	1	0	0
	Prevotella_buccalis_001	2954213	97	2467	221639	508	11	22	38	81738	43317	17762	139	5	82	1	1	0	0
	Prevotella_buccalis_002	2756480	102	2285	189708	582	12	22	35	86145	44605	17502	137	2	83	1	1	0	0
	Prevotella_buccalis_003	3033961	118	2531	224058	508	13	28	45	74520	38190	16902	139	0	86	1	1	0	0
	Prevotella_dentalis_001	3240350	73	2570	267141	523	9	18	28	138322	69077	28382	136	2	83	2	1	0	0
	Prevotella_denticola_001	3177783	121	2621	309714	504	12	23	42	97055	39914	16426	139	1	84	2	1	0	0
	Prevotella_denticola_002	3050207	126	2505	234945	512	14	30	49	61651	36195	15988	144	2	82	2	1	0	0
	Prevotella_denticola_003	3056806	57	2484	219377	1059	9	18	26	125220	71343	42119	142	0	82	2	1	0	0
	Prevotella_denticola_004	3111749	82	2771	370838	571	8	18	29	148597	60646	32408	144	1	84	2	1	0	0
	Prevotella_denticola_005	2937589	1	2380	2937589	2937589	1	1	1	2937589	2937589	2937589	140	8	82	2	1	0	0
	Prevotella_enoeca_001	2861432	1	2437	2861432	2861432	1	1	1	2861432	2861432	2861432	140	6	82	2	1	0	0
	Prevotella_enoeca_002	2784020	117	2726	178745	546	14	32	54	57242	27070	12525	139	2	81	2	1	0	0
	Prevotella_fusca_001	3261806	2	2697	1828248	1433558	1	2	2	1828248	1433558	1433558	140	8	81	1	1	0	0
	Prevotella_fusca_002	3173817	116	3049	212133	513	11	24	40	77483	40812	20434	138	2	82	2	1	0	0
	Prevotella_histicola_001	2949807	55	2599	312917	516	7	14	22	151776	75998	39881	140	2	84	2	1	0	0
	Prevotella_histicola_002	2987441	39	2477	386703	573	7	12	17	167745	122933	50766	136	2	83	2	1	0	0
	Prevotella_intermedia_001	2562862	24	2147	490296	1458	5	9	14	192278	122455	54429	137	0	81	2	1	0	0
	Prevotella_intermedia_002	2699437	2	2300	2119790	579647	1	1	2	2119790	2119790	579647	137	8	81	2	1	0	0
	Prevotella_loescheii_001	3504766	35	2748	601802	720	6	11	18	188307	121809	48900	139	1	83	1	1	0	0
	Prevotella_maculosa_001	3312100	63	2742	475142	1158	7	15	26	126931	61618	27785	138	0	84	2	1	0	0
	Prevotella_maculosa_002	3296416	133	3073	185579	503	16	32	53	68535	34420	14926	136	3	87	2	1	0	0
	Prevotella_maculosa_003	3134147	54	2508	510883	1009	9	19	29	97306	60668	31311	138	3	84	2	1	0	0
	Prevotella_marshii_001	2518161	80	2337	210833	620	11	24	37	66797	35609	23974	138	2	89	4	1	0	0
	Prevotella_marshii_002	2517013	79	2146	223971	536	11	22	36	79654	34351	19469	138	2	86	3	1	0	0
	Prevotella_melaninogenica_001	2976254	553	2468	43495	503	119	243	379	8133	4278	2607	136	2	83	2	1	0	0
	Prevotella_melaninogenica_002	3168282	2	2505	1796408	1371874	1	2	2	1796408	1371874	1371874	138	8	82	2	1	0	0
	Prevotella_melaninogenica_003	3213441	173	2686	133804	501	25	55	88	38009	18689	9975	138	2	82	2	1	0	0
	Prevotella_micans_001	2434532	56	2015	334623	429	8	18	29	95166	43760	24482	138	2	81	2	1	0	0
	Prevotella_micans_002	2426740	108	2254	109190	503	21	40	59	43018	23837	14405	140	2	82	2	1	0	0
	Prevotella_micans_003	2467372	69	2054	196035	517	11	23	36	72467	40581	18985	138	2	82	2	1	0	0
	Prevotella_multiformis_001	3034360	71	2437	241368	537	9	17	26	125660	79432	28275	140	2	83	2	1	0	0
	Prevotella_multisaccharivorax_001	3387544	25	2838	1025685	2256	3	6	9	355782	225949	127148	137	9	81	3	1	0	0
	Prevotella_nigrescens_001	3021735	131	2704	184151	517	21	43	67	45493	26649	12907	139	2	81	2	1	0	0
	Prevotella_nigrescens_002	2986732	35	2571	281626	2657	6	12	19	223095	77749	46188	141	5	80	2	1	0	0
	Prevotella_nigrescens_003	2612230	86	2246	264441	504	8	19	32	90849	47850	23144	137	2	80	2	1	0	0
	Prevotella_oralis_001	2857367	7	2338	1311360	37840	2	2	4	866050	866050	204784	137	8	83	1	1	0	0
	Prevotella_oralis_002	2990162	6	2484	1135470	105711	2	3	5	948221	294925	223798	137	7	84	2	1	0	0
	Prevotella_oralis_003	2833787	6	2338	854967	6221	2	3	5	692746	615887	286459	137	4	83	1	1	0	0
	Prevotella_oris_001	3061169	53	2573	313901	1019	7	14	20	167458	85605	56732	139	0	83	2	1	0	0
	Prevotella_oris_002	3077999	94	2968	211550	505	11	21	32	96128	67575	28982	140	2	86	2	1	0	0
	Prevotella_oris_003	3244736	87	2807	366384	139	9	18	29	108526	53385	28816	140	2	83	2	1	0	0
	Prevotella_oulorum_001	2827758	138	2741	180339	550	19	40	68	44397	23910	10663	137	2	85	1	1	0	0
	Prevotella_oulorum_002	2788455	81	2411	402069	535	9	21	39	84245	37326	16340	141	2	83	2	1	0	0
	Prevotella_pallens_001	3047417	168	2564	131227	502	24	48	76	39499	23079	10186	138	2	83	2	1	0	0
	Prevotella_pleuritidis_001	2709958	51	2285	331977	575	7	14	22	136204	78312	25769	140	2	82	2	1	0	0
	Prevotella_saccharolytica_001	2975513	82	2716	400690	530	9	20	31	84653	49486	29837	142	2	85	1	1	0	0
	Prevotella_saccharolytica_002	2857010	167	2306	114039	225	24	49	75	37368	21714	11159	138	1	83	1	1	0	0
	Prevotella_salivae_001	3099908	32	2556	458405	515	5	11	16	171276	112855	58142	138	2	85	1	1	0	0
	Prevotella_salivae_002	3140543	258	2678	105223	503	37	80	131	23263	13239	6045	139	2	82	1	1	0	0
	Prevotella_scopus_001	3184425	113	2876	220842	535	19	39	60	48387	29649	17728	144	2	84	2	1	0	0
	Prevotella_shahii_001	3489881	142	3271	196663	506	19	38	65	62469	26716	13072	148	2	85	1	1	0	0
	Prevotella_sp__001	2443517	32	1969	732820	503	2	6	11	513987	120899	46205	138	2	81	3	1	0	0
	Prevotella_sp__002	2588570	57	2102	275031	652	8	16	25	100410	58615	32552	138	2	80	2	1	0	0
	Prevotella_sp__003	2945767	74	2460	297315	613	8	18	33	127872	48123	18819	140	3	82	2	1	0	0
	Prevotella_sp__004	3994572	205	3186	174432	506	20	46	77	60938	27793	11023	137	2	83	1	1	0	0
	Prevotella_sp__005	3571906	190	2837	193360	512	25	53	85	41322	25198	10650	140	2	82	1	1	0	0
	Prevotella_sp__006	2552288	90	1949	245390	224	11	25	39	59983	34832	19512	139	1	82	1	1	0	0
	Prevotella_sp__007	362201	412	594	2339	67	156	258	327	921	838	709	24	0	15	0	0	0	0
	Prevotella_tannerae_001	2582919	34	2104	543089	428	4	8	15	314754	88757	44353	140	2	84	3	1	0	0
	Prevotella_veroralis_001	2842435	31	2397	555004	254	5	10	16	211032	89786	50607	140	1	82	2	1	0	0
	Prevotella_veroralis_002	2834450	65	2672	211140	531	8	18	29	95338	50465	30674	140	2	82	2	1	0	0
	Prevotella_veroralis_003	2986735	98	2559	371247	255	8	18	29	107486	46769	29372	140	5	82	2	1	0	0
	Propionibacterium_acidifaciens_001	3017605	334	2789	54403	508	59	122	193	16487	8695	4474	141	6	86	4	1	0	0
	Propionibacterium_acidifaciens_002	3043431	87	2655	375922	1054	12	25	39	75952	44298	20202	141	2	86	4	1	0	0
	Propionibacterium_acnes_001	2560265	1	2341	2560265	2560265	1	1	1	2560265	2560265	2560265	140	6	88	4	1	0	0
	Propionibacterium_acnes_002	2481963	7	2284	1592577	1042	1	2	4	1592577	358086	227011	138	2	87	4	1	0	0
	Propionibacterium_acnes_003	2500083	62	2346	292787	502	6	10	17	182206	108407	36169	140	2	88	4	1	0	0
	Propionibacterium_acnes_004	2510934	37	2334	691496	500	2	5	9	578180	172394	73525	139	2	88	4	1	0	0
	Propionibacterium_acnes_005	2494578	1	2298	2494578	2494578	1	1	1	2494578	2494578	2494578	139	6	88	4	1	0	0
	Propionibacterium_acnes_006	2560282	1	2343	2560282	2560282	1	1	1	2560282	2560282	2560282	140	6	88	4	1	0	0
	Propionibacterium_acnes_007	2477348	14	2292	869591	1011	2	5	7	411985	176751	124299	138	2	88	4	1	0	0
	Propionibacterium_acnes_008	2430672	50	2292	697290	1020	3	7	10	226906	122021	107396	139	2	87	4	1	0	0
	Propionibacterium_acnes_009	2488626	1	2286	2488626	2488626	1	1	1	2488626	2488626	2488626	138	4	87	4	1	0	0
	Propionibacterium_acnes_010	2489623	1	2274	2489623	2489623	1	1	1	2489623	2489623	2489623	138	6	88	4	1	0	0
	Propionibacterium_acnes_011	2522885	1	2307	2522885	2522885	1	1	1	2522885	2522885	2522885	138	6	88	4	1	0	0
	Propionibacterium_acnes_012	2498766	1	2281	2498766	2498766	1	1	1	2498766	2498766	2498766	138	6	89	4	1	0	0
	Propionibacterium_acnes_013	2478994	10	2291	972658	1416	2	2	4	893853	893853	192693	138	2	88	4	1	0	0
	Propionibacterium_acnes_014	2495334	1	2291	2495334	2495334	1	1	1	2495334	2495334	2495334	138	6	88	4	1	0	0
	Propionibacterium_avidum_001	2526138	1	2269	2526138	2526138	1	1	1	2526138	2526138	2526138	140	6	83	4	1	0	0
	Propionibacterium_avidum_002	2533496	24	2282	731931	602	2	5	8	579075	166844	61099	141	2	83	4	1	0	0
	Propionibacterium_propionicum_001	3449360	1	3029	3449360	3449360	1	1	1	3449360	3449360	3449360	137	4	86	4	1	0	0
	Propionibacterium_sp__001	2649207	2	2547	2571505	77702	1	1	1	2571505	2571505	2571505	138	6	87	4	1	0	0
	Propionibacterium_sp__002	2704051	15	2513	797759	721	3	5	7	343457	292717	117019	138	8	87	4	1	0	0
	Proteus_mirabilis_001	4101891	8	3793	2527035	1041	1	2	3	2527035	998923	290180	138	4	86	5	1	0	0
	Proteus_mirabilis_002	3960485	2	3568	3717458	243027	1	1	1	3717458	3717458	3717458	138	12	86	5	1	0	0
	Proteus_mirabilis_003	3846754	1	3445	3846754	3846754	1	1	1	3846754	3846754	3846754	138	15	86	5	1	0	0
	Proteus_mirabilis_004	4099895	2	3743	4063606	36289	1	1	1	4063606	4063606	4063606	138	14	86	5	1	0	0
	Proteus_mirabilis_005	3975093	115	3729	266670	200	11	21	33	130334	79717	29727	138	2	86	5	1	0	0
	Pseudomonas_aeruginosa_001	6264404	1	5713	6264404	6264404	1	1	1	6264404	6264404	6264404	137	8	98	6	1	0	0
	Pseudomonas_aeruginosa_002	6537648	1	5949	6537648	6537648	1	1	1	6537648	6537648	6537648	137	8	97	6	1	0	0
	Pseudomonas_aeruginosa_003	6588339	1	6073	6588339	6588339	1	1	1	6588339	6588339	6588339	137	8	98	6	1	0	0
	Pseudomonas_aeruginosa_004	6866064	1	6330	6866064	6866064	1	1	1	6866064	6866064	6866064	137	2	97	6	1	0	0
	Pseudomonas_aeruginosa_005	6529310	23	6148	1412346	1200	4	6	10	696624	556048	158939	139	2	97	6	1	0	0
	Pseudomonas_aeruginosa_006	6637697	19	6109	2030140	1123	2	4	7	1386613	582614	233119	139	2	97	6	1	0	0
	Pseudomonas_aeruginosa_007	6327754	1	5813	6327754	6327754	1	1	1	6327754	6327754	6327754	137	8	98	6	1	0	0
	Pseudomonas_aeruginosa_008	6764661	1	6260	6764661	6764661	1	1	1	6764661	6764661	6764661	137	8	97	6	1	0	0
	Pseudomonas_aeruginosa_009	6378034	211	6017	295722	226	32	64	97	70107	37028	20473	138	2	97	6	1	0	0
	Pseudomonas_aeruginosa_010	6794802	600	6830	137930	202	73	152	243	30042	15700	7356	138	2	99	6	1	0	0
	Pseudomonas_aeruginosa_011	6601757	1	6099	6601757	6601757	1	1	1	6601757	6601757	6601757	138	8	98	6	1	0	0
	Pseudomonas_fluorescens_001	6722539	1	6104	6722539	6722539	1	1	1	6722539	6722539	6722539	146	10	91	5	1	0	0
	Pseudomonas_fluorescens_002	6270867	1	5928	6270867	6270867	1	1	1	6270867	6270867	6270867	143	2	91	5	1	0	0
	Pseudomonas_fluorescens_003	6845832	1	6069	6845832	6845832	1	1	1	6845832	6845832	6845832	144	10	92	4	1	0	0
	Pseudomonas_fluorescens_004	6019547	2	5496	5962570	56977	1	1	1	5962570	5962570	5962570	140	12	87	5	1	0	0
	Pseudomonas_fluorescens_005	6179543	1	5472	6179543	6179543	1	1	1	6179543	6179543	6179543	139	12	89	5	1	0	0
	Pseudomonas_fluorescens_006	7074893	1	6277	7074893	7074893	1	1	1	7074893	7074893	7074893	132	10	91	5	1	0	0
	Pseudomonas_fluorescens_007	6438405	1	5721	6438405	6438405	1	1	1	6438405	6438405	6438405	136	12	94	5	1	0	0
	Pseudomonas_otitidis_001	6296878	80	5845	663771	210	8	15	24	283876	178594	60954	138	2	97	6	1	0	0
	Pseudomonas_pseudoalcaligenes_001	4686340	1	4494	4686340	4686340	1	1	1	4686340	4686340	4686340	140	8	87	5	1	0	0
	Pseudomonas_pseudoalcaligenes_002	5392257	198	5035	308599	201	22	44	74	77647	44824	17599	141	3	88	5	1	0	0
	Pseudomonas_pseudoalcaligenes_003	6923434	233	6499	597931	205	15	35	70	122872	51829	17897	163	18	103	5	1	0	0
	Pseudomonas_stutzeri_001	4689946	1	4341	4689946	4689946	1	1	1	4689946	4689946	4689946	140	8	94	5	1	0	0
	Pseudomonas_stutzeri_002	4547930	1	4188	4547930	4547930	1	1	1	4547930	4547930	4547930	139	8	92	4	1	0	0
	Pseudomonas_stutzeri_003	4525589	130	4240	306010	525	13	31	51	88830	45646	21511	143	2	92	5	1	0	0
	Pseudomonas_stutzeri_004	4278818	78	4050	458632	552	9	19	31	130852	80610	35893	138	2	92	5	1	0	0
	Pseudomonas_stutzeri_005	4709064	1	4346	4709064	4709064	1	1	1	4709064	4709064	4709064	141	8	92	5	1	0	0
	Pseudomonas_stutzeri_006	4174118	1	3843	4174118	4174118	1	1	1	4174118	4174118	4174118	138	8	94	4	1	0	0
	Pseudomonas_stutzeri_007	4567418	1	4180	4567418	4567418	1	1	1	4567418	4567418	4567418	139	8	93	5	1	0	0
	Pseudoramibacter_alactolyticus_001	2327229	75	2240	427920	500	6	12	22	135202	54905	27611	147	2	95	3	1	0	0
	Pyramidobacter_piscolens_001	2562014	140	2457	125203	506	22	44	68	37387	20815	11530	138	2	89	2	1	0	0
	Pyramidobacter_piscolens_002	276552	385	539	2231	138	150	255	324	683	631	563	16	0	12	0	0	0	0
	Pyramidobacter_piscolens_003	619541	905	1228	2231	64	275	490	643	862	659	521	28	0	18	1	0	0	0
	Pyramidobacter_piscolens_004	342989	520	689	2122	64	145	242	323	954	795	403	12	0	6	1	0	0	0
	Ralstonia_pickettii_001	5325729	3	4943	3942557	80934	1	2	2	3942557	1302238	1302238	140	6	92	5	1	0	0
	Ralstonia_pickettii_002	5480587	46	5257	632308	520	6	12	18	321662	162595	108912	139	2	92	6	1	0	0
	Ralstonia_pickettii_003	8125850	3	7408	4499145	737115	1	2	2	4499145	2889590	2889590	145	12	97	6	1	0	0
	Ralstonia_pickettii_004	5685358	5	5401	3647724	51398	1	2	3	3647724	1323321	389779	140	6	91	5	1	0	0
	Rhodobacter_capsulatus_001	3760501	40	3609	561723	297	5	9	13	287911	195050	121124	141	2	90	3	1	0	0
	Rhodobacter_capsulatus_002	3805767	113	3662	311446	397	10	21	33	118920	66602	31462	141	2	89	3	1	0	0
	Rhodobacter_capsulatus_003	3647740	51	3510	337735	397	7	12	19	225829	135274	56718	141	2	90	3	1	0	0
	Rhodobacter_capsulatus_004	3771447	62	3607	316953	397	9	19	28	128882	80283	42551	142	2	92	3	1	0	0
	Rhodobacter_capsulatus_005	3760694	36	3602	418689	297	5	8	12	362881	287923	106526	141	2	90	3	1	0	0
	Rhodobacter_capsulatus_006	3844355	51	3706	418633	297	8	14	18	197567	140965	106486	141	2	90	3	1	0	0
	Rhodobacter_capsulatus_007	3871920	2	3647	3738958	132962	1	1	1	3738958	3738958	3738958	141	8	90	3	1	0	0
	Rothia_aeria_001	2603188	32	2280	705587	514	3	8	14	248646	98591	51234	138	2	80	5	1	0	0
	Rothia_aeria_002	2584293	50	2259	364996	657	6	14	23	109779	48944	33111	138	2	80	5	1	0	0
	Rothia_dentocariosa_001	2522580	26	2188	487194	797	4	8	12	234454	116083	66746	137	2	80	5	1	0	0
	Rothia_dentocariosa_002	2506025	1	2146	2506025	2506025	1	1	1	2506025	2506025	2506025	137	6	80	5	1	0	0
	Rothia_mucilaginosa_001	2313271	8	1819	1648946	534	1	2	3	1648946	348059	306625	137	2	77	5	1	0	0
	Rothia_mucilaginosa_002	2264603	1	1756	2264603	2264603	1	1	1	2264603	2264603	2264603	137	7	77	5	1	0	0
	Rothia_mucilaginosa_003	2255158	25	1772	575395	501	4	8	12	172461	122148	73593	137	2	77	5	1	0	0
	Sanguibacter_keddieii_001	4253413	1	3718	4253413	4253413	1	1	1	4253413	4253413	4253413	139	8	85	6	1	0	0
	Scardovia_inopinata_001	1801055	20	1494	445276	538	3	5	7	324313	139334	89457	136	2	74	4	1	0	0
	Scardovia_wiggsiae_001	1552186	6	1260	556779	32517	2	3	4	356175	292910	268692	136	6	76	4	1	0	0
	Selenomonas_artemidis_001	2350559	36	2235	596604	1183	5	11	17	133779	76479	47210	137	0	83	2	1	0	0
	Selenomonas_artemidis_002	2209623	66	2053	434196	84	6	16	26	89528	45576	24586	137	2	82	2	1	0	0
	Selenomonas_flueggei_001	2157862	33	2056	262673	507	6	11	15	125841	101689	59233	139	2	82	3	1	0	0
	Selenomonas_infelix_001	2409106	46	2229	355096	509	4	8	12	289665	100157	58374	138	4	85	3	1	0	0
	Selenomonas_noxia_001	2113402	13	2001	643164	589	2	4	5	560584	294971	147008	140	2	88	3	1	0	0
	Selenomonas_noxia_002	2039467	56	1970	290500	534	6	14	21	106401	51236	29765	141	2	87	3	1	0	0
	Selenomonas_sp__001	2284135	1	2100	2284135	2284135	1	1	1	2284135	2284135	2284135	139	8	84	3	1	0	0
	Selenomonas_sp__002	2458072	2	2348	2442446	15626	1	1	1	2442446	2442446	2442446	139	8	82	3	1	0	0
	Selenomonas_sp__003	2886041	1	2664	2886041	2886041	1	1	1	2886041	2886041	2886041	137	6	87	3	1	0	0
	Selenomonas_sp__004	2055819	10	1901	1003575	692	2	3	4	347074	334879	198265	139	3	84	3	1	0	0
	Selenomonas_sp__005	2475066	15	2347	547450	777	3	6	8	306540	184999	114551	136	10	83	3	1	0	0
	Selenomonas_sp__006	2387334	117	2318	109064	206	15	27	42	62867	36199	14101	140	0	89	3	1	0	0
	Selenomonas_sp__007	2429414	56	2326	189503	546	10	18	27	95526	60407	30009	139	1	82	3	1	0	0
	Selenomonas_sp__008	2307692	111	2174	352558	228	6	16	31	82220	39961	14544	140	1	85	3	1	0	0
	Selenomonas_sputigena_001	2553953	61	2347	339074	122	8	16	27	91387	63494	24021	139	2	88	2	1	0	0
	Shuttleworthia_satelles_001	2168977	10	1921	794724	507	2	3	4	579441	376386	294492	142	5	91	3	1	0	0
	Simonsiella_muelleri_001	2343541	82	2335	158375	1105	12	26	41	59598	33956	13680	139	7	82	4	1	0	0
	Slackia_exigua_001	2094589	19	1744	522853	847	3	5	7	321930	237764	71697	139	5	82	2	1	0	0
	Sneathia_amnii_001	1330224	1	1262	1330224	1330224	1	1	1	1330224	1330224	1330224	136	6	78	3	1	0	0
	Solobacterium_moorei_001	2008551	66	2012	202094	85	7	13	19	104271	59683	35495	135	2	82	1	1	0	0
	Solobacterium_moorei_002	2335456	170	2455	82012	1015	31	67	102	23329	12170	7678	135	1	87	2	1	0	0
	Solobacterium_moorei_003	353804	341	597	4227	66	129	219	278	1027	940	825	14	1	10	0	0	0	0
	Staphylococcus_aureus_001	2742531	1	2648	2742531	2742531	1	1	1	2742531	2742531	2742531	140	10	90	4	1	0	0
	Staphylococcus_aureus_002	2839469	2	2635	2814816	24653	1	1	1	2814816	2814816	2814816	141	10	89	3	1	0	0
	Staphylococcus_aureus_003	2903636	2	2730	2878529	25107	1	1	1	2878529	2878529	2878529	141	10	91	3	1	0	0
	Staphylococcus_aureus_004	2880168	1	2698	2880168	2880168	1	1	1	2880168	2880168	2880168	141	10	91	3	1	0	0
	Staphylococcus_aureus_005	2878897	1	2740	2878897	2878897	1	1	1	2878897	2878897	2878897	141	10	89	3	1	0	0
	Staphylococcus_aureus_006	2820462	1	2609	2820462	2820462	1	1	1	2820462	2820462	2820462	141	12	89	3	1	0	0
	Staphylococcus_aureus_007	2902619	1	2743	2902619	2902619	1	1	1	2902619	2902619	2902619	141	10	89	3	1	0	0
	Staphylococcus_aureus_008	2820454	2	2609	2799802	20652	1	1	1	2799802	2799802	2799802	141	12	89	3	1	0	0
	Staphylococcus_aureus_009	2813862	2	2618	2809422	4440	1	1	1	2809422	2809422	2809422	141	12	89	3	1	0	0
	Staphylococcus_aureus_010	2821361	1	2667	2821361	2821361	1	1	1	2821361	2821361	2821361	141	10	89	3	1	0	0
	Staphylococcus_aureus_011	2917469	4	2746	2872769	3125	1	1	1	2872769	2872769	2872769	141	10	89	3	1	0	0
	Staphylococcus_aureus_012	2937129	2	2773	2906700	30429	1	1	1	2906700	2906700	2906700	141	12	89	3	1	0	0
	Staphylococcus_aureus_013	2903081	3	2744	2872915	3125	1	1	1	2872915	2872915	2872915	141	10	89	3	1	0	0
	Staphylococcus_aureus_014	2847542	4	2677	2824404	1442	1	1	1	2824404	2824404	2824404	141	10	89	3	1	0	0
	Staphylococcus_aureus_015	2821452	1	2624	2821452	2821452	1	1	1	2821452	2821452	2821452	141	11	89	3	1	0	0
	Staphylococcus_aureus_016	2924344	1	2771	2924344	2924344	1	1	1	2924344	2924344	2924344	141	10	91	3	1	0	0
	Staphylococcus_aureus_017	2818925	5	2651	2786578	2300	1	1	1	2786578	2786578	2786578	141	2	89	3	1	0	0
	Staphylococcus_aureus_018	2845480	174	2827	1398786	200	2	2	3	1018247	1018247	182890	144	3	91	3	1	0	0
	Staphylococcus_aureus_019	2827166	2	2648	2802675	24491	1	1	1	2802675	2802675	2802675	141	12	89	3	1	0	0
	Staphylococcus_aureus_020	2779997	248	2777	690422	200	3	5	9	418208	142728	103593	144	2	91	3	1	0	0
	Staphylococcus_aureus_021	2899588	1	2773	2899588	2899588	1	1	1	2899588	2899588	2899588	142	2	89	3	1	0	0
	Staphylococcus_aureus_022	2923460	736	3052	148157	88	21	41	65	42475	28678	10878	141	3	91	3	1	0	0
	Staphylococcus_aureus_023	2775621	463	2787	175032	88	14	27	39	72394	43289	24171	141	2	92	3	1	0	0
	Staphylococcus_aureus_024	2827272	32	2703	443352	790	5	9	15	181404	115426	52192	141	2	89	3	1	0	0
	Staphylococcus_aureus_025	2846107	65	2708	270954	501	10	18	27	114597	66780	36803	141	2	89	3	1	0	0
	Staphylococcus_aureus_026	2870228	49	2770	305103	603	7	12	19	147230	92172	47411	141	2	89	3	1	0	0
	Staphylococcus_aureus_027	2816649	49	2686	385814	668	6	12	19	151737	87891	41234	141	2	89	3	1	0	0
	Staphylococcus_aureus_028	2746960	38	2600	385195	1473	4	9	15	305042	118338	42756	141	2	89	3	1	0	0
	Staphylococcus_aureus_029	2782181	48	2647	305273	541	6	13	21	171469	69394	38640	141	2	89	3	1	0	0
	Staphylococcus_aureus_030	2731263	40	2609	260395	1221	7	14	21	117526	75649	43775	141	2	89	3	1	0	0
	Staphylococcus_aureus_031	2856961	60	2743	353929	512	6	13	20	152555	75412	34462	141	2	89	3	1	0	0
	Staphylococcus_aureus_032	2769858	41	2631	251015	791	8	14	19	149073	105804	52987	141	2	89	3	1	0	0
	Staphylococcus_aureus_033	2822169	50	2710	385808	513	6	12	21	166967	62023	34682	141	2	89	3	1	0	0
	Staphylococcus_aureus_034	2887954	86	2798	158256	664	13	26	38	73277	46467	25460	141	2	91	3	1	0	0
	Staphylococcus_aureus_035	2820632	45	2682	226294	635	9	16	24	131900	72317	38483	141	2	89	3	1	0	0
	Staphylococcus_aureus_036	2715851	32	2538	385786	686	5	8	14	244433	95687	43307	141	2	91	3	1	0	0
	Staphylococcus_aureus_037	2930317	59	2828	472750	663	5	11	21	188764	79858	30196	141	2	91	3	1	0	0
	Staphylococcus_aureus_038	2968236	98	2946	451160	556	6	11	21	161999	79105	28532	141	2	89	3	1	0	0
	Staphylococcus_aureus_039	2916471	48	2822	451201	571	5	9	16	216324	123598	33803	141	2	89	3	1	0	0
	Staphylococcus_aureus_040	2878428	1	2696	2878428	2878428	1	1	1	2878428	2878428	2878428	141	10	91	3	1	0	0
	Staphylococcus_aureus_041	2770352	87	2653	265709	211	10	22	35	92179	42199	24570	141	2	90	3	1	0	0
	Staphylococcus_aureus_042	2811260	96	2695	208837	228	13	26	41	76542	42391	21902	141	2	90	3	1	0	0
	Staphylococcus_aureus_043	2936936	2	2772	2906507	30429	1	1	1	2906507	2906507	2906507	141	12	89	3	1	0	0
	Staphylococcus_aureus_044	2743583	151	2701	97150	525	26	53	83	34038	18711	9714	141	2	89	3	1	0	0
	Staphylococcus_caprae_001	2460970	46	2493	292148	732	7	13	19	121586	74908	39691	142	2	90	3	1	0	0
	Staphylococcus_epidermidis_001	2564615	7	2391	2499279	4439	1	1	1	2499279	2499279	2499279	142	10	89	3	1	0	0
	Staphylococcus_epidermidis_002	2606024	46	2507	1338986	205	1	2	3	1338986	908139	110224	141	2	90	4	1	0	0
	Staphylococcus_epidermidis_003	2518045	33	2428	751210	282	3	6	10	276877	115613	79288	143	16	87	3	1	0	0
	Staphylococcus_epidermidis_004	2541845	56	2455	453809	126	5	12	18	129563	79970	44840	141	0	89	3	1	0	0
	Staphylococcus_epidermidis_005	2449850	61	2386	431171	501	7	15	22	94488	60594	40359	141	2	88	3	1	0	0
	Staphylococcus_epidermidis_006	2555725	131	2563	153249	580	19	40	65	38797	20750	10482	141	10	88	3	1	0	0
	Staphylococcus_epidermidis_007	2643840	2	2484	2616530	27310	1	1	1	2616530	2616530	2616530	140	12	88	3	1	0	0
	Staphylococcus_epidermidis_008	2579953	192	2554	242364	209	15	35	61	45524	23647	8951	141	2	89	3	1	0	0
	Staphylococcus_warneri_001	2459386	183	2518	86357	201	25	57	97	28233	12491	6735	146	2	87	3	1	0	0
	Staphylococcus_warneri_002	2560716	9	2485	2486042	2937	1	1	1	2486042	2486042	2486042	141	10	86	3	1	0	0
	Staphylococcus_warneri_003	2489589	52	2438	606784	300	3	6	9	303885	199894	88664	141	2	86	3	1	0	0
	Staphylococcus_warneri_004	2508959	49	2438	606801	306	3	6	10	303917	199484	58049	141	4	86	3	1	0	0
	Staphylococcus_warneri_005	2425653	77	2418	594965	500	6	13	20	120673	65634	37403	146	2	90	3	1	0	0
	Stenotrophomonas_maltophilia_001	4544477	1	4091	4544477	4544477	1	1	1	4544477	4544477	4544477	139	8	91	4	1	0	0
	Stenotrophomonas_maltophilia_002	4769156	1	4340	4769156	4769156	1	1	1	4769156	4769156	4769156	141	8	91	4	1	0	0
	Stenotrophomonas_maltophilia_003	4918930	6	4480	4125619	80117	1	1	3	4125619	4125619	224828	140	4	92	4	1	0	0
	Stenotrophomonas_maltophilia_004	4787769	1	4349	4787769	4787769	1	1	1	4787769	4787769	4787769	142	2	93	4	1	0	0
	Stenotrophomonas_maltophilia_005	4547300	125	4216	320581	512	19	42	67	69081	36039	18428	140	2	90	4	1	0	0
	Stenotrophomonas_maltophilia_006	4851126	1	4431	4851126	4851126	1	1	1	4851126	4851126	4851126	139	8	91	4	1	0	0
	Stenotrophomonas_maltophilia_007	4573969	1	4055	4573969	4573969	1	1	1	4573969	4573969	4573969	139	8	90	5	1	0	0
	Stenotrophomonas_nitritireducens_001	3983487	95	3565	322412	513	9	17	27	167790	91642	45392	137	2	83	3	1	0	0
	Streptococcus_agalactiae_001	2160267	1	2119	2160267	2160267	1	1	1	2160267	2160267	2160267	139	14	79	4	1	0	0
	Streptococcus_agalactiae_002	2127839	1	2082	2127839	2127839	1	1	1	2127839	2127839	2127839	142	14	78	4	1	0	0
	Streptococcus_agalactiae_003	2193092	553	2312	39842	259	55	123	272	11900	5409	1014	137	52	81	3	1	0	0
	Streptococcus_agalactiae_004	2088229	255	2211	80554	213	29	57	93	23554	12730	5261	139	2	84	4	1	0	0
	Streptococcus_agalactiae_005	2105032	155	2152	129793	209	18	36	55	37613	21998	10152	141	11	82	4	1	0	0
	Streptococcus_agalactiae_006	2205442	393	2390	72977	201	27	58	114	29074	11924	1930	140	9	82	4	1	0	0
	Streptococcus_agalactiae_007	2201150	345	2401	70489	200	27	60	101	24059	11862	4497	153	8	90	4	1	0	0
	Streptococcus_agalactiae_008	2287892	21	2207	2243750	595	1	1	1	2243750	2243750	2243750	140	2	77	4	1	0	0
	Streptococcus_agalactiae_009	2455848	8	2417	939981	8281	2	3	4	740830	388359	249707	143	12	80	5	1	0	0
	Streptococcus_agalactiae_010	2024610	131	2033	81247	105	19	40	67	35329	15806	8785	142	4	79	4	1	0	0
	Streptococcus_agalactiae_011	2211485	1	2147	2211485	2211485	1	1	1	2211485	2211485	2211485	139	14	77	4	1	0	0
	Streptococcus_anginosus_001	1993709	63	1947	265326	90	6	12	20	134311	53942	24540	141	2	87	4	1	0	0
	Streptococcus_anginosus_002	1821055	7	1825	1137758	1096	1	2	3	1137758	453383	125240	141	2	85	4	1	0	0
	Streptococcus_anginosus_003	1958191	13	1934	497376	2559	3	6	8	241357	167956	104995	141	3	86	4	1	0	0
	Streptococcus_anginosus_004	1911706	1	1891	1911706	1911706	1	1	1	1911706	1911706	1911706	141	8	85	4	1	0	0
	Streptococcus_anginosus_005	2233640	1	2232	2233640	2233640	1	1	1	2233640	2233640	2233640	141	8	86	4	1	0	0
	Streptococcus_anginosus_006	2122284	1	2160	2122284	2122284	1	1	1	2122284	2122284	2122284	141	10	84	4	1	0	0
	Streptococcus_anginosus_007	2294730	83	2362	156495	223	12	22	32	63813	42064	23705	142	4	84	4	1	0	0
	Streptococcus_anginosus_008	1892386	109	1938	74406	535	20	39	59	33673	19673	8590	138	2	84	4	1	0	0
	Streptococcus_australis_001	2110220	27	2007	658980	501	4	9	12	137304	103137	81545	138	2	84	4	1	0	0
	Streptococcus_constellatus_001	1840061	54	1812	175344	621	9	17	27	70189	39231	17923	142	2	88	4	1	0	0
	Streptococcus_constellatus_002	1935414	1	1978	1935414	1935414	1	1	1	1935414	1935414	1935414	142	8	87	4	1	0	0
	Streptococcus_constellatus_003	1991156	1	2028	1991156	1991156	1	1	1	1991156	1991156	1991156	143	8	87	4	1	0	0
	Streptococcus_constellatus_004	1935662	1	1979	1935662	1935662	1	1	1	1935662	1935662	1935662	142	8	87	4	1	0	0
	Streptococcus_constellatus_005	1963771	10	2421	547146	216	2	4	5	533492	240434	164720	145	4	87	4	1	0	0
	Streptococcus_cristatus_001	1965284	31	1918	381099	307	5	10	15	122195	73335	45665	140	2	86	4	1	0	0
	Streptococcus_downei_001	2239421	17	2158	462874	4711	3	6	9	367968	160691	52049	138	8	82	4	1	0	0
	Streptococcus_gordonii_001	2196662	1	2069	2196662	2196662	1	1	1	2196662	2196662	2196662	141	8	88	3	1	0	0
	Streptococcus_infantarius_001	1925087	22	2016	424586	1167	4	8	11	144901	88083	48146	139	4	84	4	1	0	0
	Streptococcus_infantis_001	1792252	148	2327	64688	664	29	63	98	18562	9543	5973	142	1	77	4	1	0	0
	Streptococcus_infantis_002	1905984	10	1909	1883688	606	1	1	1	1883688	1883688	1883688	138	2	79	4	1	0	0
	Streptococcus_infantis_003	1744061	30	1781	379776	686	6	12	19	78570	62951	31177	139	10	82	4	1	0	0
	Streptococcus_infantis_004	1945605	9	2182	523164	404	3	4	6	334935	243213	148991	142	10	82	4	1	0	0
	Streptococcus_infantis_005	1869505	16	1952	865905	967	2	4	7	400948	96330	69424	140	12	78	4	1	0	0
	Streptococcus_intermedius_001	1934050	11	1949	1205253	626	1	2	4	1205253	266487	213375	144	2	87	4	1	0	0
	Streptococcus_intermedius_002	1910718	17	1883	506883	535	3	5	7	284139	179571	59726	141	2	88	4	1	0	0
	Streptococcus_intermedius_003	1965880	48	2018	306622	208	4	8	11	209077	120513	44050	145	6	89	4	1	0	0
	Streptococcus_intermedius_004	1951449	10	1916	551793	18275	3	5	6	266223	244104	214863	141	8	88	4	1	0	0
	Streptococcus_intermedius_005	1996214	1	1925	1996214	1996214	1	1	1	1996214	1996214	1996214	140	8	88	4	1	0	0
	Streptococcus_intermedius_006	1960728	1	1878	1960728	1960728	1	1	1	1960728	1960728	1960728	141	8	90	4	1	0	0
	Streptococcus_intermedius_007	1933610	1	1884	1933610	1933610	1	1	1	1933610	1933610	1933610	141	8	88	4	1	0	0
	Streptococcus_intermedius_008	1921347	13	1949	406769	633	3	5	7	312904	191387	182307	142	2	88	4	1	0	0
	Streptococcus_mitis_001	1873702	40	1861	253310	594	7	14	22	84249	45459	22965	141	0	79	4	1	0	0
	Streptococcus_mitis_002	2026898	35	1972	207814	655	7	14	22	97266	53032	26101	140	0	80	4	1	0	0
	Streptococcus_mitis_003	2029198	108	1979	76776	852	21	43	65	31398	17650	9833	139	2	79	4	1	0	0
	Streptococcus_mitis_004	1831081	24	1754	314111	2436	6	11	14	112014	88437	75285	135	7	78	4	1	0	0
	Streptococcus_mitis_005	2114708	54	2037	327116	505	5	11	18	152344	59618	29481	142	12	79	4	1	0	0
	Streptococcus_mitis_006	1943752	34	1865	318811	596	5	12	18	117863	45868	42223	140	16	80	4	1	0	0
	Streptococcus_mitis_007	1916998	2	1865	1748508	168490	1	1	1	1748508	1748508	1748508	138	8	78	4	1	0	0
	Streptococcus_mitis_008	1975266	54	1899	163142	527	8	14	22	96098	66036	20476	140	9	81	4	1	0	0
	Streptococcus_mitis_009	1986919	126	1953	123332	504	15	31	49	44388	21348	10715	142	2	79	4	1	0	0
	Streptococcus_mitis_010	2018798	90	1967	119533	503	14	27	44	45734	21237	13268	140	2	83	4	1	0	0
	Streptococcus_mitis_011	1979452	82	1935	129127	537	13	26	38	58317	31479	17744	140	2	82	4	1	0	0
	Streptococcus_mitis_012	1758646	10	1697	710905	12558	2	4	5	356991	147061	132068	139	10	79	4	1	0	0
	Streptococcus_mitis_013	2146611	1	2073	2146611	2146611	1	1	1	2146611	2146611	2146611	141	8	87	4	1	0	0
	Streptococcus_mitis_014	1897538	20	1772	647620	706	2	5	8	315521	120104	66788	139	2	79	4	1	0	0
	Streptococcus_mitis_015	2020730	66	2006	203739	520	9	18	28	78732	40363	20031	139	2	78	4	1	0	0
	Streptococcus_mitis_016	2045857	1	2097	2045857	2045857	1	1	1	2045857	2045857	2045857	133	7	78	4	1	0	0
	Streptococcus_mutans_001	2013587	1	1922	2013587	2013587	1	1	1	2013587	2013587	2013587	143	10	80	4	1	0	0
	Streptococcus_mutans_002	1816188	141	1827	93807	207	19	39	60	30986	18156	8137	136	0	75	4	1	0	0
	Streptococcus_mutans_003	1801671	146	1796	83012	200	17	39	58	31050	16509	9849	134	0	75	4	1	0	0
	Streptococcus_mutans_004	1799918	141	1798	88578	202	20	41	65	31032	16213	7521	136	0	75	4	1	0	0
	Streptococcus_mutans_005	1809107	135	1806	76443	205	19	37	60	36980	16647	7992	137	0	76	4	1	0	0
	Streptococcus_mutans_006	1929685	60	1876	159351	209	9	16	24	86930	63594	22085	136	0	75	4	1	0	0
	Streptococcus_mutans_007	1776899	159	1783	78795	200	22	44	67	24751	16756	7251	137	0	76	4	1	0	0
	Streptococcus_mutans_008	1890503	109	1872	116231	225	14	29	47	42228	19869	9661	136	0	74	4	1	0	0
	Streptococcus_mutans_009	1805076	131	1793	93831	209	19	38	57	30160	18369	8832	135	0	74	4	1	0	0
	Streptococcus_mutans_010	1776306	157	1785	78794	203	22	44	66	26032	16507	8069	135	0	76	4	1	0	0
	Streptococcus_mutans_011	1877792	99	1863	110575	212	13	26	40	47556	25576	11356	137	0	75	4	1	0	0
	Streptococcus_mutans_012	1785489	143	1791	94344	207	18	39	59	30114	17071	8714	136	0	75	4	1	0	0
	Streptococcus_mutans_013	1819408	120	1809	84520	205	18	36	54	36344	19343	8697	136	0	75	4	1	0	0
	Streptococcus_mutans_014	1822635	117	1807	116196	208	18	35	51	31974	22166	13204	136	0	74	4	1	0	0
	Streptococcus_mutans_015	1820468	121	1806	93842	207	17	34	53	37533	18168	9558	136	0	75	4	1	0	0
	Streptococcus_mutans_016	1851396	101	1826	106220	217	14	30	47	42229	19855	11014	135	0	75	4	1	0	0
	Streptococcus_mutans_017	1927654	55	1877	139800	212	10	16	23	85176	65175	23505	135	0	75	4	1	0	0
	Streptococcus_mutans_018	2030921	1	1943	2030921	2030921	1	1	1	2030921	2030921	2030921	136	10	76	4	1	0	0
	Streptococcus_oligofermentans_001	2142100	1	2142	2142100	2142100	1	1	1	2142100	2142100	2142100	140	8	84	4	1	0	0
	Streptococcus_oralis_001	1884712	25	1875	331627	878	4	8	14	186258	72001	40064	139	0	81	4	1	0	0
	Streptococcus_oralis_002	2068336	5	1986	2061353	607	1	1	1	2061353	2061353	2061353	139	2	79	4	1	0	0
	Streptococcus_oralis_003	2005180	63	2040	184101	665	11	23	36	56745	29492	18147	140	10	82	4	1	0	0
	Streptococcus_oralis_004	1888813	5	2027	1052113	51234	1	2	4	1052113	427097	164351	140	8	81	3	1	0	0
	Streptococcus_oralis_005	1986816	31	1895	291747	517	5	9	12	142747	106672	91570	140	2	80	4	1	0	0
	Streptococcus_oralis_006	1920577	51	1953	372293	600	4	11	21	117013	44725	20674	140	1	78	4	1	0	0
	Streptococcus_oralis_007	1938353	39	1892	342251	1072	4	8	16	259233	51859	20581	140	0	81	4	1	0	0
	Streptococcus_oralis_008	1853895	20	1777	778270	681	2	5	8	252297	116638	85141	138	2	79	4	1	0	0
	Streptococcus_oralis_009	2020585	25	2008	745852	1055	2	6	10	406364	92080	47309	138	0	78	4	1	0	0
	Streptococcus_oralis_010	1958690	1	1882	1958690	1958690	1	1	1	1958690	1958690	1958690	139	8	81	4	1	0	0
	Streptococcus_oralis_011	1884712	25	1875	331627	878	4	8	14	186258	72001	40064	139	0	81	4	1	0	0
	Streptococcus_parasanguinis_001	2131530	14	2049	2102412	522	1	1	1	2102412	2102412	2102412	140	2	84	4	1	0	0
	Streptococcus_parasanguinis_002	1988691	18	1911	477053	826	3	5	8	301072	163151	73010	141	10	84	4	1	0	0
	Streptococcus_parasanguinis_003	2082334	134	1973	118479	501	23	51	80	27382	13680	8396	139	2	84	4	1	0	0
	Streptococcus_parasanguinis_004	2171609	1	2028	2171609	2171609	1	1	1	2171609	2171609	2171609	140	8	85	4	1	0	0
	Streptococcus_parasanguinis_005	2189561	6	2080	1373472	4672	1	2	4	1373472	355529	138159	140	6	84	4	1	0	0
	Streptococcus_parasanguinis_006	2153652	1	1991	2153652	2153652	1	1	1	2153652	2153652	2153652	140	8	84	4	1	0	0
	Streptococcus_parasanguinis_007	2050302	16	2004	355497	1458	4	7	10	202095	126089	95383	141	15	84	3	1	0	0
	Streptococcus_peroris_001	1633292	17	1637	332999	691	4	7	11	179248	89511	52110	137	2	80	4	1	0	0
	Streptococcus_pneumoniae_001	2160842	1	2184	2160842	2160842	1	1	1	2160842	2160842	2160842	140	8	84	4	1	0	0
	Streptococcus_pneumoniae_002	2038615	1	2063	2038615	2038615	1	1	1	2038615	2038615	2038615	139	8	79	4	1	0	0
	Streptococcus_pneumoniae_003	2046115	1	2068	2046115	2046115	1	1	1	2046115	2046115	2046115	139	8	79	4	1	0	0
	Streptococcus_pneumoniae_004	2184682	1	2268	2184682	2184682	1	1	1	2184682	2184682	2184682	140	8	81	4	1	0	0
	Streptococcus_pneumoniae_005	2120234	1	2149	2120234	2120234	1	1	1	2120234	2120234	2120234	139	8	85	4	1	0	0
	Streptococcus_pneumoniae_006	2111882	1	2176	2111882	2111882	1	1	1	2111882	2111882	2111882	138	8	83	4	1	0	0
	Streptococcus_pneumoniae_007	2112148	1	2142	2112148	2112148	1	1	1	2112148	2112148	2112148	138	8	82	4	1	0	0
	Streptococcus_pneumoniae_008	2245615	1	2312	2245615	2245615	1	1	1	2245615	2245615	2245615	140	8	87	4	1	0	0
	Streptococcus_pneumoniae_009	2078953	1	2129	2078953	2078953	1	1	1	2078953	2078953	2078953	138	8	86	4	1	0	0
	Streptococcus_pneumoniae_010	2209198	1	2231	2209198	2209198	1	1	1	2209198	2209198	2209198	140	8	87	4	1	0	0
	Streptococcus_pneumoniae_011	2221315	1	2238	2221315	2221315	1	1	1	2221315	2221315	2221315	140	8	86	4	1	0	0
	Streptococcus_pneumoniae_012	2240045	1	2350	2240045	2240045	1	1	1	2240045	2240045	2240045	139	8	86	4	1	0	0
	Streptococcus_pneumoniae_013	2032681	24	2165	443838	542	4	9	13	146468	89578	58068	140	3	82	4	1	0	0
	Streptococcus_pneumoniae_014	2161512	38	2310	441711	687	5	11	17	138199	66300	39359	142	4	82	3	1	0	0
	Streptococcus_pneumoniae_015	2115676	61	2182	214245	563	10	21	33	67533	32941	19052	138	2	83	4	1	0	0
	Streptococcus_pneumoniae_016	2059769	25	2149	432279	512	4	8	12	206311	86655	59751	139	2	83	4	1	0	0
	Streptococcus_pneumoniae_017	2146293	49	2589	268727	566	7	13	23	109217	43093	22242	141	2	82	4	1	0	0
	Streptococcus_pneumoniae_018	2104549	28	2197	255948	626	5	10	15	147116	86013	40788	142	3	82	4	1	0	0
	Streptococcus_pneumoniae_019	2135318	30	2244	398503	1004	4	9	15	197644	78771	35639	139	2	80	4	1	0	0
	Streptococcus_pneumoniae_020	2102291	32	2184	292721	713	6	13	19	119093	59159	43280	141	2	79	4	1	0	0
	Streptococcus_pneumoniae_021	2263323	53	2354	366924	591	6	13	22	100464	61055	31196	139	12	87	6	1	0	0
	Streptococcus_pneumoniae_022	2187960	75	2234	255108	267	9	19	28	74957	48111	21666	139	16	80	4	1	0	0
	Streptococcus_pneumoniae_023	2196854	41	2254	392599	437	4	8	13	216779	82338	44299	139	12	83	5	1	0	0
	Streptococcus_pneumoniae_024	2049808	38	2056	300427	222	5	8	12	208663	104433	59650	138	18	84	4	1	0	0
	Streptococcus_pneumoniae_025	2292125	33	2358	391893	638	4	7	13	245266	104683	39111	141	17	86	7	1	0	0
	Streptococcus_pneumoniae_026	2242383	126	2268	346532	207	5	10	15	145784	80432	48842	144	18	87	4	1	0	0
	Streptococcus_pneumoniae_027	2063728	109	2119	215922	507	17	37	57	41697	19464	12136	140	2	85	4	1	0	0
	Streptococcus_pneumoniae_028	2053197	97	2098	137393	519	15	31	49	48220	23377	12402	140	2	85	4	1	0	0
	Streptococcus_pneumoniae_029	2070802	22	2116	351849	986	4	8	12	256603	76293	60072	140	2	85	4	1	0	0
	Streptococcus_pneumoniae_030	2100368	25	2156	334142	715	4	9	14	224077	75312	48903	140	2	85	4	1	0	0
	Streptococcus_pneumoniae_031	2065452	30	2121	275617	986	5	10	15	179072	74407	48295	139	2	85	4	1	0	0
	Streptococcus_pneumoniae_032	2084124	113	2207	124786	206	15	29	42	46159	29468	16306	140	2	85	4	1	0	0
	Streptococcus_pneumoniae_033	2129934	1	2286	2129934	2129934	1	1	1	2129934	2129934	2129934	139	8	82	4	1	0	0
	Streptococcus_pneumoniae_034	2061399	9	2091	866045	3912	2	3	5	474146	208657	157354	138	12	78	4	1	0	0
	Streptococcus_pneumoniae_035	2088772	1	2117	2088772	2088772	1	1	1	2088772	2088772	2088772	138	8	82	4	1	0	0
	Streptococcus_pneumoniae_036	2093317	1	2109	2093317	2093317	1	1	1	2093317	2093317	2093317	140	8	85	4	1	0	0
	Streptococcus_pneumoniae_037	2036867	1	2106	2036867	2036867	1	1	1	2036867	2036867	2036867	140	8	82	4	1	0	0
	Streptococcus_pneumoniae_038	2142122	1	2201	2142122	2142122	1	1	1	2142122	2142122	2142122	140	8	84	4	1	0	0
	Streptococcus_pneumoniae_039	2024476	1	2081	2024476	2024476	1	1	1	2024476	2024476	2024476	141	8	82	4	1	0	0
	Streptococcus_pneumoniae_040	2037254	1	2112	2037254	2037254	1	1	1	2037254	2037254	2037254	140	8	82	4	1	0	0
	Streptococcus_pneumoniae_041	2026239	1	2095	2026239	2026239	1	1	1	2026239	2026239	2026239	140	8	82	4	1	0	0
	Streptococcus_pneumoniae_042	2026505	1	2096	2026505	2026505	1	1	1	2026505	2026505	2026505	140	8	82	4	1	0	0
	Streptococcus_pneumoniae_043	2131190	1	2213	2131190	2131190	1	1	1	2131190	2131190	2131190	140	8	84	4	1	0	0
	Streptococcus_pneumoniae_044	2133496	1	2233	2133496	2133496	1	1	1	2133496	2133496	2133496	141	8	84	4	1	0	0
	Streptococcus_pneumoniae_045	2103456	11	2133	800839	3138	2	5	7	256489	166800	96504	139	12	83	4	1	0	0
	Streptococcus_pneumoniae_046	2119821	9	2211	659077	4068	2	5	6	432759	212379	198159	139	8	80	4	1	0	0
	Streptococcus_pneumoniae_047	2156995	17	2223	464932	514	3	5	8	379405	176653	97615	139	10	83	4	1	0	0
	Streptococcus_pneumoniae_048	2086317	6	2166	914564	70252	2	3	4	401970	400235	207270	139	12	79	4	1	0	0
	Streptococcus_pneumoniae_049	2177227	8	2295	702274	13911	2	3	5	553834	415149	110428	141	13	84	4	1	0	0
	Streptococcus_pneumoniae_050	2090801	6	2167	924825	67166	2	3	4	418734	383308	201203	139	12	84	4	1	0	0
	Streptococcus_pneumoniae_051	2150813	1	2188	2150813	2150813	1	1	1	2150813	2150813	2150813	138	8	82	4	1	0	0
	Streptococcus_pneumoniae_052	2098711	17	2249	329903	6177	4	7	10	209410	131293	69498	141	12	81	3	1	0	0
	Streptococcus_pneumoniae_053	2103417	10	2110	602152	610	2	4	5	501457	208901	128516	139	13	82	4	1	0	0
	Streptococcus_pneumoniae_054	2049637	8	2092	1017388	10510	2	2	4	527915	527915	112307	139	10	86	4	1	0	0
	Streptococcus_pneumoniae_055	2087621	8	2108	784044	497	2	3	4	771616	206305	152892	140	8	85	4	1	0	0
	Streptococcus_pneumoniae_056	2107559	7	2169	1284926	14058	1	2	3	1284926	446919	202894	139	9	86	4	1	0	0
	Streptococcus_pneumoniae_057	2169192	47	2193	233848	506	7	15	23	96554	55965	27727	140	2	86	4	1	0	0
	Streptococcus_pneumoniae_058	2130580	1	2196	2130580	2130580	1	1	1	2130580	2130580	2130580	139	8	83	4	1	0	0
	Streptococcus_pyogenes_001	1852433	1	1811	1852433	1852433	1	1	1	1852433	1852433	1852433	139	12	83	4	1	0	0
	Streptococcus_pyogenes_002	1895017	1	1923	1895017	1895017	1	1	1	1895017	1895017	1895017	139	12	82	4	1	0	0
	Streptococcus_pyogenes_003	1900521	1	1912	1900521	1900521	1	1	1	1900521	1900521	1900521	139	12	81	4	1	0	0
	Streptococcus_pyogenes_004	1841271	1	1841	1841271	1841271	1	1	1	1841271	1841271	1841271	139	12	82	4	1	0	0
	Streptococcus_pyogenes_005	1894275	1	1913	1894275	1894275	1	1	1	1894275	1894275	1894275	139	10	81	4	1	0	0
	Streptococcus_pyogenes_006	1899877	1	1874	1899877	1899877	1	1	1	1899877	1899877	1899877	142	12	82	4	1	0	0
	Streptococcus_pyogenes_007	1838562	1	1792	1838562	1838562	1	1	1	1838562	1838562	1838562	139	12	83	4	1	0	0
	Streptococcus_pyogenes_008	1897573	1	1866	1897573	1897573	1	1	1	1897573	1897573	1897573	139	12	81	4	1	0	0
	Streptococcus_pyogenes_009	1836467	1	1786	1836467	1836467	1	1	1	1836467	1836467	1836467	140	12	85	4	1	0	0
	Streptococcus_pyogenes_010	1860355	1	1842	1860355	1860355	1	1	1	1860355	1860355	1860355	139	12	87	5	1	0	0
	Streptococcus_pyogenes_011	1937111	1	1923	1937111	1937111	1	1	1	1937111	1937111	1937111	140	12	83	4	1	0	0
	Streptococcus_pyogenes_012	1917082	29	1931	1838678	520	1	1	1	1838678	1838678	1838678	140	2	82	4	1	0	0
	Streptococcus_pyogenes_013	1827308	1	1785	1827308	1827308	1	1	1	1827308	1827308	1827308	141	12	84	4	1	0	0
	Streptococcus_pyogenes_014	1750832	1	1663	1750832	1750832	1	1	1	1750832	1750832	1750832	139	10	82	4	1	0	0
	Streptococcus_pyogenes_015	1720933	298	1834	71061	127	36	78	131	14327	6979	3553	141	1	82	4	1	0	0
	Streptococcus_pyogenes_016	1928252	1	1924	1928252	1928252	1	1	1	1928252	1928252	1928252	140	12	85	4	1	0	0
	Streptococcus_pyogenes_017	1815785	1	1762	1815785	1815785	1	1	1	1815785	1815785	1815785	138	12	83	4	1	0	0
	Streptococcus_salivarius_001	2325981	6	2137	1300035	20890	1	2	3	1300035	610659	183037	140	12	85	4	1	0	0
	Streptococcus_salivarius_002	2210574	1	1999	2210574	2210574	1	1	1	2210574	2210574	2210574	140	12	84	4	1	0	0
	Streptococcus_salivarius_003	2051527	56	1960	175322	1382	9	20	33	75553	33203	16414	140	2	84	4	1	0	0
	Streptococcus_salivarius_004	2426359	7	2240	1489429	4169	1	2	3	1489429	674051	185045	148	14	87	4	1	0	0
	Streptococcus_salivarius_005	2179563	2	2031	2138805	40758	1	1	1	2138805	2138805	2138805	139	12	84	4	1	0	0
	Streptococcus_salivarius_006	2217184	1	2039	2217184	2217184	1	1	1	2217184	2217184	2217184	140	12	85	4	1	0	0
	Streptococcus_salivarius_007	2128332	101	2011	395230	500	5	9	15	160761	88975	31325	142	2	90	4	1	0	0
	Streptococcus_sanguinis_001	2319451	5	2234	2312195	517	1	1	1	2312195	2312195	2312195	141	2	91	4	1	0	0
	Streptococcus_sanguinis_002	2301077	3	2219	2295323	653	1	1	1	2295323	2295323	2295323	141	2	91	4	1	0	0
	Streptococcus_sanguinis_003	2376010	6	2309	2366884	645	1	1	1	2366884	2366884	2366884	141	2	91	4	1	0	0
	Streptococcus_sanguinis_004	2346734	5	2241	2339892	500	1	1	1	2339892	2339892	2339892	141	2	92	4	1	0	0
	Streptococcus_sanguinis_005	2324334	5	2246	2316659	641	1	1	1	2316659	2316659	2316659	141	2	90	4	1	0	0
	Streptococcus_sanguinis_006	2333870	5	2238	2326485	835	1	1	1	2326485	2326485	2326485	140	2	90	4	1	0	0
	Streptococcus_sanguinis_007	2415674	11	2329	1600633	500	1	2	3	1600633	431628	154045	141	2	90	4	1	0	0
	Streptococcus_sanguinis_008	2279404	5	2237	1587415	650	1	2	2	1587415	677654	677654	141	2	90	3	1	0	0
	Streptococcus_sanguinis_009	2370432	6	2278	2360643	524	1	1	1	2360643	2360643	2360643	141	2	92	4	1	0	0
	Streptococcus_sanguinis_010	2408728	4	2323	2402284	645	1	1	1	2402284	2402284	2402284	141	2	90	4	1	0	0
	Streptococcus_sanguinis_011	2429348	10	2347	1436396	611	1	2	3	1436396	418238	410513	142	2	90	4	1	0	0
	Streptococcus_sanguinis_012	2388435	1	2291	2388435	2388435	1	1	1	2388435	2388435	2388435	141	8	93	4	1	0	0
	Streptococcus_sinensis_001	2061843	116	2008	125948	212	16	34	53	38906	21374	11606	139	2	84	4	1	0	0
	Streptococcus_sobrinus_001	2096203	283	2198	58961	302	48	102	160	12417	7572	3659	142	2	86	4	1	0	0
	Streptococcus_sobrinus_002	2136893	283	2187	51044	200	51	101	150	12834	8596	4600	138	0	85	4	1	0	0
	Streptococcus_sp__001	2177905	1	2037	2177905	2177905	1	1	1	2177905	2177905	2177905	139	8	79	4	1	0	0
	Streptococcus_sp__002	1847468	58	1841	277482	225	7	14	23	93460	49830	19627	139	2	76	4	1	0	0
	Streptococcus_sp__003	2224000	13	2158	533959	551	3	4	6	389381	269353	147223	142	8	85	4	1	0	0
	Streptococcus_sp__004	1981149	11	1912	868526	5593	2	4	6	345193	190686	94065	139	8	79	4	1	0	0
	Streptococcus_sp__005	1960470	20	1890	416167	565	3	6	9	285087	154753	79796	137	2	79	4	1	0	0
	Streptococcus_sp_oral_001	1943250	1	1960	1943250	1943250	1	1	1	1943250	1943250	1943250	139	8	84	4	1	0	0
	Streptococcus_vestibularis_001	1872773	21	1891	1744094	593	1	1	1	1744094	1744094	1744094	140	2	85	4	1	0	0
	Streptococcus_vestibularis_002	2022289	11	2001	942840	15668	2	4	7	327102	141827	67988	138	15	84	4	1	0	0
	Synergistetes_sp__001	2728333	1	2403	2728333	2728333	1	1	1	2728333	2728333	2728333	135	0	87	3	1	0	0
	Synthetic_Mycoplasma_001	582970	1	494	582970	582970	1	1	1	582970	582970	582970	109	2	58	0	1	0	0
	Tannerella_forsythia_001	3405521	1	2852	3405521	3405521	1	1	1	3405521	3405521	3405521	138	4	89	1	1	0	0
	Tannerella_forsythia_002	3281748	141	2837	487253	246	9	18	29	114121	66462	30284	140	2	88	1	1	0	0
	Tannerella_sp__001	3038315	501	2809	207881	204	19	40	97	51747	22379	3710	123	2	71	1	1	0	0
	Tannerella_sp__002	3476954	1291	3790	122826	200	39	124	395	24540	4855	799	142	2	91	2	1	0	0
	Tannerella_sp__003	2785640	1263	3203	74835	201	44	149	474	13716	3210	618	118	0	81	1	1	0	0
	Tannerella_sp__004	2665364	1618	3417	75191	203	69	255	758	9371	1699	442	129	3	90	2	1	0	0
	Tannerella_sp__005	2973531	1	2425	2973531	2973531	1	1	1	2973531	2973531	2973531	124	4	72	2	1	0	0
	Tannerella_sp__006	3214909	742	3157	127114	209	21	52	140	50447	13020	2112	125	4	72	1	1	0	0
	Treponema_denticola_001	2742634	12	2645	1411708	608	1	2	3	1411708	772755	544852	135	2	85	1	1	0	0
	Treponema_denticola_002	2823766	2	2604	2811003	12763	1	1	1	2811003	2811003	2811003	136	4	86	2	1	0	0
	Treponema_denticola_003	2933485	4	2724	1850823	19334	1	2	2	1850823	949618	949618	135	4	85	1	1	0	0
	Treponema_denticola_004	2935848	2	2711	2932225	3623	1	1	1	2932225	2932225	2932225	137	4	86	2	1	0	0
	Treponema_denticola_005	2762110	3	2521	2758348	1881	1	1	1	2758348	2758348	2758348	137	4	85	2	1	0	0
	Treponema_denticola_006	2886890	2	2647	2883239	3651	1	1	1	2883239	2883239	2883239	137	4	86	1	1	0	0
	Treponema_denticola_007	2768236	2	2551	2766977	1259	1	1	1	2766977	2766977	2766977	134	3	86	2	1	0	0
	Treponema_denticola_008	2929700	1	2699	2929700	2929700	1	1	1	2929700	2929700	2929700	137	4	86	2	1	0	0
	Treponema_denticola_009	2757856	1	2516	2757856	2757856	1	1	1	2757856	2757856	2757856	135	4	86	2	1	0	0
	Treponema_denticola_010	2771508	1	2519	2771508	2771508	1	1	1	2771508	2771508	2771508	136	4	85	2	1	0	0
	Treponema_denticola_011	2857526	1	2641	2857526	2857526	1	1	1	2857526	2857526	2857526	134	4	86	1	1	0	0
	Treponema_denticola_012	2843090	1	2628	2843090	2843090	1	1	1	2843090	2843090	2843090	137	4	85	1	1	0	0
	Treponema_denticola_013	2765731	2	2546	2764492	1239	1	1	1	2764492	2764492	2764492	134	4	86	2	1	0	0
	Treponema_denticola_014	2824736	8	2610	2146982	1228	1	1	2	2146982	2146982	651755	136	4	86	2	1	0	0
	Treponema_denticola_015	2990277	6	2794	1963607	2513	1	2	2	1963607	953882	953882	135	4	85	1	1	0	0
	Treponema_denticola_016	2825999	3	2612	2822151	1178	1	1	1	2822151	2822151	2822151	136	4	86	2	1	0	0
	Treponema_denticola_017	2843201	1	2579	2843201	2843201	1	1	1	2843201	2843201	2843201	136	4	86	2	1	0	0
	Treponema_lecithinolyticum_001	2340885	21	2058	428169	556	3	5	8	411934	199108	123506	138	2	89	4	1	0	0
	Treponema_lecithinolyticum_002	1468671	1378	2340	10729	98	324	695	1031	1300	745	599	103	2	75	4	1	0	0
	Treponema_maltophilum_001	2527074	6	2329	1970806	524	1	1	2	1970806	1970806	515542	139	4	91	2	1	0	0
	Treponema_medium_001	2715791	19	2324	541429	585	5	8	12	205188	159114	96632	135	3	87	1	1	0	0
	Treponema_pallidum_001	1139457	1	1009	1139457	1139457	1	1	1	1139457	1139457	1139457	131	4	78	1	1	0	0
	Treponema_pallidum_002	1139281	1	987	1139281	1139281	1	1	1	1139281	1139281	1139281	132	4	77	1	1	0	0
	Treponema_pallidum_003	1139330	1	982	1139330	1139330	1	1	1	1139330	1139330	1139330	132	4	76	1	1	0	0
	Treponema_pallidum_004	1139744	1	984	1139744	1139744	1	1	1	1139744	1139744	1139744	132	4	76	1	1	0	0
	Treponema_pallidum_005	1139417	1	985	1139417	1139417	1	1	1	1139417	1139417	1139417	133	4	76	1	1	0	0
	Treponema_pallidum_006	1139971	1	984	1139971	1139971	1	1	1	1139971	1139971	1139971	132	4	77	1	1	0	0
	Treponema_pallidum_007	1140038	1	984	1140038	1140038	1	1	1	1140038	1140038	1140038	132	4	77	1	1	0	0
	Treponema_pallidum_008	1140481	1	982	1140481	1140481	1	1	1	1140481	1140481	1140481	132	4	76	1	1	0	0
	Treponema_pallidum_009	1138011	1	1009	1138011	1138011	1	1	1	1138011	1138011	1138011	131	4	78	1	1	0	0
	Treponema_putidum_001	2800562	2	2636	2796913	3649	1	1	1	2796913	2796913	2796913	136	4	85	3	1	0	0
	Treponema_socranskii_001	2826695	84	2586	188957	505	11	22	37	79527	45984	17763	135	2	94	2	1	0	0
	Treponema_socranskii_002	2731774	16	2471	443820	1569	4	7	10	258353	168908	111075	132	4	94	3	1	0	0
	Treponema_vincentii_001	2693493	3	2421	2347197	166267	1	1	2	2347197	2347197	180029	135	5	85	1	1	0	0
	Treponema_vincentii_002	2514590	79	2342	286836	218	7	17	26	114980	47749	25184	137	2	86	1	1	0	0
	Turicella_otitidis_001	2090523	87	1847	147169	871	18	35	54	37124	25119	11705	139	4	78	3	1	0	0
	UNVERIFIED_Achromobacter_001	6683584	1	6082	6683584	6683584	1	1	1	6683584	6683584	6683584	142	6	99	5	1	0	0
	Variovorax_paradoxus_001	6550056	1	6024	6550056	6550056	1	1	1	6550056	6550056	6550056	139	4	96	4	1	0	0
	Variovorax_paradoxus_002	7148516	2	6729	5795261	1353255	1	1	2	5795261	5795261	1353255	141	4	96	4	1	0	0
	Variovorax_paradoxus_003	6754997	2	6348	5626353	1128644	1	1	2	5626353	5626353	1128644	142	4	97	4	1	0	0
	Veillonella_atypica_001	2053871	63	1894	212301	508	8	16	25	80793	48913	23238	138	2	89	2	1	0	0
	Veillonella_atypica_002	1997160	40	1904	311374	506	5	10	15	166832	71553	39666	139	2	89	2	1	0	0
	Veillonella_atypica_003	2151913	70	1967	211332	510	9	20	32	74331	38791	19581	139	2	89	2	1	0	0
	Veillonella_dispar_001	2432612	605	2684	238875	400	15	37	125	42736	18059	763	164	1	103	2	1	0	0
	Veillonella_dispar_002	2116567	25	1980	643437	307	2	4	6	498249	166488	129959	138	6	89	2	1	0	0
	Veillonella_parvula_001	2163473	19	2007	582154	532	3	5	7	416853	135958	112970	139	2	88	2	1	0	0
	Veillonella_parvula_002	2152140	23	1972	611770	609	3	6	10	268789	136275	68139	139	2	88	2	1	0	0
	Veillonella_parvula_003	2177985	1	2117	2177985	2177985	1	1	1	2177985	2177985	2177985	140	0	91	3	1	0	0
	Veillonella_parvula_004	371828	357	586	4867	73	138	228	289	1096	971	867	17	1	19	1	0	0	0
	Veillonella_parvula_005	2132142	1	1907	2132142	2132142	1	1	1	2132142	2132142	2132142	139	8	89	2	1	0	0
	Veillonella_sp__001	1946140	22	1766	803757	1200	2	5	8	311729	106803	53976	140	2	90	2	1	0	0
	Veillonella_sp__002	2176752	21	2103	419247	885	3	7	11	366615	80733	57770	139	2	89	2	1	0	0
	Veillonella_sp__003	1731014	75	1660	242133	303	7	17	27	73892	31871	14340	142	9	93	2	1	0	0
	Yersinia_pestis_001	4701745	2	4139	4600755	100990	1	1	1	4600755	4600755	4600755	139	14	89	5	1	0	0
	Yersinia_pestis_002	4803217	5	4239	4595065	9609	1	1	1	4595065	4595065	4595065	139	14	89	5	1	0	0
	Yersinia_pestis_003	4829855	4	4286	4653728	9612	1	1	1	4653728	4653728	4653728	139	12	89	5	1	0	0
	Yersinia_pestis_004	4646286	3	4105	4534590	10778	1	1	1	4534590	4534590	4534590	139	14	89	5	1	0	0
	Yersinia_pestis_005	4725862	3	4205	4517345	71507	1	1	1	4517345	4517345	4517345	139	14	89	5	1	0	0
	Yersinia_pestis_006	4687014	3	4260	4504254	68190	1	1	1	4504254	4504254	4504254	139	14	89	5	1	0	0
	Yersinia_pestis_007	4812922	4	4337	4640720	9611	1	1	1	4640720	4640720	4640720	140	12	91	5	1	0	0
	Yersinia_pestis_008	4802263	4	4380	4626944	9608	1	1	1	4626944	4626944	4626944	141	12	92	5	1	0	0
	Yersinia_pestis_009	4725788	4	4218	4553586	9609	1	1	1	4553586	4553586	4553586	139	12	89	5	1	0	0
	Yersinia_pestis_010	5322065	102	4957	309686	768	12	22	34	182913	84484	46208	138	7	89	5	1	0	0
	Yersinia_pestis_011	4838246	98	4425	1544714	532	4	8	16	307745	173698	50123	138	13	89	5	1	0	0
	Yersinia_pestis_012	4977609	80	4511	823496	518	5	9	14	392214	197422	96995	139	10	89	5	1	0	0
	Yersinia_pestis_013	4720694	73	4233	845008	693	5	13	24	234583	103312	42259	140	11	89	5	1	0	0
	Yersinia_pestis_014	4841690	69	4309	903826	873	4	9	16	435523	162773	68583	139	10	89	5	1	0	0
	Yersinia_pestis_015	4847813	75	4321	695937	701	6	12	19	257972	178563	52313	138	11	89	5	1	0	0
	Yersinia_pestis_016	4892085	107	4431	577414	702	9	18	29	168397	94672	41485	138	10	89	5	1	0	0
	Yersinia_pestis_017	4825390	10	4298	1676077	8613	2	3	5	1267303	755338	215996	139	10	89	5	1	0	0
	Yersinia_pestis_018	4629080	23	4118	1039768	1790	3	6	10	620911	398680	143968	139	8	89	5	1	0	0
	Yersinia_pestis_019	4719608	33	4237	803948	2074	5	9	15	387666	196183	71458	138	8	89	5	1	0	0
	Yersinia_pestis_020	4770886	5	4220	3933583	8599	1	1	2	3933583	3933583	626879	138	12	89	5	1	0	0
	Yersinia_pestis_021	4750606	37	4272	653780	3016	7	14	21	207343	143733	83981	139	4	89	5	1	0	0
	Yersinia_pestis_022	4709501	4	4239	4532063	9600	1	1	1	4532063	4532063	4532063	139	14	89	5	1	0	0
	Yersinia_pestis_023	4658411	3	4132	4553770	8431	1	1	1	4553770	4553770	4553770	139	12	89	5	1	0	0
	Yersinia_pestis_024	4879836	4	4357	4702289	10777	1	1	1	4702289	4702289	4702289	139	14	89	5	1	0	0
	Yersinia_pestis_025	4681648	9	4350	4501057	418	1	1	1	4501057	4501057	4501057	140	14	91	5	1	0	0

## Sheet: (b) HOMD-GENOME-NAMES-DICT
	name	name_for_phylogeny	FASTA_name	accession	accession_type
	Aggregatibacter_actinomycetemcomitans_HK1651	Aggregatibacter_actinomycetemcomitans_002	aact.fa	SEQF1074	HOMD Sequence ID
	Aggregatibacter_actinomycetemcomitans_D17P-2	Aggregatibacter_actinomycetemcomitans_001	aact1954.fa	SEQF1954	HOMD Sequence ID
	Aggregatibacter_aphrophilus_NJ8700	Aggregatibacter_aphrophilus_001	aaph.fa	SEQF1221	HOMD Sequence ID
	Acinetobacter_baumannii_AB0057	Acinetobacter_baumannii_001	abau.fa	SEQF1485	HOMD Sequence ID
	Afipia_broomeae_ATCC_49717	Afipia_broomeae_001	abro.fa	SEQF2411	HOMD Sequence ID
	Actinomyces_cardiffensis_F0333	Actinomyces_cardiffensis_001	acar.fa	SEQF1667	HOMD Sequence ID
	Abiotrophia_defectiva_ATCC_49176	Abiotrophia_defectiva_001	adef.fa	SEQF1595	HOMD Sequence ID
	Actinomyces_dentalis_DSM_19115	Actinomyces_dentalis_001	aden2573.fa	SEQF2573	HOMD Sequence ID
	Anaeroglobus_geminatus_F0357	Anaeroglobus_geminatus_001	agem.fa	SEQF1880	HOMD Sequence ID
	Actinomyces_georgiae_F0490	Actinomyces_georgiae_002	ageo.fa	SEQF1902	HOMD Sequence ID
	Actinomyces_georgiae_DSM_6843	Actinomyces_georgiae_001	ageo2574.fa	SEQF2574	HOMD Sequence ID
	Actinomyces_gerencseriae_DSM_6844	Actinomyces_gerencseriae_001	ager2575.fa	SEQF2575	HOMD Sequence ID
	Actinomyces_graevenitzii_C83	Actinomyces_graevenitzii_001	agra.fa	SEQF2031	HOMD Sequence ID
	Arcanobacterium_haemolyticum_DSM_20595	Arcanobacterium_haemolyticum_001	ahae.fa	SEQF1187	HOMD Sequence ID
	Actinomyces_israelii_DSM_43320	Actinomyces_israelii_001	aisr.fa	SEQF2705	HOMD Sequence ID
	Actinomyces_johnsonii_F0330	Actinomyces_johnsonii_001	ajoh.fa	SEQF1668	HOMD Sequence ID
	Anaerococcus_lactolyticus_ATCC_51172	Anaerococcus_lactolyticus_001	alac.fa	SEQF1982	HOMD Sequence ID
	Actinomyces_massiliensis_F0489	Actinomyces_massiliensis_002	amas.fa	SEQF1903	HOMD Sequence ID
	Actinomyces_massiliensis_4401292	Actinomyces_massiliensis_001	amas2385.fa	SEQF2385	HOMD Sequence ID
	Atopobium_minutum_10063974	Atopobium_minutum_001	amin.fa	SEQF2483	HOMD Sequence ID
	Actinomyces_naeslundii_MG1	Actinomyces_naeslundii_001	anae.fa	SEQF1063	HOMD Sequence ID
	Alloscardovia_omnicolens_DSM_21503	Alloscardovia_omnicolens_001	aomn.fa	SEQF2547	HOMD Sequence ID
	Actinomyces_oris_K20	Actinomyces_oris_001	aori.fa	SEQF2431	HOMD Sequence ID
	Actinomyces_oral_taxon_170_F0386	Actinomyces_sp__001	aot170.fa	SEQF1849	HOMD Sequence ID
	Actinomyces_oral_taxon_171_F0337	Actinomyces_sp__002	aot171.fa	SEQF1693	HOMD Sequence ID
	Actinomyces_oral_taxon_172_F0311	Actinomyces_sp__003	aot172.fa	SEQF2430	HOMD Sequence ID
	Actinomyces_oral_taxon_175_F0384	Actinomyces_sp__004	aot175.fa	SEQF1848	HOMD Sequence ID
	Actinomyces_oral_taxon_178_F0338	Actinomyces_sp__005	aot178.fa	SEQF1666	HOMD Sequence ID
	Actinomyces_oral_taxon_180_F0310	Actinomyces_sp__006	aot180.fa	SEQF1647	HOMD Sequence ID
	Actinomyces_oral_taxon_181_F0379	Actinomyces_sp__007	aot181.fa	SEQF1948	HOMD Sequence ID
	Actinobaculum_P1_oral_taxon_183_F0552	Actinobaculum_P1_001	aot183.fa	SEQF2310	HOMD Sequence ID
	Atopobium_oral_taxon_199_F0494	Atopobium_sp__001	aot199.fa	SEQF1949	HOMD Sequence ID
	Actinomyces_oral_taxon_448_F0400	Actinomyces_sp__008	aot448.fa	SEQF1701	HOMD Sequence ID
	Aggregatibacter_oral_taxon_458_W10330	Aggregatibacter_sp__001	aot458.fa	SEQF2445	HOMD Sequence ID
	Atopobium_oral_taxon_810_F0209	Atopobium_sp__002	aot810.fa	SEQF2455	HOMD Sequence ID
	Actinomyces_oral_taxon_848_F0332	Actinomyces_sp__009	aot848.fa	SEQF1660	HOMD Sequence ID
	Actinomyces_oral_taxon_877_F0543	Actinomyces_sp__010	aot877.fa	SEQF2313	HOMD Sequence ID
	Alloiococcus_otitis_ATCC_51267	Alloiococcus_otitis_001	aoti.fa	SEQF2412	HOMD Sequence ID
	Atopobium_parvulum_DSM_20469	Atopobium_parvulum_001	apar.fa	SEQF1084	HOMD Sequence ID
	Anaerococcus_prevotii_DSM_20548	Anaerococcus_prevotii_001	apre.fa	SEQF1083	HOMD Sequence ID
	Aggregatibacter_segnis_ATCC_33393	Aggregatibacter_segnis_001	aseg.fa	SEQF1957	HOMD Sequence ID
	Anaerococcus_tetradius_ATCC_35098	Anaerococcus_tetradius_001	atet.fa	SEQF1728	HOMD Sequence ID
	Actinomyces_timonensis_DSM_23838	Actinomyces_timonensis_001	atim.fa	SEQF2594	HOMD Sequence ID
	Agrobacterium_tumefaciens_C58	Agrobacterium_tumefaciens_001	atum.fa	SEQF1167	HOMD Sequence ID
	Atopobium_vaginae_DSM_15829	Atopobium_vaginae_001	avag.fa	SEQF1729	HOMD Sequence ID
	Actinomyces_viscosus_C505	Actinomyces_viscosus_001	avis.fa	SEQF2689	HOMD Sequence ID
	Achromobacter_xylosoxidans_A8	Achromobacter_xylosoxidans_001	axyl.fa	SEQF1926	HOMD Sequence ID
	Bifidobacterium_animalis_lactis_HN019	Bifidobacterium_animalis_002	bani.fa	SEQF2475	HOMD Sequence ID
	Bifidobacterium_animalis_lactis_CNCM_I-2494	Bifidobacterium_animalis_001	bani2464.fa	SEQF2464	HOMD Sequence ID
	Bacillus_anthracis_A0248	Bacillus_anthracis_001	bant.fa	SEQF1708	HOMD Sequence ID
	Bifidobacterium_breve_CECT_7263	Bifidobacterium_breve_002	bbre.fa	SEQF2413	HOMD Sequence ID
	Bifidobacterium_breve_UCC2003	Bifidobacterium_breve_001	bbre2426.fa	SEQF2426	HOMD Sequence ID
	Burkholderia_cepacia_GG4	Burkholderia_cepacia_001	bcep.fa	SEQF2408	HOMD Sequence ID
	Bacillus_clausii_KSM-K16	Bacillus_clausii_001	bcla.fa	SEQF1170	HOMD Sequence ID
	Brevundimonas_diminuta_ATCC_11568	Brevundimonas_diminuta_002	bdim.fa	SEQF2056	HOMD Sequence ID
	Brevundimonas_diminuta_470-4	Brevundimonas_diminuta_001	bdim1892.fa	SEQF1892	HOMD Sequence ID
	Bradyrhizobium_elkanii_587	Bradyrhizobium_elkanii_002	belk.fa	SEQF2325	HOMD Sequence ID
	Bradyrhizobium_elkanii_USDA_76	Bradyrhizobium_elkanii_001	belk2487.fa	SEQF2487	HOMD Sequence ID
	Bulleidia_extructa_ATCC_BAA-170	Bulleidia_extructa_002	bext.fa	SEQF1088	HOMD Sequence ID
	Bulleidia_extructa_W1219	Bulleidia_extructa_001	bext1730.fa	SEQF1730	HOMD Sequence ID
	Tannerella_forsythia_92A2	Tannerella_forsythia_001	bfor.fa	SEQF1072	HOMD Sequence ID
	Bifidobacterium_longum_longum_ATCC_55813	Bifidobacterium_longum_002	blon.fa	SEQF1952	HOMD Sequence ID
	Bifidobacterium_longum_infantis_ATCC_15697	Bifidobacterium_longum_001	blon2249.fa	SEQF2249	HOMD Sequence ID
	Bacteroidetes_[G-1]_oral_taxon_272_F0290	Bacteroidetes_G_1__001	bot272.fa	SEQF1646	HOMD Sequence ID
	Bacteroidetes_bacterium_oral_taxon_274_F0058	Bacteroidetes_bacterium_001	bot274.fa	SEQF1451	HOMD Sequence ID
	Bordetella_pertussis_Tohama_I	Bordetella_pertussis_001	bper.fa	SEQF1086	HOMD Sequence ID
	Bacteroides_pyogenes_DSM_20611	Bacteroides_pyogenes_001	bpyo.fa	SEQF2665	HOMD Sequence ID
	Bartonella_schoenbuchensis_m07a	Bartonella_schoenbuchensis_001	bsch.fa	SEQF2664	HOMD Sequence ID
	Bacillus_subtilis_BSn5	Bacillus_subtilis_001	bsub.fa	SEQF1173	HOMD Sequence ID
	Bifidobacterium_subtile_DSM_20096	Bifidobacterium_subtile_001	bsub2577.fa	SEQF2577	HOMD Sequence ID
	Campylobacter_concisus_strain_13826	Campylobacter_concisus_001	ccon.fa	SEQF1177	HOMD Sequence ID
	Campylobacter_curvus_525.92	Campylobacter_curvus_002	ccur.fa	SEQF1178	HOMD Sequence ID
	Campylobacter_curvus_DSM_6644	Campylobacter_curvus_001	ccur2488.fa	SEQF2488	HOMD Sequence ID
	Cryptobacterium_curtum_DSM_15641	Cryptobacterium_curtum_001	ccurt.fa	SEQF1480	HOMD Sequence ID
	Corynebacterium_diphtheriae_NCTC_13129	Corynebacterium_diphtheriae_001	cdip.fa	SEQF1184	HOMD Sequence ID
	Corynebacterium_durum_F0235	Corynebacterium_durum_001	cdur.fa	SEQF1897	HOMD Sequence ID
	Capnocytophaga_gingivalis_ATCC_33624	Capnocytophaga_gingivalis_001	cgin.fa	SEQF1602	HOMD Sequence ID
	Campylobacter_gracilis_RM3268	Campylobacter_gracilis_002	cgra.fa	SEQF2434	HOMD Sequence ID
	Campylobacter_gracilis_ATCC_33236	Campylobacter_gracilis_001	cgra1.fa	SEQF1005	HOMD Sequence ID
	Capnocytophaga_granulosa_ATCC_51502	Capnocytophaga_granulosa_001	cgra1653.fa	SEQF1653	HOMD Sequence ID
	Cardiobacterium_hominis_ATCC_15826	Cardiobacterium_hominis_001	chom.fa	SEQF1604	HOMD Sequence ID
	Catonella_morbi_ATCC_51271	Catonella_morbi_001	cmor.fa	SEQF1596	HOMD Sequence ID
	Capnocytophaga_ochracea_DSM_7271	Capnocytophaga_ochracea_001	coch.fa	SEQF1008	HOMD Sequence ID
	Capnocytophaga_oral_taxon_324_F0483	Capnocytophaga_sp__001	cot324.fa	SEQF1938	HOMD Sequence ID
	Capnocytophaga_oral_taxon_326_F0382	Capnocytophaga_sp__002	cot326.fa	SEQF1900	HOMD Sequence ID
	Capnocytophaga_oral_taxon_329_F0087	Capnocytophaga_sp__003	cot329.fa	SEQF1684	HOMD Sequence ID
	Capnocytophaga_oral_taxon_332_F0381	Capnocytophaga_sp__004	cot332.fa	SEQF1937	HOMD Sequence ID
	Capnocytophaga_oral_taxon_335_F0486	Capnocytophaga_sp__005	cot335.fa	SEQF1906	HOMD Sequence ID
	Capnocytophaga_oral_taxon_336_F0502	Capnocytophaga_sp__006	cot336.fa	SEQF1970	HOMD Sequence ID
	Capnocytophaga_oral_taxon_338_F0234	Capnocytophaga_sp__007	cot338.fa	SEQF1687	HOMD Sequence ID
	Capnocytophaga_oral_taxon_380_F0488	Capnocytophaga_sp__008	cot380.fa	SEQF1950	HOMD Sequence ID
	Capnocytophaga_oral_taxon_412_F0487	Capnocytophaga_sp__009	cot412.fa	SEQF1909	HOMD Sequence ID
	Chloroflexi_bacterium_oral_taxon_439_isolate_Chl2	Chloroflexi_bacterium_001	cot439.fa	SEQF2641	HOMD Sequence ID
	Capnocytophaga_oral_taxon_863_F0517	Capnocytophaga_sp__010	cot863.fa	SEQF2319	HOMD Sequence ID
	Clostridiales_[F-1][G-1]_oral_taxon_876_F0540	Clostridiales_F_1_G_1__001	cot876.fa	SEQF2456	HOMD Sequence ID
	Centipeda_periodontii_DSM_2778	Centipeda_periodontii_001	cper.fa	SEQF1958	HOMD Sequence ID
	Chlamydophila_pneumoniae_TW-183	Chlamydophila_pneumoniae_001	cpne.fa	SEQF1182	HOMD Sequence ID
	Campylobacter_rectus_ATCC_33238	Campylobacter_rectus_001	crec.fa	SEQF1089	HOMD Sequence ID
	Campylobacter_showae_ATCC_51146	Campylobacter_showae_003	csho.fa	SEQF1091	HOMD Sequence ID
	Campylobacter_showae_RM3277	Campylobacter_showae_001	csho1731.fa	SEQF1731	HOMD Sequence ID
	Campylobacter_showae_CSUNSWCD	Campylobacter_showae_002	csho2416.fa	SEQF2416	HOMD Sequence ID
	Comamonas_testosteroni_KF-1	Comamonas_testosteroni_001	ctes.fa	SEQF1981	HOMD Sequence ID
	Corynebacterium_urealyticum_DSM_7109	Corynebacterium_urealyticum_001	cure.fa	SEQF1976	HOMD Sequence ID
	Campylobacter_ureolyticus_DSM_20703	Campylobacter_ureolyticus_001	cure2614.fa	SEQF2614	HOMD Sequence ID
	Cardiobacterium_valvarum_F0432	Cardiobacterium_valvarum_001	cval.fa	SEQF1860	HOMD Sequence ID
	Delftia_acidovorans_SPH-1	Delftia_acidovorans_001	daci.fa	SEQF1413	HOMD Sequence ID
	Dialister_invisus_DSM_15470	Dialister_invisus_001	dinv.fa	SEQF1103	HOMD Sequence ID
	Dialister_micraerophilus_DSM_19965	Dialister_micraerophilus_001	dmic.fa	SEQF1959	HOMD Sequence ID
	Desulfobulbus_oral_taxon_041_Dsb2	Desulfobulbus_sp__001	dot041_dsb2.fa	SEQF2485	HOMD Sequence ID
	Desulfobulbus_oral_taxon_041_Dsb3	Desulfobulbus_sp__002	dot041_dsb3.fa	SEQF2486	HOMD Sequence ID
	Dolosigranulum_pigrum_ATCC_51524	Dolosigranulum_pigrum_001	dpig.fa	SEQF2059	HOMD Sequence ID
	Enterobacter_cancerogenus_YZ1	Enterobacter_cancerogenus_001	ecan2604.fa	SEQF2604	HOMD Sequence ID
	Enterococcus_casseliflavus_EC30	Enterococcus_casseliflavus_002	ecas.fa	SEQF1734	HOMD Sequence ID
	Enterococcus_casseliflavus_14-MB-W-14	Enterococcus_casseliflavus_001	ecas2549.fa	SEQF2549	HOMD Sequence ID
	Escherichia_coli_BW2952	Escherichia_coli_001	ecol.fa	SEQF1713	HOMD Sequence ID
	Enterococcus_durans_FB129-CNAB-4	Enterococcus_durans_002	edur.fa	SEQF2417	HOMD Sequence ID
	Enterococcus_durans_ATCC_6056	Enterococcus_durans_001	edur2534.fa	SEQF2534	HOMD Sequence ID
	Enterococcus_faecalis_DSM_20478	Enterococcus_faecalis_002	efae.fa	SEQF1079	HOMD Sequence ID
	Enterococcus_faecalis_V583	Enterococcus_faecalis_001	efae1080.fa	SEQF1080	HOMD Sequence ID
	Enterobacter_hormaechei_ATCC_49162	Enterobacter_hormaechei_001	ehor.fa	SEQF1960	HOMD Sequence ID
	Eubacterium_infirmum_ATCC_700433	Eubacterium_infirmum_002	einf.fa	SEQF1108	HOMD Sequence ID
	Eubacterium_infirmum_F0142	Eubacterium_infirmum_001	einf1695.fa	SEQF1695	HOMD Sequence ID
	Enterococcus_italicus_DSM_15952	Enterococcus_italicus_001	eita.fa	SEQF2019	HOMD Sequence ID
	Eggerthella_lenta_DSM_2243	Eggerthella_lenta_001	elen.fa	SEQF1498	HOMD Sequence ID
	Eubacterium_limosum_KIST612	Eubacterium_limosum_001	elim.fa	SEQF1927	HOMD Sequence ID
	Enterococcus_saccharolyticus_30_1	Enterococcus_saccharolyticus_001	esac.fa	SEQF2060	HOMD Sequence ID
	Cronobacter_sakazakii_ATCC_BAA-894	Cronobacter_sakazakii_001	esak.fa	SEQF1185	HOMD Sequence ID
	Eubacterium_saphenum_ATCC_49989	Eubacterium_saphenum_001	esap.fa	SEQF1017	HOMD Sequence ID
	Erysipelothrix_tonsillarum_DSM_14972	Erysipelothrix_tonsillarum_001	eton.fa	SEQF2490	HOMD Sequence ID
	Eubacterium_yurii_margaretiae_ATCC_43715	Eubacterium_yurii_001	eyur.fa	SEQF1912	HOMD Sequence ID
	Filifactor_alocis_ATCC_35896	Filifactor_alocis_001	falo.fa	SEQF1018	HOMD Sequence ID
	Fusobacterium_gonidiaformans_ATCC_25563	Fusobacterium_gonidiaformans_002	fgon.fa	SEQF1983	HOMD Sequence ID
	Fusobacterium_gonidiaformans_3-1-5R	Fusobacterium_gonidiaformans_001	fgon2550.fa	SEQF2550	HOMD Sequence ID
	Finegoldia_magna_BVS033A4	Finegoldia_magna_002	fmag.fa	SEQF2062	HOMD Sequence ID
	Finegoldia_magna_ATCC_29328	Finegoldia_magna_001	fmag2435.fa	SEQF2435	HOMD Sequence ID
	Fusobacterium_necrophorum_funduliforme_1_1_36S	Fusobacterium_necrophorum_001	fnec.fa	SEQF2064	HOMD Sequence ID
	Fusobacterium_nucleatum_nucleatum_ATCC_25586	Fusobacterium_nucleatum_003	fnuc.fa	SEQF1078	HOMD Sequence ID
	Fusobacterium_nucleatum_animalis_4_8	Fusobacterium_nucleatum_001	fnuc2539.fa	SEQF2539	HOMD Sequence ID
	Fusobacterium_nucleatum_animalis_F0419	Fusobacterium_nucleatum_002	fnuc420.fa	SEQF1883	HOMD Sequence ID
	Fusobacterium_nucleatum_polymorphum_ATCC_10953	Fusobacterium_nucleatum_004	fnucp.fa	SEQF1075	HOMD Sequence ID
	Fusobacterium_nucleatum_vincentii_ATCC_49256	Fusobacterium_nucleatum_005	fnucv.fa	SEQF1076	HOMD Sequence ID
	Fusobacterium_oral_taxon_370_F0437	Fusobacterium_sp__001	fot370.fa	SEQF1879	HOMD Sequence ID
	Fusobacterium_periodonticum_ATCC_33693	Fusobacterium_periodonticum_002	fper.fa	SEQF1160	HOMD Sequence ID
	Fusobacterium_periodonticum_1_1_41FAA	Fusobacterium_periodonticum_001	fper2555.fa	SEQF2555	HOMD Sequence ID
	Granulicatella_adiacens_ATCC_49175	Granulicatella_adiacens_001	gadi.fa	SEQF1605	HOMD Sequence ID
	Gemella_bergeriae_ATCC_700627	Gemella_bergeriae_001	gber.fa	SEQF2460	HOMD Sequence ID
	GCA_000005845.2_ASM584v2_genomic	Escherichia_coli_002	GCA_000005845.2_ASM584v2_genomic.fa	GCA_000005845.2	GenBank Accession
	GCA_000006645.1_ASM664v1_genomic	Yersinia_pestis_001	GCA_000006645.1_ASM664v1_genomic.fa	GCA_000006645.1	GenBank Accession
	GCA_000006765.1_ASM676v1_genomic	Pseudomonas_aeruginosa_001	GCA_000006765.1_ASM676v1_genomic.fa	GCA_000006765.1	GenBank Accession
	GCA_000006785.2_ASM678v2_genomic	Streptococcus_pyogenes_001	GCA_000006785.2_ASM678v2_genomic.fa	GCA_000006785.2	GenBank Accession
	GCA_000006845.1_ASM684v1_genomic	Neisseria_gonorrhoeae_001	GCA_000006845.1_ASM684v1_genomic.fa	GCA_000006845.1	GenBank Accession
	GCA_000006885.1_ASM688v1_genomic	Streptococcus_pneumoniae_001	GCA_000006885.1_ASM688v1_genomic.fa	GCA_000006885.1	GenBank Accession
	GCA_000007045.1_ASM704v1_genomic	Streptococcus_pneumoniae_002	GCA_000007045.1_ASM704v1_genomic.fa	GCA_000007045.1	GenBank Accession
	GCA_000007265.1_ASM726v1_genomic	Streptococcus_agalactiae_001	GCA_000007265.1_ASM726v1_genomic.fa	GCA_000007265.1	GenBank Accession
	GCA_000007285.1_ASM728v1_genomic	Streptococcus_pyogenes_002	GCA_000007285.1_ASM728v1_genomic.fa	GCA_000007285.1	GenBank Accession
	GCA_000007425.1_ASM742v1_genomic	Streptococcus_pyogenes_003	GCA_000007425.1_ASM742v1_genomic.fa	GCA_000007425.1	GenBank Accession
	GCA_000007445.1_ASM744v1_genomic	Escherichia_coli_003	GCA_000007445.1_ASM744v1_genomic.fa	GCA_000007445.1	GenBank Accession
	GCA_000007525.1_ASM752v1_genomic	Bifidobacterium_longum_003	GCA_000007525.1_ASM752v1_genomic.fa	GCA_000007525.1	GenBank Accession
	GCA_000007645.1_ASM764v1_genomic	Staphylococcus_epidermidis_001	GCA_000007645.1_ASM764v1_genomic.fa	GCA_000007645.1	GenBank Accession
	GCA_000007845.1_ASM784v1_genomic	Bacillus_anthracis_002	GCA_000007845.1_ASM784v1_genomic.fa	GCA_000007845.1	GenBank Accession
	GCA_000007885.1_ASM788v1_genomic	Yersinia_pestis_002	GCA_000007885.1_ASM788v1_genomic.fa	GCA_000007885.1	GenBank Accession
	GCA_000008165.1_ASM816v1_genomic	Bacillus_anthracis_003	GCA_000008165.1_ASM816v1_genomic.fa	GCA_000008165.1	GenBank Accession
	GCA_000008285.1_ASM828v1_genomic	Listeria_monocytogenes_001	GCA_000008285.1_ASM828v1_genomic.fa	GCA_000008285.1	GenBank Accession
	GCA_000008345.1_ASM834v1_genomic	Propionibacterium_acnes_001	GCA_000008345.1_ASM834v1_genomic.fa	GCA_000008345.1	GenBank Accession
	GCA_000008445.1_ASM844v1_genomic	Bacillus_anthracis_004	GCA_000008445.1_ASM844v1_genomic.fa	GCA_000008445.1	GenBank Accession
	GCA_000008525.1_ASM852v1_genomic	Helicobacter_pylori_001	GCA_000008525.1_ASM852v1_genomic.fa	GCA_000008525.1	GenBank Accession
	GCA_000008745.1_ASM874v1_genomic	Chlamydophila_pneumoniae_002	GCA_000008745.1_ASM874v1_genomic.fa	GCA_000008745.1	GenBank Accession
	GCA_000008785.1_ASM878v1_genomic	Helicobacter_pylori_002	GCA_000008785.1_ASM878v1_genomic.fa	GCA_000008785.1	GenBank Accession
	GCA_000008945.1_ASM894v1_genomic	Bifidobacterium_longum_004	GCA_000008945.1_ASM894v1_genomic.fa	GCA_000008945.1	GenBank Accession
	GCA_000009005.1_ASM900v1_genomic	Staphylococcus_aureus_001	GCA_000009005.1_ASM900v1_genomic.fa	GCA_000009005.1	GenBank Accession
	GCA_000009065.1_ASM906v1_genomic	Yersinia_pestis_003	GCA_000009065.1_ASM906v1_genomic.fa	GCA_000009065.1	GenBank Accession
	GCA_000009105.1_ASM910v1_genomic	Neisseria_meningitidis_001	GCA_000009105.1_ASM910v1_genomic.fa	GCA_000009105.1	GenBank Accession
	GCA_000009225.1_ASM922v1_genomic	Pseudomonas_fluorescens_001	GCA_000009225.1_ASM922v1_genomic.fa	GCA_000009225.1	GenBank Accession
	GCA_000009385.1_ASM938v1_genomic	Streptococcus_pyogenes_004	GCA_000009385.1_ASM938v1_genomic.fa	GCA_000009385.1	GenBank Accession
	GCA_000009425.1_ASM942v1_genomic	Lactococcus_lactis_001	GCA_000009425.1_ASM942v1_genomic.fa	GCA_000009425.1	GenBank Accession
	GCA_000009465.1_ASM946v1_genomic	Neisseria_meningitidis_002	GCA_000009465.1_ASM946v1_genomic.fa	GCA_000009465.1	GenBank Accession
	GCA_000009565.2_ASM956v1_genomic	Escherichia_coli_004	GCA_000009565.2_ASM956v1_genomic.fa	GCA_000009565.2	GenBank Accession
	GCA_000009645.1_ASM964v1_genomic	Staphylococcus_aureus_002	GCA_000009645.1_ASM964v1_genomic.fa	GCA_000009645.1	GenBank Accession
	GCA_000009665.1_ASM966v1_genomic	Staphylococcus_aureus_003	GCA_000009665.1_ASM966v1_genomic.fa	GCA_000009665.1	GenBank Accession
	GCA_000010245.1_ASM1024v1_genomic	Escherichia_coli_005	GCA_000010245.1_ASM1024v1_genomic.fa	GCA_000010245.1	GenBank Accession
	GCA_000010385.1_ASM1038v1_genomic	Escherichia_coli_006	GCA_000010385.1_ASM1038v1_genomic.fa	GCA_000010385.1	GenBank Accession
	GCA_000010445.1_ASM1044v1_genomic	Staphylococcus_aureus_004	GCA_000010445.1_ASM1044v1_genomic.fa	GCA_000010445.1	GenBank Accession
	GCA_000010465.1_ASM1046v1_genomic	Staphylococcus_aureus_005	GCA_000010465.1_ASM1046v1_genomic.fa	GCA_000010465.1	GenBank Accession
	GCA_000011165.1_ASM1116v1_genomic	Chlamydophila_pneumoniae_003	GCA_000011165.1_ASM1116v1_genomic.fa	GCA_000011165.1	GenBank Accession
	GCA_000011265.1_ASM1126v1_genomic	Staphylococcus_aureus_006	GCA_000011265.1_ASM1126v1_genomic.fa	GCA_000011265.1	GenBank Accession
	GCA_000011285.1_ASM1128v1_genomic	Streptococcus_pyogenes_005	GCA_000011285.1_ASM1128v1_genomic.fa	GCA_000011285.1	GenBank Accession
	GCA_000011505.1_ASM1150v1_genomic	Staphylococcus_aureus_007	GCA_000011505.1_ASM1150v1_genomic.fa	GCA_000011505.1	GenBank Accession
	GCA_000011525.1_ASM1152v1_genomic	Staphylococcus_aureus_008	GCA_000011525.1_ASM1152v1_genomic.fa	GCA_000011525.1	GenBank Accession
	GCA_000011665.1_ASM1166v1_genomic	Streptococcus_pyogenes_006	GCA_000011665.1_ASM1166v1_genomic.fa	GCA_000011665.1	GenBank Accession
	GCA_000011765.2_ASM1176v2_genomic	Streptococcus_pyogenes_007	GCA_000011765.2_ASM1176v2_genomic.fa	GCA_000011765.2	GenBank Accession
	GCA_000012045.1_ASM1204v1_genomic	Staphylococcus_aureus_009	GCA_000012045.1_ASM1204v1_genomic.fa	GCA_000012045.1	GenBank Accession
	GCA_000012165.1_ASM1216v1_genomic	Streptococcus_pyogenes_008	GCA_000012165.1_ASM1216v1_genomic.fa	GCA_000012165.1	GenBank Accession
	GCA_000012185.1_ASM1218v1_genomic	Haemophilus_influenzae_001	GCA_000012185.1_ASM1218v1_genomic.fa	GCA_000012185.1	GenBank Accession
	GCA_000012705.1_ASM1270v1_genomic	Streptococcus_agalactiae_002	GCA_000012705.1_ASM1270v1_genomic.fa	GCA_000012705.1	GenBank Accession
	GCA_000013245.1_ASM1324v1_genomic	Helicobacter_pylori_003	GCA_000013245.1_ASM1324v1_genomic.fa	GCA_000013245.1	GenBank Accession
	GCA_000013265.1_ASM1326v1_genomic	Escherichia_coli_007	GCA_000013265.1_ASM1326v1_genomic.fa	GCA_000013265.1	GenBank Accession
	GCA_000013305.1_ASM1330v1_genomic	Escherichia_coli_008	GCA_000013305.1_ASM1330v1_genomic.fa	GCA_000013305.1	GenBank Accession
	GCA_000013425.1_ASM1342v1_genomic	Staphylococcus_aureus_010	GCA_000013425.1_ASM1342v1_genomic.fa	GCA_000013425.1	GenBank Accession
	GCA_000013465.1_ASM1346v1_genomic	Staphylococcus_aureus_011	GCA_000013465.1_ASM1346v1_genomic.fa	GCA_000013465.1	GenBank Accession
	GCA_000013485.1_ASM1348v1_genomic	Streptococcus_pyogenes_009	GCA_000013485.1_ASM1348v1_genomic.fa	GCA_000013485.1	GenBank Accession
	GCA_000013525.1_ASM1352v1_genomic	Streptococcus_pyogenes_010	GCA_000013525.1_ASM1352v1_genomic.fa	GCA_000013525.1	GenBank Accession
	GCA_000013545.1_ASM1354v1_genomic	Streptococcus_pyogenes_011	GCA_000013545.1_ASM1354v1_genomic.fa	GCA_000013545.1	GenBank Accession
	GCA_000013805.1_ASM1380v1_genomic	Yersinia_pestis_004	GCA_000013805.1_ASM1380v1_genomic.fa	GCA_000013805.1	GenBank Accession
	GCA_000014105.1_ASM1410v1_genomic	Neisseria_meningitidis_003	GCA_000014105.1_ASM1410v1_genomic.fa	GCA_000014105.1	GenBank Accession
	GCA_000014365.1_ASM1436v1_genomic	Streptococcus_pneumoniae_003	GCA_000014365.1_ASM1436v1_genomic.fa	GCA_000014365.1	GenBank Accession
	GCA_000014525.1_ASM1452v1_genomic	Lactobacillus_paracasei_001	GCA_000014525.1_ASM1452v1_genomic.fa	GCA_000014525.1	GenBank Accession
	GCA_000014545.1_ASM1454v1_genomic	Lactococcus_lactis_002	GCA_000014545.1_ASM1454v1_genomic.fa	GCA_000014545.1	GenBank Accession
	GCA_000014625.1_ASM1462v1_genomic	Pseudomonas_aeruginosa_002	GCA_000014625.1_ASM1462v1_genomic.fa	GCA_000014625.1	GenBank Accession
	GCA_000014845.1_ASM1484v1_genomic	Escherichia_coli_009	GCA_000014845.1_ASM1484v1_genomic.fa	GCA_000014845.1	GenBank Accession
	GCA_000015425.1_ASM1542v1_genomic	Acinetobacter_baumannii_002	GCA_000015425.1_ASM1542v1_genomic.fa	GCA_000015425.1	GenBank Accession
	GCA_000016145.1_ASM1614v1_genomic	Mycobacterium_tuberculosis_001	GCA_000016145.1_ASM1614v1_genomic.fa	GCA_000016145.1	GenBank Accession
	GCA_000016265.1_ASM1626v1_genomic	Agrobacterium_radiobacter_001	GCA_000016265.1_ASM1626v1_genomic.fa	GCA_000016265.1	GenBank Accession
	GCA_000016305.1_ASM1630v1_genomic	Klebsiella_pneumoniae_001	GCA_000016305.1_ASM1630v1_genomic.fa	GCA_000016305.1	GenBank Accession
	GCA_000016445.1_ASM1644v1_genomic	Yersinia_pestis_005	GCA_000016445.1_ASM1644v1_genomic.fa	GCA_000016445.1	GenBank Accession
	GCA_000016465.1_ASM1646v1_genomic	Haemophilus_influenzae_002	GCA_000016465.1_ASM1646v1_genomic.fa	GCA_000016465.1	GenBank Accession
	GCA_000016805.1_ASM1680v1_genomic	Staphylococcus_aureus_012	GCA_000016805.1_ASM1680v1_genomic.fa	GCA_000016805.1	GenBank Accession
	GCA_000016825.1_ASM1682v1_genomic	Lactobacillus_reuteri_001	GCA_000016825.1_ASM1682v1_genomic.fa	GCA_000016825.1	GenBank Accession
	GCA_000016925.1_ASM1692v1_genomic	Mycobacterium_tuberculosis_002	GCA_000016925.1_ASM1692v1_genomic.fa	GCA_000016925.1	GenBank Accession
	GCA_000017085.1_ASM1708v1_genomic	Staphylococcus_aureus_013	GCA_000017085.1_ASM1708v1_genomic.fa	GCA_000017085.1	GenBank Accession
	GCA_000017205.1_ASM1720v1_genomic	Pseudomonas_aeruginosa_003	GCA_000017205.1_ASM1720v1_genomic.fa	GCA_000017205.1	GenBank Accession
	GCA_000017745.1_ASM1774v1_genomic	Escherichia_coli_010	GCA_000017745.1_ASM1774v1_genomic.fa	GCA_000017745.1	GenBank Accession
	GCA_000017765.1_ASM1776v1_genomic	Escherichia_coli_011	GCA_000017765.1_ASM1776v1_genomic.fa	GCA_000017765.1	GenBank Accession
	GCA_000017825.1_ASM1782v1_genomic	Treponema_pallidum_001	GCA_000017825.1_ASM1782v1_genomic.fa	GCA_000017825.1	GenBank Accession
	GCA_000017985.1_ASM1798v1_genomic	Escherichia_coli_012	GCA_000017985.1_ASM1798v1_genomic.fa	GCA_000017985.1	GenBank Accession
	GCA_000018445.1_ASM1844v1_genomic	Acinetobacter_baumannii_003	GCA_000018445.1_ASM1844v1_genomic.fa	GCA_000018445.1	GenBank Accession
	GCA_000018805.1_ASM1880v1_genomic	Yersinia_pestis_006	GCA_000018805.1_ASM1880v1_genomic.fa	GCA_000018805.1	GenBank Accession
	GCA_000018965.1_ASM1896v1_genomic	Streptococcus_pneumoniae_004	GCA_000018965.1_ASM1896v1_genomic.fa	GCA_000018965.1	GenBank Accession
	GCA_000018985.1_ASM1898v1_genomic	Streptococcus_pneumoniae_005	GCA_000018985.1_ASM1898v1_genomic.fa	GCA_000018985.1	GenBank Accession
	GCA_000019005.1_ASM1900v1_genomic	Streptococcus_pneumoniae_006	GCA_000019005.1_ASM1900v1_genomic.fa	GCA_000019005.1	GenBank Accession
	GCA_000019025.1_ASM1902v1_genomic	Streptococcus_pneumoniae_007	GCA_000019025.1_ASM1902v1_genomic.fa	GCA_000019025.1	GenBank Accession
	GCA_000019105.1_ASM1910v1_genomic	Synthetic_Mycoplasma_001	GCA_000019105.1_ASM1910v1_genomic.fa	GCA_000019105.1	GenBank Accession
	GCA_000019245.3_ASM1924v3_genomic	Lactobacillus_casei_001	GCA_000019245.3_ASM1924v3_genomic.fa	GCA_000019245.3	GenBank Accession
	GCA_000019265.1_ASM1926v1_genomic	Streptococcus_pneumoniae_008	GCA_000019265.1_ASM1926v1_genomic.fa	GCA_000019265.1	GenBank Accession
	GCA_000019385.1_ASM1938v1_genomic	Escherichia_coli_013	GCA_000019385.1_ASM1938v1_genomic.fa	GCA_000019385.1	GenBank Accession
	GCA_000019425.1_ASM1942v1_genomic	Escherichia_coli_014	GCA_000019425.1_ASM1942v1_genomic.fa	GCA_000019425.1	GenBank Accession
	GCA_000019645.1_ASM1964v1_genomic	Escherichia_coli_015	GCA_000019645.1_ASM1964v1_genomic.fa	GCA_000019645.1	GenBank Accession
	GCA_000019825.1_ASM1982v1_genomic	Streptococcus_pneumoniae_009	GCA_000019825.1_ASM1982v1_genomic.fa	GCA_000019825.1	GenBank Accession
	GCA_000019985.1_ASM1998v1_genomic	Streptococcus_pneumoniae_010	GCA_000019985.1_ASM1998v1_genomic.fa	GCA_000019985.1	GenBank Accession
	GCA_000020205.1_ASM2020v1_genomic	Ralstonia_pickettii_001	GCA_000020205.1_ASM2020v1_genomic.fa	GCA_000020205.1	GenBank Accession
	GCA_000020245.1_ASM2024v1_genomic	Helicobacter_pylori_004	GCA_000020245.1_ASM2024v1_genomic.fa	GCA_000020245.1	GenBank Accession
	GCA_000021145.1_ASM2114v1_genomic	Acinetobacter_baumannii_004	GCA_000021145.1_ASM2114v1_genomic.fa	GCA_000021145.1	GenBank Accession
	GCA_000021165.1_ASM2116v1_genomic	Helicobacter_pylori_005	GCA_000021165.1_ASM2116v1_genomic.fa	GCA_000021165.1	GenBank Accession
	GCA_000021185.1_ASM2118v1_genomic	Listeria_monocytogenes_002	GCA_000021185.1_ASM2118v1_genomic.fa	GCA_000021185.1	GenBank Accession
	GCA_000021425.1_ASM2142v1_genomic	Bifidobacterium_animalis_003	GCA_000021425.1_ASM2142v1_genomic.fa	GCA_000021425.1	GenBank Accession
	GCA_000021445.1_ASM2144v1_genomic	Bacillus_anthracis_005	GCA_000021445.1_ASM2144v1_genomic.fa	GCA_000021445.1	GenBank Accession
	GCA_000021465.1_ASM2146v1_genomic	Helicobacter_pylori_006	GCA_000021465.1_ASM2146v1_genomic.fa	GCA_000021465.1	GenBank Accession
	GCA_000022665.2_ASM2266v1_genomic	Escherichia_coli_016	GCA_000022665.2_ASM2266v1_genomic.fa	GCA_000022665.2	GenBank Accession
	GCA_000022705.1_ASM2270v1_genomic	Bifidobacterium_animalis_004	GCA_000022705.1_ASM2270v1_genomic.fa	GCA_000022705.1	GenBank Accession
	GCA_000022805.1_ASM2280v1_genomic	Yersinia_pestis_007	GCA_000022805.1_ASM2280v1_genomic.fa	GCA_000022805.1	GenBank Accession
	GCA_000022825.1_ASM2282v1_genomic	Yersinia_pestis_008	GCA_000022825.1_ASM2282v1_genomic.fa	GCA_000022825.1	GenBank Accession
	GCA_000022845.1_ASM2284v1_genomic	Yersinia_pestis_009	GCA_000022845.1_ASM2284v1_genomic.fa	GCA_000022845.1	GenBank Accession
	GCA_000022925.1_ASM2292v1_genomic	Listeria_monocytogenes_003	GCA_000022925.1_ASM2292v1_genomic.fa	GCA_000022925.1	GenBank Accession
	GCA_000022965.1_ASM2296v1_genomic	Bifidobacterium_animalis_005	GCA_000022965.1_ASM2296v1_genomic.fa	GCA_000022965.1	GenBank Accession
	GCA_000023085.1_ASM2308v1_genomic	Lactobacillus_plantarum_001	GCA_000023085.1_ASM2308v1_genomic.fa	GCA_000023085.1	GenBank Accession
	GCA_000023625.1_ASM2362v1_genomic	Mycobacterium_tuberculosis_003	GCA_000023625.1_ASM2362v1_genomic.fa	GCA_000023625.1	GenBank Accession
	GCA_000023805.1_ASM2380v1_genomic	Helicobacter_pylori_007	GCA_000023805.1_ASM2380v1_genomic.fa	GCA_000023805.1	GenBank Accession
	GCA_000024145.1_ASM2414v1_genomic	Chlamydophila_pneumoniae_004	GCA_000024145.1_ASM2414v1_genomic.fa	GCA_000024145.1	GenBank Accession
	GCA_000024445.1_ASM2444v1_genomic	Bifidobacterium_dentium_001	GCA_000024445.1_ASM2444v1_genomic.fa	GCA_000024445.1	GenBank Accession
	GCA_000024485.1_ASM2448v1_genomic	Treponema_pallidum_002	GCA_000024485.1_ASM2448v1_genomic.fa	GCA_000024485.1	GenBank Accession
	GCA_000024585.1_ASM2458v1_genomic	Staphylococcus_aureus_014	GCA_000024585.1_ASM2458v1_genomic.fa	GCA_000024585.1	GenBank Accession
	GCA_000025145.2_ASM2514v1_genomic	Staphylococcus_aureus_015	GCA_000025145.2_ASM2514v1_genomic.fa	GCA_000025145.2	GenBank Accession
	GCA_000025205.1_ASM2520v1_genomic	Gardnerella_vaginalis_001	GCA_000025205.1_ASM2520v1_genomic.fa	GCA_000025205.1	GenBank Accession
	GCA_000025245.1_ASM2524v1_genomic	Bifidobacterium_animalis_006	GCA_000025245.1_ASM2524v1_genomic.fa	GCA_000025245.1	GenBank Accession
	GCA_000026245.1_ASM2624v1_genomic	Escherichia_coli_017	GCA_000026245.1_ASM2624v1_genomic.fa	GCA_000026245.1	GenBank Accession
	GCA_000026265.1_ASM2626v1_genomic	Escherichia_coli_018	GCA_000026265.1_ASM2626v1_genomic.fa	GCA_000026265.1	GenBank Accession
	GCA_000026305.1_ASM2630v1_genomic	Escherichia_coli_019	GCA_000026305.1_ASM2630v1_genomic.fa	GCA_000026305.1	GenBank Accession
	GCA_000026525.1_ASM2652v1_genomic	Lactobacillus_rhamnosus_001	GCA_000026525.1_ASM2652v1_genomic.fa	GCA_000026525.1	GenBank Accession
	GCA_000026665.1_ASM2666v1_genomic	Streptococcus_pneumoniae_011	GCA_000026665.1_ASM2666v1_genomic.fa	GCA_000026665.1	GenBank Accession
	GCA_000026965.1_ASM2696v1_genomic	Neisseria_meningitidis_004	GCA_000026965.1_ASM2696v1_genomic.fa	GCA_000026965.1	GenBank Accession
	GCA_000027125.1_ASM2712v1_genomic	Escherichia_coli_020	GCA_000027125.1_ASM2712v1_genomic.fa	GCA_000027125.1	GenBank Accession
	GCA_000027305.1_ASM2730v1_genomic	Haemophilus_influenzae_003	GCA_000027305.1_ASM2730v1_genomic.fa	GCA_000027305.1	GenBank Accession
	GCA_000069205.1_ASM6920v1_genomic	Acinetobacter_baumannii_005	GCA_000069205.1_ASM6920v1_genomic.fa	GCA_000069205.1	GenBank Accession
	GCA_000069245.1_ASM6924v1_genomic	Acinetobacter_baumannii_006	GCA_000069245.1_ASM6924v1_genomic.fa	GCA_000069245.1	GenBank Accession
	GCA_000083565.1_ASM8356v1_genomic	Neisseria_meningitidis_005	GCA_000083565.1_ASM8356v1_genomic.fa	GCA_000083565.1	GenBank Accession
	GCA_000091085.2_ASM9108v2_genomic	Chlamydophila_pneumoniae_005	GCA_000091085.2_ASM9108v2_genomic.fa	GCA_000091085.2	GenBank Accession
	GCA_000091405.1_ASM9140v1_genomic	Lactobacillus_johnsonii_001	GCA_000091405.1_ASM9140v1_genomic.fa	GCA_000091405.1	GenBank Accession
	GCA_000091645.1_ASM9164v1_genomic	Streptococcus_mutans_001	GCA_000091645.1_ASM9164v1_genomic.fa	GCA_000091645.1	GenBank Accession
	GCA_000092325.1_ASM9232v1_genomic	Bifidobacterium_longum_005	GCA_000092325.1_ASM9232v1_genomic.fa	GCA_000092325.1	GenBank Accession
	GCA_000092765.1_ASM9276v1_genomic	Bifidobacterium_animalis_007	GCA_000092765.1_ASM9276v1_genomic.fa	GCA_000092765.1	GenBank Accession
	GCA_000093145.2_ASM9314v2_genomic	Comamonas_testosteroni_002	GCA_000093145.2_ASM9314v2_genomic.fa	GCA_000093145.2	GenBank Accession
	GCA_000143205.1_ASM14320v1_genomic	Lactococcus_lactis_003	GCA_000143205.1_ASM14320v1_genomic.fa	GCA_000143205.1	GenBank Accession
	GCA_000143435.1_ASM14343v1_genomic	Lactobacillus_salivarius_001	GCA_000143435.1_ASM14343v1_genomic.fa	GCA_000143435.1	GenBank Accession
	GCA_000143645.1_ASM14364v1_genomic	Lactobacillus_gasseri_001	GCA_000143645.1_ASM14364v1_genomic.fa	GCA_000143645.1	GenBank Accession
	GCA_000143945.1_ASM14394v1_genomic	Mycoplasma_pneumoniae_001	GCA_000143945.1_ASM14394v1_genomic.fa	GCA_000143945.1	GenBank Accession
	GCA_000145595.1_ASM14559v1_genomic	Staphylococcus_aureus_016	GCA_000145595.1_ASM14559v1_genomic.fa	GCA_000145595.1	GenBank Accession
	GCA_000146265.4_ASM14626v4_genomic	Aggregatibacter_actinomycetemcomitans_003	GCA_000146265.4_ASM14626v4_genomic.fa	GCA_000146265.4	GenBank Accession
	GCA_000146565.1_ASM14656v1_genomic	Bacillus_subtilis_002	GCA_000146565.1_ASM14656v1_genomic.fa	GCA_000146565.1	GenBank Accession
	GCA_000146715.1_ASM14671v1_genomic	Streptococcus_pyogenes_012	GCA_000146715.1_ASM14671v1_genomic.fa	GCA_000146715.1	GenBank Accession
	GCA_000146775.1_ASM14677v1_genomic	Bifidobacterium_dentium_002	GCA_000146775.1_ASM14677v1_genomic.fa	GCA_000146775.1	GenBank Accession
	GCA_000146895.1_ASM14689v1_genomic	Mobiluncus_mulieris_001	GCA_000146895.1_ASM14689v1_genomic.fa	GCA_000146895.1	GenBank Accession
	GCA_000147095.1_ASM14709v1_genomic	Streptococcus_pneumoniae_012	GCA_000147095.1_ASM14709v1_genomic.fa	GCA_000147095.1	GenBank Accession
	GCA_000148485.2_ASM14848v1_genomic	Mobiluncus_mulieris_002	GCA_000148485.2_ASM14848v1_genomic.fa	GCA_000148485.2	GenBank Accession
	GCA_000148505.2_ASM14850v1_genomic	Streptococcus_mitis_001	GCA_000148505.2_ASM14850v1_genomic.fa	GCA_000148505.2	GenBank Accession
	GCA_000148525.2_ASM14852v1_genomic	Streptococcus_mitis_002	GCA_000148525.2_ASM14852v1_genomic.fa	GCA_000148525.2	GenBank Accession
	GCA_000148545.2_ASM14854v1_genomic	Streptococcus_mitis_003	GCA_000148545.2_ASM14854v1_genomic.fa	GCA_000148545.2	GenBank Accession
	GCA_000148565.2_ASM14856v1_genomic	Streptococcus_oralis_001	GCA_000148565.2_ASM14856v1_genomic.fa	GCA_000148565.2	GenBank Accession
	GCA_000148585.2_ASM14858v1_genomic	Streptococcus_mitis_004	GCA_000148585.2_ASM14858v1_genomic.fa	GCA_000148585.2	GenBank Accession
	GCA_000148745.1_ASM14874v1_genomic	Pseudomonas_aeruginosa_004	GCA_000148745.1_ASM14874v1_genomic.fa	GCA_000148745.1	GenBank Accession
	GCA_000148975.2_ASM14897v1_genomic	Streptococcus_infantis_001	GCA_000148975.2_ASM14897v1_genomic.fa	GCA_000148975.2	GenBank Accession
	GCA_000149015.1_ASM14901v1_genomic	Staphylococcus_aureus_017	GCA_000149015.1_ASM14901v1_genomic.fa	GCA_000149015.1	GenBank Accession
	GCA_000149065.2_ASM14906v1_genomic	Lactobacillus_iners_001	GCA_000149065.2_ASM14906v1_genomic.fa	GCA_000149065.2	GenBank Accession
	GCA_000149085.2_ASM14908v1_genomic	Lactobacillus_iners_002	GCA_000149085.2_ASM14908v1_genomic.fa	GCA_000149085.2	GenBank Accession
	GCA_000149105.2_ASM14910v1_genomic	Lactobacillus_iners_003	GCA_000149105.2_ASM14910v1_genomic.fa	GCA_000149105.2	GenBank Accession
	GCA_000149125.2_ASM14912v1_genomic	Lactobacillus_iners_004	GCA_000149125.2_ASM14912v1_genomic.fa	GCA_000149125.2	GenBank Accession
	GCA_000149145.2_ASM14914v1_genomic	Lactobacillus_iners_005	GCA_000149145.2_ASM14914v1_genomic.fa	GCA_000149145.2	GenBank Accession
	GCA_000149165.2_ASM14916v1_genomic	Bifidobacterium_dentium_003	GCA_000149165.2_ASM14916v1_genomic.fa	GCA_000149165.2	GenBank Accession
	GCA_000152165.1_ASM15216v1_genomic	Neisseria_meningitidis_006	GCA_000152165.1_ASM15216v1_genomic.fa	GCA_000152165.1	GenBank Accession
	GCA_000153665.1_ASM15366v1_genomic	Staphylococcus_aureus_018	GCA_000153665.1_ASM15366v1_genomic.fa	GCA_000153665.1	GenBank Accession
	GCA_000154605.2_ASM15460v2_genomic	Mycobacterium_tuberculosis_004	GCA_000154605.2_ASM15460v2_genomic.fa	GCA_000154605.2	GenBank Accession
	GCA_000156835.2_Neis_gono_FA19_V2_genomic	Neisseria_gonorrhoeae_002	GCA_000156835.2_Neis_gono_FA19_V2_genomic.fa	GCA_000156835.2	GenBank Accession
	GCA_000158015.1_ASM15801v1_genomic	Bifidobacterium_breve_003	GCA_000158015.1_ASM15801v1_genomic.fa	GCA_000158015.1	GenBank Accession
	GCA_000158215.3_Fuso_sp_2_1_31_V3_genomic	Fusobacterium_periodonticum_003	GCA_000158215.3_Fuso_sp_2_1_31_V3_genomic.fa	GCA_000158215.3	GenBank Accession
	GCA_000158275.2_ASM15827v2_genomic	Fusobacterium_nucleatum_006	GCA_000158275.2_ASM15827v2_genomic.fa	GCA_000158275.2	GenBank Accession
	GCA_000158295.2_Fuso_sp_D12_V2_genomic	Fusobacterium_sp__002	GCA_000158295.2_Fuso_sp_D12_V2_genomic.fa	GCA_000158295.2	GenBank Accession
	GCA_000159175.1_ASM15917v1_genomic	Lactobacillus_brevis_001	GCA_000159175.1_ASM15917v1_genomic.fa	GCA_000159175.1	GenBank Accession
	GCA_000159215.1_ASM15921v1_genomic	Lactobacillus_fermentum_001	GCA_000159215.1_ASM15921v1_genomic.fa	GCA_000159215.1	GenBank Accession
	GCA_000159255.1_ASM15925v1_genomic	Enterococcus_faecalis_003	GCA_000159255.1_ASM15925v1_genomic.fa	GCA_000159255.1	GenBank Accession
	GCA_000159275.1_ASM15927v1_genomic	Enterococcus_faecalis_004	GCA_000159275.1_ASM15927v1_genomic.fa	GCA_000159275.1	GenBank Accession
	GCA_000159295.1_ASM15929v1_genomic	Escherichia_coli_021	GCA_000159295.1_ASM15929v1_genomic.fa	GCA_000159295.1	GenBank Accession
	GCA_000159335.1_ASM15933v1_genomic	Lactobacillus_jensenii_001	GCA_000159335.1_ASM15933v1_genomic.fa	GCA_000159335.1	GenBank Accession
	GCA_000159355.1_ASM15935v1_genomic	Lactobacillus_johnsonii_002	GCA_000159355.1_ASM15935v1_genomic.fa	GCA_000159355.1	GenBank Accession
	GCA_000159395.1_ASM15939v1_genomic	Lactobacillus_salivarius_002	GCA_000159395.1_ASM15939v1_genomic.fa	GCA_000159395.1	GenBank Accession
	GCA_000159455.2_ASM15945v2_genomic	Lactobacillus_reuteri_002	GCA_000159455.2_ASM15945v2_genomic.fa	GCA_000159455.2	GenBank Accession
	GCA_000159475.2_ASM15947v2_genomic	Lactobacillus_reuteri_003	GCA_000159475.2_ASM15947v2_genomic.fa	GCA_000159475.2	GenBank Accession
	GCA_000159495.1_ASM15949v1_genomic	Lactobacillus_paracasei_002	GCA_000159495.1_ASM15949v1_genomic.fa	GCA_000159495.1	GenBank Accession
	GCA_000159535.2_ASM15953v2_genomic	Staphylococcus_aureus_019	GCA_000159535.2_ASM15953v2_genomic.fa	GCA_000159535.2	GenBank Accession
	GCA_000159555.1_ASM15955v1_genomic	Staphylococcus_aureus_020	GCA_000159555.1_ASM15955v1_genomic.fa	GCA_000159555.1	GenBank Accession
	GCA_000159575.1_ASM15957v1_genomic	Staphylococcus_epidermidis_002	GCA_000159575.1_ASM15957v1_genomic.fa	GCA_000159575.1	GenBank Accession
	GCA_000159615.1_ASM15961v1_genomic	Lactobacillus_reuteri_004	GCA_000159615.1_ASM15961v1_genomic.fa	GCA_000159615.1	GenBank Accession
	GCA_000159655.1_ASM15965v1_genomic	Enterococcus_faecalis_005	GCA_000159655.1_ASM15965v1_genomic.fa	GCA_000159655.1	GenBank Accession
	GCA_000159695.1_ASM15969v1_genomic	Finegoldia_magna_003	GCA_000159695.1_ASM15969v1_genomic.fa	GCA_000159695.1	GenBank Accession
	GCA_000159715.1_ASM15971v1_genomic	Lactobacillus_acidophilus_001	GCA_000159715.1_ASM15971v1_genomic.fa	GCA_000159715.1	GenBank Accession
	GCA_000160155.1_ASM16015v1_genomic	Enterococcus_faecalis_006	GCA_000160155.1_ASM16015v1_genomic.fa	GCA_000160155.1	GenBank Accession
	GCA_000160175.1_ASM16017v1_genomic	Lactobacillus_rhamnosus_002	GCA_000160175.1_ASM16017v1_genomic.fa	GCA_000160175.1	GenBank Accession
	GCA_000160195.1_ASM16019v1_genomic	Staphylococcus_aureus_021	GCA_000160195.1_ASM16019v1_genomic.fa	GCA_000160195.1	GenBank Accession
	GCA_000160515.1_ASM16051v1_genomic	Lactobacillus_crispatus_001	GCA_000160515.1_ASM16051v1_genomic.fa	GCA_000160515.1	GenBank Accession
	GCA_000160715.1_ASM16071v1_genomic	Lactobacillus_reuteri_005	GCA_000160715.1_ASM16071v1_genomic.fa	GCA_000160715.1	GenBank Accession
	GCA_000161895.2_Lacto_jen_27-2-CHN_V2_genomic	Lactobacillus_jensenii_002	GCA_000161895.2_Lacto_jen_27-2-CHN_V2_genomic.fa	GCA_000161895.2	GenBank Accession
	GCA_000161915.2_Lacto_cris_MV-1A-US_V2_genomic	Lactobacillus_crispatus_002	GCA_000161915.2_Lacto_cris_MV-1A-US_V2_genomic.fa	GCA_000161915.2	GenBank Accession
	GCA_000161995.1_ASM16199v1_genomic	Jonquetella_anthropi_001	GCA_000161995.1_ASM16199v1_genomic.fa	GCA_000161995.1	GenBank Accession
	GCA_000162235.2_ASM16223v2_genomic	Fusobacterium_nucleatum_007	GCA_000162235.2_ASM16223v2_genomic.fa	GCA_000162235.2	GenBank Accession
	GCA_000163415.1_ASM16341v1_genomic	Actinomyces_odontolyticus_001	GCA_000163415.1_ASM16341v1_genomic.fa	GCA_000163415.1	GenBank Accession
	GCA_000163455.1_ASM16345v1_genomic	Klebsiella_pneumoniae_002	GCA_000163455.1_ASM16345v1_genomic.fa	GCA_000163455.1	GenBank Accession
	GCA_000163615.3_ASM16361v3_genomic	Aggregatibacter_actinomycetemcomitans_004	GCA_000163615.3_ASM16361v3_genomic.fa	GCA_000163615.3	GenBank Accession
	GCA_000163915.2_ASM16391v2_genomic	Fusobacterium_nucleatum_008	GCA_000163915.2_ASM16391v2_genomic.fa	GCA_000163915.2	GenBank Accession
	GCA_000165525.1_ASM16552v1_genomic	Haemophilus_influenzae_004	GCA_000165525.1_ASM16552v1_genomic.fa	GCA_000165525.1	GenBank Accession
	GCA_000165575.1_ASM16557v1_genomic	Haemophilus_influenzae_005	GCA_000165575.1_ASM16557v1_genomic.fa	GCA_000165575.1	GenBank Accession
	GCA_000166315.1_ASM16631v1_genomic	Bifidobacterium_longum_006	GCA_000166315.1_ASM16631v1_genomic.fa	GCA_000166315.1	GenBank Accession
	GCA_000166515.1_WH6_v1_genomic	Pseudomonas_fluorescens_002	GCA_000166515.1_WH6_v1_genomic.fa	GCA_000166515.1	GenBank Accession
	GCA_000167135.1_ASM16713v1_genomic	Listeria_monocytogenes_004	GCA_000167135.1_ASM16713v1_genomic.fa	GCA_000167135.1	GenBank Accession
	GCA_000167155.1_ASM16715v1_genomic	Listeria_monocytogenes_005	GCA_000167155.1_ASM16715v1_genomic.fa	GCA_000167155.1	GenBank Accession
	GCA_000167715.1_ASM16771v1_genomic	Streptococcus_agalactiae_003	GCA_000167715.1_ASM16771v1_genomic.fa	GCA_000167715.1	GenBank Accession
	GCA_000167735.1_ASM16773v1_genomic	Streptococcus_agalactiae_004	GCA_000167735.1_ASM16773v1_genomic.fa	GCA_000167735.1	GenBank Accession
	GCA_000167755.1_ASM16775v1_genomic	Streptococcus_agalactiae_005	GCA_000167755.1_ASM16775v1_genomic.fa	GCA_000167755.1	GenBank Accession
	GCA_000167775.1_ASM16777v1_genomic	Streptococcus_agalactiae_006	GCA_000167775.1_ASM16777v1_genomic.fa	GCA_000167775.1	GenBank Accession
	GCA_000167795.1_ASM16779v1_genomic	Streptococcus_agalactiae_007	GCA_000167795.1_ASM16779v1_genomic.fa	GCA_000167795.1	GenBank Accession
	GCA_000167835.1_ASM16783v1_genomic	Escherichia_coli_022	GCA_000167835.1_ASM16783v1_genomic.fa	GCA_000167835.1	GenBank Accession
	GCA_000167855.1_ASM16785v1_genomic	Escherichia_coli_023	GCA_000167855.1_ASM16785v1_genomic.fa	GCA_000167855.1	GenBank Accession
	GCA_000167915.2_ASM16791v2_genomic	Escherichia_coli_024	GCA_000167915.2_ASM16791v2_genomic.fa	GCA_000167915.2	GenBank Accession
	GCA_000168095.1_ASM16809v1_genomic	Escherichia_coli_025	GCA_000168095.1_ASM16809v1_genomic.fa	GCA_000168095.1	GenBank Accession
	GCA_000168235.2_ASM16823v2_genomic	Yersinia_pestis_010	GCA_000168235.2_ASM16823v2_genomic.fa	GCA_000168235.2	GenBank Accession
	GCA_000168255.1_ASM16825v1_genomic	Lactobacillus_reuteri_006	GCA_000168255.1_ASM16825v1_genomic.fa	GCA_000168255.1	GenBank Accession
	GCA_000168395.1_ASM16839v1_genomic	Listeria_monocytogenes_006	GCA_000168395.1_ASM16839v1_genomic.fa	GCA_000168395.1	GenBank Accession
	GCA_000168475.1_ASM16847v1_genomic	Listeria_monocytogenes_007	GCA_000168475.1_ASM16847v1_genomic.fa	GCA_000168475.1	GenBank Accession
	GCA_000168515.1_ASM16851v1_genomic	Listeria_monocytogenes_008	GCA_000168515.1_ASM16851v1_genomic.fa	GCA_000168515.1	GenBank Accession
	GCA_000168535.1_ASM16853v1_genomic	Listeria_monocytogenes_009	GCA_000168535.1_ASM16853v1_genomic.fa	GCA_000168535.1	GenBank Accession
	GCA_000168555.1_ASM16855v1_genomic	Listeria_monocytogenes_010	GCA_000168555.1_ASM16855v1_genomic.fa	GCA_000168555.1	GenBank Accession
	GCA_000168575.2_ASM16857v2_genomic	Listeria_monocytogenes_011	GCA_000168575.2_ASM16857v2_genomic.fa	GCA_000168575.2	GenBank Accession
	GCA_000168595.2_ASM16859v2_genomic	Listeria_monocytogenes_012	GCA_000168595.2_ASM16859v2_genomic.fa	GCA_000168595.2	GenBank Accession
	GCA_000168615.1_ASM16861v1_genomic	Listeria_monocytogenes_013	GCA_000168615.1_ASM16861v1_genomic.fa	GCA_000168615.1	GenBank Accession
	GCA_000168635.2_ASM16863v2_genomic	Listeria_monocytogenes_014	GCA_000168635.2_ASM16863v2_genomic.fa	GCA_000168635.2	GenBank Accession
	GCA_000168655.1_ASM16865v1_genomic	Listeria_monocytogenes_015	GCA_000168655.1_ASM16865v1_genomic.fa	GCA_000168655.1	GenBank Accession
	GCA_000168695.2_ASM16869v2_genomic	Listeria_monocytogenes_016	GCA_000168695.2_ASM16869v2_genomic.fa	GCA_000168695.2	GenBank Accession
	GCA_000168815.1_ASM16881v1_genomic	Listeria_monocytogenes_017	GCA_000168815.1_ASM16881v1_genomic.fa	GCA_000168815.1	GenBank Accession
	GCA_000169615.1_ASM16961v1_genomic	Yersinia_pestis_011	GCA_000169615.1_ASM16961v1_genomic.fa	GCA_000169615.1	GenBank Accession
	GCA_000169635.1_ASM16963v1_genomic	Yersinia_pestis_012	GCA_000169635.1_ASM16963v1_genomic.fa	GCA_000169635.1	GenBank Accession
	GCA_000169655.1_ASM16965v1_genomic	Yersinia_pestis_013	GCA_000169655.1_ASM16965v1_genomic.fa	GCA_000169655.1	GenBank Accession
	GCA_000169675.1_ASM16967v1_genomic	Yersinia_pestis_014	GCA_000169675.1_ASM16967v1_genomic.fa	GCA_000169675.1	GenBank Accession
	GCA_000169695.1_ASM16969v1_genomic	Yersinia_pestis_015	GCA_000169695.1_ASM16969v1_genomic.fa	GCA_000169695.1	GenBank Accession
	GCA_000169735.1_ASM16973v1_genomic	Haemophilus_influenzae_006	GCA_000169735.1_ASM16973v1_genomic.fa	GCA_000169735.1	GenBank Accession
	GCA_000169755.1_ASM16975v1_genomic	Haemophilus_influenzae_007	GCA_000169755.1_ASM16975v1_genomic.fa	GCA_000169755.1	GenBank Accession
	GCA_000169775.1_ASM16977v1_genomic	Haemophilus_influenzae_008	GCA_000169775.1_ASM16977v1_genomic.fa	GCA_000169775.1	GenBank Accession
	GCA_000169795.1_ASM16979v1_genomic	Haemophilus_influenzae_009	GCA_000169795.1_ASM16979v1_genomic.fa	GCA_000169795.1	GenBank Accession
	GCA_000169815.1_ASM16981v1_genomic	Haemophilus_influenzae_010	GCA_000169815.1_ASM16981v1_genomic.fa	GCA_000169815.1	GenBank Accession
	GCA_000169835.1_ASM16983v1_genomic	Haemophilus_influenzae_011	GCA_000169835.1_ASM16983v1_genomic.fa	GCA_000169835.1	GenBank Accession
	GCA_000169855.1_ASM16985v1_genomic	Haemophilus_influenzae_012	GCA_000169855.1_ASM16985v1_genomic.fa	GCA_000169855.1	GenBank Accession
	GCA_000170015.1_ASM17001v1_genomic	Streptococcus_pneumoniae_013	GCA_000170015.1_ASM17001v1_genomic.fa	GCA_000170015.1	GenBank Accession
	GCA_000170035.1_ASM17003v1_genomic	Streptococcus_pneumoniae_014	GCA_000170035.1_ASM17003v1_genomic.fa	GCA_000170035.1	GenBank Accession
	GCA_000170055.1_ASM17005v1_genomic	Streptococcus_pneumoniae_015	GCA_000170055.1_ASM17005v1_genomic.fa	GCA_000170055.1	GenBank Accession
	GCA_000170075.1_ASM17007v1_genomic	Streptococcus_pneumoniae_016	GCA_000170075.1_ASM17007v1_genomic.fa	GCA_000170075.1	GenBank Accession
	GCA_000170095.1_ASM17009v1_genomic	Streptococcus_pneumoniae_017	GCA_000170095.1_ASM17009v1_genomic.fa	GCA_000170095.1	GenBank Accession
	GCA_000170115.1_ASM17011v1_genomic	Streptococcus_pneumoniae_018	GCA_000170115.1_ASM17011v1_genomic.fa	GCA_000170115.1	GenBank Accession
	GCA_000170135.1_ASM17013v1_genomic	Streptococcus_pneumoniae_019	GCA_000170135.1_ASM17013v1_genomic.fa	GCA_000170135.1	GenBank Accession
	GCA_000170155.1_ASM17015v1_genomic	Streptococcus_pneumoniae_020	GCA_000170155.1_ASM17015v1_genomic.fa	GCA_000170155.1	GenBank Accession
	GCA_000170275.1_ASM17027v1_genomic	Yersinia_pestis_016	GCA_000170275.1_ASM17027v1_genomic.fa	GCA_000170275.1	GenBank Accession
	GCA_000171435.1_ASM17143v1_genomic	Staphylococcus_aureus_022	GCA_000171435.1_ASM17143v1_genomic.fa	GCA_000171435.1	GenBank Accession
	GCA_000171455.1_ASM17145v1_genomic	Staphylococcus_aureus_023	GCA_000171455.1_ASM17145v1_genomic.fa	GCA_000171455.1	GenBank Accession
	GCA_000171475.1_ASM17147v1_genomic	Haemophilus_influenzae_013	GCA_000171475.1_ASM17147v1_genomic.fa	GCA_000171475.1	GenBank Accession
	GCA_000171575.1_ASM17157v1_genomic	Streptococcus_pneumoniae_021	GCA_000171575.1_ASM17157v1_genomic.fa	GCA_000171575.1	GenBank Accession
	GCA_000171595.1_ASM17159v1_genomic	Streptococcus_pneumoniae_022	GCA_000171595.1_ASM17159v1_genomic.fa	GCA_000171595.1	GenBank Accession
	GCA_000171655.1_ASM17165v1_genomic	Streptococcus_pneumoniae_023	GCA_000171655.1_ASM17165v1_genomic.fa	GCA_000171655.1	GenBank Accession
	GCA_000171675.1_ASM17167v1_genomic	Streptococcus_pneumoniae_024	GCA_000171675.1_ASM17167v1_genomic.fa	GCA_000171675.1	GenBank Accession
	GCA_000171695.1_ASM17169v1_genomic	Streptococcus_pneumoniae_025	GCA_000171695.1_ASM17169v1_genomic.fa	GCA_000171695.1	GenBank Accession
	GCA_000171715.1_ASM17171v1_genomic	Streptococcus_pneumoniae_026	GCA_000171715.1_ASM17171v1_genomic.fa	GCA_000171715.1	GenBank Accession
	GCA_000172575.2_ASM17257v2_genomic	Enterococcus_faecalis_007	GCA_000172575.2_ASM17257v2_genomic.fa	GCA_000172575.2	GenBank Accession
	GCA_000172935.1_ASM17293v1_genomic	Helicobacter_pylori_008	GCA_000172935.1_ASM17293v1_genomic.fa	GCA_000172935.1	GenBank Accession
	GCA_000172955.1_ASM17295v1_genomic	Helicobacter_pylori_009	GCA_000172955.1_ASM17295v1_genomic.fa	GCA_000172955.1	GenBank Accession
	GCA_000173175.1_ASM17317v1_genomic	Streptococcus_pneumoniae_027	GCA_000173175.1_ASM17317v1_genomic.fa	GCA_000173175.1	GenBank Accession
	GCA_000173195.1_ASM17319v1_genomic	Streptococcus_pneumoniae_028	GCA_000173195.1_ASM17319v1_genomic.fa	GCA_000173195.1	GenBank Accession
	GCA_000173215.1_ASM17321v1_genomic	Streptococcus_pneumoniae_029	GCA_000173215.1_ASM17321v1_genomic.fa	GCA_000173215.1	GenBank Accession
	GCA_000173255.2_ASM17325v2_genomic	Lactobacillus_rhamnosus_003	GCA_000173255.2_ASM17325v2_genomic.fa	GCA_000173255.2	GenBank Accession
	GCA_000173275.1_ASM17327v1_genomic	Streptococcus_pneumoniae_030	GCA_000173275.1_ASM17327v1_genomic.fa	GCA_000173275.1	GenBank Accession
	GCA_000173295.1_ASM17329v1_genomic	Streptococcus_pneumoniae_031	GCA_000173295.1_ASM17329v1_genomic.fa	GCA_000173295.1	GenBank Accession
	GCA_000173315.1_ASM17331v1_genomic	Haemophilus_influenzae_014	GCA_000173315.1_ASM17331v1_genomic.fa	GCA_000173315.1	GenBank Accession
	GCA_000173335.1_ASM17333v1_genomic	Haemophilus_influenzae_015	GCA_000173335.1_ASM17333v1_genomic.fa	GCA_000173335.1	GenBank Accession
	GCA_000174455.1_ASM17445v1_genomic	Staphylococcus_aureus_024	GCA_000174455.1_ASM17445v1_genomic.fa	GCA_000174455.1	GenBank Accession
	GCA_000174475.1_ASM17447v1_genomic	Staphylococcus_aureus_025	GCA_000174475.1_ASM17447v1_genomic.fa	GCA_000174475.1	GenBank Accession
	GCA_000174495.1_ASM17449v1_genomic	Staphylococcus_aureus_026	GCA_000174495.1_ASM17449v1_genomic.fa	GCA_000174495.1	GenBank Accession
	GCA_000174515.1_ASM17451v1_genomic	Staphylococcus_aureus_027	GCA_000174515.1_ASM17451v1_genomic.fa	GCA_000174515.1	GenBank Accession
	GCA_000174535.1_ASM17453v1_genomic	Staphylococcus_aureus_028	GCA_000174535.1_ASM17453v1_genomic.fa	GCA_000174535.1	GenBank Accession
	GCA_000174555.1_ASM17455v1_genomic	Staphylococcus_aureus_029	GCA_000174555.1_ASM17455v1_genomic.fa	GCA_000174555.1	GenBank Accession
	GCA_000174575.1_ASM17457v1_genomic	Staphylococcus_aureus_030	GCA_000174575.1_ASM17457v1_genomic.fa	GCA_000174575.1	GenBank Accession
	GCA_000174595.1_ASM17459v1_genomic	Staphylococcus_aureus_031	GCA_000174595.1_ASM17459v1_genomic.fa	GCA_000174595.1	GenBank Accession
	GCA_000174615.1_ASM17461v1_genomic	Staphylococcus_aureus_032	GCA_000174615.1_ASM17461v1_genomic.fa	GCA_000174615.1	GenBank Accession
	GCA_000174635.1_ASM17463v1_genomic	Staphylococcus_aureus_033	GCA_000174635.1_ASM17463v1_genomic.fa	GCA_000174635.1	GenBank Accession
	GCA_000175015.1_ASM17501v1_genomic	Enterococcus_faecalis_008	GCA_000175015.1_ASM17501v1_genomic.fa	GCA_000175015.1	GenBank Accession
	GCA_000175035.1_ASM17503v1_genomic	Lactobacillus_jensenii_003	GCA_000175035.1_ASM17503v1_genomic.fa	GCA_000175035.1	GenBank Accession
	GCA_000175055.1_ASM17505v1_genomic	Lactobacillus_gasseri_002	GCA_000175055.1_ASM17505v1_genomic.fa	GCA_000175055.1	GenBank Accession
	GCA_000175275.1_ASM17527v1_genomic	Neisseria_flavescens_001	GCA_000175275.1_ASM17527v1_genomic.fa	GCA_000175275.1	GenBank Accession
	GCA_000175375.1_ASM17537v1_genomic	Corynebacterium_matruchotii_001	GCA_000175375.1_ASM17537v1_genomic.fa	GCA_000175375.1	GenBank Accession
	GCA_000175435.1_ASM17543v1_genomic	Haemophilus_influenzae_016	GCA_000175435.1_ASM17543v1_genomic.fa	GCA_000175435.1	GenBank Accession
	GCA_000175455.1_ASM17545v1_genomic	Haemophilus_influenzae_017	GCA_000175455.1_ASM17545v1_genomic.fa	GCA_000175455.1	GenBank Accession
	GCA_000175475.1_ASM17547v1_genomic	Staphylococcus_aureus_034	GCA_000175475.1_ASM17547v1_genomic.fa	GCA_000175475.1	GenBank Accession
	GCA_000175495.1_ASM17549v1_genomic	Staphylococcus_aureus_035	GCA_000175495.1_ASM17549v1_genomic.fa	GCA_000175495.1	GenBank Accession
	GCA_000175955.1_ASM17595v1_genomic	Staphylococcus_aureus_036	GCA_000175955.1_ASM17595v1_genomic.fa	GCA_000175955.1	GenBank Accession
	GCA_000176475.1_ASM17647v1_genomic	Gardnerella_vaginalis_002	GCA_000176475.1_ASM17647v1_genomic.fa	GCA_000176475.1	GenBank Accession
	GCA_000176495.1_ASM17649v1_genomic	Gardnerella_vaginalis_003	GCA_000176495.1_ASM17649v1_genomic.fa	GCA_000176495.1	GenBank Accession
	GCA_000176775.1_ASM17677v1_genomic	Mobiluncus_mulieris_003	GCA_000176775.1_ASM17677v1_genomic.fa	GCA_000176775.1	GenBank Accession
	GCA_000176975.2_ASM17697v2_genomic	Lactobacillus_crispatus_003	GCA_000176975.2_ASM17697v2_genomic.fa	GCA_000176975.2	GenBank Accession
	GCA_000177115.1_ASM17711v1_genomic	Staphylococcus_epidermidis_003	GCA_000177115.1_ASM17711v1_genomic.fa	GCA_000177115.1	GenBank Accession
	GCA_000177395.1_ASM17739v1_genomic	Propionibacterium_acnes_002	GCA_000177395.1_ASM17739v1_genomic.fa	GCA_000177395.1	GenBank Accession
	GCA_000177415.1_ASM17741v1_genomic	Lactobacillus_gasseri_003	GCA_000177415.1_ASM17741v1_genomic.fa	GCA_000177415.1	GenBank Accession
	GCA_000177435.1_ASM17743v1_genomic	Veillonella_parvula_001	GCA_000177435.1_ASM17743v1_genomic.fa	GCA_000177435.1	GenBank Accession
	GCA_000177575.1_ASM17757v1_genomic	Lactobacillus_crispatus_004	GCA_000177575.1_ASM17757v1_genomic.fa	GCA_000177575.1	GenBank Accession
	GCA_000177595.1_ASM17759v1_genomic	Bacillus_subtilis_003	GCA_000177595.1_ASM17759v1_genomic.fa	GCA_000177595.1	GenBank Accession
	GCA_000177775.1_ASM17777v1_genomic	Streptococcus_pneumoniae_032	GCA_000177775.1_ASM17777v1_genomic.fa	GCA_000177775.1	GenBank Accession
	GCA_000177995.1_ASM17799v1_genomic	Staphylococcus_aureus_037	GCA_000177995.1_ASM17799v1_genomic.fa	GCA_000177995.1	GenBank Accession
	GCA_000178015.1_ASM17801v1_genomic	Staphylococcus_aureus_038	GCA_000178015.1_ASM17801v1_genomic.fa	GCA_000178015.1	GenBank Accession
	GCA_000178035.1_ASM17803v1_genomic	Staphylococcus_aureus_039	GCA_000178035.1_ASM17803v1_genomic.fa	GCA_000178035.1	GenBank Accession
	GCA_000178055.1_ASM17805v1_genomic	Propionibacterium_acnes_003	GCA_000178055.1_ASM17805v1_genomic.fa	GCA_000178055.1	GenBank Accession
	GCA_000178075.1_ASM17807v1_genomic	Propionibacterium_acnes_004	GCA_000178075.1_ASM17807v1_genomic.fa	GCA_000178075.1	GenBank Accession
	GCA_000178895.1_ASM17889v1_genomic	Fusobacterium_nucleatum_009	GCA_000178895.1_ASM17889v1_genomic.fa	GCA_000178895.1	GenBank Accession
	GCA_000178915.1_ASM17891v1_genomic	Comamonas_testosteroni_003	GCA_000178915.1_ASM17891v1_genomic.fa	GCA_000178915.1	GenBank Accession
	GCA_000179475.1_ASM17947v1_genomic	Lactobacillus_salivarius_003	GCA_000179475.1_ASM17947v1_genomic.fa	GCA_000179475.1	GenBank Accession
	GCA_000179495.1_ASM17949v1_genomic	Finegoldia_magna_004	GCA_000179495.1_ASM17949v1_genomic.fa	GCA_000179495.1	GenBank Accession
	GCA_000179715.1_ASM17971v1_genomic	Atopobium_vaginae_002	GCA_000179715.1_ASM17971v1_genomic.fa	GCA_000179715.1	GenBank Accession
	GCA_000179735.1_ASM17973v1_genomic	Veillonella_atypica_001	GCA_000179735.1_ASM17973v1_genomic.fa	GCA_000179735.1	GenBank Accession
	GCA_000179935.1_ASM17993v1_genomic	Lactobacillus_iners_006	GCA_000179935.1_ASM17993v1_genomic.fa	GCA_000179935.1	GenBank Accession
	GCA_000179955.1_ASM17995v1_genomic	Lactobacillus_iners_007	GCA_000179955.1_ASM17995v1_genomic.fa	GCA_000179955.1	GenBank Accession
	GCA_000179975.1_ASM17997v1_genomic	Lactobacillus_iners_008	GCA_000179975.1_ASM17997v1_genomic.fa	GCA_000179975.1	GenBank Accession
	GCA_000179995.1_ASM17999v1_genomic	Lactobacillus_iners_009	GCA_000179995.1_ASM17999v1_genomic.fa	GCA_000179995.1	GenBank Accession
	GCA_000180095.1_ASM18009v1_genomic	Staphylococcus_aureus_040	GCA_000180095.1_ASM18009v1_genomic.fa	GCA_000180095.1	GenBank Accession
	GCA_000180515.2_ASM18051v2_genomic	Streptococcus_pneumoniae_033	GCA_000180515.2_ASM18051v2_genomic.fa	GCA_000180515.2	GenBank Accession
	GCA_000180595.1_ASM18059v1_genomic	Neisseria_lactamica_001	GCA_000180595.1_ASM18059v1_genomic.fa	GCA_000180595.1	GenBank Accession
	GCA_000181455.2_ASM18145v2_genomic	Yersinia_pestis_017	GCA_000181455.2_ASM18145v2_genomic.fa	GCA_000181455.2	GenBank Accession
	GCA_000181675.2_ASM18167v2_genomic	Bacillus_anthracis_006	GCA_000181675.2_ASM18167v2_genomic.fa	GCA_000181675.2	GenBank Accession
	GCA_000181835.1_ASM18183v1_genomic	Bacillus_anthracis_007	GCA_000181835.1_ASM18183v1_genomic.fa	GCA_000181835.1	GenBank Accession
	GCA_000181915.1_ASM18191v1_genomic	Bacillus_anthracis_008	GCA_000181915.1_ASM18191v1_genomic.fa	GCA_000181915.1	GenBank Accession
	GCA_000181935.1_ASM18193v1_genomic	Bacillus_anthracis_009	GCA_000181935.1_ASM18193v1_genomic.fa	GCA_000181935.1	GenBank Accession
	GCA_000181995.1_ASM18199v1_genomic	Bacillus_anthracis_010	GCA_000181995.1_ASM18199v1_genomic.fa	GCA_000181995.1	GenBank Accession
	GCA_000182055.1_ASM18205v1_genomic	Bacillus_anthracis_011	GCA_000182055.1_ASM18205v1_genomic.fa	GCA_000182055.1	GenBank Accession
	GCA_000182485.1_ASM18248v1_genomic	Yersinia_pestis_018	GCA_000182485.1_ASM18248v1_genomic.fa	GCA_000182485.1	GenBank Accession
	GCA_000182505.1_ASM18250v1_genomic	Yersinia_pestis_019	GCA_000182505.1_ASM18250v1_genomic.fa	GCA_000182505.1	GenBank Accession
	GCA_000182525.1_ASM18252v1_genomic	Yersinia_pestis_020	GCA_000182525.1_ASM18252v1_genomic.fa	GCA_000182525.1	GenBank Accession
	GCA_000182545.1_ASM18254v1_genomic	Yersinia_pestis_021	GCA_000182545.1_ASM18254v1_genomic.fa	GCA_000182545.1	GenBank Accession
	GCA_000183845.1_ASM18384v1_genomic	Listeria_monocytogenes_018	GCA_000183845.1_ASM18384v1_genomic.fa	GCA_000183845.1	GenBank Accession
	GCA_000183985.1_ASM18398v1_genomic	Capnocytophaga_ochracea_002	GCA_000183985.1_ASM18398v1_genomic.fa	GCA_000183985.1	GenBank Accession
	GCA_000184365.2_ASM18436v1_genomic	Streptococcus_anginosus_001	GCA_000184365.2_ASM18436v1_genomic.fa	GCA_000184365.2	GenBank Accession
	GCA_000184745.1_ASM18474v1_genomic	Variovorax_paradoxus_001	GCA_000184745.1_ASM18474v1_genomic.fa	GCA_000184745.1	GenBank Accession
	GCA_000184945.1_ASM18494v1_genomic	Prevotella_buccae_001	GCA_000184945.1_ASM18494v1_genomic.fa	GCA_000184945.1	GenBank Accession
	GCA_000185025.2_ASM18502v2_genomic	Neisseria_meningitidis_007	GCA_000185025.2_ASM18502v2_genomic.fa	GCA_000185025.2	GenBank Accession
	GCA_000185225.1_ASM18522v1_genomic	Helicobacter_pylori_010	GCA_000185225.1_ASM18522v1_genomic.fa	GCA_000185225.1	GenBank Accession
	GCA_000185265.1_ASM18526v1_genomic	Streptococcus_oralis_002	GCA_000185265.1_ASM18526v1_genomic.fa	GCA_000185265.1	GenBank Accession
	GCA_000185385.1_ASM18538v1_genomic	Eubacterium_saburreum_001	GCA_000185385.1_ASM18538v1_genomic.fa	GCA_000185385.1	GenBank Accession
	GCA_000185405.1_ASM18540v1_genomic	Lactobacillus_iners_010	GCA_000185405.1_ASM18540v1_genomic.fa	GCA_000185405.1	GenBank Accession
	GCA_000186165.1_Neis_muco_C102_V1_genomic	Neisseria_mucosa_001	GCA_000186165.1_Neis_muco_C102_V1_genomic.fa	GCA_000186165.1	GenBank Accession
	GCA_000186185.1_Achr_xylo_C54_V2_genomic	Achromobacter_xylosoxidans_002	GCA_000186185.1_Achr_xylo_C54_V2_genomic.fa	GCA_000186185.1	GenBank Accession
	GCA_000186205.2_ASM18620v2_genomic	Staphylococcus_epidermidis_004	GCA_000186205.2_ASM18620v2_genomic.fa	GCA_000186205.2	GenBank Accession
	GCA_000186445.1_ASM18644v1_genomic	Streptococcus_agalactiae_008	GCA_000186445.1_ASM18644v1_genomic.fa	GCA_000186445.1	GenBank Accession
	GCA_000186545.1_Strep_angi_1_2_62CV_V1_genomic	Streptococcus_anginosus_002	GCA_000186545.1_Strep_angi_1_2_62CV_V1_genomic.fa	GCA_000186545.1	GenBank Accession
	GCA_000186725.1_ASM18672v1_genomic	Yersinia_pestis_022	GCA_000186725.1_ASM18672v1_genomic.fa	GCA_000186725.1	GenBank Accession
	GCA_000187465.1_ASM18746v1_genomic	Streptococcus_infantis_002	GCA_000187465.1_ASM18746v1_genomic.fa	GCA_000187465.1	GenBank Accession
	GCA_000187505.1_ASM18750v1_genomic	Streptococcus_parasanguinis_001	GCA_000187505.1_ASM18750v1_genomic.fa	GCA_000187505.1	GenBank Accession
	GCA_000188275.1_ASM18827v1_genomic	Streptococcus_sanguinis_001	GCA_000188275.1_ASM18827v1_genomic.fa	GCA_000188275.1	GenBank Accession
	GCA_000188295.1_ASM18829v1_genomic	Streptococcus_vestibularis_001	GCA_000188295.1_ASM18829v1_genomic.fa	GCA_000188295.1	GenBank Accession
	GCA_000189435.2_ASM18943v2_genomic	Staphylococcus_aureus_041	GCA_000189435.2_ASM18943v2_genomic.fa	GCA_000189435.2	GenBank Accession
	GCA_000189455.2_ASM18945v2_genomic	Staphylococcus_aureus_042	GCA_000189455.2_ASM18945v2_genomic.fa	GCA_000189455.2	GenBank Accession
	GCA_000191085.1_ASM19108v1_genomic	Streptococcus_sanguinis_002	GCA_000191085.1_ASM19108v1_genomic.fa	GCA_000191085.1	GenBank Accession
	GCA_000191325.2_ASM19132v2_genomic	Neisseria_meningitidis_008	GCA_000191325.2_ASM19132v2_genomic.fa	GCA_000191325.2	GenBank Accession
	GCA_000191365.1_ASM19136v1_genomic	Enterococcus_casseliflavus_003	GCA_000191365.1_ASM19136v1_genomic.fa	GCA_000191365.1	GenBank Accession
	GCA_000191425.1_ASM19142v1_genomic	Neisseria_meningitidis_009	GCA_000191425.1_ASM19142v1_genomic.fa	GCA_000191425.1	GenBank Accession
	GCA_000191525.1_ASM19152v1_genomic	Neisseria_meningitidis_010	GCA_000191525.1_ASM19152v1_genomic.fa	GCA_000191525.1	GenBank Accession
	GCA_000191545.1_ASM19154v1_genomic	Lactobacillus_amylovorus_001	GCA_000191545.1_ASM19154v1_genomic.fa	GCA_000191545.1	GenBank Accession
	GCA_000191685.2_ASM19168v1_genomic	Lactobacillus_iners_011	GCA_000191685.2_ASM19168v1_genomic.fa	GCA_000191685.2	GenBank Accession
	GCA_000191705.2_ASM19170v1_genomic	Lactobacillus_iners_012	GCA_000191705.2_ASM19170v1_genomic.fa	GCA_000191705.2	GenBank Accession
	GCA_000191725.2_ASM19172v2_genomic	Anaerococcus_prevotii_002	GCA_000191725.2_ASM19172v2_genomic.fa	GCA_000191725.2	GenBank Accession
	GCA_000191765.2_ASM19176v1_genomic	Prevotella_denticola_001	GCA_000191765.2_ASM19176v1_genomic.fa	GCA_000191765.2	GenBank Accession
	GCA_000191825.1_Trep_dent_F0402_V1_genomic	Treponema_denticola_001	GCA_000191825.1_Trep_dent_F0402_V1_genomic.fa	GCA_000191825.1	GenBank Accession
	GCA_000192185.1_ASM19218v1_genomic	Streptococcus_sanguinis_003	GCA_000192185.1_ASM19218v1_genomic.fa	GCA_000192185.1	GenBank Accession
	GCA_000192205.1_ASM19220v1_genomic	Streptococcus_sanguinis_004	GCA_000192205.1_ASM19220v1_genomic.fa	GCA_000192205.1	GenBank Accession
	GCA_000192245.1_ASM19224v1_genomic	Streptococcus_sanguinis_005	GCA_000192245.1_ASM19224v1_genomic.fa	GCA_000192245.1	GenBank Accession
	GCA_000192275.1_ASM19227v1_genomic	Streptococcus_sanguinis_006	GCA_000192275.1_ASM19227v1_genomic.fa	GCA_000192275.1	GenBank Accession
	GCA_000192705.1_ASM19270v1_genomic	Lactococcus_lactis_004	GCA_000192705.1_ASM19270v1_genomic.fa	GCA_000192705.1	GenBank Accession
	GCA_000192905.2_ASM19290v2_genomic	Moraxella_catarrhalis_001	GCA_000192905.2_ASM19290v2_genomic.fa	GCA_000192905.2	GenBank Accession
	GCA_000192925.2_ASM19292v2_genomic	Moraxella_catarrhalis_002	GCA_000192925.2_ASM19292v2_genomic.fa	GCA_000192925.2	GenBank Accession
	GCA_000192945.2_ASM19294v2_genomic	Moraxella_catarrhalis_003	GCA_000192945.2_ASM19294v2_genomic.fa	GCA_000192945.2	GenBank Accession
	GCA_000192965.2_ASM19296v2_genomic	Moraxella_catarrhalis_004	GCA_000192965.2_ASM19296v2_genomic.fa	GCA_000192965.2	GenBank Accession
	GCA_000192985.2_ASM19298v2_genomic	Moraxella_catarrhalis_005	GCA_000192985.2_ASM19298v2_genomic.fa	GCA_000192985.2	GenBank Accession
	GCA_000193005.2_ASM19300v2_genomic	Moraxella_catarrhalis_006	GCA_000193005.2_ASM19300v2_genomic.fa	GCA_000193005.2	GenBank Accession
	GCA_000193025.2_ASM19302v2_genomic	Moraxella_catarrhalis_007	GCA_000193025.2_ASM19302v2_genomic.fa	GCA_000193025.2	GenBank Accession
	GCA_000193045.2_ASM19304v2_genomic	Moraxella_catarrhalis_008	GCA_000193045.2_ASM19304v2_genomic.fa	GCA_000193045.2	GenBank Accession
	GCA_000193065.2_ASM19306v2_genomic	Moraxella_catarrhalis_009	GCA_000193065.2_ASM19306v2_genomic.fa	GCA_000193065.2	GenBank Accession
	GCA_000193085.2_ASM19308v2_genomic	Moraxella_catarrhalis_010	GCA_000193085.2_ASM19308v2_genomic.fa	GCA_000193085.2	GenBank Accession
	GCA_000193595.3_ASM19359v3_genomic	Bordetella_pertussis_002	GCA_000193595.3_ASM19359v3_genomic.fa	GCA_000193595.3	GenBank Accession
	GCA_000194765.1_ASM19476v1_genomic	Lactobacillus_casei_002	GCA_000194765.1_ASM19476v1_genomic.fa	GCA_000194765.1	GenBank Accession
	GCA_000194785.1_ASM19478v1_genomic	Lactobacillus_casei_003	GCA_000194785.1_ASM19478v1_genomic.fa	GCA_000194785.1	GenBank Accession
	GCA_000194885.2_ASM19488v2_genomic	Streptococcus_pneumoniae_034	GCA_000194885.2_ASM19488v2_genomic.fa	GCA_000194885.2	GenBank Accession
	GCA_000195025.1_ASM19502v1_genomic	Streptococcus_sanguinis_007	GCA_000195025.1_ASM19502v1_genomic.fa	GCA_000195025.1	GenBank Accession
	GCA_000195105.1_ASM19510v1_genomic	Pseudomonas_stutzeri_001	GCA_000195105.1_ASM19510v1_genomic.fa	GCA_000195105.1	GenBank Accession
	GCA_000195375.2_ASM19537v2_genomic	Lactobacillus_rhamnosus_004	GCA_000195375.2_ASM19537v2_genomic.fa	GCA_000195375.2	GenBank Accession
	GCA_000195395.4_ASM19539v4_genomic	Listeria_monocytogenes_019	GCA_000195395.4_ASM19539v4_genomic.fa	GCA_000195395.4	GenBank Accession
	GCA_000195435.4_ASM19543v4_genomic	Listeria_monocytogenes_020	GCA_000195435.4_ASM19543v4_genomic.fa	GCA_000195435.4	GenBank Accession
	GCA_000195855.1_ASM19585v1_genomic	Mycobacterium_leprae_001	GCA_000195855.1_ASM19585v1_genomic.fa	GCA_000195855.1	GenBank Accession
	GCA_000195955.2_ASM19595v2_genomic	Mycobacterium_tuberculosis_005	GCA_000195955.2_ASM19595v2_genomic.fa	GCA_000195955.2	GenBank Accession
	GCA_000196035.1_ASM19603v1_genomic	Listeria_monocytogenes_021	GCA_000196035.1_ASM19603v1_genomic.fa	GCA_000196035.1	GenBank Accession
	GCA_000196555.1_ASM19655v1_genomic	Bifidobacterium_longum_007	GCA_000196555.1_ASM19655v1_genomic.fa	GCA_000196555.1	GenBank Accession
	GCA_000196575.1_ASM19657v1_genomic	Bifidobacterium_longum_008	GCA_000196575.1_ASM19657v1_genomic.fa	GCA_000196575.1	GenBank Accession
	GCA_000196595.1_ASM19659v1_genomic	Streptococcus_pneumoniae_035	GCA_000196595.1_ASM19659v1_genomic.fa	GCA_000196595.1	GenBank Accession
	GCA_000197875.1_ASM19787v1_genomic	Haemophilus_influenzae_018	GCA_000197875.1_ASM19787v1_genomic.fa	GCA_000197875.1	GenBank Accession
	GCA_000200475.1_ASM20047v1_genomic	Haemophilus_influenzae_019	GCA_000200475.1_ASM20047v1_genomic.fa	GCA_000200475.1	GenBank Accession
	GCA_000203855.3_ASM20385v3_genomic	Lactobacillus_plantarum_002	GCA_000203855.3_ASM20385v3_genomic.fa	GCA_000203855.3	GenBank Accession
	GCA_000204435.2_ASM20443v1_genomic	Lactobacillus_iners_013	GCA_000204435.2_ASM20443v1_genomic.fa	GCA_000204435.2	GenBank Accession
	GCA_000204985.1_ASM20498v1_genomic	Lactobacillus_johnsonii_003	GCA_000204985.1_ASM20498v1_genomic.fa	GCA_000204985.1	GenBank Accession
	GCA_000205405.2_ASM20540v2_genomic	Staphylococcus_epidermidis_005	GCA_000205405.2_ASM20540v2_genomic.fa	GCA_000205405.2	GenBank Accession
	GCA_000209735.1_ASM20973v1_genomic	Mycoplasma_fermentans_001	GCA_000209735.1_ASM20973v1_genomic.fa	GCA_000209735.1	GenBank Accession
	GCA_000209755.1_ASM20975v1_genomic	Listeria_monocytogenes_022	GCA_000209755.1_ASM20975v1_genomic.fa	GCA_000209755.1	GenBank Accession
	GCA_000209795.2_ASM20979v2_genomic	Bacillus_subtilis_004	GCA_000209795.2_ASM20979v2_genomic.fa	GCA_000209795.2	GenBank Accession
	GCA_000210515.1_ASM21051v1_genomic	Lactobacillus_fermentum_002	GCA_000210515.1_ASM21051v1_genomic.fa	GCA_000210515.1	GenBank Accession
	GCA_000210755.1_ASM21075v1_genomic	Bifidobacterium_longum_009	GCA_000210755.1_ASM21075v1_genomic.fa	GCA_000210755.1	GenBank Accession
	GCA_000210875.1_ASM21087v1_genomic	Haemophilus_influenzae_020	GCA_000210875.1_ASM21087v1_genomic.fa	GCA_000210875.1	GenBank Accession
	GCA_000210935.1_ASM21093v1_genomic	Streptococcus_pneumoniae_036	GCA_000210935.1_ASM21093v1_genomic.fa	GCA_000210935.1	GenBank Accession
	GCA_000210955.1_ASM21095v1_genomic	Streptococcus_pneumoniae_037	GCA_000210955.1_ASM21095v1_genomic.fa	GCA_000210955.1	GenBank Accession
	GCA_000210975.1_ASM21097v1_genomic	Streptococcus_pneumoniae_038	GCA_000210975.1_ASM21097v1_genomic.fa	GCA_000210975.1	GenBank Accession
	GCA_000210995.1_ASM21099v1_genomic	Streptococcus_pneumoniae_039	GCA_000210995.1_ASM21099v1_genomic.fa	GCA_000210995.1	GenBank Accession
	GCA_000211015.1_ASM21101v1_genomic	Streptococcus_pneumoniae_040	GCA_000211015.1_ASM21101v1_genomic.fa	GCA_000211015.1	GenBank Accession
	GCA_000211035.2_ASM21103v2_genomic	Streptococcus_pneumoniae_041	GCA_000211035.2_ASM21103v2_genomic.fa	GCA_000211035.2	GenBank Accession
	GCA_000211055.2_ASM21105v2_genomic	Streptococcus_pneumoniae_042	GCA_000211055.2_ASM21105v2_genomic.fa	GCA_000211055.2	GenBank Accession
	GCA_000211075.1_ASM21107v1_genomic	Streptococcus_pneumoniae_043	GCA_000211075.1_ASM21107v1_genomic.fa	GCA_000211075.1	GenBank Accession
	GCA_000211095.1_ASM21109v1_genomic	Streptococcus_pneumoniae_044	GCA_000211095.1_ASM21109v1_genomic.fa	GCA_000211095.1	GenBank Accession
	GCA_000211215.2_ASM21121v2_genomic	Staphylococcus_warneri_001	GCA_000211215.2_ASM21121v2_genomic.fa	GCA_000211215.2	GenBank Accession
	GCA_000211255.2_ASM21125v2_genomic	Enterococcus_faecalis_009	GCA_000211255.2_ASM21125v2_genomic.fa	GCA_000211255.2	GenBank Accession
	GCA_000211875.2_ASM21187v2_genomic	Streptococcus_pneumoniae_045	GCA_000211875.2_ASM21187v2_genomic.fa	GCA_000211875.2	GenBank Accession
	GCA_000211895.2_ASM21189v2_genomic	Streptococcus_pneumoniae_046	GCA_000211895.2_ASM21189v2_genomic.fa	GCA_000211895.2	GenBank Accession
	GCA_000211915.2_ASM21191v2_genomic	Streptococcus_pneumoniae_047	GCA_000211915.2_ASM21191v2_genomic.fa	GCA_000211915.2	GenBank Accession
	GCA_000212515.2_ASM21251v2_genomic	Streptococcus_pneumoniae_048	GCA_000212515.2_ASM21251v2_genomic.fa	GCA_000212515.2	GenBank Accession
	GCA_000212535.2_ASM21253v2_genomic	Streptococcus_pneumoniae_049	GCA_000212535.2_ASM21253v2_genomic.fa	GCA_000212535.2	GenBank Accession
	GCA_000212555.2_ASM21255v2_genomic	Streptococcus_pneumoniae_050	GCA_000212555.2_ASM21255v2_genomic.fa	GCA_000212555.2	GenBank Accession
	GCA_000212815.1_ASM21281v1_genomic	Streptococcus_sanguinis_008	GCA_000212815.1_ASM21281v1_genomic.fa	GCA_000212815.1	GenBank Accession
	GCA_000212855.1_ASM21285v1_genomic	Streptococcus_sanguinis_009	GCA_000212855.1_ASM21285v1_genomic.fa	GCA_000212855.1	GenBank Accession
	GCA_000212975.1_ASM21297v1_genomic	Bordetella_pertussis_003	GCA_000212975.1_ASM21297v1_genomic.fa	GCA_000212975.1	GenBank Accession
	GCA_000213155.1_ASM21315v1_genomic	Propionibacterium_acnes_005	GCA_000213155.1_ASM21315v1_genomic.fa	GCA_000213155.1	GenBank Accession
	GCA_000213865.1_ASM21386v1_genomic	Bifidobacterium_breve_004	GCA_000213865.1_ASM21386v1_genomic.fa	GCA_000213865.1	GenBank Accession
	GCA_000213955.1_ASM21395v1_genomic	Gardnerella_vaginalis_004	GCA_000213955.1_ASM21395v1_genomic.fa	GCA_000213955.1	GenBank Accession
	GCA_000214315.2_ASM21431v2_genomic	Gardnerella_vaginalis_005	GCA_000214315.2_ASM21431v2_genomic.fa	GCA_000214315.2	GenBank Accession
	GCA_000215025.2_ASM21502v2_genomic	Veillonella_parvula_002	GCA_000215025.2_ASM21502v2_genomic.fa	GCA_000215025.2	GenBank Accession
	GCA_000215365.2_ASM21536v2_genomic	Streptococcus_oralis_003	GCA_000215365.2_ASM21536v2_genomic.fa	GCA_000215365.2	GenBank Accession
	GCA_000215385.2_ASM21538v1_genomic	Streptococcus_infantis_003	GCA_000215385.2_ASM21538v1_genomic.fa	GCA_000215385.2	GenBank Accession
	GCA_000215465.2_ASM21546v2_genomic	Lactobacillus_salivarius_004	GCA_000215465.2_ASM21546v2_genomic.fa	GCA_000215465.2	GenBank Accession
	GCA_000215775.5_PA13_miseq_genomic	Pseudomonas_aeruginosa_005	GCA_000215775.5_PA13_miseq_genomic.fa	GCA_000215775.5	GenBank Accession
	GCA_000215795.5_PA15_miseq_genomic	Pseudomonas_aeruginosa_006	GCA_000215795.5_PA15_miseq_genomic.fa	GCA_000215795.5	GenBank Accession
	GCA_000217615.1_ASM21761v1_genomic	Propionibacterium_acnes_006	GCA_000217615.1_ASM21761v1_genomic.fa	GCA_000217615.1	GenBank Accession
	GCA_000217735.2_ASM21773v2_genomic	Lactobacillus_salivarius_005	GCA_000217735.2_ASM21773v2_genomic.fa	GCA_000217735.2	GenBank Accession
	GCA_000218305.1_ASM21830v1_genomic	Listeria_monocytogenes_023	GCA_000218305.1_ASM21830v1_genomic.fa	GCA_000218305.1	GenBank Accession
	GCA_000218645.2_Fusobacterium_sp_21_1A_V3_genomic	Fusobacterium_nucleatum_010	GCA_000218645.2_Fusobacterium_sp_21_1A_V3_genomic.fa	GCA_000218645.2	GenBank Accession
	GCA_000218655.1_Fusobacterium_sp_11_3_2_V1_genomic	Fusobacterium_sp__003	GCA_000218655.1_Fusobacterium_sp_11_3_2_V1_genomic.fa	GCA_000218655.1	GenBank Accession
	GCA_000219455.1_ASM21945v1_genomic	Bifidobacterium_longum_010	GCA_000219455.1_ASM21945v1_genomic.fa	GCA_000219455.1	GenBank Accession
	GCA_000219475.2_ASM21947v2_genomic	Lactobacillus_johnsonii_004	GCA_000219475.2_ASM21947v2_genomic.fa	GCA_000219475.2	GenBank Accession
	GCA_000219605.1_ASM21960v1_genomic	Pseudomonas_stutzeri_002	GCA_000219605.1_ASM21960v1_genomic.fa	GCA_000219605.1	GenBank Accession
	GCA_000219665.2_ASM21966v2_genomic	Agrobacterium_tumefaciens_002	GCA_000219665.2_ASM21966v2_genomic.fa	GCA_000219665.2	GenBank Accession
	GCA_000219745.1_ASM21974v1_genomic	Achromobacter_insuavis_001	GCA_000219745.1_ASM21974v1_genomic.fa	GCA_000219745.1	GenBank Accession
	GCA_000219895.1_ASM21989v1_genomic	Bacillus_anthracis_012	GCA_000219895.1_ASM21989v1_genomic.fa	GCA_000219895.1	GenBank Accession
	GCA_000220045.2_ASM22004v2_genomic	Streptococcus_mitis_005	GCA_000220045.2_ASM22004v2_genomic.fa	GCA_000220045.2	GenBank Accession
	GCA_000220085.2_ASM22008v2_genomic	Streptococcus_mitis_006	GCA_000220085.2_ASM22008v2_genomic.fa	GCA_000220085.2	GenBank Accession
	GCA_000220275.1_ASM22027v1_genomic	Streptococcus_sanguinis_010	GCA_000220275.1_ASM22027v1_genomic.fa	GCA_000220275.1	GenBank Accession
	GCA_000220315.1_ASM22031v1_genomic	Streptococcus_sanguinis_011	GCA_000220315.1_ASM22031v1_genomic.fa	GCA_000220315.1	GenBank Accession
	GCA_000220485.1_ASM22048v1_genomic	Klebsiella_pneumoniae_003	GCA_000220485.1_ASM22048v1_genomic.fa	GCA_000220485.1	GenBank Accession
	GCA_000220825.1_ASM22082v1_genomic	Fusobacterium_nucleatum_011	GCA_000220825.1_ASM22082v1_genomic.fa	GCA_000220825.1	GenBank Accession
	GCA_000221125.2_ASM22112v2_genomic	Propionibacterium_acnes_007	GCA_000221125.2_ASM22112v2_genomic.fa	GCA_000221125.2	GenBank Accession
	GCA_000221145.2_ASM22114v2_genomic	Propionibacterium_acnes_008	GCA_000221145.2_ASM22114v2_genomic.fa	GCA_000221145.2	GenBank Accession
	GCA_000221165.2_ASM22116v2_genomic	Streptococcus_mitis_007	GCA_000221165.2_ASM22116v2_genomic.fa	GCA_000221165.2	GenBank Accession
	GCA_000221325.2_ASM22132v2_genomic	Streptococcus_agalactiae_009	GCA_000221325.2_ASM22132v2_genomic.fa	GCA_000221325.2	GenBank Accession
	GCA_000221505.2_ASM22150v2_genomic	Lactobacillus_oris_001	GCA_000221505.2_ASM22150v2_genomic.fa	GCA_000221505.2	GenBank Accession
	GCA_000221585.2_ASM22158v2_genomic	Finegoldia_magna_005	GCA_000221585.2_ASM22158v2_genomic.fa	GCA_000221585.2	GenBank Accession
	GCA_000222005.2_ASM22200v2_genomic	Haemophilus_haemolyticus_001	GCA_000222005.2_ASM22200v2_genomic.fa	GCA_000222005.2	GenBank Accession
	GCA_000222025.2_ASM22202v2_genomic	Haemophilus_haemolyticus_002	GCA_000222025.2_ASM22202v2_genomic.fa	GCA_000222025.2	GenBank Accession
	GCA_000222045.2_ASM22204v2_genomic	Haemophilus_haemolyticus_003	GCA_000222045.2_ASM22204v2_genomic.fa	GCA_000222045.2	GenBank Accession
	GCA_000222065.2_ASM22206v1_genomic	Haemophilus_haemolyticus_004	GCA_000222065.2_ASM22206v1_genomic.fa	GCA_000222065.2	GenBank Accession
	GCA_000222725.2_ASM22272v2_genomic	Streptococcus_parasanguinis_002	GCA_000222725.2_ASM22272v2_genomic.fa	GCA_000222725.2	GenBank Accession
	GCA_000222785.2_ASM22278v2_genomic	Streptococcus_mitis_008	GCA_000222785.2_ASM22278v2_genomic.fa	GCA_000222785.2	GenBank Accession
	GCA_000222975.1_ASM22297v1_genomic	Yersinia_pestis_023	GCA_000222975.1_ASM22297v1_genomic.fa	GCA_000222975.1	GenBank Accession
	GCA_000223235.2_ASM22323v2_genomic	Streptococcus_oralis_004	GCA_000223235.2_ASM22323v2_genomic.fa	GCA_000223235.2	GenBank Accession
	GCA_000223255.2_ASM22325v2_genomic	Streptococcus_infantis_004	GCA_000223255.2_ASM22325v2_genomic.fa	GCA_000223255.2	GenBank Accession
	GCA_000223275.2_ASM22327v1_genomic	Haemophilus_pittmaniae_001	GCA_000223275.2_ASM22327v1_genomic.fa	GCA_000223275.2	GenBank Accession
	GCA_000223885.1_ASM22388v1_genomic	Stenotrophomonas_maltophilia_001	GCA_000223885.1_ASM22388v1_genomic.fa	GCA_000223885.1	GenBank Accession
	GCA_000224255.2_ASM22425v1_genomic	Neisseria_weaveri_001	GCA_000224255.2_ASM22425v1_genomic.fa	GCA_000224255.2	GenBank Accession
	GCA_000224435.1_ASM22443v1_genomic	Mycobacterium_tuberculosis_006	GCA_000224435.1_ASM22443v1_genomic.fa	GCA_000224435.1	GenBank Accession
	GCA_000224965.2_ASM22496v2_genomic	Bifidobacterium_animalis_008	GCA_000224965.2_ASM22496v2_genomic.fa	GCA_000224965.2	GenBank Accession
	GCA_000225385.2_ASM22538v2_genomic	Streptococcus_salivarius_001	GCA_000225385.2_ASM22538v2_genomic.fa	GCA_000225385.2	GenBank Accession
	GCA_000226155.1_ASM22615v1_genomic	Pseudomonas_aeruginosa_007	GCA_000226155.1_ASM22615v1_genomic.fa	GCA_000226155.1	GenBank Accession
	GCA_000226275.1_ASM22627v1_genomic	Acinetobacter_baumannii_007	GCA_000226275.1_ASM22627v1_genomic.fa	GCA_000226275.1	GenBank Accession
	GCA_000226495.3_ASM22649v3_genomic	Aggregatibacter_aphrophilus_002	GCA_000226495.3_ASM22649v3_genomic.fa	GCA_000226495.3	GenBank Accession
	GCA_000226715.3_AaH5P-1v2.0_genomic	Aggregatibacter_actinomycetemcomitans_005	GCA_000226715.3_AaH5P-1v2.0_genomic.fa	GCA_000226715.3	GenBank Accession
	GCA_000226735.3_AaI63Bv2.0_genomic	Aggregatibacter_actinomycetemcomitans_006	GCA_000226735.3_AaI63Bv2.0_genomic.fa	GCA_000226735.3	GenBank Accession
	GCA_000226755.2_ASM22675v2_genomic	Aggregatibacter_actinomycetemcomitans_007	GCA_000226755.2_ASM22675v2_genomic.fa	GCA_000226755.2	GenBank Accession
	GCA_000226775.3_AaSCC393v2.0_genomic	Aggregatibacter_actinomycetemcomitans_008	GCA_000226775.3_AaSCC393v2.0_genomic.fa	GCA_000226775.3	GenBank Accession
	GCA_000226795.3_AaD18P-1v2.0_genomic	Aggregatibacter_actinomycetemcomitans_009	GCA_000226795.3_AaD18P-1v2.0_genomic.fa	GCA_000226795.3	GenBank Accession
	GCA_000226815.3_AaSCC1398v2.0_genomic	Aggregatibacter_actinomycetemcomitans_010	GCA_000226815.3_AaSCC1398v2.0_genomic.fa	GCA_000226815.3	GenBank Accession
	GCA_000226835.3_AaI23Cv2.0_genomic	Aggregatibacter_actinomycetemcomitans_011	GCA_000226835.3_AaI23Cv2.0_genomic.fa	GCA_000226835.3	GenBank Accession
	GCA_000226855.3_AaSCC2302v2.0_genomic	Aggregatibacter_actinomycetemcomitans_012	GCA_000226855.3_AaSCC2302v2.0_genomic.fa	GCA_000226855.3	GenBank Accession
	GCA_000227465.1_ASM22746v1_genomic	Bacillus_subtilis_005	GCA_000227465.1_ASM22746v1_genomic.fa	GCA_000227465.1	GenBank Accession
	GCA_000227485.1_ASM22748v1_genomic	Bacillus_subtilis_006	GCA_000227485.1_ASM22748v1_genomic.fa	GCA_000227485.1	GenBank Accession
	GCA_000228745.2_SMUT4-NEX_2-101_genomic	Streptococcus_mutans_002	GCA_000228745.2_SMUT4-NEX_2-101_genomic.fa	GCA_000228745.2	GenBank Accession
	GCA_000228765.2_SMUT4-NEX_3-109_genomic	Streptococcus_mutans_003	GCA_000228765.2_SMUT4-NEX_3-109_genomic.fa	GCA_000228765.2	GenBank Accession
	GCA_000228785.2_SMUT3-NEX_4-11_genomic	Streptococcus_mutans_004	GCA_000228785.2_SMUT3-NEX_4-11_genomic.fa	GCA_000228785.2	GenBank Accession
	GCA_000228805.2_SMUT4-NEX_4-110_genomic	Streptococcus_mutans_005	GCA_000228805.2_SMUT4-NEX_4-110_genomic.fa	GCA_000228805.2	GenBank Accession
	GCA_000228825.2_SMUT4-NEX_5-116_genomic	Streptococcus_mutans_006	GCA_000228825.2_SMUT4-NEX_5-116_genomic.fa	GCA_000228825.2	GenBank Accession
	GCA_000228845.2_SMUT4-NEX_7-120_genomic	Streptococcus_mutans_007	GCA_000228845.2_SMUT4-NEX_7-120_genomic.fa	GCA_000228845.2	GenBank Accession
	GCA_000228865.2_SMUT4-NEX_8-123_genomic	Streptococcus_mutans_008	GCA_000228865.2_SMUT4-NEX_8-123_genomic.fa	GCA_000228865.2	GenBank Accession
	GCA_000228905.2_SMUT4-NEX_10-138_genomic	Streptococcus_mutans_009	GCA_000228905.2_SMUT4-NEX_10-138_genomic.fa	GCA_000228905.2	GenBank Accession
	GCA_000228925.2_SMUT4-NEX_11-143_genomic	Streptococcus_mutans_010	GCA_000228925.2_SMUT4-NEX_11-143_genomic.fa	GCA_000228925.2	GenBank Accession
	GCA_000228945.2_SMUT4-NEX_12-145_genomic	Streptococcus_mutans_011	GCA_000228945.2_SMUT4-NEX_12-145_genomic.fa	GCA_000228945.2	GenBank Accession
	GCA_000228965.2_SMUT4-NEX_21-146_genomic	Streptococcus_mutans_012	GCA_000228965.2_SMUT4-NEX_21-146_genomic.fa	GCA_000228965.2	GenBank Accession
	GCA_000228985.2_SMUT4-NEX_25-148_genomic	Streptococcus_mutans_013	GCA_000228985.2_SMUT4-NEX_25-148_genomic.fa	GCA_000228985.2	GenBank Accession
	GCA_000229005.2_SMUT4-NEX_34-149_genomic	Streptococcus_mutans_014	GCA_000229005.2_SMUT4-NEX_34-149_genomic.fa	GCA_000229005.2	GenBank Accession
	GCA_000229025.2_SMUT4-NEX_50-151_genomic	Streptococcus_mutans_015	GCA_000229025.2_SMUT4-NEX_50-151_genomic.fa	GCA_000229025.2	GenBank Accession
	GCA_000229045.2_SMUT4-NEX_57-152_genomic	Streptococcus_mutans_016	GCA_000229045.2_SMUT4-NEX_57-152_genomic.fa	GCA_000229045.2	GenBank Accession
	GCA_000229065.2_SMUT4-NEX_62-153_genomic	Streptococcus_mutans_017	GCA_000229065.2_SMUT4-NEX_62-153_genomic.fa	GCA_000229065.2	GenBank Accession
	GCA_000230295.1_ASM23029v1_genomic	Streptococcus_pyogenes_013	GCA_000230295.1_ASM23029v1_genomic.fa	GCA_000230295.1	GenBank Accession
	GCA_000230755.2_ASM23075v2_genomic	Bacillus_subtilis_007	GCA_000230755.2_ASM23075v2_genomic.fa	GCA_000230755.2	GenBank Accession
	GCA_000231215.1_ASM23121v1_genomic	Propionibacterium_acnes_009	GCA_000231215.1_ASM23121v1_genomic.fa	GCA_000231215.1	GenBank Accession
	GCA_000231235.1_Roth_muci_M508_V1_genomic	Rothia_mucilaginosa_001	GCA_000231235.1_Roth_muci_M508_V1_genomic.fa	GCA_000231235.1	GenBank Accession
	GCA_000231255.1_Aggr_aphr_F0387_V1_genomic	Aggregatibacter_aphrophilus_003	GCA_000231255.1_Aggr_aphr_F0387_V1_genomic.fa	GCA_000231255.1	GenBank Accession
	GCA_000233755.1_ASM23375v1_genomic	Lactobacillus_rhamnosus_005	GCA_000233755.1_ASM23375v1_genomic.fa	GCA_000233755.1	GenBank Accession
	GCA_000233975.2_ASM23397v2_genomic	Agrobacterium_tumefaciens_003	GCA_000233975.2_ASM23397v2_genomic.fa	GCA_000233975.2	GenBank Accession
	GCA_000234015.1_Stre_inte_F0395_V1_genomic	Streptococcus_intermedius_001	GCA_000234015.1_Stre_inte_F0395_V1_genomic.fa	GCA_000234015.1	GenBank Accession
	GCA_000234075.2_Fuso_nucl_F0401_V2_genomic	Fusobacterium_nucleatum_012	GCA_000234075.2_Fuso_nucl_F0401_V2_genomic.fa	GCA_000234075.2	GenBank Accession
	GCA_000234135.1_Sele_noxi_F0398_V1_genomic	Selenomonas_noxia_001	GCA_000234135.1_Sele_noxi_F0398_V1_genomic.fa	GCA_000234135.1	GenBank Accession
	GCA_000235785.2_ASM23578v2_genomic	Lactobacillus_rhamnosus_006	GCA_000235785.2_ASM23578v2_genomic.fa	GCA_000235785.2	GenBank Accession
	GCA_000235865.1_ASM23586v1_genomic	Lactobacillus_rhamnosus_007	GCA_000235865.1_ASM23586v1_genomic.fa	GCA_000235865.1	GenBank Accession
	GCA_000236125.2_ASM23612v2_genomic	Agrobacterium_tumefaciens_004	GCA_000236125.2_ASM23612v2_genomic.fa	GCA_000236125.2	GenBank Accession
	GCA_000236475.1_ASM23647v1_genomic	Lactococcus_lactis_005	GCA_000236475.1_ASM23647v1_genomic.fa	GCA_000236475.1	GenBank Accession
	GCA_000237065.1_ASM23706v1_genomic	Pseudomonas_fluorescens_003	GCA_000237065.1_ASM23706v1_genomic.fa	GCA_000237065.1	GenBank Accession
	GCA_000237885.2_PseStu_1.0_genomic	Pseudomonas_stutzeri_003	GCA_000237885.2_PseStu_1.0_genomic.fa	GCA_000237885.2	GenBank Accession
	GCA_000238055.2_Oribacterium_sp_ACB1_V2_genomic	Oribacterium_sp__001	GCA_000238055.2_Oribacterium_sp_ACB1_V2_genomic.fa	GCA_000238055.2	GenBank Accession
	GCA_000239515.2_ASM23951v2_genomic	Staphylococcus_epidermidis_006	GCA_000239515.2_ASM23951v2_genomic.fa	GCA_000239515.2	GenBank Accession
	GCA_000240015.1_ASM24001v1_genomic	Propionibacterium_acnes_010	GCA_000240015.1_ASM24001v1_genomic.fa	GCA_000240015.1	GenBank Accession
	GCA_000240035.1_ASM24003v1_genomic	Propionibacterium_acnes_011	GCA_000240035.1_ASM24003v1_genomic.fa	GCA_000240035.1	GenBank Accession
	GCA_000240055.1_ASM24005v1_genomic	Propionibacterium_acnes_012	GCA_000240055.1_ASM24005v1_genomic.fa	GCA_000240055.1	GenBank Accession
	GCA_000240185.2_ASM24018v2_genomic	Klebsiella_pneumoniae_004	GCA_000240185.2_ASM24018v2_genomic.fa	GCA_000240185.2	GenBank Accession
	GCA_000240765.1_BifAniBS01_1.0_genomic	Bifidobacterium_animalis_009	GCA_000240765.1_BifAniBS01_1.0_genomic.fa	GCA_000240765.1	GenBank Accession
	GCA_000240985.3_AaD17P-3v2.0_genomic	Aggregatibacter_actinomycetemcomitans_013	GCA_000240985.3_AaD17P-3v2.0_genomic.fa	GCA_000240985.3	GenBank Accession
	GCA_000241025.2_ASM24102v2_genomic	Aggregatibacter_actinomycetemcomitans_014	GCA_000241025.2_ASM24102v2_genomic.fa	GCA_000241025.2	GenBank Accession
	GCA_000241525.2_ASM24152v2_genomic	Comamonas_testosteroni_004	GCA_000241525.2_ASM24152v2_genomic.fa	GCA_000241525.2	GenBank Accession
	GCA_000241875.1_ASM24187v1_genomic	Corynebacterium_diphtheriae_002	GCA_000241875.1_ASM24187v1_genomic.fa	GCA_000241875.1	GenBank Accession
	GCA_000241895.1_ASM24189v1_genomic	Corynebacterium_diphtheriae_003	GCA_000241895.1_ASM24189v1_genomic.fa	GCA_000241895.1	GenBank Accession
	GCA_000241915.1_ASM24191v1_genomic	Corynebacterium_diphtheriae_004	GCA_000241915.1_ASM24191v1_genomic.fa	GCA_000241915.1	GenBank Accession
	GCA_000241935.1_ASM24193v1_genomic	Corynebacterium_diphtheriae_005	GCA_000241935.1_ASM24193v1_genomic.fa	GCA_000241935.1	GenBank Accession
	GCA_000242775.1_ASM24277v1_genomic	Corynebacterium_diphtheriae_006	GCA_000242775.1_ASM24277v1_genomic.fa	GCA_000242775.1	GenBank Accession
	GCA_000246755.1_ASM24675v1_genomic	Treponema_pallidum_003	GCA_000246755.1_ASM24675v1_genomic.fa	GCA_000246755.1	GenBank Accession
	GCA_000246775.1_ASM24677v1_genomic	Treponema_pallidum_004	GCA_000246775.1_ASM24677v1_genomic.fa	GCA_000246775.1	GenBank Accession
	GCA_000246795.1_ASM24679v1_genomic	Treponema_pallidum_005	GCA_000246795.1_ASM24679v1_genomic.fa	GCA_000246795.1	GenBank Accession
	GCA_000246815.1_ASM24681v1_genomic	Treponema_pallidum_006	GCA_000246815.1_ASM24681v1_genomic.fa	GCA_000246815.1	GenBank Accession
	GCA_000247735.2_ASM24773v2_genomic	Lactobacillus_plantarum_003	GCA_000247735.2_ASM24773v2_genomic.fa	GCA_000247735.2	GenBank Accession
	GCA_000250905.1_ASM25090v1_genomic	Streptococcus_pyogenes_014	GCA_000250905.1_ASM25090v1_genomic.fa	GCA_000250905.1	GenBank Accession
	GCA_000251085.2_ASM25108v2_genomic	Streptococcus_pneumoniae_051	GCA_000251085.2_ASM25108v2_genomic.fa	GCA_000251085.2	GenBank Accession
	GCA_000251525.2_ASM25152v2_genomic	Streptococcus_pneumoniae_052	GCA_000251525.2_ASM25152v2_genomic.fa	GCA_000251525.2	GenBank Accession
	GCA_000252185.2_ASM25218v2_genomic	Streptococcus_pneumoniae_053	GCA_000252185.2_ASM25218v2_genomic.fa	GCA_000252185.2	GenBank Accession
	GCA_000252205.2_ASM25220v2_genomic	Streptococcus_pneumoniae_054	GCA_000252205.2_ASM25220v2_genomic.fa	GCA_000252205.2	GenBank Accession
	GCA_000252225.2_ASM25222v2_genomic	Streptococcus_pneumoniae_055	GCA_000252225.2_ASM25222v2_genomic.fa	GCA_000252225.2	GenBank Accession
	GCA_000252245.2_ASM25224v2_genomic	Streptococcus_pneumoniae_056	GCA_000252245.2_ASM25224v2_genomic.fa	GCA_000252245.2	GenBank Accession
	GCA_000253215.1_ASM25321v1_genomic	Neisseria_meningitidis_011	GCA_000253215.1_ASM25321v1_genomic.fa	GCA_000253215.1	GenBank Accession
	GCA_000253315.1_ASM25331v1_genomic	Streptococcus_salivarius_002	GCA_000253315.1_ASM25331v1_genomic.fa	GCA_000253315.1	GenBank Accession
	GCA_000255155.1_ASM25515v1_genomic	Corynebacterium_diphtheriae_007	GCA_000255155.1_ASM25515v1_genomic.fa	GCA_000255155.1	GenBank Accession
	GCA_000255175.1_ASM25517v1_genomic	Corynebacterium_diphtheriae_008	GCA_000255175.1_ASM25517v1_genomic.fa	GCA_000255175.1	GenBank Accession
	GCA_000255195.1_ASM25519v1_genomic	Corynebacterium_diphtheriae_009	GCA_000255195.1_ASM25519v1_genomic.fa	GCA_000255195.1	GenBank Accession
	GCA_000255215.1_ASM25521v1_genomic	Corynebacterium_diphtheriae_010	GCA_000255215.1_ASM25521v1_genomic.fa	GCA_000255215.1	GenBank Accession
	GCA_000255235.1_ASM25523v1_genomic	Corynebacterium_diphtheriae_011	GCA_000255235.1_ASM25523v1_genomic.fa	GCA_000255235.1	GenBank Accession
	GCA_000255255.1_ASM25525v1_genomic	Corynebacterium_diphtheriae_012	GCA_000255255.1_ASM25525v1_genomic.fa	GCA_000255255.1	GenBank Accession
	GCA_000255275.1_ASM25527v1_genomic	Corynebacterium_diphtheriae_013	GCA_000255275.1_ASM25527v1_genomic.fa	GCA_000255275.1	GenBank Accession
	GCA_000255635.1_ASM25563v1_genomic	Kingella_kingae_001	GCA_000255635.1_ASM25563v1_genomic.fa	GCA_000255635.1	GenBank Accession
	GCA_000256665.1_ASM25666v1_genomic	Streptococcus_pneumoniae_057	GCA_000256665.1_ASM25666v1_genomic.fa	GCA_000256665.1	GenBank Accession
	GCA_000257455.1_SoralisSK610v1.0_genomic	Streptococcus_oralis_005	GCA_000257455.1_SoralisSK610v1.0_genomic.fa	GCA_000257455.1	GenBank Accession
	GCA_000257475.1_SoralisSK100v1.0_genomic	Streptococcus_oralis_006	GCA_000257475.1_SoralisSK100v1.0_genomic.fa	GCA_000257475.1	GenBank Accession
	GCA_000257495.1_SoralisSK10v1.0_genomic	Streptococcus_oralis_007	GCA_000257495.1_SoralisSK10v1.0_genomic.fa	GCA_000257495.1	GenBank Accession
	GCA_000257585.1_ASM25758v1_genomic	Streptococcus_salivarius_003	GCA_000257585.1_ASM25758v1_genomic.fa	GCA_000257585.1	GenBank Accession
	GCA_000257705.1_EsaburreumF0468v1.0_genomic	Lachnoanaerobaculum_saburreum_001	GCA_000257705.1_EsaburreumF0468v1.0_genomic.fa	GCA_000257705.1	GenBank Accession
	GCA_000257785.1_ASM25778v1_genomic	Streptococcus_constellatus_001	GCA_000257785.1_ASM25778v1_genomic.fa	GCA_000257785.1	GenBank Accession
	GCA_000257805.1_ASM25780v1_genomic	Streptococcus_mitis_009	GCA_000257805.1_ASM25780v1_genomic.fa	GCA_000257805.1	GenBank Accession
	GCA_000257845.1_ASM25784v1_genomic	Streptococcus_oralis_008	GCA_000257845.1_ASM25784v1_genomic.fa	GCA_000257845.1	GenBank Accession
	GCA_000257865.1_ASM25786v1_genomic	Streptococcus_mitis_010	GCA_000257865.1_ASM25786v1_genomic.fa	GCA_000257865.1	GenBank Accession
	GCA_000257905.1_SmitisSK579v1.0_genomic	Streptococcus_mitis_011	GCA_000257905.1_SmitisSK579v1.0_genomic.fa	GCA_000257905.1	GenBank Accession
	GCA_000258445.1_SintermediusSK54v1.0_genomic	Streptococcus_intermedius_002	GCA_000258445.1_SintermediusSK54v1.0_genomic.fa	GCA_000258445.1	GenBank Accession
	GCA_000258885.1_ASM25888v1_genomic	Bacillus_anthracis_013	GCA_000258885.1_ASM25888v1_genomic.fa	GCA_000258885.1	GenBank Accession
	GCA_000259315.1_ASM25931v1_genomic	Campylobacter_concisus_002	GCA_000259315.1_ASM25931v1_genomic.fa	GCA_000259315.1	GenBank Accession
	GCA_000259485.1_HparainfluenzaeHK262v1.0_genomic	Haemophilus_parainfluenzae_001	GCA_000259485.1_HparainfluenzaeHK262v1.0_genomic.fa	GCA_000259485.1	GenBank Accession
	GCA_000259915.1_ASM25991v1_genomic	Aggregatibacter_actinomycetemcomitans_015	GCA_000259915.1_ASM25991v1_genomic.fa	GCA_000259915.1	GenBank Accession
	GCA_000260335.1_ASM26033v1_genomic	Lactobacillus_salivarius_006	GCA_000260335.1_ASM26033v1_genomic.fa	GCA_000260335.1	GenBank Accession
	GCA_000260655.1_NsiccaVK64v1.0_genomic	Neisseria_sicca_001	GCA_000260655.1_NsiccaVK64v1.0_genomic.fa	GCA_000260655.1	GenBank Accession
	GCA_000260695.1_SparasanguinisF0449v1.0_genomic	Streptococcus_parasanguinis_003	GCA_000260695.1_SparasanguinisF0449v1.0_genomic.fa	GCA_000260695.1	GenBank Accession
	GCA_000260715.1_ASM26071v1_genomic	Bifidobacterium_animalis_010	GCA_000260715.1_ASM26071v1_genomic.fa	GCA_000260715.1	GenBank Accession
	GCA_000261205.1_Blongum22Bv1.0_genomic	Bifidobacterium_longum_011	GCA_000261205.1_Blongum22Bv1.0_genomic.fa	GCA_000261205.1	GenBank Accession
	GCA_000261225.1_Blongum35Bv1.0_genomic	Bifidobacterium_longum_012	GCA_000261225.1_Blongum35Bv1.0_genomic.fa	GCA_000261225.1	GenBank Accession
	GCA_000261245.1_Blongum16Bv1.0_genomic	Bifidobacterium_longum_013	GCA_000261245.1_Blongum16Bv1.0_genomic.fa	GCA_000261245.1	GenBank Accession
	GCA_000261265.1_Blongum44Bv1.0_genomic	Bifidobacterium_longum_014	GCA_000261265.1_Blongum44Bv1.0_genomic.fa	GCA_000261265.1	GenBank Accession
	GCA_000261285.1_HparainfluenzaeHK2019v1.0_genomic	Haemophilus_parainfluenzae_002	GCA_000261285.1_HparainfluenzaeHK2019v1.0_genomic.fa	GCA_000261285.1	GenBank Accession
	GCA_000262145.1_ASM26214v1_genomic	Streptococcus_parasanguinis_004	GCA_000262145.1_ASM26214v1_genomic.fa	GCA_000262145.1	GenBank Accession
	GCA_000262225.1_ASM26222v1_genomic	Fusobacterium_necrophorum_002	GCA_000262225.1_ASM26222v1_genomic.fa	GCA_000262225.1	GenBank Accession
	GCA_000262265.1_ASM26226v1_genomic	Haemophilus_parahaemolyticus_001	GCA_000262265.1_ASM26226v1_genomic.fa	GCA_000262265.1	GenBank Accession
	GCA_000262285.1_ASM26228v1_genomic	Haemophilus_haemolyticus_005	GCA_000262285.1_ASM26228v1_genomic.fa	GCA_000262285.1	GenBank Accession
	GCA_000262325.2_ASM26232v2_genomic	Pseudomonas_fluorescens_004	GCA_000262325.2_ASM26232v2_genomic.fa	GCA_000262325.2	GenBank Accession
	GCA_000263215.1_ASM26321v1_genomic	Cronobacter_sakazakii_002	GCA_000263215.1_ASM26321v1_genomic.fa	GCA_000263215.1	GenBank Accession
	GCA_000263315.1_SPNS88.2_genomic	Streptococcus_pyogenes_015	GCA_000263315.1_SPNS88.2_genomic.fa	GCA_000263315.1	GenBank Accession
	GCA_000263395.1_ASM26339v1_genomic	Pseudomonas_stutzeri_004	GCA_000263395.1_ASM26339v1_genomic.fa	GCA_000263395.1	GenBank Accession
	GCA_000263415.1_ASM26341v1_genomic	Corynebacterium_diphtheriae_014	GCA_000263415.1_ASM26341v1_genomic.fa	GCA_000263415.1	GenBank Accession
	GCA_000263435.1_ASM26343v1_genomic	Gardnerella_vaginalis_006	GCA_000263435.1_ASM26343v1_genomic.fa	GCA_000263435.1	GenBank Accession
	GCA_000263595.1_ASM26359v1_genomic	Gardnerella_vaginalis_007	GCA_000263595.1_ASM26359v1_genomic.fa	GCA_000263595.1	GenBank Accession
	GCA_000263675.2_ASM26367v2_genomic	Pseudomonas_fluorescens_005	GCA_000263675.2_ASM26367v2_genomic.fa	GCA_000263675.2	GenBank Accession
	GCA_000267545.1_ASM26754v1_genomic	Pseudomonas_stutzeri_005	GCA_000267545.1_ASM26754v1_genomic.fa	GCA_000267545.1	GenBank Accession
	GCA_000269845.1_ASM26984v1_genomic	Parascardovia_denticolens_001	GCA_000269845.1_ASM26984v1_genomic.fa	GCA_000269845.1	GenBank Accession
	GCA_000270225.1_ASM27022v1_genomic	Porphyromonas_gingivalis_001	GCA_000270225.1_ASM27022v1_genomic.fa	GCA_000270225.1	GenBank Accession
	GCA_000271945.1_PgingivalisW50v1.0_genomic	Porphyromonas_gingivalis_002	GCA_000271945.1_PgingivalisW50v1.0_genomic.fa	GCA_000271945.1	GenBank Accession
	GCA_000277325.1_ASM27732v1_genomic	Bifidobacterium_animalis_011	GCA_000277325.1_ASM27732v1_genomic.fa	GCA_000277325.1	GenBank Accession
	GCA_000277345.1_ASM27734v1_genomic	Bifidobacterium_animalis_012	GCA_000277345.1_ASM27734v1_genomic.fa	GCA_000277345.1	GenBank Accession
	GCA_000277585.1_CochraceaHolt25v1.0_genomic	Capnocytophaga_ochracea_003	GCA_000277585.1_CochraceaHolt25v1.0_genomic.fa	GCA_000277585.1	GenBank Accession
	GCA_000279165.1_ASM27916v1_genomic	Pseudomonas_stutzeri_006	GCA_000279165.1_ASM27916v1_genomic.fa	GCA_000279165.1	GenBank Accession
	GCA_000279535.1_ASM27953v1_genomic	Streptococcus_mitis_012	GCA_000279535.1_ASM27953v1_genomic.fa	GCA_000279535.1	GenBank Accession
	GCA_000283135.1_ASM28313v1_genomic	Lactobacillus_gasseri_004	GCA_000283135.1_ASM28313v1_genomic.fa	GCA_000283135.1	GenBank Accession
	GCA_000283755.1_ASM28375v1_genomic	Mycoplasma_pneumoniae_002	GCA_000283755.1_ASM28375v1_genomic.fa	GCA_000283755.1	GenBank Accession
	GCA_000284495.1_ASM28449v1_genomic	Escherichia_coli_026	GCA_000284495.1_ASM28449v1_genomic.fa	GCA_000284495.1	GenBank Accession
	GCA_000284555.1_ASM28455v1_genomic	Pseudomonas_aeruginosa_008	GCA_000284555.1_ASM28455v1_genomic.fa	GCA_000284555.1	GenBank Accession
	GCA_000284595.1_ASM28459v1_genomic	Stenotrophomonas_maltophilia_002	GCA_000284595.1_ASM28459v1_genomic.fa	GCA_000284595.1	GenBank Accession
	GCA_000284735.1_ASM28473v1_genomic	Lactococcus_lactis_006	GCA_000284735.1_ASM28473v1_genomic.fa	GCA_000284735.1	GenBank Accession
	GCA_000285995.1_AneasH279v1.0_genomic	Actinomyces_naeslundii_002	GCA_000285995.1_AneasH279v1.0_genomic.fa	GCA_000285995.1	GenBank Accession
	GCA_000286295.1_SsalK12v1_genomic	Streptococcus_salivarius_004	GCA_000286295.1_SsalK12v1_genomic.fa	GCA_000286295.1	GenBank Accession
	GCA_000287595.1_SanginSK1138v1.0_genomic	Streptococcus_anginosus_003	GCA_000287595.1_SanginSK1138v1.0_genomic.fa	GCA_000287595.1	GenBank Accession
	GCA_000287615.1_HsputHK2154v1.0_genomic	Haemophilus_sputorum_001	GCA_000287615.1_HsputHK2154v1.0_genomic.fa	GCA_000287615.1	GenBank Accession
	GCA_000287715.1_SoralisSK304v1.0_genomic	Streptococcus_oralis_009	GCA_000287715.1_SoralisSK304v1.0_genomic.fa	GCA_000287715.1	GenBank Accession
	GCA_000287935.1_Sten_malt_Ab55555_V1_genomic	Stenotrophomonas_maltophilia_003	GCA_000287935.1_Sten_malt_Ab55555_V1_genomic.fa	GCA_000287935.1	GenBank Accession
	GCA_000292405.1_ASM29240v1_genomic	Mycoplasma_genitalium_001	GCA_000292405.1_ASM29240v1_genomic.fa	GCA_000292405.1	GenBank Accession
	GCA_000292445.1_ASM29244v1_genomic	Mycoplasma_genitalium_002	GCA_000292445.1_ASM29244v1_genomic.fa	GCA_000292445.1	GenBank Accession
	GCA_000292485.1_ASM29248v1_genomic	Mycoplasma_genitalium_003	GCA_000292485.1_ASM29248v1_genomic.fa	GCA_000292485.1	GenBank Accession
	GCA_000292505.1_ASM29250v1_genomic	Mycoplasma_genitalium_004	GCA_000292505.1_ASM29250v1_genomic.fa	GCA_000292505.1	GenBank Accession
	GCA_000292935.1_ASM29293v1_genomic	Fusobacterium_hwasookii_001	GCA_000292935.1_ASM29293v1_genomic.fa	GCA_000292935.1	GenBank Accession
	GCA_000292975.1_FnecroFnf1007v1.0_genomic	Fusobacterium_necrophorum_003	GCA_000292975.1_FnecroFnf1007v1.0_genomic.fa	GCA_000292975.1	GenBank Accession
	GCA_000297075.2_Ppseudo_final_genomic	Pseudomonas_pseudoalcaligenes_001	GCA_000297075.2_Ppseudo_final_genomic.fa	GCA_000297075.2	GenBank Accession
	GCA_000297275.1_ASM29727v1_genomic	Pseudomonas_aeruginosa_009	GCA_000297275.1_ASM29727v1_genomic.fa	GCA_000297275.1	GenBank Accession
	GCA_000297315.1_ASM29731v1_genomic	Pseudomonas_aeruginosa_010	GCA_000297315.1_ASM29731v1_genomic.fa	GCA_000297315.1	GenBank Accession
	GCA_000297655.1_Fuso_PO_Taxon_201_D10_V1_genomic	Fusobacterium_periodonticum_004	GCA_000297655.1_Fuso_PO_Taxon_201_D10_V1_genomic.fa	GCA_000297655.1	GenBank Accession
	GCA_000297815.1_Prot_mira_WGLW6_V1_genomic	Proteus_mirabilis_001	GCA_000297815.1_Prot_mira_WGLW6_V1_genomic.fa	GCA_000297815.1	GenBank Accession
	GCA_000297835.1_Prot_mira_WGLW4_V1_genomic	Proteus_mirabilis_002	GCA_000297835.1_Prot_mira_WGLW4_V1_genomic.fa	GCA_000297835.1	GenBank Accession
	GCA_000298115.2_ASM29811v2_genomic	Lactobacillus_buchneri_001	GCA_000298115.2_ASM29811v2_genomic.fa	GCA_000298115.2	GenBank Accession
	GCA_000301115.1_Lact_cris_FB049-03_V1_genomic	Lactobacillus_crispatus_005	GCA_000301115.1_Lact_cris_FB049-03_V1_genomic.fa	GCA_000301115.1	GenBank Accession
	GCA_000301135.1_Lact_cris_FB077-07_V1_genomic	Lactobacillus_crispatus_006	GCA_000301135.1_Lact_cris_FB077-07_V1_genomic.fa	GCA_000301135.1	GenBank Accession
	GCA_000304295.1_ASM30429v1_genomic	Treponema_pallidum_007	GCA_000304295.1_ASM30429v1_genomic.fa	GCA_000304295.1	GenBank Accession
	GCA_000304555.1_Mt_UT205_genomic	Mycobacterium_tuberculosis_007	GCA_000304555.1_Mt_UT205_genomic.fa	GCA_000304555.1	GenBank Accession
	GCA_000305335.2_ASM30533v2_genomic	Streptococcus_salivarius_005	GCA_000305335.2_ASM30533v2_genomic.fa	GCA_000305335.2	GenBank Accession
	GCA_000309645.1_ASM30964v1_genomic	Lactobacillus_casei_004	GCA_000309645.1_ASM30964v1_genomic.fa	GCA_000309645.1	GenBank Accession
	GCA_000309665.1_ASM30966v1_genomic	Lactobacillus_casei_005	GCA_000309665.1_ASM30966v1_genomic.fa	GCA_000309665.1	GenBank Accession
	GCA_000309765.1_ASM30976v1_genomic	Lactobacillus_casei_006	GCA_000309765.1_ASM30976v1_genomic.fa	GCA_000309765.1	GenBank Accession
	GCA_000309785.1_ASM30978v1_genomic	Lactobacillus_casei_007	GCA_000309785.1_ASM30978v1_genomic.fa	GCA_000309785.1	GenBank Accession
	GCA_000311945.1_ASM31194v1_genomic	Lactobacillus_rhamnosus_008	GCA_000311945.1_ASM31194v1_genomic.fa	GCA_000311945.1	GenBank Accession
	GCA_000311965.1_ASM31196v1_genomic	Lactobacillus_rhamnosus_009	GCA_000311965.1_ASM31196v1_genomic.fa	GCA_000311965.1	GenBank Accession
	GCA_000312685.1_ASM31268v1_genomic	Lactococcus_lactis_007	GCA_000312685.1_ASM31268v1_genomic.fa	GCA_000312685.1	GenBank Accession
	GCA_000313655.1_contig_genomic	Streptococcus_intermedius_003	GCA_000313655.1_contig_genomic.fa	GCA_000313655.1	GenBank Accession
	GCA_000313955.2_Lfzb2dn_genomic	Lysinibacillus_fusiformis_001	GCA_000313955.2_Lfzb2dn_genomic.fa	GCA_000313955.2	GenBank Accession
	GCA_000318115.1_ASM31811v1_genomic	Peptostreptococcus_anaerobius_001	GCA_000318115.1_ASM31811v1_genomic.fa	GCA_000318115.1	GenBank Accession
	GCA_000318155.1_ASM31815v1_genomic	Aggregatibacter_actinomycetemcomitans_016	GCA_000318155.1_ASM31815v1_genomic.fa	GCA_000318155.1	GenBank Accession
	GCA_000318355.2_ASM31835v2_genomic	Veillonella_atypica_002	GCA_000318355.2_ASM31835v2_genomic.fa	GCA_000318355.2	GenBank Accession
	GCA_000319615.1_ASM31961v1_genomic	Cronobacter_sakazakii_003	GCA_000319615.1_ASM31961v1_genomic.fa	GCA_000319615.1	GenBank Accession
	GCA_000331085.2_ASM33108v2_genomic	Mycoplasma_pneumoniae_003	GCA_000331085.2_ASM33108v2_genomic.fa	GCA_000331085.2	GenBank Accession
	GCA_000332735.1_ASM33273v1_genomic	Staphylococcus_warneri_002	GCA_000332735.1_ASM33273v1_genomic.fa	GCA_000332735.1	GenBank Accession
	GCA_000332895.2_AaAAS4av2.0_genomic	Aggregatibacter_actinomycetemcomitans_017	GCA_000332895.2_AaAAS4av2.0_genomic.fa	GCA_000332895.2	GenBank Accession
	GCA_000332915.2_AaA160v2.0_genomic	Aggregatibacter_actinomycetemcomitans_018	GCA_000332915.2_AaA160v2.0_genomic.fa	GCA_000332915.2	GenBank Accession
	GCA_000332935.2_AaSCC4092v2.0_genomic	Aggregatibacter_actinomycetemcomitans_019	GCA_000332935.2_AaSCC4092v2.0_genomic.fa	GCA_000332935.2	GenBank Accession
	GCA_000332955.2_AaS23Av2.0_genomic	Aggregatibacter_actinomycetemcomitans_020	GCA_000332955.2_AaS23Av2.0_genomic.fa	GCA_000332955.2	GenBank Accession
	GCA_000336235.1_Prev_nigr_F0103_V1_genomic	Prevotella_nigrescens_001	GCA_000336235.1_Prev_nigr_F0103_V1_genomic.fa	GCA_000336235.1	GenBank Accession
	GCA_000338095.1_ASM33809v1_genomic	Corynebacterium_urealyticum_002	GCA_000338095.1_ASM33809v1_genomic.fa	GCA_000338095.1	GenBank Accession
	GCA_000338115.2_ASM33811v2_genomic	Lactobacillus_plantarum_004	GCA_000338115.2_ASM33811v2_genomic.fa	GCA_000338115.2	GenBank Accession
	GCA_000338455.1_Trep_dent_SP37_V1_genomic	Treponema_denticola_002	GCA_000338455.1_Trep_dent_SP37_V1_genomic.fa	GCA_000338455.1	GenBank Accession
	GCA_000338475.1_Trep_dent_SP33_V1_genomic	Treponema_denticola_003	GCA_000338475.1_Trep_dent_SP33_V1_genomic.fa	GCA_000338475.1	GenBank Accession
	GCA_000338515.1_Trep_dent_MYR-T_V1_genomic	Treponema_denticola_004	GCA_000338515.1_Trep_dent_MYR-T_V1_genomic.fa	GCA_000338515.1	GenBank Accession
	GCA_000338595.1_Trep_dent_ATCC_33521_V1_genomic	Treponema_denticola_005	GCA_000338595.1_Trep_dent_ATCC_33521_V1_genomic.fa	GCA_000338595.1	GenBank Accession
	GCA_000338615.1_Trep_dent_ATCC_33520_V1_genomic	Treponema_denticola_006	GCA_000338615.1_Trep_dent_ATCC_33520_V1_genomic.fa	GCA_000338615.1	GenBank Accession
	GCA_000338635.1_Trep_dent_ASLM_V1_genomic	Treponema_denticola_007	GCA_000338635.1_Trep_dent_ASLM_V1_genomic.fa	GCA_000338635.1	GenBank Accession
	GCA_000339015.1_ASM33901v1_genomic	Cronobacter_sakazakii_004	GCA_000339015.1_ASM33901v1_genomic.fa	GCA_000339015.1	GenBank Accession
	GCA_000340375.1_Lact_cate_OT_569_V1_genomic	Eggerthia_catenaformis_001	GCA_000340375.1_Lact_cate_OT_569_V1_genomic.fa	GCA_000340375.1	GenBank Accession
	GCA_000340605.1_Trep_dent_H1-T_V1_genomic	Treponema_denticola_008	GCA_000340605.1_Trep_dent_H1-T_V1_genomic.fa	GCA_000340605.1	GenBank Accession
	GCA_000340645.1_Trep_dent_H-22_V1_genomic	Treponema_denticola_009	GCA_000340645.1_Trep_dent_H-22_V1_genomic.fa	GCA_000340645.1	GenBank Accession
	GCA_000340685.1_Trep_dent_ATCC_35404_V1_genomic	Treponema_denticola_010	GCA_000340685.1_Trep_dent_ATCC_35404_V1_genomic.fa	GCA_000340685.1	GenBank Accession
	GCA_000340705.1_Trep_dent_OTK_V1_genomic	Treponema_denticola_011	GCA_000340705.1_Trep_dent_OTK_V1_genomic.fa	GCA_000340705.1	GenBank Accession
	GCA_000340725.1_Trep_dent_AL-2_V1_genomic	Treponema_denticola_012	GCA_000340725.1_Trep_dent_AL-2_V1_genomic.fa	GCA_000340725.1	GenBank Accession
	GCA_000340745.1_Trep_dent_US-Trep_V1_genomic	Treponema_denticola_013	GCA_000340745.1_Trep_dent_US-Trep_V1_genomic.fa	GCA_000340745.1	GenBank Accession
	GCA_000344215.1_EPM1_1.0_genomic	Stenotrophomonas_maltophilia_004	GCA_000344215.1_EPM1_1.0_genomic.fa	GCA_000344215.1	GenBank Accession
	GCA_000344295.2_velvet_genomic	Campylobacter_showae_004	GCA_000344295.2_velvet_genomic.fa	GCA_000344295.2	GenBank Accession
	GCA_000344575.1_ASM34457v1_genomic	Lactococcus_lactis_008	GCA_000344575.1_ASM34457v1_genomic.fa	GCA_000344575.1	GenBank Accession
	GCA_000346445.1_ASM34644v1_genomic	Stenotrophomonas_maltophilia_005	GCA_000346445.1_ASM34644v1_genomic.fa	GCA_000346445.1	GenBank Accession
	GCA_000347435.1_ASM34743v1_genomic	Streptococcus_agalactiae_010	GCA_000347435.1_ASM34743v1_genomic.fa	GCA_000347435.1	GenBank Accession
	GCA_000347515.1_Assemblage_de_novo_genomic	Lactobacillus_plantarum_005	GCA_000347515.1_Assemblage_de_novo_genomic.fa	GCA_000347515.1	GenBank Accession
	GCA_000347935.1_DSM20742_V1_genomic	Streptococcus_sobrinus_001	GCA_000347935.1_DSM20742_V1_genomic.fa	GCA_000347935.1	GenBank Accession
	GCA_000349865.1_Cherry1.0_genomic	Agrobacterium_tumefaciens_005	GCA_000349865.1_Cherry1.0_genomic.fa	GCA_000349865.1	GenBank Accession
	GCA_000350465.1_Edurans6552.0_genomic	Enterococcus_durans_003	GCA_000350465.1_Edurans6552.0_genomic.fa	GCA_000350465.1	GenBank Accession
	GCA_000359625.1_ASM35962v1_genomic	Lactobacillus_brevis_002	GCA_000359625.1_ASM35962v1_genomic.fa	GCA_000359625.1	GenBank Accession
	GCA_000372665.1_RalstonoaPickettii.strain_OR214_v1.0_genomic	Ralstonia_pickettii_002	GCA_000372665.1_RalstonoaPickettii.strain_OR214_v1.0_genomic.fa	GCA_000372665.1	GenBank Accession
	GCA_000380305.1_PgingivalisJCVISC001v1.0_genomic	Porphyromonas_gingivalis_003	GCA_000380305.1_PgingivalisJCVISC001v1.0_genomic.fa	GCA_000380305.1	GenBank Accession
	GCA_000384055.1_ASM38405v1_genomic	Mesorhizobium_loti_001	GCA_000384055.1_ASM38405v1_genomic.fa	GCA_000384055.1	GenBank Accession
	GCA_000387485.1_ASM38748v1_genomic	Treponema_pallidum_008	GCA_000387485.1_ASM38748v1_genomic.fa	GCA_000387485.1	GenBank Accession
	GCA_000389675.2_ASM38967v2_genomic	Lactobacillus_acidophilus_002	GCA_000389675.2_ASM38967v2_genomic.fa	GCA_000389675.2	GenBank Accession
	GCA_000392485.2_ASM39248v2_genomic	Lactobacillus_plantarum_006	GCA_000392485.2_ASM39248v2_genomic.fa	GCA_000392485.2	GenBank Accession
	GCA_000397165.1_ASM39716v1_genomic	Lactobacillus_fermentum_003	GCA_000397165.1_ASM39716v1_genomic.fa	GCA_000397165.1	GenBank Accession
	GCA_000406345.2_LK71.0_genomic	Lactobacillus_gasseri_005	GCA_000406345.2_LK71.0_genomic.fa	GCA_000406345.2	GenBank Accession
	GCA_000407005.1_Ente_sacc_ATCC43076_V1_genomic	Enterococcus_saccharolyticus_002	GCA_000407005.1_Ente_sacc_ATCC43076_V1_genomic.fa	GCA_000407005.1	GenBank Accession
	GCA_000409815.1_Lpp230.v.1_genomic	Lactobacillus_paracasei_003	GCA_000409815.1_Lpp230.v.1_genomic.fa	GCA_000409815.1	GenBank Accession
	GCA_000409835.1_Lpl7v.1_genomic	Lactobacillus_paracasei_004	GCA_000409835.1_Lpl7v.1_genomic.fa	GCA_000409835.1	GenBank Accession
	GCA_000409935.1_L.paracasei_Lpp120.v.1_genomic	Lactobacillus_paracasei_005	GCA_000409935.1_L.paracasei_Lpp120.v.1_genomic.fa	GCA_000409935.1	GenBank Accession
	GCA_000410795.1_LplantarumLP882.0_genomic	Lactobacillus_plantarum_007	GCA_000410795.1_LplantarumLP882.0_genomic.fa	GCA_000410795.1	GenBank Accession
	GCA_000410995.1_ASM41099v1_genomic	Lactobacillus_reuteri_007	GCA_000410995.1_ASM41099v1_genomic.fa	GCA_000410995.1	GenBank Accession
	GCA_000411195.1_Delf_acid_CCUG_274B_V1_genomic	Delftia_acidovorans_002	GCA_000411195.1_Delf_acid_CCUG_274B_V1_genomic.fa	GCA_000411195.1	GenBank Accession
	GCA_000411215.1_Delf_acid_CCUG_15835_V1_genomic	Delftia_acidovorans_003	GCA_000411215.1_Delf_acid_CCUG_15835_V1_genomic.fa	GCA_000411215.1	GenBank Accession
	GCA_000411435.1_Bifi_brev_HPH0326_V1_genomic	Bifidobacterium_breve_005	GCA_000411435.1_Bifi_brev_HPH0326_V1_genomic.fa	GCA_000411435.1	GenBank Accession
	GCA_000412205.1_ASM41220v1_genomic	Lactobacillus_plantarum_008	GCA_000412205.1_ASM41220v1_genomic.fa	GCA_000412205.1	GenBank Accession
	GCA_000412995.1_Trep_vinc_F0403_V1_genomic	Treponema_vincentii_001	GCA_000412995.1_Trep_vinc_F0403_V1_genomic.fa	GCA_000412995.1	GenBank Accession
	GCA_000413075.1_Trep_dent_SP44_F0466_V1_genomic	Treponema_denticola_014	GCA_000413075.1_Trep_dent_SP44_F0466_V1_genomic.fa	GCA_000413075.1	GenBank Accession
	GCA_000413095.1_Trep_dent_SP32_F0464_V1_genomic	Treponema_denticola_015	GCA_000413095.1_Trep_dent_SP32_F0464_V1_genomic.fa	GCA_000413095.1	GenBank Accession
	GCA_000413115.1_Trep_dent_SP23_F0463_V1_genomic	Treponema_denticola_016	GCA_000413115.1_Trep_dent_SP23_F0463_V1_genomic.fa	GCA_000413115.1	GenBank Accession
	GCA_000413355.1_Prev_oral_HGA0225_V1_genomic	Prevotella_oralis_001	GCA_000413355.1_Prev_oral_HGA0225_V1_genomic.fa	GCA_000413355.1	GenBank Accession
	GCA_000413435.1_Camp_ureo_ACS-301-V-SCH3B_V1_genomic	Campylobacter_ureolyticus_002	GCA_000413435.1_Camp_ureo_ACS-301-V-SCH3B_V1_genomic.fa	GCA_000413435.1	GenBank Accession
	GCA_000413475.1_Stre_inte_ATCC_27335_V1_genomic	Streptococcus_intermedius_004	GCA_000413475.1_Stre_inte_ATCC_27335_V1_genomic.fa	GCA_000413475.1	GenBank Accession
	GCA_000418475.1_ASM41847v1_genomic	Lactobacillus_rhamnosus_010	GCA_000418475.1_ASM41847v1_genomic.fa	GCA_000418475.1	GenBank Accession
	GCA_000418495.1_ASM41849v1_genomic	Lactobacillus_rhamnosus_011	GCA_000418495.1_ASM41849v1_genomic.fa	GCA_000418495.1	GenBank Accession
	GCA_000418515.1_ASM41851v1_genomic	Lactobacillus_casei_008	GCA_000418515.1_ASM41851v1_genomic.fa	GCA_000418515.1	GenBank Accession
	GCA_000439275.1_ASM43927v1_genomic	Lactobacillus_reuteri_008	GCA_000439275.1_ASM43927v1_genomic.fa	GCA_000439275.1	GenBank Accession
	GCA_000439915.1_L.gasseri_2016_V1_genomic	Lactobacillus_gasseri_006	GCA_000439915.1_L.gasseri_2016_V1_genomic.fa	GCA_000439915.1	GenBank Accession
	GCA_000442825.1_LaDSM20242V1_genomic	Lactobacillus_acidophilus_003	GCA_000442825.1_LaDSM20242V1_genomic.fa	GCA_000442825.1	GenBank Accession
	GCA_000442865.1_LaCIRM442V1_genomic	Lactobacillus_acidophilus_004	GCA_000442865.1_LaCIRM442V1_genomic.fa	GCA_000442865.1	GenBank Accession
	GCA_000444425.1_ASM44442v1_genomic	Proteus_mirabilis_003	GCA_000444425.1_ASM44442v1_genomic.fa	GCA_000444425.1	GenBank Accession
	GCA_000447905.1_LLDT2.01_genomic	Lactococcus_lactis_009	GCA_000447905.1_LLDT2.01_genomic.fa	GCA_000447905.1	GenBank Accession
	GCA_000447965.1_LLT7.01_genomic	Lactococcus_lactis_010	GCA_000447965.1_LLT7.01_genomic.fa	GCA_000447965.1	GenBank Accession
	GCA_000447985.1_LLDT4.01_genomic	Lactococcus_lactis_011	GCA_000447985.1_LLDT4.01_genomic.fa	GCA_000447985.1	GenBank Accession
	GCA_000448705.1_HSIVP1_1.0_genomic	Veillonella_parvula_003	GCA_000448705.1_HSIVP1_1.0_genomic.fa	GCA_000448705.1	GenBank Accession
	GCA_000455785.1_ASM45578v1_genomic	Corynebacterium_diphtheriae_015	GCA_000455785.1_ASM45578v1_genomic.fa	GCA_000455785.1	GenBank Accession
	GCA_000455805.1_ASM45580v1_genomic	Corynebacterium_diphtheriae_016	GCA_000455805.1_ASM45580v1_genomic.fa	GCA_000455805.1	GenBank Accession
	GCA_000463015.1_ASM46301v1_genomic	Variovorax_paradoxus_002	GCA_000463015.1_ASM46301v1_genomic.fa	GCA_000463015.1	GenBank Accession
	GCA_000463355.1_ASM46335v1_genomic	Streptococcus_intermedius_005	GCA_000463355.1_ASM46335v1_genomic.fa	GCA_000463355.1	GenBank Accession
	GCA_000463385.1_ASM46338v1_genomic	Streptococcus_intermedius_006	GCA_000463385.1_ASM46338v1_genomic.fa	GCA_000463385.1	GenBank Accession
	GCA_000463395.1_ASM46339v1_genomic	Streptococcus_constellatus_002	GCA_000463395.1_ASM46339v1_genomic.fa	GCA_000463395.1	GenBank Accession
	GCA_000463425.1_ASM46342v1_genomic	Streptococcus_constellatus_003	GCA_000463425.1_ASM46342v1_genomic.fa	GCA_000463425.1	GenBank Accession
	GCA_000463445.1_ASM46344v1_genomic	Streptococcus_constellatus_004	GCA_000463445.1_ASM46344v1_genomic.fa	GCA_000463445.1	GenBank Accession
	GCA_000463465.1_ASM46346v1_genomic	Streptococcus_anginosus_004	GCA_000463465.1_ASM46346v1_genomic.fa	GCA_000463465.1	GenBank Accession
	GCA_000463505.1_ASM46350v1_genomic	Streptococcus_anginosus_005	GCA_000463505.1_ASM46350v1_genomic.fa	GCA_000463505.1	GenBank Accession
	GCA_000466185.1_ASM46618v1_genomic	Actinomyces_graevenitzii_002	GCA_000466185.1_ASM46618v1_genomic.fa	GCA_000466185.1	GenBank Accession
	GCA_000466205.2_ASM46620v2_genomic	Actinomyces_johnsonii_002	GCA_000466205.2_ASM46620v2_genomic.fa	GCA_000466205.2	GenBank Accession
	GCA_000466245.1_ASM46624v1_genomic	Actinomyces_johnsonii_003	GCA_000466245.1_ASM46624v1_genomic.fa	GCA_000466245.1	GenBank Accession
	GCA_000466365.1_ASM46636v1_genomic	Alloscardovia_omnicolens_002	GCA_000466365.1_ASM46636v1_genomic.fa	GCA_000466365.1	GenBank Accession
	GCA_000466505.1_ASM46650v1_genomic	Bacteroides_pyogenes_002	GCA_000466505.1_ASM46650v1_genomic.fa	GCA_000466505.1	GenBank Accession
	GCA_000466545.1_ASM46654v1_genomic	Bifidobacterium_breve_006	GCA_000466545.1_ASM46654v1_genomic.fa	GCA_000466545.1	GenBank Accession
	GCA_000466665.1_UNSW1_genomic	Campylobacter_concisus_003	GCA_000466665.1_UNSW1_genomic.fa	GCA_000466665.1	GenBank Accession
	GCA_000466705.1_ATCC51561_genomic	Campylobacter_concisus_004	GCA_000466705.1_ATCC51561_genomic.fa	GCA_000466705.1	GenBank Accession
	GCA_000466745.1_ATCC51562_genomic	Campylobacter_concisus_005	GCA_000466745.1_ATCC51562_genomic.fa	GCA_000466745.1	GenBank Accession
	GCA_000467795.1_ASM46779v1_genomic	Porphyromonas_gingivalis_004	GCA_000467795.1_ASM46779v1_genomic.fa	GCA_000467795.1	GenBank Accession
	GCA_000467815.1_ASM46781v1_genomic	Porphyromonas_gingivalis_005	GCA_000467815.1_ASM46781v1_genomic.fa	GCA_000467815.1	GenBank Accession
	GCA_000467835.1_ASM46783v1_genomic	Porphyromonas_gingivalis_006	GCA_000467835.1_ASM46783v1_genomic.fa	GCA_000467835.1	GenBank Accession
	GCA_000467955.1_ASM46795v1_genomic	Porphyromonas_gingivalis_007	GCA_000467955.1_ASM46795v1_genomic.fa	GCA_000467955.1	GenBank Accession
	GCA_000467975.1_ASM46797v1_genomic	Porphyromonas_gingivalis_008	GCA_000467975.1_ASM46797v1_genomic.fa	GCA_000467975.1	GenBank Accession
	GCA_000467995.1_ASM46799v1_genomic	Porphyromonas_gingivalis_009	GCA_000467995.1_ASM46799v1_genomic.fa	GCA_000467995.1	GenBank Accession
	GCA_000468055.1_ASM46805v1_genomic	Treponema_lecithinolyticum_001	GCA_000468055.1_ASM46805v1_genomic.fa	GCA_000468055.1	GenBank Accession
	GCA_000468115.1_TsocrATCC35536v1.0_genomic	Treponema_socranskii_001	GCA_000468115.1_TsocrATCC35536v1.0_genomic.fa	GCA_000468115.1	GenBank Accession
	GCA_000468635.1_PbaroF0067v1.0_genomic	Prevotella_baroniae_001	GCA_000468635.1_PbaroF0067v1.0_genomic.fa	GCA_000468635.1	GenBank Accession
	GCA_000469405.1_ASM46940v1_genomic	Leptotrichia_wadei_001	GCA_000469405.1_ASM46940v1_genomic.fa	GCA_000469405.1	GenBank Accession
	GCA_000469565.1_ASM46956v1_genomic	Oribacterium_sp__002	GCA_000469565.1_ASM46956v1_genomic.fa	GCA_000469565.1	GenBank Accession
	GCA_000469705.1_LaCIP7613V1_genomic	Lactobacillus_acidophilus_005	GCA_000469705.1_LaCIP7613V1_genomic.fa	GCA_000469705.1	GenBank Accession
	GCA_000469745.1_LaDSM9126V1_genomic	Lactobacillus_acidophilus_006	GCA_000469745.1_LaDSM9126V1_genomic.fa	GCA_000469745.1	GenBank Accession
	GCA_000469765.1_LaCIRM445V1_genomic	Lactobacillus_acidophilus_007	GCA_000469765.1_LaCIRM445V1_genomic.fa	GCA_000469765.1	GenBank Accession
	GCA_000471925.1_ASM47192v1_genomic	Ralstonia_pickettii_003	GCA_000471925.1_ASM47192v1_genomic.fa	GCA_000471925.1	GenBank Accession
	GCA_000472405.1_ASM47240v1_genomic	Propionibacterium_acnes_013	GCA_000472405.1_ASM47240v1_genomic.fa	GCA_000472405.1	GenBank Accession
	GCA_000472705.1_ASM47270v1_genomic	Mesorhizobium_loti_002	GCA_000472705.1_ASM47270v1_genomic.fa	GCA_000472705.1	GenBank Accession
	GCA_000477515.1_Reference_Assembly_genomic	Lactobacillus_fermentum_004	GCA_000477515.1_Reference_Assembly_genomic.fa	GCA_000477515.1	GenBank Accession
	GCA_000477535.1_PsaliF0493v1.0_genomic	Prevotella_salivae_001	GCA_000477535.1_PsaliF0493v1.0_genomic.fa	GCA_000477535.1	GenBank Accession
	GCA_000478805.1_PacidF0233v2.0_genomic	Propionibacterium_acidifaciens_001	GCA_000478805.1_PacidF0233v2.0_genomic.fa	GCA_000478805.1	GenBank Accession
	GCA_000478925.1_ASM47892v1_genomic	Streptococcus_anginosus_006	GCA_000478925.1_ASM47892v1_genomic.fa	GCA_000478925.1	GenBank Accession
	GCA_000479025.1_ASM47902v1_genomic	Rothia_aeria_001	GCA_000479025.1_ASM47902v1_genomic.fa	GCA_000479025.1	GenBank Accession
	GCA_000488855.1_ASM48885v1_genomic	Eubacterium_brachy_001	GCA_000488855.1_ASM48885v1_genomic.fa	GCA_000488855.1	GenBank Accession
	GCA_000498675.1_ASM49867v1_genomic	Lactobacillus_johnsonii_005	GCA_000498675.1_ASM49867v1_genomic.fa	GCA_000498675.1	GenBank Accession
	GCA_000503975.1_SJD2_genomic	Porphyromonas_gingivalis_010	GCA_000503975.1_SJD2_genomic.fa	GCA_000503975.1	GenBank Accession
	GCA_000504545.1_ASM50454v1_genomic	Cronobacter_sakazakii_005	GCA_000504545.1_ASM50454v1_genomic.fa	GCA_000504545.1	GenBank Accession
	GCA_000504685.1_Eike_corr_CC92I_V1_genomic	Eikenella_corrodens_001	GCA_000504685.1_Eike_corr_CC92I_V1_genomic.fa	GCA_000504685.1	GenBank Accession
	GCA_000505785.1_denovokmer150_genomic	Rhodobacter_capsulatus_001	GCA_000505785.1_denovokmer150_genomic.fa	GCA_000505785.1	GenBank Accession
	GCA_000506425.2_denovokmer200_genomic	Rhodobacter_capsulatus_002	GCA_000506425.2_denovokmer200_genomic.fa	GCA_000506425.2	GenBank Accession
	GCA_000506525.2_denovokmer200_genomic	Rhodobacter_capsulatus_003	GCA_000506525.2_denovokmer200_genomic.fa	GCA_000506525.2	GenBank Accession
	GCA_000506545.2_denovokmer200_genomic	Rhodobacter_capsulatus_004	GCA_000506545.2_denovokmer200_genomic.fa	GCA_000506545.2	GenBank Accession
	GCA_000506565.2_denovokmer150_genomic	Rhodobacter_capsulatus_005	GCA_000506565.2_denovokmer150_genomic.fa	GCA_000506565.2	GenBank Accession
	GCA_000506965.2_denovokmer150_genomic	Rhodobacter_capsulatus_006	GCA_000506965.2_denovokmer150_genomic.fa	GCA_000506965.2	GenBank Accession
	GCA_000507765.1_Stre_para_CC87K_V1_genomic	Streptococcus_parasanguinis_005	GCA_000507765.1_Stre_para_CC87K_V1_genomic.fa	GCA_000507765.1	GenBank Accession
	GCA_000507825.1_Prev_nigr_CC14M_V1_genomic	Prevotella_nigrescens_002	GCA_000507825.1_Prev_nigr_CC14M_V1_genomic.fa	GCA_000507825.1	GenBank Accession
	GCA_000507905.1_Prev_oral_CC98A_V1_genomic	Prevotella_oralis_002	GCA_000507905.1_Prev_oral_CC98A_V1_genomic.fa	GCA_000507905.1	GenBank Accession
	GCA_000508285.1_ASM50828v1_genomic	UNVERIFIED_Achromobacter_001	GCA_000508285.1_ASM50828v1_genomic.fa	GCA_000508285.1	GenBank Accession
	GCA_000508585.1_Vll_DORA_11_velvet_1.1_genomic	Veillonella_dispar_001	GCA_000508585.1_Vll_DORA_11_velvet_1.1_genomic.fa	GCA_000508585.1	GenBank Accession
	GCA_000510385.1_BU063sc2_genomic	Tannerella_sp__001	GCA_000510385.1_BU063sc2_genomic.fa	GCA_000510385.1	GenBank Accession
	GCA_000510425.1_EnATCC33099v1.0_genomic	Eubacterium_nodatum_001	GCA_000510425.1_EnATCC33099v1.0_genomic.fa	GCA_000510425.1	GenBank Accession
	GCA_000510525.1_BU063sc679_genomic	Tannerella_sp__002	GCA_000510525.1_BU063sc679_genomic.fa	GCA_000510525.1	GenBank Accession
	GCA_000510545.1_BU063sc13_genomic	Tannerella_sp__003	GCA_000510545.1_BU063sc13_genomic.fa	GCA_000510545.1	GenBank Accession
	GCA_000510565.1_BU063sc811_genomic	Tannerella_sp__004	GCA_000510565.1_BU063sc811_genomic.fa	GCA_000510565.1	GenBank Accession
	GCA_000511735.1_ASM51173v1_genomic	Bacteroides_pyogenes_003	GCA_000511735.1_ASM51173v1_genomic.fa	GCA_000511735.1	GenBank Accession
	GCA_000511755.1_ASM51175v1_genomic	Bacteroides_pyogenes_004	GCA_000511755.1_ASM51175v1_genomic.fa	GCA_000511755.1	GenBank Accession
	GCA_000511775.1_ASM51177v1_genomic	Bacteroides_pyogenes_005	GCA_000511775.1_ASM51177v1_genomic.fa	GCA_000511775.1	GenBank Accession
	GCA_000517785.1_VspAS16v1.0_genomic	Veillonella_sp__001	GCA_000517785.1_VspAS16v1.0_genomic.fa	GCA_000517785.1	GenBank Accession
	GCA_000524335.1_OulMSTE5v1.0_genomic	Olsenella_uli_001	GCA_000524335.1_OulMSTE5v1.0_genomic.fa	GCA_000524335.1	GenBank Accession
	GCA_000526055.1_EsuATCC35585v1.0_genomic	Eubacterium_sulci_001	GCA_000526055.1_EsuATCC35585v1.0_genomic.fa	GCA_000526055.1	GenBank Accession
	GCA_000529385.1_Lsalivarius_cp400_genomic	Lactobacillus_salivarius_007	GCA_000529385.1_Lsalivarius_cp400_genomic.fa	GCA_000529385.1	GenBank Accession
	GCA_000565015.1_PcatATCC51270v1.0_genomic	Porphyromonas_catoniae_001	GCA_000565015.1_PcatATCC51270v1.0_genomic.fa	GCA_000565015.1	GenBank Accession
	GCA_000582635.1_FinMag1.0_genomic	Finegoldia_magna_006	GCA_000582635.1_FinMag1.0_genomic.fa	GCA_000582635.1	GenBank Accession
	GCA_000585655.1_Ochant_v5_genomic	Ochrobactrum_anthropi_001	GCA_000585655.1_Ochant_v5_genomic.fa	GCA_000585655.1	GenBank Accession
	GCA_000600355.1_FNF_B35_genomic	Fusobacterium_necrophorum_004	GCA_000600355.1_FNF_B35_genomic.fa	GCA_000600355.1	GenBank Accession
	GCA_000626735.1_Pseudomonas_mendocina_AD6_genomic	Pseudomonas_pseudoalcaligenes_002	GCA_000626735.1_Pseudomonas_mendocina_AD6_genomic.fa	GCA_000626735.1	GenBank Accession
	GCA_000701165.2_ASM70116v2_genomic	Burkholderia_cepacia_002	GCA_000701165.2_ASM70116v2_genomic.fa	GCA_000701165.2	GenBank Accession
	GCA_000712915.1_psalyso111_genomic	Staphylococcus_warneri_003	GCA_000712915.1_psalyso111_genomic.fa	GCA_000712915.1	GenBank Accession
	GCA_000712925.1_psaLyso211_genomic	Staphylococcus_warneri_004	GCA_000712925.1_psaLyso211_genomic.fa	GCA_000712925.1	GenBank Accession
	GCA_000735365.1_GKAS_DRAFTv1_genomic	Kluyvera_ascorbata_001	GCA_000735365.1_GKAS_DRAFTv1_genomic.fa	GCA_000735365.1	GenBank Accession
	GCA_000739415.1_ASM73941v1_genomic	Porphyromonas_gingivalis_011	GCA_000739415.1_ASM73941v1_genomic.fa	GCA_000739415.1	GenBank Accession
	GCA_000741405.1_Bifsca_genomic	Bifidobacterium_scardovii_001	GCA_000741405.1_Bifsca_genomic.fa	GCA_000741405.1	GenBank Accession
	GCA_000741775.1_Bifsub_genomic	Bifidobacterium_subtile_002	GCA_000741775.1_Bifsub_genomic.fa	GCA_000741775.1	GenBank Accession
	GCA_000741825.1_ASM74182v1_genomic	Delftia_acidovorans_004	GCA_000741825.1_ASM74182v1_genomic.fa	GCA_000741825.1	GenBank Accession
	GCA_000755145.1_ASM75514v1_genomic	Treponema_putidum_001	GCA_000755145.1_ASM75514v1_genomic.fa	GCA_000755145.1	GenBank Accession
	GCA_000758945.1_04_NF40_HMP1647v01_genomic	Atopobium_parvulum_002	GCA_000758945.1_04_NF40_HMP1647v01_genomic.fa	GCA_000758945.1	GenBank Accession
	GCA_000759045.1_04_NF_x40_HMP1651v01_genomic	Prevotella_bivia_001	GCA_000759045.1_04_NF_x40_HMP1651v01_genomic.fa	GCA_000759045.1	GenBank Accession
	GCA_000759055.1_04_NF40_HMP2129v01_genomic	Corynebacterium_tuscaniense_001	GCA_000759055.1_04_NF40_HMP2129v01_genomic.fa	GCA_000759055.1	GenBank Accession
	GCA_000759145.1_04_NF40_HMP2134v01_genomic	Peptoniphilus_lacrimalis_001	GCA_000759145.1_04_NF40_HMP2134v01_genomic.fa	GCA_000759145.1	GenBank Accession
	GCA_000759165.1_04_NF40_HMP2136v01_genomic	Prevotella_bivia_002	GCA_000759165.1_04_NF40_HMP2136v01_genomic.fa	GCA_000759165.1	GenBank Accession
	GCA_000759185.1_04_NF40_HMP2137v01_genomic	Prevotella_buccalis_001	GCA_000759185.1_04_NF40_HMP2137v01_genomic.fa	GCA_000759185.1	GenBank Accession
	GCA_000759205.1_04_NF40_HMP2139v01_genomic	Prevotella_denticola_002	GCA_000759205.1_04_NF40_HMP2139v01_genomic.fa	GCA_000759205.1	GenBank Accession
	GCA_000759245.1_04_NF40_HMP647v01_genomic	Prevotella_bivia_003	GCA_000759245.1_04_NF40_HMP647v01_genomic.fa	GCA_000759245.1	GenBank Accession
	GCA_000759265.1_04_NF40_HMP2140v01_genomic	Prevotella_buccalis_002	GCA_000759265.1_04_NF40_HMP2140v01_genomic.fa	GCA_000759265.1	GenBank Accession
	GCA_000759305.1_04_NF40_HMP661v01_genomic	Prevotella_melaninogenica_001	GCA_000759305.1_04_NF40_HMP661v01_genomic.fa	GCA_000759305.1	GenBank Accession
	GCA_000767835.1_ASM76783v1_genomic	Streptococcus_sinensis_001	GCA_000767835.1_ASM76783v1_genomic.fa	GCA_000767835.1	GenBank Accession
	GCA_000803625.1_ASM80362v1_genomic	Candidatus_Saccharibacteria_001	GCA_000803625.1_ASM80362v1_genomic.fa	GCA_000803625.1	GenBank Accession
	GCA_000956535.1_ASM95653v1_genomic	Microbacterium_ginsengisoli_001	GCA_000956535.1_ASM95653v1_genomic.fa	GCA_000956535.1	GenBank Accession
	GCA_000967095.1_A.x.NH44784-1996_genomic	Achromobacter_xylosoxidans_003	GCA_000967095.1_A.x.NH44784-1996_genomic.fa	GCA_000967095.1	GenBank Accession
	GCA_000973085.1_ASM97308v1_genomic	Sneathia_amnii_001	GCA_000973085.1_ASM97308v1_genomic.fa	GCA_000973085.1	GenBank Accession
	GCA_001189515.2_ASM118951v2_genomic	Olsenella_sp__001	GCA_001189515.2_ASM118951v2_genomic.fa	GCA_001189515.2	GenBank Accession
	GCA_001189535.1_ASM118953v1_genomic	Arsenicicoccus_sp__001	GCA_001189535.1_ASM118953v1_genomic.fa	GCA_001189535.1	GenBank Accession
	GCA_001189555.1_ASM118955v1_genomic	Selenomonas_sp__001	GCA_001189555.1_ASM118955v1_genomic.fa	GCA_001189555.1	GenBank Accession
	GCA_001262015.1_ASM126201v1_genomic	Prevotella_fusca_001	GCA_001262015.1_ASM126201v1_genomic.fa	GCA_001262015.1	GenBank Accession
	GCA_001262035.1_ASM126203v1_genomic	Aggregatibacter_aphrophilus_004	GCA_001262035.1_ASM126203v1_genomic.fa	GCA_001262035.1	GenBank Accession
	GCA_001262055.1_ASM126205v1_genomic	Actinomyces_meyeri_001	GCA_001262055.1_ASM126205v1_genomic.fa	GCA_001262055.1	GenBank Accession
	GCA_001262075.1_ASM126207v1_genomic	Ottowia_sp__001	GCA_001262075.1_ASM126207v1_genomic.fa	GCA_001262075.1	GenBank Accession
	GCA_001263815.1_ASM126381v1_genomic	Porphyromonas_gingivalis_012	GCA_001263815.1_ASM126381v1_genomic.fa	GCA_001263815.1	GenBank Accession
	GCA_001274535.1_ASM127453v1_genomic	Leptotrichia_sp__001	GCA_001274535.1_ASM127453v1_genomic.fa	GCA_001274535.1	GenBank Accession
	GCA_001274615.1_ASM127461v1_genomic	Porphyromonas_gingivalis_013	GCA_001274615.1_ASM127461v1_genomic.fa	GCA_001274615.1	GenBank Accession
	GCA_001278825.1_ASM127882v1_genomic	Capnocytophaga_sp__011	GCA_001278825.1_ASM127882v1_genomic.fa	GCA_001278825.1	GenBank Accession
	GCA_001278845.1_ASM127884v1_genomic	Actinomyces_sp__011	GCA_001278845.1_ASM127884v1_genomic.fa	GCA_001278845.1	GenBank Accession
	GCA_001296085.1_ASM129608v1_genomic	Fusobacterium_nucleatum_013	GCA_001296085.1_ASM129608v1_genomic.fa	GCA_001296085.1	GenBank Accession
	GCA_001296125.1_ASM129612v1_genomic	Fusobacterium_nucleatum_014	GCA_001296125.1_ASM129612v1_genomic.fa	GCA_001296125.1	GenBank Accession
	GCA_001296145.1_ASM129614v1_genomic	Fusobacterium_nucleatum_015	GCA_001296145.1_ASM129614v1_genomic.fa	GCA_001296145.1	GenBank Accession
	GCA_001296165.1_ASM129616v1_genomic	Fusobacterium_nucleatum_016	GCA_001296165.1_ASM129616v1_genomic.fa	GCA_001296165.1	GenBank Accession
	GCA_001296185.1_ASM129618v1_genomic	Fusobacterium_nucleatum_017	GCA_001296185.1_ASM129618v1_genomic.fa	GCA_001296185.1	GenBank Accession
	GCA_001297745.1_ASM129774v1_genomic	Porphyromonas_gingivalis_014	GCA_001297745.1_ASM129774v1_genomic.fa	GCA_001297745.1	GenBank Accession
	GCA_001314265.1_ASM131426v1_genomic	Porphyromonas_gingivalis_015	GCA_001314265.1_ASM131426v1_genomic.fa	GCA_001314265.1	GenBank Accession
	GCA_001431425.1_ASM143142v1_genomic	Stenotrophomonas_nitritireducens_001	GCA_001431425.1_ASM143142v1_genomic.fa	GCA_001431425.1	GenBank Accession
	GCA_001433955.1_ASM143395v1_genomic	Fusobacterium_nucleatum_018	GCA_001433955.1_ASM143395v1_genomic.fa	GCA_001433955.1	GenBank Accession
	GCA_001435935.1_ASM143593v1_genomic	Lactobacillus_panis_001	GCA_001435935.1_ASM143593v1_genomic.fa	GCA_001435935.1	GenBank Accession
	GCA_001436255.1_ASM143625v1_genomic	Lactobacillus_rapi_001	GCA_001436255.1_ASM143625v1_genomic.fa	GCA_001436255.1	GenBank Accession
	GCA_001438885.1_ASM143888v1_genomic	Atopobium_rimae_001	GCA_001438885.1_ASM143888v1_genomic.fa	GCA_001438885.1	GenBank Accession
	GCA_001444325.1_ASM144432v1_genomic	Porphyromonas_gingivalis_016	GCA_001444325.1_ASM144432v1_genomic.fa	GCA_001444325.1	GenBank Accession
	GCA_001444445.1_ASM144444v1_genomic	Prevotella_enoeca_001	GCA_001444445.1_ASM144444v1_genomic.fa	GCA_001444445.1	GenBank Accession
	GCA_001455085.1_ASM145508v1_genomic	Fusobacterium_hwasookii_002	GCA_001455085.1_ASM145508v1_genomic.fa	GCA_001455085.1	GenBank Accession
	GCA_001455105.1_ASM145510v1_genomic	Fusobacterium_hwasookii_003	GCA_001455105.1_ASM145510v1_genomic.fa	GCA_001455105.1	GenBank Accession
	GCA_001455125.1_ASM145512v1_genomic	Fusobacterium_nucleatum_019	GCA_001455125.1_ASM145512v1_genomic.fa	GCA_001455125.1	GenBank Accession
	GCA_001455145.1_ASM145514v1_genomic	Fusobacterium_hwasookii_004	GCA_001455145.1_ASM145514v1_genomic.fa	GCA_001455145.1	GenBank Accession
	GCA_001457555.1_NCTC10562_genomic	Fusobacterium_nucleatum_020	GCA_001457555.1_NCTC10562_genomic.fa	GCA_001457555.1	GenBank Accession
	GCA_001462375.1_ASM146237v1_genomic	Actinomyces_odontolyticus_002	GCA_001462375.1_ASM146237v1_genomic.fa	GCA_001462375.1	GenBank Accession
	GCA_001547775.1_ASM154777v1_genomic	Aggregatibacter_actinomycetemcomitans_021	GCA_001547775.1_ASM154777v1_genomic.fa	GCA_001547775.1	GenBank Accession
	GCA_001553545.1_ASM155354v1_genomic	Capnocytophaga_haemolytica_001	GCA_001553545.1_ASM155354v1_genomic.fa	GCA_001553545.1	GenBank Accession
	GCA_001553565.1_ASM155356v1_genomic	Actinomyces_radicidentis_001	GCA_001553565.1_ASM155356v1_genomic.fa	GCA_001553565.1	GenBank Accession
	GCA_001553605.1_ASM155360v1_genomic	Desulfovibrio_fairfieldensis_001	GCA_001553605.1_ASM155360v1_genomic.fa	GCA_001553605.1	GenBank Accession
	GCA_001553625.1_ASM155362v1_genomic	Desulfomicrobium_orale_001	GCA_001553625.1_ASM155362v1_genomic.fa	GCA_001553625.1	GenBank Accession
	GCA_001553645.1_ASM155364v1_genomic	Leptotrichia_sp__002	GCA_001553645.1_ASM155364v1_genomic.fa	GCA_001553645.1	GenBank Accession
	GCA_001553685.1_ASM155368v1_genomic	Streptococcus_sp__001	GCA_001553685.1_ASM155368v1_genomic.fa	GCA_001553685.1	GenBank Accession
	GCA_001553795.1_ASM155379v1_genomic	Porphyromonas_gingivalis_017	GCA_001553795.1_ASM155379v1_genomic.fa	GCA_001553795.1	GenBank Accession
	GCA_001553915.1_ASM155391v1_genomic	Gemella_sp__001	GCA_001553915.1_ASM155391v1_genomic.fa	GCA_001553915.1	GenBank Accession
	GCA_001553935.1_ASM155393v1_genomic	Actinomyces_oris_002	GCA_001553935.1_ASM155393v1_genomic.fa	GCA_001553935.1	GenBank Accession
	GCA_001553955.1_ASM155395v1_genomic	Moraxella_osloensis_001	GCA_001553955.1_ASM155395v1_genomic.fa	GCA_001553955.1	GenBank Accession
	GCA_001554015.1_ASM155401v1_genomic	Selenomonas_sp__002	GCA_001554015.1_ASM155401v1_genomic.fa	GCA_001554015.1	GenBank Accession
	GCA_001594245.1_ASM159424v1_genomic	Aggregatibacter_actinomycetemcomitans_022	GCA_001594245.1_ASM159424v1_genomic.fa	GCA_001594245.1	GenBank Accession
	GCA_001594265.1_ASM159426v1_genomic	Aggregatibacter_actinomycetemcomitans_023	GCA_001594265.1_ASM159426v1_genomic.fa	GCA_001594265.1	GenBank Accession
	GCA_001596225.1_SA2149v1.0_genomic	Aggregatibacter_actinomycetemcomitans_024	GCA_001596225.1_SA2149v1.0_genomic.fa	GCA_001596225.1	GenBank Accession
	GCA_001596235.1_SC936v1.0_genomic	Aggregatibacter_actinomycetemcomitans_025	GCA_001596235.1_SC936v1.0_genomic.fa	GCA_001596235.1	GenBank Accession
	GCA_001596245.1_SA2876v1.0_genomic	Aggregatibacter_actinomycetemcomitans_026	GCA_001596245.1_SA2876v1.0_genomic.fa	GCA_001596245.1	GenBank Accession
	GCA_001596255.1_SA508v1.0_genomic	Aggregatibacter_actinomycetemcomitans_027	GCA_001596255.1_SA508v1.0_genomic.fa	GCA_001596255.1	GenBank Accession
	GCA_001596305.1_SC29Rv1.0_genomic	Aggregatibacter_actinomycetemcomitans_028	GCA_001596305.1_SC29Rv1.0_genomic.fa	GCA_001596305.1	GenBank Accession
	GCA_001596315.1_ANH9776v1.0_genomic	Aggregatibacter_actinomycetemcomitans_029	GCA_001596315.1_ANH9776v1.0_genomic.fa	GCA_001596315.1	GenBank Accession
	GCA_001596325.1_SA2200v1.0_genomic	Aggregatibacter_actinomycetemcomitans_030	GCA_001596325.1_SA2200v1.0_genomic.fa	GCA_001596325.1	GenBank Accession
	GCA_001596335.1_SA269v1.0_genomic	Aggregatibacter_actinomycetemcomitans_031	GCA_001596335.1_SA269v1.0_genomic.fa	GCA_001596335.1	GenBank Accession
	GCA_001596385.1_SA3033v1.0_genomic	Aggregatibacter_actinomycetemcomitans_032	GCA_001596385.1_SA3033v1.0_genomic.fa	GCA_001596385.1	GenBank Accession
	GCA_001596395.1_SA3733v1.0_genomic	Aggregatibacter_actinomycetemcomitans_033	GCA_001596395.1_SA3733v1.0_genomic.fa	GCA_001596395.1	GenBank Accession
	GCA_001596415.1_SC383sv1.0_genomic	Aggregatibacter_actinomycetemcomitans_034	GCA_001596415.1_SC383sv1.0_genomic.fa	GCA_001596415.1	GenBank Accession
	GCA_001596425.1_SA3096v1.0_genomic	Aggregatibacter_actinomycetemcomitans_035	GCA_001596425.1_SA3096v1.0_genomic.fa	GCA_001596425.1	GenBank Accession
	GCA_001683335.1_ASM168333v1_genomic	Selenomonas_sp__003	GCA_001683335.1_ASM168333v1_genomic.fa	GCA_001683335.1	GenBank Accession
	GCA_001690155.1_ASM169015v1_genomic	Aggregatibacter_actinomycetemcomitans_036	GCA_001690155.1_ASM169015v1_genomic.fa	GCA_001690155.1	GenBank Accession
	GCA_001717525.1_ASM171752v1_genomic	Tannerella_sp__005	GCA_001717525.1_ASM171752v1_genomic.fa	GCA_001717525.1	GenBank Accession
	GCA_001717565.1_ASM171756v1_genomic	Propionibacterium_sp__001	GCA_001717565.1_ASM171756v1_genomic.fa	GCA_001717565.1	GenBank Accession
	Granulicatella_elegans_ATCC_700633	Granulicatella_elegans_001	gele.fa	SEQF1608	HOMD Sequence ID
	Gemella_haemolysans_M341	Gemella_haemolysans_001	ghae2070.fa	SEQF2070	HOMD Sequence ID
	Gemella_morbillorum_M424	Gemella_morbillorum_001	gmor.fa	SEQF2298	HOMD Sequence ID
	Gemella_sanguinis_M325	Gemella_sanguinis_001	gsan.fa	SEQF2071	HOMD Sequence ID
	Gardnerella_vaginalis_ATCC_14019	Gardnerella_vaginalis_008	gvag.fa	SEQF1757	HOMD Sequence ID
	Haemophilus_aegyptius_ATCC_11116	Haemophilus_aegyptius_001	haeg.fa	SEQF1963	HOMD Sequence ID
	Haemophilus_ducreyi_35000HP	Haemophilus_ducreyi_001	hduc.fa	SEQF1027	HOMD Sequence ID
	Haemophilus_haemolyticus_M21639	Haemophilus_haemolyticus_006	hhae2076.fa	SEQF2076	HOMD Sequence ID
	Haemophilus_influenzae_PittGG	Haemophilus_influenzae_021	hinf.fa	SEQF1232	HOMD Sequence ID
	Haemophilus_oral_taxon_851_F0397	Haemophilus_sp__001	hot851.fa	SEQF1850	HOMD Sequence ID
	Haemophilus_parainfluenzae_ATCC_33392	Haemophilus_parainfluenzae_004	hpar.fa	SEQF2077	HOMD Sequence ID
	Haemophilus_parainfluenzae_T3T1	Haemophilus_parainfluenzae_003	hpar1239.fa	SEQF1239	HOMD Sequence ID
	Helicobacter_pylori_B38	Helicobacter_pylori_012	hpyl.fa	SEQF1714	HOMD Sequence ID
	Helicobacter_pylori_India7	Helicobacter_pylori_011	hpyl2409.fa	SEQF2409	HOMD Sequence ID
	Jonquetella_anthropi_DSM_22815	Jonquetella_anthropi_003	jant.fa	SEQF2078	HOMD Sequence ID
	Jonquetella_anthropi_E3_33_E1	Jonquetella_anthropi_002	jant1.fa	SEQF1476	HOMD Sequence ID
	Johnsonella_ignava_ATCC_51276	Johnsonella_ignava_001	jign.fa	SEQF1672	HOMD Sequence ID
	Kingella_denitrificans_ATCC_33394	Kingella_denitrificans_001	kden.fa	SEQF2079	HOMD Sequence ID
	Kingella_kingae_ATCC_23330	Kingella_kingae_002	kkin.fa	SEQF2080	HOMD Sequence ID
	Kingella_oralis_ATCC_51147	Kingella_oralis_001	kora.fa	SEQF1594	HOMD Sequence ID
	Klebsiella_pneumoniae_NTUH-K2044	Klebsiella_pneumoniae_006	kpne.fa	SEQF1715	HOMD Sequence ID
	Klebsiella_pneumoniae_Kp342	Klebsiella_pneumoniae_005	kpne1249.fa	SEQF1249	HOMD Sequence ID
	Kytococcus_sedentarius_DSM_20547	Kytococcus_sedentarius_001	ksed.fa	SEQF1978	HOMD Sequence ID
	Lactobacillus_acidophilus_NCFM	Lactobacillus_acidophilus_008	laci.fa	SEQF1073	HOMD Sequence ID
	Lactobacillus_brevis_ATCC_367	Lactobacillus_brevis_003	lbre.fa	SEQF1252	HOMD Sequence ID
	Leptotrichia_buccalis_C-1013-b	Leptotrichia_buccalis_002	lbuc.fa	SEQF1287	HOMD Sequence ID
	Leptotrichia_buccalis_ATCC_14201	Leptotrichia_buccalis_001	lbuc1.fa	SEQF1028	HOMD Sequence ID
	Lactobacillus_buchneri_NRRL_B-30929	Lactobacillus_buchneri_002	lbuc2428.fa	SEQF2428	HOMD Sequence ID
	Lactobacillus_buchneri_ATCC_11577	Lactobacillus_buchneri_003	lbuch.fa	SEQF2418	HOMD Sequence ID
	Lactobacillus_casei_BL23	Lactobacillus_casei_009	lcas.fa	SEQF1246	HOMD Sequence ID
	Lactobacillus_catenaforme_OT_569_DSM_20559	Lactobacillus_catenaforme_001	lcat.fa	SEQF2477	HOMD Sequence ID
	Lactobacillus_coleohominis_101-4-CHN	Lactobacillus_coleohominis_001	lcol.fa	SEQF1922	HOMD Sequence ID
	Lactobacillus_crispatus_ST1	Lactobacillus_crispatus_007	lcri.fa	SEQF1930	HOMD Sequence ID
	Lactobacillus_fermentum_IFO_3956	Lactobacillus_fermentum_005	lfer.fa	SEQF1533	HOMD Sequence ID
	Lysinibacillus_fusiformis_ZC1	Lysinibacillus_fusiformis_002	lfus.fa	SEQF1920	HOMD Sequence ID
	Lactobacillus_gasseri_ATCC_33323	Lactobacillus_gasseri_007	lgas.fa	SEQF1255	HOMD Sequence ID
	Leptotrichia_goodfellowii_F0264	Leptotrichia_goodfellowii_002	lgoo.fa	SEQF1600	HOMD Sequence ID
	Leptotrichia_goodfellowii_DSM_19756	Leptotrichia_goodfellowii_001	lgoo2629.fa	SEQF2629	HOMD Sequence ID
	Leptotrichia_hofstadii_F0254	Leptotrichia_hofstadii_002	lhof.fa	SEQF1601	HOMD Sequence ID
	Leptotrichia_hofstadii_DSM_21651	Leptotrichia_hofstadii_001	lhof2581.fa	SEQF2581	HOMD Sequence ID
	Lactobacillus_iners_DSM_13335	Lactobacillus_iners_014	line.fa	SEQF1770	HOMD Sequence ID
	Lactobacillus_johnsonii_NCC_533	Lactobacillus_johnsonii_006	ljoh.fa	SEQF1026	HOMD Sequence ID
	Lactobacillus_kisonensis_F0435	Lactobacillus_kisonensis_001	lkis.fa	SEQF1861	HOMD Sequence ID
	Lactococcus_lactis_lactis_IL1403	Lactococcus_lactis_013	llac.fa	SEQF1482	HOMD Sequence ID
	Lactococcus_lactis_lactis_KF147	Lactococcus_lactis_012	llac1719.fa	SEQF1719	HOMD Sequence ID
	Lautropia_mirabilis_ATCC_51599	Lautropia_mirabilis_001	lmir.fa	SEQF1967	HOMD Sequence ID
	Listeria_monocytogenes_serotype_4b_CLIP_80459	Listeria_monocytogenes_025	lmon.fa	SEQF1721	HOMD Sequence ID
	Listeria_monocytogenes_08-5578	Listeria_monocytogenes_024	lmon1053.fa	SEQF1053	HOMD Sequence ID
	Lactobacillus_oris_PB013-T2-3	Lactobacillus_oris_002	lori.fa	SEQF1910	HOMD Sequence ID
	Lachnospiraceae_bacterium_oral_taxon_082_F0431	Lachnospiraceae_bacterium_001	lot082.fa	SEQF1881	HOMD Sequence ID
	Lachnospiraceae_bacterium_Oral_taxon_107_F0167	Lachnospiraceae_bacterium_002	lot107.fa	SEQF1478	HOMD Sequence ID
	Leptotrichia_oral_taxon_215_W9775	Leptotrichia_sp__003	lot215.fa	SEQF2444	HOMD Sequence ID
	Leptotrichia_oral_taxon_225_F0581	Leptotrichia_sp__004	lot225.fa	SEQF2452	HOMD Sequence ID
	Leptotrichia_oral_taxon_879_F0557	Leptotrichia_oral_001	lot879.fa	SEQF2353	HOMD Sequence ID
	Lactobacillus_parafarraginis_F0439	Lactobacillus_parafarraginis_001	lpar.fa	SEQF1862	HOMD Sequence ID
	Lactobacillus_pentosus_KCA1	Lactobacillus_pentosus_001	lpen.fa	SEQF2419	HOMD Sequence ID
	Lactobacillus_plantarum_plantarum_ATCC_14917	Lactobacillus_plantarum_010	lpla.fa	SEQF1984	HOMD Sequence ID
	Lactobacillus_plantarum_plantarum_ST-III	Lactobacillus_plantarum_009	lpla2113.fa	SEQF2113	HOMD Sequence ID
	Lactobacillus_reuteri_JCM_1112	Lactobacillus_reuteri_009	lreu.fa	SEQF1121	HOMD Sequence ID
	Lactobacillus_rhamnosus_GG	Lactobacillus_rhamnosus_012	lrha.fa	SEQF1717	HOMD Sequence ID
	Lactobacillus_salivarius_UCC118	Lactobacillus_salivarius_008	lsal.fa	SEQF1259	HOMD Sequence ID
	Leptotrichia_shahii_DSM_19757	Leptotrichia_shahii_001	lsha.fa	SEQF2501	HOMD Sequence ID
	Lactobacillus_vaginalis_ATCC_49540	Lactobacillus_vaginalis_001	lvag.fa	SEQF1783	HOMD Sequence ID
	Leptotrichia_wadei_DSM_19758	Leptotrichia_wadei_002	lwad.fa	SEQF2502	HOMD Sequence ID
	Moraxella_catarrhalis_RH4	Moraxella_catarrhalis_011	mcat.fa	SEQF1102	HOMD Sequence ID
	Mycoplasma_fermentans_JER	Mycoplasma_fermentans_003	mfer.fa	SEQF1928	HOMD Sequence ID
	Mycoplasma_fermentans_M64	Mycoplasma_fermentans_002	mfer1263.fa	SEQF1263	HOMD Sequence ID
	Mycoplasma_genitalium_G-37	Mycoplasma_genitalium_005	mgen.fa	SEQF1267	HOMD Sequence ID
	Mycoplasma_hominis_ATCC_23114	Mycoplasma_hominis_002	mhom.fa	SEQF1722	HOMD Sequence ID
	Mycoplasma_hominis_ATCC_27545	Mycoplasma_hominis_001	mhom2524.fa	SEQF2524	HOMD Sequence ID
	Mycobacterium_leprae_Br4923	Mycobacterium_leprae_002	mlep.fa	SEQF1645	HOMD Sequence ID
	Mesorhizobium_loti_MAFF303099	Mesorhizobium_loti_003	mlot.fa	SEQF1025	HOMD Sequence ID
	Megasphaera_micronuciformis_F0359	Megasphaera_micronuciformis_001	mmic.fa	SEQF1685	HOMD Sequence ID
	Mobiluncus_mulieris_ATCC_35243	Mobiluncus_mulieris_004	mmul.fa	SEQF1785	HOMD Sequence ID
	Mycobacterium_neoaurum_VKM_Ac-1815D	Mycobacterium_neoaurum_001	mneo.fa	SEQF2672	HOMD Sequence ID
	Mycoplasma_orale_ATCC_23714	Mycoplasma_orale_001	mora.fa	SEQF2553	HOMD Sequence ID
	Methanobrevibacter_oralis_JMR01	Methanobrevibacter_oralis_001	mora2671.fa	SEQF2671	HOMD Sequence ID
	Mitsuokella_oral_taxon_131_W9106	Mitsuokella_sp__001	mot131.fa	SEQF2446	HOMD Sequence ID
	Microbacterium_oral_taxon_186_F0373	Microbacterium_sp__001	mot186.fa	SEQF1971	HOMD Sequence ID
	Mycoplasma_pneumoniae_M129	Mycoplasma_pneumoniae_004	mpne.fa	SEQF1271	HOMD Sequence ID
	Mycoplasma_salivarium_ATCC_23064	Mycoplasma_salivarium_001	msal.fa	SEQF2607	HOMD Sequence ID
	Mogibacterium_timidum_ATCC_33093	Mogibacterium_timidum_001	mtim.fa	SEQF2630	HOMD Sequence ID
	Mycobacterium_tuberculosis_CDC1551	Mycobacterium_tuberculosis_008	mtub.fa	SEQF1032	HOMD Sequence ID
	Neisseria_bacilliformis_ATCC_BAA-1200	Neisseria_bacilliformis_001	nbac.fa	SEQF1969	HOMD Sequence ID
	Actinomyces_odontolyticus_ATCC_17982	Actinomyces_odontolyticus_003	NCBIAAYI.fa	SEQF1388	HOMD Sequence ID
	Parvimonas_micra_ATCC_33270	Parvimonas_micra_001	NCBIABEE.fa	SEQF1029	HOMD Sequence ID
	Bifidobacterium_dentium_ATCC_27678	Bifidobacterium_dentium_004	NCBIABIX.fa	SEQF1497	HOMD Sequence ID
	Lactobacillus_jensenii_1153	Lactobacillus_jensenii_004	NCBIABWG.fa	SEQF1649	HOMD Sequence ID
	Mitsuokella_multacida_DSM_20544	Mitsuokella_multacida_001	NCBIABWK.fa	SEQF1092	HOMD Sequence ID
	Enterobacter_cancerogenus_ATCC_35316	Enterobacter_cancerogenus_002	NCBIABWM.fa	SEQF1481	HOMD Sequence ID
	Capnocytophaga_sputigena_ATCC_33612	Capnocytophaga_sputigena_001	NCBIABZV.fa	SEQF1576	HOMD Sequence ID
	Propionibacterium_acnes_SK137	Propionibacterium_acnes_014	NCBIABZW.fa	SEQF1014	HOMD Sequence ID
	Neisseria_mucosa_ATCC_25996	Neisseria_mucosa_002	NCBIACDX.fa	SEQF1175	HOMD Sequence ID
	Gemella_haemolysans_ATCC_10379	Gemella_haemolysans_002	NCBIACDZ.fa	SEQF1019	HOMD Sequence ID
	Eikenella_corrodens_ATCC_23834	Eikenella_corrodens_002	NCBIACEA.fa	SEQF1016	HOMD Sequence ID
	Corynebacterium_matruchotii_ATCC_33806	Corynebacterium_matruchotii_002	NCBIACEB.fa	SEQF1648	HOMD Sequence ID
	Neisseria_flavescens_NRL30031_H210	Neisseria_flavescens_002	NCBIACEN.fa	SEQF1195	HOMD Sequence ID
	Neisseria_subflava_NJ9703	Neisseria_subflava_001	NCBIACEO.fa	SEQF1165	HOMD Sequence ID
	Neisseria_lactamica_ATCC_23970	Neisseria_lactamica_002	NCBIACEQ.fa	SEQF1261	HOMD Sequence ID
	Atopobium_rimae_ATCC_49626	Atopobium_rimae_002	NCBIACFE.fa	SEQF1003	HOMD Sequence ID
	Campylobacter_rectus_RM3267	Campylobacter_rectus_002	NCBIACFU.fa	SEQF1575	HOMD Sequence ID
	Veillonella_dispar_ATCC_17748	Veillonella_dispar_002	NCBIACIK.fa	SEQF1159	HOMD Sequence ID
	Tannerella_forsythia_ATCC_43037	Tannerella_forsythia_002	NCBIJUET.fa	SEQF2738	HOMD Sequence ID
	Neisseria_elongata_ATCC_29315	Neisseria_elongata_001	nelo.fa	SEQF1166	HOMD Sequence ID
	Neisseria_gonorrhoeae_DGI2	Neisseria_gonorrhoeae_004	ngon.fa	SEQF1794	HOMD Sequence ID
	Neisseria_gonorrhoeae_NCCP11945	Neisseria_gonorrhoeae_003	ngon1109.fa	SEQF1109	HOMD Sequence ID
	Neisseria_lactamica_020-06	Neisseria_lactamica_003	nlac2159.fa	SEQF2159	HOMD Sequence ID
	Neisseria_meningitidis_ATCC_13091	Neisseria_meningitidis_013	nmen.fa	SEQF1916	HOMD Sequence ID
	Neisseria_meningitidis_MC58	Neisseria_meningitidis_012	nmen1276.fa	SEQF1276	HOMD Sequence ID
	Neisseria_oral_taxon_014_F0314	Neisseria_sp__001	not014.fa	SEQF1659	HOMD Sequence ID
	Neisseria_oral_taxon_020_F0370	Neisseria_sp__002	not020.fa	SEQF1944	HOMD Sequence ID
	Neisseria_polysaccharea_ATCC_43768	Neisseria_polysaccharea_001	npol.fa	SEQF1183	HOMD Sequence ID
	Neisseria_sicca_ATCC_29256	Neisseria_sicca_002	nsic.fa	SEQF1264	HOMD Sequence ID
	Neisseria_weaveri_ATCC_51223	Neisseria_weaveri_002	nwea.fa	SEQF2330	HOMD Sequence ID
	Ochrobactrum_anthropi_	Ochrobactrum_anthropi_003	oant.fa	SEQF1284	HOMD Sequence ID
	Ochrobactrum_anthropi_ATCC_49188	Ochrobactrum_anthropi_002	oant1457.fa	SEQF1457	HOMD Sequence ID
	Oribacterium_oral_taxon_078_F0262	Oribacterium_sp__003	oot078.fa	SEQF1603	HOMD Sequence ID
	Oribacterium_oral_taxon_108_F0425	Oribacterium_sp__004	oot108.fa	SEQF1854	HOMD Sequence ID
	Olsenella_oral_taxon_809_F0356	Olsenella_sp__002	oot809.fa	SEQF1670	HOMD Sequence ID
	Olsenella_profusa_F0195	Olsenella_profusa_001	opro.fa	SEQF1933	HOMD Sequence ID
	Oribacterium_sinus_F0268	Oribacterium_sinus_001	osin.fa	SEQF1607	HOMD Sequence ID
	Olsenella_uli_DSM_7084	Olsenella_uli_002	ouli.fa	SEQF1031	HOMD Sequence ID
	Propionibacterium_acidifaciens_DSM_21887	Propionibacterium_acidifaciens_002	paci.fa	SEQF2583	HOMD Sequence ID
	Pseudomonas_aeruginosa_LESB58	Pseudomonas_aeruginosa_011	paer.fa	SEQF1619	HOMD Sequence ID
	Pseudoramibacter_alactolyticus_ATCC_23263	Pseudoramibacter_alactolyticus_001	pala.fa	SEQF1993	HOMD Sequence ID
	Peptostreptococcus_anaerobius_653-L	Peptostreptococcus_anaerobius_003	pana.fa	SEQF1921	HOMD Sequence ID
	Peptostreptococcus_anaerobius_DSM_2949	Peptostreptococcus_anaerobius_002	pana2506.fa	SEQF2506	HOMD Sequence ID
	Porphyromonas_asaccharolytica_PR426713P-I	Porphyromonas_asaccharolytica_002	pasa.fa	SEQF2145	HOMD Sequence ID
	Porphyromonas_asaccharolytica_DSM_20707	Porphyromonas_asaccharolytica_001	pasa2160.fa	SEQF2160	HOMD Sequence ID
	Propionibacterium_avidum_ATCC_25577	Propionibacterium_avidum_002	pavi.fa	SEQF1990	HOMD Sequence ID
	Propionibacterium_avidum_44067	Propionibacterium_avidum_001	pavi2522.fa	SEQF2522	HOMD Sequence ID
	Prevotella_baroniae_DSM_16972	Prevotella_baroniae_003	pbar.fa	SEQF2582	HOMD Sequence ID
	Prevotella_baroniae_JCM_13447	Prevotella_baroniae_002	pbar2675.fa	SEQF2675	HOMD Sequence ID
	Prevotella_bivia_JCVIHMP010	Prevotella_bivia_005	pbiv.fa	SEQF1797	HOMD Sequence ID
	Prevotella_bivia_DSM_20514	Prevotella_bivia_004	pbiv2380.fa	SEQF2380	HOMD Sequence ID
	Prevotella_buccae_D17	Prevotella_buccae_002	pbue.fa	SEQF1798	HOMD Sequence ID
	Prevotella_buccalis_ATCC_35310	Prevotella_buccalis_003	pbus.fa	SEQF1799	HOMD Sequence ID
	Porphyromonas_catoniae_F0037	Porphyromonas_catoniae_002	pcat.fa	SEQF1936	HOMD Sequence ID
	Parascardovia_denticolens_F0305	Parascardovia_denticolens_003	pden.fa	SEQF1655	HOMD Sequence ID
	Parascardovia_denticolens_DSM_10105	Parascardovia_denticolens_002	pden2021.fa	SEQF2021	HOMD Sequence ID
	Prevotella_denticola_DSM_20614	Prevotella_denticola_003	pden2563.fa	SEQF2563	HOMD Sequence ID
	Prevotella_denticola_JCM_13449	Prevotella_denticola_004	pden2676.fa	SEQF2676	HOMD Sequence ID
	Prevotella_dentalis_DSM_3688	Prevotella_dentalis_001	pdenta.fa	SEQF2022	HOMD Sequence ID
	Prevotella_denticola_F0289	Prevotella_denticola_005	pdenti.fa	SEQF1677	HOMD Sequence ID
	Porphyromonas_endodontalis_ATCC_35406	Porphyromonas_endodontalis_001	pend.fa	SEQF1033	HOMD Sequence ID
	Prevotella_enoeca_JCM_12259	Prevotella_enoeca_002	peno.fa	SEQF2677	HOMD Sequence ID
	Pseudomonas_fluorescens_Pf0-1	Pseudomonas_fluorescens_007	pflu.fa	SEQF1301	HOMD Sequence ID
	Pseudomonas_fluorescens_Pf-5	Pseudomonas_fluorescens_006	pflu1300.fa	SEQF1300	HOMD Sequence ID
	Prevotella_fusca_JCM_17724	Prevotella_fusca_002	pfus.fa	SEQF2678	HOMD Sequence ID
	Porphyromonas_gingivalis_W83	Porphyromonas_gingivalis_019	pgin.fa	SEQF1064	HOMD Sequence ID
	Porphyromonas_gingivalis_ATCC_33277	Porphyromonas_gingivalis_018	pgin33277.fa	SEQF1538	HOMD Sequence ID
	Prevotella_histicola_F0411	Prevotella_histicola_002	phis.fa	SEQF1852	HOMD Sequence ID
	Prevotella_histicola_JCM_15637_DNF00424	Prevotella_histicola_001	phis2679.fa	SEQF2679	HOMD Sequence ID
	Peptoniphilus_indolicus_ATCC_29427	Peptoniphilus_indolicus_001	pind.fa	SEQF1974	HOMD Sequence ID
	Prevotella_intermedia_17	Prevotella_intermedia_002	pint.fa	SEQF1065	HOMD Sequence ID
	Prevotella_intermedia_ATCC_25611_DSM_20706	Prevotella_intermedia_001	pint2554.fa	SEQF2554	HOMD Sequence ID
	Peptoniphilus_lacrimalis_315-B	Peptoniphilus_lacrimalis_003	plac.fa	SEQF1795	HOMD Sequence ID
	Peptoniphilus_lacrimalis_DSM_7455	Peptoniphilus_lacrimalis_002	plac2505.fa	SEQF2505	HOMD Sequence ID
	Prevotella_loescheii_DSM_19665_JCM_12249_ATCC_15930	Prevotella_loescheii_001	ploe.fa	SEQF2461	HOMD Sequence ID
	Prevotella_maculosa_OT_289	Prevotella_maculosa_003	pmac.fa	SEQF2147	HOMD Sequence ID
	Prevotella_maculosa_DSM_19339	Prevotella_maculosa_001	pmac2508.fa	SEQF2508	HOMD Sequence ID
	Prevotella_maculosa_JCM_15638	Prevotella_maculosa_002	pmac2680.fa	SEQF2680	HOMD Sequence ID
	Prevotella_marshii_DSM_16973	Prevotella_marshii_002	pmar.fa	SEQF1915	HOMD Sequence ID
	Prevotella_marshii_JCM_13450	Prevotella_marshii_001	pmar2681.fa	SEQF2681	HOMD Sequence ID
	Prevotella_melaninogenica_D18	Prevotella_melaninogenica_003	pmel.fa	SEQF1800	HOMD Sequence ID
	Prevotella_melaninogenica_ATCC_25845	Prevotella_melaninogenica_002	pmel1142.fa	SEQF1142	HOMD Sequence ID
	Prevotella_micans_F0438	Prevotella_micans_003	pmic_F0438.fa	SEQF1863	HOMD Sequence ID
	Prevotella_micans_DSM_21469	Prevotella_micans_001	pmic2509.fa	SEQF2509	HOMD Sequence ID
	Prevotella_micans_JCM_16134	Prevotella_micans_002	pmic2682.fa	SEQF2682	HOMD Sequence ID
	Proteus_mirabilis_ATCC_29906	Proteus_mirabilis_005	pmir.fa	SEQF1802	HOMD Sequence ID
	Proteus_mirabilis_HI4320	Proteus_mirabilis_004	pmir1289.fa	SEQF1289	HOMD Sequence ID
	Prevotella_multiformis_DSM_16608	Prevotella_multiformis_001	pmuls.fa	SEQF1986	HOMD Sequence ID
	Prevotella_multisaccharivorax_DSM_17128	Prevotella_multisaccharivorax_001	pmulx.fa	SEQF1987	HOMD Sequence ID
	Prevotella_nigrescens_ATCC_33563	Prevotella_nigrescens_003	pnig.fa	SEQF1893	HOMD Sequence ID
	Prevotella_oralis_ATCC_33269	Prevotella_oralis_003	pora.fa	SEQF1988	HOMD Sequence ID
	Prevotella_oris_F0302	Prevotella_oris_003	pori.fa	SEQF1656	HOMD Sequence ID
	Prevotella_oris_DSM_18711	Prevotella_oris_001	pori2510.fa	SEQF2510	HOMD Sequence ID
	Prevotella_oris_JCM_12252	Prevotella_oris_002	pori2683.fa	SEQF2683	HOMD Sequence ID
	Parvimonas_oral_taxon_110_F0139	Parvimonas_sp__001	pot110.fa	SEQF1676	HOMD Sequence ID
	Peptostreptococcacea_[13][G-1]_oral_taxon_113_W5053	Peptostreptococcacea_13_G_1__001	pot113.fa	SEQF2443	HOMD Sequence ID
	Propionibacterium_oral_taxon_192_F0372	Propionibacterium_sp__002	pot192.fa	SEQF1972	HOMD Sequence ID
	Porphyromonas_OT_278_W7784	Porphyromonas_sp__001	pot278.fa	SEQF2357	HOMD Sequence ID
	Porphyromonas_oral_taxon_279_F0450	Porphyromonas_sp__002	pot279.fa	SEQF1907	HOMD Sequence ID
	Prevotella_oral_taxon_299_F0039	Prevotella_sp__001	pot299.fa	SEQF1452	HOMD Sequence ID
	Prevotella_oral_taxon_302_F0323	Prevotella_sp__002	pot302.fa	SEQF1671	HOMD Sequence ID
	Prevotella_oral_taxon_306_F0472	Prevotella_sp__003	pot306.fa	SEQF1887	HOMD Sequence ID
	Prevotella_oral_taxon_317_F0108	Prevotella_sp__004	pot317.fa	SEQF1477	HOMD Sequence ID
	Peptoniphilus_oral_taxon_375_F0436	Peptoniphilus_sp__001	pot375.fa	SEQF1855	HOMD Sequence ID
	Peptoniphilus_oral_taxon_386_F0131	Peptoniphilus_sp__002	pot386.fa	SEQF1472	HOMD Sequence ID
	Parvimonas_oral_taxon_393_F0440	Parvimonas_sp__002	pot393.fa	SEQF1857	HOMD Sequence ID
	Prevotella_oral_taxon_472_F0295	Prevotella_sp__005	pot472.fa	SEQF1617	HOMD Sequence ID
	Prevotella_oral_taxon_473_F0040	Prevotella_sp__006	pot473.fa	SEQF1899	HOMD Sequence ID
	Paenibacillus_oral_taxon_786_D14	Paenibacillus_sp__001	pot786.fa	SEQF1658	HOMD Sequence ID
	Peptoniphilus_oral_taxon_836_F0141	Peptoniphilus_sp__003	pot836.fa	SEQF1681	HOMD Sequence ID
	Pseudomonas_otitidis	Pseudomonas_otitidis_001	poti.fa	SEQF2695	HOMD Sequence ID
	Prevotella_oulorum_F0390	Prevotella_oulorum_002	poul.fa	SEQF1691	HOMD Sequence ID
	Prevotella_oulorum_JCM_14966	Prevotella_oulorum_001	poul2684.fa	SEQF2684	HOMD Sequence ID
	Prevotella_pallens_ATCC_700821	Prevotella_pallens_001	ppal.fa	SEQF1989	HOMD Sequence ID
	Pyramidobacter_piscolens_W5455	Pyramidobacter_piscolens_001	ppis.fa	SEQF1611	HOMD Sequence ID
	Prevotella_pleuritidis_F0068	Prevotella_pleuritidis_001	pple.fa	SEQF1935	HOMD Sequence ID
	Propionibacterium_propionicum_F0230a	Propionibacterium_propionicum_001	ppro.fa	SEQF1678	HOMD Sequence ID
	Pseudomonas_pseudoalcaligenes_KF707	Pseudomonas_pseudoalcaligenes_003	ppse.fa	SEQF2352	HOMD Sequence ID
	Prevotella_oral_taxon_302_F0020	Prevotella_sp__007	presp302.fa	SEQF1020	HOMD Sequence ID
	Prevotella_saccharolytica_OT_781_F0055	Prevotella_saccharolytica_002	psac.fa	SEQF1946	HOMD Sequence ID
	Prevotella_saccharolytica_JCM_17484	Prevotella_saccharolytica_001	psac2685.fa	SEQF2685	HOMD Sequence ID
	Prevotella_salivae_DSM_15606	Prevotella_salivae_002	psal.fa	SEQF2149	HOMD Sequence ID
	Prevotella_scopus_JCM_17725	Prevotella_scopus_001	psco.fa	SEQF2686	HOMD Sequence ID
	Prevotella_shahii_JCM_12083	Prevotella_shahii_001	psha.fa	SEQF2687	HOMD Sequence ID
	Peptostreptococcus_stomatis_DSM_17678	Peptostreptococcus_stomatis_001	psto.fa	SEQF1393	HOMD Sequence ID
	Pseudomonas_stutzeri_A1501	Pseudomonas_stutzeri_007	pstu.fa	SEQF1303	HOMD Sequence ID
	Prevotella_tannerae_ATCC_51259	Prevotella_tannerae_001	ptan.fa	SEQF1597	HOMD Sequence ID
	Porphyromonas_uenonis_60-3	Porphyromonas_uenonis_002	puen.fa	SEQF1796	HOMD Sequence ID
	Porphyromonas_uenonis_JCM_13868	Porphyromonas_uenonis_001	puen2674.fa	SEQF2674	HOMD Sequence ID
	Prevotella_veroralis_F0319	Prevotella_veroralis_003	pver.fa	SEQF1663	HOMD Sequence ID
	Prevotella_veroralis_DSM_19559	Prevotella_veroralis_001	pver2511.fa	SEQF2511	HOMD Sequence ID
	Prevotella_veroralis_JCM_6290	Prevotella_veroralis_002	pver2688.fa	SEQF2688	HOMD Sequence ID
	Rothia_aeria_F0474	Rothia_aeria_002	raer.fa	SEQF1901	HOMD Sequence ID
	Rhodobacter_capsulatus_SB_1003	Rhodobacter_capsulatus_007	rcap.fa	SEQF1980	HOMD Sequence ID
	Rothia_dentocariosa_ATCC_17931	Rothia_dentocariosa_002	rden.fa	SEQF1925	HOMD Sequence ID
	Rothia_dentocariosa_M567	Rothia_dentocariosa_001	rden1994.fa	SEQF1994	HOMD Sequence ID
	Rothia_mucilaginosa_ATCC_25296	Rothia_mucilaginosa_003	rmuc.fa	SEQF1039	HOMD Sequence ID
	Rothia_mucilaginosa_DY-18	Rothia_mucilaginosa_002	rmuc1724.fa	SEQF1724	HOMD Sequence ID
	Ralstonia_pickettii_12D	Ralstonia_pickettii_004	rpic.fa	SEQF1977	HOMD Sequence ID
	Streptococcus_agalactiae_NEM316	Streptococcus_agalactiae_011	saga.fa	SEQF1338	HOMD Sequence ID
	Streptococcus_anginosus_SK52	Streptococcus_anginosus_008	sang.fa	SEQF1996	HOMD Sequence ID
	Streptococcus_anginosus_CCUG_39159	Streptococcus_anginosus_007	sang2334.fa	SEQF2334	HOMD Sequence ID
	Selenomonas_artemidis_F0399	Selenomonas_artemidis_002	sart.fa	SEQF1697	HOMD Sequence ID
	Selenomonas_artemidis_DSM_19719	Selenomonas_artemidis_001	sart2584.fa	SEQF2584	HOMD Sequence ID
	Staphylococcus_aureus_aureus_WW2703_97	Staphylococcus_aureus_044	saur.fa	SEQF1835	HOMD Sequence ID
	Staphylococcus_aureus_aureus_JH1	Staphylococcus_aureus_043	saur1312.fa	SEQF1312	HOMD Sequence ID
	Streptococcus_australis_ATCC_700641	Streptococcus_australis_001	saus.fa	SEQF2020	HOMD Sequence ID
	Staphylococcus_caprae_C87	Staphylococcus_caprae_001	scap.fa	SEQF2204	HOMD Sequence ID
	Streptococcus_constellatus_pharyngis_SK1060	Streptococcus_constellatus_005	scon.fa	SEQF2211	HOMD Sequence ID
	Streptococcus_cristatus_ATCC_51100	Streptococcus_cristatus_001	scri.fa	SEQF1997	HOMD Sequence ID
	Streptococcus_downei_F0415	Streptococcus_downei_001	sdow.fa	SEQF1846	HOMD Sequence ID
	Staphylococcus_epidermidis_W23144	Staphylococcus_epidermidis_008	sepi.fa	SEQF1838	HOMD Sequence ID
	Staphylococcus_epidermidis_RP62A	Staphylococcus_epidermidis_007	sepi1324.fa	SEQF1324	HOMD Sequence ID
	Slackia_exigua_ATCC_700122	Slackia_exigua_001	sexi.fa	SEQF1599	HOMD Sequence ID
	Selenomonas_flueggei_ATCC_43531	Selenomonas_flueggei_001	sflu.fa	SEQF1616	HOMD Sequence ID
	Streptococcus_gordonii_Challis_CH1	Streptococcus_gordonii_001	sgor.fa	SEQF1066	HOMD Sequence ID
	Streptococcus_infantarius_infantarius_ATCC_BAA-102	Streptococcus_infantarius_001	sinf.fa	SEQF1924	HOMD Sequence ID
	Streptococcus_infantis_X	Streptococcus_infantis_005	sinfantis.fa	SEQF2216	HOMD Sequence ID
	Selenomonas_infelix_ATCC_43532	Selenomonas_infelix_001	sinfelix.fa	SEQF1673	HOMD Sequence ID
	Scardovia_inopinata_F0304	Scardovia_inopinata_001	sino.fa	SEQF1654	HOMD Sequence ID
	Streptococcus_intermedius_F0413	Streptococcus_intermedius_008	sint.fa	SEQF1703	HOMD Sequence ID
	Streptococcus_intermedius_JTH08	Streptococcus_intermedius_007	sint2361.fa	SEQF2361	HOMD Sequence ID
	Sanguibacter_keddieii_DSM_10542	Sanguibacter_keddieii_001	sked.fa	SEQF1979	HOMD Sequence ID
	Lachnospiraceae_bacterium_ACC2	Lachnospiraceae_bacterium_003	slon.fa	SEQF2481	HOMD Sequence ID
	Stenotrophomonas_maltophilia_R551-3	Stenotrophomonas_maltophilia_007	smal.fa	SEQF1330	HOMD Sequence ID
	Stenotrophomonas_maltophilia_K279a	Stenotrophomonas_maltophilia_006	smal1329.fa	SEQF1329	HOMD Sequence ID
	Streptococcus_mitis_NCTC_12261	Streptococcus_mitis_016	smit.fa	SEQF1068	HOMD Sequence ID
	Streptococcus_mitis_B6	Streptococcus_mitis_013	smit1067.fa	SEQF1067	HOMD Sequence ID
	Streptococcus_mitis_ATCC_6249	Streptococcus_mitis_014	smit1998.fa	SEQF1998	HOMD Sequence ID
	Streptococcus_mitis_biovar_2_SK95	Streptococcus_mitis_015	smit2.fa	SEQF1999	HOMD Sequence ID
	Solobacterium_moorei_W5408	Solobacterium_moorei_003	smoo.fa	SEQF1152	HOMD Sequence ID
	Solobacterium_moorei_F0204	Solobacterium_moorei_001	smoo1683.fa	SEQF1683	HOMD Sequence ID
	Solobacterium_moorei_DSM_22971	Solobacterium_moorei_002	smoo2585.fa	SEQF2585	HOMD Sequence ID
	Simonsiella_muelleri_ATCC_29453	Simonsiella_muelleri_001	smue.fa	SEQF1652	HOMD Sequence ID
	Streptococcus_mutans_UA_159	Streptococcus_mutans_018	smut.fa	SEQF1069	HOMD Sequence ID
	Selenomonas_noxia_ATCC_43541	Selenomonas_noxia_002	snox.fa	SEQF1593	HOMD Sequence ID
	Streptococcus_oligofermentans_AS_1.3089	Streptococcus_oligofermentans_001	soli.fa	SEQF2520	HOMD Sequence ID
	Streptococcus_oralis_ATCC_35037	Streptococcus_oralis_011	sora.fa	SEQF1917	HOMD Sequence ID
	Streptococcus_oralis_Uo5	Streptococcus_oralis_010	sora2005.fa	SEQF2005	HOMD Sequence ID
	Streptococcusoral_taxon_056_F0418	Streptococcus_sp_oral_001	sot056.fa	SEQF1847	HOMD Sequence ID
	Streptococcus_oral_taxon_058_F0407	Streptococcus_sp__002	sot058.fa	SEQF1704	HOMD Sequence ID
	Streptococcus_oral_taxon_066_F0442	Streptococcus_sp__003	sot066.fa	SEQF1889	HOMD Sequence ID
	Streptococcus_oral_taxon_070_F0441	Streptococcus_sp__004	sot070.fa	SEQF1888	HOMD Sequence ID
	Streptococcus_oral_taxon_071_73H25AP	Streptococcus_sp__005	sot071.fa	SEQF1913	HOMD Sequence ID
	Selenomonas_oral_taxon_133_F0473	Selenomonas_sp__004	sot133.fa	SEQF1890	HOMD Sequence ID
	Selenomonas_oral_taxon_137_F0430	Selenomonas_sp__005	sot137.fa	SEQF1858	HOMD Sequence ID
	Selenomonas_oral_taxon_138_F0429	Selenomonas_sp__006	sot138.fa	SEQF1951	HOMD Sequence ID
	Selenomonas_oral_taxon_149_67H29BP	Selenomonas_sp__007	sot149.fa	SEQF1914	HOMD Sequence ID
	Candidate_division_SR1_bacterium_MGEHA	Candidate_division_001	sot874.fa	SEQF2626	HOMD Sequence ID
	Selenomonas_oral_taxon_892_F0426	Selenomonas_sp__008	sot892.fa	SEQF2454	HOMD Sequence ID
	Streptococcus_parasanguinis_II_F0405	Streptococcus_parasanguinis_007	spar.fa	SEQF1702	HOMD Sequence ID
	Streptococcus_parasanguinis_ATCC_15912	Streptococcus_parasanguinis_006	spara.fa	SEQF1919	HOMD Sequence ID
	Streptococcus_peroris_ATCC_700780	Streptococcus_peroris_001	sper.fa	SEQF2000	HOMD Sequence ID
	Streptococcus_pneumoniae_AP200	Streptococcus_pneumoniae_058	spne.fa	SEQF1929	HOMD Sequence ID
	Streptococcus_pyogenes_NZ131	Streptococcus_pyogenes_017	spyo.fa	SEQF1494	HOMD Sequence ID
	Streptococcus_pyogenes_MGAS10270	Streptococcus_pyogenes_016	spyo1356.fa	SEQF1356	HOMD Sequence ID
	Streptococcus_salivarius_SK126	Streptococcus_salivarius_007	ssal.fa	SEQF1843	HOMD Sequence ID
	Streptococcus_salivarius_JIM8780	Streptococcus_salivarius_006	ssal1367.fa	SEQF1367	HOMD Sequence ID
	Streptococcus_sanguinis_SK36	Streptococcus_sanguinis_012	ssan.fa	SEQF1070	HOMD Sequence ID
	Shuttleworthia_satelles_DSM_14600	Shuttleworthia_satelles_001	ssat.fa	SEQF1045	HOMD Sequence ID
	Streptococcus_sobrinus_TCI-107	Streptococcus_sobrinus_002	ssob.fa	SEQF2247	HOMD Sequence ID
	Selenomonas_sputigena_ATCC_35185	Selenomonas_sputigena_001	sspu.fa	SEQF1598	HOMD Sequence ID
	Streptococcus_vestibularis_F0396	Streptococcus_vestibularis_002	sves.fa	SEQF1705	HOMD Sequence ID
	Staphylococcus_warneri_L37603	Staphylococcus_warneri_005	swar.fa	SEQF1839	HOMD Sequence ID
	Scardovia_wiggsiae_F0424	Scardovia_wiggsiae_001	swig.fa	SEQF1853	HOMD Sequence ID
	Pyramidobacter_piscolens_W5455_TFI	Pyramidobacter_piscolens_002	synsp_f.fa	SEQF1474	HOMD Sequence ID
	Pyramidobacter_piscolens_W5455_TFI-JCVI	Pyramidobacter_piscolens_003	synsp_fj.fa	SEQF1541	HOMD Sequence ID
	Pyramidobacter_piscolens_W5455_JCVI	Pyramidobacter_piscolens_004	synsp_j.fa	SEQF1475	HOMD Sequence ID
	Synergistetes_SGP1	Synergistetes_sp__001	synsp_sgp.fa	SEQF1674	HOMD Sequence ID
	Treponema_denticola_ATCC_35405	Treponema_denticola_017	tden.fa	SEQF1061	HOMD Sequence ID
	Treponema_lecithinolyticum_OMZ_684T	Treponema_lecithinolyticum_002	tlec.fa	SEQF1060	HOMD Sequence ID
	Candidate_division_TM7_single-cell_isolate_TM7a_	Candidate_division_002	tm7a.fa	SEQF1467	HOMD Sequence ID
	Candidate_division_TM7_single-cell_isolate_TM7b_	Candidate_division_003	tm7b.fa	SEQF1468	HOMD Sequence ID
	Candidate_division_TM7_single-cell_isolate_TM7c_	Candidate_division_004	tm7c.fa	SEQF1469	HOMD Sequence ID
	Treponema_maltophilum_ATCC_51939	Treponema_maltophilum_001	tmal.fa	SEQF1941	HOMD Sequence ID
	Treponema_medium_ATCC_700293	Treponema_medium_001	tmed.fa	SEQF1940	HOMD Sequence ID
	Tannerella_oral_taxon_BU063_isolate_Cell_5	Tannerella_sp__006	tot286.fa	SEQF2636	HOMD Sequence ID
	Turicella_otitidis_ATCC_51513	Turicella_otitidis_001	toti.fa	SEQF2407	HOMD Sequence ID
	Treponema_pallidum_pallidum_Nichols	Treponema_pallidum_009	tpal.fa	SEQF1062	HOMD Sequence ID
	Treponema_socranskii_paredis_ATCC_35535	Treponema_socranskii_002	tsoc.fa	SEQF1942	HOMD Sequence ID
	Treponema_vincentii_ATCC_35580	Treponema_vincentii_002	tvin.fa	SEQF1610	HOMD Sequence ID
	Veillonella_atypica_ACS-134-V-Col7a	Veillonella_atypica_003	vaty.fa	SEQF1918	HOMD Sequence ID
	Veillonella_oral_taxon_158_F0412	Veillonella_sp__002	vot158.fa	SEQF1698	HOMD Sequence ID
	Veillonella_oral_taxon_780_F0422	Veillonella_sp__003	vot780.fa	SEQF1859	HOMD Sequence ID
	Veillonella_parvula_ATCC_17745	Veillonella_parvula_004	vpar1.fa	SEQF1058	HOMD Sequence ID
	Variovorax_paradoxus_S110	Variovorax_paradoxus_003	vpara.fa	SEQF1395	HOMD Sequence ID
	Veillonella_parvula_DSM_2008	Veillonella_parvula_005	vpardsm.fa	SEQF1496	HOMD Sequence ID
	Yersinia_pestis_KIM_D27	Yersinia_pestis_025	ypes.fa	SEQF1844	HOMD Sequence ID
	Yersinia_pestis_Antiqua_JGI	Yersinia_pestis_024	ypes1054.fa	SEQF1054	HOMD Sequence ID
