# Supplementary material for: Functional and genetic markers of niche partitioning among enigmatic members of the human oral microbiome
Source: Genome Biol. 2020 Dec 16;21:292. doi: 10.1186/s13059-020-02195-w (PMC7739484; doi:10.1186/s13059-020-02195-w)
Supplement: Supplementary file 9 — Additional file 9: Table S7. Metagenomic analysis of the TM7 genomes. (a) Detection of our 43 non-redundant TM7 MAGs in our 71 samples as computed by anvi-mcg-classifier. (b) Non-outlier mean coverage of our 43 non-redundant TM7 MAGs in our 71 samples as computed by anvi-mcg-classifier. (c) Occurrence statistics for our 43 non-redundant TM7 MAGs in our 71 samples as computed by anvi-mcg-classifier including normalized coverage. (d) Accession and reference information for the 12 previously published TM7 genomes used in the pangenomic and metagenomic analyses. (e) Metadata, including accession numbers, for the 150 TM7 genomes from NCBI used for the phylogenomic analysis in Fig. 3. (f) Average nucleotide identity (ANI) pairwise coverage values for the 55 TM7 genomes (our 43 in addition to the previously published 12). (g) ANI percent identity values. (h) ANI summary information for pairs of TM7 genomes with alignment coverage greater than 0.25. (i) Clade affiliation (as defined in this study) and group affiliation (as defined by Camanocha & Dewhirst [34]) for the 52 oral TM7 genomes. (j) Summary of mapping results of short reads from 481 oral metagenomes from the Human Microbiome Projects (HMP) to the 55 TM7 genomes, including the total number of reads that mapped from each sample, the total number of reads in each sample, and the percentage of reads that mapped, as well as the oral site affiliation of each metagenomic sample. (k) Metadata for HMP samples used in this study, including accession numbers. (l) Detection and (m) non-outlier mean coverage of the 55 TM7 genomes in the HMP samples as computed by anvi-mcg-classifier. (n) Summary of occurrence of the 55 TM7 genomes in the HMP samples including the mean value of the non-outlier mean coverage for each genome, number of samples in which a genome was detected above threshold of 0.5 with breakdown for plaque and tongue samples, the percent of HMP samples in which the genome was above detection threshold, and the res [file 13059_2020_2195_MOESM9_ESM.xlsx]

## Sheet: (a) DETECTION-THIS-STUDY
	samples	ORAL_P-A-F_Bin_00012	ORAL_P-A-F_Bin_00021	ORAL_P-A-F_Bin_00032	ORAL_P-A-F_Bin_00045	ORAL_P-A-F_MAG_00015	ORAL_P-A-M_Bin_00015	ORAL_P-A-M_Bin_00020	ORAL_P-B-F_Bin_00037	ORAL_P-B-F_MAG_00010	ORAL_P-B-F_MAG_00020	ORAL_P-B-F_MAG_00026	ORAL_P-B-F_MAG_00030	ORAL_P-B-M_Bin_00030	ORAL_P-B-M_MAG_00009	ORAL_P-B-M_MAG_00010	ORAL_P-B-M_MAG_00013	ORAL_P-C-F_Bin_00020	ORAL_P-C-F_Bin_00028	ORAL_P-C-F_MAG_00002	ORAL_P-C-F_MAG_00004	ORAL_P-C-M_Bin_00016	ORAL_P-C-M_Bin_00022	ORAL_P-C-M_Bin_00040	ORAL_P-C-M_MAG_00010	ORAL_P-C-M_MAG_00011	ORAL_P-C-M_MAG_00013	ORAL_P-D-F_Bin_00011	ORAL_T-A-F_MAG_00011	ORAL_T-A-F_MAG_00015	ORAL_T-A-F_MAG_00016	ORAL_T-B-F_Bin_00010	ORAL_T-B-F_Bin_00011	ORAL_T-B-F_Bin_00014	ORAL_T-B-M_MAG_00011	ORAL_T-B-M_MAG_00012	ORAL_T-C-F_MAG_00008	ORAL_T-C-M_Bin_00011	ORAL_T-C-M_Bin_00012	ORAL_T-C-M_Bin_00015	ORAL_T-C-M_Bin_00022	ORAL_T-C-M_MAG_00008	ORAL_T-D-F_MAG_00008	ORAL_T-D-F_MAG_00010
	P_A_F_01	0.558453	0.441581	0.859245	0.64664	0.332079	0.0541416	0.46814	0.0160313	0.0817204	0.027368	0.153465	0.0268616	0.0573301	0.00388988	0.212181	0.0247236	0.0444924	0.0336898	0.00348699	0.0761745	0.210927	0.0323849	0.216976	0.00266538	0.000314475	0.00222149	0.0244915	0.0340108	0.000860447	0.00237096	0.000776058	0.000350524	0.000858443	0.00273905	0.00210191	0.00174141	0.0049349	0.00200428	0	0	0.10262	0.00218557	0.000595345
	P_A_F_02	0.875499	0.887352	0.995734	0.646491	0.849145	0.0960756	0.839196	0.0457212	0.15634	0.0751818	0.194366	0.0501257	0.108679	0.00841207	0.262851	0.0724439	0.0863083	0.0725151	0.00480063	0.148979	0.447212	0.0777975	0.276813	0.00295851	0.000744071	0.00377691	0.068116	0.387661	0.00282516	0.00458232	0.00061484	0.00348226	0.00213895	0.0270583	0.00230776	0.0360128	0.00616715	0.0154556	0	0	0.1906	0.019077	0.00207268
	P_A_F_03	0.332856	0.777952	0.102739	0.303555	0.162336	0.00570065	0.073406	0.00420031	0.0468253	0.0217385	0.114083	0.0117078	0.00676071	0.00109835	0.156499	0.0244452	0.0118784	0.00611917	0.00193283	0.039892	0.123696	0.0224795	0.0509088	0.00159676	0.000814266	0.00248817	0.0190685	0.0381018	0.00110741	0.000631817	0.000657515	0.000515252	0.00077081	0.00155529	0.00195835	0.00398865	0.00268358	0.00124515	0	0	0.0513675	0.00173211	0.000230145
	P_A_F_04	0.905384	0.1421	0.927338	0.989208	0.0567899	0.0660444	0.261145	0.0140882	0.162449	0.00635128	0.519501	0.0071132	0.0695616	0.0016522	0.599158	0.013279	0.0258418	0.0394424	0.00876867	0.164142	0.0592741	0.0168332	0.0127272	0.00209644	0.003594	0.00157584	0.0106671	0.0749593	0.000386965	0.00182306	0.000697029	0	0.00116784	0.00569777	0.002022	0.00784298	0.00351682	0.00227121	0	0	0.194997	0.00280908	0.000817221
	P_A_F_05	0.33594	0.104358	0.18173	0.639847	0.466883	0.0117864	0.0525551	0.00241499	0.0442403	0.0274943	0.156342	0.00305736	0.0130512	0.0382817	0.216312	0.0226097	0.00680286	0.00627279	0.00249036	0.0437332	0.044311	0.0103217	0.0152214	0.0011886	0.000672471	0.000837045	0.0195023	0.0201815	0	0.000220478	0.00067174	0	0.000389876	0.000405434	0.00129067	0.00163612	0	0	0	0	0.0496188	0.0010427	0.000344528
	P_A_F_com	0.993854	0.984671	0.998639	0.994429	0.950326	0.120776	0.938596	0.0613712	0.252789	0.0994863	0.553853	0.074109	0.135006	0.0511281	0.631638	0.0994056	0.122828	0.0942158	0.0141281	0.252714	0.644437	0.0982421	0.466005	0.00405683	0.00465114	0.00581593	0.0862509	0.478163	0.00517999	0.00588709	0.000785541	0.00434803	0.00366269	0.0350531	0.00351717	0.0484157	0.00641752	0.0204224	0	0	0.294135	0.0251104	0.0025564
	P_A_M_01	0.00352499	0.000258051	0.00365699	0.209231	0.000202324	0.0284187	0.0662707	0.00193579	0.000768987	0.000389222	0.119071	0.000885198	0.00264475	0	0.183445	0.00069179	0.00537191	0.00111576	0.0190163	0.00148389	0.0105108	0.000824807	0	0.000523182	0.000447846	0.00378584	0.00108364	0.00182336	0.000476628	0.001596	0.000263954	0	0.000298667	0.000233226	0	0	0	0.000715925	0.000227892	0	0.000928091	0.000396778	0
	P_A_M_02	0.851166	0.318484	0.140501	0.857738	0.466006	0.998872	0.998229	0.0876118	0.147304	0.23528	0.773155	0.0471618	0.120925	0.584741	0.848224	0.227146	0.187049	0.128203	0.158269	0.152021	0.100569	0.0790292	0.0414044	0.00410506	0.00935423	0.0145169	0.233182	0.157827	0.0226186	0.0163038	0.00231395	0.00261074	0.0127425	0.032851	0.00502589	0.0356934	0.000821505	0.0309205	0.00610634	0.00846841	0.173716	0.0381091	0.00401031
	P_A_M_03	0.00962467	0.00290687	0.00295283	0.0611465	0.00324375	0.0633831	0.0345062	0.00178677	0.00139259	0.000804221	0.0398943	0.000271355	0.00422239	0.00934063	0.0665721	0.00100273	0.00389715	0.00456142	0.000377439	0.00222243	0.00122201	0.000397647	0.00119594	0.000241183	0	0.00929937	0.00121909	0.000770433	0	0.000350461	0	0	0	0	0	0	0	0	0	0	0.00188502	0	0.000316966
	P_A_M_04	0.493282	0.274278	0.0479795	0.826236	0.776277	0.488139	0.754347	0.0362994	0.0712161	0.0715396	0.73434	0.0284304	0.0445077	0.0667111	0.813693	0.061838	0.0786833	0.035001	0.167217	0.0783601	0.0162246	0.0563199	0.0348084	0.00418546	0.00612244	0.0393922	0.0555768	0.0289413	0.00552448	0.000881911	0.00058639	0.00128717	0.00187963	0.0125942	0.00451666	0.0080717	0.000864536	0.0109518	0.00272156	0.00041954	0.0804726	0.00950289	0.00327715
	P_A_M_05	0.671781	0.031362	0.0312976	0.67116	0.129583	0.271302	0.125056	0.0100501	0.0931124	0.100654	0.560859	0.00821706	0.0140881	0.132796	0.707834	0.0924311	0.0175219	0.0135037	0.0349057	0.108707	0.0034459	0.0149987	0.00654419	0.00169447	0.00382424	0.00199819	0.110176	0.00183877	0.000876177	0.00268029	0.000507361	0	0.000278994	0.000185767	0.00181479	0.000134327	0.000355985	0	0.000660303	0.000434224	0.119193	0.000225412	0.000891639
	P_A_M_com	0.963444	0.45443	0.159136	0.924234	0.883936	0.999023	0.998394	0.0985677	0.20755	0.325434	0.837373	0.0681971	0.136842	0.618599	0.882468	0.305635	0.203985	0.138396	0.316077	0.222479	0.124103	0.121722	0.0641335	0.00556824	0.0116623	0.0654312	0.312844	0.184234	0.0294959	0.0207463	0.0025779	0.00389791	0.0151998	0.0447333	0.00806905	0.0430862	0.000870404	0.0417628	0.0097161	0.00932217	0.24236	0.0477043	0.00693466
	P_B_F_01	0.0519245	0.0104296	0.0163523	0.00161954	0.155031	0.010293	0.00996208	0.515147	0.713942	0.97554	0.00428698	0.338201	0.256911	0.67125	0.00175354	0.123699	0.0108738	0.0105485	0.00108545	0.150866	0.00278253	0.0183213	0.0193181	0.00226712	0.000839536	0.0876754	0.128897	0	0	0.0307468	0.033086	0	0.0353965	0	0.00149653	0	0.00116575	0.000172809	0	0.172576	0.0675147	0	0.00043824
	P_B_F_02	0.001175	0.000752648	0.00456137	0.0872532	0.0137462	0.000615088	0.000353353	0.00513387	0.0167468	0.148396	0.785255	0.00419942	0.0597635	0.00282081	0.146857	0.0126378	0	0.000405609	0.00188103	0.00279473	0	0.000470653	0.000381386	0.00129621	0.00200478	0	0.0171624	0	0	0.00277572	0.0184152	0	0.000904942	0.00137495	0.000272219	0.000365465	0	0	0	0.00822298	0	0	0.000305941
	P_B_F_03	0	0	0	0.0104062	0.00549821	0	0	0.00470726	0.00125359	0.0374659	0.160468	0.00335506	0.00827795	0.000236531	0.0284545	0.00226097	0.000930118	0.00078831	0.000372505	0.000410148	0	0.00113858	0.000250048	0.000753234	0.00155553	0.000546121	0.00216728	0	0	0.00123237	0.00380758	0	0.00246623	0.000408146	0.00131098	0	0	0	0	0.0118247	0.000350001	0	0.000602235
	P_B_F_04	0.000891	0.00133832	0.00253197	0.0308425	0.0351557	0.00214311	0.00181481	0.140541	0.0357152	0.328844	0.356348	0.334006	0.0289498	0.0273252	0.112988	0.0262024	0.00327659	0.00417467	0.00121126	0.00958875	0.000397721	0.00616198	0.0117081	0.00172415	0.000683703	0.00115604	0.0307386	0	0	0.00161574	0.00176075	0	0.00466778	0.000663067	0.00130692	0	0	0	0	0.0123848	0.00496162	0	0
	P_B_F_05	0.000468126	0.00119665	0.00353033	0.0518965	0.00659522	0.00163331	0.00183031	0.255509	0.00541989	0.0567595	0.50454	0.170128	0.0375686	0.00237936	0.0993333	0.00774105	0.00120317	0.00254685	0.000822718	0.00419005	0	0.0125103	0.00733474	0.000697576	0.00216342	0.00169833	0.00791927	0	0	0.00107771	0.00137351	0	0.00229276	0.000408146	0.00117961	0	0.000596569	0	0	0.00630988	0.00253783	0	0
	P_B_F_com	0.0536254	0.0123257	0.0237875	0.135404	0.162194	0.0135624	0.0126169	0.692368	0.729696	0.981196	0.932323	0.637345	0.34623	0.680402	0.277929	0.13786	0.0139547	0.0153929	0.00398901	0.156329	0.00283566	0.024345	0.0312497	0.00253181	0.00352381	0.0901712	0.137327	0	0	0.0364562	0.0577871	0	0.0422121	0.00285431	0.00303639	0.000365465	0.0012127	0.000172809	0	0.202214	0.0706922	0	0.00115486
	P_B_M_01	0.14697	0.0207592	0.097562	0.0409953	0.107253	0.0724779	0.0207858	0.298711	0.981098	0.0915111	0.0227486	0.988027	0.998185	0.908132	0.98677	0.997127	0.0226806	0.0623371	0.012284	0.303292	0.00538138	0.031133	0.0589103	0.00210015	0.00265058	0.366096	0.0847544	0.00529287	0.000149438	0.0570231	0.0165216	0	0.0598585	0.0047174	0.00325985	0.00267443	0.00127724	0.00281124	0	0.358394	0.158403	0.0021658	0.00104737
	P_B_M_02	0.0232596	0.0132529	0.0423462	0.0260651	0.0523782	0.0312628	0.00388998	0.069072	0.366925	0.0443456	0.0123159	0.845055	0.874446	0.860333	0.837249	0.84511	0.00953043	0.0233407	0.00813097	0.0701449	0.00235748	0.0192766	0.0339547	0.00221146	0.00163555	0.158452	0.039111	0.000672845	0.000133708	0.0142521	0.00239772	0	0.00904584	0.00101697	0.000373793	0.000366675	0.000408796	0	0	0.088204	0.0277143	0.00114947	0.000392762
	P_B_M_03	0	0	0	0.000597923	0	0	0	0	0.000768987	0	0.000372636	0	0.000238732	0	0.00949993	0.000706252	0	0	0	0	0	0	0	4.69998e-05	0.000136179	0	0	0	0	0	0	0	0	0	0	0	0	0	0	0	0	0	0
	P_B_M_04	0.00724971	0.00123207	0.00438567	0.0121782	0.00810083	0.0012094	0.000654013	0.001011	0.137702	0.00102719	0.0125005	0.00547716	0.113399	0.00078102	0.246462	0.147166	0.00272757	0.00301849	0.00488821	0.020611	0.000508537	0.0054692	0.00123003	0.000756944	0.0115247	0.000389175	0.00683402	0	0	0.00069105	0	0	0	0	0.00109023	0	0.000827373	0	0	0	0.00899646	0	0
	P_B_M_05	0.000969021	0	0.000559785	0.00604456	0.000716015	0.00107225	0	0	0.0294077	0.00034798	0.00377196	0.00506354	0.0470575	0	0.200781	0.00626708	0	0.000246599	0.00134571	0.00542595	0	0.00060113	0.000164173	0.000362393	0.000949041	0	0.00152387	0	0	0.000133274	0	0	0.000209245	0	0	0	0.000487035	0	0	0	0.0031972	0	0.000237035
	P_B_M_com	0.155223	0.0225073	0.10398	0.0556583	0.112443	0.0784057	0.0227959	0.340372	0.984259	0.0964369	0.0373637	0.995448	0.99845	0.980896	0.997122	0.99779	0.0274684	0.069091	0.0161189	0.312789	0.00594456	0.0333651	0.0685599	0.00257509	0.012805	0.461207	0.0915223	0.00578467	0.000283145	0.0663951	0.0179932	0	0.0652631	0.00549302	0.00344539	0.00304111	0.00144937	0.00281124	0	0.398716	0.16662	0.00331527	0.00139052
	P_C_F_01	0.0240617	0.0129329	0.0221054	0.447523	0.0452049	0.0329557	0.06122	0.0284686	0.0682727	0.0421108	0.652562	0.0181518	0.0333592	0.00171661	0.557983	0.0413001	0.75892	0.674363	0.29433	0.316024	0.238493	0.281707	0.130401	0.00198018	0.865857	0.0017162	0.0580617	0	0	0.00298468	0.00109217	0	0.0010355	0.000699678	0.00060809	0.00604107	0	0	0.000940786	0.00744263	0.0265686	0	0
	P_C_F_02	0.0220472	0.0046095	0.018827	0.537479	0.0319474	0.0239787	0.0195398	0.00869719	0.0571052	0.0313208	0.705862	0.00660342	0.0238674	0.00106322	0.637124	0.0340905	0.150774	0.607597	0.728381	0.327072	0.0303892	0.0586405	0.0178368	0.00214839	0.997831	0.000941676	0.0431311	0.00123783	0.000471909	0.00709478	0.00881007	0	0.00115711	0.000157292	0.00137057	0.00281723	0.00062004	0.000669636	0.000441176	0.010736	0.0322918	0.000619553	0.000414812
	P_C_F_03	0.00560191	0.00553544	0.0103662	0.578536	0.0212098	0.0170562	0.023904	0.0152307	0.0164344	0.0189288	0.755879	0.00735953	0.0161992	0.0010843	0.66719	0.0164366	0.406446	0.353432	0.316821	0.0819125	0.0541417	0.0530036	0.0512535	0.00199254	0.994111	0.000932744	0.0323076	0.000812807	0.00062292	0.00577191	0.0029525	0	0.00503977	0.00277295	0.000794987	0.0107328	0.000764782	0.00195028	0.000441176	0.0243312	0.00601031	0.000922739	0.00048923
	P_C_F_04	0.0388888	0.0126609	0.0127661	0.661497	0.0456082	0.015977	0.0384659	0.0148684	0.102042	0.0419767	0.893839	0.0108845	0.0165559	0.00172714	0.734441	0.0453074	0.43558	0.163289	0.0296512	0.514966	0.108221	0.250525	0.00869738	0.00205562	0.843787	0.00249838	0.0535417	0.000161791	0.000457752	0.00654687	0.0102294	0	0.00513098	0.000574929	0.000874892	0.00493862	0.000539846	0.000465968	0.00062086	0.0208868	0.0449023	0.000798828	0
	P_C_F_com	0.0755602	0.0300465	0.0438213	0.721057	0.125757	0.0622887	0.100101	0.0468623	0.176275	0.116707	0.913811	0.0328827	0.058646	0.00310535	0.780627	0.118685	0.912188	0.917858	0.862943	0.749702	0.376275	0.507763	0.193642	0.0022931	0.999569	0.00329969	0.149234	0.00221243	0.00155258	0.0209668	0.0171444	0	0.0123634	0.00420485	0.00193397	0.0234769	0.000784341	0.00308588	0.002444	0.0602564	0.0890915	0.00234112	0.000904042
	P_C_M_01	0.0698522	0.0556669	0.141089	0.352509	0.51691	0.148253	0.0501451	0.0344031	0.0562776	0.500693	0.532667	0.0394256	0.169006	0.00700694	0.498276	0.474497	0.52849	0.308776	0.0159425	0.0728756	0.137525	0.353398	0.34171	0.425922	0.101524	0.389914	0.512917	0.000939928	0.00105078	0.127969	0.029329	0	0.0879832	0	0	0	0.0161934	0	0.00745325	0.945668	0.761718	0	0.000941251
	P_C_M_02	0.206734	0.0576959	0.271469	0.574267	0.384633	0.282997	0.0954751	0.0571782	0.192132	0.360826	0.822714	0.0440268	0.294845	0.00794369	0.684011	0.358771	0.804081	0.823084	0.0221369	0.219319	0.576456	0.684375	0.166061	0.150759	0.265146	0.255424	0.379504	0.000534167	0	0.134916	0.0334906	0.000511421	0.0972616	0.000265769	0.0005485	0.00212865	0.20122	0.00187467	0.00509105	0.942127	0.997998	0	0
	P_C_M_03	0.247828	0.0944807	0.318488	0.684471	0.674815	0.351373	0.133687	0.078992	0.24465	0.667077	0.891901	0.0727891	0.341366	0.00804439	0.789512	0.633161	0.946104	0.934082	0.0354053	0.267906	0.522762	0.899335	0.263966	0.96462	0.602815	0.0827756	0.685409	0.00365057	0.000475055	0.172229	0.0446826	0.00142891	0.122992	0.00503741	0.00105637	0.0200873	0.223334	0.0291462	0.0049216	0.992394	0.99982	0.00340754	0.000552623
	P_C_M_04	0.137763	0.0581297	0.227989	0.565178	0.470737	0.248338	0.058948	0.0438015	0.11317	0.446991	0.78654	0.0504892	0.262711	0.00707368	0.672087	0.438051	0.463332	0.455432	0.0222479	0.139761	0.469648	0.641035	0.38547	0.485123	0.210135	0.229398	0.462127	0	0	0.145997	0.0378703	0	0.103965	0.000668491	0.000407651	0.00444246	0.311698	0.00065575	0.00156019	0.978759	0.976052	0	0
	P_C_M_05	0.257204	0.0902356	0.348719	0.674158	0.549894	0.370912	0.135939	0.0870245	0.233383	0.541183	0.881858	0.0779343	0.371191	0.0100303	0.760835	0.515322	0.905588	0.943379	0.044058	0.264344	0.872165	0.973505	0.706191	0.589264	0.24208	0.526541	0.562781	0.00126993	0.000762919	0.168978	0.0486198	0.000576546	0.119084	0.000669847	0.00185542	0.00144371	0.202329	0.00321395	0.00295822	0.996386	0.999726	0.00026364	0.000808952
	P_C_M_06	0.258911	0.0931133	0.367191	0.728026	0.556687	0.384764	0.10624	0.0840207	0.254299	0.548423	0.920977	0.0780608	0.40053	0.00936873	0.80498	0.532263	0.806007	0.987927	0.0362897	0.278019	0.765744	0.927041	0.451188	0.311194	0.440375	0.312682	0.566951	0.000554712	0.000475055	0.13103	0.0342761	0	0.0906194	0.000280685	0.000892498	0.00120652	0.073511	0.00324172	0.000806388	0.960828	0.999468	0.00081201	0
	P_C_M_com	0.358277	0.158463	0.544486	0.821508	0.779742	0.578494	0.238998	0.149695	0.354454	0.788767	0.944406	0.131751	0.586806	0.0124015	0.873051	0.751133	0.997413	0.998981	0.0878335	0.386221	0.991455	0.997218	0.949565	0.992986	0.90146	0.888719	0.808128	0.00659105	0.00276381	0.245691	0.0712772	0.00251688	0.184808	0.00647338	0.00325579	0.0287483	0.656777	0.0378468	0.0222794	0.999643	0.999987	0.00448319	0.00210576
	P_D_F_01	0.000216898	0.00504211	0.0016671	0.00814917	0.0117085	0.00200458	0.00641925	0.00464883	0.000732004	0.0116303	0.00670856	0.0320555	0.00312365	0	0.0045727	0.00711796	0.00480537	0.00134484	0.0006488	0.00111462	0.00089715	0.0031004	0.028652	0.000326525	0.00109224	0.000720931	0.112731	0.00498727	0.000316179	0.00530298	0	0.00133889	0.00321558	0.00220887	0.000857286	0.00256794	0.000399017	0.00259831	0.000537592	0	0.000790451	0.0096479	0.00789934
	P_D_F_02	0	0	0	0.000546446	0	0	0	0	0	0	0.000610678	0	0	0	0	0	0	0	0.000180085	0	0	0	0	0.000206552	0	0	0.00048538	0	0	0	0	0	0	0	0	0.000600234	0	0.000331732	0	0	0	0.000589235	0
	P_D_F_03	0	0	0.000408602	0	0.000382313	0	0	0	0	0	0	0	0	0	0.000247772	0.000327817	0	0	0	0	0	0	0.000718572	0.000258499	0	0	0.000611159	0	0	0	0	0	0	0.000381026	0	0	0	0.000279272	0	0	0	0.000394141	0.000311453
	P_D_F_04	0	0.0141207	0.00271448	0.00629601	0.0373248	0.00440397	0.00936696	0.00604844	0.000747307	0.0375161	0.00419577	0.0870261	0.00569361	0	0.00328449	0.0311076	0.00597933	0.00382566	0.00103981	0.00381261	0.00101707	0.00256762	0.0806834	0.00100431	0.000876038	0.00113945	0.369214	0.0034708	0	0.000784835	0	0.000279653	0.000575872	0.0030238	0.000280345	0.0038386	0	0.00132384	0	0	0.00125974	0.0194474	0.00321927
	P_D_F_05	0.00296168	0.0267627	0.0122295	0.0079987	0.0887189	0.0105161	0.0127626	0.012335	0.0032277	0.0914969	0.00469632	0.163302	0.0131202	0.000661584	0.00546609	0.0754231	0.00982392	0.00396311	0.0010028	0.00598462	0.00352484	0.0135557	0.153945	0.00176868	0.00101362	0.00131937	0.831946	0.0044531	0	0.000804579	0	0	0.000854866	0.00589709	0.00127442	0.0039947	0	0.00355339	0	0	0.00255881	0.0445367	0.00208784
	P_D_F_com	0.00317858	0.0387532	0.0155623	0.0129543	0.112868	0.0160879	0.0269494	0.0214325	0.00420328	0.113395	0.00917908	0.241894	0.0185952	0.000661584	0.00706955	0.0948812	0.0183468	0.00781976	0.00146165	0.00936255	0.00453736	0.0180743	0.221252	0.00198265	0.0017956	0.00254942	0.905204	0.0122563	0.000316179	0.00592164	0	0.00161854	0.0035071	0.0111135	0.00175791	0.0105162	0.000399017	0.00691237	0.000537592	0	0.00443465	0.0727197	0.0113598
	T_A_F_01	0.00487319	0.0075872	0.0125604	0.00299159	0.00268276	0.00309483	0.0774432	0.0690501	0.00267041	0.00105554	0.000894326	0.00209312	0.00671038	0.000265805	0.000623458	0.00254299	0.058431	0.00375155	0.000357704	0.00131765	0.00238481	0.0128397	0.00559956	0.00197152	0.00210726	0.00119942	0.00385079	0.909744	0.916403	0.211535	0.00218276	0.0990796	0.0332199	0.0873499	0.12761	0.111115	0.000846932	0.0691839	0.174836	0.00325773	0.00097135	0.0710588	0.128563
	T_A_F_02	0	0.000395931	0.0014914	0	0.000395451	0.000292305	0.00800004	0.00765113	0	0	0	0	0.00105847	0	0	0.000471236	0.00609176	0.000324757	0	0.000411511	0.000588992	0	0.000618806	0.000791576	0.000214798	0	0.000677274	0.139325	0.150467	0.11056	0.000580067	0.0073476	0.00946433	0.00912565	0.0138222	0.0101386	0	0.00819764	0.0202503	0.00179143	0.000853372	0.00715123	0.0125022
	T_A_F_03	0.00141686	0.000905708	0.00173384	0.000631581	0	0.000236892	0.0101419	0.00694694	0.00035835	0.000128882	0.000472747	0.000140947	0.0011462	0	0.000290074	0.000247068	0.00660866	0.000610435	0	0.00037472	0	0.000930432	0.000380123	0.000524419	0.000293417	0	0.00256397	0.19555	0.314631	0.208401	0.00217486	0.0197136	0.0177376	0.0112125	0.0265718	0.0188832	0	0.00892437	0.0298816	0.000503448	0	0.00751769	0.0279467
	T_A_F_04	0.00137941	0.00214536	0.00277032	0.00187494	0.00425405	0.000725915	0.0176026	0.0102341	0.000887586	0	0.000558398	0	0.00167975	0	0.000112807	0.000658044	0.00545222	0.000281635	0	0.000288875	0	0.00127527	0.00027278	5.81313e-05	0.00122561	0.00014929	0.00139809	0.169918	0.251365	0.203909	0.00203419	0.012094	0.0251577	0.00902802	0.0244577	0.0145521	0.000352073	0.00735366	0.0314842	0.000971234	0.000270038	0.00727646	0.0241018
	T_A_F_05	0.00687989	0.00351784	0.0102151	0.00200957	0.00389539	0.000192561	0.0272392	0.0233917	0.0021297	0	0.00128921	0.00079299	0.00313371	0.000351284	0.00191771	0.00114374	0.0216775	0.00173698	0	0.000729001	0.00187475	0.00339553	0.00449581	0.00101544	0.00151762	0.00033048	0.00271877	0.418592	0.646657	0.227721	0.00264112	0.0365311	0.031571	0.0265579	0.0528971	0.0341916	0.000880184	0.0221258	0.0872185	0.00183968	0.00148521	0.0202027	0.0625884
	T_A_F_com	0.0131341	0.0110557	0.0264393	0.00750769	0.0112276	0.00402301	0.0948102	0.0795107	0.00496079	0.00107358	0.00321468	0.00302706	0.00892799	0.000617088	0.00294405	0.0032866	0.0661406	0.00565292	0.000357704	0.00293917	0.00425805	0.0162072	0.0103176	0.00205439	0.00311808	0.00137551	0.00443615	0.962387	0.978045	0.652246	0.00773845	0.125478	0.0941926	0.109345	0.164951	0.139899	0.000880184	0.0872518	0.227857	0.00821039	0.00348296	0.0849289	0.173008
	T_A_M_01	0.0116204	0.00796542	0.0127988	0.04152	0.00176048	0.016437	0.10765	0.0649754	0.00377479	0.00261887	0.0361223	0.00356319	0.00831966	0.001596	0.0538199	0.0170212	0.0555589	0.00674982	0.0237343	0.00266528	0.00398632	0.01094	0.00267223	0.00162273	0.00110207	0.000893189	0.0062406	0.941504	0.710051	0.190871	0.000885117	0.125633	0.0281945	0.530576	0.149932	0.540692	0.000878228	0.516916	0.20108	0.0134022	0.00138689	0.524721	0.199992
	T_A_M_02	0.000468126	0.000608443	0.00102287	0.00366277	0.00055836	0.000735612	0.00617748	0.00587458	0.000768987	0.000351847	0.00177419	0.000553249	0.000451577	0.000228334	0.00663243	0.00200908	0.00652397	0.00060235	0.000546423	0.000566849	0	0.0032138	0.000380123	0.000309209	0	0	0.00105139	0.398958	0.112297	0.00597429	0	0.0192539	0.00192792	0.0999319	0.0172473	0.103954	0	0.102872	0.0292652	0	0.000200562	0.109204	0.0240577
	T_A_M_03	0.00171022	0.00100311	0.000701434	0.00138591	0.00119029	0.00232736	0.0232702	0.0118368	0.000316266	0	0.00177642	0.00098531	0.00135761	0.00084191	0.00185829	0.00501005	0.0132159	0.000406957	0.000186253	0.000377445	0.000830357	0.00172262	0.0011189	0.000910312	0.000146006	0	0.00189153	0.34421	0.18146	0.00253056	0	0.0237035	0.00108021	0.0765063	0.0301594	0.0890416	0.000375545	0.0819101	0.0421455	0.000255919	0.000179588	0.0795098	0.0368562
	T_A_M_04	0.00349846	0.00621346	0.00396072	0.00270055	0.0012008	0.00721759	0.0559755	0.0412638	0.00401964	0.00057739	0.00206229	0.00250806	0.00445681	0.00133488	0.00227527	0.0148373	0.0319394	0.00346991	0.00228437	0.00241592	0.0023924	0.00506534	0.00177812	0.000544208	0.000117928	0.000751554	0.00351054	0.525526	0.259119	0.00221136	0.000464686	0.0372514	0.00240901	0.141511	0.0374768	0.149786	0.000565273	0.148301	0.0528827	0.000631407	0.00148783	0.156379	0.0411284
	T_A_M_05	0.001924	0.00407948	0.00453549	0.00328264	0.00510933	0.00874838	0.0602699	0.0456058	0.0039291	0.000345403	0.00286985	0.00248699	0.00438778	0.00135478	0.00386161	0.0097887	0.0370208	0.00361275	0.00278639	0.00290919	0.00104743	0.00760345	0.00265076	0.0015312	0	0.0003241	0.00341217	0.390028	0.265853	0.00731526	0	0.0465661	0.00378967	0.0892673	0.0651334	0.104742	0.000756958	0.0892977	0.0715246	0	0.00115749	0.0951397	0.0746565
	T_A_M_com	0.0164796	0.0127482	0.0175835	0.0516213	0.00939885	0.0341235	0.150363	0.0935025	0.00938852	0.00338185	0.0440266	0.0059303	0.0123853	0.00258662	0.0665882	0.0256203	0.07965	0.0111091	0.0292614	0.00618629	0.00714835	0.0218364	0.00619563	0.00231907	0.001366	0.00196884	0.00802247	0.949858	0.839345	0.203233	0.0013498	0.193294	0.0305033	0.549768	0.221484	0.562412	0.000878228	0.53819	0.288206	0.0142895	0.00397978	0.547124	0.279921
	T_B_F_01	0.00300537	0.00190755	0.00439656	0.000791951	0.0218996	0.000552748	0.0181109	0.0463714	0.0464363	0.217831	0.00361735	0.0246327	0.0620544	0.0646409	0.00066979	0.0141684	0.0124405	0.00249699	0.00179469	0.00664413	0.00161062	0.00568977	0.00192209	0.00142236	0.00156255	0.00693752	0.0157676	0.0178304	0.0148793	0.117039	0.97304	0.170882	0.433617	0.120488	0.198649	0.026305	0.00193054	0.0110706	0.011101	0.174564	0.00608896	0.0136183	0.00835688
	T_B_F_02	0.00132168	0.00252864	0.00273219	0.000597923	0.00652559	0.00106117	0.0307123	0.0435342	0.0206797	0.083126	0.00887763	0.0172139	0.0620904	0.00858654	0.00144231	0.00836535	0.025303	0.00168847	0.000296031	0.00460974	0.00184288	0.0054226	0.00196502	0.00175383	0.00130002	0.000150566	0.0109202	0.0349378	0.0166883	0.13124	0.992336	0.224868	0.427909	0.235145	0.243059	0.055443	0.00310803	0.0187004	0.0102113	0.135096	0.00103558	0.0258881	0.0100478
	T_B_F_03	0.000901923	0.000624888	0	0.00161558	0.00105235	0.00107779	0.00394733	0.00718216	0.0014436	0.0158988	0.0197297	0.00236843	0.00814133	0.000302104	0.00151383	0.0018982	0.00417458	0	0	0	0.000180644	0.000520358	0	0.000831154	0.00145304	0	0.00189314	0.00759133	0.00249954	0.0313144	0.200226	0.0336446	0.156975	0.0376036	0.0405552	0.00791922	0.00101319	0.00275878	0.00370033	0.0234586	0.00063839	0.00373973	0.00303874
	T_B_F_04	0.00269953	0.00397955	0.00323477	0.0118733	0.0390957	0.00364897	0.0221652	0.113283	0.0164254	0.396029	0.155544	0.201467	0.0473422	0.00762168	0.0171738	0.0263844	0.015206	0.00266004	0.000204754	0.0078773	0.00205843	0.00505447	0.00816697	0.00143349	0.00194862	0.00193184	0.0352924	0.0250018	0.0175361	0.0728301	0.295221	0.230706	0.268877	0.223734	0.239594	0.0459143	0.0011325	0.0135949	0.00879576	0.128083	0.00227566	0.0225333	0.0156871
	T_B_F_05	0.00141062	0.00122827	0.0020648	0.000227686	0.0074124	0.000135763	0.00721584	0.0438176	0.0119913	0.0637539	0.00188765	0.017372	0.0794876	0.00631257	0.000635545	0.00961877	0.00508864	0.00130981	0.000177618	0.00283152	0.000453888	0.00022989	0.000175539	0.00125415	0.0016889	0	0.00426038	0.0231245	0.0163595	0.0852936	0.168188	0.142817	0.399886	0.219024	0.173256	0.047473	0.00168995	0.0117449	0.00823918	0.0494553	0.00146948	0.0209264	0.0125725
	T_B_F_com	0.00839818	0.00799325	0.0113986	0.0148827	0.063322	0.00594169	0.0575749	0.21962	0.0933101	0.596768	0.185639	0.251321	0.233647	0.0858818	0.0211452	0.0533968	0.0463205	0.00720394	0.00212032	0.0202363	0.00403945	0.014932	0.0114643	0.00237844	0.00242174	0.00901993	0.0523904	0.0898825	0.0565127	0.259147	0.998473	0.575193	0.865402	0.58486	0.60929	0.149506	0.00466497	0.0486829	0.0366293	0.386858	0.0098105	0.0756514	0.0432438
	T_B_M_01	0.00880701	0.0101373	0.00656079	0.00114833	0.00348811	0.00685601	0.089916	0.0950452	0.059064	0.00290499	0.000498331	0.0330382	0.165582	0.0153651	0.037475	0.0796679	0.0681775	0.0160047	0.000571092	0.0113329	0.00482578	0.0210955	0.00500601	0.00230794	0.000430999	0.00647689	0.0111347	0.0356518	0.0593488	0.149627	0.0160759	0.559808	0.126965	0.385101	0.741648	0.0650008	0.00171929	0.0231765	0.0533618	0.0294643	0.00472304	0.0339383	0.0830299
	T_B_M_02	0.0108059	0.0146874	0.0097942	0	0.0105103	0.0109926	0.106579	0.120225	0.10083	0.00754215	0.00032258	0.0370519	0.189937	0.0339387	0.0252314	0.164628	0.083807	0.0203734	0.000782014	0.0175124	0.00509751	0.0212617	0.00762141	0.00246502	0	0.00452974	0.0146501	0.0555161	0.12061	0.177411	0.0184167	0.791739	0.154164	0.521472	0.943212	0.116514	0.00215352	0.0267206	0.0911715	0.0137861	0.00840919	0.0483041	0.141866
	T_B_M_03	0.000901923	0.00159005	0	0	0	0.000198103	0.0116885	0.00441507	0.000513933	0.000523259	0	0.00217084	0.000952051	0.000120607	0.00613487	0.00524627	0.00948662	0.00234472	0	0.000843461	0.00133434	0.00101586	0.000601125	0.000502156	0.000174084	0.000218193	0.00173027	0.00203523	0.000835279	0.00349967	0.000485234	0.00811569	0.00532592	0.00305906	0.0100599	0.00215891	0.00100341	0.000311674	0.000211823	0	0	0	0.000610504
	T_B_M_04	0	5.6923e-05	0	0	0	0	0.000466488	0.000222068	0	0	0	0.0009998	0	0	0.000302161	0.00130283	0.000354818	0	0	0	0.000456924	0	0.000241208	0.000409393	0.000146006	0	0.000167706	0	0	0.000847359	0	0.00172772	0.00187248	0.00266447	0.00289148	0.000577241	0	0.000711296	0.000254188	0	0	0.000383596	0
	T_B_M_05	0.000299601	0.000526221	0	0	0	0	0.00333206	0.00187151	0	0	0.000186874	0.000569056	0.00129864	0	0.0153729	0.000361563	0.00107905	0.00115215	0	0.000151251	0	0	0.000380123	0.000581313	0.000199355	0	0.000506343	0.0304077	0.00352516	0.00276584	0	0.0670593	0.00217293	0.294971	0.102274	0.0641634	0.000807813	0.0226504	0.0052649	0	0	0.0289687	0.00538153
	T_B_M_com	0.0160567	0.0172224	0.0132469	0.00114833	0.0130906	0.0146	0.117605	0.154551	0.151619	0.00907584	0.00100779	0.0621404	0.324058	0.0478963	0.0827508	0.234092	0.0959614	0.0242678	0.00109655	0.026383	0.00540567	0.0296092	0.00981628	0.00295233	0.000805842	0.0110066	0.0190588	0.100663	0.148277	0.243073	0.028093	0.856959	0.212316	0.768912	0.976658	0.194549	0.00259948	0.0625308	0.119288	0.0403975	0.0118358	0.0927115	0.19114
	T_C_F_01	0.0194366	0.0172742	0.0182564	0.0342063	0.00893902	0.00823442	0.134483	0.118656	0.0103973	0.00960812	0.0460478	0.00788643	0.0154557	0.00525286	0.0423378	0.0120376	0.174267	0.07671	0.0154762	0.0128836	0.016384	0.0424612	0.0465897	0.00264807	0.0981822	0.00238864	0.0189653	0.0900623	0.0817283	0.584567	0.0898219	0.0407643	0.316935	0.166913	0.0635868	0.758495	0.00171734	0.118965	0.307466	0.103672	0.00630656	0.0813724	0.0642021
	T_C_F_02	0.0212529	0.0206896	0.0219188	0.0393916	0.00854094	0.0115107	0.1426	0.122626	0.0110017	0.00941351	0.0500611	0.0106948	0.0203397	0.00524583	0.0432583	0.0217335	0.188595	0.0674658	0.0165469	0.0118752	0.0164113	0.0508258	0.0533183	0.0026357	0.115805	0.00338646	0.0214357	0.106586	0.15533	0.434866	0.0626599	0.104805	0.224127	0.178429	0.116315	0.798011	0.00215156	0.138804	0.357637	0.0461011	0.00579795	0.0881651	0.168234
	T_C_F_03	0.0197253	0.0163521	0.020012	0.0366337	0.0149825	0.00817208	0.125863	0.114971	0.0100478	0.012642	0.0495105	0.00874133	0.0134021	0.00543201	0.0385789	0.0199257	0.166301	0.0825152	0.0355804	0.0113056	0.0163445	0.0417933	0.0543501	0.0026963	0.0843341	0.00305726	0.02126	0.0683772	0.174502	0.316155	0.0566443	0.0989417	0.159915	0.133495	0.139062	0.707922	0.00498966	0.0990583	0.345651	0.0385158	0.00584252	0.0712025	0.179794
	T_C_F_04	0.017433	0.0150795	0.0158851	0.0099766	0.00860532	0.00669947	0.123742	0.106692	0.00975452	0.00620952	0.0191468	0.00661132	0.0107487	0.00427278	0.0182495	0.00958623	0.115897	0.0224689	0.00587867	0.00791818	0.00693431	0.0361377	0.030449	0.00274207	0.0317395	0.00328183	0.0165787	0.147099	0.149765	0.213816	0.0389119	0.112695	0.118456	0.255525	0.13251	0.951606	0.000645468	0.18153	0.205695	0.0303579	0.00414626	0.142702	0.176915
	T_C_F_05	0.0180603	0.0187947	0.019903	0.0626888	0.0225972	0.00954772	0.130831	0.11535	0.0138367	0.0234745	0.10049	0.00928404	0.0198478	0.00494958	0.0886691	0.0448253	0.136857	0.0536522	0.0178864	0.0146032	0.0446116	0.0416162	0.0409813	0.00278659	0.121649	0.00291307	0.0357826	0.0498406	0.0809056	0.364902	0.0670602	0.0486137	0.253253	0.072894	0.056937	0.436064	0.00304348	0.052406	0.154282	0.0258961	0.00714814	0.0363203	0.0828191
	T_C_F_com	0.0257906	0.0305449	0.0343607	0.144285	0.0519433	0.0220822	0.188453	0.173936	0.0161181	0.0519006	0.217709	0.0198471	0.0354459	0.00692848	0.195194	0.073302	0.343241	0.24198	0.084444	0.0283179	0.0840057	0.0911124	0.109601	0.0031762	0.374936	0.00575214	0.0705171	0.196204	0.396452	0.80116	0.204432	0.274154	0.493116	0.321155	0.334037	0.993644	0.00813876	0.229321	0.731645	0.196265	0.0137614	0.186209	0.406885
	T_C_M_01	0.0269719	0.0209489	0.0479958	0.0679652	0.021692	0.0330554	0.156647	0.136638	0.0287892	0.0264413	0.13771	0.0171125	0.0467397	0.003103	0.103127	0.0531979	0.309829	0.12341	0.0244053	0.0291573	0.0122368	0.0866498	0.020139	0.0128507	0.020855	0.0177706	0.0319286	0.0466754	0.205164	0.878469	0.167132	0.116022	0.573189	0.0414722	0.132988	0.150629	0.865592	0.438025	0.96949	0.87581	0.240879	0.0406532	0.109622
	T_C_M_02	0.0300459	0.0189984	0.0444886	0.130781	0.016086	0.0438112	0.142561	0.119053	0.0338902	0.019291	0.250985	0.0109398	0.0513086	0.00270371	0.1761	0.0475021	0.284164	0.105326	0.043799	0.0329577	0.0126694	0.0790106	0.0119013	0.00563008	0.020921	0.0149647	0.0264282	0.0255514	0.195443	0.884883	0.211641	0.121255	0.553545	0.0154933	0.137473	0.0683807	0.995106	0.196531	0.967911	0.722422	0.3484	0.0173897	0.105759
	T_C_M_03	0.00689394	0.00585295	0.00206889	0.0124415	0.00409771	0.00375425	0.0459607	0.0371088	0.00665817	0.00420798	0.0162024	0.000396495	0.011741	0.000430908	0.0196082	0.0258614	0.0511332	0.0128663	0.00739583	0.00678312	0.00134497	0.012675	0.00348299	0.00100555	0.00329497	0.00415716	0.00675984	0.023407	0.0680917	0.357358	0.0306835	0.041088	0.16694	0.0162146	0.0412418	0.0231611	0.364791	0.115656	0.413756	0.125182	0.0521868	0.0158803	0.0278461
	T_C_M_04	0.0201388	0.0108596	0.0200324	0.0588657	0.00875903	0.0127368	0.104027	0.0884299	0.0255513	0.0132658	0.0931845	0.00450898	0.0238574	0.00175642	0.0776644	0.0401431	0.107889	0.0419138	0.0278602	0.0281503	0.00273851	0.0444029	0.00965084	0.00563379	0.0116679	0.00696687	0.0154596	0.026291	0.15744	0.695604	0.0889337	0.0804923	0.36947	0.0135529	0.0955718	0.0491635	0.755743	0.170001	0.869463	0.534464	0.308999	0.0154018	0.0757755
	T_C_M_05	0.0333961	0.0177524	0.0324498	0.0977406	0.0190079	0.030354	0.133991	0.111407	0.0334375	0.0257905	0.148715	0.0105802	0.037734	0.00324586	0.130231	0.0523723	0.199101	0.0849192	0.0482579	0.0342835	0.00628005	0.0810485	0.0161824	0.00791947	0.0127306	0.0149839	0.0292002	0.0878935	0.280182	0.86707	0.194432	0.17526	0.544043	0.0753442	0.204247	0.267203	0.969057	0.706368	0.992252	0.749879	0.40653	0.0827473	0.192207
	T_C_M_06	0.0210345	0.00350519	0.00851664	0.027152	0.00981795	0.00697377	0.0184937	0.0117609	0.0133584	0.0063384	0.0547241	0.00163077	0.0112592	0.000522242	0.0428565	0.0160751	0.0237494	0.0185799	0.00177495	0.0176391	0.00403338	0.0267915	0.00613628	0.00896088	0.00117367	0.00393258	0.0094641	0.00343356	0.0130499	0.0527419	0.00761991	0.00878609	0.0241419	0.00316889	0.00922293	0.00294429	0.0509392	0.00890123	0.0444273	0.0594362	0.237688	0.00321509	0.00439205
	T_C_M_com	0.0853581	0.0340184	0.110685	0.28691	0.071679	0.10517	0.200523	0.172369	0.0769152	0.0769629	0.484533	0.0259856	0.113675	0.00677977	0.386079	0.105467	0.537588	0.311948	0.141678	0.090159	0.0290701	0.227788	0.0490738	0.0327576	0.0641178	0.0548967	0.0884778	0.134632	0.340451	0.937804	0.37072	0.240125	0.676353	0.130787	0.268085	0.417874	0.999351	0.881718	0.997579	0.98926	0.837917	0.129525	0.249979
	T_D_F_01	0.0105438	0.0102107	0.00417592	0.00238377	0.000483475	0.00577822	0.0933224	0.0903599	0.00248422	0.00355584	0.000335928	0.00369623	0.010008	0.000367677	0	0.00204162	0.076004	0.0047878	0.00325387	0.00100016	0.00105958	0.0234783	0.00342237	0.00250583	0.00234874	0.00118922	0.00895937	0.0426948	0.0375278	0.0196883	0.000927792	0.0322061	0.0165948	0.0479469	0.0358706	0.0753149	0	0.0360709	0.0415231	0.000891522	0.00243296	0.571952	0.774458
	T_D_F_02	0.0138456	0.0143433	0.00618488	0.00208877	0.000882866	0.00991483	0.11736	0.116009	0.00276988	0.00454694	0.00136262	0.00569188	0.0126327	0.00102926	0.000535832	0.00233087	0.100181	0.00869701	0.00337475	0.00121682	0.00165464	0.0319562	0.00693189	0.00296099	0.00266321	0.00187059	0.0134262	0.0798271	0.0532266	0.0134261	0.00267274	0.057735	0.0140785	0.0963237	0.0601563	0.137481	0.000369677	0.0647557	0.0670602	0	0.00334008	0.895704	0.966701
	T_D_F_03	0.0165014	0.018099	0.00934474	0.00234813	0.00169347	0.0113694	0.13042	0.12926	0.00298668	0.00612574	0.000197998	0.00539286	0.015834	0.00129858	0.000155109	0.00259963	0.114177	0.0101119	0.0038373	0.00193492	0.00226489	0.0412357	0.00736758	0.00285338	0.00269831	0.00257111	0.0134874	0.12946	0.0581832	0.00647283	0.000690707	0.0521419	0.00618258	0.154976	0.068916	0.189209	0.000156477	0.112999	0.0745325	0	0.00384345	0.977452	0.968591
	T_D_F_04	0.00796126	0.00831834	0.0020471	0.00149085	0.000353409	0.00468243	0.0808419	0.0761125	0.00123318	0.00277482	0	0.0016255	0.00744239	0.000352454	0	0.00107866	0.0628319	0.00389439	0.00141108	0.00100561	0.00110967	0.0175835	0.0025712	0.00208283	0.00207497	0.00167664	0.00741615	0.0386192	0.0155463	0.00114352	0	0.0162161	0.00222659	0.0457218	0.0148745	0.0610097	0	0.0262794	0.0180721	0	0.00144457	0.565045	0.372526
	T_D_F_05	0.0125988	0.0134136	0.00666158	0.00301139	0.00270903	0.00848101	0.112332	0.110838	0.00287955	0.00614507	0.000362625	0.00733845	0.0122961	0.00101404	0.000987058	0.00349631	0.0963892	0.00780898	0.00179345	0.00127814	0.00111271	0.0282593	0.00680055	0.00322196	0.00246526	0.00196119	0.0242013	0.0751313	0.0212438	0.00800137	0.000126445	0.0253278	0.00277742	0.0880401	0.0250577	0.112696	0.000348161	0.0532716	0.0296128	0.000390172	0.00307791	0.844471	0.636855
	T_D_F_com	0.0182647	0.0228539	0.0129364	0.00439335	0.00471256	0.0159369	0.158294	0.156345	0.00435376	0.0137182	0.00193771	0.0151142	0.0205324	0.00152925	0.00159138	0.00527038	0.141381	0.015079	0.00430601	0.00360958	0.00250321	0.0550182	0.0137867	0.00364743	0.00362208	0.00413929	0.0404139	0.16459	0.0916463	0.0406469	0.00441768	0.0941589	0.0339586	0.196094	0.107864	0.236141	0.000530066	0.146877	0.106363	0.00128169	0.00508353	0.995763	0.997546

## Sheet: (b) NON-OUTLIER-MEAN-COVERAGE
	samples	ORAL_P-A-F_Bin_00012	ORAL_P-A-F_Bin_00021	ORAL_P-A-F_Bin_00032	ORAL_P-A-F_Bin_00045	ORAL_P-A-F_MAG_00015	ORAL_P-A-M_Bin_00015	ORAL_P-A-M_Bin_00020	ORAL_P-B-F_Bin_00037	ORAL_P-B-F_MAG_00010	ORAL_P-B-F_MAG_00020	ORAL_P-B-F_MAG_00026	ORAL_P-B-F_MAG_00030	ORAL_P-B-M_Bin_00030	ORAL_P-B-M_MAG_00009	ORAL_P-B-M_MAG_00010	ORAL_P-B-M_MAG_00013	ORAL_P-C-F_Bin_00020	ORAL_P-C-F_Bin_00028	ORAL_P-C-F_MAG_00002	ORAL_P-C-F_MAG_00004	ORAL_P-C-M_Bin_00016	ORAL_P-C-M_Bin_00022	ORAL_P-C-M_Bin_00040	ORAL_P-C-M_MAG_00010	ORAL_P-C-M_MAG_00011	ORAL_P-C-M_MAG_00013	ORAL_P-D-F_Bin_00011	ORAL_T-A-F_MAG_00011	ORAL_T-A-F_MAG_00015	ORAL_T-A-F_MAG_00016	ORAL_T-B-F_Bin_00010	ORAL_T-B-F_Bin_00011	ORAL_T-B-F_Bin_00014	ORAL_T-B-M_MAG_00011	ORAL_T-B-M_MAG_00012	ORAL_T-C-F_MAG_00008	ORAL_T-C-M_Bin_00011	ORAL_T-C-M_Bin_00012	ORAL_T-C-M_Bin_00015	ORAL_T-C-M_Bin_00022	ORAL_T-C-M_MAG_00008	ORAL_T-D-F_MAG_00008	ORAL_T-D-F_MAG_00010
	P_A_F_01	1.64376	0	2.29351	1.7689	0	0	0	0	0	0	0	0	0	0	0	0	0	0	0	0	0	0	0	0	0	0	0	0	0	0	0	0	0	0	0	0	0	0	0	0	0	0	0
	P_A_F_02	2.34028	2.72393	8.00273	1.74703	2.26066	0	2.25665	0	0	0	0	0	0	0	0	0	0	0.220903	0	0	0	0	0	0	0	0	0	0	0	0	0	0	0	0	0	0	0	0	0	0	0.435857	0	0
	P_A_F_03	0	2.1703	0	0	0	0	0	0	0	0	0	0	0	0	0	0	0	0	0	0	0	0	0	0	0	0	0	0	0	0	0	0	0	0	0	0	0	0	0	0	0	0	0
	P_A_F_04	2.82961	0	3.40211	9.87439	0	0	0	0	0	0	1.85005	0	0	0	3.01356	0	0	0	0	0	0	0	0	0	0	0	0	0	0	0	0	0	0	0	0	0	0	0	0	0	0	0	0
	P_A_F_05	0	0	0	1.73033	0	0	0	0	0	0	0	0	0	0	0	0	0	0	0	0	0	0	0	0	0	0	0	0	0	0	0	0	0	0	0	0	0	0	0	0	0	0	0
	P_A_F_com	7.67863	5.75585	14.7569	14.8239	3.92467	0	3.54589	0	0	0	1.85029	0	0	0	3.01785	0	0	0.404367	0	0	1.71818	0	0	0	0	0	0	0	0	0	0	0	0	0	0	0	0	0	0	0	1.26795	0	0
	P_A_M_01	0	0	0	0	0	0	0	0	0	0	0	0	0	0	0	0	0	0	0	0	0	0	0	0	0	0	0	0	0	0	0	0	0	0	0	0	0	0	0	0	0	0	0
	P_A_M_02	2.27996	0	0	7.82463	0	19.1975	15.0115	0.469226	0	0	5.19507	0	0	1.87017	9.05089	0	0	0	0	0	0	0	0	0	0	0	0	0	0	0	0	0	0	0	0	0	0	0	0	0	0	0	0
	P_A_M_03	0	0	0	0	0	0	0	0	0	0	0	0	0	0	0	0	0	0	0	0	0	0	0	0	0	0	0	0	0	0	0	0	0	0	0	0	0	0	0	0	0	0	0
	P_A_M_04	0	0	0	7.33612	2.08418	0	1.79281	0	0	0	4.0534	0	0	0	8.64564	0	0	0	0	0	0	0	0	0	0	0	0	0	0	0	0	0	0	0	0	0	0	0	0	0	0.129661	0	0
	P_A_M_05	1.72956	0	0	2.69801	0	0	0	0	0	0	1.835	0	0	0	3.11529	0	0	0	0	0	0	0	0	0	0	0	0	0	0	0	0	0	0	0	0	0	0	0	0	0	0.216088	0	0
	P_A_M_com	4.33358	0	0	17.1976	3.04629	20.9238	17.189	0.571228	0	0	11.7551	0	0	1.92851	20.899	0	0	0	0	0	0	0	0	0	0	0	0	0	0	0	0	0	0	0	0	0	0	0	0	0	0.744589	0	0
	P_B_F_01	0	0	0	0	0	0	0	1.53486	1.77567	5.66021	0	0	0	1.6885	0	0	0	0	0	0	0	0	0	0	0	0	0	0	0	0	0	0	0	0	0	0	0	0	0	0	0	0	0
	P_B_F_02	0	0	0	0	0	0	0	0	0	0	2.05431	0	0	0	0	0	0	0	0	0	0	0	0	0	0	0	0	0	0	0	0	0	0	0	0	0	0	0	0	0	0	0	0
	P_B_F_03	0	0	0	0	0	0	0	0	0	0	0	0	0	0	0	0	0	0	0	0	0	0	0	0	0	0	0	0	0	0	0	0	0	0	0	0	0	0	0	0	0	0	0
	P_B_F_04	0	0	0	0	0	0	0	0	0	0	0	0	0	0	0	0	0	0	0	0	0	0	0	0	0	0	0	0	0	0	0	0	0	0	0	0	0	0	0	0	0	0	0
	P_B_F_05	0	0	0	0	0	0	0	0	0	0	1.55627	0	0	0	0	0	0	0	0	0	0	0	0	0	0	0	0	0	0	0	0	0	0	0	0	0	0	0	0	0	0	0	0
	P_B_F_com	0	0	0	0	0	0	0	1.69515	1.7872	6.06055	2.91069	1.62584	0	1.69899	0	0	0	0	0	0	0	0	0	0	0	0	0	0	0	0	0	0	0	0	0	0	0	0	0	0	0	0	0
	P_B_M_01	0.475209	0	0	0	0	0	0	0.549924	7.89068	0	0	5.97354	16.9856	3.39089	5.95553	12.9758	0	0	0	0	0	0	0	0	0	0	0	0	0	0	0	0	0	0	0	0	0	0	0	0	0.554702	0	0
	P_B_M_02	0	0	0	0	0	0	0	0	0	0	0	2.24831	2.34277	2.29442	2.25195	2.27857	0	0	0	0	0	0	0	0	0	0	0	0	0	0	0	0	0	0	0	0	0	0	0	0	0	0	0
	P_B_M_03	0	0	0	0	0	0	0	0	0	0	0	0	0	0	0	0	0	0	0	0	0	0	0	0	0	0	0	0	0	0	0	0	0	0	0	0	0	0	0	0	0	0	0
	P_B_M_04	0	0	0	0	0	0	0	0	0	0	0	0	0	0	0	0	0	0	0	0	0	0	0	0	0	0	0	0	0	0	0	0	0	0	0	0	0	0	0	0	0	0	0
	P_B_M_05	0	0	0	0	0	0	0	0	0	0	0	0	0	0	0	0	0	0	0	0	0	0	0	0	0	0	0	0	0	0	0	0	0	0	0	0	0	0	0	0	0	0	0
	P_B_M_com	0.521519	0	0	0	0	0	0	0.647414	8.51997	0	0	8.69537	20.0575	5.67543	9.04217	15.8469	0	0	0	0	0	0	0	0	0	0	0	0	0	0	0	0	0	0	0	0	0	0	0	0	0.611309	0	0
	P_C_F_01	0	0	0	0	0	0	0	0	0	0	1.81898	0	0	0	1.81514	0	1.76367	1.64769	0	0	0	0	0	0	2.24567	0	0	0	0	0	0	0	0	0	0	0	0	0	0	0	0	0	0
	P_C_F_02	0	0	0	1.80629	0	0	0	0	0	0	4.23925	0	0	0	3.11077	0	0	1.62207	1.77323	0	0	0	0	0	12.0287	0	0	0	0	0	0	0	0	0	0	0	0	0	0	0	0	0	0
	P_C_F_03	0	0	0	1.81887	0	0	0	0	0	0	5.24662	0	0	0	4.28171	0	0	0	0	0	0	0	0	0	6.9974	0	0	0	0	0	0	0	0	0	0	0	0	0	0	0	0	0	0
	P_C_F_04	0	0	0	4.27691	0	0	0	0	0	0	13.9274	0	0	0	8.49638	0	0	0	0	1.68069	0	0	0	0	2.29529	0	0	0	0	0	0	0	0	0	0	0	0	0	0	0	0	0	0
	P_C_F_com	0	0	0	10.1777	0	0	0	0	0	0	23.9534	0	0	0	18.5643	0	3.33324	2.82166	2.26786	2.16225	0	1.54723	0	0	24.9312	0	0	0	0	0	0	0	0	0	0	0	0	0	0	0	0	0	0
	P_C_M_01	0	0	0	0	1.71762	0	0	0	0	1.70118	1.63818	0	0	0	0	0	1.51716	0	0	0	0	0	0	0	0	0.57809	1.72297	0	0	0	0	0	0	0	0	0	0	0	0	4.63879	2.09455	0	0
	P_C_M_02	0	0	0	1.81445	0	0	0	0	0.795416	0	4.49577	0	0	0	3.05094	0	2.2225	2.26114	0	0	1.62951	1.76771	0	0	0	0	0	0	0	0	0	0	0	0	0	0	0	0	0	4.66905	15.4783	0	0
	P_C_M_03	0	0	0	2.97232	2.97731	0	0	0	1.39815	2.95251	8.13647	0	0	0	5.77324	2.93655	3.90659	3.49693	0	0	1.52357	2.78415	0	4.07056	1.62114	0	2.96716	0	0	1.0393	0	0	0	0	0	0	0	0	0	10.8117	30.1	0	0
	P_C_M_04	0	0	0	1.76327	0	0	0	0	0.313555	0	3.38004	0	0	0	2.96593	0	0	0	0	0	0	1.6589	0	0	0	0	0	0	0	0	0	0	0	0	0	0	0	0	0	6.72469	6.00714	0	0
	P_C_M_05	0	0	0	2.93817	1.79239	0	0	0	1.36535	1.7682	7.91358	0	0	0	5.36719	1.78991	3.22519	3.79052	0	1.60773	2.33665	5.02997	1.72791	1.60173	0	1.55509	1.77297	0	0	0	0	0	0	0	0	0	0	0	0	17.0912	29.4846	0	0
	P_C_M_06	0	0	0	6.52281	1.82426	0	0	0	1.59175	1.80675	20.1979	0	0	0	12.2027	1.78644	2.222	6.89756	0	0	2.15798	3.77619	0	0	0.799421	0	1.7888	0	0	0	0	0	0	0	0	0	0	0	0	6.01303	28.2002	0	0
	P_C_M_com	0	0	1.83446	15.0336	8.87657	1.82579	0	0	5.5667	7.79682	43.6294	0	1.8027	0	29.0471	7.66886	12.7513	17.5806	0	6.88516	6.94102	15.8657	3.73099	6.96645	2.70603	2.32938	8.69248	0	0	4.66741	0	0	0	0	0	0	1.7426	0	0	53.9165	113.811	0	0
	P_D_F_01	0	0	0	0	0	0	0	0	0	0	0	0	0	0	0	0	0	0	0	0	0	0	0	0	0	0	0	0	0	0	0	0	0	0	0	0	0	0	0	0	0	0	0
	P_D_F_02	0	0	0	0	0	0	0	0	0	0	0	0	0	0	0	0	0	0	0	0	0	0	0	0	0	0	0	0	0	0	0	0	0	0	0	0	0	0	0	0	0	0	0
	P_D_F_03	0	0	0	0	0	0	0	0	0	0	0	0	0	0	0	0	0	0	0	0	0	0	0	0	0	0	0	0	0	0	0	0	0	0	0	0	0	0	0	0	0	0	0
	P_D_F_04	0	0	0	0	0	0	0	0	0	0	0	0	0	0	0	0	0	0	0	0	0	0	0	0	0	0	0	0	0	0	0	0	0	0	0	0	0	0	0	0	0	0	0
	P_D_F_05	0	0	0	0	0	0	0	0	0	0	0	0	0	0	0	0	0	0	0	0	0	0	0	0	0	0	2.19234	0	0	0	0	0	0	0	0	0	0	0	0	0	0	0	0
	P_D_F_com	0	0	0	0	0	0	0	0	0	0	0	0	0	0	0	0	0	0	0	0	0	0	0	0	0	0	2.72195	0	0	0	0	0	0	0	0	0	0	0	0	0	0	0	0
	T_A_F_01	0	0	0	0	0	0	0	0	0	0	0	0	0	0	0	0	0	0	0	0	0	0	0	0	0	0	0	3.4631	3.39551	0	0	0	0	0	0	0	0	0	0	0	0	0	0
	T_A_F_02	0	0	0	0	0	0	0	0	0	0	0	0	0	0	0	0	0	0	0	0	0	0	0	0	0	0	0	0	0	0	0	0	0	0	0	0	0	0	0	0	0	0	0
	T_A_F_03	0	0	0	0	0	0	0	0	0	0	0	0	0	0	0	0	0	0	0	0	0	0	0	0	0	0	0	0	0	0	0	0	0	0	0	0	0	0	0	0	0	0	0
	T_A_F_04	0	0	0	0	0	0	0	0	0	0	0	0	0	0	0	0	0	0	0	0	0	0	0	0	0	0	0	0	0	0	0	0	0	0	0	0	0	0	0	0	0	0	0
	T_A_F_05	0	0	0	0	0	0	0	0	0	0	0	0	0	0	0	0	0	0	0	0	0	0	0	0	0	0	0	0	1.69199	0	0	0	0	0	0	0	0	0	0	0	0	0	0
	T_A_F_com	0	0	0	0	0	0	0	0	0	0	0	0	0	0	0	0	0	0	0	0	0	0	0	0	0	0	0	4.59497	5.12508	1.70236	0	0	0	0	0	0	0	0	0	0	0	0	0
	T_A_M_01	0	0	0	0	0	0	0	0	0	0	0	0	0	0	0	0	0	0	0	0	0	0	0	0	0	0	0	18.9874	1.83523	0	0	0	0	1.80429	0	1.82172	0	1.82756	0	0	0	1.81131	0
	T_A_M_02	0	0	0	0	0	0	0	0	0	0	0	0	0	0	0	0	0	0	0	0	0	0	0	0	0	0	0	0.70907	0	0	0	0	0	0	0	0	0	0	0	0	0	0.172775	0
	T_A_M_03	0	0	0	0	0	0	0	0	0	0	0	0	0	0	0	0	0	0	0	0	0	0	0	0	0	0	0	0.56496	0	0	0	0	0	0	0	0	0	0	0	0	0	0	0
	T_A_M_04	0	0	0	0	0	0	0	0	0	0	0	0	0	0	0	0	0	0	0	0	0	0	0	0	0	0	0	1.64329	0	0	0	0	0	0	0	0	0	0	0	0	0	0	0
	T_A_M_05	0	0	0	0	0	0	0	0	0	0	0	0	0	0	0	0	0	0	0	0	0	0	0	0	0	0	0	0.648137	0	0	0	0	0	0	0	0	0	0	0	0	0	0	0
	T_A_M_com	0	0	0	0	0	0	0	0	0	0	0	0	0	0	0	0	0	0	0	0	0	0	0	0	0	0	0	22.0681	3.2193	0	0	0	0	1.80715	0	1.80768	0	1.81618	0	0	0	1.81462	0
	T_B_F_01	0	0	0	0	0	0	0	0	0	0	0	0	0	0	0	0	0	0	0	0	0	0	0	0	0	0	0	0	0	0	4.35757	0	0	0	0	0	0	0	0	0	0	0	0
	T_B_F_02	0	0	0	0	0	0	0	0	0	0	0	0	0	0	0	0	0	0	0	0	0	0	0	0	0	0	0	0	0	0	6.72229	0	0	0	0	0	0	0	0	0	0	0	0
	T_B_F_03	0	0	0	0	0	0	0	0	0	0	0	0	0	0	0	0	0	0	0	0	0	0	0	0	0	0	0	0	0	0	0	0	0	0	0	0	0	0	0	0	0	0	0
	T_B_F_04	0	0	0	0	0	0	0	0	0	0	0	0	0	0	0	0	0	0	0	0	0	0	0	0	0	0	0	0	0	0	0	0	0	0	0	0	0	0	0	0	0	0	0
	T_B_F_05	0	0	0	0	0	0	0	0	0	0	0	0	0	0	0	0	0	0	0	0	0	0	0	0	0	0	0	0	0	0	0	0	0	0	0	0	0	0	0	0	0	0	0
	T_B_F_com	0	0	0	0	0	0	0	0	0	1.64083	0	0	0	0	0	0	0	0	0	0	0	0	0	0	0	0	0	0	0	0	12.102	1.611	2.32715	1.64769	1.66359	0	0	0	0	0	0	0	0
	T_B_M_01	0	0	0	0	0	0	0	0	0	0	0	0	0	0	0	0.101135	0	0	0	0	0	0	0	0	0	0	0	0	0	0	0	1.60889	0	0	1.75498	0	0	0	0	0	0	0	0
	T_B_M_02	0	0	0	0	0	0	0	0	0	0	0	0	0	0	0	0	0	0	0	0	0	0	0	0	0	0	0	0	0	0	0	2.28641	0	1.50191	3.5201	0	0	0	0	0	0	0	0
	T_B_M_03	0	0	0	0	0	0	0	0	0	0	0	0	0	0	0	0	0	0	0	0	0	0	0	0	0	0	0	0	0	0	0	0	0	0	0	0	0	0	0	0	0	0	0
	T_B_M_04	0	0	0	0	0	0	0	0	0	0	0	0	0	0	0	0	0	0	0	0	0	0	0	0	0	0	0	0	0	0	0	0	0	0	0	0	0	0	0	0	0	0	0
	T_B_M_05	0	0	0	0	0	0	0	0	0	0	0	0	0	0	0	0	0	0	0	0	0	0	0	0	0	0	0	0.0402346	0	0	0	0	0	0	0	0	0	0	0	0	0	0	0
	T_B_M_com	0	0	0	0	0	0	0	0	0	0	0	0	0	0	0	0.330391	0	0	0	0	0	0	0	0	0	0	0	0.388267	0	0	0	3.56046	0	2.05452	4.85223	0	0	0	0	0	0	0	0
	T_C_F_01	0	0	0	0	0	0	0	0	0	0	0	0	0	0	0	0	0	0	0	0	0	0	0	0	0	0	0	0	0	1.73149	0	0	0	0	0	2.12709	0	0	0	0	0	0	0
	T_C_F_02	0	0	0	0	0	0	0	0	0	0	0	0	0	0	0	0	0	0	0	0	0	0	0	0	0	0	0	0.511619	0	0	0	0	0	0	0	2.23974	0	0	0	0	0	0	0
	T_C_F_03	0	0	0	0	0	0	0	0	0	0	0	0	0	0	0	0	0	0	0	0	0	0	0	0	0.108481	0	0	0	0	0	0	0	0	0	0	1.78749	0	0	0	0	0	0	0
	T_C_F_04	0	0	0	0	0	0	0	0	0	0	0	0	0	0	0	0	0	0	0	0	0	0	0	0	0	0	0	0	0	0	0	0	0	0	0	4.5455	0	0	0	0	0	0	0
	T_C_F_05	0	0	0	0	0	0	0	0	0	0	0	0	0	0	0	0	0	0	0	0	0	0	0	0	0	0	0	0	0	0	0	0	0	0	0	0	0	0	0	0	0	0	0
	T_C_F_com	0	0	0	0	0	0	0	0	0	0	0	0	0	0	0	0	0	0	0	0	0	0	0	0	0.612505	0	0	2.09285	0	3.22824	0	0	0	0	0	11.0059	0	0	2.19407	0	0	0	0
	T_C_M_01	0	0	0	0	0	0	0	0	0	0	0	0	0	0	0	0	0	0	0	0	0	0	0	0	0	0	0	0	0	4.81278	0	0	1.7881	0	0	0	2.33103	0	5.10948	3.00703	0	0	0
	T_C_M_02	0	0	0	0	0	0	0	0	0	0	0	0	0	0	0	0	0	0	0	0	0	0	0	0	0	0	0	0	0	5.15887	0	0	1.84265	0	0	0	8.03319	0	5.00335	1.78342	0.535857	0	0
	T_C_M_03	0	0	0	0	0	0	0	0	0	0	0	0	0	0	0	0	0	0	0	0	0	0	0	0	0	0	0	0	0	0.541395	0	0	0	0	0	0	0.553641	0.149159	0	0	0	0	0
	T_C_M_04	0	0	0	0	0	0	0	0	0	0	0	0	0	0	0	0	0	0	0	0	0	0	0	0	0	0	0	0	0	1.80918	0	0	0	0	0	0	2.07786	0	2.34906	1.58711	0.438961	0	0
	T_C_M_05	0	0	0	0	0	0	0	0	0	0	0	0	0	0	0	0	0	0	0	0	0	0	0	0	0	0	0	0	0	4.415	0	0	1.84803	0	0	0	4.17631	1.75532	11.8902	1.80512	0	0.131054	0
	T_C_M_06	0	0	0	0	0	0	0	0	0	0	0	0	0	0	0	0	0	0	0	0	0	0	0	0	0	0	0	0	0	0	0	0	0	0	0	0	0.0634339	0	0	0	0.317162	0	0
	T_C_M_com	0	0	0	0	0	0	0	0	0	0	0	0	0	0	0	0	1.54436	0	0	0	0	0	0	0	0	0	0	0	0	15.3783	0	0	6.54557	0	0	0	17.8186	3.13181	27.335	6.83998	2.21186	0.254796	0
	T_D_F_01	0	0	0	0	0	0	0	0	0	0	0	0	0	0	0	0	0	0	0	0	0	0	0	0	0	0	0	0	0	0	0	0	0	0	0	0	0	0	0	0	0	1.67358	2.14508
	T_D_F_02	0	0	0	0	0	0	0	0	0	0	0	0	0	0	0	0	0	0	0	0	0	0	0	0	0	0	0	0	0	0	0	0	0	0	0	0	0	0	0	0	0	3.2236	4.58591
	T_D_F_03	0	0	0	0	0	0	0	0	0	0	0	0	0	0	0	0	0	0	0	0	0	0	0	0	0	0	0	0.691381	0	0	0	0	0	0	0	0	0	0	0	0	0	6.63545	4.35254
	T_D_F_04	0	0	0	0	0	0	0	0	0	0	0	0	0	0	0	0	0	0	0	0	0	0	0	0	0	0	0	0	0	0	0	0	0	0	0	0	0	0	0	0	0	1.61015	0
	T_D_F_05	0	0	0	0	0	0	0	0	0	0	0	0	0	0	0	0	0	0	0	0	0	0	0	0	0	0	0	0	0	0	0	0	0	0	0	0	0	0	0	0	0	2.26789	1.66075
	T_D_F_com	0	0	0	0	0	0	0	0	0	0	0	0	0	0	0	0	0	0	0	0	0	0	0	0	0	0	0	1.65711	0	0	0	0	0	0	0	0	0	0	0	0	0	14.8527	13.0292

## Sheet: (c) OCCURRENCE-SUMMARY
	genome_name	sample	detection	non_outlier_mean_coverage	individual	couple	sample_oral_site	Oral_site	Clade	Sub_clade	this_study	Oral_site_for_comparison	Clade_for_comparison	lowest_clade_affiliation	normalized_coverage	recovered_from_individual	individual_oral_site
	ORAL_P_A_F_Bin_00012	P_A_F_01	0.558453	1.64376	A_F	A	P	P	P3	P3_a	TRUE	P	P3	P3_a	15.3293	A_F	P_A_F
	ORAL_P_A_F_Bin_00012	P_A_F_02	0.875499	2.34028	A_F	A	P	P	P3	P3_a	TRUE	P	P3	P3_a	13.5459	A_F	P_A_F
	ORAL_P_A_F_Bin_00012	P_A_F_04	0.905384	2.82961	A_F	A	P	P	P3	P3_a	TRUE	P	P3	P3_a	16.4455	A_F	P_A_F
	ORAL_P_A_F_Bin_00012	P_A_M_02	0.851166	2.27996	A_M	A	P	P	P3	P3_a	TRUE	P	P3	P3_a	13.4633	A_F	P_A_M
	ORAL_P_A_F_Bin_00012	P_A_M_05	0.671781	1.72956	A_M	A	P	P	P3	P3_a	TRUE	P	P3	P3_a	15.9045	A_F	P_A_M
	ORAL_P_A_F_Bin_00021	P_A_F_02	0.887352	2.72393	A_F	A	P	P	P2	P2_d	TRUE	P	P2	P2_d	15.7666	A_F	P_A_F
	ORAL_P_A_F_Bin_00021	P_A_F_03	0.777952	2.1703	A_F	A	P	P	P2	P2_d	TRUE	P	P2	P2_d	13.8854	A_F	P_A_F
	ORAL_P_A_F_Bin_00032	P_A_F_01	0.859245	2.29351	A_F	A	P	P	P2	P2_a	TRUE	P	P2	P2_a	21.3888	A_F	P_A_F
	ORAL_P_A_F_Bin_00032	P_A_F_02	0.995734	8.00273	A_F	A	P	P	P2	P2_a	TRUE	P	P2	P2_a	46.3211	A_F	P_A_F
	ORAL_P_A_F_Bin_00032	P_A_F_04	0.927338	3.40211	A_F	A	P	P	P2	P2_a	TRUE	P	P2	P2_a	19.7729	A_F	P_A_F
	ORAL_P_A_F_Bin_00045	P_A_F_01	0.64664	1.7689	A_F	A	P	P	P1	P1_c	TRUE	P	P1	P1_c	16.4964	A_F	P_A_F
	ORAL_P_A_F_Bin_00045	P_A_F_02	0.646491	1.74703	A_F	A	P	P	P1	P1_c	TRUE	P	P1	P1_c	10.1121	A_F	P_A_F
	ORAL_P_A_F_Bin_00045	P_A_F_04	0.989208	9.87439	A_F	A	P	P	P1	P1_c	TRUE	P	P1	P1_c	57.3894	A_F	P_A_F
	ORAL_P_A_F_Bin_00045	P_A_F_05	0.639847	1.73033	A_F	A	P	P	P1	P1_c	TRUE	P	P1	P1_c	13.4236	A_F	P_A_F
	ORAL_P_A_F_Bin_00045	P_A_M_02	0.857738	7.82463	A_M	A	P	P	P1	P1_c	TRUE	P	P1	P1_c	46.2048	A_F	P_A_M
	ORAL_P_A_F_Bin_00045	P_A_M_04	0.826236	7.33612	A_M	A	P	P	P1	P1_c	TRUE	P	P1	P1_c	43.7532	A_F	P_A_M
	ORAL_P_A_F_Bin_00045	P_A_M_05	0.67116	2.69801	A_M	A	P	P	P1	P1_c	TRUE	P	P1	P1_c	24.8101	A_F	P_A_M
	ORAL_P_A_F_Bin_00045	P_C_F_02	0.537479	1.80629	C_F	C	P	P	P1	P1_c	TRUE	P	P1	P1_c	11.5956	A_F	P_C_F
	ORAL_P_A_F_Bin_00045	P_C_F_03	0.578536	1.81887	C_F	C	P	P	P1	P1_c	TRUE	P	P1	P1_c	13.1793	A_F	P_C_F
	ORAL_P_A_F_Bin_00045	P_C_F_04	0.661497	4.27691	C_F	C	P	P	P1	P1_c	TRUE	P	P1	P1_c	25.2082	A_F	P_C_F
	ORAL_P_A_F_Bin_00045	P_C_M_02	0.574267	1.81445	C_M	C	P	P	P1	P1_c	TRUE	P	P1	P1_c	12.7	A_F	P_C_M
	ORAL_P_A_F_Bin_00045	P_C_M_03	0.684471	2.97232	C_M	C	P	P	P1	P1_c	TRUE	P	P1	P1_c	20.1516	A_F	P_C_M
	ORAL_P_A_F_Bin_00045	P_C_M_04	0.565178	1.76327	C_M	C	P	P	P1	P1_c	TRUE	P	P1	P1_c	5.86689	A_F	P_C_M
	ORAL_P_A_F_Bin_00045	P_C_M_05	0.674158	2.93817	C_M	C	P	P	P1	P1_c	TRUE	P	P1	P1_c	24.5686	A_F	P_C_M
	ORAL_P_A_F_Bin_00045	P_C_M_06	0.728026	6.52281	C_M	C	P	P	P1	P1_c	TRUE	P	P1	P1_c	42.8119	A_F	P_C_M
	ORAL_P_A_F_MAG_00015	P_A_F_02	0.849145	2.26066	A_F	A	P	P	P1	P1_a	TRUE	P	P1	P1_a	13.0851	A_F	P_A_F
	ORAL_P_A_F_MAG_00015	P_A_M_04	0.776277	2.08418	A_M	A	P	P	P1	P1_a	TRUE	P	P1	P1_a	12.4302	A_F	P_A_M
	ORAL_P_A_F_MAG_00015	P_C_M_01	0.51691	1.71762	C_M	C	P	P	P1	P1_a	TRUE	P	P1	P1_a	14.5385	A_F	P_C_M
	ORAL_P_A_F_MAG_00015	P_C_M_03	0.674815	2.97731	C_M	C	P	P	P1	P1_a	TRUE	P	P1	P1_a	20.1854	A_F	P_C_M
	ORAL_P_A_F_MAG_00015	P_C_M_05	0.549894	1.79239	C_M	C	P	P	P1	P1_a	TRUE	P	P1	P1_a	14.9878	A_F	P_C_M
	ORAL_P_A_F_MAG_00015	P_C_M_06	0.556687	1.82426	C_M	C	P	P	P1	P1_a	TRUE	P	P1	P1_a	11.9733	A_F	P_C_M
	ORAL_P_A_M_Bin_00015	P_A_M_02	0.998872	19.1975	A_M	A	P	P	P2	P2_a	TRUE	P	P2	P2_a	113.362	A_M	P_A_M
	ORAL_P_A_M_Bin_00020	P_A_F_02	0.839196	2.25665	A_F	A	P	P	P2	P2_b	TRUE	P	P2	P2_b	13.0619	A_M	P_A_F
	ORAL_P_A_M_Bin_00020	P_A_M_02	0.998229	15.0115	A_M	A	P	P	P2	P2_b	TRUE	P	P2	P2_b	88.6438	A_M	P_A_M
	ORAL_P_A_M_Bin_00020	P_A_M_04	0.754347	1.79281	A_M	A	P	P	P2	P2_b	TRUE	P	P2	P2_b	10.6925	A_M	P_A_M
	ORAL_P_B_F_Bin_00037	P_B_F_01	0.515147	1.53486	B_F	B	P	P	P2	P2_b	TRUE	P	P2	P2_b	7.67881	B_F	P_B_F
	ORAL_P_B_F_MAG_00010	P_B_F_01	0.713942	1.77567	B_F	B	P	P	P3	P3_a	TRUE	P	P3	P3_a	8.88359	B_F	P_B_F
	ORAL_P_B_F_MAG_00010	P_B_M_01	0.981098	7.89068	B_M	B	P	P	P3	P3_a	TRUE	P	P3	P3_a	44.3548	B_F	P_B_M
	ORAL_P_B_F_MAG_00020	P_B_F_01	0.97554	5.66021	B_F	B	P	P	P1	P1_a	TRUE	P	P1	P1_a	28.3177	B_F	P_B_F
	ORAL_P_B_F_MAG_00020	P_C_M_01	0.500693	1.70118	C_M	C	P	P	P1	P1_a	TRUE	P	P1	P1_a	14.3992	B_F	P_C_M
	ORAL_P_B_F_MAG_00020	P_C_M_03	0.667077	2.95251	C_M	C	P	P	P1	P1_a	TRUE	P	P1	P1_a	20.0173	B_F	P_C_M
	ORAL_P_B_F_MAG_00020	P_C_M_05	0.541183	1.7682	C_M	C	P	P	P1	P1_a	TRUE	P	P1	P1_a	14.7855	B_F	P_C_M
	ORAL_P_B_F_MAG_00020	P_C_M_06	0.548423	1.80675	C_M	C	P	P	P1	P1_a	TRUE	P	P1	P1_a	11.8585	B_F	P_C_M
	ORAL_P_B_F_MAG_00026	P_A_F_04	0.519501	1.85005	A_F	A	P	P	P1	P1_c	TRUE	P	P1	P1_c	10.7524	B_F	P_A_F
	ORAL_P_B_F_MAG_00026	P_A_M_02	0.773155	5.19507	A_M	A	P	P	P1	P1_c	TRUE	P	P1	P1_c	30.6771	B_F	P_A_M
	ORAL_P_B_F_MAG_00026	P_A_M_04	0.73434	4.0534	A_M	A	P	P	P1	P1_c	TRUE	P	P1	P1_c	24.1748	B_F	P_A_M
	ORAL_P_B_F_MAG_00026	P_A_M_05	0.560859	1.835	A_M	A	P	P	P1	P1_c	TRUE	P	P1	P1_c	16.8742	B_F	P_A_M
	ORAL_P_B_F_MAG_00026	P_B_F_02	0.785255	2.05431	B_F	B	P	P	P1	P1_c	TRUE	P	P1	P1_c	16.4787	B_F	P_B_F
	ORAL_P_B_F_MAG_00026	P_B_F_05	0.50454	1.55627	B_F	B	P	P	P1	P1_c	TRUE	P	P1	P1_c	10.6651	B_F	P_B_F
	ORAL_P_B_F_MAG_00026	P_C_F_01	0.652562	1.81898	C_F	C	P	P	P1	P1_c	TRUE	P	P1	P1_c	12.8073	B_F	P_C_F
	ORAL_P_B_F_MAG_00026	P_C_F_02	0.705862	4.23925	C_F	C	P	P	P1	P1_c	TRUE	P	P1	P1_c	27.2142	B_F	P_C_F
	ORAL_P_B_F_MAG_00026	P_C_F_03	0.755879	5.24662	C_F	C	P	P	P1	P1_c	TRUE	P	P1	P1_c	38.0163	B_F	P_C_F
	ORAL_P_B_F_MAG_00026	P_C_F_04	0.893839	13.9274	C_F	C	P	P	P1	P1_c	TRUE	P	P1	P1_c	82.0884	B_F	P_C_F
	ORAL_P_B_F_MAG_00026	P_C_M_01	0.532667	1.63818	C_M	C	P	P	P1	P1_c	TRUE	P	P1	P1_c	13.866	B_F	P_C_M
	ORAL_P_B_F_MAG_00026	P_C_M_02	0.822714	4.49577	C_M	C	P	P	P1	P1_c	TRUE	P	P1	P1_c	31.4677	B_F	P_C_M
	ORAL_P_B_F_MAG_00026	P_C_M_03	0.891901	8.13647	C_M	C	P	P	P1	P1_c	TRUE	P	P1	P1_c	55.1634	B_F	P_C_M
	ORAL_P_B_F_MAG_00026	P_C_M_04	0.78654	3.38004	C_M	C	P	P	P1	P1_c	TRUE	P	P1	P1_c	11.2463	B_F	P_C_M
	ORAL_P_B_F_MAG_00026	P_C_M_05	0.881858	7.91358	C_M	C	P	P	P1	P1_c	TRUE	P	P1	P1_c	66.1725	B_F	P_C_M
	ORAL_P_B_F_MAG_00026	P_C_M_06	0.920977	20.1979	C_M	C	P	P	P1	P1_c	TRUE	P	P1	P1_c	132.567	B_F	P_C_M
	ORAL_P_B_F_MAG_00030	P_B_M_01	0.988027	5.97354	B_M	B	P	P	P2	P2_c	TRUE	P	P2	P2_c	33.5783	B_F	P_B_M
	ORAL_P_B_F_MAG_00030	P_B_M_02	0.845055	2.24831	B_M	B	P	P	P2	P2_c	TRUE	P	P2	P2_c	21.203	B_F	P_B_M
	ORAL_P_B_M_Bin_00030	P_B_M_01	0.998185	16.9856	B_M	B	P	P	P2	P2_a	TRUE	P	P2	P2_a	95.4789	B_M	P_B_M
	ORAL_P_B_M_Bin_00030	P_B_M_02	0.874446	2.34277	B_M	B	P	P	P2	P2_a	TRUE	P	P2	P2_a	22.0938	B_M	P_B_M
	ORAL_P_B_M_MAG_00009	P_A_M_02	0.584741	1.87017	A_M	A	P	P	P1	P1_b	TRUE	P	P1	P1_b	11.0435	B_M	P_A_M
	ORAL_P_B_M_MAG_00009	P_B_F_01	0.67125	1.6885	B_F	B	P	P	P1	P1_b	TRUE	P	P1	P1_b	8.44748	B_M	P_B_F
	ORAL_P_B_M_MAG_00009	P_B_M_01	0.908132	3.39089	B_M	B	P	P	P1	P1_b	TRUE	P	P1	P1_b	19.0607	B_M	P_B_M
	ORAL_P_B_M_MAG_00009	P_B_M_02	0.860333	2.29442	B_M	B	P	P	P1	P1_b	TRUE	P	P1	P1_b	21.6378	B_M	P_B_M
	ORAL_P_B_M_MAG_00010	P_A_F_04	0.599158	3.01356	A_F	A	P	P	P1	P1_c	TRUE	P	P1	P1_c	17.5146	B_M	P_A_F
	ORAL_P_B_M_MAG_00010	P_A_M_02	0.848224	9.05089	A_M	A	P	P	P1	P1_c	TRUE	P	P1	P1_c	53.446	B_M	P_A_M
	ORAL_P_B_M_MAG_00010	P_A_M_04	0.813693	8.64564	A_M	A	P	P	P1	P1_c	TRUE	P	P1	P1_c	51.5634	B_M	P_A_M
	ORAL_P_B_M_MAG_00010	P_A_M_05	0.707834	3.11529	A_M	A	P	P	P1	P1_c	TRUE	P	P1	P1_c	28.6473	B_M	P_A_M
	ORAL_P_B_M_MAG_00010	P_B_M_01	0.98677	5.95553	B_M	B	P	P	P1	P1_c	TRUE	P	P1	P1_c	33.477	B_M	P_B_M
	ORAL_P_B_M_MAG_00010	P_B_M_02	0.837249	2.25195	B_M	B	P	P	P1	P1_c	TRUE	P	P1	P1_c	21.2373	B_M	P_B_M
	ORAL_P_B_M_MAG_00010	P_C_F_01	0.557983	1.81514	C_F	C	P	P	P1	P1_c	TRUE	P	P1	P1_c	12.7803	B_M	P_C_F
	ORAL_P_B_M_MAG_00010	P_C_F_02	0.637124	3.11077	C_F	C	P	P	P1	P1_c	TRUE	P	P1	P1_c	19.9698	B_M	P_C_F
	ORAL_P_B_M_MAG_00010	P_C_F_03	0.66719	4.28171	C_F	C	P	P	P1	P1_c	TRUE	P	P1	P1_c	31.0246	B_M	P_C_F
	ORAL_P_B_M_MAG_00010	P_C_F_04	0.734441	8.49638	C_F	C	P	P	P1	P1_c	TRUE	P	P1	P1_c	50.0778	B_M	P_C_F
	ORAL_P_B_M_MAG_00010	P_C_M_02	0.684011	3.05094	C_M	C	P	P	P1	P1_c	TRUE	P	P1	P1_c	21.3547	B_M	P_C_M
	ORAL_P_B_M_MAG_00010	P_C_M_03	0.789512	5.77324	C_M	C	P	P	P1	P1_c	TRUE	P	P1	P1_c	39.1412	B_M	P_C_M
	ORAL_P_B_M_MAG_00010	P_C_M_04	0.672087	2.96593	C_M	C	P	P	P1	P1_c	TRUE	P	P1	P1_c	9.86844	B_M	P_C_M
	ORAL_P_B_M_MAG_00010	P_C_M_05	0.760835	5.36719	C_M	C	P	P	P1	P1_c	TRUE	P	P1	P1_c	44.8798	B_M	P_C_M
	ORAL_P_B_M_MAG_00010	P_C_M_06	0.80498	12.2027	C_M	C	P	P	P1	P1_c	TRUE	P	P1	P1_c	80.0915	B_M	P_C_M
	ORAL_P_B_M_MAG_00013	P_B_M_01	0.997127	12.9758	B_M	B	P	P	P1	P1_a	TRUE	P	P1	P1_a	72.9388	B_M	P_B_M
	ORAL_P_B_M_MAG_00013	P_B_M_02	0.84511	2.27857	B_M	B	P	P	P1	P1_a	TRUE	P	P1	P1_a	21.4883	B_M	P_B_M
	ORAL_P_B_M_MAG_00013	P_C_M_03	0.633161	2.93655	C_M	C	P	P	P1	P1_a	TRUE	P	P1	P1_a	19.9092	B_M	P_C_M
	ORAL_P_B_M_MAG_00013	P_C_M_05	0.515322	1.78991	C_M	C	P	P	P1	P1_a	TRUE	P	P1	P1_a	14.967	B_M	P_C_M
	ORAL_P_B_M_MAG_00013	P_C_M_06	0.532263	1.78644	C_M	C	P	P	P1	P1_a	TRUE	P	P1	P1_a	11.7252	B_M	P_C_M
	ORAL_P_C_F_Bin_00020	P_C_F_01	0.75892	1.76367	C_F	C	P	P	P2	P2_b	TRUE	P	P2	P2_b	12.4179	C_F	P_C_F
	ORAL_P_C_F_Bin_00020	P_C_M_01	0.52849	1.51716	C_M	C	P	P	P2	P2_b	TRUE	P	P2	P2_b	12.8417	C_F	P_C_M
	ORAL_P_C_F_Bin_00020	P_C_M_02	0.804081	2.2225	C_M	C	P	P	P2	P2_b	TRUE	P	P2	P2_b	15.5561	C_F	P_C_M
	ORAL_P_C_F_Bin_00020	P_C_M_03	0.946104	3.90659	C_M	C	P	P	P2	P2_b	TRUE	P	P2	P2_b	26.4857	C_F	P_C_M
	ORAL_P_C_F_Bin_00020	P_C_M_05	0.905588	3.22519	C_M	C	P	P	P2	P2_b	TRUE	P	P2	P2_b	26.9687	C_F	P_C_M
	ORAL_P_C_F_Bin_00020	P_C_M_06	0.806007	2.222	C_M	C	P	P	P2	P2_b	TRUE	P	P2	P2_b	14.5839	C_F	P_C_M
	ORAL_P_C_F_Bin_00028	P_C_F_01	0.674363	1.64769	C_F	C	P	P	P2	P2_a	TRUE	P	P2	P2_a	11.6013	C_F	P_C_F
	ORAL_P_C_F_Bin_00028	P_C_F_02	0.607597	1.62207	C_F	C	P	P	P2	P2_a	TRUE	P	P2	P2_a	10.413	C_F	P_C_F
	ORAL_P_C_F_Bin_00028	P_C_M_02	0.823084	2.26114	C_M	C	P	P	P2	P2_a	TRUE	P	P2	P2_a	15.8266	C_F	P_C_M
	ORAL_P_C_F_Bin_00028	P_C_M_03	0.934082	3.49693	C_M	C	P	P	P2	P2_a	TRUE	P	P2	P2_a	23.7083	C_F	P_C_M
	ORAL_P_C_F_Bin_00028	P_C_M_05	0.943379	3.79052	C_M	C	P	P	P2	P2_a	TRUE	P	P2	P2_a	31.6959	C_F	P_C_M
	ORAL_P_C_F_Bin_00028	P_C_M_06	0.987927	6.89756	C_M	C	P	P	P2	P2_a	TRUE	P	P2	P2_a	45.2716	C_F	P_C_M
	ORAL_P_C_F_MAG_00002	P_C_F_02	0.728381	1.77323	C_F	C	P	P	P3		TRUE	P	P3	P3	11.3834	C_F	P_C_F
	ORAL_P_C_F_MAG_00004	P_C_F_04	0.514966	1.68069	C_F	C	P	P	P3	P3_a	TRUE	P	P3	P3_a	9.90599	C_F	P_C_F
	ORAL_P_C_M_Bin_00016	P_C_M_02	0.576456	1.62951	C_M	C	P	P	P1		TRUE	P	P1	P1	11.4056	C_M	P_C_M
	ORAL_P_C_M_Bin_00016	P_C_M_03	0.522762	1.52357	C_M	C	P	P	P1		TRUE	P	P1	P1	10.3294	C_M	P_C_M
	ORAL_P_C_M_Bin_00016	P_C_M_05	0.872165	2.33665	C_M	C	P	P	P1		TRUE	P	P1	P1	19.5388	C_M	P_C_M
	ORAL_P_C_M_Bin_00016	P_C_M_06	0.765744	2.15798	C_M	C	P	P	P1		TRUE	P	P1	P1	14.1637	C_M	P_C_M
	ORAL_P_C_M_Bin_00022	P_C_M_02	0.684375	1.76771	C_M	C	P	P	P2		TRUE	P	P2	P2	12.3729	C_M	P_C_M
	ORAL_P_C_M_Bin_00022	P_C_M_03	0.899335	2.78415	C_M	C	P	P	P2		TRUE	P	P2	P2	18.8759	C_M	P_C_M
	ORAL_P_C_M_Bin_00022	P_C_M_04	0.641035	1.6589	C_M	C	P	P	P2		TRUE	P	P2	P2	5.51963	C_M	P_C_M
	ORAL_P_C_M_Bin_00022	P_C_M_05	0.973505	5.02997	C_M	C	P	P	P2		TRUE	P	P2	P2	42.0601	C_M	P_C_M
	ORAL_P_C_M_Bin_00022	P_C_M_06	0.927041	3.77619	C_M	C	P	P	P2		TRUE	P	P2	P2	24.7847	C_M	P_C_M
	ORAL_P_C_M_Bin_00040	P_C_M_05	0.706191	1.72791	C_M	C	P	P	P2	P2_c	TRUE	P	P2	P2_c	14.4486	C_M	P_C_M
	ORAL_P_C_M_MAG_00010	P_C_M_03	0.96462	4.07056	C_M	C	P	P	P4	P4_a	TRUE	P		P4_a	27.5975	C_M	P_C_M
	ORAL_P_C_M_MAG_00010	P_C_M_05	0.589264	1.60173	C_M	C	P	P	P4	P4_a	TRUE	P		P4_a	13.3935	C_M	P_C_M
	ORAL_P_C_M_MAG_00011	P_C_F_01	0.865857	2.24567	C_F	C	P	P			TRUE	P		P	15.8117	C_M	P_C_F
	ORAL_P_C_M_MAG_00011	P_C_F_02	0.997831	12.0287	C_F	C	P	P			TRUE	P		P	77.2191	C_M	P_C_F
	ORAL_P_C_M_MAG_00011	P_C_F_03	0.994111	6.9974	C_F	C	P	P			TRUE	P		P	50.7022	C_M	P_C_F
	ORAL_P_C_M_MAG_00011	P_C_F_04	0.843787	2.29529	C_F	C	P	P			TRUE	P		P	13.5285	C_M	P_C_F
	ORAL_P_C_M_MAG_00011	P_C_M_03	0.602815	1.62114	C_M	C	P	P			TRUE	P		P	10.9909	C_M	P_C_M
	ORAL_P_C_M_MAG_00013	P_C_M_05	0.526541	1.55509	C_M	C	P	P	P1	P1_d	TRUE	P	P1	P1_d	13.0035	C_M	P_C_M
	ORAL_P_D_F_Bin_00011	P_C_M_01	0.512917	1.72297	C_M	C	P	P	P1	P1_a	TRUE	P	P1	P1_a	14.5837	D_F	P_C_M
	ORAL_P_D_F_Bin_00011	P_C_M_03	0.685409	2.96716	C_M	C	P	P	P1	P1_a	TRUE	P	P1	P1_a	20.1167	D_F	P_C_M
	ORAL_P_D_F_Bin_00011	P_C_M_05	0.562781	1.77297	C_M	C	P	P	P1	P1_a	TRUE	P	P1	P1_a	14.8254	D_F	P_C_M
	ORAL_P_D_F_Bin_00011	P_C_M_06	0.566951	1.7888	C_M	C	P	P	P1	P1_a	TRUE	P	P1	P1_a	11.7406	D_F	P_C_M
	ORAL_P_D_F_Bin_00011	P_D_F_05	0.831946	2.19234	D_F	D	P	P	P1	P1_a	TRUE	P	P1	P1_a	17.926	D_F	P_D_F
	ORAL_T_A_F_MAG_00011	T_A_F_01	0.909744	3.4631	A_F	A	T	T	T1	T1_a	TRUE	T	T1	T1_a	13.4313	A_F	T_A_F
	ORAL_T_A_F_MAG_00011	T_A_M_01	0.941504	18.9874	A_M	A	T	T	T1	T1_a	TRUE	T	T1	T1_a	89.6122	A_F	T_A_M
	ORAL_T_A_F_MAG_00011	T_A_M_04	0.525526	1.64329	A_M	A	T	T	T1	T1_a	TRUE	T	T1	T1_a	18.2635	A_F	T_A_M
	ORAL_T_A_F_MAG_00015	T_A_F_01	0.916403	3.39551	A_F	A	T	T	T1	T1_b	TRUE	T	T1	T1_b	13.1692	A_F	T_A_F
	ORAL_T_A_F_MAG_00015	T_A_F_05	0.646657	1.69199	A_F	A	T	T	T1	T1_b	TRUE	T	T1	T1_b	13.6836	A_F	T_A_F
	ORAL_T_A_F_MAG_00015	T_A_M_01	0.710051	1.83523	A_M	A	T	T	T1	T1_b	TRUE	T	T1	T1_b	8.66152	A_F	T_A_M
	ORAL_T_A_F_MAG_00016	T_C_F_01	0.584567	1.73149	C_F	C	T	T	T2	T2_a	TRUE	T	T2	T2_a	10.8143	A_F	T_C_F
	ORAL_T_A_F_MAG_00016	T_C_M_01	0.878469	4.81278	C_M	C	T	T	T2	T2_a	TRUE	T	T2	T2_a	21.7742	A_F	T_C_M
	ORAL_T_A_F_MAG_00016	T_C_M_02	0.884883	5.15887	C_M	C	T	T	T2	T2_a	TRUE	T	T2	T2_a	28.1685	A_F	T_C_M
	ORAL_T_A_F_MAG_00016	T_C_M_04	0.695604	1.80918	C_M	C	T	T	T2	T2_a	TRUE	T	T2	T2_a	11.9223	A_F	T_C_M
	ORAL_T_A_F_MAG_00016	T_C_M_05	0.86707	4.415	C_M	C	T	T	T2	T2_a	TRUE	T	T2	T2_a	26.0018	A_F	T_C_M
	ORAL_T_B_F_Bin_00010	T_B_F_01	0.97304	4.35757	B_F	B	T	T	T2		TRUE	T	T2	T2	33.7499	B_F	T_B_F
	ORAL_T_B_F_Bin_00010	T_B_F_02	0.992336	6.72229	B_F	B	T	T	T2		TRUE	T	T2	T2	39.4924	B_F	T_B_F
	ORAL_T_B_F_Bin_00011	T_B_M_01	0.559808	1.60889	B_M	B	T	T	T1	T1_b	TRUE	T	T1	T1_b	9.26695	B_F	T_B_M
	ORAL_T_B_F_Bin_00011	T_B_M_02	0.791739	2.28641	B_M	B	T	T	T1	T1_b	TRUE	T	T1	T1_b	12.5642	B_F	T_B_M
	ORAL_T_B_F_Bin_00014	T_C_M_01	0.573189	1.7881	C_M	C	T	T	T2	T2_a	TRUE	T	T2	T2_a	8.08983	B_F	T_C_M
	ORAL_T_B_F_Bin_00014	T_C_M_02	0.553545	1.84265	C_M	C	T	T	T2	T2_a	TRUE	T	T2	T2_a	10.0613	B_F	T_C_M
	ORAL_T_B_F_Bin_00014	T_C_M_05	0.544043	1.84803	C_M	C	T	T	T2	T2_a	TRUE	T	T2	T2_a	10.8838	B_F	T_C_M
	ORAL_T_B_M_MAG_00011	T_A_M_01	0.530576	1.80429	A_M	A	T	T	T1	T1_a	TRUE	T	T1	T1_a	8.51547	B_M	T_A_M
	ORAL_T_B_M_MAG_00011	T_B_M_02	0.521472	1.50191	B_M	B	T	T	T1	T1_a	TRUE	T	T1	T1_a	8.25322	B_M	T_B_M
	ORAL_T_B_M_MAG_00012	T_B_M_01	0.741648	1.75498	B_M	B	T	T	T1	T1_b	TRUE	T	T1	T1_b	10.1084	B_M	T_B_M
	ORAL_T_B_M_MAG_00012	T_B_M_02	0.943212	3.5201	B_M	B	T	T	T1	T1_b	TRUE	T	T1	T1_b	19.3434	B_M	T_B_M
	ORAL_T_C_F_MAG_00008	T_A_M_01	0.540692	1.82172	A_M	A	T	T	T1	T1_a	TRUE	T	T1	T1_a	8.59772	C_F	T_A_M
	ORAL_T_C_F_MAG_00008	T_C_F_01	0.758495	2.12709	C_F	C	T	T	T1	T1_a	TRUE	T	T1	T1_a	13.2851	C_F	T_C_F
	ORAL_T_C_F_MAG_00008	T_C_F_02	0.798011	2.23974	C_F	C	T	T	T1	T1_a	TRUE	T	T1	T1_a	17.6123	C_F	T_C_F
	ORAL_T_C_F_MAG_00008	T_C_F_03	0.707922	1.78749	C_F	C	T	T	T1	T1_a	TRUE	T	T1	T1_a	13.6389	C_F	T_C_F
	ORAL_T_C_F_MAG_00008	T_C_F_04	0.951606	4.5455	C_F	C	T	T	T1	T1_a	TRUE	T	T1	T1_a	46.3244	C_F	T_C_F
	ORAL_T_C_M_Bin_00011	T_C_M_01	0.865592	2.33103	C_M	C	T	T	T2	T2_c	TRUE	T	T2	T2_c	10.5462	C_M	T_C_M
	ORAL_T_C_M_Bin_00011	T_C_M_02	0.995106	8.03319	C_M	C	T	T	T2	T2_c	TRUE	T	T2	T2_c	43.8629	C_M	T_C_M
	ORAL_T_C_M_Bin_00011	T_C_M_04	0.755743	2.07786	C_M	C	T	T	T2	T2_c	TRUE	T	T2	T2_c	13.6928	C_M	T_C_M
	ORAL_T_C_M_Bin_00011	T_C_M_05	0.969057	4.17631	C_M	C	T	T	T2	T2_c	TRUE	T	T2	T2_c	24.596	C_M	T_C_M
	ORAL_T_C_M_Bin_00012	T_A_M_01	0.516916	1.82756	A_M	A	T	T	T1	T1_a	TRUE	T	T1	T1_a	8.62529	C_M	T_A_M
	ORAL_T_C_M_Bin_00012	T_C_M_05	0.706368	1.75532	C_M	C	T	T	T1	T1_a	TRUE	T	T1	T1_a	10.3378	C_M	T_C_M
	ORAL_T_C_M_Bin_00015	T_C_M_01	0.96949	5.10948	C_M	C	T	T	T1	T1_b	TRUE	T	T1	T1_b	23.1166	C_M	T_C_M
	ORAL_T_C_M_Bin_00015	T_C_M_02	0.967911	5.00335	C_M	C	T	T	T1	T1_b	TRUE	T	T1	T1_b	27.3193	C_M	T_C_M
	ORAL_T_C_M_Bin_00015	T_C_M_04	0.869463	2.34906	C_M	C	T	T	T1	T1_b	TRUE	T	T1	T1_b	15.48	C_M	T_C_M
	ORAL_T_C_M_Bin_00015	T_C_M_05	0.992252	11.8902	C_M	C	T	T	T1	T1_b	TRUE	T	T1	T1_b	70.0262	C_M	T_C_M
	ORAL_T_C_M_Bin_00022	P_C_M_01	0.945668	4.63879	C_M	C	P	C	T2	T2_b	TRUE		T2	T2_b	39.264	C_M	P_C_M
	ORAL_T_C_M_Bin_00022	P_C_M_02	0.942127	4.66905	C_M	C	P	C	T2	T2_b	TRUE		T2	T2_b	32.6805	C_M	P_C_M
	ORAL_T_C_M_Bin_00022	P_C_M_03	0.992394	10.8117	C_M	C	P	C	T2	T2_b	TRUE		T2	T2_b	73.3008	C_M	P_C_M
	ORAL_T_C_M_Bin_00022	P_C_M_04	0.978759	6.72469	C_M	C	P	C	T2	T2_b	TRUE		T2	T2_b	22.3749	C_M	P_C_M
	ORAL_T_C_M_Bin_00022	P_C_M_05	0.996386	17.0912	C_M	C	P	C	T2	T2_b	TRUE		T2	T2_b	142.915	C_M	P_C_M
	ORAL_T_C_M_Bin_00022	P_C_M_06	0.960828	6.01303	C_M	C	P	C	T2	T2_b	TRUE		T2	T2_b	39.466	C_M	P_C_M
	ORAL_T_C_M_Bin_00022	T_C_M_01	0.87581	3.00703	C_M	C	T	C	T2	T2_b	TRUE		T2	T2_b	13.6046	C_M	T_C_M
	ORAL_T_C_M_Bin_00022	T_C_M_02	0.722422	1.78342	C_M	C	T	C	T2	T2_b	TRUE		T2	T2_b	9.73783	C_M	T_C_M
	ORAL_T_C_M_Bin_00022	T_C_M_04	0.534464	1.58711	C_M	C	T	C	T2	T2_b	TRUE		T2	T2_b	10.4589	C_M	T_C_M
	ORAL_T_C_M_Bin_00022	T_C_M_05	0.749879	1.80512	C_M	C	T	C	T2	T2_b	TRUE		T2	T2_b	10.6311	C_M	T_C_M
	ORAL_T_C_M_MAG_00008	P_C_M_01	0.761718	2.09455	C_M	C	P	P	P3	P3_a	TRUE	P	P3	P3_a	17.7289	C_M	P_C_M
	ORAL_T_C_M_MAG_00008	P_C_M_02	0.997998	15.4783	C_M	C	P	P	P3	P3_a	TRUE	P	P3	P3_a	108.338	C_M	P_C_M
	ORAL_T_C_M_MAG_00008	P_C_M_03	0.99982	30.1	C_M	C	P	P	P3	P3_a	TRUE	P	P3	P3_a	204.071	C_M	P_C_M
	ORAL_T_C_M_MAG_00008	P_C_M_04	0.976052	6.00714	C_M	C	P	P	P3	P3_a	TRUE	P	P3	P3_a	19.9874	C_M	P_C_M
	ORAL_T_C_M_MAG_00008	P_C_M_05	0.999726	29.4846	C_M	C	P	P	P3	P3_a	TRUE	P	P3	P3_a	246.547	C_M	P_C_M
	ORAL_T_C_M_MAG_00008	P_C_M_06	0.999468	28.2002	C_M	C	P	P	P3	P3_a	TRUE	P	P3	P3_a	185.09	C_M	P_C_M
	ORAL_T_D_F_MAG_00008	T_A_M_01	0.524721	1.81131	A_M	A	T	T	T1	T1_a	TRUE	T	T1	T1_a	8.54859	D_F	T_A_M
	ORAL_T_D_F_MAG_00008	T_D_F_01	0.571952	1.67358	D_F	D	T	T	T1	T1_a	TRUE	T	T1	T1_a	9.82967	D_F	T_D_F
	ORAL_T_D_F_MAG_00008	T_D_F_02	0.895704	3.2236	D_F	D	T	T	T1	T1_a	TRUE	T	T1	T1_a	27.3718	D_F	T_D_F
	ORAL_T_D_F_MAG_00008	T_D_F_03	0.977452	6.63545	D_F	D	T	T	T1	T1_a	TRUE	T	T1	T1_a	53.8641	D_F	T_D_F
	ORAL_T_D_F_MAG_00008	T_D_F_04	0.565045	1.61015	D_F	D	T	T	T1	T1_a	TRUE	T	T1	T1_a	19.6156	D_F	T_D_F
	ORAL_T_D_F_MAG_00008	T_D_F_05	0.844471	2.26789	D_F	D	T	T	T1	T1_a	TRUE	T	T1	T1_a	16.6169	D_F	T_D_F
	ORAL_T_D_F_MAG_00010	T_D_F_01	0.774458	2.14508	D_F	D	T	T	T1	T1_b	TRUE	T	T1	T1_b	12.599	D_F	T_D_F
	ORAL_T_D_F_MAG_00010	T_D_F_02	0.966701	4.58591	D_F	D	T	T	T1	T1_b	TRUE	T	T1	T1_b	38.9392	D_F	T_D_F
	ORAL_T_D_F_MAG_00010	T_D_F_03	0.968591	4.35254	D_F	D	T	T	T1	T1_b	TRUE	T	T1	T1_b	35.3323	D_F	T_D_F
	ORAL_T_D_F_MAG_00010	T_D_F_05	0.636855	1.66075	D_F	D	T	T	T1	T1_b	TRUE	T	T1	T1_b	12.1683	D_F	T_D_F

## Sheet: (d) PUBLIC-GENOMES-FOR-PAN
	Name	accession	link_to_download	reference	source	sample_type	reference_link
	TM7c	GCA_000170675.1	ftp://ftp.ncbi.nlm.nih.gov/genomes/all/GCA/000/170/675/GCA_000170675.1_ASM17067v1/GCA_000170675.1_ASM17067v1_genomic.fna.gz	Marcy et al. 2007	Human oral	subgingival plaque	http://www.pnas.org/content/104/29/11889
	TM7x	GCA_000803625.1	ftp://ftp.ncbi.nlm.nih.gov/genomes/all/GCA/000/803/625/GCA_000803625.1_ASM80362v1/GCA_000803625.1_ASM80362v1_genomic.fna.gz	He et al. 2015	Human oral	saliva	https://www.pnas.org/content/112/1/244
	S_aal	GCA_000392435.1	ftp://ftp.ncbi.nlm.nih.gov/genomes/all/GCA/000/392/435/GCA_000392435.1_ASM39243v1/GCA_000392435.1_ASM39243v1_genomic.fna.gz	Albertsen et al. 2013	Environmental		https://www.nature.com/articles/nbt.2579
	RAAC3	GCA_000503915.1	ftp://ftp.ncbi.nlm.nih.gov/genomes/all/GCA/000/503/915/GCA_000503915.1_ASM50391v1/GCA_000503915.1_ASM50391v1_genomic.fna.gz	Kantor et al. 2013	Environmental		https://mbio.asm.org/content/4/5/e00708-13
	GWC2	GCA_001029695.1	ftp://ftp.ncbi.nlm.nih.gov/genomes/all/GCA/001/029/695/GCA_001029695.1_ASM102969v1/GCA_001029695.1_ASM102969v1_genomic.fna.gz	Brown et al. 2015	Environmental		https://www.nature.com/articles/nature14486
	TM7_S1_		http://merenlab.org/data/2019_Shaiber_Delmont_et_al_Saccharibacteria/files/TM7_S1_-contigs.fa	IMG	Human oral	gingival crevices	https://img.jgi.doe.gov/cgi-bin/m/main.cgi?section=TaxonDetail&page=taxonDetail&taxon_oid=2236661021
	TM7_S2_		http://merenlab.org/data/2019_Shaiber_Delmont_et_al_Saccharibacteria/files/TM7_S2_-contigs.fa	IMG	Human oral	gingival crevices	https://img.jgi.doe.gov/cgi-bin/m/main.cgi?section=TaxonDetail&page=taxonDetail&taxon_oid=2236661025
	TM7_S7_		http://merenlab.org/data/2019_Shaiber_Delmont_et_al_Saccharibacteria/files/TM7_S7_-contigs.fa	IMG	Human oral	gingival crevices	https://img.jgi.doe.gov/cgi-bin/m/main.cgi?section=TaxonDetail&page=taxonDetail&taxon_oid=2236661026
	TM7_MAG_III_A_1		http://merenlab.org/data/refining-espinoza-mags/files/TM7_MAG_III_A_1-contigs.fa	Shaiber and Eren 2019	Human oral	supragingival_plaque	https://mbio.asm.org/content/10/3/e00725-19
	TM7_MAG_III_A_2		http://merenlab.org/data/refining-espinoza-mags/files/TM7_MAG_III_A_2-contigs.fa	Shaiber and Eren 2019	Human oral	supragingival_plaque	https://mbio.asm.org/content/10/3/e00725-19
	TM7_MAG_III_B_1		http://merenlab.org/data/refining-espinoza-mags/files/TM7_MAG_III_B_1-contigs.fa	Shaiber and Eren 2019	Human oral	supragingival_plaque	https://mbio.asm.org/content/10/3/e00725-19
	TM7_MAG_III_C_1		http://merenlab.org/data/refining-espinoza-mags/files/TM7_MAG_III_C_1-contigs.fa	Shaiber and Eren 2019	Human oral	supragingival_plaque	https://mbio.asm.org/content/10/3/e00725-19

## Sheet: (e) TM7-NCBI-METADATA
	assembly_accession	organism_name	sample_type	source	Used_in_phylogeny_as	Exclusion reason	group	name_in_phylogeny	reference	bioproject	biosample	wgs_master	excluded_from_refseq	taxid	species_taxid	infraspecific_name	isolate	version_status	assembly_level	release_type	genome_rep	seq_rel_date	asm_name	submitter	gbrs_paired_asm	paired_asm_comp	ftp_path	local_filename	Query length (nt)	Hit HOT	Hit HOMD seq name	HOMD clone name	Identities (%)	Mismatch	Identities (no gaps & non-AGCTU) (%)	Mismatch (no gaps & non-AGCTU)	Score (bits)	Query Start	Sbjct Start	Query End	Sbjct End
	GCA_000169295.1	candidate division TM7 genomosp. GTL1	soil	Environmental	External_genome		G7	TM7_genomosp_GTL1_GCA_000169295_1	Podar et al. 2007	PRJNA19421	SAMN02469743	AAXS00000000.1	derived from environmental source	443342	443342		GTL1	latest	Contig	Major	Full	2007-05-21	ASM16929v1	Diversa Corporation	GCF_000169295.1	identical	ftp://ftp.ncbi.nlm.nih.gov/genomes/all/GCA/000/169/295/GCA_000169295.1_ASM16929v1	./TM7/genbank/bacteria/GCA_000169295.1/GCA_000169295.1_ASM16929v1_genomic.gbff.gz	1508	987	98727221	Saccharibacteria (TM7) [G-7] (TM7) [G-7] bacterium HMT 987 | HMT-987 | Strain: GTL1 | PROKKA: SEQF2722_00264 | Status: NonOralRef | Preferred Habitat: NonOralRef | Genome: Genome_GB: AAXS01000132.1	100	0/1480	100	0/1480	2670	25	1	1504	1480
	GCA_000170635.1	candidate division TM7 single-cell isolate TM7a	supragingival_plaque	Human oral	Excluded	SCG redundancy above 10%				PRJNA19081	SAMN02441791	ABBV00000000.1	derived from environmental source ; derived from single cell ; high contig L50 ; low contig N50	447454	447454			latest	Scaffold	Major	Full	2007-06-08	ASM17063v1	US DOE Joint Genome Institute	GCF_000170635.1	identical	ftp://ftp.ncbi.nlm.nih.gov/genomes/all/GCA/000/170/635/GCA_000170635.1_ASM17063v1	./TM7/genbank/bacteria/GCA_000170635.1/GCA_000170635.1_ASM17063v1_genomic.gbff.gz
	GCA_000170655.1	candidate division TM7 single-cell isolate TM7b	supragingival_plaque	Human oral	Excluded	Length below 300kbp				PRJNA19083	SAMN02441781	ABBW00000000.1	derived from environmental source ; derived from single cell ; low contig N50	447455	447455			latest	Contig	Major	Full	2007-06-08	ASM17065v1	US DOE Joint Genome Institute	GCF_000170655.1	identical	ftp://ftp.ncbi.nlm.nih.gov/genomes/all/GCA/000/170/655/GCA_000170655.1_ASM17065v1	./TM7/genbank/bacteria/GCA_000170655.1/GCA_000170655.1_ASM17065v1_genomic.gbff.gz
	GCA_000170675.1	candidate division TM7 single-cell isolate TM7c	supragingival_plaque	Human oral	Internal_genome					PRJNA19085	SAMN02441782	ABBX00000000.1	derived from environmental source ; derived from single cell	447456	447456			latest	Contig	Major	Full	2007-06-08	ASM17067v1	US DOE Joint Genome Institute	GCF_000170675.1	identical	ftp://ftp.ncbi.nlm.nih.gov/genomes/all/GCA/000/170/675/GCA_000170675.1_ASM17067v1	./TM7/genbank/bacteria/GCA_000170675.1/GCA_000170675.1_ASM17067v1_genomic.gbff.gz
	GCA_000392435.1	Candidatus Saccharimonas aalborgensis		Environmental	Internal_genome					PRJNA201542	SAMN02602963		low gene count	1332188	1332188			latest	Complete Genome	Major	Full	2013-05-14	ASM39243v1	Aalborg University	GCF_000392435.1	identical	ftp://ftp.ncbi.nlm.nih.gov/genomes/all/GCA/000/392/435/GCA_000392435.1_ASM39243v1	./TM7/genbank/bacteria/GCA_000392435.1/GCA_000392435.1_ASM39243v1_genomic.gbff.gz
	GCA_000463895.2	candidate division TM7 bacterium JGI 0001002-L20	soil	Environmental	External_genome		G7	TM7_bacterium_JGI_0001002_L20_GCA_000463895_2	JGI	PRJNA176055	SAMN02440694	AUNW00000000.2	derived from single cell	1094954	1094954	strain=JGI 0001002-L20		latest	Contig	Major	Full	2013-10-29	ASM46389v2	DOE Joint Genome Institute	GCF_000463895.1	identical	ftp://ftp.ncbi.nlm.nih.gov/genomes/all/GCA/000/463/895/GCA_000463895.2_ASM46389v2	./TM7/genbank/bacteria/GCA_000463895.2/GCA_000463895.2_ASM46389v2_genomic.gbff.gz	1472	986	98627231	Saccharibacteria (TM7) [G-7] (TM7) [G-7] bacterium HMT 986 | HMT-986 | Strain: JGI 0001002-L20 | PROKKA: SEQF2723_00238 | Status: NonOralRef | Preferred Habitat: NonOralRef | Genome: Genome_GB: AUNW02000068.1	100	0/1444	100	0/1444	2605	25	1	1468	1444
	GCA_000503915.1	Candidatus Saccharibacteria bacterium RAAC3_TM7_1		Environmental	Internal_genome					PRJNA217186	SAMN00998488		derived from environmental source	1394711	1394711	strain=RAAC3_TM7_1		latest	Complete Genome	Major	Full	2013-12-04	ASM50391v1	University of California, Berkeley	GCF_000503915.1	identical	ftp://ftp.ncbi.nlm.nih.gov/genomes/all/GCA/000/503/915/GCA_000503915.1_ASM50391v1	./TM7/genbank/bacteria/GCA_000503915.1/GCA_000503915.1_ASM50391v1_genomic.gbff.gz
	GCA_000803625.1	Candidatus Saccharibacteria oral taxon TM7x	saliva	Human oral	Internal_genome					PRJNA241438	SAMN02693873			1476577	1476577	strain=TM7x		latest	Complete Genome	Major	Full	2014-12-18	ASM80362v1	J. Craig Venter Institute	GCF_000803625.1	identical	ftp://ftp.ncbi.nlm.nih.gov/genomes/all/GCA/000/803/625/GCA_000803625.1_ASM80362v1	./TM7/genbank/bacteria/GCA_000803625.1/GCA_000803625.1_ASM80362v1_genomic.gbff.gz
	GCA_001002185.1	Candidatus Saccharibacteria bacterium GW2011_GWA2_46_10	groundwater	Environmental	External_genome			TM7_GW2011_GWA2_46_10_GCA_001002185_1	Brown et al. 2015	PRJNA273161	SAMN03319861	LCLR00000000.1	derived from metagenome	1619069	1619069			latest	Scaffold	Major	Full	2015-05-07	ASM100218v1	Banfield Lab, University of California, Berkeley	na	na	ftp://ftp.ncbi.nlm.nih.gov/genomes/all/GCA/001/002/185/GCA_001002185.1_ASM100218v1	./TM7/genbank/bacteria/GCA_001002185.1/GCA_001002185.1_ASM100218v1_genomic.gbff.gz
	GCA_001003725.1	Candidatus Saccharibacteria bacterium GW2011_GWC2_48_9	groundwater	Environmental	External_genome			TM7_GW2011_GWC2_48_9_GCA_001003725_1	Brown et al. 2015	PRJNA273161	SAMN03319966	LCPR00000000.1	derived from metagenome	1619071	1619071			latest	Scaffold	Major	Full	2015-05-07	ASM100372v1	Banfield Lab, University of California, Berkeley	na	na	ftp://ftp.ncbi.nlm.nih.gov/genomes/all/GCA/001/003/725/GCA_001003725.1_ASM100372v1	./TM7/genbank/bacteria/GCA_001003725.1/GCA_001003725.1_ASM100372v1_genomic.gbff.gz
	GCA_001029695.1	Candidatus Saccharibacteria bacterium GW2011_GWC2_44_17	groundwater	Environmental	Internal_genome					PRJNA273161	SAMN03319767		derived from metagenome	1619070	1619070			latest	Complete Genome	Major	Full	2015-06-19	ASM102969v1	Banfield Lab, University of California, Berkeley	GCF_001029695.1	identical	ftp://ftp.ncbi.nlm.nih.gov/genomes/all/GCA/001/029/695/GCA_001029695.1_ASM102969v1	./TM7/genbank/bacteria/GCA_001029695.1/GCA_001029695.1_ASM102969v1_genomic.gbff.gz
	GCA_001788555.1	Candidatus Saccharibacteria bacterium RIFCSPHIGHO2_01_FULL_49_21	sediment or groundwater	Environmental	External_genome			TM7_RIFCSPHIGHO2_01_FULL_49_21_GCA_001788555_1	Kauffman et al. 2018	PRJNA288027	SAMN04314861	MGCN00000000.1	derived from metagenome	1802135	1802135			latest	Scaffold	Major	Full	2016-10-19	ASM178855v1	Banfield Lab, University of California, Berkeley	na	na	ftp://ftp.ncbi.nlm.nih.gov/genomes/all/GCA/001/788/555/GCA_001788555.1_ASM178855v1	./TM7/genbank/bacteria/GCA_001788555.1/GCA_001788555.1_ASM178855v1_genomic.gbff.gz
	GCA_001788565.1	Candidatus Saccharibacteria bacterium RIFCSPHIGHO2_12_FULL_49_19	sediment or groundwater	Environmental	External_genome			TM7_RIFCSPHIGHO2_12_FULL_49_19_GCA_001788565_1	Kauffman et al. 2018	PRJNA288027	SAMN04315601	MGCX00000000.1	derived from metagenome	1802145	1802145			latest	Scaffold	Major	Full	2016-10-19	ASM178856v1	Banfield Lab, University of California, Berkeley	na	na	ftp://ftp.ncbi.nlm.nih.gov/genomes/all/GCA/001/788/565/GCA_001788565.1_ASM178856v1	./TM7/genbank/bacteria/GCA_001788565.1/GCA_001788565.1_ASM178856v1_genomic.gbff.gz
	GCA_001788605.1	Candidatus Saccharibacteria bacterium RIFCSPLOWO2_01_FULL_48_13	sediment or groundwater	Environmental	External_genome			TM7_RIFCSPLOWO2_01_FULL_48_13_GCA_001788605_1	Kauffman et al. 2018	PRJNA288027	SAMN04315221	MGCY00000000.1	derived from metagenome	1802146	1802146			latest	Scaffold	Major	Full	2016-10-19	ASM178860v1	Banfield Lab, University of California, Berkeley	na	na	ftp://ftp.ncbi.nlm.nih.gov/genomes/all/GCA/001/788/605/GCA_001788605.1_ASM178860v1	./TM7/genbank/bacteria/GCA_001788605.1/GCA_001788605.1_ASM178860v1_genomic.gbff.gz
	GCA_001790365.1	Candidatus Saccharibacteria bacterium RIFCSPHIGHO2_01_FULL_45_15	sediment or groundwater	Environmental	External_genome			TM7_RIFCSPHIGHO2_01_FULL_45_15_GCA_001790365_1	Kauffman et al. 2018	PRJNA288027	SAMN04314860	MGCK00000000.1	derived from metagenome	1802132	1802132			latest	Scaffold	Major	Full	2016-10-19	ASM179036v1	Banfield Lab, University of California, Berkeley	na	na	ftp://ftp.ncbi.nlm.nih.gov/genomes/all/GCA/001/790/365/GCA_001790365.1_ASM179036v1	./TM7/genbank/bacteria/GCA_001790365.1/GCA_001790365.1_ASM179036v1_genomic.gbff.gz
	GCA_001790385.1	Candidatus Saccharibacteria bacterium RIFCSPHIGHO2_01_FULL_46_30	sediment or groundwater	Environmental	External_genome			TM7_RIFCSPHIGHO2_01_FULL_46_30_GCA_001790385_1	Kauffman et al. 2018	PRJNA288027	SAMN04314944	MGCL00000000.1	derived from metagenome	1802133	1802133			latest	Scaffold	Major	Full	2016-10-19	ASM179038v1	Banfield Lab, University of California, Berkeley	na	na	ftp://ftp.ncbi.nlm.nih.gov/genomes/all/GCA/001/790/385/GCA_001790385.1_ASM179038v1	./TM7/genbank/bacteria/GCA_001790385.1/GCA_001790385.1_ASM179038v1_genomic.gbff.gz
	GCA_001790415.1	Candidatus Saccharibacteria bacterium RIFCSPHIGHO2_01_FULL_48_12	sediment or groundwater	Environmental	External_genome			TM7_RIFCSPHIGHO2_01_FULL_48_12_GCA_001790415_1	Kauffman et al. 2018	PRJNA288027	SAMN04315037	MGCM00000000.1	derived from metagenome	1802134	1802134			latest	Scaffold	Major	Full	2016-10-19	ASM179041v1	Banfield Lab, University of California, Berkeley	na	na	ftp://ftp.ncbi.nlm.nih.gov/genomes/all/GCA/001/790/415/GCA_001790415.1_ASM179041v1	./TM7/genbank/bacteria/GCA_001790415.1/GCA_001790415.1_ASM179041v1_genomic.gbff.gz
	GCA_001790435.1	Candidatus Saccharibacteria bacterium RIFCSPHIGHO2_02_FULL_46_12	sediment or groundwater	Environmental	External_genome			TM7_RIFCSPHIGHO2_02_FULL_46_12_GCA_001790435_1	Kauffman et al. 2018	PRJNA288027	SAMN04315392	MGCO00000000.1	derived from metagenome	1802136	1802136			latest	Scaffold	Major	Full	2016-10-19	ASM179043v1	Banfield Lab, University of California, Berkeley	na	na	ftp://ftp.ncbi.nlm.nih.gov/genomes/all/GCA/001/790/435/GCA_001790435.1_ASM179043v1	./TM7/genbank/bacteria/GCA_001790435.1/GCA_001790435.1_ASM179043v1_genomic.gbff.gz
	GCA_001790445.1	Candidatus Saccharibacteria bacterium RIFCSPHIGHO2_12_FULL_41_12	sediment or groundwater	Environmental	External_genome			TM7_RIFCSPHIGHO2_12_FULL_41_12_GCA_001790445_1	Kauffman et al. 2018	PRJNA288027	SAMN04315689	MGCQ00000000.1	derived from metagenome	1802138	1802138			latest	Scaffold	Major	Full	2016-10-19	ASM179044v1	Banfield Lab, University of California, Berkeley	na	na	ftp://ftp.ncbi.nlm.nih.gov/genomes/all/GCA/001/790/445/GCA_001790445.1_ASM179044v1	./TM7/genbank/bacteria/GCA_001790445.1/GCA_001790445.1_ASM179044v1_genomic.gbff.gz
	GCA_001790455.1	Candidatus Saccharibacteria bacterium RIFCSPHIGHO2_02_FULL_47_12	sediment or groundwater	Environmental	External_genome			TM7_RIFCSPHIGHO2_02_FULL_47_12_GCA_001790455_1	Kauffman et al. 2018	PRJNA288027	SAMN04315467	MGCP00000000.1	derived from metagenome	1802137	1802137			latest	Scaffold	Major	Full	2016-10-19	ASM179045v1	Banfield Lab, University of California, Berkeley	na	na	ftp://ftp.ncbi.nlm.nih.gov/genomes/all/GCA/001/790/455/GCA_001790455.1_ASM179045v1	./TM7/genbank/bacteria/GCA_001790455.1/GCA_001790455.1_ASM179045v1_genomic.gbff.gz
	GCA_001790495.1	Candidatus Saccharibacteria bacterium RIFCSPHIGHO2_12_FULL_42_8	sediment or groundwater	Environmental	External_genome			TM7_RIFCSPHIGHO2_12_FULL_42_8_GCA_001790495_1	Kauffman et al. 2018	PRJNA288027	SAMN04315752	MGCR00000000.1	derived from metagenome	1802139	1802139			latest	Scaffold	Major	Full	2016-10-19	ASM179049v1	Banfield Lab, University of California, Berkeley	na	na	ftp://ftp.ncbi.nlm.nih.gov/genomes/all/GCA/001/790/495/GCA_001790495.1_ASM179049v1	./TM7/genbank/bacteria/GCA_001790495.1/GCA_001790495.1_ASM179049v1_genomic.gbff.gz
	GCA_001790515.1	Candidatus Saccharibacteria bacterium RIFCSPHIGHO2_12_FULL_44_22	sediment or groundwater	Environmental	External_genome			TM7_RIFCSPHIGHO2_12_FULL_44_22_GCA_001790515_1	Kauffman et al. 2018	PRJNA288027	SAMN04315628	MGCS00000000.1	derived from metagenome	1802140	1802140			latest	Scaffold	Major	Full	2016-10-19	ASM179051v1	Banfield Lab, University of California, Berkeley	na	na	ftp://ftp.ncbi.nlm.nih.gov/genomes/all/GCA/001/790/515/GCA_001790515.1_ASM179051v1	./TM7/genbank/bacteria/GCA_001790515.1/GCA_001790515.1_ASM179051v1_genomic.gbff.gz
	GCA_001790525.1	Candidatus Saccharibacteria bacterium RIFCSPHIGHO2_12_FULL_47_16b	sediment or groundwater	Environmental	External_genome			TM7_RIFCSPHIGHO2_12_FULL_47_16b_GCA_001790525_1	Kauffman et al. 2018	PRJNA288027	SAMN04315753	MGCU00000000.1	derived from metagenome	1802142	1802142			latest	Scaffold	Major	Full	2016-10-19	ASM179052v1	Banfield Lab, University of California, Berkeley	na	na	ftp://ftp.ncbi.nlm.nih.gov/genomes/all/GCA/001/790/525/GCA_001790525.1_ASM179052v1	./TM7/genbank/bacteria/GCA_001790525.1/GCA_001790525.1_ASM179052v1_genomic.gbff.gz
	GCA_001790535.1	Candidatus Saccharibacteria bacterium RIFCSPHIGHO2_12_FULL_47_16	sediment or groundwater	Environmental	External_genome			TM7_RIFCSPHIGHO2_12_FULL_47_16_GCA_001790535_1	Kauffman et al. 2018	PRJNA288027	SAMN04315573	MGCT00000000.1	derived from metagenome	1802141	1802141			latest	Scaffold	Major	Full	2016-10-19	ASM179053v1	Banfield Lab, University of California, Berkeley	na	na	ftp://ftp.ncbi.nlm.nih.gov/genomes/all/GCA/001/790/535/GCA_001790535.1_ASM179053v1	./TM7/genbank/bacteria/GCA_001790535.1/GCA_001790535.1_ASM179053v1_genomic.gbff.gz
	GCA_001790575.1	Candidatus Saccharibacteria bacterium RIFCSPHIGHO2_12_FULL_47_17	sediment or groundwater	Environmental	External_genome			TM7_RIFCSPHIGHO2_12_FULL_47_17_GCA_001790575_1	Kauffman et al. 2018	PRJNA288027	SAMN04315657	MGCV00000000.1	derived from metagenome	1802143	1802143			latest	Scaffold	Major	Full	2016-10-19	ASM179057v1	Banfield Lab, University of California, Berkeley	na	na	ftp://ftp.ncbi.nlm.nih.gov/genomes/all/GCA/001/790/575/GCA_001790575.1_ASM179057v1	./TM7/genbank/bacteria/GCA_001790575.1/GCA_001790575.1_ASM179057v1_genomic.gbff.gz
	GCA_001790595.1	Candidatus Saccharibacteria bacterium RIFCSPHIGHO2_12_FULL_48_21	sediment or groundwater	Environmental	External_genome		G1	TM7_RIFCSPHIGHO2_12_FULL_48_21_GCA_001790595_1	Kauffman et al. 2018	PRJNA288027	SAMN04315690	MGCW00000000.1	derived from metagenome	1802144	1802144			latest	Scaffold	Major	Full	2016-10-19	ASM179059v1	Banfield Lab, University of California, Berkeley	na	na	ftp://ftp.ncbi.nlm.nih.gov/genomes/all/GCA/001/790/595/GCA_001790595.1_ASM179059v1	./TM7/genbank/bacteria/GCA_001790595.1/GCA_001790595.1_ASM179059v1_genomic.gbff.gz	1291	988	98827211	Candidatus Saccharimonas Saccharimonas aalborgensis | HMT-988 | Strain: | PROKKA: SEQF2721_00729 | Status: NonOralRef | Preferred Habitat: NonOralRef | Genome: Genome_GB: CP005957.1	85.7	184/1288	86.5	173/1277	1476	4	190	1286	1471
	GCA_001790615.1	Candidatus Saccharibacteria bacterium RIFCSPLOWO2_02_FULL_46_7	sediment or groundwater	Environmental	External_genome			TM7_RIFCSPLOWO2_02_FULL_46_7_GCA_001790615_1	Kauffman et al. 2018	PRJNA288027	SAMN04316120	MGDA00000000.1	derived from metagenome ; low contig N50	1802148	1802148			latest	Scaffold	Major	Full	2016-10-19	ASM179061v1	Banfield Lab, University of California, Berkeley	na	na	ftp://ftp.ncbi.nlm.nih.gov/genomes/all/GCA/001/790/615/GCA_001790615.1_ASM179061v1	./TM7/genbank/bacteria/GCA_001790615.1/GCA_001790615.1_ASM179061v1_genomic.gbff.gz
	GCA_001790625.1	Candidatus Saccharibacteria bacterium RIFCSPLOWO2_01_FULL_49_22	sediment or groundwater	Environmental	External_genome			TM7_RIFCSPLOWO2_01_FULL_49_22_GCA_001790625_1	Kauffman et al. 2018	PRJNA288027	SAMN04315316	MGCZ00000000.1	derived from metagenome	1802147	1802147			latest	Scaffold	Major	Full	2016-10-19	ASM179062v1	Banfield Lab, University of California, Berkeley	na	na	ftp://ftp.ncbi.nlm.nih.gov/genomes/all/GCA/001/790/625/GCA_001790625.1_ASM179062v1	./TM7/genbank/bacteria/GCA_001790625.1/GCA_001790625.1_ASM179062v1_genomic.gbff.gz
	GCA_001873625.1	Candidatus Saccharibacteria bacterium CG2_30_41_52	groundwater	Environmental	External_genome		G7	TM7_CG2_30_41_52_GCA_001873625_1	Probst et al. 2016	PRJNA297582	SAMN04328313	MNZN00000000.1	derived from metagenome	1805375	1805375		CG2_30_41_52	latest	Scaffold	Major	Full	2016-11-09	ASM187362v1	Banfield Lab, University of California, Berkeley	na	na	ftp://ftp.ncbi.nlm.nih.gov/genomes/all/GCA/001/873/625/GCA_001873625.1_ASM187362v1	./TM7/genbank/bacteria/GCA_001873625.1/GCA_001873625.1_ASM187362v1_genomic.gbff.gz	1503	986	98627231	Saccharibacteria (TM7) [G-7] (TM7) [G-7] bacterium HMT 986 | HMT-986 | Strain: JGI 0001002-L20 | PROKKA: SEQF2723_00238 | Status: NonOralRef | Preferred Habitat: NonOralRef | Genome: Genome_GB: AUNW02000068.1	93.5	90/1375	93.5	90/1375	2075	125	70	1499	1444
	GCA_001897295.1	Candidatus Saccharibacteria bacterium 49-20	Ammonium sulfate bioreactor	Environmental	External_genome			TM7_49_20_GCA_001897295_1	Kantor et al. 2015	PRJNA279279	SAMN05660530	MKSN00000000.1	derived from metagenome	1895829	1895829		49-20	latest	Scaffold	Major	Full	2016-12-09	ASM189729v1	Banfield Lab, University of California, Berkeley	na	na	ftp://ftp.ncbi.nlm.nih.gov/genomes/all/GCA/001/897/295/GCA_001897295.1_ASM189729v1	./TM7/genbank/bacteria/GCA_001897295.1/GCA_001897295.1_ASM189729v1_genomic.gbff.gz
	GCA_001897305.1	Candidatus Saccharibacteria bacterium 47-87	Ammonium sulfate bioreactor	Environmental	External_genome		G7	TM7_47_87_GCA_001897305_1	Kantor et al. 2015	PRJNA279279	SAMN05660531	MKSO00000000.1	derived from metagenome	1895828	1895828		47-87	latest	Contig	Major	Full	2016-12-09	ASM189730v1	Banfield Lab, University of California, Berkeley	na	na	ftp://ftp.ncbi.nlm.nih.gov/genomes/all/GCA/001/897/305/GCA_001897305.1_ASM189730v1	./TM7/genbank/bacteria/GCA_001897305.1/GCA_001897305.1_ASM189730v1_genomic.gbff.gz	1472	986	98627231	Saccharibacteria (TM7) [G-7] (TM7) [G-7] bacterium HMT 986 | HMT-986 | Strain: JGI 0001002-L20 | PROKKA: SEQF2723_00238 | Status: NonOralRef | Preferred Habitat: NonOralRef | Genome: Genome_GB: AUNW02000068.1	93	101/1444	93	101/1444	2149	25	1	1468	1444
	GCA_002279965.1	Candidatus Saccharibacteria bacterium 32-45-3	mine drainage	Environmental	Excluded	Length below 300kbp				PRJNA379596	SAMN06622384	NCDA00000000.1	derived from metagenome ; low contig N50	1970477	1970477		32-45-3	latest	Scaffold	Major	Full	2017-08-16	ASM227996v1	None	na	na	ftp://ftp.ncbi.nlm.nih.gov/genomes/all/GCA/002/279/965/GCA_002279965.1_ASM227996v1	./TM7/genbank/bacteria/GCA_002279965.1/GCA_002279965.1_ASM227996v1_genomic.gbff.gz
	GCA_002280165.1	Candidatus Saccharibacteria bacterium 32-49-10	mine drainage	Environmental	Excluded	SCG redundancy above 10%				PRJNA379596	SAMN06622373	NCDL00000000.1	derived from metagenome ; low contig N50	1970478	1970478		32-49-10	latest	Scaffold	Major	Full	2017-08-16	ASM228016v1	None	na	na	ftp://ftp.ncbi.nlm.nih.gov/genomes/all/GCA/002/280/165/GCA_002280165.1_ASM228016v1	./TM7/genbank/bacteria/GCA_002280165.1/GCA_002280165.1_ASM228016v1_genomic.gbff.gz
	GCA_002280525.1	Candidatus Saccharibacteria bacterium 32-50-10	mine drainage	Environmental	Excluded	SCG redundancy above 10%				PRJNA379596	SAMN06622356	NCEC00000000.1	derived from metagenome	1970480	1970480		32-50-10	latest	Scaffold	Major	Full	2017-08-16	ASM228052v1	None	na	na	ftp://ftp.ncbi.nlm.nih.gov/genomes/all/GCA/002/280/525/GCA_002280525.1_ASM228052v1	./TM7/genbank/bacteria/GCA_002280525.1/GCA_002280525.1_ASM228052v1_genomic.gbff.gz
	GCA_002280625.1	Candidatus Saccharibacteria bacterium 32-50-13	mine drainage	Environmental	External_genome			TM7_32_50_13_GCA_002280625_1	PRJNA379596	PRJNA379596	SAMN06622348	NCEK00000000.1	derived from metagenome	1970481	1970481		32-50-13	latest	Scaffold	Major	Full	2017-08-16	ASM228062v1	None	na	na	ftp://ftp.ncbi.nlm.nih.gov/genomes/all/GCA/002/280/625/GCA_002280625.1_ASM228062v1	./TM7/genbank/bacteria/GCA_002280625.1/GCA_002280625.1_ASM228062v1_genomic.gbff.gz
	GCA_002280635.1	Candidatus Saccharibacteria bacterium 32-49-12	mine drainage	Environmental	Excluded	SCG redundancy above 10%				PRJNA379596	SAMN06622350	NCEI00000000.1	derived from metagenome	1970479	1970479		32-49-12	latest	Scaffold	Major	Full	2017-08-16	ASM228063v1	None	na	na	ftp://ftp.ncbi.nlm.nih.gov/genomes/all/GCA/002/280/635/GCA_002280635.1_ASM228063v1	./TM7/genbank/bacteria/GCA_002280635.1/GCA_002280635.1_ASM228063v1_genomic.gbff.gz
	GCA_002291505.1	Candidatus Saccharibacteria bacterium UBA1020	Lab-scale EBPR reactor Metagenome	Environmental	External_genome			TM7_UBA1020_GCA_002291505_1	Parks et al. 2017	PRJNA348753	SAMN06453559	DBAC00000000.1	derived from metagenome	1953310	1953310		UBA1020	latest	Scaffold	Major	Full	2017-09-12	ASM229150v1	University of Queensland	na	na	ftp://ftp.ncbi.nlm.nih.gov/genomes/all/GCA/002/291/505/GCA_002291505.1_ASM229150v1	./TM7/genbank/bacteria/GCA_002291505.1/GCA_002291505.1_ASM229150v1_genomic.gbff.gz
	GCA_002293245.1	Candidatus Saccharibacteria bacterium UBA949	Macrotermes natalensis gut Metagenome	Animal gut	External_genome			TM7_UBA949_GCA_002293245_1	Parks et al. 2017	PRJNA348753	SAMN06454453	DBCV00000000.1	derived from metagenome	1953380	1953380		UBA949	latest	Scaffold	Major	Full	2017-09-12	ASM229324v1	University of Queensland	na	na	ftp://ftp.ncbi.nlm.nih.gov/genomes/all/GCA/002/293/245/GCA_002293245.1_ASM229324v1	./TM7/genbank/bacteria/GCA_002293245.1/GCA_002293245.1_ASM229324v1_genomic.gbff.gz
	GCA_002294615.1	Candidatus Saccharibacteria bacterium UBA892	Shotgun Sequencing of Tara Oceans DNA samples corresponding to size fractions for prokaryotes and large DNA viruses	Environmental	External_genome			TM7_UBA892_GCA_002294615_1	Parks et al. 2017	PRJNA348753	SAMN06455061	DBFA00000000.1	derived from metagenome	1953379	1953379		UBA892	latest	Scaffold	Major	Full	2017-09-12	ASM229461v1	University of Queensland	na	na	ftp://ftp.ncbi.nlm.nih.gov/genomes/all/GCA/002/294/615/GCA_002294615.1_ASM229461v1	./TM7/genbank/bacteria/GCA_002294615.1/GCA_002294615.1_ASM229461v1_genomic.gbff.gz
	GCA_002299795.1	Candidatus Saccharibacteria bacterium UBA669	Activated Sludge microbial communities from Denmark Metagenome	Environmental	External_genome			TM7_UBA669_GCA_002299795_1	Parks et al. 2017	PRJNA348753	SAMN06457809	DBNP00000000.1	derived from metagenome	1953376	1953376		UBA669	latest	Scaffold	Major	Full	2017-09-12	ASM229979v1	University of Queensland	na	na	ftp://ftp.ncbi.nlm.nih.gov/genomes/all/GCA/002/299/795/GCA_002299795.1_ASM229979v1	./TM7/genbank/bacteria/GCA_002299795.1/GCA_002299795.1_ASM229979v1_genomic.gbff.gz
	GCA_002304675.1	Candidatus Saccharibacteria bacterium UBA1021	Lab-scale EBPR reactor Metagenome	Environmental	External_genome			TM7_UBA1021_GCA_002304675_1	Parks et al. 2017	PRJNA348753	SAMN06453560	DBAB00000000.1	derived from metagenome	1953311	1953311		UBA1021	latest	Scaffold	Major	Full	2017-09-12	ASM230467v1	University of Queensland	na	na	ftp://ftp.ncbi.nlm.nih.gov/genomes/all/GCA/002/304/675/GCA_002304675.1_ASM230467v1	./TM7/genbank/bacteria/GCA_002304675.1/GCA_002304675.1_ASM230467v1_genomic.gbff.gz
	GCA_002304695.1	Candidatus Saccharibacteria bacterium UBA1022	Lab-scale EBPR reactor Metagenome	Environmental	External_genome			TM7_UBA1022_GCA_002304695_1	Parks et al. 2017	PRJNA348753	SAMN06453566	DBAA00000000.1	derived from metagenome	1953312	1953312		UBA1022	latest	Scaffold	Major	Full	2017-09-12	ASM230469v1	University of Queensland	na	na	ftp://ftp.ncbi.nlm.nih.gov/genomes/all/GCA/002/304/695/GCA_002304695.1_ASM230469v1	./TM7/genbank/bacteria/GCA_002304695.1/GCA_002304695.1_ASM230469v1_genomic.gbff.gz
	GCA_002309075.1	Candidatus Saccharibacteria bacterium UBA1235	Metagenome isolated from cow gut	Animal gut	External_genome			TM7_UBA1235_GCA_002309075_1	Parks et al. 2017	PRJNA348753	SAMN06457550	DBWP00000000.1	derived from metagenome	1953315	1953315		UBA1235	latest	Scaffold	Major	Full	2017-09-18	ASM230907v1	University of Queensland	na	na	ftp://ftp.ncbi.nlm.nih.gov/genomes/all/GCA/002/309/075/GCA_002309075.1_ASM230907v1	./TM7/genbank/bacteria/GCA_002309075.1/GCA_002309075.1_ASM230907v1_genomic.gbff.gz
	GCA_002313515.1	Candidatus Saccharibacteria bacterium UBA1103	Baboon feces Metagenome	Animal gut	External_genome		G5	TM7_UBA1103_GCA_002313515_1	Parks et al. 2017	PRJNA348753	SAMN06455519	DCBQ00000000.1	derived from metagenome	1953314	1953314		UBA1103	latest	Scaffold	Major	Full	2017-09-20	ASM231351v1	University of Queensland	na	na	ftp://ftp.ncbi.nlm.nih.gov/genomes/all/GCA/002/313/515/GCA_002313515.1_ASM231351v1	./TM7/genbank/bacteria/GCA_002313515.1/GCA_002313515.1_ASM231351v1_genomic.gbff.gz	1465	356	356_1416	Saccharibacteria (TM7) [G-5] (TM7) [G-5] bacterium HMT 356 | HMT-356 | Clone: P4PB_40 | GB: AY331416 | Status: Phylotype | Preferred Habitat: Oral | Genome: Genome: no	93.6	82/1288	93.9	79/1285	1943	25	1	1310	1287
	GCA_002315165.1	Candidatus Saccharibacteria bacterium UBA1788	Elephant feces Metagenome	Animal gut	External_genome			TM7_UBA1788_GCA_002315165_1	Parks et al. 2017	PRJNA348753	SAMN06456009	DCGC00000000.1	derived from metagenome	1953318	1953318		UBA1788	latest	Scaffold	Major	Full	2017-09-20	ASM231516v1	University of Queensland	na	na	ftp://ftp.ncbi.nlm.nih.gov/genomes/all/GCA/002/315/165/GCA_002315165.1_ASM231516v1	./TM7/genbank/bacteria/GCA_002315165.1/GCA_002315165.1_ASM231516v1_genomic.gbff.gz
	GCA_002316545.1	Candidatus Saccharibacteria bacterium UBA1050	Lab-scale EBPR reactor Metagenome	Environmental	External_genome		G7	TM7_UBA1050_GCA_002316545_1	Parks et al. 2017	PRJNA348753	SAMN06450984	DCDR00000000.1	derived from metagenome	1953313	1953313		UBA1050	latest	Scaffold	Major	Full	2017-09-20	ASM231654v1	University of Queensland	na	na	ftp://ftp.ncbi.nlm.nih.gov/genomes/all/GCA/002/316/545/GCA_002316545.1_ASM231654v1	./TM7/genbank/bacteria/GCA_002316545.1/GCA_002316545.1_ASM231654v1_genomic.gbff.gz	1486	989	98927371	Saccharibacteria (TM7) [G-7] (TM7) [G-7] bacterium HMT 989 | HMT-989 | Strain: RAAC3_TM7_1 | PROKKA: SEQF2737_00500 | Status: NonOralRef | Preferred Habitat: NonOralRef | Genome: Genome_GB: CP006915.1	95.6	62/1417	95.6	62/1417	2278.2	107	197	1482	1572
	GCA_002322785.1	Candidatus Saccharibacteria bacterium UBA1594	SBR Enriched Microbial Communities from a Danish Wastwater Treatment Plant Metagenome	Environmental	External_genome			TM7_UBA1594_GCA_002322785_1	Parks et al. 2017	PRJNA348753	SAMN06451713	DCNO00000000.1	derived from metagenome	1953317	1953317		UBA1594	latest	Scaffold	Major	Full	2017-09-21	ASM232278v1	University of Queensland	na	na	ftp://ftp.ncbi.nlm.nih.gov/genomes/all/GCA/002/322/785/GCA_002322785.1_ASM232278v1	./TM7/genbank/bacteria/GCA_002322785.1/GCA_002322785.1_ASM232278v1_genomic.gbff.gz
	GCA_002323055.1	Candidatus Saccharibacteria bacterium UBA1547	Crystal Geyser Metagenome	Environmental	External_genome			TM7_UBA1547_GCA_002323055_1	Parks et al. 2017	PRJNA348753	SAMN06455898	DCPJ00000000.1	derived from metagenome	1953316	1953316		UBA1547	latest	Scaffold	Major	Full	2017-09-21	ASM232305v1	University of Queensland	na	na	ftp://ftp.ncbi.nlm.nih.gov/genomes/all/GCA/002/323/055/GCA_002323055.1_ASM232305v1	./TM7/genbank/bacteria/GCA_002323055.1/GCA_002323055.1_ASM232305v1_genomic.gbff.gz
	GCA_002331045.1	Candidatus Saccharibacteria bacterium UBA2112	Shotgun Sequencing of Tara Oceans DNA samples corresponding to size fractions for prokaryotes and large DNA viruses	Environmental	External_genome			TM7_UBA2112_GCA_002331045_1	Parks et al. 2017	PRJNA348753	SAMN06455332	DCYK00000000.1	derived from metagenome	1953324	1953324		UBA2112	latest	Scaffold	Major	Full	2017-09-21	ASM233104v1	University of Queensland	na	na	ftp://ftp.ncbi.nlm.nih.gov/genomes/all/GCA/002/331/045/GCA_002331045.1_ASM233104v1	./TM7/genbank/bacteria/GCA_002331045.1/GCA_002331045.1_ASM233104v1_genomic.gbff.gz
	GCA_002335175.1	Candidatus Saccharibacteria bacterium UBA2018	Lab-scale EBPR reactor Metagenome	Environmental	External_genome			TM7_UBA2018_GCA_002335175_1	Parks et al. 2017	PRJNA348753	SAMN06451677	DDCA00000000.1	derived from metagenome	1953323	1953323		UBA2018	latest	Contig	Major	Full	2017-09-21	ASM233517v1	University of Queensland	na	na	ftp://ftp.ncbi.nlm.nih.gov/genomes/all/GCA/002/335/175/GCA_002335175.1_ASM233517v1	./TM7/genbank/bacteria/GCA_002335175.1/GCA_002335175.1_ASM233517v1_genomic.gbff.gz
	GCA_002336735.1	Candidatus Saccharibacteria bacterium UBA1949	SBR Enriched Microbial Communities from a Danish Wastwater Treatment Plant Metagenome	Environmental	External_genome			TM7_UBA1949_GCA_002336735_1	Parks et al. 2017	PRJNA348753	SAMN06451034	DDER00000000.1	derived from metagenome	1953322	1953322		UBA1949	latest	Scaffold	Major	Full	2017-09-22	ASM233673v1	University of Queensland	na	na	ftp://ftp.ncbi.nlm.nih.gov/genomes/all/GCA/002/336/735/GCA_002336735.1_ASM233673v1	./TM7/genbank/bacteria/GCA_002336735.1/GCA_002336735.1_ASM233673v1_genomic.gbff.gz
	GCA_002336935.1	Candidatus Saccharibacteria bacterium UBA1944	SBR Enriched Microbial Communities from a Danish Wastwater Treatment Plant Metagenome	Environmental	External_genome			TM7_UBA1944_GCA_002336935_1	Parks et al. 2017	PRJNA348753	SAMN06451043	DDEW00000000.1	derived from metagenome	1953321	1953321		UBA1944	latest	Scaffold	Major	Full	2017-09-22	ASM233693v1	University of Queensland	na	na	ftp://ftp.ncbi.nlm.nih.gov/genomes/all/GCA/002/336/935/GCA_002336935.1_ASM233693v1	./TM7/genbank/bacteria/GCA_002336935.1/GCA_002336935.1_ASM233693v1_genomic.gbff.gz
	GCA_002337095.1	Candidatus Saccharibacteria bacterium UBA1932	SBR Enriched Microbial Communities from a Danish Wastwater Treatment Plant Metagenome	Environmental	External_genome			TM7_UBA1932_GCA_002337095_1	Parks et al. 2017	PRJNA348753	SAMN06455799	DDFI00000000.1	derived from metagenome	1953320	1953320		UBA1932	latest	Scaffold	Major	Full	2017-09-22	ASM233709v1	University of Queensland	na	na	ftp://ftp.ncbi.nlm.nih.gov/genomes/all/GCA/002/337/095/GCA_002337095.1_ASM233709v1	./TM7/genbank/bacteria/GCA_002337095.1/GCA_002337095.1_ASM233709v1_genomic.gbff.gz
	GCA_002337155.1	Candidatus Saccharibacteria bacterium UBA1929	SBR Enriched Microbial Communities from a Danish Wastwater Treatment Plant Metagenome	Environmental	External_genome		G1	TM7_UBA1929_GCA_002337155_1	Parks et al. 2017	PRJNA348753	SAMN06450790	DDFL00000000.1	derived from metagenome	1953319	1953319		UBA1929	latest	Scaffold	Major	Full	2017-09-22	ASM233715v1	University of Queensland	na	na	ftp://ftp.ncbi.nlm.nih.gov/genomes/all/GCA/002/337/155/GCA_002337155.1_ASM233715v1	./TM7/genbank/bacteria/GCA_002337155.1/GCA_002337155.1_ASM233715v1_genomic.gbff.gz	1499	988	98827211	Candidatus Saccharimonas Saccharimonas aalborgensis | HMT-988 | Strain: | PROKKA: SEQF2721_00729 | Status: NonOralRef | Preferred Habitat: NonOralRef | Genome: Genome_GB: CP005957.1	100	0/1471	100	0/1471	2654	25	1	1495	1471
	GCA_002343385.1	Candidatus Saccharibacteria bacterium UBA2390	Lab-scale EBPR reactor Metagenome	Environmental	External_genome			TM7_UBA2390_GCA_002343385_1	Parks et al. 2017	PRJNA348753	SAMN06454449	DDSM00000000.1	derived from metagenome	1953327	1953327		UBA2390	latest	Scaffold	Major	Full	2017-09-22	ASM234338v1	University of Queensland	na	na	ftp://ftp.ncbi.nlm.nih.gov/genomes/all/GCA/002/343/385/GCA_002343385.1_ASM234338v1	./TM7/genbank/bacteria/GCA_002343385.1/GCA_002343385.1_ASM234338v1_genomic.gbff.gz
	GCA_002343565.1	Candidatus Saccharibacteria bacterium UBA2420	Lab-scale EBPR reactor Metagenome	Environmental	External_genome			TM7_UBA2420_GCA_002343565_1	Parks et al. 2017	PRJNA348753	SAMN06453867	DDRI00000000.1	derived from metagenome	1953329	1953329		UBA2420	latest	Scaffold	Major	Full	2017-09-22	ASM234356v1	University of Queensland	na	na	ftp://ftp.ncbi.nlm.nih.gov/genomes/all/GCA/002/343/565/GCA_002343565.1_ASM234356v1	./TM7/genbank/bacteria/GCA_002343565.1/GCA_002343565.1_ASM234356v1_genomic.gbff.gz
	GCA_002343645.1	Candidatus Saccharibacteria bacterium UBA2413	Lab-scale EBPR reactor Metagenome	Environmental	External_genome			TM7_UBA2413_GCA_002343645_1	Parks et al. 2017	PRJNA348753	SAMN06453079	DDRP00000000.1	derived from metagenome	1953328	1953328		UBA2413	latest	Scaffold	Major	Full	2017-09-22	ASM234364v1	University of Queensland	na	na	ftp://ftp.ncbi.nlm.nih.gov/genomes/all/GCA/002/343/645/GCA_002343645.1_ASM234364v1	./TM7/genbank/bacteria/GCA_002343645.1/GCA_002343645.1_ASM234364v1_genomic.gbff.gz
	GCA_002344715.1	Candidatus Saccharibacteria bacterium UBA2340	Lab-scale EBPR reactor Metagenome	Environmental	External_genome		G7	TM7_UBA2340_GCA_002344715_1	Parks et al. 2017	PRJNA348753	SAMN06455652	DDUK00000000.1	derived from metagenome	1953325	1953325		UBA2340	latest	Scaffold	Major	Full	2017-09-22	ASM234471v1	University of Queensland	na	na	ftp://ftp.ncbi.nlm.nih.gov/genomes/all/GCA/002/344/715/GCA_002344715.1_ASM234471v1	./TM7/genbank/bacteria/GCA_002344715.1/GCA_002344715.1_ASM234471v1_genomic.gbff.gz	1289	989	98927371	Saccharibacteria (TM7) [G-7] (TM7) [G-7] bacterium HMT 989 | HMT-989 | Strain: RAAC3_TM7_1 | PROKKA: SEQF2737_00500 | Status: NonOralRef | Preferred Habitat: NonOralRef | Genome: Genome_GB: CP006915.1	90.9	112/1226	91.2	107/1221	1690	117	177	1274	1335
	GCA_002344735.1	Candidatus Saccharibacteria bacterium UBA2342	Lab-scale EBPR reactor Metagenome	Environmental	External_genome			TM7_UBA2342_GCA_002344735_1	Parks et al. 2017	PRJNA348753	SAMN06455654	DDUI00000000.1	derived from metagenome	1953326	1953326		UBA2342	latest	Scaffold	Major	Full	2017-09-22	ASM234473v1	University of Queensland	na	na	ftp://ftp.ncbi.nlm.nih.gov/genomes/all/GCA/002/344/735/GCA_002344735.1_ASM234473v1	./TM7/genbank/bacteria/GCA_002344735.1/GCA_002344735.1_ASM234473v1_genomic.gbff.gz
	GCA_002348605.1	Candidatus Saccharibacteria bacterium UBA2952	Lab-scale EBPR reactor Metagenome	Environmental	External_genome			TM7_UBA2952_GCA_002348605_1	Parks et al. 2017	PRJNA348753	SAMN06456941	DEBQ00000000.1	derived from metagenome	1953333	1953333		UBA2952	latest	Scaffold	Major	Full	2017-09-22	ASM234860v1	University of Queensland	na	na	ftp://ftp.ncbi.nlm.nih.gov/genomes/all/GCA/002/348/605/GCA_002348605.1_ASM234860v1	./TM7/genbank/bacteria/GCA_002348605.1/GCA_002348605.1_ASM234860v1_genomic.gbff.gz
	GCA_002348615.1	Candidatus Saccharibacteria bacterium UBA2951	Lab-scale EBPR reactor Metagenome	Environmental	External_genome		G7	TM7_UBA2951_GCA_002348615_1	Parks et al. 2017	PRJNA348753	SAMN06456938	DEBR00000000.1	derived from metagenome	1953332	1953332		UBA2951	latest	Scaffold	Major	Full	2017-09-22	ASM234861v1	University of Queensland	na	na	ftp://ftp.ncbi.nlm.nih.gov/genomes/all/GCA/002/348/615/GCA_002348615.1_ASM234861v1	./TM7/genbank/bacteria/GCA_002348615.1/GCA_002348615.1_ASM234861v1_genomic.gbff.gz	1486	989	98927371	Saccharibacteria (TM7) [G-7] (TM7) [G-7] bacterium HMT 989 | HMT-989 | Strain: RAAC3_TM7_1 | PROKKA: SEQF2737_00500 | Status: NonOralRef | Preferred Habitat: NonOralRef | Genome: Genome_GB: CP006915.1	96.5	49/1419	96.8	45/1415	2330.2	107	197	1482	1572
	GCA_002350545.1	Candidatus Saccharibacteria bacterium UBA2866	The rumen microbial metagenome associated with high methane production in cattle	Animal gut	External_genome			TM7_UBA2866_GCA_002350545_1	Parks et al. 2017	PRJNA348753	SAMN06452683	DEEY00000000.1	derived from metagenome	1953331	1953331		UBA2866	latest	Scaffold	Major	Full	2017-09-22	ASM235054v1	University of Queensland	na	na	ftp://ftp.ncbi.nlm.nih.gov/genomes/all/GCA/002/350/545/GCA_002350545.1_ASM235054v1	./TM7/genbank/bacteria/GCA_002350545.1/GCA_002350545.1_ASM235054v1_genomic.gbff.gz
	GCA_002351365.1	Candidatus Saccharibacteria bacterium UBA2834	The rumen microbial metagenome associated with high methane production in cattle	Animal gut	External_genome			TM7_UBA2834_GCA_002351365_1	Parks et al. 2017	PRJNA348753	SAMN06456243	DEGE00000000.1	derived from metagenome	1953330	1953330		UBA2834	latest	Scaffold	Major	Full	2017-09-22	ASM235136v1	University of Queensland	na	na	ftp://ftp.ncbi.nlm.nih.gov/genomes/all/GCA/002/351/365/GCA_002351365.1_ASM235136v1	./TM7/genbank/bacteria/GCA_002351365.1/GCA_002351365.1_ASM235136v1_genomic.gbff.gz
	GCA_002361425.1	Candidatus Saccharibacteria bacterium UBA3304	Sheep rumen microbiome	Animal gut	External_genome			TM7_UBA3304_GCA_002361425_1	Parks et al. 2017	PRJNA348753	SAMN06452842	DESW00000000.1	derived from metagenome	1953336	1953336		UBA3304	latest	Scaffold	Major	Full	2017-09-26	ASM236142v1	University of Queensland	na	na	ftp://ftp.ncbi.nlm.nih.gov/genomes/all/GCA/002/361/425/GCA_002361425.1_ASM236142v1	./TM7/genbank/bacteria/GCA_002361425.1/GCA_002361425.1_ASM236142v1_genomic.gbff.gz
	GCA_002363125.1	Candidatus Saccharibacteria bacterium UBA3218	Sheep rumen microbiome	Animal gut	External_genome			TM7_UBA3218_GCA_002363125_1	Parks et al. 2017	PRJNA348753	SAMN06457379	DEWE00000000.1	derived from metagenome	1953334	1953334		UBA3218	latest	Scaffold	Major	Full	2017-09-26	ASM236312v1	University of Queensland	na	na	ftp://ftp.ncbi.nlm.nih.gov/genomes/all/GCA/002/363/125/GCA_002363125.1_ASM236312v1	./TM7/genbank/bacteria/GCA_002363125.1/GCA_002363125.1_ASM236312v1_genomic.gbff.gz
	GCA_002363515.1	Candidatus Saccharibacteria bacterium UBA3225	Sheep rumen microbiome	Animal gut	External_genome			TM7_UBA3225_GCA_002363515_1	Parks et al. 2017	PRJNA348753	SAMN06452317	DEVX00000000.1	derived from metagenome	1953335	1953335		UBA3225	latest	Scaffold	Major	Full	2017-09-26	ASM236351v1	University of Queensland	na	na	ftp://ftp.ncbi.nlm.nih.gov/genomes/all/GCA/002/363/515/GCA_002363515.1_ASM236351v1	./TM7/genbank/bacteria/GCA_002363515.1/GCA_002363515.1_ASM236351v1_genomic.gbff.gz
	GCA_002371235.1	Candidatus Saccharibacteria bacterium UBA3749	Sheep rumen microbiome	Animal gut	External_genome			TM7_UBA3749_GCA_002371235_1	Parks et al. 2017	PRJNA348753	SAMN06450772	DFGN00000000.1	derived from metagenome	1953338	1953338		UBA3749	latest	Scaffold	Major	Full	2017-09-26	ASM237123v1	University of Queensland	na	na	ftp://ftp.ncbi.nlm.nih.gov/genomes/all/GCA/002/371/235/GCA_002371235.1_ASM237123v1	./TM7/genbank/bacteria/GCA_002371235.1/GCA_002371235.1_ASM237123v1_genomic.gbff.gz
	GCA_002371895.1	Candidatus Saccharibacteria bacterium UBA3723	Sheep rumen microbiome	Animal gut	External_genome			TM7_UBA3723_GCA_002371895_1	Parks et al. 2017	PRJNA348753	SAMN06452521	DFHM00000000.1	derived from metagenome	1953337	1953337		UBA3723	latest	Scaffold	Major	Full	2017-09-26	ASM237189v1	University of Queensland	na	na	ftp://ftp.ncbi.nlm.nih.gov/genomes/all/GCA/002/371/895/GCA_002371895.1_ASM237189v1	./TM7/genbank/bacteria/GCA_002371895.1/GCA_002371895.1_ASM237189v1_genomic.gbff.gz
	GCA_002381485.1	Candidatus Saccharibacteria bacterium UBA4215	Shotgun Sequencing of Tara Oceans DNA samples corresponding to size fractions for DNA viruses	Environmental	External_genome			TM7_UBA4215_GCA_002381485_1	Parks et al. 2017	PRJNA348753	SAMN06450684	DFTJ00000000.1	derived from metagenome	1953341	1953341		UBA4215	latest	Scaffold	Major	Full	2017-09-27	ASM238148v1	University of Queensland	na	na	ftp://ftp.ncbi.nlm.nih.gov/genomes/all/GCA/002/381/485/GCA_002381485.1_ASM238148v1	./TM7/genbank/bacteria/GCA_002381485.1/GCA_002381485.1_ASM238148v1_genomic.gbff.gz
	GCA_002381545.1	Candidatus Saccharibacteria bacterium UBA4123	Canadian High Artic Metagenomes	Environmental	External_genome		G1	TM7_UBA4123_GCA_002381545_1	Parks et al. 2017	PRJNA348753	SAMN06453217	DFWX00000000.1	derived from metagenome	1953340	1953340		UBA4123	latest	Scaffold	Major	Full	2017-09-27	ASM238154v1	University of Queensland	na	na	ftp://ftp.ncbi.nlm.nih.gov/genomes/all/GCA/002/381/545/GCA_002381545.1_ASM238154v1	./TM7/genbank/bacteria/GCA_002381545.1/GCA_002381545.1_ASM238154v1_genomic.gbff.gz	1041	957	95731001	Saccharibacteria (TM7) [G-1] (TM7) [G-1] bacterium HMT 957 | HMT-957 | Strain: BB001 | PROKKA: SEQF3100_00133 | Status: Unnamed | Preferred Habitat: Oral | Genome: Genome_GB: CP040004.1	94	62/1041	94	62/1041	1599	1	303	1041	1343
	GCA_002391075.1	Candidatus Saccharibacteria bacterium UBA4387	Sheep rumen microbiome	Animal gut	External_genome			TM7_UBA4387_GCA_002391075_1	Parks et al. 2017	PRJNA348753	SAMN06457221	DGRN00000000.1	derived from metagenome	1953342	1953342		UBA4387	latest	Scaffold	Major	Full	2017-09-28	ASM239107v1	University of Queensland	na	na	ftp://ftp.ncbi.nlm.nih.gov/genomes/all/GCA/002/391/075/GCA_002391075.1_ASM239107v1	./TM7/genbank/bacteria/GCA_002391075.1/GCA_002391075.1_ASM239107v1_genomic.gbff.gz
	GCA_002393165.1	Candidatus Saccharibacteria bacterium UBA3829	Sheep rumen microbiome	Animal gut	External_genome			TM7_UBA3829_GCA_002393165_1	Parks et al. 2017	PRJNA348753	SAMN06456334	DGIF00000000.1	derived from metagenome	1953339	1953339		UBA3829	latest	Scaffold	Major	Full	2017-09-28	ASM239316v1	University of Queensland	na	na	ftp://ftp.ncbi.nlm.nih.gov/genomes/all/GCA/002/393/165/GCA_002393165.1_ASM239316v1	./TM7/genbank/bacteria/GCA_002393165.1/GCA_002393165.1_ASM239316v1_genomic.gbff.gz
	GCA_002404125.1	Candidatus Saccharibacteria bacterium UBA4729	Canadian High Artic Metagenomes	Environmental	External_genome			TM7_UBA4729_GCA_002404125_1	Parks et al. 2017	PRJNA348753	SAMN06456295	DHJD00000000.1	derived from metagenome	1953349	1953349		UBA4729	latest	Scaffold	Major	Full	2017-09-28	ASM240412v1	University of Queensland	na	na	ftp://ftp.ncbi.nlm.nih.gov/genomes/all/GCA/002/404/125/GCA_002404125.1_ASM240412v1	./TM7/genbank/bacteria/GCA_002404125.1/GCA_002404125.1_ASM240412v1_genomic.gbff.gz
	GCA_002404195.1	Candidatus Saccharibacteria bacterium UBA4727	Canadian High Artic Metagenomes	Environmental	External_genome			TM7_UBA4727_GCA_002404195_1	Parks et al. 2017	PRJNA348753	SAMN06455969	DHJF00000000.1	derived from metagenome	1953348	1953348		UBA4727	latest	Scaffold	Major	Full	2017-09-28	ASM240419v1	University of Queensland	na	na	ftp://ftp.ncbi.nlm.nih.gov/genomes/all/GCA/002/404/195/GCA_002404195.1_ASM240419v1	./TM7/genbank/bacteria/GCA_002404195.1/GCA_002404195.1_ASM240419v1_genomic.gbff.gz
	GCA_002404255.1	Candidatus Saccharibacteria bacterium UBA4723	Canadian High Artic Metagenomes	Environmental	External_genome			TM7_UBA4723_GCA_002404255_1	Parks et al. 2017	PRJNA348753	SAMN06456289	DHJJ00000000.1	derived from metagenome	1953346	1953346		UBA4723	latest	Scaffold	Major	Full	2017-09-28	ASM240425v1	University of Queensland	na	na	ftp://ftp.ncbi.nlm.nih.gov/genomes/all/GCA/002/404/255/GCA_002404255.1_ASM240425v1	./TM7/genbank/bacteria/GCA_002404255.1/GCA_002404255.1_ASM240425v1_genomic.gbff.gz
	GCA_002404265.1	Candidatus Saccharibacteria bacterium UBA4724	Canadian High Artic Metagenomes	Environmental	External_genome			TM7_UBA4724_GCA_002404265_1	Parks et al. 2017	PRJNA348753	SAMN06456290	DHJI00000000.1	derived from metagenome	1953347	1953347		UBA4724	latest	Scaffold	Major	Full	2017-09-28	ASM240426v1	University of Queensland	na	na	ftp://ftp.ncbi.nlm.nih.gov/genomes/all/GCA/002/404/265/GCA_002404265.1_ASM240426v1	./TM7/genbank/bacteria/GCA_002404265.1/GCA_002404265.1_ASM240426v1_genomic.gbff.gz
	GCA_002404315.1	Candidatus Saccharibacteria bacterium UBA4721	Canadian High Artic Metagenomes	Environmental	External_genome			TM7_UBA4721_GCA_002404315_1	Parks et al. 2017	PRJNA348753	SAMN06455960	DHJL00000000.1	derived from metagenome	1953345	1953345		UBA4721	latest	Scaffold	Major	Full	2017-09-28	ASM240431v1	University of Queensland	na	na	ftp://ftp.ncbi.nlm.nih.gov/genomes/all/GCA/002/404/315/GCA_002404315.1_ASM240431v1	./TM7/genbank/bacteria/GCA_002404315.1/GCA_002404315.1_ASM240431v1_genomic.gbff.gz
	GCA_002405335.1	Candidatus Saccharibacteria bacterium UBA4665	Canadian High Artic Metagenomes	Environmental	External_genome			TM7_UBA4665_GCA_002405335_1	Parks et al. 2017	PRJNA348753	SAMN06454642	DHLP00000000.1	derived from metagenome	1953344	1953344		UBA4665	latest	Scaffold	Major	Full	2017-09-28	ASM240533v1	University of Queensland	na	na	ftp://ftp.ncbi.nlm.nih.gov/genomes/all/GCA/002/405/335/GCA_002405335.1_ASM240533v1	./TM7/genbank/bacteria/GCA_002405335.1/GCA_002405335.1_ASM240533v1_genomic.gbff.gz
	GCA_002405365.1	Candidatus Saccharibacteria bacterium UBA4663	Canadian High Artic Metagenomes	Environmental	External_genome			TM7_UBA4663_GCA_002405365_1	Parks et al. 2017	PRJNA348753	SAMN06454640	DHLR00000000.1	derived from metagenome	1953343	1953343		UBA4663	latest	Scaffold	Major	Full	2017-09-28	ASM240536v1	University of Queensland	na	na	ftp://ftp.ncbi.nlm.nih.gov/genomes/all/GCA/002/405/365/GCA_002405365.1_ASM240536v1	./TM7/genbank/bacteria/GCA_002405365.1/GCA_002405365.1_ASM240536v1_genomic.gbff.gz
	GCA_002413425.1	Candidatus Saccharibacteria bacterium UBA5170	Canadian High Artic Metagenomes	Environmental	External_genome		G7	TM7_UBA5170_GCA_002413425_1	Parks et al. 2017	PRJNA348753	SAMN06451874	DHWY00000000.1	derived from metagenome	1953354	1953354		UBA5170	latest	Scaffold	Major	Full	2017-10-03	ASM241342v1	University of Queensland	na	na	ftp://ftp.ncbi.nlm.nih.gov/genomes/all/GCA/002/413/425/GCA_002413425.1_ASM241342v1	./TM7/genbank/bacteria/GCA_002413425.1/GCA_002413425.1_ASM241342v1_genomic.gbff.gz	1472	986	98627231	Saccharibacteria (TM7) [G-7] (TM7) [G-7] bacterium HMT 986 | HMT-986 | Strain: JGI 0001002-L20 | PROKKA: SEQF2723_00238 | Status: NonOralRef | Preferred Habitat: NonOralRef | Genome: Genome_GB: AUNW02000068.1	93.8	89/1444	93.8	89/1444	2203	26	1	1469	1444
	GCA_002413755.1	Candidatus Saccharibacteria bacterium UBA5152	Canadian High Artic Metagenomes	Environmental	External_genome			TM7_UBA5152_GCA_002413755_1	Parks et al. 2017	PRJNA348753	SAMN06451571	DHXQ00000000.1	derived from metagenome	1953353	1953353		UBA5152	latest	Scaffold	Major	Full	2017-10-03	ASM241375v1	University of Queensland	na	na	ftp://ftp.ncbi.nlm.nih.gov/genomes/all/GCA/002/413/755/GCA_002413755.1_ASM241375v1	./TM7/genbank/bacteria/GCA_002413755.1/GCA_002413755.1_ASM241375v1_genomic.gbff.gz
	GCA_002413795.1	Candidatus Saccharibacteria bacterium UBA5150	Canadian High Artic Metagenomes	Environmental	External_genome			TM7_UBA5150_GCA_002413795_1	Parks et al. 2017	PRJNA348753	SAMN06451569	DHXS00000000.1	derived from metagenome	1953352	1953352		UBA5150	latest	Scaffold	Major	Full	2017-10-03	ASM241379v1	University of Queensland	na	na	ftp://ftp.ncbi.nlm.nih.gov/genomes/all/GCA/002/413/795/GCA_002413795.1_ASM241379v1	./TM7/genbank/bacteria/GCA_002413795.1/GCA_002413795.1_ASM241379v1_genomic.gbff.gz
	GCA_002413835.1	Candidatus Saccharibacteria bacterium UBA5148	Canadian High Artic Metagenomes	Environmental	External_genome			TM7_UBA5148_GCA_002413835_1	Parks et al. 2017	PRJNA348753	SAMN06454809	DHXU00000000.1	derived from metagenome	1953351	1953351		UBA5148	latest	Scaffold	Major	Full	2017-10-03	ASM241383v1	University of Queensland	na	na	ftp://ftp.ncbi.nlm.nih.gov/genomes/all/GCA/002/413/835/GCA_002413835.1_ASM241383v1	./TM7/genbank/bacteria/GCA_002413835.1/GCA_002413835.1_ASM241383v1_genomic.gbff.gz
	GCA_002413865.1	Candidatus Saccharibacteria bacterium UBA5145	Canadian High Artic Metagenomes	Environmental	External_genome			TM7_UBA5145_GCA_002413865_1	Parks et al. 2017	PRJNA348753	SAMN06454082	DHXX00000000.1	derived from metagenome	1953350	1953350		UBA5145	latest	Scaffold	Major	Full	2017-10-03	ASM241386v1	University of Queensland	na	na	ftp://ftp.ncbi.nlm.nih.gov/genomes/all/GCA/002/413/865/GCA_002413865.1_ASM241386v1	./TM7/genbank/bacteria/GCA_002413865.1/GCA_002413865.1_ASM241386v1_genomic.gbff.gz
	GCA_002421785.1	Candidatus Saccharibacteria bacterium UBA6223	Hydrocarbon Metagenome	Environmental	External_genome			TM7_UBA6223_GCA_002421785_1	Parks et al. 2017	PRJNA348753	SAMN06453510	DIRZ00000000.1	derived from metagenome	1953365	1953365		UBA6223	latest	Contig	Major	Full	2017-10-04	ASM242178v1	University of Queensland	na	na	ftp://ftp.ncbi.nlm.nih.gov/genomes/all/GCA/002/421/785/GCA_002421785.1_ASM242178v1	./TM7/genbank/bacteria/GCA_002421785.1/GCA_002421785.1_ASM242178v1_genomic.gbff.gz
	GCA_002421965.1	Candidatus Saccharibacteria bacterium UBA6209	Hydrocarbon Metagenome	Environmental	External_genome			TM7_UBA6209_GCA_002421965_1	Parks et al. 2017	PRJNA348753	SAMN06455446	DISN00000000.1	derived from metagenome	1953364	1953364		UBA6209	latest	Scaffold	Major	Full	2017-10-04	ASM242196v1	University of Queensland	na	na	ftp://ftp.ncbi.nlm.nih.gov/genomes/all/GCA/002/421/965/GCA_002421965.1_ASM242196v1	./TM7/genbank/bacteria/GCA_002421965.1/GCA_002421965.1_ASM242196v1_genomic.gbff.gz
	GCA_002422915.1	Candidatus Saccharibacteria bacterium UBA6175	Hydrocarbon Metagenome	Environmental	External_genome			TM7_UBA6175_GCA_002422915_1	Parks et al. 2017	PRJNA348753	SAMN06456546	DITV00000000.1	derived from metagenome	1953363	1953363		UBA6175	latest	Scaffold	Major	Full	2017-10-04	ASM242291v1	University of Queensland	na	na	ftp://ftp.ncbi.nlm.nih.gov/genomes/all/GCA/002/422/915/GCA_002422915.1_ASM242291v1	./TM7/genbank/bacteria/GCA_002422915.1/GCA_002422915.1_ASM242291v1_genomic.gbff.gz
	GCA_002425115.1	Candidatus Saccharibacteria bacterium UBA5588	Lab-scale EBPR reactor Metagenome	Environmental	External_genome			TM7_UBA5588_GCA_002425115_1	Parks et al. 2017	PRJNA348753	SAMN06450869	DILQ00000000.1	derived from metagenome	1953355	1953355		UBA5588	latest	Scaffold	Major	Full	2017-10-04	ASM242511v1	University of Queensland	na	na	ftp://ftp.ncbi.nlm.nih.gov/genomes/all/GCA/002/425/115/GCA_002425115.1_ASM242511v1	./TM7/genbank/bacteria/GCA_002425115.1/GCA_002425115.1_ASM242511v1_genomic.gbff.gz
	GCA_002425145.1	Candidatus Saccharibacteria bacterium UBA5589	Lab-scale EBPR reactor Metagenome	Environmental	External_genome			TM7_UBA5589_GCA_002425145_1	Parks et al. 2017	PRJNA348753	SAMN06450868	DILP00000000.1	derived from metagenome	1953356	1953356		UBA5589	latest	Scaffold	Major	Full	2017-10-04	ASM242514v1	University of Queensland	na	na	ftp://ftp.ncbi.nlm.nih.gov/genomes/all/GCA/002/425/145/GCA_002425145.1_ASM242514v1	./TM7/genbank/bacteria/GCA_002425145.1/GCA_002425145.1_ASM242514v1_genomic.gbff.gz
	GCA_002427805.1	Candidatus Saccharibacteria bacterium UBA6039	Canadian High Artic Metagenomes	Environmental	External_genome			TM7_UBA6039_GCA_002427805_1	Parks et al. 2017	PRJNA348753	SAMN06456187	DIZB00000000.1	derived from metagenome	1953361	1953361		UBA6039	latest	Scaffold	Major	Full	2017-10-04	ASM242780v1	University of Queensland	na	na	ftp://ftp.ncbi.nlm.nih.gov/genomes/all/GCA/002/427/805/GCA_002427805.1_ASM242780v1	./TM7/genbank/bacteria/GCA_002427805.1/GCA_002427805.1_ASM242780v1_genomic.gbff.gz
	GCA_002427855.1	Candidatus Saccharibacteria bacterium UBA6034	Canadian High Artic Metagenomes	Environmental	External_genome		G7	TM7_UBA6034_GCA_002427855_1	Parks et al. 2017	PRJNA348753	SAMN06456184	DIZG00000000.1	derived from metagenome	1953360	1953360		UBA6034	latest	Scaffold	Major	Full	2017-10-04	ASM242785v1	University of Queensland	na	na	ftp://ftp.ncbi.nlm.nih.gov/genomes/all/GCA/002/427/855/GCA_002427855.1_ASM242785v1	./TM7/genbank/bacteria/GCA_002427855.1/GCA_002427855.1_ASM242785v1_genomic.gbff.gz	1233	954	954_9972	Saccharibacteria (TM7) [G-7] (TM7) [G-7] bacterium HMT 954 | HMT-954 | Clone: ncd263e08c1 | GB: JF229972 | Status: Phylotype | Preferred Habitat: Oral | Genome: Genome: no	88.3	129/1099	88.4	127/1097	1394.4	182	69	1233	1122
	GCA_002429245.1	Candidatus Saccharibacteria bacterium UBA6040	Canadian High Artic Metagenomes	Environmental	External_genome			TM7_UBA6040_GCA_002429245_1	Parks et al. 2017	PRJNA348753	SAMN06450371	DIZA00000000.1	derived from metagenome	1953362	1953362		UBA6040	latest	Contig	Major	Full	2017-10-04	ASM242924v1	University of Queensland	na	na	ftp://ftp.ncbi.nlm.nih.gov/genomes/all/GCA/002/429/245/GCA_002429245.1_ASM242924v1	./TM7/genbank/bacteria/GCA_002429245.1/GCA_002429245.1_ASM242924v1_genomic.gbff.gz
	GCA_002429445.1	Candidatus Saccharibacteria bacterium UBA6022	Canadian High Artic Metagenomes	Environmental	External_genome			TM7_UBA6022_GCA_002429445_1	Parks et al. 2017	PRJNA348753	SAMN06451135	DIZS00000000.1	derived from metagenome	1953359	1953359		UBA6022	latest	Scaffold	Major	Full	2017-10-04	ASM242944v1	University of Queensland	na	na	ftp://ftp.ncbi.nlm.nih.gov/genomes/all/GCA/002/429/445/GCA_002429445.1_ASM242944v1	./TM7/genbank/bacteria/GCA_002429445.1/GCA_002429445.1_ASM242944v1_genomic.gbff.gz
	GCA_002430625.1	Candidatus Saccharibacteria bacterium UBA5946	Lab-scale EBPR reactor Metagenome	Environmental	External_genome			TM7_UBA5946_GCA_002430625_1	Parks et al. 2017	PRJNA348753	SAMN06453790	DJCQ00000000.1	derived from metagenome	1953358	1953358		UBA5946	latest	Scaffold	Major	Full	2017-10-04	ASM243062v1	University of Queensland	na	na	ftp://ftp.ncbi.nlm.nih.gov/genomes/all/GCA/002/430/625/GCA_002430625.1_ASM243062v1	./TM7/genbank/bacteria/GCA_002430625.1/GCA_002430625.1_ASM243062v1_genomic.gbff.gz
	GCA_002430685.1	Candidatus Saccharibacteria bacterium UBA5944	Lab-scale EBPR reactor Metagenome	Environmental	External_genome			TM7_UBA5944_GCA_002430685_1	Parks et al. 2017	PRJNA348753	SAMN06455260	DJCS00000000.1	derived from metagenome	1953357	1953357		UBA5944	latest	Scaffold	Major	Full	2017-10-04	ASM243068v1	University of Queensland	na	na	ftp://ftp.ncbi.nlm.nih.gov/genomes/all/GCA/002/430/685/GCA_002430685.1_ASM243068v1	./TM7/genbank/bacteria/GCA_002430685.1/GCA_002430685.1_ASM243068v1_genomic.gbff.gz
	GCA_002433815.1	Candidatus Saccharibacteria bacterium UBA6583	Lab-scale EBPR reactor Metagenome	Environmental	External_genome			TM7_UBA6583_GCA_002433815_1	Parks et al. 2017	PRJNA348753	SAMN06454208	DJIX00000000.1	derived from metagenome	1953374	1953374		UBA6583	latest	Scaffold	Major	Full	2017-10-04	ASM243381v1	University of Queensland	na	na	ftp://ftp.ncbi.nlm.nih.gov/genomes/all/GCA/002/433/815/GCA_002433815.1_ASM243381v1	./TM7/genbank/bacteria/GCA_002433815.1/GCA_002433815.1_ASM243381v1_genomic.gbff.gz
	GCA_002433925.1	Candidatus Saccharibacteria bacterium UBA6579	Lab-scale EBPR reactor Metagenome	Environmental	External_genome			TM7_UBA6579_GCA_002433925_1	Parks et al. 2017	PRJNA348753	SAMN06454963	DJJB00000000.1	derived from metagenome	1953373	1953373		UBA6579	latest	Scaffold	Major	Full	2017-10-04	ASM243392v1	University of Queensland	na	na	ftp://ftp.ncbi.nlm.nih.gov/genomes/all/GCA/002/433/925/GCA_002433925.1_ASM243392v1	./TM7/genbank/bacteria/GCA_002433925.1/GCA_002433925.1_ASM243392v1_genomic.gbff.gz
	GCA_002434005.1	Candidatus Saccharibacteria bacterium UBA6575	Lab-scale EBPR reactor Metagenome	Environmental	External_genome			TM7_UBA6575_GCA_002434005_1	Parks et al. 2017	PRJNA348753	SAMN06454961	DJJF00000000.1	derived from metagenome	1953372	1953372		UBA6575	latest	Scaffold	Major	Full	2017-10-04	ASM243400v1	University of Queensland	na	na	ftp://ftp.ncbi.nlm.nih.gov/genomes/all/GCA/002/434/005/GCA_002434005.1_ASM243400v1	./TM7/genbank/bacteria/GCA_002434005.1/GCA_002434005.1_ASM243400v1_genomic.gbff.gz
	GCA_002434015.1	Candidatus Saccharibacteria bacterium UBA6574	Lab-scale EBPR reactor Metagenome	Environmental	External_genome			TM7_UBA6574_GCA_002434015_1	Parks et al. 2017	PRJNA348753	SAMN06454962	DJJG00000000.1	derived from metagenome	1953371	1953371		UBA6574	latest	Scaffold	Major	Full	2017-10-04	ASM243401v1	University of Queensland	na	na	ftp://ftp.ncbi.nlm.nih.gov/genomes/all/GCA/002/434/015/GCA_002434015.1_ASM243401v1	./TM7/genbank/bacteria/GCA_002434015.1/GCA_002434015.1_ASM243401v1_genomic.gbff.gz
	GCA_002434045.1	Candidatus Saccharibacteria bacterium UBA6572	Lab-scale EBPR reactor Metagenome	Environmental	External_genome		G7	TM7_UBA6572_GCA_002434045_1	Parks et al. 2017	PRJNA348753	SAMN06454956	DJJI00000000.1	derived from metagenome	1953369	1953369		UBA6572	latest	Scaffold	Major	Full	2017-10-04	ASM243404v1	University of Queensland	na	na	ftp://ftp.ncbi.nlm.nih.gov/genomes/all/GCA/002/434/045/GCA_002434045.1_ASM243404v1	./TM7/genbank/bacteria/GCA_002434045.1/GCA_002434045.1_ASM243404v1_genomic.gbff.gz	1515	989	98927371	Saccharibacteria (TM7) [G-7] (TM7) [G-7] bacterium HMT 989 | HMT-989 | Strain: RAAC3_TM7_1 | PROKKA: SEQF2737_00500 | Status: NonOralRef | Preferred Habitat: NonOralRef | Genome: Genome_GB: CP006915.1	91.5	124/1463	91.8	119/1458	2063	116	177	1510	1572
	GCA_002434055.1	Candidatus Saccharibacteria bacterium UBA6573	Lab-scale EBPR reactor Metagenome	Environmental	External_genome			TM7_UBA6573_GCA_002434055_1	Parks et al. 2017	PRJNA348753	SAMN06454955	DJJH00000000.1	derived from metagenome	1953370	1953370		UBA6573	latest	Scaffold	Major	Full	2017-10-04	ASM243405v1	University of Queensland	na	na	ftp://ftp.ncbi.nlm.nih.gov/genomes/all/GCA/002/434/055/GCA_002434055.1_ASM243405v1	./TM7/genbank/bacteria/GCA_002434055.1/GCA_002434055.1_ASM243405v1_genomic.gbff.gz
	GCA_002437225.1	Candidatus Saccharibacteria bacterium UBA6433	Baboon feces Metagenome	Animal gut	External_genome			TM7_UBA6433_GCA_002437225_1	Parks et al. 2017	PRJNA348753	SAMN06453288	DJOR00000000.1	derived from metagenome	1953368	1953368		UBA6433	latest	Scaffold	Major	Full	2017-10-04	ASM243722v1	University of Queensland	na	na	ftp://ftp.ncbi.nlm.nih.gov/genomes/all/GCA/002/437/225/GCA_002437225.1_ASM243722v1	./TM7/genbank/bacteria/GCA_002437225.1/GCA_002437225.1_ASM243722v1_genomic.gbff.gz
	GCA_002441145.1	Candidatus Saccharibacteria bacterium UBA6258	Hydrocarbon Metagenome	Environmental	External_genome			TM7_UBA6258_GCA_002441145_1	Parks et al. 2017	PRJNA348753	SAMN06451214	DJVK00000000.1	derived from metagenome	1953367	1953367		UBA6258	latest	Scaffold	Major	Full	2017-10-04	ASM244114v1	University of Queensland	na	na	ftp://ftp.ncbi.nlm.nih.gov/genomes/all/GCA/002/441/145/GCA_002441145.1_ASM244114v1	./TM7/genbank/bacteria/GCA_002441145.1/GCA_002441145.1_ASM244114v1_genomic.gbff.gz
	GCA_002441585.1	Candidatus Saccharibacteria bacterium UBA6224	Hydrocarbon Metagenome	Environmental	External_genome			TM7_UBA6224_GCA_002441585_1	Parks et al. 2017	PRJNA348753	SAMN06455207	DJWS00000000.1	derived from metagenome	1953366	1953366		UBA6224	latest	Scaffold	Major	Full	2017-10-04	ASM244158v1	University of Queensland	na	na	ftp://ftp.ncbi.nlm.nih.gov/genomes/all/GCA/002/441/585/GCA_002441585.1_ASM244158v1	./TM7/genbank/bacteria/GCA_002441585.1/GCA_002441585.1_ASM244158v1_genomic.gbff.gz
	GCA_002452155.1	Candidatus Saccharibacteria bacterium UBA6824	Canadian High Artic Metagenomes	Environmental	External_genome			TM7_UBA6824_GCA_002452155_1	Parks et al. 2017	PRJNA348753	SAMN06450749	DKEK00000000.1	derived from metagenome	1953377	1953377		UBA6824	latest	Scaffold	Major	Full	2017-10-05	ASM245215v1	University of Queensland	na	na	ftp://ftp.ncbi.nlm.nih.gov/genomes/all/GCA/002/452/155/GCA_002452155.1_ASM245215v1	./TM7/genbank/bacteria/GCA_002452155.1/GCA_002452155.1_ASM245215v1_genomic.gbff.gz
	GCA_002455275.1	Candidatus Saccharibacteria bacterium UBA6664	Granular sludge Metagenome	Environmental	External_genome			TM7_UBA6664_GCA_002455275_1	Parks et al. 2017	PRJNA348753	SAMN06450851	DKKO00000000.1	derived from metagenome	1953375	1953375		UBA6664	latest	Scaffold	Major	Full	2017-10-05	ASM245527v1	University of Queensland	na	na	ftp://ftp.ncbi.nlm.nih.gov/genomes/all/GCA/002/455/275/GCA_002455275.1_ASM245527v1	./TM7/genbank/bacteria/GCA_002455275.1/GCA_002455275.1_ASM245527v1_genomic.gbff.gz
	GCA_002482925.1	Candidatus Saccharibacteria bacterium UBA7683	Microbial communities in a photoreactor Metagenome	Environmental	External_genome			TM7_UBA7683_GCA_002482925_1	Parks et al. 2017	PRJNA348753	SAMN06452856	DLGX00000000.1	derived from metagenome	1953378	1953378		UBA7683	latest	Scaffold	Major	Full	2017-10-06	ASM248292v1	University of Queensland	na	na	ftp://ftp.ncbi.nlm.nih.gov/genomes/all/GCA/002/482/925/GCA_002482925.1_ASM248292v1	./TM7/genbank/bacteria/GCA_002482925.1/GCA_002482925.1_ASM248292v1_genomic.gbff.gz
	GCA_002699225.1	Candidatus Saccharibacteria bacterium	ocean	Environmental	External_genome			TM7_GCA_002699225_1	Tully et al. 2018	PRJNA391943	SAMN07620067	PABZ00000000.1	derived from metagenome	2026720	2026720		NAT105	latest	Contig	Major	Full	2017-10-24	ASM269922v1	Tara Oceans Consortium	na	na	ftp://ftp.ncbi.nlm.nih.gov/genomes/all/GCA/002/699/225/GCA_002699225.1_ASM269922v1	./TM7/genbank/bacteria/GCA_002699225.1/GCA_002699225.1_ASM269922v1_genomic.gbff.gz
	GCA_002719175.1	Candidatus Saccharibacteria bacterium	ocean	Environmental	Excluded	SCG redundancy above 10%				PRJNA391943	SAMN07620068	PBGW00000000.1	derived from metagenome	2026720	2026720		SP3049	latest	Contig	Major	Full	2017-10-25	ASM271917v1	Tara Oceans Consortium	na	na	ftp://ftp.ncbi.nlm.nih.gov/genomes/all/GCA/002/719/175/GCA_002719175.1_ASM271917v1	./TM7/genbank/bacteria/GCA_002719175.1/GCA_002719175.1_ASM271917v1_genomic.gbff.gz
	GCA_002726935.1	Candidatus Saccharibacteria bacterium	ocean	Environmental	External_genome			TM7_GCA_002726935_1	Tully et al. 2018	PRJNA391943	SAMN07618434	PBTC00000000.1	derived from metagenome	2026720	2026720		NP70	latest	Contig	Major	Full	2017-10-26	ASM272693v1	Tara Oceans Consortium	na	na	ftp://ftp.ncbi.nlm.nih.gov/genomes/all/GCA/002/726/935/GCA_002726935.1_ASM272693v1	./TM7/genbank/bacteria/GCA_002726935.1/GCA_002726935.1_ASM272693v1_genomic.gbff.gz
	GCA_002742875.1	Candidatus Saccharibacteria bacterium	dolphin_gingival_sulcus	Marine mammal oral	External_genome		G7	TM7_GCA_002742875_1	Dudek et al. 2017	PRJNA174530	SAMN07757620	PDOR00000000.1	derived from metagenome	2026720	2026720		DOLZORAL124_54_13_A	latest	Contig	Major	Full	2017-11-03	ASM274287v1	Stanford University School of Medicine	na	na	ftp://ftp.ncbi.nlm.nih.gov/genomes/all/GCA/002/742/875/GCA_002742875.1_ASM274287v1	./TM7/genbank/bacteria/GCA_002742875.1/GCA_002742875.1_ASM274287v1_genomic.gbff.gz	1025	986	98627231	Saccharibacteria (TM7) [G-7] (TM7) [G-7] bacterium HMT 986 | HMT-986 | Strain: JGI 0001002-L20 | PROKKA: SEQF2723_00238 | Status: NonOralRef | Preferred Habitat: NonOralRef | Genome: Genome_GB: AUNW02000068.1	88	123/1026	88.9	113/1016	1274	1	425	1022	1444
	GCA_002742895.1	Candidatus Saccharibacteria bacterium	dolphin_gingival_sulcus	Marine mammal oral	External_genome			TM7_GCA_002742895_1	Dudek et al. 2017	PRJNA174530	SAMN07757621	PDOQ00000000.1	derived from metagenome	2026720	2026720		DOLZORAL124_55_12	latest	Contig	Major	Full	2017-11-03	ASM274289v1	Stanford University School of Medicine	na	na	ftp://ftp.ncbi.nlm.nih.gov/genomes/all/GCA/002/742/895/GCA_002742895.1_ASM274289v1	./TM7/genbank/bacteria/GCA_002742895.1/GCA_002742895.1_ASM274289v1_genomic.gbff.gz
	GCA_002742955.1	Candidatus Saccharibacteria bacterium	dolphin_gingival_sulcus	Marine mammal oral	External_genome		G7	TM7_GCA_002742955_1	Dudek et al. 2017	PRJNA174530	SAMN07757619	PDOS00000000.1	derived from metagenome	2026720	2026720		DOLZORAL124_51_31	latest	Contig	Major	Full	2017-11-03	ASM274295v1	Stanford University School of Medicine	na	na	ftp://ftp.ncbi.nlm.nih.gov/genomes/all/GCA/002/742/955/GCA_002742955.1_ASM274295v1	./TM7/genbank/bacteria/GCA_002742955.1/GCA_002742955.1_ASM274295v1_genomic.gbff.gz	1026	986	98627231	Saccharibacteria (TM7) [G-7] (TM7) [G-7] bacterium HMT 986 | HMT-986 | Strain: JGI 0001002-L20 | PROKKA: SEQF2723_00238 | Status: NonOralRef | Preferred Habitat: NonOralRef | Genome: Genome_GB: AUNW02000068.1	86.1	143/1027	87.2	130/1014	1193	1	426	1022	1444
	GCA_002742965.1	Candidatus Saccharibacteria bacterium	dolphin_gingival_sulcus	Marine mammal oral	External_genome			TM7_GCA_002742965_1	Dudek et al. 2017	PRJNA174530	SAMN07757618	PDOT00000000.1	derived from metagenome ; low contig N50	2026720	2026720		DOLZORAL124_45_3	latest	Contig	Major	Full	2017-11-03	ASM274296v1	Stanford University School of Medicine	na	na	ftp://ftp.ncbi.nlm.nih.gov/genomes/all/GCA/002/742/965/GCA_002742965.1_ASM274296v1	./TM7/genbank/bacteria/GCA_002742965.1/GCA_002742965.1_ASM274296v1_genomic.gbff.gz
	GCA_002742975.1	Candidatus Saccharibacteria bacterium	dolphin_gingival_sulcus	Marine mammal oral	External_genome			TM7_GCA_002742975_1	Dudek et al. 2017	PRJNA174530	SAMN07757617	PDOU00000000.1	derived from metagenome	2026720	2026720		DOLZORAL124_45_28	latest	Contig	Major	Full	2017-11-03	ASM274297v1	Stanford University School of Medicine	na	na	ftp://ftp.ncbi.nlm.nih.gov/genomes/all/GCA/002/742/975/GCA_002742975.1_ASM274297v1	./TM7/genbank/bacteria/GCA_002742975.1/GCA_002742975.1_ASM274297v1_genomic.gbff.gz
	GCA_002746885.1	Candidatus Saccharibacteria bacterium	dolphin_gingival_sulcus	Marine mammal oral	External_genome		G7	TM7_GCA_002746885_1	Dudek et al. 2017	PRJNA174530	SAMN07757507	PDRS00000000.1	derived from metagenome	2026720	2026720		DOLJORAL78_51_182	latest	Scaffold	Major	Full	2017-11-03	ASM274688v1	Stanford University School of Medicine	na	na	ftp://ftp.ncbi.nlm.nih.gov/genomes/all/GCA/002/746/885/GCA_002746885.1_ASM274688v1	./TM7/genbank/bacteria/GCA_002746885.1/GCA_002746885.1_ASM274688v1_genomic.gbff.gz	1469	986	98627231	Saccharibacteria (TM7) [G-7] (TM7) [G-7] bacterium HMT 986 | HMT-986 | Strain: JGI 0001002-L20 | PROKKA: SEQF2723_00238 | Status: NonOralRef | Preferred Habitat: NonOralRef | Genome: Genome_GB: AUNW02000068.1	86	204/1452	87.2	184/1432	1676	26	1	1465	1444
	GCA_002788895.1	Candidatus Saccharibacteria bacterium CG_4_9_14_0_2_um_filter_41_9	aquifer	Environmental	External_genome			TM7_CG_4_9_14_0_2_um_filter_41_9_GCA_002788895_1	PRJNA362739	PRJNA362739	SAMN06660002	PFSD00000000.1	derived from metagenome	1974867	1974867		CG_4_9_14_0_2_um_filter_41_9	latest	Scaffold	Major	Full	2017-11-16	ASM278889v1	DOE Joint Genome Institute	na	na	ftp://ftp.ncbi.nlm.nih.gov/genomes/all/GCA/002/788/895/GCA_002788895.1_ASM278889v1	./TM7/genbank/bacteria/GCA_002788895.1/GCA_002788895.1_ASM278889v1_genomic.gbff.gz
	GCA_002792255.1	Candidatus Saccharibacteria bacterium CG_4_10_14_0_2_um_filter_41_11	aquifer	Environmental	External_genome		G7	TM7_CG_4_10_14_0_2_um_filter_41_11_GCA_002792255_1	PRJNA362739	PRJNA362739	SAMN06659768	PFNZ00000000.1	derived from metagenome	1974865	1974865		CG_4_10_14_0_2_um_filter_41_11	latest	Scaffold	Major	Full	2017-11-16	ASM279225v1	DOE Joint Genome Institute	na	na	ftp://ftp.ncbi.nlm.nih.gov/genomes/all/GCA/002/792/255/GCA_002792255.1_ASM279225v1	./TM7/genbank/bacteria/GCA_002792255.1/GCA_002792255.1_ASM279225v1_genomic.gbff.gz	1503	986	98627231	Saccharibacteria (TM7) [G-7] (TM7) [G-7] bacterium HMT 986 | HMT-986 | Strain: JGI 0001002-L20 | PROKKA: SEQF2723_00238 | Status: NonOralRef | Preferred Habitat: NonOralRef | Genome: Genome_GB: AUNW02000068.1	93.5	90/1375	93.5	90/1375	2075	125	70	1499	1444
	GCA_002792275.1	Candidatus Saccharibacteria bacterium CG_4_10_14_0_2_um_filter_52_9	aquifer	Environmental	External_genome		G1	TM7_CG_4_10_14_0_2_um_filter_52_9_GCA_002792275_1	PRJNA362739	PRJNA362739	SAMN06659767	PFOA00000000.1	derived from metagenome	1974866	1974866		CG_4_10_14_0_2_um_filter_52_9	latest	Scaffold	Major	Full	2017-11-16	ASM279227v1	DOE Joint Genome Institute	na	na	ftp://ftp.ncbi.nlm.nih.gov/genomes/all/GCA/002/792/275/GCA_002792275.1_ASM279227v1	./TM7/genbank/bacteria/GCA_002792275.1/GCA_002792275.1_ASM279227v1_genomic.gbff.gz	1511	988	98827211	Candidatus Saccharimonas Saccharimonas aalborgensis | HMT-988 | Strain: | PROKKA: SEQF2721_00729 | Status: NonOralRef | Preferred Habitat: NonOralRef | Genome: Genome_GB: CP005957.1	86.5	178/1315	88	155/1292	1554.4	211	96	1476	1346
	GCA_002793725.1	Candidatus Saccharibacteria bacterium CG10_big_fil_rev_8_21_14_0_10_41_32	aquifer	Environmental	External_genome			TM7_CG10_big_fil_rev_8_21_14_0_10_41_32_GCA_002793725_1	PRJNA362739	PRJNA362739	SAMN06659441	PFEH00000000.1	derived from metagenome	1974868	1974868		CG10_big_fil_rev_8_21_14_0_10_41_32	latest	Scaffold	Major	Full	2017-11-20	ASM279372v1	DOE Joint Genome Institute	na	na	ftp://ftp.ncbi.nlm.nih.gov/genomes/all/GCA/002/793/725/GCA_002793725.1_ASM279372v1	./TM7/genbank/bacteria/GCA_002793725.1/GCA_002793725.1_ASM279372v1_genomic.gbff.gz
	GCA_002793885.1	Candidatus Saccharibacteria bacterium CG10_big_fil_rev_8_21_14_0_10_47_8	aquifer	Environmental	External_genome			TM7_CG10_big_fil_rev_8_21_14_0_10_47_8_GCA_002793885_1	PRJNA362739	PRJNA362739	SAMN06659440	PFEG00000000.1	derived from metagenome	1974869	1974869		CG10_big_fil_rev_8_21_14_0_10_47_8	latest	Scaffold	Major	Full	2017-11-20	ASM279388v1	DOE Joint Genome Institute	na	na	ftp://ftp.ncbi.nlm.nih.gov/genomes/all/GCA/002/793/885/GCA_002793885.1_ASM279388v1	./TM7/genbank/bacteria/GCA_002793885.1/GCA_002793885.1_ASM279388v1_genomic.gbff.gz
	GCA_002795915.1	Candidatus Saccharibacteria bacterium CG11_big_fil_rev_8_21_14_0_20_41_19	aquifer	Environmental	External_genome		G7	TM7_CG11_big_fil_rev_8_21_14_0_20_41_19_GCA_002795915_1	PRJNA362739	PRJNA362739	SAMN06659537	PCVJ00000000.1	derived from metagenome	1974870	1974870		CG11_big_fil_rev_8_21_14_0_20_41_19	latest	Scaffold	Major	Full	2017-11-14	ASM279591v1	DOE Joint Genome Institute	na	na	ftp://ftp.ncbi.nlm.nih.gov/genomes/all/GCA/002/795/915/GCA_002795915.1_ASM279591v1	./TM7/genbank/bacteria/GCA_002795915.1/GCA_002795915.1_ASM279591v1_genomic.gbff.gz	1503	986	98627231	Saccharibacteria (TM7) [G-7] (TM7) [G-7] bacterium HMT 986 | HMT-986 | Strain: JGI 0001002-L20 | PROKKA: SEQF2723_00238 | Status: NonOralRef | Preferred Habitat: NonOralRef | Genome: Genome_GB: AUNW02000068.1	93.5	90/1375	93.5	90/1375	2075	125	70	1499	1444
	GCA_002839415.1	Candidatus Saccharibacteria bacterium HGW-Saccharibacteria-1	groundwater	Environmental	External_genome		G7	TM7_HGW_Saccharibacteria_1_GCA_002839415_1	Hernsdorf et al. 2017	PRJNA321556	SAMN06767748	PGXZ00000000.1	derived from metagenome	2013831	2013831		HGW-Saccharibacteria-1	latest	Scaffold	Major	Full	2017-12-13	ASM283941v1	UC Berkeley	na	na	ftp://ftp.ncbi.nlm.nih.gov/genomes/all/GCA/002/839/415/GCA_002839415.1_ASM283941v1	./TM7/genbank/bacteria/GCA_002839415.1/GCA_002839415.1_ASM283941v1_genomic.gbff.gz	1472	986	98627231	Saccharibacteria (TM7) [G-7] (TM7) [G-7] bacterium HMT 986 | HMT-986 | Strain: JGI 0001002-L20 | PROKKA: SEQF2723_00238 | Status: NonOralRef | Preferred Habitat: NonOralRef | Genome: Genome_GB: AUNW02000068.1	95.2	69/1444	95.2	69/1444	2293	25	1	1468	1444
	GCA_002861585.1	Candidatus Saccharibacteria bacterium	soil	Environmental	External_genome		G7	TM7_GCA_002861585_1	PRJNA395196	PRJNA395196	SAMN08100930	PJQJ00000000.1	derived from metagenome	2026720	2026720		ME_46_23	latest	Scaffold	Major	Full	2018-01-04	ASM286158v1	The Atacama Project	na	na	ftp://ftp.ncbi.nlm.nih.gov/genomes/all/GCA/002/861/585/GCA_002861585.1_ASM286158v1	./TM7/genbank/bacteria/GCA_002861585.1/GCA_002861585.1_ASM286158v1_genomic.gbff.gz	1471	986	98627231	Saccharibacteria (TM7) [G-7] (TM7) [G-7] bacterium HMT 986 | HMT-986 | Strain: JGI 0001002-L20 | PROKKA: SEQF2723_00238 | Status: NonOralRef | Preferred Habitat: NonOralRef | Genome: Genome_GB: AUNW02000068.1	89.4	154/1448	89.9	145/1439	1903	25	1	1467	1444
	GCA_002952755.1	Candidatus Saccharibacteria bacterium YM_S32_TM7_50_20	soil	Environmental	External_genome		G7	TM7_YM_S32_TM7_50_20_GCA_002952755_1	PRJNA419966	PRJNA419966	SAMN08102636			2056494	2056494	strain=YM_S32_TM7_50_20		latest	Complete Genome	Major	Full	2018-02-06	ASM295275v1	University of California, Berkeley	GCF_002952755.1	identical	ftp://ftp.ncbi.nlm.nih.gov/genomes/all/GCA/002/952/755/GCA_002952755.1_ASM295275v1	./TM7/genbank/bacteria/GCA_002952755.1/GCA_002952755.1_ASM295275v1_genomic.gbff.gz	1469	989	98927371	Saccharibacteria (TM7) [G-7] (TM7) [G-7] bacterium HMT 989 | HMT-989 | Strain: RAAC3_TM7_1 | PROKKA: SEQF2737_00500 | Status: NonOralRef | Preferred Habitat: NonOralRef | Genome: Genome_GB: CP006915.1	85.9	201/1424	86.6	189/1412	1632.6	89	199	1466	1572
	GCA_003021965.1	Candidatus Saccharibacteria bacterium QS_8_54_8	Halite, salt crust	Environmental	Excluded	Length below 300kbp				PRJNA351262	SAMN06020708	PXOV00000000.1	derived from metagenome ; low contig N50	1919229	1919229		QS_8_54_8	latest	Scaffold	Major	Full	2018-03-27	ASM302196v1	None	na	na	ftp://ftp.ncbi.nlm.nih.gov/genomes/all/GCA/003/021/965/GCA_003021965.1_ASM302196v1	./TM7/genbank/bacteria/GCA_003021965.1/GCA_003021965.1_ASM302196v1_genomic.gbff.gz
	GCA_003022325.1	Candidatus Saccharibacteria bacterium SW_7_54_9	Halite, salt crust	Environmental	External_genome			TM7_SW_7_54_9_GCA_003022325_1	Finstad et al. 2017	PRJNA351262	SAMN06020709	PXOW00000000.1	derived from metagenome ; low contig N50	1919230	1919230		SW_7_54_9	latest	Scaffold	Major	Full	2018-03-27	ASM302232v1	None	na	na	ftp://ftp.ncbi.nlm.nih.gov/genomes/all/GCA/003/022/325/GCA_003022325.1_ASM302232v1	./TM7/genbank/bacteria/GCA_003022325.1/GCA_003022325.1_ASM302232v1_genomic.gbff.gz
	GCA_003022365.1	Candidatus Saccharibacteria bacterium QS_5_54_17	Halite, salt crust	Environmental	External_genome		G1	TM7_QS_5_54_17_GCA_003022365_1	Finstad et al. 2017	PRJNA351262	SAMN06020707	PXOU00000000.1	derived from metagenome	1919228	1919228		QS_5_54_17	latest	Scaffold	Major	Full	2018-03-27	ASM302236v1	None	na	na	ftp://ftp.ncbi.nlm.nih.gov/genomes/all/GCA/003/022/365/GCA_003022365.1_ASM302236v1	./TM7/genbank/bacteria/GCA_003022365.1/GCA_003022365.1_ASM302236v1_genomic.gbff.gz	1532	957	95731001	Saccharibacteria (TM7) [G-1] (TM7) [G-1] bacterium HMT 957 | HMT-957 | Strain: BB001 | PROKKA: SEQF3100_00133 | Status: Unnamed | Preferred Habitat: Oral | Genome: Genome_GB: CP040004.1	80.8	261/1361	82.4	235/1335	1248	295	178	1530	1403
	GCA_003133385.1	Candidatus Saccharibacteria bacterium	thawing permafrost	Environmental	External_genome			TM7_GCA_003133385_1	Woodcroft et al. 2018	PRJNA386568	SAMN08179455	PKXF00000000.1	derived from metagenome	2026720	2026720		palsa_1325	latest	Scaffold	Major	Full	2018-05-18	20120500_P26	Australian Centre for Ecogenomics, The University of Queensland	na	na	ftp://ftp.ncbi.nlm.nih.gov/genomes/all/GCA/003/133/385/GCA_003133385.1_20120500_P26	./TM7/genbank/bacteria/GCA_003133385.1/GCA_003133385.1_20120500_P26_genomic.gbff.gz
	GCA_003153395.1	Candidatus Saccharibacteria bacterium	thawing permafrost	Environmental	External_genome			TM7_GCA_003153395_1	Woodcroft et al. 2018	PRJNA386568	SAMN08179869	PLYP00000000.1	derived from metagenome	2026720	2026720		palsa_1333	latest	Scaffold	Major	Full	2018-05-24	20120700_P3D	Australian Centre for Ecogenomics, The University of Queensland	na	na	ftp://ftp.ncbi.nlm.nih.gov/genomes/all/GCA/003/153/395/GCA_003153395.1_20120700_P3D	./TM7/genbank/bacteria/GCA_003153395.1/GCA_003153395.1_20120700_P3D_genomic.gbff.gz
	GCA_003164595.1	Candidatus Saccharibacteria bacterium	thawing permafrost	Environmental	External_genome		G7	TM7_GCA_003164595_1	Woodcroft et al. 2018	PRJNA386568	SAMN08179938	PLTT00000000.1	derived from metagenome	2026720	2026720		bog_1338	latest	Contig	Major	Full	2018-05-25	20120700_S1D	Australian Centre for Ecogenomics, The University of Queensland	na	na	ftp://ftp.ncbi.nlm.nih.gov/genomes/all/GCA/003/164/595/GCA_003164595.1_20120700_S1D	./TM7/genbank/bacteria/GCA_003164595.1/GCA_003164595.1_20120700_S1D_genomic.gbff.gz	1472	986	98627231	Saccharibacteria (TM7) [G-7] (TM7) [G-7] bacterium HMT 986 | HMT-986 | Strain: JGI 0001002-L20 | PROKKA: SEQF2723_00238 | Status: NonOralRef | Preferred Habitat: NonOralRef | Genome: Genome_GB: AUNW02000068.1	87.1	188/1453	88.2	170/1435	1745	25	1	1468	1444
	GCA_003231835.1	Candidatus Saccharibacteria bacterium	hydrothermal vent sediment	Environmental	External_genome			TM7_GCA_003231835_1	PRJNA385762	PRJNA385762	SAMN09240049	QIJS00000000.1	derived from metagenome	2026720	2026720		SZUA-65	latest	Scaffold	Major	Full	2018-06-15	ASM323183v1	Environmental Microbiology Lab	na	na	ftp://ftp.ncbi.nlm.nih.gov/genomes/all/GCA/003/231/835/GCA_003231835.1_ASM323183v1	./TM7/genbank/bacteria/GCA_003231835.1/GCA_003231835.1_ASM323183v1_genomic.gbff.gz
	GCA_003231925.1	Candidatus Saccharibacteria bacterium	hydrothermal vent sediment	Environmental	External_genome		G1	TM7_GCA_003231925_1	PRJNA385762	PRJNA385762	SAMN09240031	QIKK00000000.1	derived from metagenome	2026720	2026720		SZUA-47	latest	Contig	Major	Full	2018-06-15	ASM323192v1	Environmental Microbiology Lab	na	na	ftp://ftp.ncbi.nlm.nih.gov/genomes/all/GCA/003/231/925/GCA_003231925.1_ASM323192v1	./TM7/genbank/bacteria/GCA_003231925.1/GCA_003231925.1_ASM323192v1_genomic.gbff.gz	1110	347	347BE109	Saccharibacteria (TM7) [G-1] (TM7) [G-1] bacterium HMT 347 | HMT-347 | Clone: BE109 | GB: AY005446 | Status: Phylotype | Preferred Habitat: Oral | Genome: Genome: no	87	134/1030	90.6	93/989	1249.6	159	70	1110	1052
	GCA_003232245.1	Candidatus Saccharibacteria bacterium	hydrothermal vent sediment	Environmental	External_genome			TM7_GCA_003232245_1	PRJNA385762	PRJNA385762	SAMN09240081	QIIM00000000.1	derived from metagenome	2026720	2026720		SZUA-97	latest	Scaffold	Major	Full	2018-06-15	ASM323224v1	Environmental Microbiology Lab	na	na	ftp://ftp.ncbi.nlm.nih.gov/genomes/all/GCA/003/232/245/GCA_003232245.1_ASM323224v1	./TM7/genbank/bacteria/GCA_003232245.1/GCA_003232245.1_ASM323224v1_genomic.gbff.gz
	GCA_003233215.1	Candidatus Saccharibacteria bacterium	hydrothermal vent sediment	Environmental	External_genome			TM7_GCA_003233215_1	PRJNA385762	PRJNA385762	SAMN09240014	QILB00000000.1	derived from metagenome	2026720	2026720		SZUA-30	latest	Contig	Major	Full	2018-06-15	ASM323321v1	Environmental Microbiology Lab	na	na	ftp://ftp.ncbi.nlm.nih.gov/genomes/all/GCA/003/233/215/GCA_003233215.1_ASM323321v1	./TM7/genbank/bacteria/GCA_003233215.1/GCA_003233215.1_ASM323321v1_genomic.gbff.gz
	GCA_003246575.1	Candidatus Saccharibacteria bacterium	hydrothermal vent sediment	Environmental	External_genome		G1	TM7_GCA_003246575_1	PRJNA385762	PRJNA385762	SAMN09287907	QJZZ00000000.1	derived from metagenome	2026720	2026720		SZUA-359	latest	Contig	Major	Full	2018-06-18	ASM324657v1	Environmental Microbiology Lab	na	na	ftp://ftp.ncbi.nlm.nih.gov/genomes/all/GCA/003/246/575/GCA_003246575.1_ASM324657v1	./TM7/genbank/bacteria/GCA_003246575.1/GCA_003246575.1_ASM324657v1_genomic.gbff.gz	1463	988	98827211	Candidatus Saccharimonas Saccharimonas aalborgensis | HMT-988 | Strain: | PROKKA: SEQF2721_00729 | Status: NonOralRef | Preferred Habitat: NonOralRef | Genome: Genome_GB: CP005957.1	93.1	101/1463	94.9	73/1435	2186	25	1	1459	1463
	GCA_003249695.1	Candidatus Saccharibacteria bacterium	hydrothermal vent sediment	Environmental	External_genome			TM7_GCA_003249695_1	PRJNA385762	PRJNA385762	SAMN09288120	QKIE00000000.1	derived from metagenome ; low contig N50	2026720	2026720		SZUA-572	latest	Contig	Major	Full	2018-06-19	ASM324969v1	Environmental Microbiology Lab	na	na	ftp://ftp.ncbi.nlm.nih.gov/genomes/all/GCA/003/249/695/GCA_003249695.1_ASM324969v1	./TM7/genbank/bacteria/GCA_003249695.1/GCA_003249695.1_ASM324969v1_genomic.gbff.gz
	GCA_003251875.1	Candidatus Saccharibacteria bacterium	hydrothermal vent sediment	Environmental	Excluded	SCG redundancy above 10%				PRJNA385762	SAMN09288010	QKDY00000000.1	derived from metagenome ; low contig N50	2026720	2026720		SZUA-462	latest	Contig	Major	Full	2018-06-19	ASM325187v1	Environmental Microbiology Lab	na	na	ftp://ftp.ncbi.nlm.nih.gov/genomes/all/GCA/003/251/875/GCA_003251875.1_ASM325187v1	./TM7/genbank/bacteria/GCA_003251875.1/GCA_003251875.1_ASM325187v1_genomic.gbff.gz
	GCA_003447695.1	Candidatus Saccharibacteria bacterium		Environmental	External_genome			TM7_GCA_003447695_1	Parks et al. 2018	PRJNA417962	SAMN08017519	DLYP00000000.1	derived from metagenome	2026720	2026720		UBA11644	latest	Scaffold	Major	Full	2018-09-04	ASM344769v1	University of Queensland	na	na	ftp://ftp.ncbi.nlm.nih.gov/genomes/all/GCA/003/447/695/GCA_003447695.1_ASM344769v1	./TM7/genbank/bacteria/GCA_003447695.1/GCA_003447695.1_ASM344769v1_genomic.gbff.gz
	GCA_003508055.1	Candidatus Saccharibacteria bacterium		Environmental	External_genome			TM7_GCA_003508055_1	Parks et al. 2018	PRJNA417962	SAMN08018772	DNUC00000000.1	derived from metagenome	2026720	2026720		UBA9999	latest	Scaffold	Major	Full	2018-09-07	ASM350805v1	University of Queensland	na	na	ftp://ftp.ncbi.nlm.nih.gov/genomes/all/GCA/003/508/055/GCA_003508055.1_ASM350805v1	./TM7/genbank/bacteria/GCA_003508055.1/GCA_003508055.1_ASM350805v1_genomic.gbff.gz
	GCA_003516025.1	Candidatus Saccharibacteria bacterium	groundwater	Environmental	External_genome		G1	TM7_GCA_003516025_1	West et al. 2018	PRJNA398281	SAMN07550331		derived from metagenome	2026720	2026720		CG19_WC_8_21_14_NA_150_51_44	latest	Complete Genome	Major	Full	2018-09-10	ASM351602v1	Jill Banfield's Lab at Berkeley	na	na	ftp://ftp.ncbi.nlm.nih.gov/genomes/all/GCA/003/516/025/GCA_003516025.1_ASM351602v1	./TM7/genbank/bacteria/GCA_003516025.1/GCA_003516025.1_ASM351602v1_genomic.gbff.gz	1566	988	98827211	Candidatus Saccharimonas Saccharimonas aalborgensis | HMT-988 | Strain: | PROKKA: SEQF2721_00729 | Status: NonOralRef | Preferred Habitat: NonOralRef | Genome: Genome_GB: CP005957.1	88.5	166/1447	88.9	160/1441	1848.8	176	84	1563	1471
	GCA_003523165.1	Candidatus Saccharibacteria bacterium		Environmental	External_genome			TM7_GCA_003523165_1	Parks et al. 2018	PRJNA417962	SAMN08019777	DPGP00000000.1	derived from metagenome	2026720	2026720		UBA10027	latest	Scaffold	Major	Full	2018-09-10	ASM352316v1	University of Queensland	na	na	ftp://ftp.ncbi.nlm.nih.gov/genomes/all/GCA/003/523/165/GCA_003523165.1_ASM352316v1	./TM7/genbank/bacteria/GCA_003523165.1/GCA_003523165.1_ASM352316v1_genomic.gbff.gz
	GCA_003533465.1	Candidatus Saccharibacteria bacterium		Environmental	External_genome			TM7_GCA_003533465_1	Parks et al. 2018	PRJNA417962	SAMN08020457	DQGW00000000.1	derived from metagenome	2026720	2026720		UBA8984	latest	Scaffold	Major	Full	2018-09-10	ASM353346v1	University of Queensland	na	na	ftp://ftp.ncbi.nlm.nih.gov/genomes/all/GCA/003/533/465/GCA_003533465.1_ASM353346v1	./TM7/genbank/bacteria/GCA_003533465.1/GCA_003533465.1_ASM353346v1_genomic.gbff.gz
	GCA_003537595.1	Candidatus Saccharibacteria bacterium		Environmental	External_genome			TM7_GCA_003537595_1	Parks et al. 2018	PRJNA417962	SAMN08017727	DPRQ00000000.1	derived from metagenome	2026720	2026720		UBA8500	latest	Scaffold	Major	Full	2018-09-10	ASM353759v1	University of Queensland	na	na	ftp://ftp.ncbi.nlm.nih.gov/genomes/all/GCA/003/537/595/GCA_003537595.1_ASM353759v1	./TM7/genbank/bacteria/GCA_003537595.1/GCA_003537595.1_ASM353759v1_genomic.gbff.gz
	GCA_003545255.1	Candidatus Saccharibacteria bacterium		Environmental	External_genome			TM7_GCA_003545255_1	Parks et al. 2018	PRJNA417962	SAMN08020252	DPYZ00000000.1	derived from metagenome	2026720	2026720		UBA10212	latest	Scaffold	Major	Full	2018-09-10	ASM354525v1	University of Queensland	na	na	ftp://ftp.ncbi.nlm.nih.gov/genomes/all/GCA/003/545/255/GCA_003545255.1_ASM354525v1	./TM7/genbank/bacteria/GCA_003545255.1/GCA_003545255.1_ASM354525v1_genomic.gbff.gz
	GCA_003545655.1	Candidatus Saccharibacteria bacterium		Environmental	External_genome			TM7_GCA_003545655_1	Parks et al. 2018	PRJNA417962	SAMN08019016	DODJ00000000.1	derived from metagenome	2026720	2026720		UBA8109	latest	Scaffold	Major	Full	2018-09-11	ASM354565v1	University of Queensland	na	na	ftp://ftp.ncbi.nlm.nih.gov/genomes/all/GCA/003/545/655/GCA_003545655.1_ASM354565v1	./TM7/genbank/bacteria/GCA_003545655.1/GCA_003545655.1_ASM354565v1_genomic.gbff.gz
	GCA_003558765.1	Candidatus Saccharibacteria bacterium	sediment	Environmental	External_genome			TM7_GCA_003558765_1	PRJNA434545	PRJNA434545	SAMN08574597	PWPC00000000.1	derived from metagenome	2026720	2026720		CSSed10_402R1	latest	Contig	Major	Full	2018-09-13	ASM355876v1	Institute for Biodiversity and Ecosystem dynamics, Faculty of Science, University of Amsterdam	na	na	ftp://ftp.ncbi.nlm.nih.gov/genomes/all/GCA/003/558/765/GCA_003558765.1_ASM355876v1	./TM7/genbank/bacteria/GCA_003558765.1/GCA_003558765.1_ASM355876v1_genomic.gbff.gz
	GCA_003563675.1	Candidatus Saccharibacteria bacterium	sediment	Environmental	External_genome			TM7_GCA_003563675_1	PRJNA434545	PRJNA434545	SAMN08574734	PWUI00000000.1	derived from metagenome ; low contig N50	2026720	2026720		CSSed11_228	latest	Contig	Major	Full	2018-09-13	ASM356367v1	Institute for Biodiversity and Ecosystem dynamics, Faculty of Science, University of Amsterdam	na	na	ftp://ftp.ncbi.nlm.nih.gov/genomes/all/GCA/003/563/675/GCA_003563675.1_ASM356367v1	./TM7/genbank/bacteria/GCA_003563675.1/GCA_003563675.1_ASM356367v1_genomic.gbff.gz
	GCA_003563795.1	Candidatus Saccharibacteria bacterium	sediment	Environmental	External_genome			TM7_GCA_003563795_1	PRJNA434545	PRJNA434545	SAMN08574718	PWTS00000000.1	derived from metagenome	2026720	2026720		CSSed11_200R1	latest	Contig	Major	Full	2018-09-13	ASM356379v1	Institute for Biodiversity and Ecosystem dynamics, Faculty of Science, University of Amsterdam	na	na	ftp://ftp.ncbi.nlm.nih.gov/genomes/all/GCA/003/563/795/GCA_003563795.1_ASM356379v1	./TM7/genbank/bacteria/GCA_003563795.1/GCA_003563795.1_ASM356379v1_genomic.gbff.gz
	GCA_003566755.1	Candidatus Saccharibacteria bacterium	sediment	Environmental	External_genome			TM7_GCA_003566755_1	PRJNA434545	PRJNA434545	SAMN08574934	PXBZ00000000.1	derived from metagenome	2026720	2026720		T3Sed10_268	latest	Contig	Major	Full	2018-09-13	ASM356675v1	Institute for Biodiversity and Ecosystem dynamics, Faculty of Science, University of Amsterdam	na	na	ftp://ftp.ncbi.nlm.nih.gov/genomes/all/GCA/003/566/755/GCA_003566755.1_ASM356675v1	./TM7/genbank/bacteria/GCA_003566755.1/GCA_003566755.1_ASM356675v1_genomic.gbff.gz
	GCA_003638915.1	Candidatus Saccharimonas sp.	supragingival_plaque	Human oral	Excluded	Used refined version from Shaiber and Eren 2019				PRJNA383868	SAMN10134560	RBJQ00000000.1	derived from metagenome ; low contig N50	1917697	1917697		bin_10	latest	Contig	Major	Full	2018-10-12	ASM363891v1	J. Craig Venter Institute	na	na	ftp://ftp.ncbi.nlm.nih.gov/genomes/all/GCA/003/638/915/GCA_003638915.1_ASM363891v1	./TM7/genbank/bacteria/GCA_003638915.1/GCA_003638915.1_ASM363891v1_genomic.gbff.gz
	GCA_003638935.1	Candidatus Saccharimonas sp.	supragingival_plaque	Human oral	Excluded	Used refined version from Shaiber and Eren 2019				PRJNA383868	SAMN10134559	RBJP00000000.1	derived from metagenome ; low contig N50	1917697	1917697		bin_9	latest	Contig	Major	Full	2018-10-12	ASM363893v1	J. Craig Venter Institute	na	na	ftp://ftp.ncbi.nlm.nih.gov/genomes/all/GCA/003/638/935/GCA_003638935.1_ASM363893v1	./TM7/genbank/bacteria/GCA_003638935.1/GCA_003638935.1_ASM363893v1_genomic.gbff.gz
	GCA_003638965.1	Candidatus Saccharimonas sp.	supragingival_plaque	Human oral	Excluded	Used refined version from Shaiber and Eren 2019				PRJNA383868	SAMN10134558	RBJO00000000.1	derived from metagenome ; low contig N50	1917697	1917697		bin_8	latest	Contig	Major	Full	2018-10-12	ASM363896v1	J. Craig Venter Institute	na	na	ftp://ftp.ncbi.nlm.nih.gov/genomes/all/GCA/003/638/965/GCA_003638965.1_ASM363896v1	./TM7/genbank/bacteria/GCA_003638965.1/GCA_003638965.1_ASM363896v1_genomic.gbff.gz
	GCA_003962975.1	Candidatus Saccharibacteria bacterium	freshwater	Environmental	External_genome		G1	TM7_GCA_003962975_1	PRJNA490743	PRJNA490743	SAMN10409071	RXKC00000000.1	derived from metagenome	2026720	2026720		AWTP1-31	latest	Scaffold	Major	Full	2018-12-22	ASM396297v1	University of California, Berkeley	na	na	ftp://ftp.ncbi.nlm.nih.gov/genomes/all/GCA/003/962/975/GCA_003962975.1_ASM396297v1	./TM7/genbank/bacteria/GCA_003962975.1/GCA_003962975.1_ASM396297v1_genomic.gbff.gz	1498	988	98827211	Candidatus Saccharimonas Saccharimonas aalborgensis | HMT-988 | Strain: | PROKKA: SEQF2721_00729 | Status: NonOralRef | Preferred Habitat: NonOralRef | Genome: Genome_GB: CP005957.1	86.7	196/1477	87.5	183/1464	1755	25	1	1494	1471
	GCA_003979185.1	Candidatus Saccharibacteria bacterium	mouse colon	Animal gut	External_genome		G3	TM7_GCA_003979185_1	PRJNA464390	PRJNA464390	SAMN10594555	RYWJ00000000.1	derived from metagenome	2026720	2026720		MAG_RACS_012	latest	Scaffold	Major	Full	2018-12-28	ASM397918v1	University of Vienna	na	na	ftp://ftp.ncbi.nlm.nih.gov/genomes/all/GCA/003/979/185/GCA_003979185.1_ASM397918v1	./TM7/genbank/bacteria/GCA_003979185.1/GCA_003979185.1_ASM397918v1_genomic.gbff.gz	1524	351	351CW040	Saccharibacteria (TM7) [G-3] (TM7) [G-3] bacterium HMT 351 | HMT-351 | Clone: CW040 | GB: AF385506 | Status: Phylotype | Preferred Habitat: Oral | Genome: Genome: no	96.2	51/1348	96.2	51/1348	2201	26	1	1373	1348
	GCA_003979435.1	Candidatus Saccharibacteria bacterium	mouse colon	Animal gut	Excluded	Length above 2Mbp				PRJNA464390	SAMN10594560	RYWO00000000.1	derived from metagenome	2026720	2026720		MAG_RACS_017	latest	Scaffold	Major	Full	2018-12-28	ASM397943v1	University of Vienna	na	na	ftp://ftp.ncbi.nlm.nih.gov/genomes/all/GCA/003/979/435/GCA_003979435.1_ASM397943v1	./TM7/genbank/bacteria/GCA_003979435.1/GCA_003979435.1_ASM397943v1_genomic.gbff.gz

## Sheet: (f) ANIm_alignment_coverage
	key	GWC2	ORAL_P_A_F_Bin_00012	ORAL_P_A_F_Bin_00021	ORAL_P_A_F_Bin_00032	ORAL_P_A_F_Bin_00045	ORAL_P_A_F_MAG_00015	ORAL_P_A_M_Bin_00015	ORAL_P_A_M_Bin_00020	ORAL_P_B_F_Bin_00037	ORAL_P_B_F_MAG_00010	ORAL_P_B_F_MAG_00020	ORAL_P_B_F_MAG_00026	ORAL_P_B_F_MAG_00030	ORAL_P_B_M_Bin_00030	ORAL_P_B_M_MAG_00009	ORAL_P_B_M_MAG_00010	ORAL_P_B_M_MAG_00013	ORAL_P_C_F_Bin_00020	ORAL_P_C_F_Bin_00028	ORAL_P_C_F_MAG_00002	ORAL_P_C_F_MAG_00004	ORAL_P_C_M_Bin_00016	ORAL_P_C_M_Bin_00022	ORAL_P_C_M_Bin_00040	ORAL_P_C_M_MAG_00010	ORAL_P_C_M_MAG_00011	ORAL_P_C_M_MAG_00013	ORAL_P_D_F_Bin_00011	ORAL_T_A_F_MAG_00011	ORAL_T_A_F_MAG_00015	ORAL_T_A_F_MAG_00016	ORAL_T_B_F_Bin_00010	ORAL_T_B_F_Bin_00011	ORAL_T_B_F_Bin_00014	ORAL_T_B_M_MAG_00011	ORAL_T_B_M_MAG_00012	ORAL_T_C_F_MAG_00008	ORAL_T_C_M_Bin_00011	ORAL_T_C_M_Bin_00012	ORAL_T_C_M_Bin_00015	ORAL_T_C_M_Bin_00022	ORAL_T_C_M_MAG_00008	ORAL_T_D_F_MAG_00008	ORAL_T_D_F_MAG_00010	RAAC3	S_aal	TM7_MAG_III_A_1	TM7_MAG_III_A_2
	GWC2	1	0.00170119	0.00056899	0.000449608	6.64303e-05	0.000379327	0.000931949	0.000504485	0.000321561	0.00206608	0.000646973	0.000355258	0.000321561	0.000930987	0.00184753	0.00059017	0.000836636	0.000503522	0.000528554	0.00175126	0.00165498	0.000583431	0.000347556	0.000762504	0.00209015	0.00306638	0.0026524	0.00262063	0.000298455	0.000298455	0.000297492	7.41323e-05	0	7.41323e-05	0.000329263	0.000329263	0	0.000212769	0	0	7.31696e-05	0.00192648	0.000298455	0.000298455	0.00678744	0.00569567	0.00175896	0.00107347
	ORAL_P_A_F_Bin_00012	0.00275726	1	0.0392727	0.0406755	0.00996172	0.0444236	0.0307231	0.0320932	0.0405116	0.87308	0.036517	0.0101661	0.0273339	0.0438743	0.013209	0.0104735	0.0370381	0.0325675	0.0330762	0.00672697	0.820032	0.0270983	0.02252	0.0200998	0.00148708	0.00680499	0.0136178	0.0321774	0.00048373	0.00048373	0.00216898	0.00291799	1	0.00100959	0.000533664	0.00218615	1	0.00124834	0	1	0.000717793	0.874809	0.00048373	0.00160879	0.00205195	0.00134196	0.00570178	0.00172895
	ORAL_P_A_F_Bin_00021	0.000747588	0.0318364	1	0.138376	0.00497633	0.114643	0.13628	0.202412	0.210387	0.0351632	0.118492	0.0111923	0.234157	0.148245	0.0076378	0.0104245	0.13526	0.185098	0.127863	0.00808433	0.044935	0.0419611	0.226304	0.197714	0.00159511	0.00729247	0.00700659	0.109193	0.000196068	0	0.000350393	0.000640067	1	0.000325093	0	0	1	0.000841195	0	0	0.000540136	0.0407821	0	0	0.00185442	0.00042882	0.0040643	0.0229045
	ORAL_P_A_F_Bin_00032	0.000636058	0.0355035	0.148993	1	0.0133027	0.0623432	0.846228	0.19857	0.191366	0.0442258	0.0510113	0.0236935	0.174885	0.825486	0.00793915	0.0189033	0.124873	0.186402	0.841582	0.00452868	0.0448414	0.0276188	0.122353	0.174411	0.000207025	0.0087332	0.0106509	0.0626074	0	0.000953406	0.00170115	0.000573405	0.00094932	0.000674194	0	0.00177061	1	0.000765449	0	0	0.000672832	0.0386606	1	0.00176789	0.000241075	0.0011291	0.00570681	0.00496452
	ORAL_P_A_F_Bin_00045	0.000136611	0.0126395	0.00778883	0.0193375	1	0.00796306	0.0158054	0.0129623	0.0138037	0.00492197	0.00340935	0.70877	0.0114516	0.0183792	0.0016037	0.803236	0.00840458	0.0067791	0.0104498	0.033747	0.00972515	0.00182347	0.0028728	0.0140136	0	0.012101	0.00566047	0.00883223	0	0	0.00048705	0	0	0.0006395	0	0	1	0	0	0	0.00015245	0.00666822	0	0	0.000136611	0.00193038	0	0.000273223
	ORAL_P_A_F_MAG_00015	0.000517633	0.0374023	0.119069	0.0601361	0.00528406	1	0.0584203	0.0540887	0.0595462	0.0308767	0.773546	0.015772	0.0571774	0.058193	0.0186098	0.0121026	0.811667	0.0521088	0.0524228	0.00302566	0.0333729	0.248455	0.0488007	0.0435442	0.00143334	0.00579513	0.0123903	0.638905	0.000105103	0	1	0.000299544	1	0.000126124	0	0.00086316	1	0.000306113	0	1	0.000337644	0.0270956	1	0.000785646	0.00166457	0.00334622	0.0144057	0.565167
	ORAL_P_A_M_Bin_00015	0.001341	0.0272758	0.149249	0.86072	0.0110591	0.0616016	1	0.201373	0.181969	0.0469836	0.0476472	0.0205971	0.177578	0.848917	0.0115731	0.0134987	0.119036	0.193133	0.878215	0.00477109	0.0442143	0.0294231	0.124749	0.147279	0.000109441	0.00905038	0.0126647	0.0608632	1	1	0.00172751	0.000543051	1	0.000585996	1	0.000982201	1	0.000846439	1	1	0.000673272	0.0358275	1	0.000689896	0.00143243	0.00303111	0.00506616	0.0045148
	ORAL_P_A_M_Bin_00020	0.000812092	0.0318746	0.24799	0.225948	0.0101465	0.063805	0.22528	1	0.846198	0.040383	0.0583869	0.0197909	0.16315	0.219719	0.00883073	0.0148765	0.08058	0.887313	0.205568	0.00568929	0.0408557	0.0353229	0.392554	0.126181	0.000909729	0.00928637	0.00799229	0.0674331	0.00560251	0	0.000719104	0.00106781	0.00440761	0.000866335	0	0.00128633	1	0.00130183	0	0.000821391	0.00106161	0.0336646	1	0	0.000385899	0.000142581	0.00533129	0.0052879
	ORAL_P_B_F_Bin_00037	0.000487966	0.0379299	0.24299	0.205271	0.0101859	0.0662173	0.191905	0.797703	1	0.0469426	0.0551708	0.0215713	0.16657	0.210943	0.00893679	0.0165996	0.0785099	0.801604	0.181436	0.00390665	0.045413	0.037065	0.386351	0.132255	0.000112495	0.0133343	0.010183	0.0632792	0.00285329	1	0.000961322	0.000745098	0.00517332	0.000819607	1	0.00222799	1	0.00123599	1	1	0.00122576	0.0421126	1	0.00101538	0.00216224	0.000251288	0.00571534	0.00504621
	ORAL_P_B_F_MAG_00010	0.00273672	0.713533	0.0354499	0.0414092	0.00317032	0.0299713	0.0432507	0.0332297	0.0409756	1	0.0258446	0.0140228	0.0261341	0.0460805	0.00782504	0.0120232	0.0300096	0.0564	0.0360174	0.00532042	0.824851	0.0285622	0.0191839	0.0187286	0.000799593	0.00740931	0.0139527	0.0277077	0.000395333	0.000395333	0.000868457	0.00150864	1	0.000487152	0.000436142	0.00154945	1	0.00185169	0	0	0.000693746	0.860751	0.000395333	0.00131225	0.00193331	0.0013046	0.00554869	0.00175859
	ORAL_P_B_F_MAG_00020	0.000866084	0.0301609	0.120727	0.04827	0.00221934	0.758842	0.0443275	0.0485549	0.0486696	0.0261191	1	0.00998446	0.0552309	0.0450879	0.0141576	0.0179107	0.766249	0.0505718	0.0485677	0.0018443	0.0291878	0.235108	0.0467827	0.0342877	0.00986589	0.00591953	0.0120259	0.633283	0.000103105	0	1	9.15059e-05	1	0.000125015	0	0.000893149	1	9.15059e-05	0	0	0.000123726	0.0265831	0	0.00064183	0.00168448	0.0040108	0.0140468	0.520646
	ORAL_P_B_F_MAG_00026	0.000410456	0.00724693	0.00984204	0.0193504	0.398205	0.0133537	0.0165384	0.0142047	0.0164238	0.0122314	0.00861734	1	0.00940711	0.0180556	0.00476195	0.840851	0.0111591	0.0177897	0.0105484	0.0320489	0.0217119	0.0101657	0.0035773	0.0104916	9.78864e-05	0.0133737	0.00482313	0.0113092	8.45383e-05	0	0.00124471	0.000164627	0	0.000359288	0	0	0	9.01e-05	0	0	0.000249165	0.00805005	0	0	0.000692991	0.00209677	0.00446162	0.00195439
	ORAL_P_B_F_MAG_00030	0.000439965	0.0230744	0.243839	0.169139	0.00761903	0.0573284	0.168852	0.138671	0.150185	0.0269946	0.0564498	0.0111401	1	0.184377	0.00594347	0.00791673	0.072253	0.137311	0.185161	0.00556279	0.036305	0.0283593	0.155517	0.800178	0.000342487	0.0100151	0.00888228	0.0568358	0.000100112	0	0.000346439	0.000553249	1	0.000550614	0	0.000655995	1	0.000683658	0	0	0.000671802	0.0239768	1	0.000655995	0.00012514	0.000121188	0.00289665	0.00805636
	ORAL_P_B_M_Bin_00030	0.00139068	0.0404363	0.168542	0.87163	0.0133503	0.0637011	0.881278	0.20389	0.207646	0.0519659	0.050312	0.0233439	0.201297	1	0.00563608	0.01739	0.0766041	0.213013	0.873346	0.00595104	0.0567808	0.0331737	0.127296	0.161258	0.000218598	0.00313659	0.0130195	0.0585367	0	0	0.000540742	0.000709005	1	0.000723386	0	0.00052636	1	0.000992319	0	0	0.00082118	0.042326	0	0.000667298	0.000924726	0.00130871	0.00655793	0.00631633
	ORAL_P_B_M_MAG_00009	0.00224704	0.00991205	0.00707017	0.00682544	0.000948466	0.0165864	0.00978208	0.00667205	0.00716267	0.00718492	0.0128628	0.00501282	0.0052833	0.00458893	1	0.00624114	0.0202445	0.00247069	0.00769077	0.00287116	0.00904789	0.0128371	0.002281	0.00255032	0.000214283	0.00252104	0.00474116	0.0198253	9.48466e-05	1	9.48466e-05	0.000181496	1	0.000194377	1	0.000169787	1	0.000331377	1	1	0.000368848	0.00951978	1	0.000169787	0.00135244	0.00661818	0.808952	0.010165
	ORAL_P_B_M_MAG_00010	0.000617415	0.00676034	0.00830036	0.013979	0.408622	0.00927835	0.00981418	0.00966814	0.0114438	0.00949591	0.0139971	0.761371	0.00605329	0.0121791	0.00536839	1	0.0140475	0.00698999	0.00907288	0.0287758	0.0114882	0.00781186	0.00334391	0.0086277	0.00519817	0.0126746	0.00607142	0.0128529	7.65474e-05	0	0.000247772	0.000152088	1	0.000325326	0	0	1	8.15834e-05	0	0	0.000228635	0.00290578	0	0	0.000805762	0.00289873	0.00484867	0.0046573
	ORAL_P_B_M_MAG_00013	0.00104733	0.0286068	0.128872	0.110497	0.00511611	0.744585	0.103559	0.0626636	0.0647655	0.028361	0.716541	0.0120907	0.0661069	0.0641966	0.0208368	0.016809	1	0.064927	0.0970964	0.00299012	0.0265929	0.257019	0.0495775	0.0472659	0.00259843	0.00770369	0.0107348	0.617423	0	0	1	0.00017596	0	0.000116905	0	0.000791822	1	0.000183192	0	0	0.000301302	0.0306774	0	0.000720715	0.00131729	0.00579344	0.0164053	0.496012
	ORAL_P_C_F_Bin_00020	0.000763661	0.0304749	0.213661	0.199834	0.00499957	0.0579141	0.203565	0.835991	0.801153	0.0645768	0.057295	0.0233523	0.152207	0.216274	0.00308093	0.0101335	0.0786614	1	0.193018	0.00353941	0.0487896	0.0298631	0.386925	0.119727	0.000931579	0.00668605	0.00686711	0.0580747	0.00412494	0	0.00225448	0.000893615	0.0041483	0.000816226	0	0.00158427	1	0.00125573	0	0.000953481	0.0011652	0.0334624	1	0.000515435	0.000696494	0.00037818	0.00320942	0.00280058
	ORAL_P_C_F_Bin_00028	0.000739798	0.0285638	0.136211	0.832641	0.00711231	0.0537695	0.854256	0.17874	0.167348	0.0380585	0.0507806	0.0127787	0.189417	0.818324	0.00885063	0.0121386	0.108563	0.178131	1	0.00185556	0.0313505	0.0206456	0.120075	0.140671	0.000106456	0.00372729	0.0121615	0.0571558	0.000394829	0	0.000510717	0.000671074	0	0.000672422	0	0.000811218	0	0.000741146	0	0	0.00113597	0.0326751	0	0.000943277	0.00111846	0.000433907	0.00624449	0.00362623
	ORAL_P_C_F_MAG_00002	0.00224367	0.00531745	0.00788305	0.00410126	0.0210243	0.00284066	0.00424804	0.00452803	0.00329827	0.005146	0.00176508	0.0355385	0.00520891	0.00510406	0.00302445	0.03524	0.00306022	0.00298991	0.00169848	1	0.00941131	0.00233001	0.00268401	0.00394214	0.000365104	0.0202115	0.000926329	0.00231891	0.000213389	0.000213389	0.00051312	0.000383606	1	0.000186253	0	1	1	0.000372505	0	1	0.000278762	0.00636959	1	0	0.00245212	0.0016442	0.00175645	0.000720341
	ORAL_P_C_F_MAG_00004	0.00234234	0.716083	0.0484043	0.0448615	0.00669318	0.0346132	0.0434893	0.0359214	0.0423556	0.88135	0.0308592	0.026597	0.0375551	0.0537989	0.010529	0.015542	0.0300662	0.0455305	0.0317013	0.0103968	1	0.0286531	0.0213223	0.0262631	0.00133264	0.00826565	0.00840463	0.0308783	0	0	0.00308361	0.00189677	0	0.000885702	0	0.000694936	1	0.00112961	0	0	0.000745352	0.882294	0	0.00048373	0.00134627	0.000817571	0.00928625	0.00159699
	ORAL_P_C_M_Bin_00016	0.000912791	0.0261576	0.0499655	0.0305438	0.00138726	0.284852	0.0319914	0.0343306	0.0382137	0.0337356	0.274774	0.0137657	0.0324282	0.0347448	0.0165131	0.0116825	0.32122	0.0308059	0.0230773	0.00284532	0.0316735	1	0.0196883	0.0252509	0.000131044	0.00418438	0.0118437	0.222988	0.000114475	0	0.000248532	0.000284682	1	0.00037807	0	0	1	0.000376564	0	0	0.000381083	0.0232701	0	0	0.000591958	0.00235126	0.0125561	0.18027
	ORAL_P_C_M_Bin_00022	0.000690407	0.027601	0.342149	0.171804	0.00277502	0.0710392	0.172219	0.484421	0.505751	0.0287695	0.0694213	0.00615055	0.22579	0.169282	0.00372552	0.00634945	0.078672	0.506787	0.170416	0.00416157	0.0299266	0.0249981	1	0.19878	0.000168299	0.00672621	0.00809746	0.0650054	0	0	0.000506808	0.000491509	1	0.000745869	0.000533583	1	1	0.000864443	0	1	0.00066172	0.0246806	0.000535496	0	0.000321297	0.000342335	0.00319194	0.0102452
	ORAL_P_C_M_Bin_00040	0.00110784	0.0180178	0.218632	0.17912	0.00990062	0.0463614	0.148709	0.113886	0.126625	0.0205426	0.0372133	0.0131934	0.849703	0.156845	0.00304656	0.011982	0.0548576	0.114695	0.146021	0.00447052	0.0269602	0.0234493	0.145387	1	1	0.00740378	0.00697295	0.0473629	0.000106308	0	0.000262972	0.000544128	1	0.000531539	0	0	1	0.000439219	0	0	0.000605675	0.0167673	0	0	0.00191914	0.000128688	0.00401592	0.00420755
	ORAL_P_C_M_MAG_00010	0.00268517	0.00117871	0.00155965	0.000187999	1	0.00134939	9.77101e-05	0.000726023	9.52364e-05	0.000775497	0.00946799	0.000108842	0.000321578	0.000187999	0.000226341	0.00638332	0.00266662	0.000789102	9.77101e-05	0.000366104	0.00120963	0.000107605	0.000108842	0	1	0.000447735	0.00038713	0.00351138	0.000384656	0.000384656	9.39996e-05	9.39996e-05	0	9.39996e-05	0.000424235	0.000424235	1	9.52364e-05	0	0	9.27628e-05	0.00107605	0.000384656	0.000384656	0.00245883	0.00247491	0.000719839	0.000841049
	ORAL_P_C_M_MAG_00011	0.00447144	0.00612244	0.00809352	0.00900185	0.00858068	0.00619263	0.00917172	0.00841221	0.0128135	0.0081567	0.00644814	0.0168792	0.0106739	0.00306192	0.00302261	0.0176668	0.00897377	0.00642849	0.00388321	0.0230044	0.0085161	0.00390005	0.00493754	0.00743088	0.000508214	1	0.00266321	0.00816512	0.000484348	0.000356592	0.00063597	0.0010431	1	0.000482944	0.000755302	0.00105433	0.000592449	0.000842344	0.000484348	1	0.000433807	0.00265479	0.000270954	0.000356592	0.00244139	0.00237822	0.00435351	0.00167626
	ORAL_P_C_M_MAG_00013	0.00393088	0.0124518	0.00790315	0.0111577	0.00407927	0.0134563	0.013044	0.0073581	0.00994492	0.0156108	0.0133136	0.00618668	0.00962104	0.012917	0.00577719	0.00860086	0.0127087	0.00671033	0.012877	0.00107154	0.00880062	0.0112191	0.00604115	0.00711269	0.000446594	0.00270667	1	0.0113346	0	0	1	0	1	0	0.000448021	0	1	0	0	0	1	0.00790029	0	0	0.00143681	0.00741946	0.00887338	0.00671318
	ORAL_P_D_F_Bin_00011	0.00438938	0.0332525	0.139199	0.0741244	0.00719362	0.784198	0.0708461	0.070164	0.0698447	0.035036	0.792359	0.0163949	0.069577	0.0656359	0.0273022	0.0205778	0.826107	0.0641362	0.0683966	0.00303161	0.0365422	0.238725	0.0548108	0.0546012	0.00457805	0.00937863	0.0128102	1	0.000127392	0	1	0.000375726	1	1	0	0.00271232	1	0.000245109	0	0.00147388	0.000258009	0.031919	0	0.000953021	0.00457966	0.0106638	0.0152177	0.53608
	ORAL_T_A_F_MAG_00011	0.000398057	0.000398057	0.000199028	1	1	0.000102724	0	0.00464186	0.00250776	0.000398057	0.000102724	9.75882e-05	9.75882e-05	1	0.000104008	9.75882e-05	1	0.00362745	0.000376228	0.000222141	1	9.75882e-05	1	9.75882e-05	0.000399341	0.000442999	1	0.00010144	1	0.0340762	1	1	0.0173296	1	0.842918	0.037601	0.878242	1	0.718873	0.0252586	1	0.000398057	0.85011	0.0383611	0.000629187	0.000400625	0.000104008	0.000102724
	ORAL_T_A_F_MAG_00015	0.000487639	0.000487639	1	0.00110112	1	1	0	1	0	0.000487639	1	1	1	1	0	1	1	1	1	0.000272134	1	1	1	1	0.000489212	0.000399549	1	1	0.0417451	1	1	1	0.613879	1	0.0447716	0.87089	0.0435918	0.000421572	0.0294188	0.793483	1	0.000487639	0.0365368	0.824436	0.000588313	0.000597751	1	1
	ORAL_T_A_F_MAG_00016	0.000508415	0.00228705	0.000455764	0.00205505	0.000404758	0	0.00205176	0.000763445	0.00108264	0.00112049	0	0.00184115	0.000432729	0.000618654	0.000133274	0.000404758	0	0.00254043	0.00062359	0.000684468	0.00372344	0.000271484	0.000436019	0.000309327	0.000125047	0.000745347	0	0	0	0	1	0.51614	0	0.693686	0	0	1	0.0418776	0	0	0.543565	0.00344867	0	0	1	0.000794707	0	1
	ORAL_T_B_F_Bin_00010	0.000121704	0.00295566	0.000799766	0.000665418	1	0.000360369	0.000619582	0.00108901	0.000806088	0.00186981	0.00011222	0.000233924	0.000663837	0.000779219	0.000244988	0.000238665	0.000230763	0.000967306	0.000787122	0.000491556	0.00220015	0.000298727	0.000406205	0.00061484	0.000120123	0.00117436	1	0.000368272	0	0	0.495815	1	0.00142409	0.450654	0	0.00142409	1	0.0325723	0	1	0.397854	0.00324648	1	0	0.000128026	0.000305049	1	0.00011222
	ORAL_T_B_F_Bin_00011	1	0	0	0.00138785	1	0	0	0.00566289	0.00705074	0	0	1	0	0	0	0	1	0.00565692	1	0	1	0	0	0	1	0	0	0	0.0268728	0.777061	1	0.00179405	1	0	0.0382106	0.952712	0.0282726	0	0.023687	0.777769	1	0	0.0298058	0.835225	1	0.000157303	1	1
	ORAL_T_B_F_Bin_00014	0.000137709	0.00115711	0.000459625	0.000885269	0.00057766	0.000171689	0.000756503	0.000999728	0.00100331	0.000683177	0.000173477	0.00057766	0.000747561	0.000899577	0.000296878	0.00057766	0.000173477	0.000999728	0.000892423	0.000270052	0.00116247	0.000448894	0.000697485	0.000679601	0.00013592	0.000615217	1	0	0	0	0.754002	0.509919	1	1	0	0	1	0.0216274	0	0	0.565598	0.0011428	0	0	1	0.00054368	1	1
	ORAL_T_B_M_MAG_00011	0.00046374	0.00046374	1	1	1	1	0	1	0	0.00046374	1	1	1	1	0	1	1	1	1	1	1	1	0.000378314	1	0.000465096	0.000729509	0.000425773	1	0.890123	0.0385935	1	1	0.026021	1	1	0.042321	0.929795	1	0.721439	0.0221226	1	0.00046374	0.869952	0.0403006	0.00112816	0.000466452	1	1
	ORAL_T_B_M_MAG_00012	0.000463178	0.0018974	1	0.00176062	1	0.000889789	0.000960214	0.00112409	0.00206534	0.0016455	0.000938545	1	0.000674452	0.000495682	0.000196377	1	0.000889789	0.00146944	0.000815302	0	0.000690704	1	0	1	0.000464532	0.0010171	1	0.00227797	0.0396586	0.749805	1	0.00122024	0.648	1	0.0422697	1	0.0332188	0.000621634	0.0238063	0.752235	1	0.00142204	0.0320487	0.789987	0.000506516	0.000572878	1	0.00140714
	ORAL_T_C_F_MAG_00008	1	0	0	0	0	0	0	0	0	0	0	1	0	0	0	0	0	0	1	0	0	0	0	0	0	0.000510683	0	0	0.827694	0.0335357	0	0	0.0171829	0	0.829808	0.0296826	1	0	0.685625	0.0226794	0	0	0.850432	0.0432265	0.000592973	0	0	1
	ORAL_T_C_M_Bin_00011	0.000432268	0.00156477	0.00130072	0.00109925	1	0.000455739	0.00119509	0.00164301	0.00165475	0.00284006	0.000138873	0.000158433	0.00101515	0.00134961	0.000553538	0.000158433	0.000297306	0.00168213	0.00107578	0.000590701	0.00162149	0.000488991	0.000884095	0.000614173	0.000150609	0.00117358	1	0.000297306	0	0.000524198	0.0497832	0.0403085	1	0.0236535	0	0.000897787	1	1	0	0.000524198	0.0317707	0.00157259	0	0	0.000312954	0	0.000281659	0.000138873
	ORAL_T_C_M_Bin_00012	1	1	1	1	1	1	0	1	0	1	1	1	1	1	0	1	1	1	1	1	1	1	1	1	1	0.000532315	1	1	0.863809	0.0288561	1	1	0.0183548	1	0.820919	0.0271218	0.874172	1	1	0.0229343	1	1	0.839617	0.0356712	0.000394993	1	1	1
	ORAL_T_C_M_Bin_00015	1	0	1	1	1	0	0	0.000774249	0	1	1	1	1	1	0	1	1	0.000953934	1	0	1	1	0	1	1	0	1	0.00133521	0.0287363	0.736895	1	0	0.57062	1	0.0238337	0.811403	0.0273777	0.000391507	0.021714	1	1	1	0.0211648	0.789118	0.000546357	0.000115407	1	0.00133521
	ORAL_T_C_M_Bin_00022	0.000159425	0.000964941	0.000895717	0.00103626	0.000161523	0.000539108	0.00101948	0.00143692	0.00175997	0.00114115	0.000201379	0.000469884	0.00106983	0.00119779	0.000660775	0.000476177	0.000524425	0.00167396	0.00176836	0.00047408	0.00114744	0.000530718	0.000725804	0.000908303	0.000157327	0.000648189	0	0.000335632	0	0	0.693002	0.528024	0	0.663408	0	0	1	0.0340729	0	0	1	0.00113276	0	0	0.000174109	0.000713217	0	1
	ORAL_T_C_M_MAG_00008	0.00262304	0.734901	0.0422622	0.0372089	0.00441499	0.0270352	0.0339015	0.0284746	0.0377856	0.884776	0.0270379	0.00948672	0.0238603	0.03858	0.0106573	0.00378184	0.0333667	0.0300411	0.0317858	0.0067693	0.848783	0.0202515	0.0169167	0.0157133	0.00114045	0.00247884	0.00725825	0.0259472	0.000406368	0.000406368	0.00274757	0.00269251	1	0.000837642	0.000448315	0.00137641	1	0.00105393	0	0	0.000707866	1	0.000406368	0.00146292	0.00218783	0.00182079	0.00373727	0.00171199
	ORAL_T_D_F_MAG_00008	0.000408642	0.000408642	1	0	1	0	0	0	0	0.000408642	1	1	0	1	0	1	1	0	1	0	1	1	0.000369096	1	0.00040996	0.000254412	1	1	0.872715	0.0306178	1	0	0.0197321	1	0.845722	0.0311939	0.926363	1	0.71732	0.0190981	1	0.000408642	1	0.0472891	1	0.000411278	1	1
	ORAL_T_D_F_MAG_00010	0.000427215	0.00142083	1	0.00178879	1	0.000824111	0.0006863	1	0.000957788	0.00141808	0.0006863	1	0.0006863	0.000639444	0.000199826	1	0.000824111	0.000486474	0.000964679	1	0.00048923	1	1	1	0.000428593	0.000350041	1	0.000814465	0.0411711	0.722279	1	1	0.578069	1	0.0409589	0.803864	0.0492262	1	0.0318606	0.744426	1	0.00153797	0.0494384	1	0.000515414	0.000538842	1	1
	RAAC3	0.00833862	0.00155536	0.00173396	0.000209352	8.1612e-05	0.00149859	0.001223	0.000294513	0.00175052	0.0017931	0.0015459	0.000736873	0.000112364	0.000760529	0.00136611	0.000946226	0.00129278	0.000564187	0.000981709	0.00235137	0.00116859	0.000464834	0.000198707	0.00162278	0.00235137	0.00205686	0.00119106	0.0033591	0.000579563	0.000442361	0	9.58054e-05	0	0	0.000984075	0.000442361	0.000579563	0.000189245	0.000302792	0.000442361	9.81709e-05	0.00197406	0	0.000442361	1	0.00617412	0.0014702	0.00138386
	S_aal	0.00583558	0.000848309	0.000334392	0.000817731	0.000961746	0.00251238	0.00215826	9.07494e-05	0.000169662	0.00100909	0.0030697	0.00185938	9.07494e-05	0.00089763	0.00557517	0.00283888	0.00474166	0.000255479	0.000317623	0.00131488	0.000591844	0.00153978	0.000176567	9.07494e-05	0.0019738	0.00167097	0.00512931	0.00652311	0.000307759	0.000374834	0.000476434	0.000190376	7.79261e-05	0.000299868	0.000339324	0.00041725	1	1	0	7.79261e-05	0.000335378	0.00137012	0.000307759	0.000385685	0.00514904	1	0.00371678	0.00444869
	TM7_MAG_III_A_1	0.00200571	0.00401142	0.00352728	0.00459985	1	0.0120376	0.00401472	0.00377649	0.00429466	0.0047766	0.0119651	0.00440334	0.0024141	0.00500604	0.758431	0.00528489	0.0149435	0.002413	0.00508728	0.00156329	0.00748162	0.0091514	0.00183226	0.00315183	0.000638929	0.00340433	0.00682732	0.0103601	8.89231e-05	0	1	0	0	0	0	0	1	0.000158086	0	0	1	0.00312987	0	0	0.00136459	0.00413657	1	0.00818203
	TM7_MAG_III_A_2	0.00250338	0.00248766	0.0406535	0.00818369	0.000309835	0.965835	0.00731705	0.00766056	0.00775486	0.00309611	0.906991	0.00394479	0.0137315	0.00986084	0.0194904	0.0103817	0.924021	0.00430626	0.00604179	0.00131119	0.00263135	0.268706	0.0120274	0.00675351	0.00152672	0.00268075	0.0105636	0.746391	0.000179615	0	0	0.000159408	0	0	0	0.00233275	0	0.000159408	0	0.0020521	0	0.00293221	0	0	0.00262686	0.0101258	0.0167333	1
	TM7_MAG_III_B_1	0.000490382	0.00304898	0.000617657	0.000859105	0.000602684	0.000533431	0.000664449	0.000641989	0.000718728	0.00442093	0.000533431	0.000889052	0.000537175	0.000860977	0.000305085	0.000892795	0.000533431	0.000641989	0.000977021	0.0015404	0.00321556	0.00014412	0.000527816	0.000492254	0.000147863	0.00168078	0.000451077	0.000248935	0	0	0.691402	0.511645	0	0.610713	0	0	1	0.0351672	0	0	0.773664	0.0036891	0	0	1	0.000761777	1	0.000353749
	TM7_MAG_III_C_1	0.000493332	0.00206656	0.00430533	0.00596531	0.371029	0.00482456	0.00893695	0.00729122	0.0052402	0.00355432	0.00503561	0.71892	0.00743624	0.00735207	0.00404895	0.815911	0.00920498	0.00244724	0.00573742	0.0215525	0.00655446	0.0070206	0.0012534	0.00465493	1	0.0090768	0.00465752	0.00716691	0	0	0.000819631	9.71126e-05	1	0.000441539	0	1	1	0.000106176	0	0	0.000196815	0.00583064	1	0	0.00158617	0.00369028	0.00358928	0.00250421
	TM7_S1_	0.0150675	0.037514	0.139858	0.0882827	0.0102514	0.716417	0.108398	0.0857555	0.086708	0.0555729	0.676835	0.0409906	0.0586477	0.0803381	0.0260213	0.0353827	0.808611	0.105818	0.0877082	0.00744743	0.0480005	0.235219	0.0365823	0.0395529	0.00646217	0.0108259	0.0150675	0.576839	0	0	0	0.000211338	0	0.000288729	0.00101799	0	0	0.000211338	0	0	0.000288729	0.0322722	0	0	0.0149782	0.0210088	0.0269828	0.43963
	TM7_S2_	0.00957514	0.0377302	0.680191	0.162733	0.00519732	0.112836	0.157031	0.17756	0.17221	0.046445	0.112069	0.00905736	0.209766	0.151626	0.0154791	0.00880236	0.137826	0.152903	0.140929	0.00530438	0.0480529	0.0377186	0.171802	0.188277	0.00923449	0.0043603	0.0105562	0.0931353	0.00105309	0.000603435	0.000539198	0.000967442	0	0.000708549	0.000665725	0.0019271	1	0.000922671	0	0	0.000833129	0.0498807	0.000603435	0.00205557	0.0116229	0.00899701	0.0108638	0.0210618
	TM7_S7_	0.0077486	0.015702	0.0214861	0.0143142	0.00072507	0.0185117	0.01398	0.00660567	0.00999443	0.0102687	0.0248407	0.00440927	0.0176689	0.00947888	0.722888	0.00628198	0.0354566	0.00783335	0.0194851	0.00214225	0.0290158	0.0160469	0.00305683	0.00352412	0.00485773	0.00285084	0.00943415	0.0240697	9.5342e-05	0	9.5342e-05	0.000270724	0	0.000195392	0.000402555	0.000762736	1	0.000453169	0	0	0.000274255	0.0313193	0	0.000703883	0.00649738	0.00942003	0.691175	0.0114669
	TM7c	0.00645959	0.520352	0.0709542	0.0590642	0.00558017	0.0381164	0.0596863	0.195962	0.190432	0.642993	0.043357	0.0087119	0.037334	0.0588428	0.0150892	0.00618332	0.0623836	0.188914	0.0518665	0.0086655	0.635941	0.019809	0.0841982	0.0192649	0.00429163	0.00430639	0.0128074	0.0471004	0.00477246	0.000653762	0.000773969	0.00105024	1	0.000797167	0.000721247	0.000721247	1	0.00152052	0	1	0.00113881	0.702747	0.000653762	0.000653762	0.00647435	0.00477668	0.00660088	0.00368848
	TM7x	0.00737161	0.0458024	0.235392	0.218457	0.00998386	0.0679683	0.223949	0.826257	0.816008	0.0493152	0.0641023	0.0264785	0.160688	0.235483	0.00642144	0.0180489	0.0959202	0.851107	0.207172	0.007824	0.0514566	0.0381968	0.382578	0.12537	0.00394958	0.0131081	0.0104618	0.0791888	0.00347733	0.00043963	0.00187623	0.000677881	0.00328446	0.000808352	0.000485011	0.00258106	1	0.00110049	0.00573079	1	0.00125791	0.0448565	0.00043963	0.00128485	0.00720426	0.00936412	0.0075503	0.00550105
[truncated: 7 more columns]

## Sheet: (g) ANIm_percentage_identity
	key	GWC2	ORAL_P_A_F_Bin_00012	ORAL_P_A_F_Bin_00021	ORAL_P_A_F_Bin_00032	ORAL_P_A_F_Bin_00045	ORAL_P_A_F_MAG_00015	ORAL_P_A_M_Bin_00015	ORAL_P_A_M_Bin_00020	ORAL_P_B_F_Bin_00037	ORAL_P_B_F_MAG_00010	ORAL_P_B_F_MAG_00020	ORAL_P_B_F_MAG_00026	ORAL_P_B_F_MAG_00030	ORAL_P_B_M_Bin_00030	ORAL_P_B_M_MAG_00009	ORAL_P_B_M_MAG_00010	ORAL_P_B_M_MAG_00013	ORAL_P_C_F_Bin_00020	ORAL_P_C_F_Bin_00028	ORAL_P_C_F_MAG_00002	ORAL_P_C_F_MAG_00004	ORAL_P_C_M_Bin_00016	ORAL_P_C_M_Bin_00022	ORAL_P_C_M_Bin_00040	ORAL_P_C_M_MAG_00010	ORAL_P_C_M_MAG_00011	ORAL_P_C_M_MAG_00013	ORAL_P_D_F_Bin_00011	ORAL_T_A_F_MAG_00011	ORAL_T_A_F_MAG_00015	ORAL_T_A_F_MAG_00016	ORAL_T_B_F_Bin_00010	ORAL_T_B_F_Bin_00011	ORAL_T_B_F_Bin_00014	ORAL_T_B_M_MAG_00011	ORAL_T_B_M_MAG_00012	ORAL_T_C_F_MAG_00008	ORAL_T_C_M_Bin_00011	ORAL_T_C_M_Bin_00012	ORAL_T_C_M_Bin_00015	ORAL_T_C_M_Bin_00022	ORAL_T_C_M_MAG_00008	ORAL_T_D_F_MAG_00008	ORAL_T_D_F_MAG_00010	RAAC3	S_aal	TM7_MAG_III_A_1	TM7_MAG_III_A_2
	GWC2	1	0.834182	0.957699	0.927195	0.971014	0.977157	0.940083	0.921756	0.967066	0.842032	0.904762	0.878049	0.967066	0.895553	0.837936	0.907015	0.932106	0.923518	0.930783	0.874107	0.82897	0.876238	0.941828	0.830808	0.869185	0.857771	0.850091	0.899339	0.877419	0.867742	0.880259	0.987013	0	0.987013	0.888889	0.877193	0	0.936652	0	0	0.986842	0.877061	0.877419	0.867742	0.88	0.894692	0.859332	0.921076
	ORAL_P_A_F_Bin_00012	0.834182	1	0.880046	0.874669	0.85589	0.880607	0.865559	0.868916	0.879978	0.973516	0.878087	0.860169	0.858366	0.879432	0.901831	0.861591	0.889451	0.881606	0.868425	0.85479	0.973883	0.851607	0.873337	0.859561	0.918153	0.863105	0.888278	0.877891	0.877419	0.887097	0.848921	0.849733	0	0.879444	0.888889	0.870093	0	0.92625	0	0	0.932609	0.974031	0.877419	0.875849	0.879848	0.853488	0.877668	0.905235
	ORAL_P_A_F_Bin_00021	0.957699	0.880046	1	0.879041	0.859685	0.898544	0.879269	0.861675	0.865759	0.878588	0.901487	0.86302	0.889958	0.878287	0.876284	0.864094	0.902702	0.86518	0.87793	0.855265	0.884188	0.856958	0.895105	0.890231	0.916733	0.847355	0.883372	0.906779	0.877419	0	0.949458	0.966403	0	0.964981	0	0	0	0.966917	0	0	0.969555	0.884708	0	0	0.86221	0.943953	0.902894	0.907494
	ORAL_P_A_F_Bin_00032	0.927195	0.874669	0.879041	1	0.876318	0.873703	0.929454	0.87428	0.876657	0.878846	0.879849	0.88049	0.873647	0.934832	0.882827	0.878017	0.897331	0.876529	0.924625	0.856541	0.882696	0.863892	0.873799	0.879153	0.993421	0.847629	0.860358	0.8723	0	0.795714	0.895917	0.969121	0.791966	0.981818	0	0.848462	0	0.983986	0	0	0.983806	0.875357	0	0.85131	0.949153	0.839566	0.872315	0.886145
	ORAL_P_A_F_Bin_00045	0.971014	0.85589	0.859685	0.876318	1	0.859025	0.883628	0.860394	0.853557	0.870475	0.890244	0.925712	0.859267	0.873101	0.877778	0.92861	0.868787	0.847547	0.911141	0.921795	0.857899	0.889251	0.856651	0.859989	0	0.871564	0.899265	0.883434	0	0	0.800813	0	0	0.848297	0	0	0	0	0	0	1	0.872031	0	0	0.985507	0.780513	0	0.985507
	ORAL_P_A_F_MAG_00015	0.977157	0.880607	0.898544	0.873703	0.859025	1	0.879281	0.875929	0.876335	0.88584	0.951186	0.882132	0.887457	0.881271	0.849065	0.868432	0.947058	0.876333	0.876999	0.839774	0.897843	0.83255	0.893606	0.882151	0.885426	0.881659	0.880819	0.946756	1	0	0	0.986842	0	0.947917	0	0.926941	0	0.987124	0	0	0.972763	0.881206	0	0.926421	0.868982	0.8351	0.870679	0.967946
	ORAL_P_A_M_Bin_00015	0.940083	0.865559	0.879269	0.929454	0.883628	0.879281	1	0.881447	0.881283	0.866814	0.87745	0.88862	0.877871	0.926753	0.854321	0.888239	0.901543	0.879308	0.927547	0.84669	0.874765	0.862658	0.874237	0.877061	1	0.836522	0.85769	0.875358	0	0	0.894146	0.989796	0	0.964539	0	0.921016	0	0.96072	0	0	0.977366	0.871162	0	0.915663	0.884913	0.865174	0.877769	0.878797
	ORAL_P_A_M_Bin_00020	0.921756	0.868916	0.861675	0.87428	0.860394	0.875929	0.881447	1	0.92892	0.871244	0.873042	0.879248	0.870013	0.879385	0.864865	0.854047	0.876351	0.948428	0.879948	0.859984	0.881572	0.858854	0.847695	0.873062	0.92845	0.853805	0.885205	0.873963	0.820747	0	0.948276	0.959361	0.848805	0.951699	0	0.807229	0	0.972619	0	0.777358	0.970803	0.868014	0	0	0.967871	0.945652	0.888081	0.883646
	ORAL_P_B_F_Bin_00037	0.967066	0.879978	0.865759	0.876657	0.853557	0.876335	0.881283	0.92892	1	0.879431	0.879062	0.872875	0.870164	0.880327	0.88818	0.871237	0.878857	0.931437	0.878394	0.84368	0.883767	0.859795	0.85084	0.870301	1	0.852745	0.884218	0.87528	0.84639	0	0.920973	0.966667	0.842417	0.959002	0	0.808525	0	0.970449	0	0	0.928486	0.870668	0	0.78705	0.823649	0.947674	0.881902	0.877244
	ORAL_P_B_F_MAG_00010	0.842032	0.973516	0.878588	0.878846	0.870475	0.88584	0.866814	0.871244	0.879431	1	0.880638	0.872499	0.866979	0.882631	0.886571	0.866992	0.881396	0.88448	0.873739	0.852589	0.978493	0.861231	0.871302	0.871034	0.877193	0.858003	0.88895	0.876375	0.870968	0.880645	0.875184	0.90448	0	0.921466	0.883041	0.874897	0	0.874656	0	0	0.939338	0.975117	0.870968	0.883382	0.886544	0.869013	0.875891	0.91008
	ORAL_P_B_F_MAG_00020	0.904762	0.878087	0.901487	0.879849	0.890244	0.951186	0.87745	0.873042	0.879062	0.880638	1	0.870143	0.887058	0.87863	0.863541	0.875729	0.945808	0.878896	0.8791	0.860936	0.8878	0.835157	0.895231	0.88637	0.889745	0.854779	0.87011	0.946938	1	0	0	0.985915	0	0.948454	0	0.916306	0	0.985915	0	0	0.947917	0.886066	0	0.911647	0.83091	0.83162	0.854207	0.967681
	ORAL_P_B_F_MAG_00026	0.878049	0.860169	0.86302	0.88049	0.925712	0.882132	0.88862	0.879248	0.872875	0.872499	0.870143	1	0.849474	0.864527	0.86335	0.926867	0.853868	0.865691	0.881788	0.890809	0.872637	0.867053	0.878731	0.863656	0.965909	0.87657	0.844788	0.864857	1	0	0.848972	1	0	0.848297	0	0	0	0.987654	0	0	1	0.864447	0	0	0.890851	0.812732	0.858389	0.875925
	ORAL_P_B_F_MAG_00030	0.967066	0.858366	0.889958	0.873647	0.859267	0.887457	0.877871	0.870013	0.870164	0.866979	0.887058	0.849474	1	0.870865	0.878989	0.878536	0.878562	0.869474	0.876193	0.843003	0.870251	0.854801	0.886533	0.931004	0.865385	0.846639	0.873054	0.893828	1	0	0.939163	0.961905	0	0.966507	0	0.919679	0	0.959538	0	0	0.962745	0.864465	0	0.919679	0.947368	0.945652	0.868122	0.863146
	ORAL_P_B_M_Bin_00030	0.895553	0.879432	0.878287	0.934832	0.873101	0.881271	0.926753	0.879385	0.880327	0.882631	0.87863	0.864527	0.870865	1	0.903547	0.863381	0.881407	0.877475	0.923308	0.844853	0.880604	0.86873	0.872506	0.872638	0.993421	0.842274	0.87286	0.871852	0	0	0.949468	0.975659	0	0.976143	0	0.937158	0	0.971014	0	0	0.985989	0.870579	0	0.935345	0.867807	0.846154	0.867325	0.888206
	ORAL_P_B_M_MAG_00009	0.837936	0.901831	0.876284	0.882827	0.877778	0.849065	0.854321	0.864865	0.88818	0.886571	0.863541	0.86335	0.878989	0.903547	1	0.866792	0.848806	0.91564	0.874086	0.849511	0.905914	0.837453	0.908624	0.927456	0.934426	0.896888	0.87997	0.835981	0.987654	0	0.938272	0.993548	0	0.945783	0	0.924138	0	0.936396	0	0	0.974603	0.895449	0	0.924138	0.888312	0.804671	0.916577	0.831125
	ORAL_P_B_M_MAG_00010	0.907015	0.861591	0.864094	0.878017	0.92861	0.868432	0.888239	0.854047	0.871237	0.866992	0.875729	0.926867	0.878536	0.863381	0.866792	1	0.856958	0.864553	0.868339	0.890935	0.865159	0.855467	0.876506	0.854191	0.879868	0.870629	0.840909	0.857535	1	0	0.800813	1	0	0.848297	0	0	0	0.987654	0	0	1	0.884922	0	0	0.91125	0.845379	0.87204	0.862673
	ORAL_P_B_M_MAG_00013	0.932106	0.889451	0.902702	0.897331	0.868787	0.947058	0.901543	0.876351	0.878857	0.881396	0.945808	0.853868	0.878562	0.881407	0.848806	0.856958	1	0.877413	0.905553	0.883515	0.886245	0.834721	0.891968	0.883829	0.82885	0.855131	0.86112	0.944157	0	0	0	0.993151	0	0.948454	0	0.925419	0	0.980263	0	0	0.976	0.883633	0	0.924749	0.921317	0.840233	0.844769	0.966204
	ORAL_P_C_F_Bin_00020	0.923518	0.881606	0.86518	0.876529	0.847547	0.876333	0.879308	0.948428	0.931437	0.88448	0.878896	0.865691	0.869474	0.877475	0.91564	0.864553	0.877413	1	0.876655	0.860974	0.88008	0.858302	0.849231	0.868128	0.937304	0.84691	0.879864	0.880145	0.821947	0	0.886658	0.95915	0.905667	0.960644	0	0.842396	0	0.966279	0	0.764165	0.937343	0.88022	0	0.943343	0.920335	0.891892	0.894449	0.899374
	ORAL_P_C_F_Bin_00028	0.930783	0.868425	0.87793	0.924625	0.911141	0.876999	0.927547	0.879948	0.878394	0.873739	0.8791	0.881788	0.876193	0.923308	0.874086	0.868339	0.905553	0.876655	1	0.859114	0.861896	0.860779	0.875431	0.876321	1	0.85141	0.862936	0.875704	0.8157	0	0.949868	0.971888	0	0.97996	0	0.916944	0	0.987273	0	0	0.928826	0.871371	0	0.915714	0.859036	0.925466	0.857143	0.891119
	ORAL_P_C_F_MAG_00002	0.874107	0.85479	0.855265	0.856541	0.921795	0.839774	0.84669	0.859984	0.84368	0.852589	0.860936	0.890809	0.843003	0.844853	0.849511	0.890935	0.883515	0.860974	0.859114	1	0.866317	0.847009	0.857537	0.852628	0.810811	0.899487	0.866844	0.867021	0.849711	0.843931	0.817308	0.993569	0	0.986755	0	0	0	0.996689	0	0	0.995575	0.857088	0	0	0.868209	0.866467	0.861657	0.933219
	ORAL_P_C_F_MAG_00004	0.82897	0.973883	0.884188	0.882696	0.857899	0.897843	0.874765	0.881572	0.883767	0.978493	0.8878	0.872637	0.870251	0.880604	0.905914	0.865159	0.886245	0.88008	0.861896	0.866317	1	0.856097	0.870399	0.867179	0.877301	0.869436	0.869812	0.883986	0	0	0.854618	0.847701	0	0.88	0	0.882353	0	0.926417	0	0	0.937843	0.975189	0	0.921127	0.862348	0.831667	0.863683	0.898464
	ORAL_P_C_M_Bin_00016	0.876238	0.851607	0.856958	0.863892	0.889251	0.83255	0.862658	0.858854	0.859795	0.861231	0.835157	0.867053	0.854801	0.86873	0.837453	0.855467	0.834721	0.858302	0.860779	0.847009	0.856097	1	0.860301	0.855583	0.954023	0.861771	0.851329	0.837167	1	0	0.981818	0.936508	0	0.98008	0	0	0	0.968	0	0	0.976285	0.850929	0	0	0.941476	0.868033	0.850888	0.828486
	ORAL_P_C_M_Bin_00022	0.941828	0.873337	0.895105	0.873799	0.856651	0.893606	0.874237	0.847695	0.85084	0.871302	0.895231	0.878731	0.886533	0.872506	0.908624	0.876506	0.891968	0.849231	0.875431	0.857537	0.870399	0.860301	1	0.884431	1	0.878021	0.856637	0.895528	0	0	0.958491	0.964981	0	0.933333	0.853047	0	0	0.951327	0	0	0.962428	0.868888	0.853571	0	0.958333	0.949721	0.919712	0.876237
	ORAL_P_C_M_Bin_00040	0.830808	0.859561	0.890231	0.879153	0.859989	0.882151	0.877061	0.873062	0.870301	0.871034	0.88637	0.863656	0.931004	0.872638	0.927456	0.854191	0.883829	0.868128	0.876321	0.852628	0.867179	0.855583	0.884431	1	0	0.84659	0.879238	0.883698	1	0	0.93617	0.940874	0	0.944737	0	0	0	0.968153	0	0	0.965358	0.868441	0	0	0.821429	0.967391	0.874608	0.891955
	ORAL_P_C_M_MAG_00010	0.869185	0.918153	0.916733	0.993421	0	0.885426	1	0.92845	1	0.877193	0.889745	0.965909	0.865385	0.993421	0.934426	0.879868	0.82885	0.937304	1	0.810811	0.877301	0.954023	1	0	1	0.837017	0.891374	0.882353	0.826367	0.823151	1	1	0	1	0.845481	0.83965	0	1	0	0	1	0.903448	0.826367	0.823151	0.875755	0.871064	0.872852	0.85
	ORAL_P_C_M_MAG_00011	0.857771	0.863105	0.847355	0.847629	0.871564	0.881659	0.836522	0.853805	0.852745	0.858003	0.854779	0.87657	0.846639	0.842274	0.896888	0.870629	0.855131	0.84691	0.85141	0.899487	0.869436	0.861771	0.878021	0.84659	0.837017	1	0.872957	0.855743	0.831884	0.862205	0.889625	0.885599	0	0.976744	0.845725	0.801598	0.86019	0.93	0.826087	0	0.993528	0.890534	0.870466	0.862205	0.861415	0.831759	0.863915	0.923786
	ORAL_P_C_M_MAG_00013	0.850091	0.888278	0.883372	0.860358	0.899265	0.880819	0.85769	0.885205	0.884218	0.88895	0.87011	0.844788	0.873054	0.87286	0.87997	0.840909	0.86112	0.879864	0.862936	0.866844	0.869812	0.851329	0.856637	0.879238	0.891374	0.872957	1	0.858384	0	0	0	0	0	0	0.863057	0	0	0	0	0	0	0.892722	0	0	0.91857	0.8525	0.851584	0.838895
	ORAL_P_D_F_Bin_00011	0.899339	0.877891	0.906779	0.8723	0.883434	0.946756	0.875358	0.873963	0.87528	0.876375	0.946938	0.864857	0.893828	0.871852	0.835981	0.857535	0.944157	0.880145	0.875704	0.867021	0.883986	0.837167	0.895528	0.883698	0.882353	0.855743	0.858384	1	1	0	0	0.987124	0	0	0	0.833532	0	0.993421	0	0.791028	0.9875	0.886329	0	0.91709	0.905986	0.855436	0.856734	0.967919
	ORAL_T_A_F_MAG_00011	0.877419	0.877419	0.877419	0	0	1	0	0.820747	0.84639	0.870968	1	1	1	0	0.987654	1	0	0.821947	0.8157	0.849711	0	1	0	1	0.826367	0.831884	0	1	1	0.843884	0	0	0.854846	0	0.951559	0.847693	0.951554	0	0.945937	0.854812	0	0.877419	0.948959	0.845757	0.777551	0.855769	0.987654	1
	ORAL_T_A_F_MAG_00015	0.867742	0.887097	0	0.795714	0	0	0	0	0	0.880645	0	0	0	0	0	0	0	0	0	0.843931	0	0	0	0	0.823151	0.862205	0	0	0.843884	1	0	0	0.914028	0	0.846884	0.916558	0.847647	0.824627	0.842691	0.923765	0	0.887097	0.850605	0.906842	0.86631	0.894737	0	0
	ORAL_T_A_F_MAG_00016	0.880259	0.848921	0.949458	0.895917	0.800813	0	0.894146	0.948276	0.920973	0.875184	0	0.848972	0.939163	0.949468	0.938272	0.800813	0	0.886658	0.949868	0.817308	0.854618	0.981818	0.958491	0.93617	1	0.889625	0	0	0	0	1	0.859791	0	0.943632	0	0	0	0.834237	0	0	0.870331	0.864981	0	0	0	0.915114	0	0
	ORAL_T_B_F_Bin_00010	0.987013	0.849733	0.966403	0.969121	0	0.986842	0.989796	0.959361	0.966667	0.90448	0.985915	1	0.961905	0.975659	0.993548	1	0.993151	0.95915	0.971888	0.993569	0.847701	0.936508	0.964981	0.940874	1	0.885599	0	0.987124	0	0	0.859791	1	0.779134	0.857903	0	0.779134	0	0.846904	0	0	0.845902	0.855404	0	0	0.987654	0.948187	0	0.985915
	ORAL_T_B_F_Bin_00011	0	0	0	0.791966	0	0	0	0.848805	0.842417	0	0	0	0	0	0	0	0	0.905667	0	0	0	0	0	0	0	0	0	0	0.854846	0.914028	0	0.779134	1	0	0.871652	0.994085	0.877949	0	0.861298	0.913343	0	0	0.859576	0.909971	0	0.962025	0	0
	ORAL_T_B_F_Bin_00014	0.987013	0.879444	0.964981	0.981818	0.848297	0.947917	0.964539	0.951699	0.959002	0.921466	0.948454	0.848297	0.966507	0.976143	0.945783	0.848297	0.948454	0.960644	0.97996	0.986755	0.88	0.98008	0.933333	0.944737	1	0.976744	0	0	0	0	0.943632	0.857903	0	1	0	0	0	0.843215	0	0	0.870728	0.882629	0	0	0	0.894737	0	0
	ORAL_T_B_M_MAG_00011	0.888889	0.888889	0	0	0	0	0	0	0	0.883041	0	0	0	0	0	0	0	0	0	0	0	0	0.853047	0	0.845481	0.845725	0.863057	0	0.951559	0.846884	0	0	0.871652	0	1	0.8464	0.961726	0	0.945744	0.859393	0	0.888889	0.95404	0.845429	0.814904	0.869186	0	0
	ORAL_T_B_M_MAG_00012	0.877193	0.870093	0	0.848462	0	0.926941	0.921016	0.807229	0.808525	0.874897	0.916306	0	0.919679	0.937158	0.924138	0	0.925419	0.842396	0.916944	0	0.882353	0	0	0	0.83965	0.801598	0	0.833532	0.847693	0.916558	0	0.779134	0.994085	0	0.8464	1	0.850905	0.869281	0.856923	0.916174	0	0.889524	0.857843	0.912166	0.858289	0.895981	0	0.783446
	ORAL_T_C_F_MAG_00008	0	0	0	0	0	0	0	0	0	0	0	0	0	0	0	0	0	0	0	0	0	0	0	0	0	0.86019	0	0	0.951554	0.847647	0	0	0.877949	0	0.961726	0.850905	1	0	0.956337	0.857585	0	0	0.952441	0.856831	0.777551	0	0	0
	ORAL_T_C_M_Bin_00011	0.936652	0.92625	0.966917	0.983986	0	0.987124	0.96072	0.972619	0.970449	0.874656	0.985915	0.987654	0.959538	0.971014	0.936396	0.987654	0.980263	0.966279	0.987273	0.996689	0.926417	0.968	0.951327	0.968153	1	0.93	0	0.993421	0	0.824627	0.834237	0.846904	0	0.843215	0	0.869281	0	1	0	0.820896	0.831928	0.925373	0	0	0.975	0	0.902778	0.985915
	ORAL_T_C_M_Bin_00012	0	0	0	0	0	0	0	0	0	0	0	0	0	0	0	0	0	0	0	0	0	0	0	0	0	0.826087	0	0	0.945937	0.842691	0	0	0.861298	0	0.945744	0.856923	0.956337	0	1	0.85078	0	0	0.948545	0.846274	0.792969	0	0	0
	ORAL_T_C_M_Bin_00015	0	0	0	0	0	0	0	0.777358	0	0	0	0	0	0	0	0	0	0.764165	0	0	0	0	0	0	0	0	0	0.791028	0.854812	0.923765	0	0	0.913343	0	0.859393	0.916174	0.857585	0.820896	0.85078	1	0	0	0.866993	0.907127	0.858289	0.962025	0	0.791028
	ORAL_T_C_M_Bin_00022	0.986842	0.932609	0.969555	0.983806	1	0.972763	0.977366	0.970803	0.928486	0.939338	0.947917	1	0.962745	0.985989	0.974603	1	0.976	0.937343	0.928826	0.995575	0.937843	0.976285	0.962428	0.965358	1	0.993528	0	0.9875	0	0	0.870331	0.845902	0	0.870728	0	0	0	0.831928	0	0	1	0.938889	0	0	0.987952	0.9	0	0
	ORAL_T_C_M_MAG_00008	0.877061	0.974031	0.884708	0.875357	0.872031	0.881206	0.871162	0.868014	0.870668	0.975117	0.886066	0.864447	0.864465	0.870579	0.895449	0.884922	0.883633	0.88022	0.871371	0.857088	0.975189	0.850929	0.868888	0.868441	0.903448	0.890534	0.892722	0.886329	0.877419	0.887097	0.864981	0.855404	0	0.882629	0.888889	0.889524	0	0.925373	0	0	0.938889	1	0.877419	0.890681	0.889155	0.889129	0.868467	0.885145
	ORAL_T_D_F_MAG_00008	0.877419	0.877419	0	0	0	0	0	0	0	0.870968	0	0	0	0	0	0	0	0	0	0	0	0	0.853571	0	0.826367	0.870466	0	0	0.948959	0.850605	0	0	0.859576	0	0.95404	0.857843	0.952441	0	0.948545	0.866993	0	0.877419	1	0.855578	0	0.855769	0	0
	ORAL_T_D_F_MAG_00010	0.867742	0.875849	0	0.85131	0	0.926421	0.915663	0	0.78705	0.883382	0.911647	0	0.919679	0.935345	0.924138	0	0.924749	0.943343	0.915714	0	0.921127	0	0	0	0.823151	0.862205	0	0.91709	0.845757	0.906842	0	0	0.909971	0	0.845429	0.912166	0.856831	0	0.846274	0.907127	0	0.890681	0.855578	1	0.86631	0.890026	0	0
	RAAC3	0.88	0.879848	0.86221	0.949153	0.985507	0.868982	0.884913	0.967871	0.823649	0.886544	0.83091	0.890851	0.947368	0.867807	0.888312	0.91125	0.921317	0.920335	0.859036	0.868209	0.862348	0.941476	0.958333	0.821429	0.875755	0.861415	0.91857	0.905986	0.777551	0.86631	0	0.987654	0	0	0.814904	0.858289	0.777551	0.975	0.792969	0.858289	0.987952	0.889155	0	0.86631	1	0.913602	0.906677	0.887179
	S_aal	0.894692	0.853488	0.943953	0.839566	0.780513	0.8351	0.865174	0.945652	0.947674	0.869013	0.83162	0.812732	0.945652	0.846154	0.804671	0.845379	0.840233	0.891892	0.925466	0.866467	0.831667	0.868033	0.949721	0.967391	0.871064	0.831759	0.8525	0.855436	0.855769	0.894737	0.915114	0.948187	0.962025	0.894737	0.869186	0.895981	0	0	0	0.962025	0.9	0.889129	0.855769	0.890026	0.913602	1	0.828025	0.835255
	TM7_MAG_III_A_1	0.859332	0.877668	0.902894	0.872315	0	0.870679	0.877769	0.888081	0.881902	0.875891	0.854207	0.858389	0.868122	0.867325	0.916577	0.87204	0.844769	0.894449	0.857143	0.861657	0.863683	0.850888	0.919712	0.874608	0.872852	0.863915	0.851584	0.856734	0.987654	0	0	0	0	0	0	0	0	0.902778	0	0	0	0.868467	0	0	0.906677	0.828025	1	0.850396
	TM7_MAG_III_A_2	0.921076	0.905235	0.907494	0.886145	0.985507	0.967946	0.878797	0.883646	0.877244	0.91008	0.967681	0.875925	0.863146	0.888206	0.831125	0.862673	0.966204	0.899374	0.891119	0.933219	0.898464	0.828486	0.876237	0.891955	0.85	0.923786	0.838895	0.967919	1	0	0	0.985915	0	0	0	0.783446	0	0.985915	0	0.791028	0	0.885145	0	0	0.887179	0.835255	0.850396	1
	TM7_MAG_III_B_1	0.847328	0.83671	0.954545	0.95207	0.847826	0.947368	0.946479	0.959184	0.940104	0.837003	0.947368	0.888421	0.933798	0.952174	0.95092	0.888889	0.947368	0.96793	0.965517	0.818955	0.845169	1	0.943262	0.954373	1	0.808463	0.829876	0.947368	0	0	0.883714	0.855677	0	0.884223	0	0	0	0.838842	0	0	0.966031	0.845256	0	0	0	0.911548	0	0.957672
	TM7_MAG_III_C_1	0.88189	0.863409	0.869474	0.887345	0.930119	0.844069	0.878731	0.868762	0.870521	0.859745	0.84649	0.935346	0.859829	0.856992	0.861529	0.937011	0.838233	0.871958	0.882871	0.907239	0.863098	0.850055	0.86157	0.888178	0	0.873466	0.834028	0.844806	0	0	0.842022	1	0	0.844575	0	0	0	0.987805	0	0	1	0.865201	0	0	0.853061	0.827368	0.864719	0.862461
	TM7_S1_	0.904386	0.875823	0.900013	0.881689	0.83856	0.945252	0.886015	0.887886	0.891109	0.885217	0.945947	0.879312	0.884079	0.88518	0.840311	0.853201	0.987595	0.896681	0.886751	0.870104	0.886705	0.846665	0.887388	0.877559	0.877476	0.867748	0.854208	0.946061	0	0	0	0.985915	0	0.948454	0.853801	0	0	0.985915	0	0	0.948454	0.891533	0	0	0.908983	0.880419	0.849862	0.96807
	TM7_S2_	0.911161	0.889852	0.930135	0.877249	0.824719	0.891939	0.878878	0.868117	0.866281	0.893671	0.897973	0.846551	0.892652	0.879618	0.86255	0.880805	0.900162	0.869408	0.879598	0.885872	0.881228	0.850596	0.886595	0.886263	0.889545	0.885268	0.901899	0.901789	0.879852	0.841935	0.953069	0.971831	0	0.956044	0.865497	0.891919	0	0.974684	0	0	0.971963	0.88121	0.851613	0.894886	0.883604	0.910861	0.889267	0.914603
	TM7_S7_	0.882121	0.918516	0.901939	0.879451	0.910714	0.868125	0.876484	0.902174	0.894948	0.90016	0.876564	0.866791	0.891879	0.891717	0.941828	0.872962	0.868307	0.903681	0.89199	0.92033	0.942964	0.85029	0.908356	0.903808	0.893627	0.896367	0.870992	0.862683	0.987654	0	0.938272	0.973913	0	0.945783	0.865497	0.929012	0	0.94026	0	0	0.969957	0.937387	0	0.929766	0.906341	0.877421	0.913923	0.834531
	TM7c	0.87398	0.974597	0.879774	0.881173	0.877173	0.883092	0.876793	0.923989	0.932757	0.973574	0.899703	0.857662	0.86765	0.889004	0.898952	0.894952	0.884757	0.929403	0.888347	0.868338	0.97621	0.8435	0.845385	0.867871	0.908108	0.876592	0.89264	0.904809	0.806894	0.887097	0.926431	0.959839	0	0.917989	0.888889	0.894737	0	0.916782	0	0	0.938889	0.991195	0.877419	0.887097	0.89544	0.886976	0.861342	0.895369
	TM7x	0.912466	0.871939	0.8638	0.879474	0.853835	0.876667	0.879954	0.939484	0.92911	0.877092	0.884781	0.867174	0.871764	0.880432	0.892889	0.869254	0.881411	0.947075	0.876449	0.869132	0.871045	0.85561	0.848441	0.869156	0.886535	0.852753	0.883964	0.881839	0.846656	0.851613	0.845805	0.98954	0.864421	0.952632	0.856725	0.853297	0	0.974227	0.90151	0	0.942503	0.87436	0.841935	0.874172	0.912402	0.876117	0.861382	0.885022
[truncated: 7 more columns]

## Sheet: (h) ANI_stats
	key	sub_clade	in_group	ANI_coverage	ANI_identity	ANI_length	genome_1	genome_2
	0	P3_a	TRUE	0.87308	0.973516	559516	ORAL_P_A_F_Bin_00012	ORAL_P_B_F_MAG_00010
	1	P3_a	TRUE	0.820032	0.973883	525520	ORAL_P_A_F_Bin_00012	ORAL_P_C_F_MAG_00004
	2	P3_a	TRUE	0.874809	0.974031	560624	ORAL_P_A_F_Bin_00012	ORAL_T_C_M_MAG_00008
	3	P3_a	TRUE	0.520352	0.974597	246740	ORAL_P_A_F_Bin_00012	TM7c
	4	P2_d	TRUE	0.680191	0.930135	349432	ORAL_P_A_F_Bin_00021	TM7_S2_
	5	P2_a	TRUE	0.86072	0.929454	621309	ORAL_P_A_F_Bin_00032	ORAL_P_A_M_Bin_00015
	6	P2_a	TRUE	0.87163	0.934832	606080	ORAL_P_A_F_Bin_00032	ORAL_P_B_M_Bin_00030
	7	P2_a	TRUE	0.841582	0.924625	617898	ORAL_P_A_F_Bin_00032	ORAL_P_C_F_Bin_00028
	8	P1_c	TRUE	0.708077	0.925799	357637	ORAL_P_A_F_Bin_00045	ORAL_P_B_F_MAG_00026
	9	P1_c	TRUE	0.803236	0.92861	405700	ORAL_P_A_F_Bin_00045	ORAL_P_B_M_MAG_00010
	10	P1_c	TRUE	0.567324	0.930119	286545	ORAL_P_A_F_Bin_00045	TM7_MAG_III_C_1
	11	P1_a	TRUE	0.773546	0.951186	588790	ORAL_P_A_F_MAG_00015	ORAL_P_B_F_MAG_00020
	12	P1_a	TRUE	0.811667	0.947058	617806	ORAL_P_A_F_MAG_00015	ORAL_P_B_M_MAG_00013
	13	P1_a	TRUE	0.784198	0.946756	486307	ORAL_P_A_F_MAG_00015	ORAL_P_D_F_Bin_00011
	14	P1_a	TRUE	0.965835	0.967946	430181	ORAL_P_A_F_MAG_00015	TM7_MAG_III_A_2
	15	P1_a	TRUE	0.716664	0.945238	240767	ORAL_P_A_F_MAG_00015	TM7_S1_
	16	P2_a	TRUE	0.881278	0.926753	612789	ORAL_P_A_M_Bin_00015	ORAL_P_B_M_Bin_00030
	17	P2_a	TRUE	0.878215	0.927547	633938	ORAL_P_A_M_Bin_00015	ORAL_P_C_F_Bin_00028
	18	P2_b	TRUE	0.846198	0.92892	546007	ORAL_P_A_M_Bin_00020	ORAL_P_B_F_Bin_00037
	19	P2_b	TRUE	0.887313	0.948428	572536	ORAL_P_A_M_Bin_00020	ORAL_P_C_F_Bin_00020
	20	P2_b	FALSE	0.484924	0.847853	253557	ORAL_P_A_M_Bin_00020	ORAL_P_C_M_Bin_00022
	21	P2_b	TRUE	0.902949	0.939484	582625	ORAL_P_A_M_Bin_00020	TM7x
	22	P2_b	TRUE	0.801604	0.931437	548677	ORAL_P_B_F_Bin_00037	ORAL_P_C_F_Bin_00020
	23	P2_b	FALSE	0.505751	0.85084	264447	ORAL_P_B_F_Bin_00037	ORAL_P_C_M_Bin_00022
	24	P2_b	TRUE	0.840802	0.92913	575507	ORAL_P_B_F_Bin_00037	TM7x
	25	P3_a	TRUE	0.881484	0.978496	646904	ORAL_P_B_F_MAG_00010	ORAL_P_C_F_MAG_00004
	26	P3_a	TRUE	0.885032	0.97512	675152	ORAL_P_B_F_MAG_00010	ORAL_T_C_M_MAG_00008
	27	P3_a	TRUE	0.646969	0.973717	306779	ORAL_P_B_F_MAG_00010	TM7c
	28	P1_a	TRUE	0.767527	0.945667	595529	ORAL_P_B_F_MAG_00020	ORAL_P_B_M_MAG_00013
	29	P1_a	TRUE	0.792359	0.946938	491368	ORAL_P_B_F_MAG_00020	ORAL_P_D_F_Bin_00011
	30	P1_a	TRUE	0.906991	0.967681	403972	ORAL_P_B_F_MAG_00020	TM7_MAG_III_A_2
	31	P1_a	TRUE	0.676835	0.945947	227386	ORAL_P_B_F_MAG_00020	TM7_S1_
	32	P1_c	TRUE	0.840851	0.926867	755926	ORAL_P_B_F_MAG_00026	ORAL_P_B_M_MAG_00010
	33	P1_c	TRUE	0.71892	0.935346	555221	ORAL_P_B_F_MAG_00026	TM7_MAG_III_C_1
	34	P2_c	TRUE	0.849703	0.931004	607457	ORAL_P_B_F_MAG_00030	ORAL_P_C_M_Bin_00040
	35	P2_a	TRUE	0.873346	0.923308	607273	ORAL_P_B_M_Bin_00030	ORAL_P_C_F_Bin_00028
	36	P1_b	TRUE	0.808952	0.916577	690854	ORAL_P_B_M_MAG_00009	TM7_MAG_III_A_1
	37	P1_b	TRUE	0.722888	0.941828	614146	ORAL_P_B_M_MAG_00009	TM7_S7_
	38	P1_c	TRUE	0.815911	0.937011	630127	ORAL_P_B_M_MAG_00010	TM7_MAG_III_C_1
	39	P1_a	FALSE	0.321206	0.834803	213248	ORAL_P_B_M_MAG_00013	ORAL_P_C_M_Bin_00016
	40	P1_a	TRUE	0.826107	0.944157	512296	ORAL_P_B_M_MAG_00013	ORAL_P_D_F_Bin_00011
	41	P1_a	TRUE	0.924021	0.966204	411557	ORAL_P_B_M_MAG_00013	TM7_MAG_III_A_2
	42	P1_a	TRUE	0.808611	0.987595	271657	ORAL_P_B_M_MAG_00013	TM7_S1_
	43	P2_b	FALSE	0.506063	0.849488	264610	ORAL_P_C_F_Bin_00020	ORAL_P_C_M_Bin_00022
	44	P2_b	TRUE	0.876309	0.947075	600148	ORAL_P_C_F_Bin_00020	TM7x
	45	P3_a	TRUE	0.882294	0.975189	647499	ORAL_P_C_F_MAG_00004	ORAL_T_C_M_MAG_00008
	46	P3_a	TRUE	0.635941	0.97621	301550	ORAL_P_C_F_MAG_00004	TM7c
	47	P2_b	FALSE	0.515931	0.848441	269770	TM7x	ORAL_P_C_M_Bin_00022
	48	P1_a	TRUE	0.746391	0.967919	332441	ORAL_P_D_F_Bin_00011	TM7_MAG_III_A_2
	49	P1_a	TRUE	0.577095	0.946043	193878	ORAL_P_D_F_Bin_00011	TM7_S1_
	50	T1_a	TRUE	0.890123	0.951559	656450	ORAL_T_A_F_MAG_00011	ORAL_T_B_M_MAG_00011
	51	T1_a	TRUE	0.878242	0.951554	683960	ORAL_T_A_F_MAG_00011	ORAL_T_C_F_MAG_00008
	52	T1_a	TRUE	0.863809	0.945937	559846	ORAL_T_A_F_MAG_00011	ORAL_T_C_M_Bin_00012
	53	T1_a	TRUE	0.872715	0.948959	662051	ORAL_T_A_F_MAG_00011	ORAL_T_D_F_MAG_00008
	54	T1_b	TRUE	0.753848	0.913409	393565	ORAL_T_A_F_MAG_00015	ORAL_T_B_F_Bin_00011
	55	T1_b	TRUE	0.87089	0.916558	553639	ORAL_T_A_F_MAG_00015	ORAL_T_B_M_MAG_00012
	56	T1_b	TRUE	0.793483	0.923765	504430	ORAL_T_A_F_MAG_00015	ORAL_T_C_M_Bin_00015
	57	T1_b	TRUE	0.822164	0.906881	522663	ORAL_T_A_F_MAG_00015	ORAL_T_D_F_MAG_00010
	58	T2_a	FALSE	0.51614	0.859791	313695	ORAL_T_A_F_MAG_00016	ORAL_T_B_F_Bin_00010
	59	T2_a	TRUE	0.754002	0.943632	421602	ORAL_T_A_F_MAG_00016	ORAL_T_B_F_Bin_00014
	60	T2_a	FALSE	0.693002	0.870331	330363	ORAL_T_A_F_MAG_00016	ORAL_T_C_M_Bin_00022
	61	T2_b	FALSE	0.693002	0.870331	330363	ORAL_T_C_M_Bin_00022	ORAL_T_A_F_MAG_00016
	62	T2_a	FALSE	0.691402	0.883714	369400	ORAL_T_A_F_MAG_00016	TM7_MAG_III_B_1
	63	T2_b	FALSE	0.691402	0.883714	369400	TM7_MAG_III_B_1	ORAL_T_A_F_MAG_00016
	64	T2_a	FALSE	0.508844	0.857859	284521	ORAL_T_B_F_Bin_00014	ORAL_T_B_F_Bin_00010
	65	T2_b	FALSE	0.528024	0.845902	251716	ORAL_T_C_M_Bin_00022	ORAL_T_B_F_Bin_00010
	66	T2_b	FALSE	0.511645	0.855677	273360	TM7_MAG_III_B_1	ORAL_T_B_F_Bin_00010
	67	T1_b	TRUE	0.922829	0.993038	481786	ORAL_T_B_F_Bin_00011	ORAL_T_B_M_MAG_00012
	68	T1_b	TRUE	0.753378	0.912842	393320	ORAL_T_B_F_Bin_00011	ORAL_T_C_M_Bin_00015
	69	T1_b	TRUE	0.809799	0.909434	422776	ORAL_T_B_F_Bin_00011	ORAL_T_D_F_MAG_00010
	70	T2_a	FALSE	0.663408	0.870728	316255	ORAL_T_B_F_Bin_00014	ORAL_T_C_M_Bin_00022
	71	T2_b	FALSE	0.663408	0.870728	316255	ORAL_T_C_M_Bin_00022	ORAL_T_B_F_Bin_00014
	72	T2_a	FALSE	0.610713	0.884223	326290	ORAL_T_B_F_Bin_00014	TM7_MAG_III_B_1
	73	T2_b	FALSE	0.610713	0.884223	326290	TM7_MAG_III_B_1	ORAL_T_B_F_Bin_00014
	74	T1_a	TRUE	0.929795	0.961726	685707	ORAL_T_B_M_MAG_00011	ORAL_T_C_F_MAG_00008
	75	T1_a	TRUE	0.820919	0.945744	532048	ORAL_T_B_M_MAG_00011	ORAL_T_C_M_Bin_00012
	76	T1_a	TRUE	0.869952	0.95404	641574	ORAL_T_B_M_MAG_00011	ORAL_T_D_F_MAG_00008
	77	T1_b	TRUE	0.810753	0.916054	554988	ORAL_T_B_M_MAG_00012	ORAL_T_C_M_Bin_00015
	78	T1_b	TRUE	0.803864	0.912166	583308	ORAL_T_B_M_MAG_00012	ORAL_T_D_F_MAG_00010
	79	T1_a	TRUE	0.874172	0.956337	566562	ORAL_T_C_F_MAG_00008	ORAL_T_C_M_Bin_00012
	80	T1_a	TRUE	0.922706	0.952554	699975	ORAL_T_C_F_MAG_00008	ORAL_T_D_F_MAG_00008
	81	T1_a	TRUE	0.839617	0.948545	544167	ORAL_T_C_M_Bin_00012	ORAL_T_D_F_MAG_00008
	82	T1_b	TRUE	0.789118	0.907127	540178	ORAL_T_C_M_Bin_00015	ORAL_T_D_F_MAG_00010
	83	T2_b	TRUE	0.867086	0.966031	413351	ORAL_T_C_M_Bin_00022	TM7_MAG_III_B_1
	84	P3_a	TRUE	0.702747	0.991195	333228	ORAL_T_C_M_MAG_00008	TM7c
	85	P1_b	TRUE	0.691175	0.913923	587204	TM7_MAG_III_A_1	TM7_S7_
	86	P1_a	TRUE	0.43963	0.96807	147696	TM7_MAG_III_A_2	TM7_S1_

## Sheet: (i) TM7-ORAL-CLADES
	Name	Clade	Clade_for_comparison	Oral_site	Oral_site_for_comparison	Sub_clade	old_name	this_study	16S_rRNA_group
	ORAL_P_A_F_MAG_00015	P1	P1	P	P	P1_a	ORAL_C-P_MAG_00015	TRUE
	ORAL_P_B_F_MAG_00020	P1	P1	P	P	P1_a	ORAL_O-P_MAG_00020	TRUE
	ORAL_P_B_M_MAG_00013	P1	P1	P	P	P1_a	ORAL_M-P_MAG_00013	TRUE
	ORAL_P_D_F_Bin_00011	P1	P1	P	P	P1_a	ORAL_K-P_MAG_00011	TRUE
	TM7_MAG_III_A_2	P1	P1	P	P	P1_a
	TM7_S1_	P1	P1	P	P	P1_a			G1
	ORAL_P_B_M_MAG_00009	P1	P1	P	P	P1_b	ORAL_M-P_MAG_00009	TRUE
	TM7_MAG_III_A_1	P1	P1	P	P	P1_b
	TM7_S7_	P1	P1	P	P	P1_b			G1
	ORAL_P_A_F_Bin_00045	P1	P1	P	P	P1_c	ORAL_C-P_MAG_00045	TRUE
	ORAL_P_B_F_MAG_00026	P1	P1	P	P	P1_c	ORAL_O-P_MAG_00026	TRUE
	ORAL_P_B_M_MAG_00010	P1	P1	P	P	P1_c	ORAL_M-P_MAG_00010	TRUE
	TM7_MAG_III_C_1	P1	P1	P	P	P1_c
	ORAL_P_C_M_MAG_00013	P1	P1	P	P	P1_d	ORAL_P-P_MAG_00013	TRUE
	ORAL_P_A_F_Bin_00032	P2	P2	P	P	P2_a	ORAL_C-P_MAG_00032	TRUE
	ORAL_P_A_M_Bin_00015	P2	P2	P	P	P2_a	ORAL_E-P_MAG_00015	TRUE
	ORAL_P_B_M_Bin_00030	P2	P2	P	P	P2_a	ORAL_M-P_MAG_00030	TRUE
	ORAL_P_C_F_Bin_00028	P2	P2	P	P	P2_a	ORAL_S-P_MAG_00028	TRUE
	ORAL_P_A_M_Bin_00020	P2	P2	P	P	P2_b	ORAL_E-P_MAG_00020	TRUE
	ORAL_P_B_F_Bin_00037	P2	P2	P	P	P2_b	ORAL_O-P_MAG_00037	TRUE
	ORAL_P_C_F_Bin_00020	P2	P2	P	P	P2_b	ORAL_S-P_MAG_00020	TRUE
	TM7x	P2	P2	P	P	P2_b			G1
	ORAL_P_B_F_MAG_00030	P2	P2	P	P	P2_c	ORAL_O-P_MAG_00030	TRUE
	ORAL_P_C_M_Bin_00040	P2	P2	P	P	P2_c	ORAL_P-P_MAG_00040	TRUE
	ORAL_P_A_F_Bin_00021	P2	P2	P	P	P2_d	ORAL_C-P_MAG_00021	TRUE
	TM7_S2_	P2	P2	P	P	P2_d			G1
	ORAL_P_A_F_Bin_00012	P3	P3	P	P	P3_a	ORAL_C-P_MAG_00012	TRUE
	ORAL_P_B_F_MAG_00010	P3	P3	P	P	P3_a	ORAL_O-P_MAG_00010	TRUE
	ORAL_P_C_F_MAG_00004	P3	P3	P	P	P3_a	ORAL_S-P_MAG_00004	TRUE
	ORAL_T_C_M_MAG_00008	P3	P3	P	P	P3_a	ORAL_P-T_MAG_00008	TRUE
	TM7c	P3	P3	P	P	P3_a
	ORAL_P_C_M_MAG_00010	P4		P	P	P4_a	ORAL_P-P_MAG_00010	TRUE	G5
	ORAL_T_A_F_MAG_00011	T1	T1	T	T	T1_a	ORAL_C-T_MAG_00011	TRUE
	ORAL_T_B_M_MAG_00011	T1	T1	T	T	T1_a	ORAL_M-T_MAG_00011	TRUE
	ORAL_T_C_F_MAG_00008	T1	T1	T	T	T1_a	ORAL_S-T_MAG_00008	TRUE
	ORAL_T_C_M_Bin_00012	T1	T1	T	T	T1_a	ORAL_P-T_MAG_00012	TRUE
	ORAL_T_D_F_MAG_00008	T1	T1	T	T	T1_a	ORAL_K-T_MAG_00008	TRUE
	ORAL_T_A_F_MAG_00015	T1	T1	T	T	T1_b	ORAL_C-T_MAG_00015	TRUE
	ORAL_T_B_F_Bin_00011	T1	T1	T	T	T1_b	ORAL_O-T_MAG_00011	TRUE
	ORAL_T_B_M_MAG_00012	T1	T1	T	T	T1_b	ORAL_M-T_MAG_00012	TRUE
	ORAL_T_C_M_Bin_00015	T1	T1	T	T	T1_b	ORAL_P-T_MAG_00015	TRUE
	ORAL_T_D_F_MAG_00010	T1	T1	T	T	T1_b	ORAL_K-T_MAG_00010	TRUE
	ORAL_T_A_F_MAG_00016	T2	T2	T	T	T2_a	ORAL_C-T_MAG_00016	TRUE	G6
	ORAL_T_B_F_Bin_00014	T2	T2	T	T	T2_a	ORAL_O-T_MAG_00014	TRUE
	ORAL_T_C_M_Bin_00022	T2	T2	C		T2_b	ORAL_P-T_MAG_00022	TRUE
	TM7_MAG_III_B_1	T2	T2	C		T2_b
	ORAL_T_C_M_Bin_00011	T2	T2	T	T	T2_c	ORAL_P-T_MAG_00011	TRUE
	ORAL_P_C_F_MAG_00002	P3	P3	P	P		ORAL_S-P_MAG_00002	TRUE
	ORAL_P_C_M_Bin_00016	P1	P1	P	P		ORAL_P-P_MAG_00016	TRUE
	ORAL_P_C_M_Bin_00022	P2	P2	P	P		ORAL_P-P_MAG_00022	TRUE
	ORAL_P_C_M_MAG_00011			P	P		ORAL_P-P_MAG_00011	TRUE
	ORAL_T_B_F_Bin_00010	T2	T2	T	T		ORAL_O-T_MAG_00010	TRUE

## Sheet: (j) HMP-ORAL-SAMPLES-STATS
	sample	total_reads_mapped	total_num_reads	percent_mapped	sample_type	individual		Sample_type	Initials	Number_of_samples
	BM_HC_HMP_S005_01	6496	22603820	0.0287385	BM	S005		Buccal_mucosa	BM	29
	BM_HC_HMP_S006_02	69955	32343982	0.216284	BM	S006		Hard_palate	HP	1
	BM_HC_HMP_S006_03	50330	25379248	0.198312	BM	S006		Attached_Keratinized_gingiva	KG	9
	BM_HC_HMP_S022_02	15657	69844264	0.022417	BM	S022		Subgingival_plaque	PB	10
	BM_HC_HMP_S024_01	12087	30152844	0.0400858	BM	S024		Supragingival_plaque	PP	196
	BM_HC_HMP_S024_02	16822	21714358	0.0774695	BM	S024		Palatine_tonsils	PT	7
	BM_HC_HMP_S025_02	18021	21923312	0.0822002	BM	S025		Saliva	SA	7
	BM_HC_HMP_S036_01	28153	21693712	0.129775	BM	S036		Tongue_dorsum	TD	217
	BM_HC_HMP_S039_02	102492	33290652	0.30787	BM	S039		Throat	TH	5
	BM_HC_HMP_S041_02	26299	25991818	0.101182	BM	S041
	BM_HC_HMP_S046_01	17185	34964106	0.0491504	BM	S046
	BM_HC_HMP_S057_01	30853	29835126	0.103412	BM	S057
	BM_HC_HMP_S057_02	51672	55154922	0.0936852	BM	S057
	BM_HC_HMP_S057_03	50935	23903808	0.213083	BM	S057
	BM_HC_HMP_S061_01	17211	20627124	0.0834387	BM	S061
	BM_HC_HMP_S061_02	11155	36402462	0.0306435	BM	S061
	BM_HC_HMP_S062_01	11084	27819104	0.0398431	BM	S062
	BM_HC_HMP_S063_01	133684	38752740	0.344967	BM	S063
	BM_HC_HMP_S066_02	30340	31428638	0.0965362	BM	S066
	BM_HC_HMP_S072_01	162464	70003170	0.232081	BM	S072
	BM_HC_HMP_S072_02	38933	21039914	0.185044	BM	S072
	BM_HC_HMP_S073_02	32326	44686762	0.0723391	BM	S073
	BM_HC_HMP_S075_01	1779759	70911622	2.50983	BM	S075
	BM_HC_HMP_S084_01	17134	21835772	0.0784676	BM	S084
	BM_HC_HMP_S084_02	17024	33425962	0.0509305	BM	S084
	BM_HC_HMP_S119_01	11111	21256794	0.0522703	BM	S119
	BM_HC_HMP_S138_01	26332	48013874	0.0548425	BM	S138
	BM_HC_HMP_S140_01	15925	30809924	0.0516879	BM	S140
	BM_HC_HMP_S145_01	15266	42384502	0.0360179	BM	S145
	HP_HC_HMP_S082_01	71800	53053670	0.135335	HP	S082
	KG_HC_HMP_S024_01	151168	71100324	0.212612	KG	S024
	KG_HC_HMP_S024_02	178203	57470168	0.310079	KG	S024
	KG_HC_HMP_S028_01	27768	50200236	0.0553145	KG	S028
	KG_HC_HMP_S028_02	12916	34280556	0.0376773	KG	S028
	KG_HC_HMP_S030_01	18336	84750784	0.0216352	KG	S030
	KG_HC_HMP_S117_01	47319	29943388	0.158028	KG	S117
	KG_HC_HMP_S140_01	15442	37986912	0.0406508	KG	S140
	KG_HC_HMP_S149_01	1152500	55801654	2.06535	KG	S149
	KG_HC_HMP_S153_01	147606	114076610	0.129392	KG	S153
	PB_HC_HMP_S024_01	176757	22254164	0.794265	PB	S024
	PB_HC_HMP_S030_01	804523	25345908	3.17417	PB	S030
	PB_HC_HMP_S030_02	1086778	25026408	4.34252	PB	S030
	PB_HC_HMP_S038_01	265559	22888970	1.16021	PB	S038
	PB_HC_HMP_S117_01	292241	23929588	1.22125	PB	S117
	PB_HC_HMP_S117_02	609530	35557734	1.7142	PB	S117
	PB_HC_HMP_S138_01	67041	22116300	0.303129	PB	S138
	PB_HC_HMP_S143_01	150340	42073726	0.357325	PB	S143
	PB_HC_HMP_S148_01	268164	25545404	1.04975	PB	S148
	PB_HC_HMP_S152_01	1709460	102964140	1.66025	PB	S152
	PP_HC_HMP_S001_01	250170	43222578	0.578795	PP	S001
	PP_HC_HMP_S002_01	1253118	89344546	1.40257	PP	S002
	PP_HC_HMP_S002_02	1145819	53379262	2.14656	PP	S002
	PP_HC_HMP_S003_01	824266	57096492	1.44364	PP	S003
	PP_HC_HMP_S003_02	2272823	51902426	4.37903	PP	S003
	PP_HC_HMP_S004_01	366547	32203248	1.13823	PP	S004
	PP_HC_HMP_S005_01	79036	21242332	0.372068	PP	S005
	PP_HC_HMP_S005_02	105187	29747808	0.353596	PP	S005
	PP_HC_HMP_S005_03	74130	55328854	0.133981	PP	S005
	PP_HC_HMP_S006_01	500859	35598896	1.40695	PP	S006
	PP_HC_HMP_S006_02	101298	31473392	0.321853	PP	S006
	PP_HC_HMP_S006_03	266963	51475548	0.518621	PP	S006
	PP_HC_HMP_S008_01	142588	73983172	0.19273	PP	S008
	PP_HC_HMP_S010_01	585552	59608646	0.982327	PP	S010
	PP_HC_HMP_S012_01	898078	65033456	1.38095	PP	S012
	PP_HC_HMP_S012_02	101846	29659792	0.343381	PP	S012
	PP_HC_HMP_S015_01	14920	47715010	0.031269	PP	S015
	PP_HC_HMP_S015_02	95828	25011018	0.383143	PP	S015
	PP_HC_HMP_S015_03	57525	93855858	0.0612908	PP	S015
	PP_HC_HMP_S016_01	904876	33065268	2.73664	PP	S016
	PP_HC_HMP_S016_02	80911	62881238	0.128673	PP	S016
	PP_HC_HMP_S017_01	867456	55353412	1.56712	PP	S017
	PP_HC_HMP_S017_02	48070	33539234	0.143325	PP	S017
	PP_HC_HMP_S018_01	2310473	82851616	2.78869	PP	S018
	PP_HC_HMP_S018_02	1508303	39106306	3.85693	PP	S018
	PP_HC_HMP_S019_01	50560	41800892	0.120954	PP	S019
	PP_HC_HMP_S019_02	196898	23060952	0.853816	PP	S019
	PP_HC_HMP_S019_03	211883	66569118	0.31829	PP	S019
	PP_HC_HMP_S020_01	699686	46909484	1.49157	PP	S020
	PP_HC_HMP_S022_01	1378472	79343808	1.73734	PP	S022
	PP_HC_HMP_S022_02	298548	95502908	0.312606	PP	S022
	PP_HC_HMP_S022_03	216981	127707510	0.169905	PP	S022
	PP_HC_HMP_S023_01	228930	55618468	0.411608	PP	S023
	PP_HC_HMP_S024_01	76361	66594640	0.114665	PP	S024
	PP_HC_HMP_S024_02	601788	53356912	1.12785	PP	S024
	PP_HC_HMP_S028_01	575072	40936198	1.4048	PP	S028
	PP_HC_HMP_S028_02	33876	51716270	0.0655036	PP	S028
	PP_HC_HMP_S029_01	499387	44015966	1.13456	PP	S029
	PP_HC_HMP_S029_02	1408333	64299914	2.19026	PP	S029
	PP_HC_HMP_S030_01	5133952	54942636	9.3442	PP	S030
	PP_HC_HMP_S030_02	2646961	62667280	4.22383	PP	S030
	PP_HC_HMP_S032_01	148185	29866542	0.496157	PP	S032
	PP_HC_HMP_S032_02	739355	54410156	1.35885	PP	S032
	PP_HC_HMP_S033_01	171463	69320222	0.247349	PP	S033
	PP_HC_HMP_S033_02	227669	53498472	0.425562	PP	S033
	PP_HC_HMP_S034_01	1242326	48386390	2.56751	PP	S034
	PP_HC_HMP_S034_02	2592893	52274184	4.96018	PP	S034
	PP_HC_HMP_S034_03	926615	106492376	0.870123	PP	S034
	PP_HC_HMP_S035_01	399241	58886094	0.677989	PP	S035
	PP_HC_HMP_S035_02	509779	46644564	1.0929	PP	S035
	PP_HC_HMP_S036_01	1366207	46042816	2.96725	PP	S036
	PP_HC_HMP_S036_02	2394537	51858128	4.61748	PP	S036
	PP_HC_HMP_S037_01	45899	36492462	0.125777	PP	S037
	PP_HC_HMP_S037_02	52120	27503982	0.1895	PP	S037
	PP_HC_HMP_S037_03	15818	47881178	0.0330359	PP	S037
	PP_HC_HMP_S038_01	10902	20819886	0.0523634	PP	S038
	PP_HC_HMP_S039_01	85035	53818832	0.158002	PP	S039
	PP_HC_HMP_S039_02	110775	61910646	0.178927	PP	S039
	PP_HC_HMP_S039_03	74032	45628350	0.16225	PP	S039
	PP_HC_HMP_S040_01	232189	50586956	0.45899	PP	S040
	PP_HC_HMP_S040_02	1040483	105275188	0.988346	PP	S040
	PP_HC_HMP_S041_01	62818	25270392	0.248583	PP	S041
	PP_HC_HMP_S042_02	54649	37267468	0.14664	PP	S042
	PP_HC_HMP_S044_01	24864	62478328	0.0397962	PP	S044
	PP_HC_HMP_S044_02	77621	47759066	0.162526	PP	S044
	PP_HC_HMP_S045_01	376236	43217400	0.870566	PP	S045
	PP_HC_HMP_S045_02	555906	20085294	2.76773	PP	S045
	PP_HC_HMP_S046_01	64447	58932468	0.109357	PP	S046
	PP_HC_HMP_S047_01	344060	30503942	1.12792	PP	S047
	PP_HC_HMP_S047_02	5194188	103468794	5.02005	PP	S047
	PP_HC_HMP_S048_01	53731	47603842	0.112871	PP	S048
	PP_HC_HMP_S048_02	43987	39793532	0.110538	PP	S048
	PP_HC_HMP_S049_01	51523	51130618	0.100767	PP	S049
	PP_HC_HMP_S049_02	1075570	48114500	2.23544	PP	S049
	PP_HC_HMP_S051_01	757387	46597160	1.62539	PP	S051
	PP_HC_HMP_S051_02	156226	69701832	0.224135	PP	S051
	PP_HC_HMP_S052_01	210766	54545302	0.386405	PP	S052
	PP_HC_HMP_S055_01	62856	34911656	0.180043	PP	S055
	PP_HC_HMP_S056_01	1720652	57017868	3.01774	PP	S056
	PP_HC_HMP_S057_01	724785	54995952	1.31789	PP	S057
	PP_HC_HMP_S057_02	1121610	88261018	1.27079	PP	S057
	PP_HC_HMP_S057_03	2435620	89081946	2.73413	PP	S057
	PP_HC_HMP_S059_02	1366998	47720130	2.86461	PP	S059
	PP_HC_HMP_S061_01	53346	27991966	0.190576	PP	S061
	PP_HC_HMP_S061_02	57041	20161518	0.28292	PP	S061
	PP_HC_HMP_S062_01	2359202	83777128	2.81605	PP	S062
	PP_HC_HMP_S062_02	1412291	94486740	1.4947	PP	S062
	PP_HC_HMP_S063_01	1029224	77496090	1.3281	PP	S063
	PP_HC_HMP_S063_02	633828	64037758	0.989772	PP	S063
	PP_HC_HMP_S064_01	2620155	65718056	3.98696	PP	S064
	PP_HC_HMP_S064_02	200163	54334970	0.368387	PP	S064
	PP_HC_HMP_S066_01	193995	80191742	0.241914	PP	S066
	PP_HC_HMP_S066_02	582433	57339148	1.01577	PP	S066
	PP_HC_HMP_S066_03	2511156	106000288	2.36901	PP	S066
	PP_HC_HMP_S067_01	972564	51436660	1.8908	PP	S067
	PP_HC_HMP_S067_02	389737	78509942	0.496417	PP	S067
	PP_HC_HMP_S067_03	247203	95919866	0.257718	PP	S067
	PP_HC_HMP_S068_01	2065582	63606518	3.24744	PP	S068
	PP_HC_HMP_S068_02	2439984	95408830	2.5574	PP	S068
	PP_HC_HMP_S068_03	74221	65809560	0.112781	PP	S068
	PP_HC_HMP_S069_01	1932229	72046502	2.68192	PP	S069
	PP_HC_HMP_S069_02	1154789	50112400	2.3044	PP	S069
	PP_HC_HMP_S070_01	59035	23125586	0.25528	PP	S070
	PP_HC_HMP_S070_02	75304	99622130	0.0755896	PP	S070
	PP_HC_HMP_S070_03	201518	74010440	0.272283	PP	S070
	PP_HC_HMP_S072_01	1697044	81679972	2.07767	PP	S072
	PP_HC_HMP_S072_02	2594804	55961222	4.63679	PP	S072
	PP_HC_HMP_S073_01	134986	35740448	0.377684	PP	S073
	PP_HC_HMP_S073_02	103483	23703058	0.436581	PP	S073
	PP_HC_HMP_S073_03	402977	91386044	0.440961	PP	S073
	PP_HC_HMP_S074_01	325526	68411874	0.475833	PP	S074
	PP_HC_HMP_S074_02	32395	74218804	0.043648	PP	S074
	PP_HC_HMP_S074_03	31273	62025064	0.0504199	PP	S074
	PP_HC_HMP_S076_01	7484072	82097662	9.11606	PP	S076
	PP_HC_HMP_S076_02	3118159	59558158	5.23549	PP	S076
	PP_HC_HMP_S077_01	153253	48530524	0.315787	PP	S077
	PP_HC_HMP_S077_02	548078	62897558	0.871382	PP	S077
	PP_HC_HMP_S077_03	757377	56011736	1.35218	PP	S077
	PP_HC_HMP_S078_01	764728	65346356	1.17027	PP	S078
	PP_HC_HMP_S078_02	2299012	61476092	3.73968	PP	S078
	PP_HC_HMP_S078_03	1961789	65572604	2.99178	PP	S078
	PP_HC_HMP_S079_01	374372	20998206	1.78288	PP	S079
	PP_HC_HMP_S080_01	266291	20405716	1.30498	PP	S080
	PP_HC_HMP_S081_01	17411	20408032	0.0853144	PP	S081
	PP_HC_HMP_S082_01	99897	28564908	0.349719	PP	S082
	PP_HC_HMP_S084_01	821592	56373666	1.4574	PP	S084
	PP_HC_HMP_S084_02	1311150	45168494	2.9028	PP	S084
	PP_HC_HMP_S085_01	1951017	34211714	5.70277	PP	S085
	PP_HC_HMP_S086_01	1401826	63597952	2.2042	PP	S086
	PP_HC_HMP_S087_01	1308513	73357028	1.78376	PP	S087
	PP_HC_HMP_S088_01	1301589	73404192	1.77318	PP	S088
	PP_HC_HMP_S091_01	489197	23057442	2.12164	PP	S091
	PP_HC_HMP_S097_01	305577	23281286	1.31254	PP	S097
	PP_HC_HMP_S098_01	475810	23630826	2.01351	PP	S098
	PP_HC_HMP_S098_02	287748	101044548	0.284773	PP	S098
	PP_HC_HMP_S098_03	821268	49571626	1.65673	PP	S098
	PP_HC_HMP_S099_01	336353	59627794	0.564088	PP	S099
	PP_HC_HMP_S100_01	1767881	72604050	2.43496	PP	S100
	PP_HC_HMP_S100_02	1230060	36461574	3.37358	PP	S100
	PP_HC_HMP_S101_01	820023	77420040	1.05919	PP	S101
	PP_HC_HMP_S101_02	897558	93965184	0.955203	PP	S101
	PP_HC_HMP_S102_01	1758205	91296422	1.92582	PP	S102
	PP_HC_HMP_S103_01	5482797	101138394	5.42108	PP	S103
	PP_HC_HMP_S105_01	140344	22373716	0.627272	PP	S105
	PP_HC_HMP_S105_02	1414675	68387596	2.06861	PP	S105
	PP_HC_HMP_S106_01	2214450	86922786	2.54761	PP	S106
	PP_HC_HMP_S107_01	1353835	43275166	3.12843	PP	S107
	PP_HC_HMP_S109_01	296740	42191642	0.703315	PP	S109
	PP_HC_HMP_S109_02	1209678	74566242	1.62229	PP	S109
	PP_HC_HMP_S110_01	1174977	58751930	1.9999	PP	S110
	PP_HC_HMP_S110_02	6601900	150966862	4.37308	PP	S110
	PP_HC_HMP_S111_03	1437991	72347748	1.98761	PP	S111
	PP_HC_HMP_S112_01	119511	30795870	0.388075	PP	S112
	PP_HC_HMP_S112_02	661048	58455704	1.13085	PP	S112
	PP_HC_HMP_S113_02	1277872	119967972	1.06518	PP	S113
	PP_HC_HMP_S114_01	1496951	28927914	5.17476	PP	S114
	PP_HC_HMP_S114_02	3052707	82457288	3.70217	PP	S114
	PP_HC_HMP_S114_03	1364841	88924644	1.53483	PP	S114
	PP_HC_HMP_S115_01	667615	49589398	1.34629	PP	S115
	PP_HC_HMP_S115_02	311981	49222104	0.633823	PP	S115
	PP_HC_HMP_S115_03	123213	95056236	0.129621	PP	S115
	PP_HC_HMP_S117_01	4249803	95808568	4.43572	PP	S117
	PP_HC_HMP_S117_02	265120	32219802	0.822848	PP	S117
	PP_HC_HMP_S118_01	1195266	36882764	3.24072	PP	S118
	PP_HC_HMP_S118_02	2147272	127770476	1.68057	PP	S118
	PP_HC_HMP_S119_02	649571	41443908	1.56735	PP	S119
	PP_HC_HMP_S121_01	220878	120133946	0.18386	PP	S121
	PP_HC_HMP_S121_02	304839	51787282	0.588637	PP	S121
	PP_HC_HMP_S122_01	1567093	46155106	3.39528	PP	S122
	PP_HC_HMP_S122_02	2399896	80935588	2.96519	PP	S122
	PP_HC_HMP_S123_01	531062	43617246	1.21755	PP	S123
	PP_HC_HMP_S123_02	1306361	57339392	2.2783	PP	S123
	PP_HC_HMP_S123_03	2099781	55818596	3.76179	PP	S123
	PP_HC_HMP_S124_01	1010540	52185380	1.93644	PP	S124
	PP_HC_HMP_S124_02	808125	50007680	1.616	PP	S124
	PP_HC_HMP_S126_01	1062001	73348270	1.44789	PP	S126
	PP_HC_HMP_S127_01	145884	32359442	0.450824	PP	S127
	PP_HC_HMP_S132_01	2028288	118242210	1.71537	PP	S132
	PP_HC_HMP_S138_01	194220	128495702	0.151149	PP	S138
	PP_HC_HMP_S139_01	886217	43653822	2.0301	PP	S139
	PP_HC_HMP_S140_01	123778	45089128	0.274519	PP	S140
	PP_HC_HMP_S141_01	24704	41753578	0.0591662	PP	S141
	PP_HC_HMP_S142_01	415463	93156376	0.445985	PP	S142
	PP_HC_HMP_S143_01	99757	123118472	0.0810252	PP	S143
	PP_HC_HMP_S144_01	52435	32239000	0.162645	PP	S144
	PP_HC_HMP_S148_01	434641	75270354	0.57744	PP	S148
	PP_HC_HMP_S149_01	2602171	79398206	3.27737	PP	S149
	PP_HC_HMP_S150_01	701522	54697482	1.28255	PP	S150
	PP_HC_HMP_S152_01	349689	23200212	1.50727	PP	S152
	PP_HC_HMP_S152_02	3138458	96685876	3.24604	PP	S152
	PP_HC_HMP_S153_01	1794618	79935196	2.24509	PP	S153
	PP_HC_HMP_S154_01	15097	24785634	0.0609103	PP	S154
	PP_HC_HMP_S157_01	57011	86773362	0.065701	PP	S157
	PP_HC_HMP_S158_01	38072	32806746	0.116049	PP	S158
	PP_HC_HMP_S162_01	238911	20435442	1.1691	PP	S162
	PP_HC_HMP_S164_01	19314	68855672	0.02805	PP	S164
	PT_HC_HMP_S024_01	30638	24739282	0.123844	PT	S024
	PT_HC_HMP_S024_02	237928	59874310	0.397379	PT	S024
	PT_HC_HMP_S030_01	231975	26011766	0.891808	PT	S030
	PT_HC_HMP_S142_01	212911	25001016	0.851609	PT	S142
	PT_HC_HMP_S148_01	248123	23124296	1.073	PT	S148
	PT_HC_HMP_S159_01	177844	83232868	0.21367	PT	S159
	PT_HC_HMP_S162_01	389001	64710262	0.601143	PT	S162
	SA_HC_HMP_S024_01	25407	7178750	0.35392	SA	S024
	SA_HC_HMP_S024_02	44953	7481318	0.60087	SA	S024
	SA_HC_HMP_S028_01	52296	2211200	2.36505	SA	S028
	SA_HC_HMP_S028_02	129652	7450234	1.74024	SA	S028
	SA_HC_HMP_S030_01	451098	13517144	3.33723	SA	S030
	SA_HC_HMP_S142_01	14160	2010108	0.70444	SA	S142
	SA_HC_HMP_S159_01	736394	42527920	1.73155	SA	S159
	TD_HC_HMP_S001_01	49545	60217246	0.0822771	TD	S001
	TD_HC_HMP_S001_02	338523	67832384	0.499058	TD	S001
	TD_HC_HMP_S002_01	740481	137728572	0.537638	TD	S002
	TD_HC_HMP_S002_02	668739	84500186	0.791405	TD	S002
	TD_HC_HMP_S003_01	453555	71411652	0.635127	TD	S003
	TD_HC_HMP_S003_02	749867	91863388	0.816285	TD	S003
	TD_HC_HMP_S004_01	37818	49879892	0.0758181	TD	S004
	TD_HC_HMP_S005_01	18711	74636600	0.0250695	TD	S005
	TD_HC_HMP_S005_02	31759	41343864	0.0768167	TD	S005
	TD_HC_HMP_S005_03	30229	87660972	0.034484	TD	S005
	TD_HC_HMP_S006_01	778629	93734404	0.830676	TD	S006
	TD_HC_HMP_S006_02	291307	90422766	0.322161	TD	S006
	TD_HC_HMP_S006_03	564928	136317884	0.41442	TD	S006
	TD_HC_HMP_S008_01	169361	83240338	0.20346	TD	S008
	TD_HC_HMP_S011_01	837344	93558606	0.894994	TD	S011
	TD_HC_HMP_S012_01	431767	97944160	0.44083	TD	S012
	TD_HC_HMP_S012_02	282886	80784188	0.350175	TD	S012
	TD_HC_HMP_S015_01	625925	123668048	0.506133	TD	S015
	TD_HC_HMP_S015_02	227344	70680650	0.32165	TD	S015
	TD_HC_HMP_S015_03	470631	117189302	0.401599	TD	S015
	TD_HC_HMP_S016_01	59497	47500988	0.125254	TD	S016
	TD_HC_HMP_S016_02	112082	86638834	0.129367	TD	S016
	TD_HC_HMP_S017_01	428641	70695752	0.606318	TD	S017
	TD_HC_HMP_S017_02	173008	82346960	0.210096	TD	S017
	TD_HC_HMP_S018_01	60000	64431924	0.0931215	TD	S018
	TD_HC_HMP_S018_02	173567	65663506	0.264328	TD	S018
	TD_HC_HMP_S019_01	62016	31430768	0.19731	TD	S019
	TD_HC_HMP_S019_02	366589	81227042	0.451314	TD	S019
	TD_HC_HMP_S019_03	120623	99530790	0.121192	TD	S019
	TD_HC_HMP_S020_01	178157	75331076	0.236499	TD	S020
	TD_HC_HMP_S020_02	1144088	131721772	0.868564	TD	S020
	TD_HC_HMP_S022_01	1034571	91017246	1.13668	TD	S022
	TD_HC_HMP_S022_02	383150	86084086	0.445088	TD	S022
	TD_HC_HMP_S022_03	142055	64696656	0.219571	TD	S022
	TD_HC_HMP_S023_01	90668	79192838	0.11449	TD	S023
	TD_HC_HMP_S023_02	50215	94721590	0.0530133	TD	S023
	TD_HC_HMP_S024_01	390733	92089472	0.424297	TD	S024
	TD_HC_HMP_S025_01	44269	90303658	0.0490224	TD	S025
	TD_HC_HMP_S025_02	147161	97225046	0.151361	TD	S025
	TD_HC_HMP_S027_01	873583	76987254	1.13471	TD	S027
	TD_HC_HMP_S027_02	1016622	82336648	1.23471	TD	S027
	TD_HC_HMP_S027_03	1647571	96511188	1.70713	TD	S027
	TD_HC_HMP_S028_01	843021	75751302	1.11288	TD	S028
	TD_HC_HMP_S028_02	655263	88397690	0.741267	TD	S028
	TD_HC_HMP_S029_01	216957	71256186	0.304475	TD	S029
	TD_HC_HMP_S029_02	59626	59505024	0.100203	TD	S029
	TD_HC_HMP_S030_01	709706	99738206	0.711569	TD	S030
	TD_HC_HMP_S030_02	247460	78941468	0.313473	TD	S030
	TD_HC_HMP_S030_03	202773	62811576	0.322827	TD	S030
	TD_HC_HMP_S032_01	87682	70586800	0.124219	TD	S032
	TD_HC_HMP_S032_02	68831	32294900	0.213133	TD	S032
	TD_HC_HMP_S033_01	129704	76514920	0.169515	TD	S033
	TD_HC_HMP_S034_01	303359	36984082	0.820242	TD	S034
	TD_HC_HMP_S034_02	760574	75350588	1.00938	TD	S034
	TD_HC_HMP_S034_03	674060	67321968	1.00125	TD	S034
	TD_HC_HMP_S034_04	242803	61772684	0.393059	TD	S034
	TD_HC_HMP_S035_01	159209	79685364	0.199797	TD	S035
	TD_HC_HMP_S036_01	558284	92986056	0.600395	TD	S036
	TD_HC_HMP_S036_02	242063	81074152	0.29857	TD	S036
	TD_HC_HMP_S037_01	130523	69768630	0.18708	TD	S037
	TD_HC_HMP_S037_02	66191	63087356	0.10492	TD	S037
	TD_HC_HMP_S037_03	129758	135623234	0.0956753	TD	S037
	TD_HC_HMP_S038_01	25911	34363962	0.0754017	TD	S038
	TD_HC_HMP_S038_02	12777	20798880	0.0614312	TD	S038
	TD_HC_HMP_S039_01	708583	96928294	0.731038	TD	S039
	TD_HC_HMP_S039_02	307701	98868254	0.311223	TD	S039
	TD_HC_HMP_S040_01	20876	66886076	0.0312113	TD	S040
	TD_HC_HMP_S040_02	83484	131426898	0.0635212	TD	S040
	TD_HC_HMP_S041_01	89763	73718552	0.121764	TD	S041
	TD_HC_HMP_S041_02	306845	79927076	0.383906	TD	S041
	TD_HC_HMP_S042_01	756406	96366234	0.784928	TD	S042
	TD_HC_HMP_S042_02	455966	74927556	0.608542	TD	S042
	TD_HC_HMP_S044_01	498493	72429188	0.688249	TD	S044
	TD_HC_HMP_S044_02	56788	35469998	0.160102	TD	S044
	TD_HC_HMP_S045_01	221164	48863662	0.452614	TD	S045
	TD_HC_HMP_S045_02	733560	86788126	0.845231	TD	S045
	TD_HC_HMP_S046_01	201222	93225178	0.215845	TD	S046
	TD_HC_HMP_S046_02	257211	68806610	0.373817	TD	S046
	TD_HC_HMP_S047_01	251782	90693272	0.277619	TD	S047
	TD_HC_HMP_S047_02	169234	77734496	0.217708	TD	S047
	TD_HC_HMP_S048_01	52154	67550144	0.0772078	TD	S048
	TD_HC_HMP_S048_02	144714	180458346	0.0801925	TD	S048
	TD_HC_HMP_S049_01	529466	89087160	0.594324	TD	S049
	TD_HC_HMP_S049_02	902737	146971404	0.614226	TD	S049
	TD_HC_HMP_S051_01	279322	85966154	0.324921	TD	S051
	TD_HC_HMP_S051_02	266995	146073148	0.182782	TD	S051
	TD_HC_HMP_S052_01	134612	62790616	0.214382	TD	S052
	TD_HC_HMP_S055_01	27656	61412960	0.0450328	TD	S055
	TD_HC_HMP_S055_02	31366	66411750	0.0472296	TD	S055
	TD_HC_HMP_S055_03	75654	79076124	0.0956724	TD	S055
	TD_HC_HMP_S055_04	69359	77546706	0.0894416	TD	S055
	TD_HC_HMP_S056_01	365652	87814424	0.416392	TD	S056
	TD_HC_HMP_S057_01	473619	40747274	1.16233	TD	S057
	TD_HC_HMP_S057_02	138851	102951854	0.13487	TD	S057
	TD_HC_HMP_S057_03	149454	109186124	0.13688	TD	S057
	TD_HC_HMP_S059_01	50997	48967784	0.104144	TD	S059
	TD_HC_HMP_S059_02	80166	37333860	0.214727	TD	S059
	TD_HC_HMP_S060_01	619141	137566374	0.450067	TD	S060
	TD_HC_HMP_S061_01	108938	128735884	0.0846213	TD	S061
	TD_HC_HMP_S062_01	143913	80367188	0.179069	TD	S062
	TD_HC_HMP_S062_02	151274	60860848	0.248557	TD	S062
	TD_HC_HMP_S063_01	252842	76559796	0.330254	TD	S063
	TD_HC_HMP_S063_02	163726	99187846	0.165067	TD	S063
	TD_HC_HMP_S064_01	342329	97896626	0.349684	TD	S064
	TD_HC_HMP_S064_02	2984530	74667052	3.99712	TD	S064
	TD_HC_HMP_S066_01	156072	77979394	0.200145	TD	S066
	TD_HC_HMP_S066_02	432617	67485796	0.641049	TD	S066
	TD_HC_HMP_S066_03	1034130	142911006	0.723618	TD	S066
	TD_HC_HMP_S067_01	142278	63421716	0.224336	TD	S067
	TD_HC_HMP_S067_02	191670	44542082	0.430312	TD	S067
	TD_HC_HMP_S067_03	731678	122505470	0.597261	TD	S067
	TD_HC_HMP_S068_01	34463	52488518	0.0656582	TD	S068
	TD_HC_HMP_S068_02	22055	66479712	0.0331755	TD	S068
	TD_HC_HMP_S068_03	35218	114582144	0.030736	TD	S068
	TD_HC_HMP_S070_01	271836	76160808	0.356924	TD	S070
	TD_HC_HMP_S070_02	178334	109790578	0.162431	TD	S070
	TD_HC_HMP_S070_03	469631	113862934	0.412453	TD	S070
	TD_HC_HMP_S072_01	268334	96009828	0.279486	TD	S072
	TD_HC_HMP_S072_02	381385	87786870	0.434444	TD	S072
	TD_HC_HMP_S073_01	266980	92093004	0.289903	TD	S073
	TD_HC_HMP_S073_02	143617	75437402	0.190379	TD	S073
	TD_HC_HMP_S073_03	55060	55137590	0.0998593	TD	S073
	TD_HC_HMP_S074_01	329940	69955058	0.471646	TD	S074
	TD_HC_HMP_S074_02	72531	84983180	0.0853475	TD	S074
	TD_HC_HMP_S074_03	127550	106633832	0.119615	TD	S074
	TD_HC_HMP_S075_01	206559	88246336	0.234071	TD	S075
	TD_HC_HMP_S076_01	572926	87570026	0.654249	TD	S076
	TD_HC_HMP_S076_02	435253	77248008	0.563449	TD	S076
	TD_HC_HMP_S077_01	1174512	75356000	1.55862	TD	S077
	TD_HC_HMP_S077_02	324422	82185040	0.394746	TD	S077
	TD_HC_HMP_S078_01	679979	67600082	1.00588	TD	S078
	TD_HC_HMP_S078_02	1454728	125534156	1.15883	TD	S078
	TD_HC_HMP_S078_03	1527082	109815608	1.39059	TD	S078
	TD_HC_HMP_S079_01	92779	101023850	0.0918387	TD	S079
	TD_HC_HMP_S079_02	18733	75791968	0.0247163	TD	S079
	TD_HC_HMP_S080_01	252168	70070956	0.359875	TD	S080
	TD_HC_HMP_S081_01	387282	75639426	0.512011	TD	S081
	TD_HC_HMP_S081_02	41330	47175106	0.0876098	TD	S081
	TD_HC_HMP_S081_03	91790	42810300	0.214411	TD	S081
	TD_HC_HMP_S082_01	187507	36486898	0.513902	TD	S082
	TD_HC_HMP_S084_01	474804	85891362	0.552796	TD	S084
	TD_HC_HMP_S085_01	94901	83330772	0.113885	TD	S085
	TD_HC_HMP_S086_01	176409	80068622	0.220322	TD	S086
	TD_HC_HMP_S087_01	165440	74869526	0.220971	TD	S087
	TD_HC_HMP_S088_01	377900	45147964	0.837026	TD	S088
	TD_HC_HMP_S089_01	460172	59346850	0.775394	TD	S089
	TD_HC_HMP_S090_01	365983	103634092	0.353149	TD	S090
	TD_HC_HMP_S091_01	137455	81725144	0.168192	TD	S091
	TD_HC_HMP_S095_01	141567	77698186	0.182201	TD	S095
	TD_HC_HMP_S096_01	1248027	114063946	1.09415	TD	S096
	TD_HC_HMP_S097_01	494706	83884382	0.589747	TD	S097
	TD_HC_HMP_S098_01	1455556	96490962	1.50849	TD	S098
	TD_HC_HMP_S098_02	368198	63174816	0.582824	TD	S098
	TD_HC_HMP_S098_03	768831	92083262	0.83493	TD	S098
	TD_HC_HMP_S100_01	95191	47301250	0.201244	TD	S100
	TD_HC_HMP_S100_02	80630	42129744	0.191385	TD	S100
	TD_HC_HMP_S101_01	59240	70617918	0.0838881	TD	S101
	TD_HC_HMP_S101_02	78933	45200116	0.17463	TD	S101
	TD_HC_HMP_S105_01	388472	84736776	0.458446	TD	S105
	TD_HC_HMP_S105_02	465896	69838592	0.667104	TD	S105
	TD_HC_HMP_S106_01	251032	87426852	0.287134	TD	S106
	TD_HC_HMP_S107_01	226239	77329050	0.292567	TD	S107
	TD_HC_HMP_S109_01	574019	69940522	0.820725	TD	S109
	TD_HC_HMP_S109_02	645625	149441816	0.432024	TD	S109
	TD_HC_HMP_S110_01	295816	69556776	0.425287	TD	S110
	TD_HC_HMP_S111_01	156929	103794598	0.151192	TD	S111
	TD_HC_HMP_S111_02	80143	81905900	0.0978477	TD	S111
	TD_HC_HMP_S111_03	157555	72614670	0.216974	TD	S111
	TD_HC_HMP_S112_01	1681043	86997902	1.93228	TD	S112
	TD_HC_HMP_S113_01	245099	88654238	0.276466	TD	S113
	TD_HC_HMP_S113_02	872944	148796166	0.586671	TD	S113
	TD_HC_HMP_S113_03	270534	83878226	0.322532	TD	S113
	TD_HC_HMP_S114_01	912845	100025818	0.912609	TD	S114
	TD_HC_HMP_S114_02	1211293	157465428	0.769244	TD	S114
	TD_HC_HMP_S114_03	129775	57202724	0.226869	TD	S114
	TD_HC_HMP_S115_01	79730	30134518	0.26458	TD	S115
	TD_HC_HMP_S115_02	92797	34199164	0.271343	TD	S115
	TD_HC_HMP_S115_03	545488	118258844	0.461266	TD	S115
	TD_HC_HMP_S117_01	448300	76585394	0.58536	TD	S117
	TD_HC_HMP_S117_02	96338	46722904	0.20619	TD	S117
	TD_HC_HMP_S118_01	440598	77046708	0.571858	TD	S118
	TD_HC_HMP_S118_02	139965	89377924	0.156599	TD	S118
	TD_HC_HMP_S119_01	45081	38834948	0.116084	TD	S119
	TD_HC_HMP_S119_02	107744	73375394	0.146839	TD	S119
	TD_HC_HMP_S121_01	112700	82754370	0.136186	TD	S121
	TD_HC_HMP_S121_02	38749	44877366	0.0863442	TD	S121
	TD_HC_HMP_S121_03	268615	143785134	0.186817	TD	S121
	TD_HC_HMP_S122_01	261853	95853308	0.273181	TD	S122
	TD_HC_HMP_S122_02	778583	231998704	0.335598	TD	S122
	TD_HC_HMP_S123_01	86523	86048102	0.100552	TD	S123
	TD_HC_HMP_S123_02	677938	151072124	0.448751	TD	S123
	TD_HC_HMP_S124_01	1324014	89422284	1.48063	TD	S124
	TD_HC_HMP_S124_02	903946	111864432	0.808073	TD	S124
	TD_HC_HMP_S127_01	450245	67918870	0.662916	TD	S127
	TD_HC_HMP_S131_01	48562	66884080	0.0726062	TD	S131
	TD_HC_HMP_S135_01	275124	128923542	0.213401	TD	S135
	TD_HC_HMP_S137_01	18835	46751696	0.0402873	TD	S137
	TD_HC_HMP_S138_01	282684	133945510	0.211044	TD	S138
	TD_HC_HMP_S140_01	235310	78069086	0.301413	TD	S140
	TD_HC_HMP_S141_01	16956	52560444	0.03226	TD	S141
	TD_HC_HMP_S142_01	520479	116456624	0.446929	TD	S142
	TD_HC_HMP_S144_01	27287	54670750	0.0499115	TD	S144
	TD_HC_HMP_S145_01	467160	138305922	0.337773	TD	S145
	TD_HC_HMP_S146_01	109013	51770444	0.21057	TD	S146
	TD_HC_HMP_S146_02	329035	83767214	0.392797	TD	S146
	TD_HC_HMP_S147_01	88226	132480532	0.0665954	TD	S147
	TD_HC_HMP_S148_01	358794	64134328	0.559441	TD	S148
	TD_HC_HMP_S150_01	510357	156194602	0.326744	TD	S150
	TD_HC_HMP_S150_02	120534	54194068	0.222412	TD	S150
	TD_HC_HMP_S151_01	469614	150443392	0.312153	TD	S151
	TD_HC_HMP_S152_01	509862	125582720	0.405997	TD	S152
	TD_HC_HMP_S153_01	421114	119013450	0.353837	TD	S153
	TD_HC_HMP_S155_01	775901	153274174	0.506218	TD	S155
	TD_HC_HMP_S157_01	2014919	141168852	1.42731	TD	S157
	TD_HC_HMP_S158_01	221931	55424052	0.400424	TD	S158
	TD_HC_HMP_S159_01	237883	53376292	0.445672	TD	S159
	TD_HC_HMP_S164_01	198477	93281294	0.212773	TD	S164
	TH_HC_HMP_S024_01	58023	28647926	0.202538	TH	S024
	TH_HC_HMP_S024_02	264283	39976922	0.661089	TH	S024
	TH_HC_HMP_S030_01	99550	20186116	0.493161	TH	S030
	TH_HC_HMP_S030_02	149704	25942034	0.577071	TH	S030
	TH_HC_HMP_S117_01	1214949	126433422	0.96094	TH	S117
	TOTAL	278415866	32580564362	0.854546
	TOTAL_PP_ONLY	183334631	11629715138	1.57643
	TOTAL_TD_ONLY	80242190	18376031350	0.436668
	TOTAL_P_T_ONLY	263576821	30005746488	0.878421

[truncated: 10 more sheets: (k) HMP-ORAL-SAMLPES-METADATA, (l) HMP-MCGC-DETECTION, (m) HMP-NON-OUTLIER-MEAN-COV, (n) HMP-OCCURRENCE, (o) HMP-ORAL-SITE-OCCURRENCE, (p) SUBGINGIVAL-DETECTION, (q) SUBGINGIVAL-COVERAGE, (r) SUBGINGIVAL-OCCURRENCE, (s) SUBGINGIVAL-PERCENT-READS, (t) T_C_M_Bin_00022-VARIABILITY]
