# Supplementary material for: Functional and genetic markers of niche partitioning among enigmatic members of the human oral microbiome
Source: Genome Biol. 2020 Dec 16;21:292. doi: 10.1186/s13059-020-02195-w (PMC7739484; doi:10.1186/s13059-020-02195-w)
Supplement: Supplementary file 11 — Additional file 11: Table S9. The SR1 and GN02 metapangenomes. (a) Reference information on GN02 genomes used for analysis. (b) Reference information on SR1 genomes used for analysis. (c) Summary information of GN02 pangenome. (d) Summary information of SR1 pangenome. (e) Average nucleotide identity (ANI) pairwise coverage values for the 25 GN02 genomes. (f) ANI percent identity values for the GN02 genomes. (g) ANI pairwise coverage values for the 14 SR1 genomes. (h) ANI percent identity values for the SR1 genomes. (i) Occurrence summary for the GN02 genomes in the HMP oral metagenomes. (j) Non-outlier mean coverage of the GN02 genomes in the HMP samples as computed by anvi-mcg-classifier. (k) The portion of reads that mapped to each GN02 genome from each of the HMP samples. (l) Occurrence summary for the SR1 genomes in the HMP oral metagenomes. (m) Non-outlier mean coverage of the SR1 genomes in the HMP samples as computed by anvi-mcg-classifier. (n) The portion of reads that mapped to each GN02 genome from each of the HMP samples. [file 13059_2020_2195_MOESM11_ESM.xlsx]

## Sheet: (a) GN02-GENOMES
	name	accession	assembly	reference	title	source	sample_type	study	HOT_designation_according_to_16S_rRNA	HOT_Association_based_on_pangenome
	GN02_872_GCA_003260325_1	GCA_003260325.1	https://www.ncbi.nlm.nih.gov/assembly/GCA_003260325.1	http://grantome.com/grant/NIH/R01-DE024463-04	Culturing of the uncultured: reverse genomics and multispecies consortia in oral	Human oral	saliva	Podar	HOT-872
	GN02_873_GCA_003260345_1	GCA_003260345.1	https://www.ncbi.nlm.nih.gov/assembly/GCA_003260345.1	http://grantome.com/grant/NIH/R01-DE024463-04	Culturing of the uncultured: reverse genomics and multispecies consortia in oral	Human oral	saliva	Podar	HOT-873
	GN02_Candidatus_Altimarinus_pacificus_JGI_0000068_E11_GCA_000405005_1	GCA_000405005.1	https://www.ncbi.nlm.nih.gov/assembly/GCF_000405005.1	https://www.nature.com/articles/nature12352	Insights into the phylogeny and coding potential of microbial dark matter	Environmental	Environmental
	GN02_CG_4_10_14_0_8_um_filter_38_28_GCA_002785345_1	GCA_002785345.1	https://www.ncbi.nlm.nih.gov/assembly/GCA_002785345.1		Depth-based differentiation of microbial function through sediment-hosted aquifers and enrichment of novel symbionts in the deep terrestrial subsurface.	Environmental	Environmental
	GN02_CG_4_9_14_0_2_um_filter_38_7_GCA_002788335_1	GCA_002788335.1	https://www.ncbi.nlm.nih.gov/assembly/GCA_002788335.1		Depth-based differentiation of microbial function through sediment-hosted aquifers and enrichment of novel symbionts in the deep terrestrial subsurface.	Environmental	Environmental
	GN02_CG1_02_38_174_GCA_001871945_1	GCA_001871945.1	https://www.ncbi.nlm.nih.gov/assembly/GCA_001871945.1	https://onlinelibrary.wiley.com/doi/abs/10.1111/1462-2920.13362	Genomic resolution of a cold subsurface aquifer community provides metabolic insights for novel microbes adapted to high CO2 concentrations	Environmental	Environmental
	GN02_CG12_big_fil_rev_8_21_14_0_65_38_15_GCA_002771035_1	GCA_002771035.1	https://www.ncbi.nlm.nih.gov/assembly/GCA_002771035.1		Depth-based differentiation of microbial function through sediment-hosted aquifers and enrichment of novel symbionts in the deep terrestrial subsurface.	Environmental	Environmental
	GN02_CG17_big_fil_post_rev_8_21_14_2_50_48_13_GCA_002783265_1	GCA_002783265.1	https://www.ncbi.nlm.nih.gov/assembly/GCA_002783265.1		Depth-based differentiation of microbial function through sediment-hosted aquifers and enrichment of novel symbionts in the deep terrestrial subsurface.	Environmental	Environmental
	GN02_CG18_big_fil_WC_8_21_14_2_50_38_16_GCA_002786835_1	GCA_002786835.1	https://www.ncbi.nlm.nih.gov/assembly/GCA_002786835.1		Depth-based differentiation of microbial function through sediment-hosted aquifers and enrichment of novel symbionts in the deep terrestrial subsurface.	Environmental	Environmental
	GN02_CG2_30_37_12_GCA_001873165_1	GCA_001873165.1	https://www.ncbi.nlm.nih.gov/assembly/GCA_001873165.1	https://onlinelibrary.wiley.com/doi/abs/10.1111/1462-2920.13362	Genomic resolution of a cold subsurface aquifer community provides metabolic insights for novel microbes adapted to high CO2 concentrations	Environmental	Environmental
	GN02_GCA_002746815_1	GCA_002746815.1	https://www.ncbi.nlm.nih.gov/assembly/GCA_002746815.1	https://doi.org/10.1016/j.cub.2017.10.040	Novel microbial diversity and functional potential in the marine mammal oral microbiome	Marine mammal oral	dolphin_gingival_sulcus
	GN02_GCA_002747975_1	GCA_002747975.1	https://www.ncbi.nlm.nih.gov/assembly/GCA_002747975.1	https://doi.org/10.1016/j.cub.2017.10.040	Novel microbial diversity and functional potential in the marine mammal oral microbiome	Marine mammal oral	dolphin_gingival_sulcus
	GN02_GCA_002748005_1	GCA_002748005.1	https://www.ncbi.nlm.nih.gov/assembly/GCA_002748005.1	https://doi.org/10.1016/j.cub.2017.10.040	Novel microbial diversity and functional potential in the marine mammal oral microbiome	Marine mammal oral	dolphin_gingival_sulcus
	GN02_GCA_002749055_1	GCA_002749055.1	https://www.ncbi.nlm.nih.gov/assembly/GCA_002749055.1	https://doi.org/10.1016/j.cub.2017.10.040	Novel microbial diversity and functional potential in the marine mammal oral microbiome	Marine mammal oral	dolphin_gingival_sulcus
	GN02_GCA_003242835_1	GCA_003242835.1	https://www.ncbi.nlm.nih.gov/assembly/GCA_003242835.1	http://grantome.com/grant/NIH/R01-DE024463-04	Culturing of the uncultured: reverse genomics and multispecies consortia in oral	Canine oral	canine_supragingival_plauqe	Podar	COT-364
	GN02_GCA_003251355_1	GCA_003251355.1	https://www.ncbi.nlm.nih.gov/assembly/GCA_003251355.1		Microbial Community and Metabolism Succession During the Decline of Hydrothermal Activity	Environmental	Environmental
	GN02_GCA_003488655_1	GCA_003488655.1	https://www.ncbi.nlm.nih.gov/assembly/GCA_003488655.1	https://www.nature.com/articles/nbt.4229	A standardized bacterial taxonomy based on genome phylogeny substantially revises the tree of life	Environmental	Environmental
	GN02_HOT_871_GCA_002761215_1	GCA_002761215.1	https://www.ncbi.nlm.nih.gov/assembly/GCF_002761215.1	http://grantome.com/grant/NIH/R01-DE024463-04	Culturing of the uncultured: reverse genomics and multispecies consortia in oral	Human oral	saliva	Podar	HOT-871
	GN02_JGI_0000069_K10_GCA_000404985_1	GCA_000404985.1	https://www.ncbi.nlm.nih.gov/assembly/GCF_000404985.1	https://www.nature.com/articles/nature12352	Insights into the phylogeny and coding potential of microbial dark matter	Environmental	Environmental
	GN02_JGI_0000069_P22_GCA_000404725_1	GCA_000404725.1	https://www.ncbi.nlm.nih.gov/assembly/GCA_000404725.1	https://www.nature.com/articles/nature12352	Insights into the phylogeny and coding potential of microbial dark matter	Environmental	Environmental
	GN02_MAG_IV_B_REFINED_1					Human oral	supragingival_plaque	Espinoza		HOT-872
	GN02_MAG_IV_B_REFINED_2					Human oral	supragingival_plaque	Espinoza		HOT-871
	ORAL_P_A_F_Bin_00020			this study		Human oral	supragingival_plaque	this study		HOT-871
	ORAL_P_B_F_MAG_00016			this study		Human oral	supragingival_plaque	this study		HOT-871
	ORAL_P_C_F_MAG_00005			this study		Human oral	supragingival_plaque	this study		HOT-873

## Sheet: (b) SR1-GENOMES
	name	accession	assembly	reference	title	source	sample_type	study	HOT_designation_according_to_16S_rRNA	HOT_Association_based_on_pangenome
	ORAL_P_A_F_MAG_00010			this study		Human oral	supragingival_plaque	this study		HOT-874
	ORAL_P_B_F_Bin_00032			this study		Human oral	supragingival_plaque	this study		HOT-345
	ORAL_P_B_M_MAG_00018			this study		Human oral	supragingival_plaque	this study		HOT-874
	ORAL_P_C_F_Bin_00011			this study		Human oral	supragingival_plaque	this study		HOT-874
	ORAL_T_B_F_MAG_00004			this study		Human oral	tongue_dorsum	this study
	SR1_Aalborg_AAW_1_GCA_001007975_1	GCA_001007975.1	https://www.ncbi.nlm.nih.gov/assembly/GCA_001007975.1	https://mra.asm.org/content/3/3/e00624-15	Complete Genome Sequence of the Bacterium Aalborg_AAW-1, Representing a Novel Family within the Candidate Phylum SR1	Environmental	Environmental
	SR1_CG_4_9_14_3_um_filter_40_9_GCA_002791215_1	GCA_002791215.1	https://www.ncbi.nlm.nih.gov/assembly/GCA_002791215.1		Depth-based differentiation of microbial function through sediment-hosted aquifers and enrichment of novel symbionts in the deep terrestrial subsurface.	Environmental	Environmental
	SR1_GCA_002746475_1	GCA_002746475.1	https://www.ncbi.nlm.nih.gov/assembly/GCA_002746475.1	https://doi.org/10.1016/j.cub.2017.10.040	Novel microbial diversity and functional potential in the marine mammal oral microbiome	Marine mammal oral	dolphin_gingival_sulcus
	SR1_GCA_003242865_1	GCA_003242865.1	https://www.ncbi.nlm.nih.gov/assembly/GCA_003242865.1	http://grantome.com/grant/NIH/R01-DE024463-04	Culturing of the uncultured: reverse genomics and multispecies consortia in oral	Canine oral	canine_supragingival_plauqe	Podar
	SR1_HOT_345_GCA_003260355_1	GCA_003260355.1	https://www.ncbi.nlm.nih.gov/assembly/GCA_003260355.1	http://grantome.com/grant/NIH/R01-DE024463-04	Culturing of the uncultured: reverse genomics and multispecies consortia in oral	Human oral	saliva	Podar	HOT-345
	SR1_MAG_IV_A_REFINED_1					Human oral	supragingival_plaque	Espinoza
	SR1_MAG_IV_A_REFINED_2					Human oral	supragingival_plaque	Espinoza
	SR1_MGEHA_GCA_000350285_1	GCA_000350285.1	https://www.ncbi.nlm.nih.gov/assembly/GCA_000350285.1	http://www.pnas.org/cgi/pmidlookup?view=long&pmid=23509275	UGA is an additional glycine codon in uncultured SR1 bacteria from the human microbiota	Human oral	subgingival_plaque	Campbell	HOT-874
	SR1_RAAC1_SR1_1_GCA_000503875_1	GCA_000503875.1	https://www.ncbi.nlm.nih.gov/assembly/GCA_000503875.1	https://mbio.asm.org/content/4/5/e00708-13.short	Small Genomes and Sparse Metabolisms of Sediment-Associated Bacteria from Four Candidate Phyla	Environmental	Environmental

## Sheet: (c) GN02-PAN-SUMMARY
	unique_id	gene_cluster_id	bin_name	genome_name	gene_callers_id	num_genomes_gene_cluster_has_hits	num_genes_in_gene_cluster	max_num_paralogs	SCG	functional_homogeneity_index	geometric_homogeneity_index	COG_FUNCTION_ACC	COG_FUNCTION	COG_CATEGORY_ACC	COG_CATEGORY	aa_sequence
	15031	GC_00002644	EVERYTHING	GN02_872_GCA_003260325_1	0	2	2	1	0	0.943089	0.97576					KFMLNNSKNISNGYGYNAIVTEAPTAIFQIIKFLEENGEDSISSIIFEEKEYRNYNNSSLIDKNYSKEFTYLEIENIIKKYS
	5512	GC_00000376	EVERYTHING	GN02_872_GCA_003260325_1	1	9	9	1	0	0.878553	0.975	COG0254	Ribosomal protein L31	J	J	MKKGIHPESKEILVVDRSADFVLKVFSTAKTADTYEFEGKEYPCIFVETSSASHPFYTGEQKILKTGAVDKFYARMKKAEELNKKK
	14869	GC_00002551	EVERYTHING	GN02_872_GCA_003260325_1	2	2	2	1	0	0.987805	1					MKKKAFTLVELIIVVTILAILATISFSSFGGYAGEARDSLRISDLKSISKAFEIGIASGNKLPNPDNIISREKIDSIPELFWNKGDFGENSYLEVKRLSNLPVDPSDKNKKYKYFLSEDKKYYYLETDLENGKKFTLTNYQKTNQQPQLHARNNPPRLTGFTGDGIIYSEIKFLVTAQVQDDDGDAVSISSTNLPSGLQINGLNISGSFPHTGTYNFDLVLNDGNGGTETKNISIMVTQLPKSQVCLDNLHMGNSHSPLNSRVSFNSTTGVPDPNGTLSFFVKNYKNYKMSEIIFLINEGISNNKYTPLYAIQSGKTYTCNFDNSDFW
	4724	GC_00000293	EVERYTHING	GN02_872_GCA_003260325_1	3	10	10	1	0	0.840706	0.884536	COG0244	Ribosomal protein L10	J	J	MAVSKQKKVEILASLTEQIKNAKSVGFASSVGVTVKEFGDLRKKLREVDASYTLAKKTLIKKAVKDALDIDIDLAVLEGQIAIICSNDDPIAGLSKVNEFIKANPKEQ----KITWAASIFEGKFQDKKETETIASMPSRETLLSRLVGSMKSPISKLARFFDAAAKDIDSNGKTKVGELEGKKEEVAE-----------------APKAEETPAE
	2851	GC_00000141	EVERYTHING	GN02_872_GCA_003260325_1	4	17	17	1	0	0.850564	0.944855	COG0222	Ribosomal protein L7/L12	J	J	MAE---LTKNAQQIMDLVKELTIVELNDLVTAMEEEFGVSAAAPVMVAAA-GGAAAG--GDDEKTSFDVELTNAGASKIAVIKVIREITGLSLPDAKALADKGGK-IKEGASKDEAEDIKAKLTEAGATVELK
	14917	GC_00002582	EVERYTHING	GN02_872_GCA_003260325_1	5	2	2	1	0	0.990408	1					MKYLISLLTIALLASCGAKNTETKPTNSGTSSTNTEINKELDSMTGSQTSDKGASNSDKVVKFNADYKAPSGNVTMNVSYELDDSGKIKTIDIQSSADFKGFDEKAEKELLGKTIEEASKLYISGASLASNAFKKAIKS
	7724	GC_00000666	EVERYTHING	GN02_872_GCA_003260325_1	6	6	7	2	0	0.641723	0.792663	COG1477	Thiamine biosynthesis lipoprotein ApbE	H	H	MKLFKKQLFGTVLEIGIYDEKIDENDLENIFEIVQNFENKYSRFKKGNYLWKLNKYKSAEIDEDLQTIINIAKKANELSKGHFDLTILPYLEEIGYGIYEENLEKNIGMENIFIENGKIFLKNNVCIEVGGIGKGYMVDVIFNNLKEKYKNFVINFGGDIRISGEKREFFLENPENEKKFIGKIEIENLALASSGANKRKTEKGHHLIDAKTGKPKNETLGVFVTHKLASLADTFATTLFVSPIDISLEILKQIDGLEAMILMKNGDIYKTKNFNFINKK
	5656	GC_00000392	EVERYTHING	GN02_872_GCA_003260325_1	7	8	9	2	0	0.641589	0.83189	COG1018	Ferredoxin-NADP reductase	C	C	MIKSVEVLPGCIGCRNCENVCPKIFKVEGTSKVISHDYVGNETEILMAEAMCPVKVIKVEKEGNFTLTFKEAKLLDKKYLTSDIIELVLEKPKNFTFKPGQYVSLMFEDGKGKFSRQYSIAFDDEKTFTLTIRLGEKGRGAAQIKKLKIGKNIKFLGALGHFYLQNNKKEKYFISTGTGLAPFIAMGRHCDKSVKKHFIIGGRKREDFYYAEQLAEIKNADIHYFASQQEADEKCKKGRVTDFLPNIPKENSEVYLCGNPEMIKSVIEGLKKLGYDEKNIFSEGFTASGKNVGVLKEIFVNGNIPFVKEISWGIIIFAFV-LASLFAYKIGNE-TNYDDFLFFGNFNSFMFSISWWSVVFVMLIRPISDIFSKNNFLRKLKNFRKPLGILSSILIIVNF…
	15595	GC_00002955	EVERYTHING	GN02_872_GCA_003260325_1	8	2	2	1	0	0.997436	1					MSNSNMVDNEEIKSSVKNLEDSMIDYLDYEDEDDENDGYTPSYNHDDVKTAMNYIHEFLEKIEKAENRDEALELVEEYITKLNELNEKCDYEIFETDQREFIGEIFNEAMNLKGFSSPEDEDVTEEWREF
	8438	GC_00000768	EVERYTHING	GN02_872_GCA_003260325_1	9	7	7	1	0	0.6836	0.800298	COG5002	Signal transduction histidine kinase	T	T	MEKKELKYTKRKLTIIFTIMIFLLVFVLGFSYFIFRYFSEKNQDVNSFISFVNSVSNSEISKEDILNRSKELPKPKDRNVVSK----------KIDKKVNYLFFGADGNVVSSDLRFNISNENYEQILKFRKEYLKNNV--SSNSGQTHYYEKKIYYEYDDDDDEPELETKYEKVNVPQ-NTKNSSKFHFFTDYIVGFSGDFVFLKEFSYKTSSFVGDLVGFLVLDLLFSFVFYLAGYKFVNRTFKPIEENMSDMKNFIHNAGHELKTPIAVIDSNIQLLRDMKTYDDSMMLELKEEVLKLNSLLDSLIKLSDIGSFEETEKINLSEIIDEIVKSFSSRIEEKNISVEKSIDKKVFLTTNRNYLYIFISNIIGNAIKYNKQNGKISISYNHG-LLIEDS…
	3196	GC_00000162	EVERYTHING	GN02_872_GCA_003260325_1	10	15	16	2	0	0.617983	0.727845	COG0745	DNA-binding response regulator, OmpR family, contains REC and winged-helix (wHTH) domain	T|K	T|K	#NAME?
	15819	GC_00003077	EVERYTHING	GN02_872_GCA_003260325_1	11	2	2	1	0	0.989316	1					MLNKKIIAAFATATILMASLTTNTFADLDEKIISANKNYTITNYATYEQKKSYKRAKKSVLNKIYSGQKLTQAEEAVRADIIRERELDEMEEAAEKKFATKAEKKAYKQAKKTTLNKILSGQALTKQEEQIKADIQKKRDADAMEDFEMNKIYLKY
	15251	GC_00002765	EVERYTHING	GN02_872_GCA_003260325_1	12	2	2	1	0	0.99093	1					MNKKIIAGALTGALVIGSLTPTFAADSTATKNNSVENKKTEIRKNLTDEQKNILKKKRAGETLTTEEQAKISGLKKHKKGGKGALHKQNLTEEKKAKIKAIRAIKNKQSSGQSLTAEEQKLLQEHEAKKAQRKAERTNKKTDTSTKQ
	7864	GC_00000686	EVERYTHING	GN02_872_GCA_003260325_1	13	7	7	1	0	0.845114	0.968505	COG0577	ABC-type antimicrobial peptide transport system, permease component	V	V	MNILLFIKQAISSIKSNKLRSFLSALGIIIGILSFVLMLSFGEGTKAQIKQSLGAAANVVNVMKGRDGMGGMDGSGGKSQR--TKKE-GKNIFTEEIVAEIKQKVPNVSKAILGYNGFYAP-TIYKGKKVDQISSFNPVTQDFFKDKGAKLILGSYFGQDDFKEKRKVIILGNKLVKPVFGNDNPIGQKLSIGGEIFFVGGVLEEKGFEYDNYAFMPNTVAKKFFGKDDGNKLEVYSKTEDQVDQLKKDLNYFLFKKTALENYEDVDYSLSTNKDLLKQVEQFTKQFTYFLVGIGAISLIVGGIGIMNITLVSVTERTREIGIRKAIGASNFSVLFQFLIESVILTFLGSTIAIALSYLIVRFVDTYKPLGPELAIVINMDVLIIAIAVSITIGVVFGI…
	1238	GC_00000055	EVERYTHING	GN02_872_GCA_003260325_1	14	18	21	4	0	0.783962	0.917282	COG1136	ABC-type lipoprotein export system, ATPase component	M	M	-----------MLSLKNITKSYKAG-DNVFTVLNGIDLEIQEGEYVAIMGPSGSGKSTLMNIIGMLDNSDSGEYCIDGQRVDNMRETK-RSLIRRENIGFVFQNYSLIPRLNVLEQVKLPLLYQGV-GNHEANQRAISAIKRVGLEGKERNMPNELSGGQKQRVAIARALVIKPKIILADEPTGALDSKTSQEVMNLFDELNAEGKTIIVITHEKEIADRTKRLILVRDGKVIC-------
	7745	GC_00000669	EVERYTHING	GN02_872_GCA_003260325_1	15	7	7	1	0	0.85643	0.959979	COG0845	Multidrug efflux pump subunit AcrA (membrane-fusion protein)	M|V	M|V	----MKKKIVIPIIVLVVAGGGYYVYKNYDSLF--GGS-VNMDTPQFGTNETTVQKRSFNSEIELTGNTKIKNEQKLKFNSSGKITDVKVSVGSNVKKGDVLVSIESTKAQSEVDKAVLDLDKAKRALDKTVEDLKDTKLRTAELDLKASKLTIEQKEKDLVFLKEKQSQELKTKENELEKANNDYVIEQAKLKKDLAISKFDNKNSGNTLSEKNISYEKQKRDYEDFKSNFESRVEKKINEYKIKLENTYYDLEKDVRDFERVLDDMGELIGA-RSSFPYIN-NYSAKNSLTVSKIKEYYYKAGPSFEKFREQYKKINSKEDTKNIIKTLEEGKEFYENIYQALTYVQQGFTDSLPTDG---FNISERSAKFSGGLSRAGTMRTSIVSTIDDFKNYDS…
	5872	GC_00000416	EVERYTHING	GN02_872_GCA_003260325_1	16	8	9	2	0	0.665573	0.831683	COG1195|COG3593	Recombinational DNA repair ATPase RecF|Predicted ATP-dependent endonuclease of the OLD family, contains P-loop ATPase and TOPRIM domains	L	L	MYYLKQIHIQNFRNIEYQTIQFGKNKTVFVGKNGSGKTVILKAIDKLLNAKKIKEKDFRRKEKKIILEAIVSRNEQDLKIKIESYFEDNEIINKTNFDGELQKDFLEKTNVIYIPSDREINKDDSKNGYIKLIDLIIRNKELKNENIKDNEIIKNARKKLSSGRARKGATKTTILISLLKLYLYSIQNLETNSFTIFLIDQPENFLHPHATKMIDNILQSIGEQENTKVCYATHSPELVSNFKKGTYEIDNIVFVKEIDGKCFTKRVDNRNGRFNKIMISLIFKNASVFFSDAVILVEGETEKISVPNIFENSDLKKYCSLKCKHLTREEKVNYFNLNYKNISVVDVGGKGALSDWFVFASELFGKENVVAMIDRDENFFADKQMILKAIRQVYKVQKV…
	7976	GC_00000702	EVERYTHING	GN02_872_GCA_003260325_1	17	7	7	1	0	0.873615	1					MIILLLLPVVLYIALGVFNLDLLSESQTINIFNFMDITAPTLLYSSIFFVAYLVLIFLIFDLKGVFQNKKIDNLEAEVFGLKSKLYDEREDILKEFINDYKSKLDNFTKEQTALFEKFKSESEVDLLKQKAETDRILEKLNLLDKGIFDQIKSAFKGKN
	15377	GC_00002835	EVERYTHING	GN02_872_GCA_003260325_1	18	2	2	1	0	0.824876	0.844115					MKKNILKVATAIIVATTTFGIFSNVNASELNLEVKKYKTVEEFERAEGGICEVATDGCNTITMKNGKADASTLMACENKKEEYSCKKYKAKVTHKVYDSKTEFENAEGAICE---------------------------------------------------------VATDGCNTLGLKDGKVFSSTTKLCQNTKKEFTCTKYISESDDLKDLAGSSKVCTTQYDPVCGVDGKTYGNSCDAGNVEIAYKGECEANNINLDSKIKTKIDNALANVKKKLEKLTAKEKEDKYKAIDKNIEEYLKNLLKNKNVRDLSAKDTLEYNMLMYIKTNIKK
	15897	GC_00003119	EVERYTHING	GN02_872_GCA_003260325_1	19	2	2	1	0	0.977578	1	COG0778	Nitroreductase	C	C	MKSFLKTNELIEALNNRYAVKKFEKRNLSETEKSELEDTVKSILQLTPTSFGLQAYKFINVKNTELREQLKKYSWDQSQITDSDILIVFAVPTNFDRKFIEKHTENLQKIRGITDEKKASVTDFIVFSTIENGKSIGLNNFEDWLTYQVYIALGNLMTGLAVLGIDACPIEGFSNEKYDELLNLKEKNLSSKVILAIGKRGAEDKYQNEKKVRFPKEELFIDL
	6174	GC_00000455	EVERYTHING	GN02_872_GCA_003260325_1	20	6	8	2	0	0.594887	0.651005					#NAME?
	1026	GC_00000045	EVERYTHING	GN02_872_GCA_003260325_1	21	22	22	1	0	0.666323	0.80151	COG0130	tRNA U55 pseudouridine synthase TruB, may also work on U342 of tmRNA	J	J	-MNLNQNFFEWILVTIILNLNKMNAFYLIDKPLGITSFDVIRILRKKLNIKRIGHTGTLDPLATGGLLIATGNYTKLIPFFEKDNKTYEFEISFDGVSDSYDLGTEVRYLSEEEKKYFSGEITKEKISEILRNNFSGEISQVPPKYSALKINGKKALEKVKSGEEFELKPRICNIFEIELLEFFYPR------ALFRVKVSAGTYIRSIANDFGKIIG-SGAYVTKLRRTSV----GS--LDISLGQDLEYFDFTKKLDLKNIFK------NRQFITLE---EEILKKLNNGLC-VFGNF---------DLKKNEEIFVFDK-KNVTNIVFYDGEK-LIPKRKI----
	4965	GC_00000317	EVERYTHING	GN02_872_GCA_003260325_1	22	8	10	2	0	0.781438	0.91252	COG0681	Signal peptidase I	U	U	MDSNQ------------------------NQSKLNKFLKSQWFLFIKDVLIIILLVFLVKAFIAETFVVKGVSMRNTYYNDEFIILDRISYLFKNPERGDVVVFDPHVNE--KFYLKRVIGIPGDELKIQDGKIFIKQKGKTEFIEIIEPYLNEENKGRTFTGPNGVSE--YKLGEDEYFLIGDNRNYSTDSRECFVNCDNRSPFISKKDIRGKVFLDLGHFSLKEMKFVTED-GDESKPKFFGVDSSHDYPELK
	4964	GC_00000317	EVERYTHING	GN02_872_GCA_003260325_1	23	8	10	2	0	0.781438	0.91252	COG0681	Signal peptidase I	U	U	MEKEK------------------------KESTLKRFLNSEPILFLKDLLIILLIVLIIRLFIAMPFQISGTSMKDSYYDREFIIVDRISYLFGTPKRGDVIVFRPHVNENKEYFLKRIIGIPGDELKIQDGEVFIKPKGKTEFIKINEPYLNEENKGKTWVGTNDGKVYNYSLKEGDYFVIGDNRNHSTDSRECFGNCFKRGPFVKKDDMIGKVFLDLGYFNFSRMRFITDS-GEETSPRFFESESTHFYPELN
	3640	GC_00000193	EVERYTHING	GN02_872_GCA_003260325_1	24	11	13	2	0	0.531549	0.757507	COG3291|COG3291	PKD repeat|PKD repeat	S	S	--------MFKKILLTIFL--FNTIFFASVFKAEAGRQCDSLGPTDYNTFKEYCYKITDSYLSLRNKFKVDGKIDAYIAQRILDYSKQGLNYLPDDLNNKNYFTHLQTAIERGIKDPNNSANFDSIDTAIDGFLNKTSIQEITGTVEAFPATGNAPLTVTLRGNVTDPTGSKIENYNYTWWILDK-GRRRNIGNNTSLNYTFREEGNYSIFLDVTSNHRNSFRNIDVIPFSKKVEISVKEKVASLNIKINNKTLGSDDEIKFAPEESVYGLLFDATSSIPTSGTKFIHTEWDFGNSITRKYDSPPKVERIVYATEGEYPVSLKMTTNEGKTIERKFTIIVRNPIATINASSLDGFLGDKFTFTANSYSKNENLSYFWEILDLKNDKVIFSKNLSTLAYT…
	1646	GC_00000075	EVERYTHING	GN02_872_GCA_003260325_1	25	19	20	2	0	0.790417	0.804799	COG0629	Single-stranded DNA-binding protein	L	L	#NAME?
	7801	GC_00000677	EVERYTHING	GN02_872_GCA_003260325_1	26	4	7	2	0	0.886735	0.99238					MKKIIFGSLAFALFFGFSSVFANDLGTQKCSDYTYPKDSVKSDNFYLNQKFCEAKDEFIYSVDILDKNYKYTYINDATGKDEYYTAVIVGKKDGKKHTKIYLNGKKVLDILSDSQKHETSELTPRNSISTYGNHSITTLGYYEGLSQLSSNDLAKGGLYIDGVKVFGNIGQVENFLQNEYIDYLNWNEENIPEKYKNVKLSPADIAKYSKVITQFNERKYTKEKKEEIFNRIKEYSKLSEEKMKTGKITDQGFRNFLIINYIYTELKIKSLKDDNVSKKK
	12769	GC_00001654	EVERYTHING	GN02_872_GCA_003260325_1	27	3	3	1	0	1	1					MKKILFPMLLVLLYSSSAYADKKATPQAMAVINSLNSSDAKTQSYGGYSIARFYYNSKTVALKKLNRTGVVNKGGFIQVNRLGDYNGQCVSFVKAMANFGDTTNVWRPSTRVGDGYIPVGTVVATFVGNNYKGKPTAHTGIYIGSRDGAMWILDQNWDPHHPTGTVGYMTMHAIKFGVRHKAGDGDRGNAYSYYVVK
	5791	GC_00000407	EVERYTHING	GN02_872_GCA_003260325_1	28	9	9	1	0	0.842322	0.958925	COG0484	DnaJ-class molecular chaperone with C-terminal Zn finger domain	O	O	------MDFYEILGVEKTASTEEIKKAYRKLAMQYHPDRNKGDKQAEEKFKEINEAYSILSDEQKRKQYDTYGKAGVGGNPFGGGFS-----GGVDVDLGDIFESFFGGGFGGRTRQQRTEFVGEDIEVKLNIDLKTSIFGGKETIKFNRRETCKTCHGEGGSGKKTCPKCDGKGVYTKTSQSIFGMISQTVTCDECSGSGEIFEEVCGECHGEKRVNKKAEYEVVIPAGIDNGMIIKIEDEGNDGVGTKVKGSLFVHFVVLTEEKGLKRDGVDLHYDIEIEIVEAVLGATKEINIPVIGKRKIDIKAGTEHGNVLKIHGDGVKHIDSDKKGDLLISIRIKIPKKLSKKERGLFEEIAKERNISVKG-AGMFEKFFS
	9882	GC_00001007	EVERYTHING	GN02_872_GCA_003260325_1	29	6	6	1	0	0.819913	0.972952	COG1502	Phosphatidylserine/phosphatidylglycerophosphate/cardiolipin synthase or related enzyme	I	I	#NAME?
	13390	GC_00001864	EVERYTHING	GN02_872_GCA_003260325_1	30	2	3	2	0	0.375667	0.619422					MKKIFSIIIILIFMLVLVYTSFLIKANHYDKPEFQEIKKGEIAFDINSGKIIKEKNGNLKANYINNSDKILSYNSKLEIIKEEKSTKIKLTKGVFLININSINNKYLVESEGFNLELSGANTVFIDTTGQRAEIFSVDNILKLNFFNTKNGELLNTAYIYPNQYIFFDPTKNFLIKNADLLRITQLLSLGYFNENILTKDGKVNENFKKIFLSKEKNINSQTEKLFLYLYFDDLEKKNDLENFKKMKFSSIPGESLMLEYGFLLMNSNKKAIYLKNQVLKTLQETLKSPEKEELLEKNKITIENFLKELKEINEKDFNEIKEMISYFLANISSTQKENKELKLFFLKLLNPEFQDLEKTSAAILSSAFYNYNLGKETNFYSEIKKFVDQKDKEEFESRE…
	13213	GC_00001803	EVERYTHING	GN02_872_GCA_003260325_1	31	3	3	1	0	0.776596	0.907992					MSQKGAKVMAILALAGIIISVIGTSLLYFLETGNQTKENSQTLTEDEVMKLIEEAKKSQSKNTT-TGKTNSGTTVQTGTTSSGA--TSSGTVNK
	4844	GC_00000305	EVERYTHING	GN02_872_GCA_003260325_1	32	10	10	1	0	0.829424	0.976661					MKLQIFSFSGKSFASDSVVSATLMTTTGEITILDNHSPLLTSMKPSNMTVIYM-DNGEKKEENFAIGRGIVEVSENNVKVMADMLIDMEEIDVEEAENARKRALELMEKYSNSQH-IDMEKYIEAEDMLLRSVAQLKLHKL---
	512	GC_00000022	EVERYTHING	GN02_872_GCA_003260325_1	33	21	23	3	0	0.757511	0.837065	COG0055	FoF1-type ATP synthase, beta subunit	C	C	--------------------MKTGKIIKIVGVVIDVKFDDGYVPSIYESLEVKGTSSKVVLEVQQQLGDGVVRTIAMNPVEGLKRGLLVEASGAPISVPVGDTVLGRMFNVLGDPIDGGDK-PEAKHFDPIHKEAPKFSDLTTKAEVFETGIKVVDLIAPMLKGGKVGLFGGAGVGKTVIMQELIHNIASEHGGYSVVAGVGERTREGNDLYHEMKESGVIDKTAMVFGQMNEAPGPRARVALTGLTMAEHFRDRERKDVLLFIDNIFRFTQAGSEISALLGRIPSAAGYQPTLATDMGALQERITSTKDGSITSVQAVYVPADDLTDPAPATTFAHLDSTIVLSRSIAELGIYPAVDPLDSTSTVLSAEVVGEEHYEVAREVQKTLQKYKELQDIIAI…
	3320	GC_00000170	EVERYTHING	GN02_872_GCA_003260325_1	34	15	15	1	0	0.816055	0.754939	COG0328|COG0406	Ribonuclease HI|Broad specificity phosphatase PhoE	G|L	G|L	------------------------------------------------------------MKLKVFTDGGSRGNPGSAGIGVFITDEIGNPLEKRYKSLGIKTNNEAEYIGAFYGIKRAIELGATEIDLFMDSNLVINQLSGNWRIKKSELKELNDDILKIISDNSIKISYNWIERAKNKEADRLSNIAMDKNII--------------
	7444	GC_00000626	EVERYTHING	GN02_872_GCA_003260325_1	35	7	7	1	0	0.84533	0.969461					MSKIYFLIRLLINILLYAFYSFLSIIIGSFIFGAYCYYILETQVPASSDPIHLKIAVFVCILVFVITFLFRGFFYLSLFKSKEQGS
	2504	GC_00000121	EVERYTHING	GN02_872_GCA_003260325_1	36	18	18	1	0	0.676484	0.891078	COG0224	FoF1-type ATP synthase, gamma subunit	C	C	MANAKEIKRKIGSIRNTGKITKAMELISTVKMKKSQDLALEKREFILEMFKIFLRVEDYLNHYPLFSTS---RESGKTLGVIITSNKGLCGGYNVNIMKKVSSYMRE-TK---ENIDFITIGKKASQFIAKTGNNLVADFSGEFSDNQDPVFTKKISSLILEEFLSG-----KYNKVVIFYNFYINTIKQIPINEVFLPIDKEYIKKYLYEVLGGTENVEPKIRDNKGILFYDVEPSPRDLVKNVIPIILDMIFYDVLLNAKASEHSSRMVAMKNAKDNANRIAKNLTTKYNKARQSAITTEVSEITAGVESMKG-
	2953	GC_00000147	EVERYTHING	GN02_872_GCA_003260325_1	37	17	17	1	0	0.777307	0.899424	COG0056	FoF1-type ATP synthase, alpha subunit	C	C	---MSKDLLNKIIEQVENRIDSVEINPNVGNVGEVFYLGDGIAKVSGLGEVAYNEIVNFDS-GAKGIALNLEEHFVGVVVLSGFTGVKEGEKAYSTGKILEVPVGPELVGRVVDALGNPIDGLGDLNTKEFYPVERVATGVMSRKSVHEPLETGIKAIDSLVPIGRGQRELIIGDRQTGKTQVAIDAILNQNGKGVTCVYVAIGQKEGKIARIVEELRKRGAMEYTIVVAAGASDPASMQYLAPYSGCAMAEYFMFNGGHSLIIYDDLSKQANAYREMSLLLRRPPGREAYPGDVFYLHSRLLERASKLNNDLGAGSMTALPIIETQGGDVSAYIPTNVISITDGQIFLESDLFNSGQKPAINVGLSVSRVGGSAQIKAMKKVAGTLKLDLAQFRELAA…
	7843	GC_00000683	EVERYTHING	GN02_872_GCA_003260325_1	38	7	7	1	0	0.910143	0.993947					METINIDNLGLSELKDLLKEVKLYRDLKTQLGNRGEKTYKKIKNGEKDLLVEYFPAISKELAFDESKKIFKNVFNLDVEQKDLKMEENAEIKGGIRIYMDDKVIDLSYLKIERELSK-
	8088	GC_00000718	EVERYTHING	GN02_872_GCA_003260325_1	39	7	7	1	0	0.920332	1					MDDIKLGVIIAQLINFGIIFFIFKYFLGEKIVTAIEERRKFLKASKDAGNLAKEKIEEAEKQVDSMLVEARKKAVEIESYAEELSKQNSNRIIERSEKEAEYMLESARTQIEKERLDMENNMKTKILDLSLKLNSKIFNKESANKDFIEKEYDLLVK
	4914	GC_00000312	EVERYTHING	GN02_872_GCA_003260325_1	40	10	10	1	0	0.779226	0.864173	COG0356	FoF1-type ATP synthase, membrane subunit a	C	C	#NAME?
	8179	GC_00000731	EVERYTHING	GN02_872_GCA_003260325_1	41	6	7	2	0	0.645282	0.781715	COG0636	FoF1-type ATP synthase, membrane subunit c/Archaeal/vacuolar-type H+-ATPase, subunit K	C	C	---MDMVSLGASLSIGLACLGVAFGQCYFIYKVMDILGKNPKMTPFFLTIAILGVALIESSAIFGLIVAMQLLGAEFSSPLASLGAGLAIGLTGLGVGMGEGLIVEQAVVAANKNTDEKNKILSYMILLIALVESTAIYGIIVAMRIIGEKDMGALVSLGAGLSIGLTGLGVSLGMSFIARKAMEVIGEHTLENNKIIIPFTILGLALIESAAIYGLVIALNILTLPAESGILAIGASLSIGLAGFGVSIGLGMLISKSISRIGLPWISGKSLIPVTVLGVALVESAAIYGLVVAFQIIGGDPSTVGLNSIGAGLAVGLAGAGVGLGEGYIGERAMQAMTVNGASRAKITTYMVLFIAMVESLAIYGLIIAIRLVGHNDLGIGALGAGVAIGLAGAGVA…
	7892	GC_00000690	EVERYTHING	GN02_872_GCA_003260325_1	42	7	7	1	0	0.805364	0.946921					--MKDRQLWLEKMNGKDSLGEEECPFCEKNNDEEYLVLKRFQFWYIKKNLYPYNGIKEHLLLIPYRHIEHTKNLNKQELNELVEVYEFIEKYFNGKNYFSFIRETNGGKSIKHIHYHYLPGILYSNLIEKAMEEQHKILEKI---
	5557	GC_00000381	EVERYTHING	GN02_872_GCA_003260325_1	43	9	9	1	0	0.826098	0.949581	COG0640	DNA-binding transcriptional regulator, ArsR family	K	K	MKDLDISKIFGSKCRAKILERFFLENSSGRQKLFHMRGLSRDIDEQINSVKRELDSLSELGILKSKTELKKKYFFVNPNFQLIDEFTSIFLKMYDPIEKLKNFFKNEASIELVLLRPSITTKFK---------IPIKQQKKELDIFIIGDFDRDELRAFLDDIYYGRHVIFTAITVEDFFNRLEYNDKMVKNLLLEKGNIFLKDNMRIKEKLGI-
	13717	GC_00001980	EVERYTHING	GN02_872_GCA_003260325_1	44	2	3	2	0	0.3518	0.636268					MKMNENIHKNIYSENNKTNLENPISLEIKGFRERINLLLERSNITLSFKEKKEIIELLNTDKNISLYKKNDEIIKKLLDKNELNFNYEEVKEKLIELKKLLPNSDLVFSSIENIFEKKAEKKVNFDEVIERFLGKKIIENILNLNFAFLEKYKEPLHENKEKYLSNIIKLFNTDIKEILENIITPPKKIKKEKFEKKMEKYFPIHKDIFFKKLINSIDQKVDDKIINDKKKLRKIIKNEIFNIIGNYLYVLFIFGEKIKLSDLDKYLDIEISQLSLQFAGAKNDMILLESFEKDLTREIEKKYGEKNQNSETDEIIHKPFFASGYRYLNRELSLEENQNQDKNIENTNEEKGIKISDKIEKHYKKATSQLLYIFETWIEGNISDEEYYKNDKSFRNIEI…
	2180	GC_00000103	EVERYTHING	GN02_872_GCA_003260325_1	45	18	18	1	0	0.750875	0.86947	COG0533	tRNA A37 threonylcarbamoyltransferase TsaD	J	J	MKILAFETSCDDTSVAIFENDKLLAMDTKSQIKIHNETGGVVPEVAAREHANVVFDVLQNVLDKTGFSLQNIDYIAVTTNPGLLPSLLTGITVASSISQVLKIPIIPINHIEAHIFSNFLEREENQINFPLVCLTVSGGHNEIYLMNSMWELKRLGATNDDAGGEAFDKAAKMMGLAYPGGPIISNLAQKWKE--KIGT------DLHSKDIFPRVWLVKREHNFSFSGLKSAVKREVDLRIEKNKEILKDE--RNVYFDELKDKFEKNEVLLTEDDKMEMSFEFENAITEVLSWKLVDAAKQNKIKTVMLAGGVSANSKLRDEIDKLAKKNNLEFIFPLKNIYCMDNAAMIGILAYYKIK-----YFKFEKQIGALKI
	11484	GC_00001323	EVERYTHING	GN02_872_GCA_003260325_1	46	5	5	1	0	0.732473	0.918349					----MKFYSRDEYHKQKGDKKIIGKENCPFC-NPEQNEKYIVWEGKFWYILRNFSPYTGDENHLMAVPYEHIAFSTDLTIEHLKELELVHKFVAKYFAGRNYFSFTRESL-----SGRSVEHLHMHFLPGIIQGKYLRHMLMNQGFPIKQDL---
	15217	GC_00002746	EVERYTHING	GN02_872_GCA_003260325_1	47	2	2	1	0	0.992964	1	COG0389	Nucleotidyltransferase/DNA polymerase involved in DNA repair	L	L	MFLLFGENVYNKGNIFKKFARKVFKMKKIIHIDMDSFFASVEIRENPSLKGKAIAVGGSPEKRGVLATCSYEARKFGLHSAMSSAQAMKILPSLIIIPPNFELYKSVSKQVFEIFQRYTDKIESLSLDEAYLDVTESDKFDGSATLIAKDIRKKIFEELHLTASAGVAPLKFLAKIASDKNKPNGMFVILPTEVDDFITNLPLKKIPGVGAVTQEKLKKLGFETCFDVQKSEKYFFLENFGKFGGKIWDFSHGIDDREVETQRVRKSLSVEITLDFDIDNIFFAEDILKNLYQKLLFRAKKFGKKISFYKRIGVKLKFEDFTQTTLEKTTSGASKQNFLQILNQAWKRRENRKIRLIGITIHFPEQKNVLQLKLWEDDF
	15525	GC_00002918	EVERYTHING	GN02_872_GCA_003260325_1	48	2	2	1	0	0.99435	1	COG3042	Putative hemolysin	R	R	MKKIFAVLLLAGFLASCGTKKVEENPSEKVGIANPASEYCVAQGGKSEIRKNSDGSEYGVCILADGKEVEEWEYFRKNNGSATSGEITITPDGNGSGTVKITPEKTSTGTSNSTGTTN
	4413	GC_00000262	EVERYTHING	GN02_872_GCA_003260325_1	49	9	11	2	0	0.540922	0.7057	COG0339	Zn-dependent oligopeptidase	E	E	-----------------------------------MDIKEKIIEKLDEKGFPDLKYFSSEEVLVNAISVLEKLLEKEKNDFAEFLNKKNEDLTFEDLEDDSLLDYFWSILNHFENVESKDELRKIIEEFMPKLQDFGNEIAYSKPYFEKLVYMDENLELDDEQRRILYLAIKAYKDRGIDLPVEAQNRIKKINKKLGELNDKFSNNIVDSKKQFEYIITDFEIIKDLPKDVLEVTRNAYKSKFG--------NEKEGYLFNSDPNASAAIMKYCSDRNVRKDFEFANYTYASTGEFDNRPIILEILKLKEEKAKILGFKNYAELSLNSKMAENPEQIFDLIKGTLDKAKTKAEKEIKELEEHFHGNKFETYDLAYYTRKLKEEKYDVDEQEVKKYFEFE…
	11459	GC_00001317	EVERYTHING	GN02_872_GCA_003260325_1	50	5	5	1	0	0.816828	0.996124					MERFLLNIDIFYKNFKIYLSCFEDLFKKKGIKTIIFYKEISSLVEKLEDRDFIKFRKYTDFDDLKEQVLNFSKEEIFYINTFDEKLVLLTNELKKLLNLPFTEKYEIFRNKDLQRKYLLESFPEATVNFQKIDFNKNEKLGIDFPCIIKPTSSAQSSGVTFLQNIGDFENFKKNISNLNKNLEARGFLKNDFIVEEFIDGEIFTLSYFVNDFGEYFLFPIVKVKSVQDLGIDDFSNYVRIIYKGLDLELDEEKLDIFIKKHIKIFGIKNTFVFHDMKKTNSGEFKTIEVNGRIGGYRLEMYKETFGVNMLSFIDKVGHLNIKENIFFATFAFYSYKEAIFKGLDKNLEQEFKKMKSFFSFKIISGKEGKKAGFTKNGFSALANLKLKTESETDFWRDFD…
	12583	GC_00001599	EVERYTHING	GN02_872_GCA_003260325_1	51	4	4	1	0	0.930383	0.943928					MKKIISFLVIFFVSQKLAFSLNENDFKEFCESVNTRHIPIVNFCILTIYSDNENKSEEYKQIFFNPNQYCRFISNNWWTFRSYIRKDCVGQDFIFGDRETYSRLNFYEKNYYSDKDFEDISVSEDLQKKLAIFYESFKQKTKDFSPTKTENLAKKVIEKIEKFRKISKREVRNALLLLQYELENLYREQKYQCYGKLCEQNKQRNFYYDKGDYKEKNKKVFKFENDTEVLLKYGRNSTFGCYDGKTILKKNGKEKILIDDSVFYKEDRALCSVNAQITNDENIRLFVCYENGAGSGECGTMIFNFNVKTEKMTFEGFYYYSPENPFTVREYLLYDDNSGLSEIQISDLKKEKKEDPQRYEQSKIYFRDLEQSFKTIKKYFKEKYGIDNIKFNEEKVIEF…
	10038	GC_00001033	EVERYTHING	GN02_872_GCA_003260325_1	52	6	6	1	0	0.836232	0.885644					MKKIISFLVIFFVSVNFVSTEYKPENGSLNLIKKYNFDSKNLEKGLTRKEFLETLEKWFIDYKDSKGIKINYNEIKNFDEK-YFKDINKNSKFYKILVYFTEIGAFSKKEYFYPNNILSQKDFFIVMKNLGIFDSLQNCKNLKICEKEATQKNIFNKGVYFKYVSKILNKDLRKSFSIAKDYLDIGYKPSLKADFPFPLTKQTLNGCYGFSIKNILKFQKNISINVEKTEKSIGKIPSELRTDDMKNNFDKYIKINKNNFYDIDTLINSLQTGEPVAITYKLKYFSNKEKKEKIVNHIVAAYSFDEKGVWVAETVSNTRKRIPWEEIFDKNGKTKVNRMFKFYSD-----------------------
	10874	GC_00001199	EVERYTHING	GN02_872_GCA_003260325_1	53	5	5	1	0	0.998298	1	COG1131	ABC-type multidrug transport system, ATPase component	V	V	MTENTKNAIVLKNLQKSYGQNTVLDKIQLEIPENSIFGLLGPNGAGKSTILKIISKIIKKDDGDVIFFGKSMEQNDLEDIGVLINEPVLYESNSGYQNIKIFALLSGKKVNADELLDLVGLEKKARKRKVGTYSLGMKQRLAVAVALVGNPKLIILDEPLNGIDIEGVIEFRDILKKIQAKGVTIILSSHILSEVQKTCEFIGVIHGGKVKFNGKKEDFLKDSTDMEESYLKIIH
	9972	GC_00001022	EVERYTHING	GN02_872_GCA_003260325_1	54	5	6	2	0	0.698072	0.828508					MLNIIKAEFIKLKKIKSLNIAFWFVLLSSTAVMALIFGGIASQGVVSGFFANAFRMEDMMKVFLGGLFVYIFCFSFITDSLVFVDKGKWGLLYSKNIRAKYFWAKYFWVCVICFITLFGGIIGALSITYFIYSDITFAGYLDALLQFLNIFLIFFVTILPILLVFTFMAVFGIRAIILGAAIFFMLLFFMFGVQSNNGIIGQTYRILQNYTILGSHTEVIMNAFNPDYSTIKREIPESVYKLPEEQIWGTNKEYKDLILRKNKGISEKSYYVSYPNALQMWIDSFSPAKNEFWVWLITMLLFSTIATVYMQKRQIKN
	3494	GC_00000182	EVERYTHING	GN02_872_GCA_003260325_1	55	13	14	2	0	0.739914	0.768437	COG0692	Uracil DNA glycosylase	L	L	MNINIEASWLEILKDEFEKDYMKEIKSFLVKEIESGKTIYPHPKNIFKAFDKTPFDKVKVVILGQDPYHGPNQAQGFCFSVKNGTKLPPSLQNIYKELERSLGIKPSL--------------------------------------------------NGDLTIWSEQGVFLLNAILTVEGGKPASHSQIGWEKFTDEVIKQISEKKENVVFLLWGAFAQSKEKLIDEKKHFILKTTHPSPFSAHRGFIGSDCFKKTNEILEKIGKKPINWEIKS--
	13660	GC_00001959	EVERYTHING	GN02_872_GCA_003260325_1	56	3	3	1	0	0.493908	0.698108	COG0584|COG4781	Glycerophosphoryl diester phosphodiesterase|Membrane-anchored glycerophosphoryl diester phosphodiesterase (GDPDase), membrane domain	I	I	MKNERKISLMKSVILTSLWSFLLAEAFFGLIYYFLVNLIQWIQIILTSFFVGVETNSEIFNPISIIIFSIGLIIISLVTFLEIATIIAISVYDYYRDDHIPLKSLFFFVWERLKNVLNYRFLPIFLIILFFPKEHIGFSGLYSLEIPPFILIGIFENILYTSLFAVFTLAIIYFVYKSIFVIHIILLEKDENIISAVKKSFVLTKQIGFWKMMKIFFSTLYLSLLVDIFIIIIFSGIIFLLFSFFENLGSFSLFIMAIIQFSIKFLIITLPGIIFLATLTVKYIEIQFFSENKFKNTFGFFGDYPDFVKRGKNVRFLLDKFGIKNLAIFSLLFILIFSLFGYFFASVKKFEIKDVEIIAHRGYLYKNGKQACIENTFKAIENAHKKEADMIEFDVFENK…
	9420	GC_00000930	EVERYTHING	GN02_872_GCA_003260325_1	57	6	6	1	0	0.852935	0.982569					MKRKITLGIIIGLFSIGIIFVLISYFYGIDLKELFVKGNISIEEKVGLIALLYIFRNYLLIPSTVLILITGFILQNFILTLVVSTIGVGVGILQTYFVGSNLSGELENKKYSKTIKSYQEKIKQNGFKVIFFASLVPIIPVDLVYYAAALSKYDVKKFFLAGILGEFPLIVLYSYLGKEADKYTKYIIIFFVTLGIFYFSYLYRKEKRKKGF
	12571	GC_00001596	EVERYTHING	GN02_872_GCA_003260325_1	58	4	4	1	0	0.787062	0.980682	COG4767	Glycopeptide antibiotics resistance protein	V	V	MISYLSYFIGPIGNGAIIFLFSFPVTVFFAHFFLRKKNISVIKKVGIYLFVLFFFLALGLILFPFPDFSPGFCESRKAVQTWQFQPFQFIEDIQTFAEKHQVGLLRNKALFQVIFNIFLIMPLGFILTLVFRFGFFKIFFVGFLTSLFFEFTQGTALYGLMPCPYRFFDVDDLMLNTSGALLGFFLAFPFVKKFQRFMESKSFIVKNKNYLLLRIGAYLSDFMIICILF--VFVFSIFFNLFSIGSPGFDAIFKQFIACFLYFVVFAYFMGGQTIGKKMFLLKIVDLEGKDPSIWELFVRSIIPVFSFVIINLLNLIIGTKTGIIIGQSWIYPILIFSYILIFIPLTIELSTDGRGLHEKMSKTKLVRTKEKRSLNI
	6294	GC_00000470	EVERYTHING	GN02_872_GCA_003260325_1	59	7	8	2	0	0.753867	0.932629	COG3315	O-Methyltransferase involved in polyketide biosynthesis	Q	Q	-MTKLSTEKLGEILETMLITLWAKSEESKFKEPFLIDKRAEEIIGKIDYDFTKFKKSKFSQAGVCLRASLIDREVREFIEKNPDAVVIQLGSGLDARFERIGSPEITHWYDLDLPEVIELRKELLKETEKNTFLDFSLFDYKWIDTVLNHNKPVLIIVEGVLMYFQETDVKAFFEEICNRFEKTTVIFDMLAYSLVGKAKVHDAVKGMKDKPEFTWSVLNTKEMEKWNPKIHLGKEYIMSDYNRGRYPFIFRVLYHIPYFYKRFNQKVVRLEIN
	15499	GC_00002904	EVERYTHING	GN02_872_GCA_003260325_1	60	2	2	1	0	0.994808	1					MKKYLIIFTICLLGACSSDNIKNNQNTGTIQNSGTLKNKSGTGNEEFGQTKLLKEINYSNLVDKSSQEEIKNALKEAGVDEKEISEFLRNVDTFNKTVENKTLLSTGFAKTNILPAYDEDFIAQKWDEKNKDFKGNNCRITTFGLLKNFINVKNPSNKLDTENLAFDYESIKGGKIFDEKEKKIFDNFFSQIPSPNTQNTSELVKVVQDDWKKKGIEFTNPNAKVISVFLQDSIDEKSKKLFIGHIGVLLPTKDSKFIFIEKLAFQKPYQALKFDSKRDLSDYLMATYDVDTTGESARPFVLENYDLIDGYSANPNTIIKN
	13777	GC_00002003	EVERYTHING	GN02_872_GCA_003260325_1	61	3	3	1	0	0.811912	0.957309					MKIVLDLTKLLEEGKITKEEYDKFSGLAKKETVGILPNILVGFGTILIFCGIASFAKSIEFIFALSVIFIGVGFFIREKLFKDWGILSSIFIILGTISASGAYFELFDFYSDGSELNYKIAIGSVALFIAAMSYFARSALLAGFSALTIGALLGVGTSYYSATYYFFVEQPSLTITVYGALSILTYSLSNIFSSQIERLLLSFSRVSFFLVNMAFWIGSFWGD-------------KEYFISNNLFSIGWLAFLIIMIIFGVVKNKRFTINMSVTFLSIHFYTQFFERFGVDPISFIIAGFFALIIAIALWKYNKKLN-
	6254	GC_00000465	EVERYTHING	GN02_872_GCA_003260325_1	62	8	8	1	0	0.859251	0.991815	COG0350	O6-methylguanine-DNA--protein-cysteine methyltransferase	L	L	MEEIKKQILEYLQSIPKGKVTTYKNIALKFGVHPRKVAMIMKHNKDPIKYPCYKVVAYDGKISGYSTEKGVSEKIFKLKNDGVKIIEGKVLKEFII
	15883	GC_00003112	EVERYTHING	GN02_872_GCA_003260325_1	63	2	2	1	0	0.980535	1					MKKLLVIFMALCLSFAIVSCGKKETNNTTTGSTSTETAKDTVFSGNTNSTGKTVLEEKLGVACESYISFLRCTQEKEKIPEADIKTVVDETKKVIFGINTKEARKAYCVNSMEDYAKNKPGFVDGCLQDKEVYNRAD
	14887	GC_00002560	EVERYTHING	GN02_872_GCA_003260325_1	64	2	2	1	0	0.984568	0.990741					MKKLLVIFMALCLSFAAVSCGKKET-TTTTGSTSTGTEQKADTSATTGGSCEKYIAYMECSYKAAKMDEATIKTTLEEAKKALTSEDACKAAIDQTKSGGVLVPGCSL
	4358	GC_00000257	EVERYTHING	GN02_872_GCA_003260325_1	65	11	11	1	0	0.791856	0.926829	COG0534	Na+-driven multidrug efflux pump	V	V	-----MENK---------------------------NLTLALEGSIIKGLIILAIPILIGNLLQSAYQFVDAYWVGSISKEAVAAVSVSGPVIFLIIALGTGFSMAGSILIAQYSGQKNKEMVNHCSAQTLLIDIIISIILGAIGYFNSENILRLIGVEENVMVQAVDFMQITFIGLIFMFIFSMFQSIMRGIGEVKLPMYIIAGTVVLNFIIDPMFILGFGPIPAMGVKGAAIATMITQAISAIIGLFILFKGNYGIKVHLKDFKPDFGFIKKIFFLGFPSSLEMSVRAFGFVMLTTLITSFGTIAVAAYGAGANIYQLVLIPTIGLSIATSTMVGQNLGAKKLERAQKIAKVSALIAFCVLETIGLFVFIFAENLIGLFIHNDAEVIKIGVDLLKIS…
	8193	GC_00000733	EVERYTHING	GN02_872_GCA_003260325_1	66	7	7	1	0	0.763889	0.902522	COG1670	Protein N-acetyltransferase, RimJ/RimL family	J|O	J|O	MKRIKVLEGEKVALVVPEREDVEVWYRGINNLENQIFLGQRGRIMTLEKEYEYYDKL-DFEQQKTFSIMALEEKEIIGSVSLMNISFFDRVAFMGIMICDNSYKNKGFGRETVKLILKYGFEVLGLHKIKLEYLSTNIKAKKVYEKSGFKECGVWKEDIFDGEKYVDKVCMEILRTDYFTEKD-
	7682	GC_00000660	EVERYTHING	GN02_872_GCA_003260325_1	67	7	7	1	0	0.837879	0.97275					#NAME?
	6662	GC_00000517	EVERYTHING	GN02_872_GCA_003260325_1	68	8	8	1	0	0.848049	0.95216	COG2327	Polysaccharide pyruvyl transferase family protein WcaK	M	M	#NAME?
	4554	GC_00000276	EVERYTHING	GN02_872_GCA_003260325_1	69	10	10	1	0	0.900823	0.990741	COG1695	DNA-binding transcriptional regulator, PadR family	K	K	MENKIQSQMRKGILDFLILGILK-KGETYGAEIIETLKESDLIVVEGTVYPLLSRLIKDSMISYYWVESDSGHPRKYFKLTKSGEDAFDLMGKSWSEIKNTVQKILEK
	13810	GC_00002014	EVERYTHING	GN02_872_GCA_003260325_1	70	2	3	2	0	0.379591	0.668406					MKTLDKNSTKLLKSYKKDLKKFIRNNNLDSEFYEDIEERIEEKINLLEDPSFDDIKNILAEIGTPSEIFAEELSSRGEVELKGFWGKFKQKTNSVIFLGVFKELEDKTGVSANIYRIIFLLLVFLSIFSGQGFGIAFWIFLYFFGFLILRTGIFRFFFSFLIGAGCFLLVIPSVFLLGAYFSNFHIKNIYPFMEMPILFPIGMVIGIFSLVMLGIFFMHYTFNKRTLGIKFFLTGSISFIIAITMGVSIGFNLFGKYYGKETEIINLETELKGEKTVSFPGLNVGLEISSNNTKVETPNQKETGDSSSTNGIETINGKPLLDEIGELAYISPFFVNFTASPDNKIRLNIEKETIGNDYLRNKIKSYIKGLSLKNENGNINIEIARDTENKYPFVPIVLK…
	581	GC_00000025	EVERYTHING	GN02_872_GCA_003260325_1	71	22	23	2	0	0.703763	0.880243	COG0606	Predicted ATPase with chaperone activity	O	O	#NAME?
	14157	GC_00002184	EVERYTHING	GN02_872_GCA_003260325_1	72	2	2	1	0	1	1					MKKIIIAISTLCTVLLSSCFGKTEENQKNSTNSGVNVKVETNTGKTENNSGKTEDKTTSTGKTNTGAETSSGSDSHTNEKDSKISKGTKTEEKSDKKVVGAKEKQQATEEIEDILKELEKLAN
	4281	GC_00000250	EVERYTHING	GN02_872_GCA_003260325_1	73	10	11	2	0	0.778014	0.962839	COG0470	DNA polymerase III, delta prime subunit	L	L	------MNEIFEKIIEKIEKGDEISPFLFISKNLEILNEEIKLLSYKIFEKYSIPKVFLYVFEDKNEKIKVQEIKKFVEIANIASPHKIQIFFIQNIQNLTIGASNNLLKFFEEPGKQNLIFLSAKSENFILDTILSRVQTVYFSAKQKDKSNNFFQDLIKNYLKNKDS-ELLSYFFKTKLEKDDYLDFLENLIIYSKKNLVFTDYLDEILEDITVVKTNNVNAKFIVDKWILKIGN--
	15753	GC_00003041	EVERYTHING	GN02_872_GCA_003260325_1	74	2	2	1	0	0.993417	1					MKSKNGVTLVELIVGISITMLLMISIGIFVSSGLSNIFIQDKSLGNMFSINDFSNEIRKTTENLEKKVSIISSEKVIFKRKRNLDEGGFAFIGTFEKNDFCENGEKTKHIFIKNFIPFKIGGKLTNKIKVGDFTSDQKENKIFKNEDLIIGANSFSRENISEVSGEKVKLNGPTGLALYRNELYISDTLNNRILKMKKNGKVSEIMNQKAGLEEPTGLLFDGETLYIANSGKGEILKYQKKNYSPSYKIEFNLKTKTDFNKIKLTYIKNIVEDDENLFKIEKNEKNKILEKLKKSEIDDVEINENYKIFYKNQKGEEYSEVIKESEYKEKILDKNYIPKRIEKEIYFYTSKLTNNQEIDKQELILSESEKTLLEKETFKSGLDIGFAKQEKSFYERETK…
	1322	GC_00000059	EVERYTHING	GN02_872_GCA_003260325_1	75	20	21	2	0	0.813476	0.735791	COG0233	Ribosome recycling factor	J	J	#NAME?
	3305	GC_00000169	EVERYTHING	GN02_872_GCA_003260325_1	76	15	15	1	0	0.850549	0.90946					MAKGKRTYVGFYSPETGNLVHVTNIQKKNFEAGKKGPELRKYNPKTRKHE-----VLKMKEIKKG
	14167	GC_00002189	EVERYTHING	GN02_872_GCA_003260325_1	77	2	2	1	0	1	1					MFKKFILVSILLLSLIFNTYFVNADFNYEDL
	14445	GC_00002329	EVERYTHING	GN02_872_GCA_003260325_1	78	2	2	1	0	1	1					MKIYNLEDKEKKELFFLIRKAVIEGTILAVIIGYFLIWLGGVVFSIIVDLFTK
	4704	GC_00000291	EVERYTHING	GN02_872_GCA_003260325_1	79	10	10	1	0	0.918258	1	COG0217	Transcriptional and/or translational regulatory protein YebC/TACO1	J|K	J|K	MGRGPVVQARKDAVNSVKGKIFSLHAKLIAVAASKGGNPDDNPALFAAIHKAKKEGVPNDNIERAIKKGTGEDKSAAAIQEVVYEGYAPGGVAVMVTTLTDNKNRTVSSIRHTFTKYGGNLGENGVVSWMFHRKGVIFIDPRKYDYEKIEELVFETNAEDIEKTDSYIKVITSVDDFNEIEKYLESKGIEFIETKLDFVPDNDVEITDFDNALKFKKMIEAFDEDEDVSLVSSNEIISPELEKQVDEFVEKNKFRT
	5836	GC_00000412	EVERYTHING	GN02_872_GCA_003260325_1	80	9	9	1	0	0.822989	0.932906	COG0826	Collagenase-like protease, PrtC family	O	O	MFKKIVGLGFSAKGKNAKDVEKYISGLVQGGATEFFTGYNPPYWHTKFGFEVSPNGRFAEHEQITDFETLKQIVLEVHKHGLELFINLNARYYTDEVFELIKQMVEEFKEIGIDGIICGNIGILEYLKEINYKGKINISTIMSLYNTESIRFFLENYKINKIILSREITLKEIEKLVSSFPEVKFEVFGEGDFCRYNNGLCFAEHKYGERDICTVVVNDLVVKKKFKPNFKKIILDKNISNEEKVDLLDDSYENIFQKIENILTKIEIFSEEKENLEKQLLQIFKISQNRVDLYFDALKPINSEHNKNIFSYLKGLKYLTG-----SLKNND---FLTLQKELEDSVKSGMKYLMEKTKRVGGDAKLKAEELAKFYARSDNLNLYTYLFFSKFKNIETV…
	9570	GC_00000955	EVERYTHING	GN02_872_GCA_003260325_1	81	6	6	1	0	0.93046	0.966267					MNKDRLKKLEMTSHKILSDLIFEETSEIGVDFGIITITEVTISPDLSYLDVWVSALKNEEILAKTLAKKNYIIQGKYNKIINIRKLPKIRYRYDKKGKIGQEVGEIINKITK----
	9210	GC_00000895	EVERYTHING	GN02_872_GCA_003260325_1	82	6	6	1	0	0.872597	0.987236					-MSIKSFFSKIFRFKRNNSLIGGRNSKKVLFKMPK-KSFFKKRSTVKIKFDFKKPLRFFKRNYIPYYLITGLILIASIIFIVLGPIFRVENINIIRKDGITDINIAYKAVDDFRGVSIFNIEKTEILERMKDYQENIKDINLDLEFPKTINILVESYKERFNVNINGKNYILLENGSLIATAEPSKDLESLEIIKNIDKTRILEYKIVFDMEYIQKIEEIERMVKENIAGINITSLKYYEKERELHIIVNDFSRLIFSLDNSITSEEQIKSLAVLDRENSQISNNDKIYIDLRIKGKVFFCSIAGDKDKKIENQCRANLKYIYNQL
	9444	GC_00000934	EVERYTHING	GN02_872_GCA_003260325_1	83	6	6	1	0	0.799679	0.877727					#NAME?
	2378	GC_00000114	EVERYTHING	GN02_872_GCA_003260325_1	84	18	18	1	0	0.851307	0.948824	COG0776	Bacterial nucleoid DNA-binding protein	L	L	MKKQDFIKVVASKAGLSQDAVSKALASFIEVITAELKKGGEVNITGFGAFKVSHRAARNGVNPQT-RKAIKIPAMKSPVFRAGKTLKESIR-
	13941	GC_00002073	EVERYTHING	GN02_872_GCA_003260325_1	85	2	2	1	0	1	1					MRKSLKNKKGYSIIIVTVIIGFLILLTSGVFRLIMGELKDNQVLGSYVKTYAGAESAQELALLDIKENGFGSDKSLKDFDLTTMKNIEKRTTKDVIISFGNDGKTNGEGIEFEIKGDEYNTIPLFYLNSEEFTETTKKEIGNGLYEEEIVNCTPTKEKKCDYKEEKIKDYEIKITNGSPNNISWNVIGKQNGISGDGSKFKEGALKSLSEKGDKNNIYGENREFSFEANKSVSSFLEESKTNYLQLYNAGDETIKYSLTSAEKFTKPEIKIISSGESGSYKTNIETRINLADLTSMSRFSIFSPDNTSK
	7934	GC_00000696	EVERYTHING	GN02_872_GCA_003260325_1	86	7	7	1	0	0.799862	0.912057					-MKNNKRGFTLVEIMVALTIFSIIMVSVMSIYIVSSETTYNSEISRAMQENVKNVYMEISEDVIKNGINGAFANLG--EECKLKESDKEEKTSITQGFSFCTKENIYSIATKRTNGEGFDLV-SNLSECDKKDSECFLVKKSSNSDESNQSLEFFPVTNSLVTVRNADFKVVNYNGVKKLTVLLKLQPSIKAGVRPSLVEKNIFNFQTTISERPN---------------
	8333	GC_00000753	EVERYTHING	GN02_872_GCA_003260325_1	87	7	7	1	0	0.813601	0.905641					MKKSNKSAFSIIEVLVGIVIFLFGIASVYSIINSNLNLNIYNKSYIIGVNLAREQLELFRFIRDSNFKNTQTYNIINPEDTGCEGE-TCNVFKDGEFYKISNYFGSDKTFSVEVKPGDKIDDSKELKDIDIASLANYQVCFDETNNLYDYCENISQNSQKKELRIYKYIKVSKLTGDDKFIENLDTDKALKVTSVVIWYTKRYQKFEVEEIFTNYKIY
	10020	GC_00001030	EVERYTHING	GN02_872_GCA_003260325_1	88	6	6	1	0	0.788388	0.922063					MRN--IKNKNAFTLIELMVVIAIMGILLLFSYAPYNIYQTKAKLKLATREVAQSFYEAKNIAVSGLKLKTEENSFDNSQNKSDSSSLKEEFENKSVGIFLTSEESKNDVVNYYFFPYDKKVENIKLEDLEKPSKKKEIQKTIFLKGFSAGGNEFKSILVFYESVTGQIKVKGFNGDSQGTEIKE---DVGKIKIKFSFKNATTEFLQKEITYYLKTNIVDYK
	5548	GC_00000380	EVERYTHING	GN02_872_GCA_003260325_1	89	9	9	1	0	0.81182	0.963852	COG1459	Type II secretory pathway, component PulF	W|U|N	W|U|N	-MSELNNKQ-----QKEIILFRTVGLVDKYNFFEYISVMLDGGVGITEALVSVNSKIASPFFKQKISELITYINSGDSFSRAMRKIPSVFNLSEVYMIEAGEATGELSESLMKLSDDLKKTYDLRKKIKGSLTYPTIILLFVFLAIAIVMTYVVPAIKPLFADSGTELPYVTQTLIGASDFIVNNFILILLIIFTVVVGSVFYFTGSNSGKLMKEKILLGTPLIGRVYKNYVLASIASTLGNLVGSGVSIIKSLDLTGRASNSMTYEHLFEEVKEKVSTGNGIVKSMEDVDKEHIYFPSDYLQMLSVGERTANIEEISKKLNKQYEKEVDYALANLTKWIEPLAILFAGIFVLWFVFGIFSAIMKVTDTIA
	14189	GC_00002200	EVERYTHING	GN02_872_GCA_003260325_1	90	2	2	1	0	1	1					MNNKFGSFILIVIGLFILVLFTKDQVFDLQYVSAERETLISKREQKTKEHSNLSNISKEIKKGEIKELDKYSTPLKEDELLEFVYKVVDKINSTGTNKVTINNLSLTNAKLNNMQFLESNVNLSLTVPSEKKLTQVIKELMEAKQYKFFITNLSYNSENAENKDNQSSDLSSVSQGFQVVIPLKVFYNK
	15631	GC_00002975	EVERYTHING	GN02_872_GCA_003260325_1	91	2	2	1	0	0.998498	1					MDENLVLENNSKKFPVLPSIFLILVIMLSIGLFSYNKYLQSGNEKISSEISQIETNIENLRKDPKIKVYELLEKYKTEIARLENNSNVIKFIDHLADIRSKYGVSFSGFALANGEIKTEAEARKLSSSVSSKDTSYEKVAKFIKEYREDKNKEALFDLDFVNSFEGMDTIKFGLNFKIKTPKAKKEEIKSVKQNTTTKEKTDTTDTKNSKKSTLPSKTKTNE
	14137	GC_00002174	EVERYTHING	GN02_872_GCA_003260325_1	92	2	2	1	0	1	1					MKKIFFYIAIFFAIFSFSFSNTFAYNDFYLTEVTRSALFNNTPTVPYCPPGSSECGLDKGIEQSKEGIDGIKKDGDFASYLQEIILYVLGFLFFVTVVIIIGAGVVILTSAGNDDKVENAKKIIINCIIGLIVIFLAYPIARFIIGIFDQA
	15851	GC_00003094	EVERYTHING	GN02_872_GCA_003260325_1	93	2	2	1	0	0.993994	1					MRINKKDIFSIIVLVPVLAGIFYLSGLVSVIWQIVLILAYLFVFWLLYFLIKKIFRSKNITNPGTIVSRLLFIFSIFVFIIVGGVASLSYYFNEISPAKMPEYTLTNGEKTVIFQGMIHIGGQKFYDQVKQNLDNYRKEGFTHFFEGVKPGKPENLEKLSKAMGVNFDKDVYKNMSELYGVVQQDYYYILGKITEKDINVDISLDEVIEEYLKIAEENNSNDVYDFTKILEYVKKNLNPREMKLLVYINQATLNGLLSSHEILEKMSGMGNKKIFDVIIGKRNEFLANEIQKSSDKKIYVTYGLLHFDGVLKLLQAKDPNWKIIGKKEYKIID
	9468	GC_00000938	EVERYTHING	GN02_872_GCA_003260325_1	94	6	6	1	0	0.935826	1					MNVVFFILLALISFFPILIWAYSFAYIDQNPLNKKRFLIGIFGGILSVFPILYMGNIINFLDSKYLNIFYFLSQIKGFISSLEFGFSLSLFIFLIVILSFAFGFLLLRKKDIFKIYLKNFLVFVFFIIILSIFIFLLNFILGFFDFQIQNSSSFGGIIFDTFRLIIFYYLIVSFIEEASKHFNFLQSSIFSLENVKSGVENAIFVALGFSFVENILYLYNFYEKFGLNFGLVKIYFFRSIFSVIVHVLCSSIVAFYFSNAYISYKEKGLIFPYFKIFFFGFFFAVLLHLIFDISIVFGINIVLFLYFIGGYLYVSSIFYKE
	4614	GC_00000282	EVERYTHING	GN02_872_GCA_003260325_1	95	10	10	1	0	0.803356	0.990774					MRAFGICLIVFGVIIIAFPAILVFLIGGFFIFLGINLITLGVLASKNTKEGENYVKFGNYKIYR
	982	GC_00000043	EVERYTHING	GN02_872_GCA_003260325_1	96	20	22	2	0	0.715397	0.900953	COG0766	UDP-N-acetylglucosamine enolpyruvyl transferase	M	M	--MLIVRGQNRLKGEVVVSGSKNAALPIIGASLLLAGKVKLNQVPKIGDVNTFLDILSGIGVKYFWEEN-SLILDSTSLNNDNLNFEKIKKIRSSIFLLSPLLYFFKSINIPFPGGCKIGKRPIDAHLNGLKAIGYDYEFDGDNIKLNGELEEGEKILNAGFGVSSTENLIVANVLRQGKTIIKNSAIEPHVMNLIDFMRMAGADIKIKYNHEIIIEGVAELNSDFEFEVVADY-IEAGT-YMVIAALASEK-YLDIKNARIEDLYTFIEKLKESGVKVE-DLGNDVLRVYKA-EKIKPVS-IQTNIFPGFPTDLQSPFAILQSQADGTSRINEVMFEGRLNFLVELEKMTAKIAILNPHEAMIFGPNLLR-GTTVTSWDLRAGMAMIIAGLIATGETT…
	6806	GC_00000535	EVERYTHING	GN02_872_GCA_003260325_1	97	7	8	2	0	0.64234	0.812165					MFEVSIIEVDNQKSNTILKRSINLDQNLDCFLMISSSNKNLAENLLNHSLESIIDKISKEETYNDFGIALENINSFLKSWRADSI----EVEDDVDMSILILNENNLMFSNIGKSTVYLINKNTEIIELTERNENKKSFLFISSGILANSEIIISSTVNILKYLSKSDILDGMILSNDIEVFNKNIKNILQSEILEKNCIISSLKYKNEFVGVEENKNLTAIKDFTIKILDTNLSKKVIGGALKLKDKIARQNKAVKNTIFFSLIAILIFILFLVVSKIIYYGTNTSKKEEASEQMSELQLVINEATKNVSNPGIFNRNIEKAEEIIKKLEEKKLYLGDLENKKEEINILKKQFNKIEIFNSSKDNLVYEIKDTNVDPVKVLQESGKTYIITKKGIIGP…
	5395	GC_00000363	EVERYTHING	GN02_872_GCA_003260325_1	98	8	9	2	0	0.799324	0.98168	COG1825	Ribosomal protein L25 (general stress protein Ctc)	J	J	MKDLVLNVQKRTKDEKLSEIRASKMVPGVVYGKNKESISIKIDNSSLIKTYRLAGVSHIISLDVDGKKMDVLVHEFQKNPVTGDFLHIDFYAITKGEKVTTSIPLSFIGDSAAARDGALIEELLKELEVKTLPKNLVDSFEVDISKLEKVGDIIRVSDLGIDEEKYEIITSIDNVVVMASEP-KKIELEEPV-VAEEGAEATEETKTEEQK
	5161	GC_00000337	EVERYTHING	GN02_872_GCA_003260325_1	99	8	9	2	0	0.838414	0.944936					MKVKIYGEGAEAQELLDKVNNSLEDLGLSDFMEVE-VTMDEELKNSLSISKTPALIIEEEAIDFRDTIFEGIVPSDEEVKSMFISIIGGGGESSGGCSSGS-CGTCST-GCH-
	15641	GC_00002980	EVERYTHING	GN02_872_GCA_003260325_1	100	2	2	1	0	0.996967	1					MKKFIIGLFVSMLFYNVGYGAYCDQSFPVKKVRYLSTQDFYDDIHNNTGYTIKIKDFGGNFFERLDFGEFRDNQGNIINKFISHYDPEIIRKKGILENGFRGTIGHSYRYYLLGHPEKLNTTPSKSNYTESDATKYDLFARYTVKYAPIINGVESIKIAEHTECIPYVISWCGDGILDRDYGETCDSKDPNKEGWGPGGCDEECKPRQTPTNPECKVLNVTPKTGNTPLTSTFTCEGLNTNTYKIDIKDETGKVIHTINNKTGSYTFTDAKKYTATCYVENGTITSPDCNQEVTPTTPTAPECTNLSLSPSSGAFPMESTLTCTGKNVADDKFKIEIKDPAGNIVQTINNKTGKFTFTDKDQRGYTATCYADGQTSTSCRQIIKDTPGRTPSGRCETLT…
	15571	GC_00002942	EVERYTHING	GN02_872_GCA_003260325_1	101	2	2	1	0	0.998528	1					MKQSLRYFKNIFERNISLGLSEKGNNIYEKLGINSNDVKKIDKDTLFKLRKENPVLAKKQDDEVKEVNNNFNSARQEISKNTQKNIGELKQELPPEPKLEITSLEDYENLPQEQKQKIQEEAVRTKEEITTVLDTFGSAVDKEKWMEEIDMPSFNELITKNSPENVYQDVLNHFKNKVNSKGDLVLSLFHIGNGGVFDKYGYKGKGFFGLIGFQESTAFVSMVKDIANTQRKINSLSPQDKMEIMLDFSGDGVLDNKVNFNSVELDALKAIQDKKTFDRVISNLGLEPANFDQMVNKNYYSARLEFKKRLADFLSAPQTSARQLLLPKDKFQNSMEFLATPEEAKVIDGEFDKLEKTDPRISEIAKKEPDIWKEVRNRSFNLVVGDVKGGAISLDSVGK…
	12308	GC_00001530	EVERYTHING	GN02_872_GCA_003260325_1	102	2	4	2	0	0.873753	0.982027	COG1215	Glycosyltransferase, catalytic subunit of cellulose synthase and poly-beta-1,6-N-acetylglucosamine synthase	N	N	MKERIFVCIASYRDKQLERTVRSVIENAEHPELIDIGILNQLNFKEDKNCVISEVEKYPQINQSLIDYRESKGCCWARNYVYENFFKNQKFILQLDSHCRVSKNWDRELKNMWKGLNDKKAVISHYAMPFG-DDEIFRNDYFSKFKVLKFFDNSPIPFLEGFTSWEFPERPVKVAFMAGGFVFGPGKMIKEVPYDPYLYFYGEESVYAARLWTNGYNIYAPNKTLVWHYFE-KSDNRPR--HWNDNEGWSDLESLSVARCKSILGVENIFDFEVLWALDKYGLGKERTLEEYERFSGIFFKEQIIKDYAKNGEVNENYKDYEK
	12307	GC_00001530	EVERYTHING	GN02_872_GCA_003260325_1	103	2	4	2	0	0.873753	0.982027	COG1215	Glycosyltransferase, catalytic subunit of cellulose synthase and poly-beta-1,6-N-acetylglucosamine synthase	N	N	MKERIFVCVASYRDNQLEKTIISLLENAEHPELIDVGILNQLNFKEDKDCLISEVEKYPQISQSLIDYKDAKGCSWARSVVYKKFFKNQDFVLQVDSHCRFAKNWDTELKNMWKGLNDKKGVISHYPSHFDPKNEILKGDYFIKFKIEGFNDNSGFQRQKSISSYEIPENPVKTAFIAGGFIFGPGKMIKDVPYDPYIYFNGEEEVYAARLWTSGYNIYIPNKILIWHYYKLKDDNNEKHLHWNEHNDWSERQELTFSRCAYILDIKDVFDFYALIEVDKYGLGKARTLEEYEKFSGVFFRKQIIKDYAKNGEVNENYKI---
	13357	GC_00001852	EVERYTHING	GN02_872_GCA_003260325_1	104	2	3	2	0	0.372611	0.64164					MLKTLKQLKGMLKMNFHFGVEGGNGRENILNALTSKNEIDAKFVQSHLSEIKQLIVNNKSGDFFSLNDLMRKYNLSNSDYLTLNEKFKVIRNVLGLPEGEIKVQNYVTAIERVQKGTKSELSSVRTDVSNTRLPKTSWNIGYQDIVGKSKTKGIKLESQGYDVVSNFDENRDKGNKNLVRKLQKELGVKVDGIFGKNTRAALNAARGKSQELNFEGGFSDQARNEVVQSQFVGELEGTPLSGNTSFEESVKQVGKTRQEMVDLTLRFEQTEELNKMLKNYKEYEKRGYSIERGIRELLGDNKYKQVLKNRANYAETMSQPGARKKIERAVKELQIPKYINVSKDDPIGDSNPKFGDVVDFALKVAPWAFGIYVGDLPLPFVKTMIPGADVSKSVYFTQW…
	11144	GC_00001253	EVERYTHING	GN02_872_GCA_003260325_1	105	5	5	1	0	0.8623	0.989106					MFKKIVASAIVLSSIVSYSVTNADTYKEISCSTDKVFSENSCDQCFEGGEKSENSTVGGLSDIWSNTTGVDSVMYPELQEAELPKMIGLNGSEWTEDKVQDKFWQFTDEVKALESKEHAGYLLKKDKSVEWIRSTEGSSYVLSKTSSTKGENVGLLVYTIKTNPVLENGEVSTDEKSHKECVLFKGGDKPTPP-PEKPKELPKTGPEHFFILLIIAMLVAFGVLRFKKG
	5620	GC_00000388	EVERYTHING	GN02_872_GCA_003260325_1	106	9	9	1	0	0.640741	0.857654	COG0706	Membrane protein insertase Oxa1/YidC/SpoIIIJ, required for the localization of integral membrane proteins	M	M	-MKNFLNILIIVLLTVIFFNLFSPG-----QAKKEGLDISFSAREYSIPATVIVKVSNYTDKKETLNTCNDIKI--RKNGTALTFPQEFCKD---LEIAPQTVSEVNYQKYYEIFKQTGKYSLEASLSGDRK----FTSDTSIVNKGAISKIFVSLVYAPIYNLFIWLVNIFSGSFGWAIIFVTIIIRLILVWPQHKSMISQRKLQEIQPKINKIKEENKGNQQAIGMKVWELYKKEKINPFGSCGILFIQIPIILVLYNVILSVKDYSNTFYLYSFLENFDISKIDFNFYGLDLFQTGGTQGIILAVVVGLIQFIQIKLSFSFTKKDDSDKKGVVLEKKSGDDKYSQMMPDTELMNKFMLYVVPLMIGFATYSLFSGVGVYWGISTLFMLIQQIIVNK…
	4204	GC_00000243	EVERYTHING	GN02_872_GCA_003260325_1	107	10	11	2	0	0.611976	0.782982					MLKKKFRLREREVKRVLQKGEPFFSYDVVLNTKRNNFNYNRFAIVISSKSVYSNVERNFFRRRFYDFISK------SEIQKKGNDFVFVVKTKVKLDKKNILSLKSFYKNLNFLINKI-------
	1606	GC_00000073	EVERYTHING	GN02_872_GCA_003260325_1	108	19	20	2	0	0.785965	0.878462					MLGKLKKRKRLRVHGFLKRSLTANGKKVLKNRRRKGRHQLTVSYPKRFQLIDGKAKMHIIAGGTAKKTPFDGKGNYTKRK--------------
	6614	GC_00000510	EVERYTHING	GN02_872_GCA_003260325_1	109	7	8	2	0	0.6896	0.818176	COG0528	Uridylate kinase	F	F	MRVLLKISGEALAGGKGFGFDEKMLDKVTEIVKELIHEKHQVGIVVGAGNFIRGAEVK--DIDRCIADNMGMLAININALALFDYLQRKGVKTRNLNSFAIDGVADRFNKPKAEKFLDNSGVIIFGGGTGNPFFTTDTAGVLRALEIEADLMIKATKVDGLYDKDPEKYDDAIFIKKSTYTEVLDRDLKVMDMAAIALAKSNNLKLKIVSLFKDGAILRAVKGDDEGTTIC
	9402	GC_00000927	EVERYTHING	GN02_872_GCA_003260325_1	110	6	6	1	0	0.641543	0.828606					MKKLLVLVFLSVFLSSCFGKTTNKTDLDKAKDDLLSG----NTGSVVKTENNTQTST-GSSTGSLSGTGQTDKVEKTEEKKN-IELNYLTEEKFIELDNLTISDFRSLEKEITGKTLVNVDKIVVSFSNSSSKFPSDSFQLKKFKAGDKTFMYRAFKKYETLDYGENIYVIEAYSGDKVSKLQLKVNLPTEEQIDKEAKDFDKEKQASEPISTKDLPTSSIFGTPKELGNGKITYSDVKGLEVEKIGSADLTNDTDSVTKFLNSRLKSLFYWNSKRPISGEDGISFFVVRIEGDKYFYEKHYYIGGYYGVLSLLQGDFKNEGTMEEKTKTLSELNTSLREKNSSFPMVKIADTLFQSFKK
	15095	GC_00002679	EVERYTHING	GN02_872_GCA_003260325_1	111	2	2	1	0	0.931124	0.96543					MNKKIIISSFLGASLLLTSCGTKQLGTFAEELKAEQDSYVKNVEKYFSGFDGFSSGKFDTDGKVKISGETRDFGNGSLSYDFKGKVISEKDKKAFDLDIGLDLKAQLAGNDFILPKELDKSEASAKIKGKVGLVEKKFYFNLKDLGLDTKLTGKHEQVEKTIDGFKKLIEKVKPDLLNKWATIEMPESFYKEVLELGSKNIDAADKFKPILKMAVTGDYFVGGEKTTYAGAEAYKFSIDETKFKTNLKNIFKSTAKAVTGMDDKALEDDYAEIDKDIDKLKLGEVVGYLTRGKDNSANLIIEKLEIITETEGKLTVSVSILEDEIKIQAIDERNSGIKISFKAASGGKISYSGAYLENNLEIVNISGNYKNNKSSTVLNTSFDLEAKLLKANVGSGEQA…
	3627	GC_00000192	EVERYTHING	GN02_872_GCA_003260325_1	112	11	13	2	0	0.571932	0.753753	COG0595	mRNA degradation ribonuclease J1/J2	J	J	MKDYLDELDKEIDSLSNLQSKKND-IVNTHILLNEGLDGTVGDGQEVEKKTGNKSRKNVKNN---SNNSNSHNQEEEIKGKFISKFPDTK-FYLPTLREGYTRYIPIGGNNETGAKNMGMVQYGNDILLIDCGVQFADPDMLGVNYSIPDVSFLIKYKKNIKGFLITHAHLDHIGSLKHVYPALGCPPLYGTRFTIGLIRKQLEEAGILDKAVLIEVDAGSREMMKIGEFKVEYFRVNHSVPDCAGLYIESPTGTKIVHTGDFKIDFSPAIDQPADLDRIAEIGKRGISLLMSDSTGSIRKGFSMSEKNVGEELDKIVANHTKGRLIIAIFASWISRVQQLINIAEKYGKTIFLSGRSMVENVSIAKDLGYLTMKPGVVKKMTSKNVEGIPPHKQIIIT…
	7598	GC_00000648	EVERYTHING	GN02_872_GCA_003260325_1	113	7	7	1	0	0.820936	0.964189					MIRKKIKEILLFFLTVLLFLLIIFLFKIFIFSSNDNP-EKEEKYIDPVGVGNYIQEEIISKKENKTEKKEEDFDFSKISAELDRIEKEENSKKIIYKYIPNHISGKSKTLAYKKVFDTFFLSKPINNKIKSLEIVLARDAFEVRGRLRDRKIFIYDLYELSFKESLSVAIHEFGHYLDLYLLKKNVFKDLSDKFYSISWEETNIIKAASKTQDFVSGYAMTNMYEDFAESFNFYVLHNLEFQKRAGKSEKLLKKYKFFRKYVFTDGEFVTDEYSFKIEKDYIWDTTKLDFDLVKFKKYLEKFDKK-
	14877	GC_00002555	EVERYTHING	GN02_872_GCA_003260325_1	114	2	2	1	0	0.995062	1					MKKFLIFTFLVFGIFFLNADYSNSYCDYGPGDSFKEAVDGCYKSSQLVQPQGENLSVDKGFGQRILVWKDRLAFYFGIAAVFGIVFSGIIFAVSTGNEEVISKAKLGFKWSIIGFVAIITASTLVTFVVKFIYTI
	13861	GC_00002033	EVERYTHING	GN02_872_GCA_003260325_1	115	2	2	1	0	1	1					MRNKLKIFLLTFLTIFFGFFYVSDFTHASKISDWIKEHVKISVGSSRGGSLESKMLKDLKEDSGRIISSRDTEPGNFFKLVRSQIFNVILIIAVVMVVWIGVRMATARGNPEEFKKAWMHFIYLILGLFIVFVSWGVVRLVSNLNIF
	7619	GC_00000651	EVERYTHING	GN02_872_GCA_003260325_1	116	7	7	1	0	0.823843	0.942227					MLKNIYKKISLLIFGLIGFFISNQTHAFKWSDLFDFSIRWG-TGGGGTDNAPKIGCDGLPGCRSSGNGSPTTFLVSLIDTTIQIVAVLSVFALVISGIMYMISAGDEEKANRAKRWIVWSLVGVFLSGSAWGIIILLNNINFR
	14965	GC_00002607	EVERYTHING	GN02_872_GCA_003260325_1	117	2	2	1	0	0.996101	1					MKKIFLKSGIYALFTLFLLFFGNIFVNADDNGFQVPTQNGEQKQTGGQNQATNKENDISGEACTGNSSCLADKSFVLPVKDLVPGGTFSGGTTKSRVDNGLVTIIRKLMIPFGTLALFVMTIGGGYMVMSNGQDETLSKGKRIFRWGLISLSIALCSYVMVALLTFLLYAN
	4270	GC_00000249	EVERYTHING	GN02_872_GCA_003260325_1	118	11	11	1	0	0.842115	0.956377	COG0438	Glycosyltransferase involved in cell wall bisynthesis	M	M	MKVAILHEMLIKLGGAEKVVENFMKLFPDATIFTLIYDEKKCGKVFPREKISPQVWKSKTQKRYNLFKKQRFCLALMAISVENFDFSEYDLVICSSSGFAHGAITKPETKFVVYCHSPARYMWDWTNEYKRDLGLNSGWKKYFLKPFIERTFYKNRQWDLMASSRADLIIANSKNTSNRIKKYYKRESKILYPPVETQRFAKILEK---NNFEKPFEK--------YYIIISALTEFKKIEIAISGFNEL-EENLLIIGAGDFRENLEKLTKKENIKFVGAKYDDELVFLVQNSSGLIFPGEEDFGIVPIEVMSAGKPVFAYKGGGLLETNIEGVTGSFFEDKNGKDFIEKFEIFHKNNLKNIYTKENCINQAKNFSQEIFEKRFLELINKI
	5683	GC_00000395	EVERYTHING	GN02_872_GCA_003260325_1	119	9	9	1	0	0.670933	0.839526					MTNFFKNTNFFSIITKAILIIFPFYVFLSLSLQTLTGIKFIGFFLKEFLLILAFFALIWEFIKNKKLPEIDLLDYLIIAFFLYGIIITFANGLGLKSIFYGGRYDFIFLVAFVIYKHGSQFLVGKVEDYVKLFVLSGTVSLFIGIFFKFRLKEEFLILFGYTDYVGNWVYSGGVPNYHGLEGSGMRRFQGILEGPNIMGFFLIVFSGFFVYLQKNKKEFYVFLFLLIMGILLFLTFSRSAILGAISAFGIIFLVNLKYFFQKYKKAFVSLMCAGMIIIACSAYIFSEQLKNIVMRESSTEGHFSRMIVGIKRFKEKPLGAGLAESGPAFRNIYPEAQTLEGEQHYIPESWFIQLLVEGGIIYLGLFLAILGIILSKLYKVSIVVFATFSAVLVMNLFLH…
	14595	GC_00002405	EVERYTHING	GN02_872_GCA_003260325_1	120	2	2	1	0	0.997971	1					MKKIFTLFLLCIFSLNTLPTFAENVAPMVDPNTGSLDKAPIAPATKKLNDNSKGKNYIQIVDNFVEKTNSEETLNKILERTNAVIASKELKDEFYVELVNYINQKVKAKLETLKYSDKIKEVLNPTISEADKKEANEKILQAQKNLENIFKEQIEKYSKEIKKTSDVIERGEIKSNYNYTDSKENKNYTGKFEFKDYEGKTAGFDASLKGKLEVSAKTTKDNSIESNFRGVGNVEAISKEGDVYFMLRNLYISDEYGISKEFKEFLTKLNELSNSNKFLKLSNADTQEVRKIINSYFVAGQNPISFGNKAYFEAYKKEGNKYFLRPTKDSVCVYAEKVDCEKIYKSSLEDFAKNSEVYLTVENGENKLNVKLSDSYDNASGYVTFDSKNIKEIKVEAVS…
	14611	GC_00002414	EVERYTHING	GN02_872_GCA_003260325_1	121	2	2	1	0	0.978056	0.996868					MKKIITGIALGTVLLSNSAFANSAEEEMKLYKAVTLSRAKIERDFYNGANYNRVINDYFNRLRINKDKRKSEELDSRLKKAMAEYSGKSYLTAEDDRIYNLILNIYYRNILLKDYFLKDYNSNSNNNDIRVIIDKDRDNNRNNNSNNRTDYNRNGSLAYNYRVPSGWHQERIANGEMKLLRGYDYDTQDSVHFLITDYNKYYRFSDFFDAYKDELTRDNNVRNLRSTSTTLDGKTAYRINYDNYNGDEKTVYLAEYNGMVLIINATKKYRSSYSSNNDINDIINSIEIAKDSSSLRNRSNNNSSNNNSNRNSSISDLINRVNQNGNNNSNNRTDYNRNGSLAYNYRVLSGWHQERVRDGEMRLLRGYNSETQDSINFLITDYNRYSRFSDFADAYKDEL…
	8403	GC_00000763	EVERYTHING	GN02_872_GCA_003260325_1	122	7	7	1	0	0.831573	0.965194					MRYSSLQKTIAYILLFAFFLQISVNIPGITSLVFARESSFYNLVSVIVDEKTYNEVKSELDTYSRDISSNLENTRVVILPVPEDASPFSIASMNEALYFDGYKSLSPVDFESRLSTTIFVGNIPLPRVYKGNEFTRTALPYVDFINKAYVYNKETKRYEENSSSNSEIKAEVEFSFISPNTGDFKENINSLKKFFKKSHDYYTGQGAYKQTNAIINGNKDEELDHLLYRPYVFYYDYVREAKSFSKDLYESYLSTRKNNEDLAYTRYGQDLLGKMK-GSFDKSQQSIADLAKKVDPNLKIPSAATTGATGVGYDIHLGMVIENLKRNFINSFGKGVMTDLRKDVFNAGRYNFGTEVNVDFLPHVVSNMDTIADEILKQQNNELEKQVDEIVEK-ISRKI…
	3692	GC_00000197	EVERYTHING	GN02_872_GCA_003260325_1	123	12	13	2	0	0.864927	0.951106	COG0172	Seryl-tRNA synthetase	J	J	-----------MLDIKIIRTNPELVKDIIQKRNMNLDVDSFLELDAKKLDLIQKIDSYRELKNKVSKEIPNLSGDEKTEKLEEMKKVSDDLKTLEEEQKSVDTAWEELYYKFPNLLDETTAIGPTDEDGVVEYTFKEKTKFDFEPKAHYEIGEAKGWIDTEKGSEISGSRFWYLKGDVVLLQFAIINFALAKLISKGFTPILPPVLVREKAMFGTGFFPAGEDGIYAVNPGDDDLYLVGTSEVPVTSYHSGETLDLTNPKMYVAYSPCFRREAGSAGKDMRGILRGHQFDKVEMVVFCKAEDSRRMHDFMVGVEQELWEELGIPYQKVNIASGDLGNPAMKKYDLEAWMPGQQKYREVTSCSNVGEFQSRRLGIKCKTEDGKSVFAHTLNGTVTAIGRC…
	4028	GC_00000227	EVERYTHING	GN02_872_GCA_003260325_1	124	9	11	2	0	0.667858	0.753986	COG0691	tmRNA-binding protein	O	O	MIFSRSLYYISILKNIFGKMPETKLIVKNKKAYFDYEIVETWEAGVELKGHETKSVRSGHVNLKGAFLIIQNQELFVKNMHITVWKTLPNKQSIDGFRQRKIFLHKKTISYLANKSKEAGFSIIPLELYFSGSLIKMRVGLAKGRKTYQKKQVLKERTMEKEAKLAMKKYL--
	4303	GC_00000252	EVERYTHING	GN02_872_GCA_003260325_1	125	11	11	1	0	0.783463	0.821141	COG4974	Site-specific recombinase XerD	L	L	------------------------------MLFKDAHLNFLNYLEAIKNNSQKTIEQYDRHLKKFEEYLEETGKK---------------------------------------------DLQVENINLNLVESFRSYLYK-GKNRISVKTANAYMITMRSFLKFLGKKGIKSLPPTTIDLIKQEDRRVEFLTEDELDRLFNKPNKGTLTGIRDLAIMKCIYSTGLRISELTNLNIEDIDLKRKEFIVRGKGRKVRVVYLTEDAANAIKDYLDQRRDHLKPLFIRHNIKQENIDE--LNNDKVRLSRFFITTMIKNYAKEAFILKDISAHTLRHSFATTLLGKGADLRAIQEMLGHASITTTQVYTHVTNKKLKEIHNKYMK-----
	1364	GC_00000061	EVERYTHING	GN02_872_GCA_003260325_1	126	19	21	3	0	0.731184	0.713924	COG0542	ATP-dependent Clp protease ATP-binding subunit ClpA	O	O	MNEEQL----------------------------------------------------------------------------------------------------------------------------------------------------QEKSKDSLKKYGIDLVEKAKAGKIDPVIGREEEIRRAIQILSRRTKNNPVLIGDPGVGKTAIVEGIAKKIAENDIPDNLIGKKIISLDMGALLAGAMYKGEFEERFKSVIKEVEKSEGEIILFIDEIHTIVGAGNAEGQNDAGNLLKPSLARGELHLIGATTINEYRKYIEKDPALERRFASVMVDEPNKNDTLAILRGIKDKYEAHHGIKITDSAIETAVDLAIKYISDRKLPDKAIDLMDEAM…
	9726	GC_00000981	EVERYTHING	GN02_872_GCA_003260325_1	128	6	6	1	0	0.835718	0.996686	COG0739	Murein DD-endopeptidase MepM and murein hydrolase activator NlpD, contain LysM domain	M	M	MNKNNIFLSVFLAFVFGVAFSYGLVFAVPIINIESNFSLSDNIFLNSEKLSSNKLIIKTSEKPDIFKFEGDCSPSVILESSNGETHVFDVKIQDKDCNKKTVDVLVKAPYKTLKHSFKIIKEYDLYSKFLDYSTADLQNSFEEVKKTVSNLENSILETGKQRVKNERKIEELKYFEEFFGNILEKRKQKFLFPVKGGKVPVTETKVPNSPRPYRNTYTDGIHHGWDLNAPKGSTIVSLDDGIVIRVVKGFTPSEFGKLKRDGEITDKDKTINLDILRGNQVWIKTMKGDVAFYSHLEEIFPEIKEGMILKRGQPVGTVGATGVPEEGYSDFHLHLSLQSNPLDTARAGTYTYLDIMGWPWSFKGQSASYTLEHYHDIFEKLD
	2647	GC_00000129	EVERYTHING	GN02_872_GCA_003260325_1	129	17	17	1	0	0.811992	0.904108	COG4122	Predicted O-methyltransferase YrrM	R	R	-MDREKFLMDLKKYGEQNEIPNISLVNARFLRDLIIISKTKNMLEIGTANGFSTINFAIELE--KVGGKITTIEFSENSFNVAKKNFAEAGVSSIINQIWGNALDEVPKLENESFDFIFIDGMKRRSVDFLKLCLPKLKKGGILLIDDVIKFKEKMTGLYEFLEESKIIFNVIPIDGDDGIMMILKS------------------
	9276	GC_00000906	EVERYTHING	GN02_872_GCA_003260325_1	130	6	6	1	0	0.903467	0.990955					MTKMKNTIKASVGLGLLAVSNVALAASN-SSSNYTRGNEAEKLRTTNTTFDNVIINWIGYITGFLYLVAVVIGLWGAFNILTAAGDEEKVKKGKDIIIRAVFGIVAIFSINIIMKFVIEALFSNS
	9546	GC_00000951	EVERYTHING	GN02_872_GCA_003260325_1	131	6	6	1	0	0.814706	0.958025					MKKKLITFLILTFSIFSFTENTFSAKGSYCNAGDAFCLEQKAKDEVKVTSTLDQIIENWVVYLLGFIFLVSVIYGLYGATHIFGAGADEEKVQKGKKIIIRAIVGIAVTFVAYPIVRFVIGDEGKTNSGLFQSEGL
	249	GC_00000011	EVERYTHING	GN02_872_GCA_003260325_1	132	21	24	2	0	0.720424	0.675236	COG0495	Leucyl-tRNA synthetase	J	J	--------MYNPKEIEKKWQDFWEKNKTFKTLN---PGE-SGFDETKEKFYVLDMFPYPSGAGLHVGHPEGYTANDILARYKKMKGFNVLHPMGWDAFGLPAENYAIKTGTHPKITTKANIDVYTKQIKSLGFSYDWDREIDTTDPDYYKWTQWIFLKMFEAGLAYEQDLPINYCPSCKTGLANEEVLNDFTCERCGTKVEKRKLRQWVLAITKYADRLLADVDK------------------------------------------------------------------------------------------------------------------------------------------------------------------------------…
	8994	GC_00000859	EVERYTHING	GN02_872_GCA_003260325_1	133	6	6	1	0	0.854321	0.96024					#NAME?
	9264	GC_00000904	EVERYTHING	GN02_872_GCA_003260325_1	134	6	6	1	0	0.857445	0.95598					MKILKKIIIGAIIFSGIFSFGAA--------NAGTIEGLNSAGLGNKALSNYKDLENASQDVGFKVINWFRWVFSGILLILIIYAGAQMVMSTGTDDDQLSKAKRTIWYSIIGLIFINFPLEIYRAIKYEGTSGTGNLFIYEELFRKVLTNILRAIQILLAAIAVFVLVYEGIKVITNSKDSEALKQAKDRIVWVIIGLIFIGFIQLWIEFLKGEAGSLGIATNIFSAIAKLALYFAGPIALFFLTLAGYYYIFSNGDQDRMNKGKNIIINTCIGVIILICVYVLLNDISSLTF
	7836	GC_00000682	EVERYTHING	GN02_872_GCA_003260325_1	135	6	7	2	0	0.614208	0.801119					MKKILSKIFVIIGLFLASFGSIFASS-SKDYLDQLHE-KRDIIIGNDTGDFLVRIADSLVIIFFIIAVPYFFIIVIKLIMNENSEEEATNFKKGIIWISIGLGLMKFAQAFVYSTRSKEYF--AQRENSGSILENAANMINYIITPLTNLLVNAAAIIFVLIAIFAFYKLITSNGDDATAKSGKMMVGYAIIGFIIIKIAQPLISAVYGSCTT--LTRIINP-QCELKPNISAVPGLASNIINWINSFIGVGLIVMIVYVGFKVIFSNGDSEKLNEAKKSITYILIGVGILVVNYFILTFFLRVN
	806	GC_00000035	EVERYTHING	GN02_872_GCA_003260325_1	136	22	22	1	0	0.749327	0.834271	COG0433	Archaeal DNA helicase HerA or a related bacterial ATPase, contains HAS-barrel and ATPase domains	L	L	----MKKLIFIIIGIFLEINNTFASILSTKQVEEKV---------KKVENTGGSIVDGTWFELVQGWGIMGNILAWIFLIIFLVIAYI----LLKKGLQLWFEVWYAKNLRYLRVTLPKADSKLDKEKETKKDFKEKIGIMSMFYKAIHKISEAGLKDTILNMIFKHSKISLELVYDKGEVHFYIVTYKNYVNIVSQHLTSNYPDAEIKIIDPKEGGYIKLKEKGYKMRAASLGKEHDDFYPIKTFKYLEDDPINNFTNVFGGLGKEDKAIFQLVIKPESSRYNKRAKKAAGLVAKGKYKKGTR---NIWGIL-SPLSWLYNPL------RGLFEGTEGIVKG-TNAPGASEGDAYKIFNQAETESQKIMGEAAAQPSFKSSIRVIVASQSSLEAQNGV…
	2868	GC_00000142	EVERYTHING	GN02_872_GCA_003260325_1	137	16	17	2	0	0.685811	0.718763	COG1190	Lysyl-tRNA synthetase (class II)	J	J	---------MDYSREALDRQAKIESLKSAGVICYADRFPGKQDISDLRKMQALP--HSDELMQTGASGQVKTAGRLVLSRAMGKLLFGKIIDHTGAIQLCFLKDKVDFNTGK----------------------------EIVQSISIDSEEKSAFKIAEKFVQIGDYIGVTGDLFLTKHGELTIFVKEFQILSKAVRPLPEKFHGLADIETVYRQRYLDLITNEESFERFKLRSKFIKTLRDFYFENDFIEIETPVLGNAASGAAAKPFVTHHNDFDEEYFLRISPETFLKRATVGRFERVVEFARNFRNEGSDPSHMQEFCAIEHYACWWNYEDNMRFTENMFDYFFEKIPELKKEIEVKDKSGNARMVNFQTPWQRVDYVKGVYDACGIDVSKYSE…
	14643	GC_00002432	EVERYTHING	GN02_872_GCA_003260325_1	138	2	2	1	0	0.997567	1					MGERIVLESLSNSENITLESLNNNENITPESTDNNEKYFYEQFNYSFDEYRVKEGGPIEKAYSILIKMGNENIDQDMGRKLSFRNAVITAENNGLFPELKKGDLIVLELEEGYRGYIKIGNITYRYDTTNSTIVIDN
	11184	GC_00001261	EVERYTHING	GN02_872_GCA_003260325_1	139	5	5	1	0	0.857692	0.995513					MAPEKDKYTIAWEKRDAARKEAEKTAILNQQSKEIKEISTRFDFMTDGR-NYMLKIDEKVLDMKFKNFEALKNAAVVLARTLRIYEVNNGSKDKKPKFYEKGGEIFVNNGIIDDTKYMSSTLTSLFLKRSSTLSPEGRAEIQRLADFLNEVVGVKN
	4804	GC_00000301	EVERYTHING	GN02_872_GCA_003260325_1	140	9	10	2	0	0.595084	0.72583	COG0587	DNA polymerase III, alpha subunit	L	L	-MFVHLHNHSHYSILEGLPKPKDYVEKAKELGMPAVALTDTSNIHGCHELYKEAYYAGIKAILGTEIFVISSLDSSVSHKLVLLAKSLKGYQNIISLTSKASLDNPGRQAKIDFSDIIELKKNSPD------------LEIICLSGPISGEIPFYILSGKTEEQIFEKIKEYQEIFGKENYFLELLYHDDIPKQNFVTDELIKISKKYE--IPVVACNNCYYIEKQDKKTQDVIMAMGTGHEIENPDRPTMMNGDYSFFTEEEMQALFGFIPEALENTVKIAEMVDIKIETGGILIPTFELPEEHQKIYEEALEFEKNDYEKFGIKKLSSDEWYLRYLSFAGLNWRFDTNISREIIFKLVQKLDKPSLEKKLTETSPEELKALSLTYYSDEKKEILKSF…
	11354	GC_00001295	EVERYTHING	GN02_872_GCA_003260325_1	141	5	5	1	0	0.85448	0.865251					MRFNDYSIPIFYYDYQVKFLVFALICYFVFLYLTRNKNFSKTQHFFFALSFIYLLFLVILSFSPIKRIFPTTTTYINFLPFQGLNYQSDFIIGHFLLLIPAGFLLPVFIKNKKNVILTGLGIAIGIEILQLIFIKLLGLIDLTIGKTVTTDEMMINFVGFMGGFLCFLIFAYLLKVLGIKTKKLT-
	11254	GC_00001275	EVERYTHING	GN02_872_GCA_003260325_1	142	5	5	1	0	0.985115	1	COG2017	Galactose mutarotase or related enzyme	G	G	METIQVGNGKNFFKVLPERGGILYSLVLNGKEILFQEMLEETLFDKNKSVRGGIPLMFPNAGPLKQEEIKKLGYQMPQHGVFRNNCWKVKETGKDFLELYFDESMQDFENKIPFKFEAFLKYKLTENSLKISLKIQNNDKKDFAFSHGFHPYFAVPDSKKSEIIWQENLAKTIIDKSEIWQNDGTISIDLPKNGLNFEIKAIGKICLNYSSDFSKFWIWSMKDKAFVCIEPVVGDEGNIVKNPIILEPKEKFESFFEIKLES
	11304	GC_00001285	EVERYTHING	GN02_872_GCA_003260325_1	143	5	5	1	0	0.652473	0.799916					MKKERFEGIMFSVKMMNIILILGIITAIGALWYFGGDVVFEHLLKKFRFYSKISKDYLWIIGSFYLVLLFVYYFVLVHFLGKTLKNINNGTILD--NKNLINILFILYLLFPIISYGIISIASILFTWILYEIIKFGMIKKVEKDKLEEESKLTI
	8018	GC_00000708	EVERYTHING	GN02_872_GCA_003260325_1	144	7	7	1	0	0.918367	0.927741	COG3655	DNA-binding transcriptional regulator, XRE family	K	K	MKKIIINLDVMLAKRKMKLMDLSEKIGITQANLSILKQGKAKAIRFSTLLAICEALDCEPGDILGIEDEKD------
	2068	GC_00000097	EVERYTHING	GN02_872_GCA_003260325_1	145	17	19	3	0	0.741537	0.840173	COG0242	Peptide deformylase	J	J	---MLKIETGKDNKILRTVAPEVKTAELNEAIKLGKEMLKYIKNPKNGGVGLAAPQVGFSTRVIIVSLLKNRD---DDSFKTIIMINPEIIEHSENMLIDEEGCLSLPGQKGKVKRYESIKVNYIDEKKSKKTLVLSGLSARIVQHEIDHLNGILFIDYLT-------------------------
	11089	GC_00001242	EVERYTHING	GN02_872_GCA_003260325_1	146	5	5	1	0	0.87766	0.947096					#NAME?
	5665	GC_00000393	EVERYTHING	GN02_872_GCA_003260325_1	147	6	9	2	0	0.693128	0.833128					MKDKLFCDFAYGNGNWISSYDLIAKEYLSFHNFIHDESRSSFWNFIYNLVYSEKASLNHFYV---AHEVFYALPNHSFLAHSYLWGYFGDVNIAYSATIFHWIFLYAFGIFIGFLLDLVFYYIGKFLSNKIFFKKLNYNFPKFFYIFFRFIPLIGAFSVLIGSTLTDKHDSKKDLTKILIGNTLFIFVSFLFGLTIFLTCGRFS
	784	GC_00000034	EVERYTHING	GN02_872_GCA_003260325_1	148	21	22	2	0	0.723378	0.789227	COG2255	Holliday junction resolvasome RuvABC, ATP-dependent DNA helicase subunit	L	L	--MIESNK--NQKSNRIVTPSEKSIDKSV-FSNALRPEKLEDYVGQESIKKHLSVAISSSKIRKEPLDHILFYGPPGLGKTTLSNIISNEMGGNLRSTSGPAIEKQSDLISILSNIEEGDILFIDEIHRIKPQIEEILYTAMEDFTIDIMVGSGTGAQSVKLPLKNFTLIGATTRLSSLSSPLRDRFGNILKLDFYGEKDLEKIISNNCLKLGLDF-PKFVLENISKKSRGTPRIANRLLKIVRDYSIIGKDLT-NKKILEEIFFDIGIDELGLDYLDKKYLNLILNNFSGGPVGLNTIASSIGEEEATIEDVVEPYLLQIGFIERSPRGRKITPLGITHLKK--------------------------------------------------------…
	7927	GC_00000695	EVERYTHING	GN02_872_GCA_003260325_1	149	7	7	1	0	0.922838	0.995113	COG0572	Uridine kinase	F	F	MKKVETFTLSEGIEKAIQDISEKMT--SKKVFVILVAGGTASGKTSAVAQKLNDFFSDSQILSMDNYYKGKKFVEENNLNFDQPEALDLELFFKNLKDLKSGKTVKTPEYDFKNSKPIFDKLTIKPSKIIIVEGLFALNEKIIELGDYKIFVELGVHSQILRRLFRDVDRTGEKPRVILNYFLDVVWQMHKKYIEPTRKYADIVLLNDYTASIESKNAKLKEDRIKYKISIPNIKEKLGEIIYRLGGVYVGKMSQTDYFFDPAGDYKETGELMIIRRIGFDRYFFMYFGPDDKKTKHDDRYTMKFFTDYYTLANFKDIYQKNYVEVSKLRRSFYIGGVLVCLDEIEGGDQYLTFKFDGKNKREIIVEILERLGIDPLSGIDKTYFQLLK
	4336	GC_00000255	EVERYTHING	GN02_872_GCA_003260325_1	150	11	11	1	0	0.800591	0.938278	COG2348	Lipid II:glycine glycyltransferase (Peptidoglycan interpeptide bridge formation enzyme)	M	M	MSIWQTKSWQEMLQKSGQVEKSIYLKN----IFIEKRKVSLGEFGLFALGVDYKDIPKDFLDEIKNLCKVENALFFQIE--TLDYKHFEE----KDL----DGFEKKYYKKFITPFTAIIDLEKSEDEILADMKQKGRYNIRLAEKKGVKIMEAEKTEKNIKIFYDLMMETTSRDNFFGNTFDYYKIFLDELPYSKLLFADFEGKIISAGIFVFLENEAIYYYGASTSEKQYRNLMAPYLLQWKAIQIAKEKGIKIYDFLGTAGETEKNSPLAGVTDFKLKFTKQSQKVSESFLFINKKFKYKFIEFLKKLKK-----
	14569	GC_00002392	EVERYTHING	GN02_872_GCA_003260325_1	151	2	2	1	0	1	1					MRKIFFVGLLIFLVSCGVKPNQDSLIISKDQKSVKEICDGINKGDDFEKVKKDFGEPKLVLEKSDFSNYHYGDINEICNLVIEKGKVLEKTYIKA
	15147	GC_00002708	EVERYTHING	GN02_872_GCA_003260325_1	152	2	2	1	0	0.995134	1					MKKIIITLTIVLLSSCGNNGINQEKTNSSSTNSGQEKVETNSEKTGENTNSGKVESSINSGNLNIGTENKSENIKEMCQSVNKGDSFESVVKKIGKGKLASDSGDTQTYVYGSDYSESCRIMIMEGKVYTKLYYNNN
	7633	GC_00000653	EVERYTHING	GN02_872_GCA_003260325_1	153	7	7	1	0	0.828104	0.978697	COG1368	Phosphoglycerol transferase MdoB or a related enzyme of AlkP superfamily	M	M	MNFLIASFLLLIFSYLFLKKTKINLVVFGIFVFLYSVISVTYIISNYFTGNGVDESVIYHLFYGLGGAGFGADAGIIILGAILLIIGIALPIGFYYFGKNKEIKTNVYYKGLFGVFFISAFIFHPIFKNIYDLGYFDLNNVVKGKLVSKEDIEKVYFVPEAKKKTEKTKNIIYLYLESFEKTYLDEDVFPDLTPNLNKLRKEAISFENLKMAYGTSWTIAGMVGSQCGSPLINSGGGGNSMHGIEDFLPGAFCLGDFLKKQNYNLSYIGGANLSFAGKGNFYKTHSFDNILGREKLEPKLKNKDYINDWGLYDDSLFDFVFEEYERLSETGQNFGLFTLNLDTHGSEGVISESCKNYLYDSQNEKNILNSYHCVDKLVGELVEKIRNHKNFKNTTIVIT…
	5809	GC_00000409	EVERYTHING	GN02_872_GCA_003260325_1	154	9	9	1	0	0.870563	0.998843	COG0605	Superoxide dismutase	P	P	MFEKSDLPYPKNALEPYISEETMNYHYDKHLQAYFDKLNSLIKGTEFEGKDLEFIIKNSTGGIFNNSAQAWNHEFFWNCMTPNAKKEANLEIGNLIKRDFGSFENFKEKFIEFGLNNFGSGWTWLVLDENGKLEILNYSNAGNPLNTNKKILLGVDVWEHAYYIDRRNDRKAYLNNFFEVINWDFVNKNLEK
	13178	GC_00001791	EVERYTHING	GN02_872_GCA_003260325_1	155	2	3	2	0	0.374828	0.541577					MNVRQDIANGNETTSNLF-------------RKNNLDDE------------------------------------LIISLKNDFKGQKKVLNNIKNNLDPSDPASKY-------------------------FLDIIE---KFSKKDNYNDFLI-----------------------------------------------------------------------------------------------------------------------------------------------------------------------------------------------------------------------------------------------------…
	13177	GC_00001791	EVERYTHING	GN02_872_GCA_003260325_1	156	2	3	2	0	0.374828	0.541577					MEKGGKIDIQKNSSEKLFLQEKNKIMKEAENQRRNLNYEIERLNEIRKARDENTGFLSNAIDKIVSDGGDEIYKGMVLDVKNNLEKHITSLKKFIENLHSSDESGELINILKDLQDLKNRLDNNPEEFTDVKFLEALKTSGHYMKEEGYKNLYMGPIGIVEGVGESVISFAKTALAFSEYIGSAVLYKLGFSDGKFYKEVNEQLVQLWEVVKDLDIGIVKEAIAYEWKKINNLPSEEQGHAIGKLAGNVIGTLLTFKGVAMTPQVMSKLKAAASTTSGIKKIGVRTIQAGIITAYGPAEYA--------------------------------------------------------------------------------------------------…
	10014	GC_00001029	EVERYTHING	GN02_872_GCA_003260325_1	157	6	6	1	0	0.888638	0.985304	COG2114|COG4252	Adenylate cyclase, class 3|Extracellular (periplasmic) sensor domain CHASE2 (specificity unknown)	T	T	-MKRLFKNRSFLSTFFAFILFFFVYLLSP--LFYGINEGINTIFLTVKNYGNRVKSQMVNEAISIVMIDEKTLEKLGSFPISREYYKTLIESLN-KGGAAVIGFDIIFADKNKDHIQSDRNFAKAIKNAGNVILGGSIITKE-IGGKANRIIEKPIDILDESKFAFGYFTPILSKTGVVLSFIPTANLSDKDGAISKYNHFAISLLKAYYSRLYNKDFMEDYNKQKDPNYFYLRPDYPIPFSKTGGNEVLINYIPLPSNSSGKISNFETYSFVDVIEGKIDLKLFDGKIVLVGVTAKGIKDTFYTRNGIEYGVFVHANILNTIMKKDFSFYFNENLEWFLIFLLIITSIYFSLSPSGFIIVIANLAISGIFLVIYPIVILTFFSYIFSHLFELFLALPI…
	9810	GC_00000995	EVERYTHING	GN02_872_GCA_003260325_1	158	6	6	1	0	0.875788	0.978398					MQKNKNKFIYFIIILIVIIIGIGISISLFFKSVDRNSYLELVSGEGLLNDKVLQIGKKEKLSKEDIIETKTKDSLAIIEWGDGSITRLGGNTKVKIENQFVAKNKDQVNILFRLFSGKTWSNVVTYLGEDSYFNQTYSDTEIAVRGTVYVVDADNDYLQVESHKVELTNKQFGKKEVTENKQLKLSNFEFISLDDFIKFFKDKGFFELNQKLDKEYLLKLSLEVEKRVKDFVYFAGKNIDNLTKEQREKLYKTILSSYQNLNFVSLENSEKLFNLKIALKEKLIDLAPDKEKPSLLSTFSYDLKDIFKNKNFGNFEKITDILKENQKYLDYNNFTKMLENLGIKFDLGDSLNKLIDTFKEKVLNSANYKEFLENFSSQVNDAIIEQKNIFLRFFDWIKD…
	9492	GC_00000942	EVERYTHING	GN02_872_GCA_003260325_1	159	6	6	1	0	0.842673	0.931412					MKKQYVFIIMIIIILYISFLIISYTYKEHITNSSIEYIKALTKDVEKKIDSAKKVVEYKTSRAYKNKVLKEQQSFKNVGEKVVYFTTEENFNKYTTIEEKKPETVITNDNNEQINVKDFSIWERWMYLLFKKQPEQ--
	5503	GC_00000375	EVERYTHING	GN02_872_GCA_003260325_1	160	9	9	1	0	0.809779	0.844448					MINFYEQAFA-------ANTSPLLSSTT--------------DPGDIVLLVISIFVLVAGVASILFILWGGLLMILSGGKEDKITPALNTIRYAIFGVIVTVATIFLFPILGRILGIDVDKYAKPSRIFEKIDEIGNKIFGSNS--SSY-NSISNVPE-GELPDDYVNLDL
	2234	GC_00000106	EVERYTHING	GN02_872_GCA_003260325_1	161	18	18	1	0	0.79574	0.883149	COG1837	Predicted RNA-binding protein YlqC, contains KH domain, UPF0109 family	R	R	----MNEVEFLEYVVKSIVSNKDAVKVERKEDELGVLLTLSLDKDDMGTIIGKGGNTINSIRTIVRIFGLKIDKKINIKVLD--------
	1859	GC_00000086	EVERYTHING	GN02_872_GCA_003260325_1	162	19	19	1	0	0.802058	0.965647	COG0228	Ribosomal protein S16	J	J	MLKIRLSRAGKKNMPFFRVVLTEHTAAAKHGYKEVLGFYNPLTKELKLKDLEKIKKYLSQGIQFSPRVEKLIKTNNISL
	1840	GC_00000085	EVERYTHING	GN02_872_GCA_003260325_1	163	19	19	1	0	0.883581	1	COG0227	Ribosomal protein L28	J	J	MSRICEITGKRTGIGNKRSHSMRATKRKFYPNLFYKNVKDPVTGIVYRIKVSAKGLKTLRKKGII
	1546	GC_00000070	EVERYTHING	GN02_872_GCA_003260325_1	164	20	20	1	0	0.819467	0.82202	COG0051	Ribosomal protein S10	J	J	-------------------------MVKKTEK--KIRIRIQAFEHKVLDEVVKKIVNIVKDSGAKVVGPIPLPTKVEKVTVNRSTFVNKDAREQFELRRHKRIIDIIEPTAQTMEMLQDLNISNGVGIEIKA---
	1686	GC_00000077	EVERYTHING	GN02_872_GCA_003260325_1	165	20	20	1	0	0.816321	0.91015	COG0050	Translation elongation factor EF-Tu, a GTPase	J	J	---MAFDRSKPHMNIGTIGHVDHGKTTTTAAISAVLYNKYGGGEGVR--DFASIDNAPEERARGITINTSHVEYETANRHYAHVDCPGHADYVKNMITGAAQMDAAILIVAATDGPMAQTREHILLSRQVGVPYIVVFMNKCDMVDDPEMLDLVEMEIRDLLSKYEFPGDDTPIIRGSGLTALENPGDYDKEYGAKTIIELFDAIEAFVPVPERATDKDFLMPIEDIFSIKGRGTVVTGKIETGIVKVGDEVEIVGIRDTKKSTVTGVEMFHKMLDQGQAGDNAGILLRGIEREDVERGQVLAKPGSIKPHTEFESEVYVLTKDEGGRHTPFFKGYKPQFYFRTTDVTGDIELPAGTEMVMPGDNIKMTVKLQSPIAMTEGLRFAIREGGRTVGSGVVS…
	14273	GC_00002242	EVERYTHING	GN02_872_GCA_003260325_1	166	2	2	1	0	1	1					MLIENGKEQLELLKRKGGKGEKIDKTNLILLVFSLLLNYKNFII
	3335	GC_00000171	EVERYTHING	GN02_872_GCA_003260325_1	167	15	15	1	0	0.808299	0.988571					#NAME?
	7640	GC_00000654	EVERYTHING	GN02_872_GCA_003260325_1	168	7	7	1	0	0.682645	0.854852					MFFNITKYSIKNILRNKFLTISTILVLTLLMFFINVLQILEGVSVKIISEINAKLNFSLYLKDGITKDSVEISTLEKNIKEIDKDIVFDYKTKDKILLEMTQKDPELTKILESGDNPFPETIILSNIAIVDYSKVNKAIENQISIFLNNDIEKDYFANYKTQYERINQVTYVLDLLNYGIKYIIIIFFVSIAIITYSVVSNFIYYYKDEIYITRLVGGAKSFIYGPFILQGIIYSIISFLISLSLFYILLRNLNSVFGKY----YIFEIQTNLASLELLIFIFIGGLSGYLSSRKYLKNLD
	5800	GC_00000408	EVERYTHING	GN02_872_GCA_003260325_1	169	9	9	1	0	0.852089	0.882002	COG0809	S-adenosylmethionine:tRNA-ribosyltransferase-isomerase (queuine synthetase)	J	J	----------------------------MNLSEFDYFLPEELIAQSAVEPRDHSKLLKINPNTQKIEEKKFFEILNDLGENDVLILNKTKVINARLNGFIENDKN------------KICEIFLHKQLNKNTWDCLVYPGRKLKLGKKIFFNVNDENILQAEIKEISDSGRIVEFSKGGIEFLELIEKIGTIPLPPYIKQKLNDGDRYQTVFNEVSGSVAAPTAGLHFTKELLEKLKEKGVKIEKVLLHVGLGTFKNVETENILEHKMHSEYIELDEQTAKNLNKYKKSGKRIISVGTTSIRVLESFANEFGELESGKKDTNIFIYPGYNWKFVDAMITNFHLPKSTLLMLVSSFAGKDFITKAYNYAIENKFRFFSFGDAMFIEERKK-
	8053	GC_00000713	EVERYTHING	GN02_872_GCA_003260325_1	170	7	7	1	0	0.817229	0.944966	COG0726	Peptidoglycan/xylan/chitin deacetylase, PgdA/CDA1 family	M|G	M|G	MKAKIGIIILTISIL-FSKNI-------YAENN------KQCCQIATNISKIIFNYLNKDQNLN-------KINIISEYKDKKVNFQNFMFHYIEDVPKNTKDKLRYNLSFSPQKFEELLKYLDENKIETITFEDLKEIFEGKKKMPEKAVMLGFDDGHLDHYTEAFPLLKKYNKKGVFFIISSFPGNDQNYMNWEQIIEMSQNGQEIGSHTVSHPNLTTLNEQELKKELFESKKQIEEKIKKSVISIAYPIGKFNNNVLKYTKEIYIFARTTKYGGFIDTKNLLTIPTIRITPEFSIKSISNNFENKK
	2450	GC_00000118	EVERYTHING	GN02_872_GCA_003260325_1	171	17	18	2	0	0.597352	0.644307	COG0545|COG0652	FKBP-type peptidyl-prolyl cis-trans isomerase|Peptidyl-prolyl cis-trans isomerase (rotamase) - cyclophilin family	O	O	MKKIIIIVFLALFVASCSTK---------QDKISTGTVKNSSTGITQTGAVSTETEDKTILYDKNLKE-MQTNKKLENGDVVAFMKTTKGQIEIFLETKKAPITSANFIGLAKKGYYNGTTFHRVIKDFMIQGGDPLGNGTGGESIYGKKFKDEFDKDLKNNTYTISMANSGANTNGSQFFI-NVNNNNYLDF-------KHSVFGEVIGGRENVLNISKVKTGAGDKPEKEVKIISIEIKKYEDGKFVDYPFDEKKVVDDYNKAQ----EESKNSPIKSGDKVSVHYKGTFENGQTFDDSYSRG-TPISFTVGAGQMISGFDEAVVGMKVGEKKSITLPPEKAYGKRDENQ--KQIIKKADLKEF-T-------------------------------…
	5114	GC_00000332	EVERYTHING	GN02_872_GCA_003260325_1	172	9	10	2	0	0.660193	0.79757	COG1197	Transcription-repair coupling factor (superfamily II helicase)	K|L	K|L	MVDLGRKLELNRIYSNSGNTFSKSLLLFDLL-KKEDFLIFVETEKKALSYKKILSFLGERCFLMQNFCDLVDFFLNGNGKFFLNKDIF-YIDFSVNFFEKNIFQIKKGDRVDMLSFAKKLNDLGISFAEYEEKLHFNIKGEIFTYFTNSGN-VLKISFWGDEVDEILLDN---------KKIDFYFFGLNKELNSFSYVSEVNKFFVEKVKSTEKLIILDSIDFYNFYDEIIGYLKNFISFANFGNGL---ENLGVEEIFFNNLDEFKFKLEEKTSKKYIFTKNLNTIKNFLELNNLENISVFKSDLNNLKSFKI----GLNYVFTDDIISKIFVKRRVKRSFSENMDLLLQIKPGDYVVHIDHGVGIFSEIVTKEIPDQNGKTVKKEYITIDYKDNDK…
	6086	GC_00000442	EVERYTHING	GN02_872_GCA_003260325_1	173	7	8	2	0	0.659818	0.842982					MILFINTVAKNSYLGLFDEKRNLIKETYFEIKGNESSLLLPKIEDFLKENNFDYPEIKNFILVNGPGSFTGIRTVVLAINTISFITKQSITPINYFDLFKKYPIIKSSSKRDSFFKKDKDSPIEIIENEKIFDYLQENGINQVFGDTKFEKIETLENIDYYDIIKEIKLKDLKKIEPLYIKKPNIC
	4664	GC_00000287	EVERYTHING	GN02_872_GCA_003260325_1	174	10	10	1	0	0.805419	0.899204					------------MRPGEEVLMVVKRHWIVYVMLFIYFFSGVIVTFMIFFFFGLNTWGYMLNIILWLILSIILYIEWLNHELDMYVVTNNRVIGLEQIAFLNRAVTECNLGQIQEVNSKAKGLFANIFNYGTLSIQTAGSKTTLKMEFCPDVMQTSRKILNVVDNYRDE----------KNLRENPEY---
	4402	GC_00000261	EVERYTHING	GN02_872_GCA_003260325_1	175	10	11	2	0	0.704858	0.844795	COG1159	GTPase Era, involved in 16S rRNA processing	J	J	MKKLNLEDILKSTSDLTKEKKVGYISIIGRPNAGKSTFINSLIGEKISITTNIPQTTRKKVLAIYNDSDSQIIFLDTPGIHKSEKEFNKKINDVAINSISDSDLIMYFIDPTREGGEEEKYIKELISKAKKPILKIYTKSDLKAKITISSGENVIKISSVNKDGFEELLKKVKSFLKTGPLFFPEDYYTKQDIYFRISEIIREKVFLNTKEELPHSIYVGVDEIDEKD-----NLLRIVAYIYTETESQKYIIVGKGGSLIAKIGLESRLDLEKIFEKKVFLALKAKSQKNWRKNEKIVKNLLQ-
	7696	GC_00000662	EVERYTHING	GN02_872_GCA_003260325_1	176	7	7	1	0	0.732638	0.88188					MNKMSKEKI-FLLISMILLLGIGTFVFMQNSLERETSGSG----TLFSGALQVN-DKTKENSQLVIKFIEDKRNPDTNMDSFIENFKNQEKFVKNAKIQRLDFSDDSVKKYLEKNNITKLPAVIFSTNDFDE--------ETEVKKFLTKMDSSEYYLEIGAIYNPFTASARGLQILNKNVLESIKNDSFFENENNKEIIWLEYSDLSCIYCRNFRNSGISEEILKNHKN-ISKTFNHFIAHKTQDKKFFEVLECSAEQKGKDIFFSLLNIGFKNSIFDKDSLVTEAIKLGVDKQKLETCLLESRFATKVESQDKRATESFGVTGTPTNIFINAETGEYKIVAGFDEKTTKEQLEEAIKSVETKK
	6750	GC_00000528	EVERYTHING	GN02_872_GCA_003260325_1	177	7	8	2	0	0.632968	0.821196					----------MSLIKKTTASFAIVALASGLFANGASAYSTADVDAANRLADAGVIVKQSNPADYQLDRNVLRQEIAAVARGIAKLDKKATCSNSFKDVSATKPNNWACFSVEALLDAGLIAKNTNFRPESNITKAESIGMVVKAAYGNEYTVDPSK-GDWQKQVVEFAANKGIITSFTDYTTPATRSFIFNAADKAMGLG--TGKEEDLLCKILGECGK-TDSKTTEPKTNDQKPADQSKNNVRNDNNLAVSLSPESPANGYVVAKTDRAVLLAFDVTAGKSDVTLKKASLKFTGLGDHKIIENLAIYSNDIKITKGEKTFNNKLVADLSFDRSIVVRAGETKTLFVTATVNPGNETYNQTIRVSLTGLEADATVTGADLTGATLTPSYVSNKGKYTLT…
	10008	GC_00001028	EVERYTHING	GN02_872_GCA_003260325_1	178	6	6	1	0	0.88593	0.997356	COG0438	Glycosyltransferase involved in cell wall bisynthesis	M	M	MIPKNKKIALLHPKVDTIGGAVKMMIFLGNFLKDKGNEVYFFTSSYDKDLFSKDISFPVRVIKNKIKISFEIRKYDFIIIGNSPMQFVGVLSKILFLSKARILWWHHHYPWYYSENKGFKIFLKRYLEKFFLNFIDLLIGNSLYIEQALKEIYKKEVKILNPIVDKEFLLYKNKKLAFDSKIVISYSRWVEGKNVKQIFETYEYLKENLKNFKLIIGGEGIELQKYKKKYKGIENIEFLGTINKETIISNLEKSNLFLFPSDIDSFGISALEAMFVGIPVVAFDKKGVREIVQNGRNGYLVSSSKEFSEKTLEILSEKNKNIKLSTGAIKTREKFTIDRFEKQLEDIFLKIKG
	1897	GC_00000088	EVERYTHING	GN02_872_GCA_003260325_1	179	19	19	1	0	0.714634	0.913938	COG1459	Type II secretory pathway, component PulF	W|U|N	W|U|N	------MADFLILDNEKKNDNVNNVYNRKKSGF-FGQIGELFYSFQKIRTKEKIQLYRLLSTMLNAGLTLVKAVGVLEKQQKKGTYKKILMRFSENLTSGKRLSDCLADFPNDFSEAEVGMVKSGEKTGQLTDVLMELAIQTERLDSINGKIKSAMIYPTFIVLVVVSVVYVIMTMVVPKLVEVFGDKETLPNSTKNLISVSEFLSNNGVFILIFLIVLYVFFFFWRRTPTGAYIFDEYVFKIPIFGPMMKKIILSKFSRIFSGLISSGVSVLESLRITAEAVGNEVYKQRILLINEDVSKGIKIWESLDGDKLFPDMMVQMIQVGEETAKLEETVLKVSDYYDEEVDNTIANINKLLEPIIIISLAIVVGFIAMAILEPIMNLADTVSNK-
	1196	GC_00000053	EVERYTHING	GN02_872_GCA_003260325_1	180	21	21	1	0	0.845392	0.948854	COG2804	Type II secretory pathway ATPase GspE/PulE or T4P pilus assembly pathway ATPase PilB	W|U|N	W|U|N	------MKYKELIQRLKDTVYRGENIQEACDLIIYAAAVGNSSDIHIEPLSSYVRLRYRLDGELTEILEYQNFLHSGIVARFKIMSDLKIDESRIPQDGRLSKTI-DGKSLDLRVSTLPTVHGEKIVMRIVDKSKKIPKLEELGIEGRNGELIEKAISLPNGIILTSGPTGSGKSTTLYSALTELNKIGVNIMTLEDPVENQIDGINQSQVKPDIGYTFAYGLRTALRQDPDIIMVGEMRDKETVDIAIEASLTGHLVLSTIHTNNAAETITRLLNMGVQPFLIPASVNIIIAQRLVRKLCPNCKRKVKFSELGESSIASIKNAIQITDKNELMSRVGDK-LKNPVFY----EPVGCENCGGLGYKGRVGLYEVLEITPGVKEMILAGASAYNINRQAI…
	6318	GC_00000473	EVERYTHING	GN02_872_GCA_003260325_1	181	7	8	2	0	0.625466	0.808151					MISSKRTKRDENRIILGVMLFSFLTVLLTLFIFFYILPGIEEVEEIKKETYKLSKELKSYENKGISLEALKKTIKDGSLELDKKINKDYVTKVLEDVDADFYKKNLENNKPNKTYKEFIEEKEKEYK-DASESTSNKTKLTLGILPIYSDTIKEEGSMTDFQFINYIESIVSTFNLSFNNSIGIKELKQIDKYSLSNSDNTLDKAIFEIPIELDIVGRKSSIIDFLHFIENVGKISIDPETNELTIDKETAKNGDLFSEFKIKKLDGQRNHASKDYNIYNNQIIDIENILMTDYIDSSEQNMTF---EDTKSFLKYLKSTQDKEKFEAKIKLNFYVKGLPKYKVEQLMAEFNNKINDLEKRISKAISKTTLSATQKQRLTNLQSNIKNIKNSVAQANNT…
	8340	GC_00000754	EVERYTHING	GN02_872_GCA_003260325_1	182	7	7	1	0	0.781986	0.928174					MSENKNEFETIDFADENFADKKEILKGDVKKNIFNDFDSDASLQVELKNIKEKENKDMFYFLSKFLIVLEVFVILAFLFSIGGFLYTYIQKDSEFSNKEFLNPICSIFNGDLVDEGAGCSSISYNKRIIDSRLKELNKEQAKLVLNILPMIYEKENFLKTKEIAFLNDKSQNKLKVLDIIAKFDQVKNEFTGVEKKKLQCNNLTISAKDRTLSMKCEAYANGYTSGIIGPSGNKNSESDSLSGTSISIANSFINYIEKNYTKYFSVIDRQKTFDVEPIVGSGAYTKKTPFDLKLKINF
	8256	GC_00000742	EVERYTHING	GN02_872_GCA_003260325_1	183	7	7	1	0	0.852124	0.993823	COG1199|COG2176	Rad3-related DNA helicase|DNA polymerase III, alpha subunit (gram-positive type)	L	L	MIICFDLETTGTNPKTDKIIEIAMIKLREDNFEIIDSYNSFINPEIPIPTVISSITNIFDEDVSLAPKIEEIRQEILDFIGNNILLGHNVDFDINFLVENGINVERNLKIDTFFIANFLNFRNESLNLEMLCKHYKIEISGFHRAINDTKATAELFAKMLNEFNGYSSEKISLIKYIFDLSSDLNVKIMGRFLGLDNLQNLSFGDFETIILKKVGVFKIPEILNEFKQTDLDKIDILDYFKDLGNLEKRDNQFKMAEKVFESLDKNKKIVIEAPTGLGKSFAYLIPSIIYAKNIGEKVYVSTNTKTLQDQLFEKDLKFLKAKLGQNFFYTKLKGKSNYLSLKGFFDYILLGDLEYKDVSFFSKISLWLLETDFGELDELSFFPQEYYLKNELTSDRFNF…
	15505	GC_00002907	EVERYTHING	GN02_872_GCA_003260325_1	184	2	2	1	0	0.996885	1					MKNILKILSVFFITINIFSLKFAFSENETEKLELIKKYIIDYKKNLNNIIKKYEIKNNKDLEENIKSLDWSIQVIDKVKNTYLPEQEKDKLVRYLTKSLRELNSKSRDILRKEKENYEKKFKETQKYYSSVGNEIGDKLDYLVNLIYKQKIENKLNLTTDEIIVKNSLERLKSKSKQIKIIGDLEFESKKDLDKFLKRTINDIKSEIKELKNHL
	1745	GC_00000080	EVERYTHING	GN02_872_GCA_003260325_1	185	19	19	1	0	0.749899	0.782111	COG1187	16S rRNA U516 pseudouridylate synthase RsuA and related 23S rRNA U2605, pseudouridylate synthases	J	J	--------------------------------------------------MEKIRLQKYLSQAGICSRRKAEEYILDGLVKVNGIVAEIGQSITPGEDKIELLQKAIDKQKNLVYYKLNKPRGIVTTC--AQNQEKNIIDIINIKERVFPIGRLDKDTTGLILLTNDGRLANFLMHPKYNHEKEYIVEVFGKITDEALQKMSNGLFI----------LGSY------TKKAQVNRISSGKFSIIITEGRNRQIRRMVEKVGFKVKKLKRIRIENIKLGNLETGEYIPLTNKELNNLFERLGIKKD---
	3970	GC_00000221	EVERYTHING	GN02_872_GCA_003260325_1	186	12	12	1	0	0.782132	0.935358	COG0812	UDP-N-acetylenolpyruvoylglucosamine reductase	M	M	#NAME?
	6718	GC_00000524	EVERYTHING	GN02_872_GCA_003260325_1	187	7	8	2	0	0.653048	0.795485	COG0499	S-adenosylhomocysteine hydrolase	H	H	MSSLKLEEESMPIIKEITQEIDLSNKTILMIQHGVKDAIDFALSLKNNSKAEVIFLPKPFSQKPEDLEYGEQSGLTIENPGDNYEEGLEKDGYLEEIIESLGDKE-IIIVEVGGITTQNLLKKEILEKGSQNKNIKGIVEITTFGHKRHEVNKTNLYIPTYSIARSPIKEREAKHVGAAVYRSLDQVLHELDRAIIDCKITMVGYGMIGKNVCEAFKT-CKKVSVYDIDKKKLKEAKNNGYDIGKND---IGKSDIIIASTG--ERS--IDEDFIKKCKDGVLLVSAGSRQNEIDVEYLEKSSEDTKEIHEFIKRYTIGKKKIYLFREGKNANFAGDSCPSNSMDLIHAETLYCIKNILDGNFEFKKELNEVSGDDRKSILKMHKKYWN
	7941	GC_00000697	EVERYTHING	GN02_872_GCA_003260325_1	188	7	7	1	0	0.927102	1	COG1051	ADP-ribose pyrophosphatase YjhB, NUDIX family	F	F	MKIKNVACALLVKDGKLLLQDRKNISKYGEEWSFFGGGIEAGEDSKQALIREIKEELDFDISSWEISYLGEIVHYTDFGIEYHRFLYGIKIPENINIFDDKEGSGAYFFDLNEVLNLKFNTNIDAEIFQLKNNFL
	2087	GC_00000098	EVERYTHING	GN02_872_GCA_003260325_1	189	19	19	1	0	0.779522	0.860168	COG0178	Excinuclease UvrABC ATPase subunit	L	L	--------------------------------------------------------------------------MSKYLEVVGAKTHNLKNISVKIPKNKMTVITGVSGSGKSSLAFNTIYNVGQQKYLESLSSYARMFIGGLDEEAEVDEINGLSPTISIDQKTTNKNPRSTVGTITEIYDYYKVLYLNIGDRKCIKCGNF-VKKDSISDIINYILEFKNDSKFIIKSPLK-KSYSN-----------IETLKKDVLDMGFIRFSI------GDEIYTINDEIKVKKF----ENIAIVIDRLVKKDFSLDDS-PDTKRLKDSINLAYKIGIGQLEIRFLT---GE-KSIDKSFSNIFVCSNCGHIPADLSISSFSFNSHQGACPDCHGLGIKKVFLEE…
	7486	GC_00000632	EVERYTHING	GN02_872_GCA_003260325_1	190	7	7	1	0	0.748805	0.71936	COG1051	ADP-ribose pyrophosphatase YjhB, NUDIX family	F	F	-MVFKIFTRAIILDENDRVLLLKKNSKQKYGAGELMLPGGTLEFGEEITETLIREIKEETNLTVDKFILFDTVKMIIGEEHWLGVYYLATVENLSDLKNMEPEKHEFCGFLDYKEIE--LFDKNLIEKYFFNKQKKLDKF-------------------------------------------------------------------------------------------------------------------------------------------------------------------------------------------------------------------------------------------------------------------…
	9522	GC_00000947	EVERYTHING	GN02_872_GCA_003260325_1	191	6	6	1	0	0.90987	0.990212	COG0494|COG0499	8-oxo-dGTP pyrophosphatase MutT and related house-cleaning NTP pyrophosphohydrolases, NUDIX family|S-adenosylhomocysteine hydrolase	V|H	V|H	MSNFKYKKYILETLEKYKKYFKNEEKRFELLEKQLQDNENLWTRKNFNGHLTASAYIFDKSMQNFVVIHNINLDKWLVPGGHWEEGDGEMQNTAKREAMEETGLSQLKLCSWHNQNEMIPIDIDTHYIPENKEKDERQHFHHDFRYIFIYDGDFSEINIETQEIKGFQILNINDDLTKLAGNDVILKIKNISKKNSF
	6550	GC_00000502	EVERYTHING	GN02_872_GCA_003260325_1	192	8	8	1	0	0.840973	0.921695	COG1040	Predicted amidophosphoribosyltransferases	R	R	--MLRFILDIISPKICYSCKKEGSFICEDCFSKI---YDFEEKCYVCKKYSKNSENHRNCQV------------LNNVFYDKIIILKHYKNPLIKKLIKDGKFYNKKEILEELAFFLFKKFLE--SENTKKF--DEYLVISIPSYFLRKWKRGYNSSEVLAKSFARYSNINYKKNTLKKVKQTKQQSKLDRKTRLDNLKNSFTFDEKYLNLVKDKKVIIVDDVASTGTTINEISSILKQKGAKKIIGLVVASD-
	5845	GC_00000413	EVERYTHING	GN02_872_GCA_003260325_1	193	8	9	2	0	0.679753	0.833069	COG0260	Leucyl aminopeptidase	E	E	MLKKVYDLGKIKDSNLFFFLEKKSDLNKLSFLDFD-----KSIKKDISEKIEKKTNGLFQYFMGRDDFKNLYIYIFSDNKGKDINYLLGKEINNLP-KKITVLTNNSQNVEILLNNVLLGRYKFEKYKSEKTEDE-----VLFFIDNSFEQVFDERVKTIENIILARDLGFTASSELYPETFSEIVKKTKFKNVKVKVFDFDEIKKEGLGLLEAVGKGSKRKPRMVILEKIVDKKLPTIGIVGKGVTFDTGGIQVKPGDFMYEMKGDMCGAGTTFCIMKELDEKKLNVNIVACLVLAENHISGKSFKPSDVFKSYSGKTVDIIHTDAEGRLVLADGMAYLSKNYKLDKLISVATLTGACMVALGFRYAGIMGNDKEFINKFLDYSETNFEKYNKLPFDD…
	9960	GC_00001020	EVERYTHING	GN02_872_GCA_003260325_1	194	6	6	1	0	0.836162	0.97122					MRLLLFFICFLFSFIFYFFHSLQLGKDVFGKSLTKLHIVPLSGNLLIESSFFMVLGIIFFIYFTPKSNFEFFKNLFKNYSRQIYIF---FYVIFFGLLFSGRIFYDSFILFGIIFFLFSDFSFNYLSNLSYFREQKVNLRYFGLFLNYASSFISIYYIYNINFSVLLLFVLFFNLFFNHNIYKKYGNYASAFVYYVIIFLLLFFLVFRLYYVL-LSLFSK
	9912	GC_00001012	EVERYTHING	GN02_872_GCA_003260325_1	195	6	6	1	0	0.890887	0.997076					MPNYKLSVSKDNKRYSIIFKADNEAIARERVHREGYSILGIEELKDQENVGNTFLFEAYKNGELKYGKIAGDDIFKVYVNLVKNLEYDVVHVYSEKDKGLSTEQKDRIVEELKEEYNLFFQKR-RDKIDDLRDKIKKEKGEDINIDQFYMKKELEDVNKLIVHVLVKLESMILGNSIVKLDLEQKQKLENIYNSIIKLKKSTNISKLREIGERALQKIGKLELEKLEETKDDKNRELLKETNKLLKELGSKDRFIEKDRDFGYQTKQFFDYLKSFFVKKKKIKQENVEIDKESHSYVKNQLYLSKYEEKLRENRIYTTKNFFKLLFNKELREMNSLKRSVIKQNIFLLKSRLEGKTISYSFVSKGFLGIFSTINGMIDFLKNNLFYIIFIYIILFLLLL…
	13959	GC_00002082	EVERYTHING	GN02_872_GCA_003260325_1	196	2	2	1	0	1	1					MNPEFQKNIDRIDTLNETKLQENLKSVNIMKLEELFADVAPESIKEICHKLNNIFTEEFEKKGIDFSAALKSKVENPIV
	6334	GC_00000475	EVERYTHING	GN02_872_GCA_003260325_1	197	8	8	1	0	0.82478	1					MIFNFLKKRKKTVEKIELIKIMFVNLKIPESQKSLYIQALDVLDESGIDRIYNELSDFTNNLELKNLEDIQKNNFSVINGLRLKEAEEKKEELNSFNFLINKL
	9816	GC_00000996	EVERYTHING	GN02_872_GCA_003260325_1	198	6	6	1	0	0.846017	0.983119	COG0793	C-terminal processing protease CtpA/Prc, contains a PDZ domain	O	O	MTFKKTNKFLTYLLLFLTFFLLGIGYSYYFLQNSQNIIVKKEKEIVIEKEKNITE---LNLEKYNKVYGYIKEMYYDFDEVKSEDLVESSIDGLVKGLKDPHTEYFNAKASKDFKESLSGDFEGIGAVLEKVDQGVKILSVIEESPAQKADLKDGDVIVEVNGQNIKDMGISEVITLIKGPAGKDVNLKFLRSGKLLEKSLKTGAIVLPSVKGKELDKDTGYIVISTFGEKTGEELKKELEKLKNKKGIIIDLRNNGGGYLEVAVDMLSNFIKKGDIVSITKHKDGKEDKYYAYGGRELYNGKVVILVNGNSASASEIFVGAMKDYQKAILVGEKTFGKGSVQEPIPLSDGSMVKITTAKWFTPKDKNIDKEGIEPDIEVKFTDEDIKKENDRQLEEAK…
	9270	GC_00000905	EVERYTHING	GN02_872_GCA_003260325_1	199	6	6	1	0	0.909315	0.993274	COG4152	ABC-type uncharacterized transport system, ATPase component	R	R	MENIIEVKNFSKYFGEKQVIKDISFSIKKGEIFAYLGINGSGKTTTIRSLLDIYKADTGELKILGEKINESIFNKIGYLPEERGLYLDENVYDILYFFGKLKGMSDKDLKKGIDEYLEKVGLTEKKYAKLKSLSSGQQQKIQFGVAIIHNPEILILDEPMKGLDPINRQLFINMILEQKAKGTTILFSSHQMDDVEKMVDSLIILKKGEIGAYGSLKEVKNKYGKNTIKVSFTGKFQENKDFYDVNTLTNNFAELRPK--VSSNEILKFFLDSNLNINKFEFSEPSLNDIFISINEL
	7969	GC_00000701	EVERYTHING	GN02_872_GCA_003260325_1	200	7	7	1	0	0.825124	0.980478	COG1668	ABC-type Na+ efflux pump, permease component	C|P	C|P	MNKFFTIAKKEFTKSIKKVSFWIFTFGIPLLYIIIFG-VVYFSNMQREETLQQKNDIIKNIYVYDESGIIKDKDNKINKNIVLVNNYDSGYNQFLGKEENIFLHYKKDFLETKKVDLFVNSKDFDDFYSGLVNELTKSSILGKITEKDLSIAYSSNFSTNVKKFQDGKEVPDIDNKTIVAGIGAMVFFFMMIFGNTYMLTSLSQEKENRTIEIILSTVNTFTFISGKIFGGMLVLIFQMSILAIFPILSLFIFRNAIPDNIFEVIANISALEWISMAFYIIGGFLIFAGVMVAAGSLGANSKQAGNLSTPFILMSCLPLYLASSLMSNPQGTLSLFFSYFPFTSPMLLLYRTGAGELQPIEKIIGPIIVIVYVIISFWIAKKVFEYGALEYSGKISFKS…
	4774	GC_00000298	EVERYTHING	GN02_872_GCA_003260325_1	201	10	10	1	0	0.763953	0.900341					#NAME?
	5863	GC_00000415	EVERYTHING	GN02_872_GCA_003260325_1	202	9	9	1	0	0.719833	0.883353	COG0323	DNA mismatch repair ATPase MutL	L	L	-MTIIKLDKNLANQIAAGEVVEKPFSVVKELVENSIDANANNIKVEIVNGGIDEIIITDNGTGIEKSDLEMIAEKYSTSKIKNLEDLYKVMTFGFRGEAMASISSVSKIQIISKTKDSESGHLLNILGGEKEEIKDIGAEVGTKIIVQNLFFNTPARLNYLKKPKTEYGYILKYLQEVSLAYPEIGFEFISDGKNIFKYRKNENLKDRIYNIFGEDFSKNILEIDFSMVGMKVSGVISDPKISFMNKNKQLIFVNRRPIKSVLISKAISDAYNRFIPHNNYPAYILNLEIDPTLVDVNVHPRKLEVRFANEQNIFRVFYHSIDEKLNSVSLIKNGTDFTEVEDIFTQ----SSHSLHIKE--ICSQDTKYYTPSGTKFKDYSPYKDTSVNPGQSQIISS…
	6502	GC_00000496	EVERYTHING	GN02_872_GCA_003260325_1	203	8	8	1	0	0.726548	0.805126					#NAME?
	9258	GC_00000903	EVERYTHING	GN02_872_GCA_003260325_1	204	6	6	1	0	0.893797	0.996319					MGFKDSLKNFAKKTKETFNNAVSYSAKKISSSSSFSIKTKEDLDNLIEKSGTTEFVS-KTGEVKYFKHKTILIIAEEKSDFYESISLRFPMLKTKAFSRNIVIMLSKENIEGVNFEEDFGVTQLPTMLVFEDKEIYKKIIGKENIEKISNSFKMNIEELIEQF
	3020	GC_00000151	EVERYTHING	GN02_872_GCA_003260325_1	205	16	16	1	0	0.838084	0.836043	COG0335	Ribosomal protein L19	J	J	--------------------------MTNAQLIKKVQEPFLKADRVE-YKTGMEVEVSQTIREGGKERVQKFKGIIIKTAGKTPLEKTITVRRKIGAFGVEKIFAIHSPSILKIEIIRQFKVRKKSIKFIRDLTGKAARLKEIR-
	2681	GC_00000131	EVERYTHING	GN02_872_GCA_003260325_1	206	17	17	1	0	0.820073	0.974469	COG0154	Asp-tRNAAsn/Glu-tRNAGln amidotransferase A subunit or related amidase	J	J	-MNFKDLSLEDLILKIKNKEASKEEVFEYFLKRIEKYDDKVQSFNFVNTLGLNKEAELTSVLAGAPIAVKDIFCEIGVPTTCSSKMLENFKPPFDAFVIKKLKEAGFSSLGKVTMDEFAMGSTNETSAFKKAVNPWGKNRIPGGSSGGSAASVAAGLAPAALGTDTGGSIRQPASMCNLVGFKPSYGRNSRNGVMAMASSLDCPGTLTKTVKDSAILYEIMNGNDPLENTSLPGKDLIDPKIWEKTDLKGFKIGVPKEYFEEGLDSGVRTVINQAIDKLKELGAEIKEISLPMTKYAIATYYILMPAEVSTNLSRYDGIRFGHNSDKPYNSMDELFINNRTEGFGKEQKRRIILGSYVLSAGFYDAYYKKAAQVRTLIIKDFEKAFEEVDAIVSPVSPS…
	5908	GC_00000420	EVERYTHING	GN02_872_GCA_003260325_1	207	5	9	2	0	0.601688	0.812703					MGDYLICSLKNSKIFESYLLYSYQLFYTGISNLDLTIAIFTGHSFVSLRFAYFLDLL--DGKNFVYNIFIEIIILLLTGIIIDLILYFLGKYLGKYLKFKYESKKLFYIFLRFVPIIGIFGTFIGALLSKEFDYKKDFLKIFIGNLLFIIFNITFWLVLTHFCGFYDNLT
	15751	GC_00003040	EVERYTHING	GN02_872_GCA_003260325_1	208	2	2	1	0	0.557554	0.68022					MNILHPILVALKKAVLLTFVLVVMSANAQYYNIPSGYVKKDTAKGTSIYYNEREGVAVQVVDLDLARLEHLVVRRD-KGFGLAYPIVFKNAKKPFSVVNGAFFDDDS--TNSEISFPFTPGNDVWISKNEHTKTLCIKDNRAYVFDNGYTNPYYSNRCNFSITLLHPEVDKRSNSNVGRNSMGVINSRKGSEGRFIAFIIGRELTSERIKAIADNWGISRSNLIQGDGSHSAQILSNRFELYGENLVYFRKRKIPHMIGIYPKGNNKATSGDVALFLS
	15791	GC_00003062	EVERYTHING	GN02_872_GCA_003260325_1	209	2	2	1	0	0.987959	1					MVNLFTNNDNNKEKKEKNNFEIGTNPEQKEQFDKNAKDFQEKYSQKLKNILPEEIFKKLSGNFELNGNIDKTIDSLKDSGLSEKSVDLIKSNLKQNIDISKENLQEINKEIKEFSEKKDLDIKLGDLIGKVSKMAENTENDELFDSATQAREIQKNGNPEEKTGMITKLESLISNKNSQDLTNGENIVTEEKNIQEKSEKTGTVEQSLQYDGEDKYEESLLFGNQFAEKEDILEQNNGAEKLDFSEANGEYFPILKNLNDNGDISKENFDKVNQDLASLSGQEKTDKFVNSIDKIVQNKEVKNGILEKFKNSEPVNSENFDKTPFSAAANGKLDIDKSVGGLETMLAENYIYLPNKENGQEKNTEKSLEMTLEVATNKIVKNKTEEFKNNNSELISDIK…
	8487	GC_00000775	EVERYTHING	GN02_872_GCA_003260325_1	210	7	7	1	0	0.861895	0.885052	COG0658	Predicted membrane metal-binding protein	R	R	-----------------------------------MVELFFLIIYLKNKKFLNIQIFGTFAFILGIFISSFNLEKIEENLNFVNKFTGKTEIISEIEEVKEVKEGDIIYKGRIISIDNLKPKNDIYAETFVKNKGNRLKKGEIIKANSKVYVYKDSSGFSYKKFMISNGYYFKYYANGFTKIGENKVNFLEEKIIGLREEMLSIIRKIYPENEAIFLGGILLGAREELPKELKQNFNNSGLTHFIAVSGFNITILIVFFSIFLKYLPKYFQIPVMSIIILLFVILVGPSAPVVRAGIMGFIGYLVLQNGRQNNILATSLLTLLIMVSFNPLSVNHDISLHLSFLAVFGIIYTEKFFNRIFKFLPNVFEIRTAISITFSALVFTLPVMMFGFGRVSTVSP…
	7549	GC_00000641	EVERYTHING	GN02_872_GCA_003260325_1	211	7	7	1	0	0.873624	0.990355					MYPY-INLG-VQFYTFGISITICFFLFIWMLFKMSKRLNYSFDLFKNNILWFFISTLFFGRIFYIISNWHEQRHIKDFKDFFVMTDYNFSLMGCLAGFFLVLLILVKLRKEKIDSYIYGVVLSLFFVFPVGFFGALLGGQVYGLDTNFGFEISYTNKYTTIPYTSPIFPLAIFYSIIFFIAFCLLYISQMYVKEKNILGYAGILVFSCVIFMMEFFNGKPVDLFKENIGLNLSQVCAVIIFGVVGYHVFKLYKKETRRGR-
	5233	GC_00000345	EVERYTHING	GN02_872_GCA_003260325_1	212	9	9	1	0	0.924124	1	COG0231	Translation elongation factor P (EF-P)/translation initiation factor 5A (eIF-5A)	J	J	MLNASELKVGKRFIMDGEPYEVTSYSQKVVGRGGSIINIKAKNLIRGGTVPKTFSDKDNFPPAEVTTSNYDYLYNDGTNYYFMNQNNFEQVSLEVGALDGAELFLQEGDKVMLQEFNGQAININLEPTCILEVVDTPPGEKGDTATGGKKPATMNTGLVIQVPLFVNIGDKLIIDTRTKEYRSRA
	15301	GC_00002792	EVERYTHING	GN02_872_GCA_003260325_1	213	2	2	1	0	0.988506	1					MNFSLADLMGFSLIGFSACLIVGNIIISAILGIIFNIMIGKNQASFFENFMEVFVALNTAIFTQLVCFAICIFPFVLLKINSIYTYSIIGLLSLFVFYFVYFKFLVVSSEKYIFDLDERKKEIKKFAIISIFIIIFEILIINYFAPISKVGEDLFSKEETNQVVEDIIQNETVK
	1586	GC_00000072	EVERYTHING	GN02_872_GCA_003260325_1	214	20	20	1	0	0.736494	0.845407	COG1418	HD superfamily phosphodieaserase, includes HD domain of RNase Y	R|J	R|J	--------------------------------MEEILIG----VLS----ASLGAALTFLV---------------LHILKNSQ-----------IKKAEDKASIILKEAENKSSKL---LEDTRKESFEIIKRTEKAETRVLEKEEKLDRKIENVENRQDNL-----------VKKEEAINKQKEELEKKKIELDGKLEEMSKLTVEEARELFLKDISIKFEKDGKDLIVKHKQQIEDNKKEEAREIILKAIQQYASDVTSEVTMTLIQIPSDDLKGKLIGKEGRNITTFEKCCGVSLIIDDTPDTVFISAFDLYRRYIAKKSLEKLIEDGRIQPARIEEIVAKTEQEAEMLLKDLGNQVLDELSIKSVPKEIIPVIGKLRFRTSYGQNILKHSKEVA…
	1004	GC_00000044	EVERYTHING	GN02_872_GCA_003260325_1	215	21	22	2	0	0.671475	0.846023	COG0480	Translation elongation factor EF-G, a GTPase	J	J	MSK-TPLDKIRNIGIIAHIDAGKTTTTERILFYTGKIHKIGETHDGEGTMDWMEQEKERGITITSAATTAFWKGHQINVIDTPGHVDFTIEVERSLRVLDGGVAVFDGSQGVEPQSETVWKQADKYSVPRIAFINKMDKMGADFEMSMDTIKKRLAGDKVVAIQYPIGAAETFEGIIDLIEMKAYHFEGDTGEKITEIEIPGECLERAKELRAEMVEKVASQDDELMEKYFETEDLTIEEIKRGLRKAICKNELYAVTCGSALQNIGVQMVIDAAVEFLPSPLDVNEGILAVKDVDSGEVKKEIKIGDDTSLAALAFKIATDPFVGKLCFTRVYTGTLRSGSYVYNASTGEKERVGRLLQMHANNRLEIQEIPAGNIGAIVGLKNTKTGDTLCDVNDIF…
	5485	GC_00000373	EVERYTHING	GN02_872_GCA_003260325_1	216	9	9	1	0	0.782864	0.918813					#NAME?
	11414	GC_00001308	EVERYTHING	GN02_872_GCA_003260325_1	217	5	5	1	0	0.833333	0.963112	COG2890	Methylase of polypeptide chain release factors	J	J	MKKIEF----KKYGIKSEILDLILMKNLKISKKELFLIDEIDKKFIKSIEIDLEKFKKGVPIEYILEKANFFGIDFFVNNRVLIPRNDTEILVSECLKLDNIDNFLIIDIGTGSSAILASIMENTNIKKGIGIDISKEALEVAKKNIKNLKLEKKVILLKSDLLEILLRDSKSSSEGHLGGEVIFGKNLLITANLPYIKENDFKNMSKEVIQFEPNLALFGGKETGFELYEKLISQIFLLKDKYFLKKIILFIEIGFDQKEYCKKYLQSKNLSFDIFIDNSGIERCVKISF
	5314	GC_00000354	EVERYTHING	GN02_872_GCA_003260325_1	218	9	9	1	0	0.824586	0.990631	COG1277	ABC-type transport system involved in multi-copper enzyme maturation, permease component	O	O	MLNIALNTFKEIIRNKFLYVIIFFGIVFILFSLILSEITIGDASKIIIDFGLATIEIFGLIGVLFIGSQLLFKEIEGKTIFLILSKPIKRSDFIIGKFLGFSIVVFLILFFEAILFLGMLFFREIEISNLVIWSLINTFLKLEIVLALVFFFSSFMGSFMTIIVTVLIYLLGHSYSLVLNLAYKGENTFIIYLSKGIGILFPQFEALNTKDLIGNFTNLSNTLLFTNLSVSLLYIAVLIILTNLIFSKKTFE-
	4834	GC_00000304	EVERYTHING	GN02_872_GCA_003260325_1	219	9	10	2	0	0.651296	0.838385	COG0223	Methionyl-tRNA formyltransferase	J	J	---MKIAFFGTGDFSKNILKNILKS-EKKVEIKLIVSQADKPIGRKKEILPTPVKSLALDEKIEVLQPEKLKENK---NFFEKLKSLDLDFIVVVAYGKIIPKEILEIPKFGCINIHGSLLPLYRGASPIQESLKNGDEKTGLTIMFMSEGMDEGDILAKKEVILDILDKTPDVFKKFENFGAKLLLETLEQVISSNLKGEKQDEKNATYCSKIEKKDGEVDFKKETAFEIYNKFRAYFPWPGIYSFYKGKKLSIEDCFFEEIDLDDE---EFSPGDVIEIENEHGEKNYQIGIICKKG-VLTLKTIKLEGKNSTDIKSFLNGNKDFLDYSF-
	13684	GC_00001967	EVERYTHING	GN02_872_GCA_003260325_1	220	2	3	2	0	0.38908	0.542142					#NAME?
	13685	GC_00001967	EVERYTHING	GN02_872_GCA_003260325_1	221	2	3	2	0	0.38908	0.542142					MKNNLFGFSFVEVIVVVAIISIIGAMGIGNFLTFYKNQEFSSKISNLETFLKQEDLKVKSKEIFDYEIDFKKGENYFLVYENIFDEKNNVKIVNKSEKEISLKINEEQIEEDGKKIDILEKIEKDLKKKVETIKNQIEIEINHD-------------------------GK-------------------------RKIKEKTG---------------------------------------------------------------------------------------
	5034	GC_00000324	EVERYTHING	GN02_872_GCA_003260325_1	222	10	10	1	0	0.741387	0.863422	COG0472	UDP-N-acetylmuramyl pentapeptide phosphotransferase/UDP-N-acetylglucosamine-1-phosphate transferase	M	M	MNNFDLISQLFIIFFASSFLSLILILIFKKLFYKINILDNPEKYGKKRKPIPYSMGVVFFIGFFTISYFFVN-YNYKLGLIWIFGLIITTISFLDDRLNVSPKIRLIIQITIGAIIGLTSIKIGYVSNIFGGIINLETYNFQLFGLTIYIIPLIFTIIWYVFVFNSLNWSDGIQGNTSGVSFISFLILFLLGVILFNREFDYDLINNAEFIMKTSLILVGIILPFWYFDFKEKILMGDSGTMFLGFMLATLAIISGGKIATVLVVFGIYSVDAVYVILRRVLSGKNPLKGGDFIHLHDRLLKIGLTRNQILFTIYSLSLLFGLTGLFLEKTGKMIVFGIIVVIVIFINKIFESILPLKKKKNEK---
	11274	GC_00001279	EVERYTHING	GN02_872_GCA_003260325_1	223	5	5	1	0	0.917862	1					MFLGELKNFSKQNWWIYLLLMISIVIVYVTGKGNIAEILILFIANFLGNLFIMVMQSNYTSGDSKIGAIYHLSSTLIFTLISIYGLIYLGKYQYVIWQICYLIASIKAFTFYNFGKDIKIFNEYFLGALNVFLIFLYIYFGTNGLNIGGNEIIFSVGFEGIIMALGFSFVTTGLVSTKDKFRYWTNLVGIIFIIIGSLYGVVMGYFGGKIDGVSLGYFILTMTTFVFYLKLLKNYLK
	6542	GC_00000501	EVERYTHING	GN02_872_GCA_003260325_1	224	8	8	1	0	0.668242	0.810728	COG0016	Phenylalanyl-tRNA synthetase alpha subunit	J	J	--------------------------------------MIERLKALRAKFLENLETIKDENLLENFKKDYLGKNGKLSEILKGIKDLSSDEKKSIGPMANDLKNLIGEKIEQKIKDLQNEKFKEIEKKEEIDVSAEFPAKDRGHRHPISITSNLLEEIFISLGFKVEDGPQVENETLNFDMLNIPANHPARDVWDTFWLNDEINKEKKFGEKLLLRTHTSPVQIREMLKGELPIKIIVPGRVFRYEQEDARHTCNFYQLEGLVVGKGVTFGDLKGTLETVMKKLLGEKTELRFRPSIFPFTEPSAEVDVSCQICSGTGKKGGKNCSTCSGSGWVELLGAGMVHPKVLLGVGIDPEIYSGFAFGMGIDRIAAQRFSVSSSRMFYQGKLKLNEQF
	12591	GC_00001601	EVERYTHING	GN02_872_GCA_003260325_1	225	4	4	1	0	0.996561	1	COG2217|COG2608|COG2608	Cation transport ATPase|Copper chaperone CopZ|Copper chaperone CopZ	P	P	MEKKQFPVSGMMCATCAISIENILKKTSGVKNVSVNYANQKVNIEFDEKIISKEDLKKIVKQAGYNLEINYLTKEELESKRKVGFKKQKLNFIGSLFCSVPVFIISMFHLNFTYSDYIQLILATICIIFFGNKFFVGAYNSLRNKSANMDTLVAMSVSAAYIYSFLMVFFGEYFKSFGVENHLYFEASVVIISLILLGKLLEDFAKNKTSDAISKLIDLKPQTAFVKKNNSWQEIPTENILKDDIVLVKAGQKIAVDGEVIFGESFVDESMITGESLPVAKNKGEKVFSGTINQTGSFEMKAEKVGKDTLLASIIRAVEDASGSKASVQKLVDKISSVFVPVVIFIAILSFILWIFFDYKNGFAYGFQAFVTVLVIACPCALGLATPTAIMVGIGKSAQ…
	11224	GC_00001269	EVERYTHING	GN02_872_GCA_003260325_1	226	5	5	1	0	0.961765	0.966023	COG2608	Copper chaperone CopZ	P	P	MTIMKFKTNVKCQGCVDRIAELFTKNKEISSWEVDLTSDDKVLTVETSLSVSEIRGMLGAIGYIAEII
	13000	GC_00001732	EVERYTHING	GN02_872_GCA_003260325_1	227	3	3	1	0	0.442469	0.628048					MVKETNHDILKNYKEKVNLTRIYFSVFIIFLKMRKKLGIAVILLAAGLVSQGLTVNTFSDNFREKAEKYIAEMAEVDPFWKGENPKIVGQTPFYDSDDNKPSYIEYKVSCNRDTNCGYVLVNLDGSDVDIPESSSVGKAPSEQMDKTGNGKNYNFGVFEKFSYDENTGDIGYINPGNEALEEQAKQSVFSKNTMSSVKTNPLKEKFGKLKKEAKENKEENIQKQLLNKSVISNDTMLSSSLSPMKNGHDFGLLNDHINEGDCYGVTPCYNQHMRSYGDQTGYSGCVPTAFSILYGFYDRNGKDDLISGKTPIVSNSVINNLQVTLGEIMGTYRNNKGEGATSNNRIINGFNYKNNIYSRSYQELSYDLRTIKKEIDDNRPVILRYTCSNGQCGHAIVVH…
	13441	GC_00001882	EVERYTHING	GN02_872_GCA_003260325_1	229	3	3	1	0	0.728261	0.787757					#NAME?
	12904	GC_00001700	EVERYTHING	GN02_872_GCA_003260325_1	230	3	3	1	0	0.991982	1					MREYEPNEWYNNIYDLGNLCLQNSSGVMGGITLYTEKEANEIKKKNPGSKVVCLDNNLCIVTGIKSNIYLPPKLKKCSGREEFYKENLGNYYDSCCPDQEFNLLMLQRFLEKKKESGKLEEFKDYYGSLTKIERQEITQEIIKQEEMYSRVTRDFKIVKPYELLPENQTTIFIFLFLILLVFLKSFRKYFLRKG
	1133	GC_00000050	EVERYTHING	GN02_872_GCA_003260325_1	231	21	21	1	0	0.791511	0.939439	COG0087	Ribosomal protein L3	J	J	MAGIIATKLEMTRVVKGDKLVPITLLQVPELRVVGFKTLEKDGYDAIIIGVLKNGKTAELAEGKSTLNKELFVKIKEFPILEEEKQNYQVGGTISLEVLEGDVKVTVEGISKGKGFTGAMKKHNFSGGPATHGSKFHRALGSIGNRKPKRTHRGKKMHGHHGDIKVTLKKVPVELVNKEISVIGVRGAVPGGRNSYVNIVF
	4116	GC_00000235	EVERYTHING	GN02_872_GCA_003260325_1	232	11	11	1	0	0.870004	1	COG0088	Ribosomal protein L4	J	J	MNTNLFNQEGKVIGEIELNSSIFGLELNEGLVHRALVYQLANNRTNISHTKTRGERRGSTRKIYRQKGTGRARMGSNRSPVRKKGGVAFGPRNTVNFEITMNKKERRKALFCVLSSKLTNKELVLVDKIEFDTIKTKNMVAVLNALPYEKNALLAIPAKNEIIEKSSSNLPNLKTILVDYLNIKDLLKYKTLILLKDSLVNLDNLVK
	4171	GC_00000240	EVERYTHING	GN02_872_GCA_003260325_1	233	11	11	1	0	0.867161	0.992579	COG0089	Ribosomal protein L23	J	J	MRLYRLLKKPIVTEKTSNMSLQKNVYVFEVSLDATKIDIKKAVKELYGVEVDSVNIVNTREKVRFGRKGGIQLRKRAGKKAYVTLKNPQDKIDYTILK
	604	GC_00000026	EVERYTHING	GN02_872_GCA_003260325_1	234	23	23	1	0	0.789892	0.950752	COG0090	Ribosomal protein L2	J	J	MGIKKFKPTTPGRRGMTVNTFEEITTSTPYKALTVKLKKSSGRNNTGRITVRHQGGGHAKRYRLVDFYSVDKKGIEARVETIEYDPYRSAFISLVCYKDGERRYVLAHKDVKVGDIIICDEKTPLINGNRLQIGNIPTGLQVFNLELIVGEGASSIRSAGTFGTIYSQEGEYTQVKMPSGEIRLVNKKCFATLGQVSNPDYNQIVIGKAGRSRWLGKRPTVLGKSMNPVDHPHGGGEGHSPIGMS-SPKTPWGAPALGVKTRSRKKTTKKWILRTRKGKLMV
	489	GC_00000021	EVERYTHING	GN02_872_GCA_003260325_1	235	23	23	1	0	0.899247	0.785877	COG0185	Ribosomal protein S19	J	J	MTRSLKKGPYIDKRLLKKVLAMNESGKKGVIKTWSRACIIAPEFVGHTFGVHNGKTHVPVFVTEDMVGHKLGEFSMTRTFRGHSGNNKK----------------------------------
	345	GC_00000015	EVERYTHING	GN02_872_GCA_003260325_1	236	22	24	2	0	0.765242	0.935016	COG0091	Ribosomal protein L22	J	J	MKAYGKNLRISPKKLRVIAEVVKGNDASEALNFLKFAPKKGAKLLHGVLKSAVFNAVNNDSQKLEDLKIGTLIISKGMVFKRGNPVSRGRMHPILKRTSNVKLELQVK
	177	GC_00000008	EVERYTHING	GN02_872_GCA_003260325_1	237	23	24	2	0	0.816256	0.981727	COG0092	Ribosomal protein S3	J	J	MGHKVSPLAFRVPYIKTWKSTWYDNKKSYKDSLEMDLKVRQLLNTELKGIPLGDILINKD-QESIQVVVYTAKPVLVLGKTGENKEKIENLLTRKLGK-KISLEVREVKKPDINAKIVGFNIANQIEKRMPYKRAIKQAIAKAMEKGARGIKVKVGGRLNGAEIARKEMFKDGNIPTQTIRADIDYVSTRAETVYGTIGLKVWIYKGDIFKK--
	1	GC_00000001	EVERYTHING	GN02_872_GCA_003260325_1	238	24	26	2	0	0.780015	0.880779	COG0197	Ribosomal protein L16/L10AE	J	J	MLQPKRTKYRKTHRGRLK--GKAVRGSTLAFGDFAIKATTRGFITSRQIEAARRAMVRFVKRGGKIWIRIFPDKPYTAKPLEVPMGGGKGSVEMYRAPVKPGRVLFEMTGVTPEIAREAFRLASYKLPVKTKIILD----
	3850	GC_00000211	EVERYTHING	GN02_872_GCA_003260325_1	239	11	12	2	0	0.777437	0.968143					MKEIKDLNLKDLAKLKELGEADLRNELNTSSKNLYVLKMKKQLGEQIQTHLIKALRRYIARVKTIASSKGINI-
	103	GC_00000005	EVERYTHING	GN02_872_GCA_003260325_1	240	24	25	2	0	0.821519	0.853771	COG0186	Ribosomal protein S17	J	J	--------MRTKKGLVTSDKMNKTIVVSVHTYKSHPKYKKRYRITRKFYAHDENNTYKQGDIVVIKETKPTSKLKRWEVVEKK-------
	128	GC_00000006	EVERYTHING	GN02_872_GCA_003260325_1	241	24	25	2	0	0.893251	1	COG0093	Ribosomal protein L14	J	J	MIQTESRLVVTDNSGAKEVLCIKVLGGSKRRYASVGDVIICSVKKASPDGNIKKKKVVKAVVVRTTKEIKRKDGTYVRFDDNACVIIGDDGAPKATRIFGPVARELRAKGYQKIVSLAPEVL
	3004	GC_00000150	EVERYTHING	GN02_872_GCA_003260325_1	242	15	16	2	0	0.805128	0.935977	COG0198	Ribosomal protein L24	J	J	MKIRTGDKVQVISGKSADKGKISEVIKTFPDKNKILVKDINIATRHIKKQGTQPGQIVQMEKPIDVSNVMLICPFTEKPTRVGFVKIEEKGKIKKFRFSKKALKEKG-GEASKYIIK
	53	GC_00000003	EVERYTHING	GN02_872_GCA_003260325_1	243	24	25	2	0	0.824939	0.97832	COG0094	Ribosomal protein L5	J	J	---MLKEKYLKEIVPALKESLQISNVMEVPKIEKIVLNMGIGTYVRSVNKDFSSLKEHLTLISGQACTVRLSKKSVSNFKLRAGMPVGLTVTLRGENMYNFLEKLIHVVLPRVRDFRGINKNAFDKQGNYNLGIKEHTIFLEVPHDDVVKPHGIQITIKTTAKNKEEGRALLEKMGFPFSK-
	225	GC_00000010	EVERYTHING	GN02_872_GCA_003260325_1	244	23	24	2	0	0.838363	0.841402	COG0199	Ribosomal protein S14	J	J	#NAME?
	153	GC_00000007	EVERYTHING	GN02_872_GCA_003260325_1	245	24	24	1	0	0.798565	0.94309	COG0096	Ribosomal protein S8	J	J	#NAME?
	535	GC_00000023	EVERYTHING	GN02_872_GCA_003260325_1	246	23	23	1	0	0.800712	0.971457	COG0097	Ribosomal protein L6P/L9E	J	J	MSRIGKLPIEISDKVEVTISGNNIKVKGPLGELSYTFS-SEVEVKKEDNTIVSKPLNEEA---KALWGTTRAIINNMVIGVTEGYKKALEINGVGYKFEVSG-NKLILSIGLSHKVEMLIPAGLKAELDGKAKNVLHISGIDKQLVGEFASKVRAKKKPEPYKGKGIRYTDEYVRRKAGKTGGK-
	828	GC_00000036	EVERYTHING	GN02_872_GCA_003260325_1	247	22	22	1	0	0.812638	0.992937	COG0256	Ribosomal protein L18	J	J	MLAKTLKRLRRKNRIRAKISGTSSRPRLSVFRSNSFISVQLIDDTKGITLASASDQKLEKKGTKTDMAKVVGTEMAKKIKDLKIESIVFDRGGFIYHGRVKALAEALREGGIKF
	78	GC_00000004	EVERYTHING	GN02_872_GCA_003260325_1	248	25	25	1	1	0.69887	0.697769	COG0098	Ribosomal protein S5	J	J	------------------------------MAFSAKDNKNKKNAKPS------------KEYREELLAIDRVTRVTSGGRQLRFRAVIVIGDGKGKVALGTGKSWEVVDAIAKAVANAKKKLVDVKIVNGTVPYNVENKYKSAKIMIHPASEGTGIIAGGAVRKVLAAAGYSNVLAKRYGSTNLINNARAAIEALSSFK--------------------------------------------------------------------------------------------
	4083	GC_00000232	EVERYTHING	GN02_872_GCA_003260325_1	249	11	11	1	0	0.897243	0.973508	COG0200	Ribosomal protein L15	J	J	#NAME?
	1112	GC_00000049	EVERYTHING	GN02_872_GCA_003260325_1	250	20	21	2	0	0.765819	0.897667	COG0201	Preprotein translocase subunit SecY	U	U	#NAME?
	1070	GC_00000047	EVERYTHING	GN02_872_GCA_003260325_1	251	19	21	2	0	0.698398	0.799429	COG1217	Predicted membrane GTPase involved in stress response	T	T	------------------------MSFRNIAIIAHVDHGKTTLVDQLLKASDDF------------------------------DARVGIEERVMDSNAQERERGITIYAKNTSINYKGNKINIVDTPGHADFGSEVERVLRTVDSVVLVVDAYEGPMPQTKFVLKKSLELGLKPLIVINKIDKPTSRPEWVIDQLFDLFHQLGATDEQVENLY-EVCYSIAREGIAIRDLNDERKDMTPLLDMIMEKVAEAPNDSNKPFRMQVATLGYDNFLGRLGIGRVYEGTIKTGKEVTIIGNDGAKRKGKITEILTNQGLKQVKSGEAVAGDIVTIAGIPDIYVGETIAENADVEAMPPITIDEPTLKMEFLVNNSPFAGREGKFVTGRQVRDRLEKELETNVG…
	1526	GC_00000069	EVERYTHING	GN02_872_GCA_003260325_1	252	20	20	1	0	0.716959	0.756333	COG0238	Ribosomal protein S18	J	J	-MT-----KCVCPLEG---QNIDYKNVELLKKYITKFGKIVPRYYSGVCLKNQKKLAREIKKARVMALLPFVKRFDPN--YEA-------------------------
	1486	GC_00000067	EVERYTHING	GN02_872_GCA_003260325_1	253	20	20	1	0	0.833756	0.841105	COG0629	Single-stranded DNA-binding protein	L	L	MRTINKVILIGNITRDPVIKTTESNKKVALFTIATNRQYKTAEGEQKSESEFHNCVAWGSLAERCEKFLKKGKLVYTEGRLKTRAIEKEDGTKTYKTEIVMSNLIFLNKKSDFESL-E---NELDENDFD-------------------------EDDKF--
	5431	GC_00000367	EVERYTHING	GN02_872_GCA_003260325_1	254	9	9	1	0	0.844152	0.997661	COG0360	Ribosomal protein S6	J	J	MNKYELMLILNSSISEEDRNHSLEELRNLLTKNEVKIEKEDIWGDKKLAYKINKSDRGFYVLFSLEMNGKLIKELSKSINLNKAIIRYMFAKLES
	9582	GC_00000957	EVERYTHING	GN02_872_GCA_003260325_1	255	6	6	1	0	0.833767	0.992213	COG4783	Putative Zn-dependent protease, contains TPR repeats	R	R	MEKINLPIEKEELDEVSPKKPDFKWFGKMIGIIIAITAISYFSVGLFSKVFIENISIEREKEIFGKVFIGKEQKLFDKKILGDNLGEIDSYDIYILETDVPNAYASIGANITVTTGLLERAKTKEEILFILGHELSHIKNRDTLRALTRSMPFTAMLQFLGIDFGNDELNMTSLISNYYSREAERAADKGGIEYLNSLKMNGECATGFFKRIGGNEIKFLEFTKTHPINKDRIEFIEQNSAFKGEKCNDFKYKK--
	8445	GC_00000769	EVERYTHING	GN02_872_GCA_003260325_1	256	7	7	1	0	0.756719	0.903737					MEKIILKPNKVSFFIMRM--------FVAIIIVVLLTAFLLIAPLF--D--NSLSGLISVRSYFIGAFVVVLLLIYFFVYFAYKKAEYILDKNKIIYNYGTIFSDNSVELPVDKITEVTMVLPFIEHLIFKTGYIKIKSAGSSESKTIFSNLKNSKDVFDAIQELMKNNGFHLTKDKLVQEAKPHPLGVLFELGGQIFSGFVFFVIIFADNLFELKSGFEDIGDNIWFVYLGAGIILLFILAIFVINYLDLKRRKYDVYTDSIFYTNGFLTKVYSFLPMEKISDVDNKQGFFSKIFGLHDIIVSSEGTNNLVVFSNMVEGETLIKNIKYLKNSITLTEKEISQDLEKTDGEKIDSVVGFVDKTDFAIDYNREFLAKYSMDLPRTIVSSLFFGIIIGTVV…
	8207	GC_00000735	EVERYTHING	GN02_872_GCA_003260325_1	257	7	7	1	0	0.819272	0.875351					MK---KESVLRFTKAGLFLILFYAGIFFRSTPFITISASLGVLTLFERYLNIKIPTSFSIVFVVFVVLSLVLGSYADFYEKFPWWDDMLHFSYGIGFSIIGYLIIYYLYYKKGVENDIFITVAFSFCFTVAFGAIWEIYEYSIDSFFGMNMQRTEI---------------GRGVDDTMQDIILETLASLLTNIYIYAYLKAKSNNWIGMLTKKFLDENKTD---------------EYKK
	4824	GC_00000303	EVERYTHING	GN02_872_GCA_003260325_1	258	10	10	1	0	0.849903	0.969174	COG0536	GTPase involved in cell partioning and DNA repair	L|D	L|D	MFIDEVKLKLISGKGGDGIVSWRREKYIPKGGPWGGDGGKGGDVYIETDSNLNTLSDYRHKKVIKADSGESGGTNQMHGSDAQDLILRVPVGTIVKDADTGEVIADLDEENLRLLILKGGKGGFGNSHFCSSTRQAPAFAELGDEAQEKNISLELKLVADIGIIGVPSAGKSSLISVITNVKPKIGDYPFTTLVPNLGVLEHKGKNLVLEDVPGLIPGAHEGKGLGINFLKHIERTGVLLHLLDLYKMDHIFQDYEDIRKELEYFSPELAKKEEIIGLSKADLLDSEMKKFILGEFKKRYPNKKVFIISSATGEGVEELKDYFIDNFAKQSEETDLKEK--NIKIISLFDDDSDKDARNTVLKYLGNYEFEATGNRIEQIVRMTDFSNPEAVSRVIDVL…
	9942	GC_00001017	EVERYTHING	GN02_872_GCA_003260325_1	259	6	6	1	0	0.919637	0.992479	COG0756	dUTPase	F|V	F|V	#NAME?
	9576	GC_00000956	EVERYTHING	GN02_872_GCA_003260325_1	260	6	6	1	0	0.884058	1	COG0640	DNA-binding transcriptional regulator, ArsR family	K	K	MLEPLFTDVFRFRIAVALFRNELNYTTLKNELSATDGNISFHLKKLEKAGIISISKVLDGKKASTIISLTEDGRKRLFEHLYELESIVKEIK
	2342	GC_00000112	EVERYTHING	GN02_872_GCA_003260325_1	261	17	18	2	0	0.826607	0.991932	COG0216	Protein chain release factor A	J	J	MKYNLDNLVTELEELDKKMTDPDIFKDQKKVREVASRKKAISKAVEIYKEYKHLNQDLQDNKNMLSSEKDEEMKELLKEDIKNLEEKIPELEEELKIELLPKDKNDEKNIIVEVRAGTGGEEAALFASELARSYILFAENEGFKVEITEQTDAEAG-GVKEMIFEIKGEGAYSKFKYESGTHRVQRIPATESKGRVHTSAITVAIMPEVDEIDLEIKEEDVEMKFTRSSGAGGQHVNKTDSAVQLKHLPTGIIVFCQDGRSQHKNREKARAILRSKLYAYEEEKREKELGEARLAQIGSGDRSEKIRTYNFPQDRVTDHRIGQNFSGIPQIMMGKLGHIIEALAIADRQAKLEAAGKGQI-
	14489	GC_00002352	EVERYTHING	GN02_872_GCA_003260325_1	262	2	2	1	0	0.948718	0.972831	COG1056	Nicotinamide mononucleotide adenylyltransferase	H	H	MTLGLFIGRMNPPHNGHINTIEKAILENEKVLILLGSPIVKDKDKNPLTFLERKSLLEKYLKNDEKVKILELPDEKSDLIWTLHVYKRICDNFPNISKVNFYFGDKENDSAYRCVKEYLEYFFNVKINFVEISRKKSFVGSLELSGTNFRKLLIEKKFDLAEKFTKKEIFDEIKTHFKSLFF
	9858	GC_00001003	EVERYTHING	GN02_872_GCA_003260325_1	263	5	6	2	0	0.633551	0.75741					MKNILKIVLLILTVFIASCSSGSENIKNQTGTLSNSGKIEKSTGTVEINGEENNTGKLAVESEITKDFEKTTKLKITKNSKGETCVFDECIHKNVNLTEKDGILRGTSKVNEKGEEVTLEYTIDLKNNSLKKRYTSNTRDYILTFSVFDNNYLAKNIIENDPKKSVVEQTIYDFGLKQADYMPSNMKSFKIGNIEYFPKLVFKNLAISAENKQNYTFTNQGISFKNSEEIIKNIEDNLKDYLFLSEKYLLRFEKYPDLYVLFEAKNFGEFPEQTTYLSKNLKIDEKGNLLDLQITKDILATIGEKDIIEKSTNKRLIDAEEKNLPVFFVKKIEGIEKDGKNLYMIYLIKDKYELKNL
	1973	GC_00000092	EVERYTHING	GN02_872_GCA_003260325_1	264	19	19	1	0	0.752543	0.890144	COG0187	DNA gyrase/topoisomerase IV, subunit B	L	L	-MAADNGNYGAESIQVLEGLEAVRKRPGMYIGSTDQRGLHHLVWEIVDNSIDEAMAGYCTTITVTLGADGSCTVEDNGRGIPTATHPKTGKSTLETILTILHAGGKFGG--GGYKVSGGLHGVGSSVVNALSSKMEAWVHRDGKIFYQSYSAGKPDSDIQILGD-SKKTGTIIKFFPDETIFKITTEFDYQTIKDRLRQQAYLTKGITIYLIDERTNSRYKYYFEGGIKSYVNFLNRGEDTLGE-IFYVEKENKDILVEISLQYNK-DYSDNIISFVNNIHTPGGGTHLTGFRTALTRTINKYARDKGLLKEKDQNLTNDDVIEGITAVVSVKVQDPQFEGQTKDKLGTAEARGAVDSVFSEKFSEFLDEDPNTAKKVVEKVFLAAKARLAARAARDTV…
	7773	GC_00000673	EVERYTHING	GN02_872_GCA_003260325_1	266	7	7	1	0	0.633684	0.857088					MEENTIYTWKFLDEKQRGAFWYII----------------------------------------------------------------------------------------------------------------------------------
	7668	GC_00000658	EVERYTHING	GN02_872_GCA_003260325_1	267	7	7	1	0	0.801113	0.870048					MKKIFYIIILFL--------VSINNVLASDGGVINGGSIDGGKVRTGDFTIDDVPVAIVNATNFFIGIAGTVAVIFIIIGAYKYLFGSVEGNTESGKTTIYMALVGFAIAACAYFIIRFVIDNFGGVN------
	8634	GC_00000799	EVERYTHING	GN02_872_GCA_003260325_1	268	6	6	1	0	0.910171	0.908314					MKKDGKNKKYGRTIEKYLIFNKKKVAVKTKQKKEPSSSTQRYLPFSGIKENIIIMKDNSVRIILKCSSINFLLKNNDEQDSIIISFQRFLNSIDFPIQIIVRSKKLDIDSYLNNLNSKALKQENALLQNQTYEYIAYLKKLIEVAQIMKKEFYIIVPYDTEQNRSVKNTGFLSFFTDFWQSINQDQKLGNVKDQLKNFSRYKKEVLKRVSVVQTGLENIGIRADPISKNELVTFLSDYYNPRLDSLNTMVGNIDSYNLND
	9252	GC_00000902	EVERYTHING	GN02_872_GCA_003260325_1	269	6	6	1	0	0.864396	1					MQYKIPIQIENEDPIVFGLSLRQLAICGGGLGIGYVTFTSLQGVTGSSWAAFFALIPCIFGILIALFKFSEMTFMVFVFNYLRSWVNGGERRWQQGVDSFSALDIGYIIISEKSDKKIDMGKKMEKIKNMEEQLKNI
	9534	GC_00000949	EVERYTHING	GN02_872_GCA_003260325_1	270	6	6	1	0	0.870097	1	COG0319	ssRNA-specific RNase YbeY, 16S rRNA maturation enzyme	J	J	MFNYTLVNQPKFEFKEDVLKNIFKKVEKFVKKPQSGNINIVFLNNEEIRDLNKKYRGIDKSTDVLSFHYYQNFQNFEKYDTVGEVILSEQKILSQSEEYGITIEKEFYNLVIHSVLHILGFDHETEEDYREMYALECQVWEDIFKEKKI
	14373	GC_00002293	EVERYTHING	GN02_872_GCA_003260325_1	271	2	2	1	0	1	1	COG2165	Type II secretory pathway, pseudopilin PulG	W|U|N	W|U|N	MRLNSKKAFTLIELMVVIAIIGILATAGITQYMSYQARSRDAVRVSDVPEAVTALTTYQSDNSTFPDSFNNDGCLSNGAGIPSESLKDYFGGGKAPIDPVAGTVSKPCGTARSFGYKPLTRNGVEKSSFVVTTNVETWQKANVDGSKLTGDEYSAYETAFNDYADPEKTSTDTKKRMDPNNSIYGQVQ
	7794	GC_00000676	EVERYTHING	GN02_872_GCA_003260325_1	272	7	7	1	0	0.915792	1					MISIVKQVIDYFIQTGKKISLIDLKIEDKSLINEKISCFVTIYSKGEVRGSAGNIKDLKDNAVEELIENTFEAISKDSRFSPLTANEASDLKIRIDKISSRNMLKDKSVKDIDPTRSGIIAIKNDYSRLACILPNINPKLISGEDFVGVLKEKLNEQSFKEADYVIYEIKTEIFTNY
	7570	GC_00000644	EVERYTHING	GN02_872_GCA_003260325_1	273	7	7	1	0	0.887308	0.994322					MSILERKESWQDIGISSAGVFLAGLIGSIAILAFAFFIGNYTDLFANVYN--PKVGTKVETLFSIILSIITLIGTSVALLLSYSILGATNPERYKKNNVIFTQIAFFQVLVYIMMTPVYLIYGGGSINNILMCYIFHVLIVIFGTHIILDILNNYRYVMIGIYGSFIGLFISSIIAIIFFNLFSDGIAKLLSLVFLLPIINFLIIFLKKLFDVVYYHFYRLTGSDPIGDIFYKIKKEDEENEKEEEQKNSI
	3910	GC_00000216	EVERYTHING	GN02_872_GCA_003260325_1	274	12	12	1	0	0.788154	0.880263	COG0597	Lipoprotein signal peptidase	M|U	M|U	MFFYFTIIFGVLLDLVSKYLASLYLKENINLISDFLYLGYVENKGIAFSISIP--FLKIVTIILILGIFYYYFTEEKKKND-------------KIMDFAFGLILAGAIGNGYERIVNSFVVDFIGVKYFSVFNLADAFICIGAVIFILKTFLQKNKKI------
	15681	GC_00003000	EVERYTHING	GN02_872_GCA_003260325_1	275	2	2	1	0	0.976852	1					MEILVVGIGNLLYREILLLDALLAEQGVKYESRYNATNVEWIFDKNQIQKLETETLFLLLELKKFELKFVKC
	3705	GC_00000198	EVERYTHING	GN02_872_GCA_003260325_1	276	12	13	2	0	0.821256	0.911353	COG0621	tRNA A37 methylthiotransferase MiaB	J	J	MQFKIFGCKVNKYYTDEWLKSEYLKDKNGIFVASCVVTDKAKRKWIKFVKDEVKK------LEGDDKIFISGCGAFKKGEAQDDFFDIYPELKEFEGKIIILGEKPEELKLEIDSKTKKEEKKKVDFS-----------KLKNFT--QKQIYTKKFLLIQGGCNSFCTFCLTVQKRGRHYYRDKDDIVSEITEFEFGGGKEVVLTGVNLSAWGLRDTN---DVGQ---------SRFAELLEYILEKTTIPRLRISSLGPEFIDDRCLEIFKNKRIYPHFHFSVQSGSSKVLKDMRRHYDGEYMRKLLEKTKNLEREDGVEVSIGADIIVGFPGETKDDFMDTYNLVKDGLITKVHAFPFSAHKFGESVPAGKFENQVSDLEKKDRMWDLEFIADSVRD…
	2987	GC_00000149	EVERYTHING	GN02_872_GCA_003260325_1	277	12	17	4	0	0.506984	0.676349	COG1636	Predicted ATPase, Adenine nucleotide alpha hydrolases (AANH) superfamily	R	R	---------------MQKYKIGIDEAGRGPWLGCVVAAAFAINPENPPERVFLEKLNDSKKLTAKNREKVFSEIIELSRGKNPKIFFGVGVVDNYFIDENNIKQANKEAMRRAIIEIKRKINYFNY----GKSLKLDVFIDGNDNYSFEELDKKPIFIIGGDSKVQEISAASIIAKVFRDNLMEKYSLLYPDLGLEKHKGYGTKQHKNYLENSSKVTGIHRISYKPVKEILQKKPKLLLHICCGPDTCVPVMDLKKDYEVICFWYDPNIHPKSEHDKRLAEFIKVCEIEQVEYIIGEYDVGHFFERIKGFEDTPERGEKCTRCYDMRLERAALEARKLGIKYWSSTLNNSPHKDIEKMFILGDKWSSKETFDKEKNTGLKDRLDFLKIAFRKNKGFERS…
	12115	GC_00001480	EVERYTHING	GN02_872_GCA_003260325_1	278	4	4	1	0	0.858293	0.964562					MTRINLINPEKLTDQHLLAEYRELPRIFGIVRKKISENKEIKVGKKYKMGTGHVIFFYDKLLFLQKRLEKISSECKKRNFKISFTEKINLDEFPENLKKDFSPSKRDLEISEKRIKEKLDSKKNFYKYYGKIIDEKGI
	5890	GC_00000418	EVERYTHING	GN02_872_GCA_003260325_1	279	9	9	1	0	0.615074	0.785838					MKKVFKDKIINIDE-NIFDSKFLFSYLYSKY--FSEEIEVFFMEDLLKKKENTELLNNLNGKFAMYSEVYSPKDELAIFEELFAYAIEKNKKIHIVGITLKEELEILEKYYSQSGFLREDVNCFVVDFEKTLVSVSVNIENLIWRGSDYKANGKKIFFIPPIRESGQNKAIFKGINRGSVASIYIKDFKNPKNIEFLENCIKEEKILPITFAKVLNYNLKELGFSGTEKDLIISY-
	6390	GC_00000482	EVERYTHING	GN02_872_GCA_003260325_1	280	8	8	1	0	0.84828	0.963727	COG1322	DNA anti-recombination protein (rearrangement mutator) RmuC	L	L	-MGNNISLEVILMLIILFLVGVIFYLLAKTGKKSDESSLKLIQQQILHLNKSIDFKLSENSK----NTIKQAEINTSITKDATKKIEEITKKLSSLEETNKQIKDIGGQLEGLENILKNPKQRGILGEYFLENVLKNILPPENYKIQYKFSSGEIVDAAIFVKDKIIPIDSKFSLENYNKILETDDLLQKEIYIKEFKNDLKKRIDETSKYIKPEEKTMDFAFMFIPSEGVYYDLIVNKVGAIESKTTDLIEYAFKEKKVIIVSPTSFYAYLQTVLQGLRALIIEEKATEIVKKVNSLKKYLDEYETLFEKLGNSLSTTVNHYNNSYKKFNQIEKNILKISDSEDLEEIKRIEVSKPNRE
	6686	GC_00000520	EVERYTHING	GN02_872_GCA_003260325_1	281	7	8	2	0	0.652967	0.834136	COG0632	Holliday junction resolvasome RuvABC DNA-binding subunit	L	L	MISYIKGKIIDLEFNSVTILTNSGVGYELGINELIYSKLSLEE--ETELFVYHHKTENSENLFAFTNKTEKKLFSELIKISGIGGKVAMQILSLGVDLLISSAKLGDNKTIESIKGIGKKMAEKIIIELRDKDFDYELVVRNSS-KKPIFIEEDLFSSIKSTLTNMGYNPKDVENILRELPEDLTDAGTILPYAIKHLS
	14875	GC_00002554	EVERYTHING	GN02_872_GCA_003260325_1	282	2	2	1	0	0.989721	1					MKKYLILTILVFVFSCNQNLEIENNINTGVVEQTETEKFYANMKVTKTGGASFGEIEELRGIPGNTDIDAEKMIIYLKKVNNFPDSISIWGKVSEADTKKIVKIIAEQSQKKDLKKLDLTIPVAYLSEEILESITDIKINGDLQVDFFPINSKDREKKLFIPNKILKKIVEKNNVTKNFFIESFILNDGKDLDKLCRLENDDGTFGSMYKEKVFCGGAYFGVKAKSI
	2594	GC_00000126	EVERYTHING	GN02_872_GCA_003260325_1	283	18	18	1	0	0.742236	0.819572	COG0653	Preprotein translocase subunit SecA (ATPase, RNA helicase)	U	U	------------------------------------------------------------MIEEIIKAIFGDPSEKKVKQLTKVLTKIKEFEKSQEN--YTLDDVKKKTQEFKELFVGLDINSKEDSKKIKDILENIKAEAFALVKTTAKLLYGKEFELRDGRTMTWNMIHYDVQFIGGLAIHEGAIAEMKTGEGKTLVATLPAYLNALTGYSVHIVTVNDYLANRDWAEMGVLYDALGLTTGVVYGNQPRTDKKEAYECDIVYATNNELGFDYLRDNMVISKEDKFQKHLFFAIIDEVDSILIDEARTPLIISMPDDEPTSKYMQFAALANHLQKGVHYKIDEKQKTATLTEEGIQKVEELLRIDNIYISEHYNDIHHIENALKAMASYQRDKDYLVL…
	10759	GC_00001176	EVERYTHING	GN02_872_GCA_003260325_1	284	5	5	1	0	0.896	0.972327					#NAME?
	9306	GC_00000911	EVERYTHING	GN02_872_GCA_003260325_1	285	6	6	1	0	0.765315	0.892429	COG1520|COG1520|COG3291|COG3291|COG3291	Outer membrane protein assembly factor BamB, contains PQQ-like beta-propeller repeat|Outer membrane protein assembly factor BamB, contains PQQ-like beta-propeller repeat|PKD repeat|PKD repeat|PKD repeat	M|S	M|S	MENK----ENKIIFDINIASVQDLYNILLNKGYDFVTLEPEEEKVSVKFRKDGKIVEEKFIKYPIYTEIVIKAKTISNLDVGETKETQEGTGDTEVDGKKFKSLAKVVPGNFGEKLFLKLKAIEEKP-EKKAAQKVSLGQFVGFLGVVLIILIIVLGAWLAFIVINAKTVDDVRFFLMLGININDINSFIAKTIMVVFSILVVTLTIFLIVFLFKFLTTKKIYKKKKTKFLIISVLVFIFTFSTAGAWMFLDKKVRELPEWNILALGDVKVYDNAIYNRIIYEDDKIRKNREADSFIDEKNRLNIIGPIDLRFDIETLAKREEKNG-LKIKKYIWTFGNSSDKEETFVPVLESKTFDKVGNYEVAVEIELEDQLGEITKKSLNGLPKIGIAHLVKITEK…
	1406	GC_00000063	EVERYTHING	GN02_872_GCA_003260325_1	286	20	20	1	0	0.774717	0.909396	COG0433	Archaeal DNA helicase HerA or a related bacterial ATPase, contains HAS-barrel and ATPase domains	L	L	MSSFFIYFLGNLCYNIKNIFLKTKKEMPYFISIIIFICFIGIVSFVILKFFQRQNDYKRSLSLTFLRVTMPKKDSELDERQETTKD---FKEMVGIMEQLFASLKSIYSGKILKKILGQDIMSFEYITYENETYFYVVIPKNYKNLIEKQINGFYTDAIIEETTEINIFKNRKYVEGTYINTSKDFFFPIKTYQKLESDPMSNIINAFSKLDEDESAAIQILLKPIDDDWQGECSAASNKIMYGKGTW--FTLNPIKIFRGLISLLTTKQEEGKKEEKTS----ALSQERAKTVDEKGDKTGFETIIRVIVTGNNKNIVESEIKNIASAFTQFNYPDFNKFGTTLYHSNKKLVKNYMYRYFRKPI-YLKKMILNTEELASIFHFPHIKYNRNPEIKWQN…
	10884	GC_00001201	EVERYTHING	GN02_872_GCA_003260325_1	287	5	5	1	0	0.702051	0.688255					MIHWEINMIYPVKKVIKASLIALTLFFSLFTNSIAAEYEVPYPGFLARIQAHSKLGGFLKVSRPYNYAEQATGYNQSCGIVALLFAHSYQTYVKSGKPDALSISVKDVKAAVERQYNSLNLPNNSITSFPYHLKNLARGNLGLDSVYNYTSIDNMPKDIANGRIFVVNLRNDTPLNKLGMDHFITILKSTTIIDKKGKTINFTYFDPWYGEIREATIQDIKKSLGAQASIRINLGSKGRIIILRGKIYLLFLTKYLGKNI
	14161	GC_00002186	EVERYTHING	GN02_872_GCA_003260325_1	288	2	2	1	0	1	1					MKKYLIILGIILLLSISLNIFLILENKNLSKIGTQSEAIGDFDKTTSYKLTPRDKCLIPVFGHPAFSYFGNRESSVYDLLKIEDKEGYLYNCDGAEKEKSTLEFILTEPIENTKLKPREDYFNPKIFGKGGVLTDIYYYLEKHKNDFSKENLEKIKSILKNSKNLVINENSKDSEIYKKLYEILEIKD
	15527	GC_00002919	EVERYTHING	GN02_872_GCA_003260325_1	289	2	2	1	0	0.627249	0.804044					MKNRNLTILGAVAVLSIFPFTVNNSFASVENANYLAQKGIIVDKSAKPSEYNLKNNILRQEIAVVALGIYGGTTQNYCSGKFLDVSATKPNSWACKTIEALEKYDVISDDNRYFRPQAKVTKAEALGMLIKAGLDKEYDFDSDNIRSKGNWQKQVVDFAVSKGLVSNFKDYNSFATRDFVFDVGANILKYKEGGNTIINTDSG-ENSIFNTNNLERY--------------------------------------------------------------QKSDY------------------VPTPVQNSNQTNFKTNISSTEAKNIALKNAGLTENQVFGLFVKDDFDDGRHYFEVKFYQNNTRKEFEYKIDSSNGRIV--EFDLDNN
	10979	GC_00001220	EVERYTHING	GN02_872_GCA_003260325_1	290	5	5	1	0	0.877178	0.968223					MKKYILLIISAFLLFSCSE------NVNIGRTGVEKETGVFAAIYLDGTNGTVFEGNIEIPDDLRNISFPKNGSRNPSFHLAFSEPLPSDKEIVDFIKTAANFVTKDYSIVIGIKGKDVQEVLNSEIIFDAISKMKVKKIAFVSSEKSGDKTEKEYTIPQNIVQKILNTEVEKTYDISTSYNP-IYFLDEKGEKKSLIYQNGKAKYFTNQNNSRLFLNKLLDKEEKKAYELQTWGKIFSKD
	3424	GC_00000177	EVERYTHING	GN02_872_GCA_003260325_1	291	14	14	1	0	0.816874	0.96626	COG0566	tRNA G18 (ribose-2'-O)-methylase SpoU	J	J	--MPKIILLDSIRSMQNVGAIFRNADGAGFTKVILTGTTPTPPRNDIAKTALGSDTFIDWEYYQDPFEILEKLKSDGFKIYSVELDKRSIDYKELFTKNNEKVCLVMGNEIVGVNPKILDLSDEIVVIPMRGKKESLNVSVAAGIVMYAC---
	8347	GC_00000755	EVERYTHING	GN02_872_GCA_003260325_1	292	7	7	1	0	0.863415	0.962282					MKILKIFFFLFFLFSFSFVNAESIPVDKIFKDINKNYPYYKELQSLYDRGIIFPDKDGNFSPNSQLTRDEFVGIISEVSCKKCIKPDTDFSFVQKYSNKDFFFDISKDNKYFYCIAEGVESEQVTGYQEGTTCNNGVYREGEKPFCPKNNIILEEALAIILRTSNLLTLKEAEGIRNDVKNGKEFSKI-SGISPKLSNGAVYSFYPDFQKAYEYTFTDYDKDGNEKKLKLLDFSKNIDPKKAITREDFLKMAYIALKNNSCKDIKPNAFGLQIEVLDKTCNQKQTTCKLSDFAPQEKVFDFRGKISRVNDERFVYNWKFFNYETGQETLKEGKYLDNYNFIKSGKYRVYLKATSPKKETSETYLDLKIF--------------DKDETQDNSKNKSGYT…
	4684	GC_00000289	EVERYTHING	GN02_872_GCA_003260325_1	293	10	10	1	0	0.79825	0.917684					MLDNFLRQLRENLINGTYHNISGAIEKYAYVFLISALNLLIGFLIAFIVYKIIMYLFKKFKIVAIIDRITM-ISIYKDQK---KEVEV----------KKISDNIKIDVITAKSMSYYIFLLFFRYSIVIIGITDVEVFLDKLINYLPSLFIGVIVGFFGIRFANFVYDLIYYPLDLSNQKNAEIIAMGGKIIILFFTMMVVLSQIGIGTDITNIILIGFVGMLSLAGGLAFGLGGKDIARDILESFKDGNKKK
	3052	GC_00000153	EVERYTHING	GN02_872_GCA_003260325_1	294	16	16	1	0	0.87414	0.974387					MANSHGLTSRIVKKQAAARKMAKTKKKT-YQVYIGNENPQVRKNTSYKKRQQYYENKQTFPKKKLKTKNIESLIEQGIIDERGFFIKGKKKNFITKTMVDTKGLDFYGMPR--
	8326	GC_00000752	EVERYTHING	GN02_872_GCA_003260325_1	295	7	7	1	0	0.803605	0.922528	COG1385	16S rRNA U1498 N3-methylase RsmE	J	J	MQRFYFENI-KNYFFIEDKNFINQVLKVLRSQLGDKFIFFDGKKCTDFVFEISEIQKNKIFFKKLEEIDKNSEIDFEINLFSSIPNKLEKIEFIAQKGTEVGVSNFYFFKSQRSQKIFLNENKVERIKKIIQEASEQSNRNKIPNFQIIEKIDFEKLKKEKNIFLHTKDENSIKLSEIKAKSGEKINIFIGPEGGFSDEEIEIFQKNNFQKIFLGNRILRTETVGFTVAFFIIQNF
	4249	GC_00000247	EVERYTHING	GN02_872_GCA_003260325_1	296	9	11	2	0	0.508702	0.654	COG2827	Predicted endonuclease, GIY-YIG superfamily	L	L	MYFVYILKCSDNSLYTGITSDLERRIKEHDGLLPGGAKYTSSRRPVELLYFEKCEDRSEATKRELEIKKMTKSKKLKLIS--------------------------------------------------------------------------------------------------------------------------------------------------------EKKF-----------------------------------------------------------------------------------------------------------
	4248	GC_00000247	EVERYTHING	GN02_872_GCA_003260325_1	297	9	11	2	0	0.508702	0.654	COG4047	N-glycosylase/DNA lyase	L	L	#NAME?
	8081	GC_00000717	EVERYTHING	GN02_872_GCA_003260325_1	298	7	7	1	0	0.894699	0.985412	COG0770	UDP-N-acetylmuramyl pentapeptide synthase	M	M	MKQKFIRFIYQILAFFTRIYLKRIKPQIIGITGSVGKTSCRMIVSQTLQNFLKNKKIYTSLKNYNSEIGLICSIFQVEDYNPSFLYIFGLFFKIFFKSLFSSKNYDILVLEYGVDKPKDMDFLLSVARPDISIFTKLDFIHVENFSSQEELGLEKSKLIFAARKSAYLNKDDNFALSIYSEIDTEKYLYNESIPEYNYVFDSGKILSNVNVDGKIFRTNLVGEENMVYFELALQILVNFGF-DFS--QNYYEINFELQKGRFSIFEGIFESVIIDSSYNAGPESMKSMIKNSVSLRKELFPSYKNLFVLGDMREIGTESEKKHKEIFELASRYGEIFSVGKETGAYFGKHIGNFKYANQAGKILKSYLEEHKDEKFIILFKGSQNTIFLEEAIKEVLKN…
	11244	GC_00001273	EVERYTHING	GN02_872_GCA_003260325_1	299	5	5	1	0	0.846199	0.99386					MKTHYYKEDILEICKNKHLTVEEIFSELSKLYPEAGKSSVYRNVEEMVKDGELKKVVGVGKKAYFENTKHKHIHLIDKNTGEIFDLDENLKILNLPKNFIVSDMDIKIFGEFKK
	9636	GC_00000966	EVERYTHING	GN02_872_GCA_003260325_1	300	6	6	1	0	0.785138	0.962189	COG1225	Peroxiredoxin	O	O	MKINLENKYKILLENGEVKTKTLGEILSVSPKTILYFYPRDNSSGCSVENRDFSCMKDEFLAFGFQLVGVSKDSIESHKQFKLNYNLDIPLISDEDLVLHNEFGLYTEKSRFGKTVMTVDRSTFFLDSEGNILKEYRKIRAKNHVKTILKELKKASK
	8214	GC_00000736	EVERYTHING	GN02_872_GCA_003260325_1	301	7	7	1	0	0.666913	0.838841					---MFEFLVSNPFVQAIQENPIGQGLGIFAMGISIMGYMQKDDKKTIKIFIGSNLVRMAHFYFLGTFSAMASCLVAIARSFLSLKYKRNKKIFLGVIAAVLVFGVITYEGKLSILPIIASCLSAYGFFFFERIKFRLFMLISSICWLTFNIGTVSIGGIISESIVQGILIITMYKMIKEEGERVYFVDKIMGILSKPK--PDLGRFVTFYDYLKLKKGGFQNKITKFGGKIKSYYKKANSVKIYLFKKGKKFIEIEN-
	4380	GC_00000259	EVERYTHING	GN02_872_GCA_003260325_1	302	11	11	1	0	0.803425	0.95361	COG0438	Glycosyltransferase involved in cell wall bisynthesis	M	M	MKKDFLEGKKIAIVCDWIKDLGGAELVLAQLLEIFPEADIFTSVFFQKNNTIFTGRNIKTSYIQKIPILNKSHKLALTMRPKAFERFDFSNYDIVISSSSAESKGVIT----KPEALHICYCHTPTRYFWSHYHEYLNMMEFG-LLNPIGKWLMPKIVHKLRIWDFCASKRPDFFIANSKNTKNRIKKYYKREAEVIYPCVEIEKFIFNAEKEDFYLYVGRCIPYKKFDLIVDAFNKNGKKIIIVTNTDNKLYRKLKSISKENISWKLNIKREEIYELYSKAKAFLFPPEEDFGLVPIEAMASGTPVIAYGKGGALETVVSGKTGIFFSEQTINSLNKAIEEFEKMSFDANEIRDYSKNFDKKIFKENILKFIEEKLENKKIPI
	9594	GC_00000959	EVERYTHING	GN02_872_GCA_003260325_1	303	5	6	2	0	0.689314	0.848685	COG1051	ADP-ribose pyrophosphatase YjhB, NUDIX family	F	F	MTDKFITDKGKSFNFTFKENDFNFPKDRVTSIAGVIFDENGDIVTIELDRGIDIPGGHIKIGETIKEALIRECMEEAFIEIDDLKISSIIESDYFGTKKEDLTYMLIFSGKLKKELLFQENKESKKRIYISPKDFLLNYTGNKEFMEKIIFNAINYK
	4215	GC_00000244	EVERYTHING	GN02_872_GCA_003260325_1	304	10	11	2	0	0.684201	0.875108	COG0664	cAMP-binding domain of CRP or a regulatory subunit of cAMP-dependent protein kinases	T	T	MFERIYSLKIFEGIDKEIIDNIIKNCEIRKYLQGEIIIMEHEESNGEGYILKSGNVEIIIGGQRVAELGFGDIFGEIALLNEENRTATVRALKDCEVLVLNFDHLMDLINNGSNLINKTILSRIEENLTR-
	8291	GC_00000747	EVERYTHING	GN02_872_GCA_003260325_1	305	7	7	1	0	0.812615	0.932563					-MTTRRNRYSGHNSFSKNIKDYIVPIIGGILILFLIWSLFLKGGNKAPVNDENRVGIAITKDADSGASISYAGGSKRDISEVKALYKGEKITVSSGRVKLSDANVSINLNKLGELKYLENGVLSLYSGEAWVDTNAAIDMEMRFVKLKIPANAHISLSQNEVMSTIYVISGNVEVSNLKGKSTVVKAMEKIEIARELASDEKADLELKKQPIDSFFTKSSWFTVNNGESYVNSSNTGSTDDKTGTGSATGSTKTGTGKT--IKSKSGAAISGKSKLLTFSNLLDESNVSSNPISVSGAYDTEEVAKIEVNGKIATLNPETGTFKVEGVSVPNKSNDLVFKVFNKDEELKEKFVYTVYYEAGA--SGTNGGNSGNDSTFKVNTFEVDGSKFAFTSPTRES…
	7920	GC_00000694	EVERYTHING	GN02_872_GCA_003260325_1	306	7	7	1	0	0.874481	0.992697	COG0194	Guanylate kinase	F	F	MKKGYVFFICGVTGSGKGTLINGLLKENIGNLEFALSCKTREPRPGEIPGKDYVKLSFEEFKKEIEDGEFLEYNFVHNQDYYGTRKKDVIDNGIEKGKNLLKEIDMLIVPHLLENMKSLRKYFSIIYLDLPINTIRERMLSRGDSVDNKDYENRIESAQKEKNMKHLADFVVDATNSQEEILREVKEFILSKI--
	4674	GC_00000288	EVERYTHING	GN02_872_GCA_003260325_1	307	10	10	1	0	0.872078	0.989413	COG0336	tRNA G37 N-methylase TrmD	J	J	#NAME?
	6558	GC_00000503	EVERYTHING	GN02_872_GCA_003260325_1	308	7	8	2	0	0.651287	0.79084					MEEINVYINTLWQSINFEFLIKFIIVYVFIIWISLFVWVWKDIRNRSSSIIFQVFCLIVAVI-PFLGIFLYLLIRPSKTLYEKYYDEIESNLDIINEIIEERKKQFEKKINNSLKEEKAQVKTKNS---KKNNYKYFIK---------VEKAEK-----KSDEKEVEKAEEKDEPRITQIKKKTF
	3898	GC_00000215	EVERYTHING	GN02_872_GCA_003260325_1	309	11	12	2	0	0.591165	0.791701	COG0544	FKBP-type peptidyl-prolyl cis-trans isomerase (trigger factor)	O	O	MKIERKNLENSIVELVVEEKTENLAKYRKEVLKDVEKNATIKGFRKGAKIPEEVIVREFGEERLASMTLEKAIDNIYRNALRQEKIIPIGQGEITEIISENPLKIRIHIEVLPEVEIADTYKNISLKKKKTKVTEQEVENALNDIQTRFTNFTEADE---ALVMGDRATISTKGFDKEGKNLDNTNMEQYPIVLGSKMLVEGFEEGLVGHKKGDKFKLEINFPKDYHNVDFAGKETVFEVKIDKVEKATKPEFTEEFIEQLRGKKLDLDGFKKLIKEEITETKEANLRMEEELELIEELLKHTKVQIGDKLLAEQTNRVFEEIKQNMAQNGIRMVDYLESLKLTEEDYKEQHVKENALKRLHGELILAKLATLEKVELTDEEVKSETDKIIARFGNEDV…
	14451	GC_00002332	EVERYTHING	GN02_872_GCA_003260325_1	310	2	2	1	0	1	1					MTKFDDLIIKCEIIKNLRNAKSKQKFEIKYFLFII
	6590	GC_00000507	EVERYTHING	GN02_872_GCA_003260325_1	311	7	8	2	0	0.64527	0.826143					MKKIFLIIFLIFAIFIFFKTQNLNYEKQKEIKKILVEHPEFLPTKQSALNSYFGFKNIKADYYWLEAIQYIGGNAITSAYKKYLFPMIDLITELNPYFSEPYIFGELLLPSYNIRYEDLPKQRQEELKMQAEKIGLKGVKNFCDLEKINLIEKEDNLEKLFTEEKYKNPCKNSDVVYNLAFIYYFYLKDFKNAVKYYKVTSVTDGSPLGAKNLISILEGRGGNREKSFFMFLNMANYSAKNNQICSGFSSELYNLGKNIFDEKIDLNGDLLKNIEKIRKENIPNEELGFSATNCGNYLNKAIRELNVFYLDEANQKYKEETGKIALFPQELFEKKYINYIPIDYQQEKNYGIIYFYNDEIGGFDYKMGNY
	5449	GC_00000369	EVERYTHING	GN02_872_GCA_003260325_1	312	8	9	2	0	0.665216	0.846813					MENIIKQKAKEFFTNLGVQFEHLEVSQKEE-NIFLVKVESLDSGKLIGPHGKNLEAITHILKLMILGDLAEDKRVKIYLEVNDYLKSKDERLKDFIISKVKYVERTGEDLKMPFYSAYDRKKIHAIVAEYGNEDIFTKSIGEGSERRIYICKADRRLSIDIDSVEI
	3814	GC_00000208	EVERYTHING	GN02_872_GCA_003260325_1	313	11	12	2	0	0.568442	0.730173	COG0532|COG3170	Translation initiation factor IF-2, a GTPase|Tfp pilus assembly protein FimV	W|J|N	W|J|N	MADKNKVVDDYYSNISENSSNKQEKGKKANSPVKKKIIIKKVNNQETKQEVDKKPSFKGVKVIKKSDKEEVKEDKKIDNKLKK-------KKIIQKITVENSSKPKKEIKTQPNDKNKQKKEDFKKVKVVKKSDKKEEPREQNKISKTSKDSNFEQKFDQKKNFKKNQKQNFNKNSKDEEESHRKNKSEKQK-NKTRGKFRFPEIEE-EVVFTRSKVQKNTKKEEKKVE-----DIKQNLVNKKGEKITIGDFIPVKELSEKIGIPFPKLIAEFMKNGMMVNINSKIDFESASIIAETFEVKLERDVGAGVSTEDIFLGDISSFLHEDDSSKLTPRPPVISIMGHVDHGKTSLLDHIRKSKVAAGEAGGITQSIGAYQVELDSGVITFLDTPGHEAFTV…
	11209	GC_00001266	EVERYTHING	GN02_872_GCA_003260325_1	315	5	5	1	0	0.847204	0.950179					MKIFIKVEFFQNSKYLQHLLEHTIGGNLRKIDAFFDLFLESDLHTFNSYILWEIPNYCDLGTFKQAIFSEPNLKIFNYEKKVLKDELLKTPFKLKIEQKIGKILFGKDFNITKNQKVSFEKALIYHKKYFNEKNIIITDDDYNILEDNLFEKKFGKNLDFKTKKFYFKINDFPCFLFVKKIENYLDYYLFFFLEFFYTNLFSYQIRFNEGFYYYDHEAYSYRIYDANIFCLTCEILDFEEEFFEKAKKSFLEIIEKGYGKKGKIVCKMVYGEEVDLEKVKSFFENFSSFDLKEIVGKQKDYK-------K
	2919	GC_00000145	EVERYTHING	GN02_872_GCA_003260325_1	316	17	17	1	0	0.843069	0.775398	COG0361	Translation initiation factor IF-1	J	J	--------MSNKQDKIEVEGIIVKTLPGLVFDVQLPEDFGGG--IIKGYLSGKMRNNLIKLIEGDTVLVELSPYDLTKGRIIFRQK----------------------
	4237	GC_00000246	EVERYTHING	GN02_872_GCA_003260325_1	317	11	11	1	0	0.886922	0.983732	COG0257	Ribosomal protein L36	J	J	MKVRTSVRKICDKCKIVKRKGVIRVICSADPKHKQKQG
	2432	GC_00000117	EVERYTHING	GN02_872_GCA_003260325_1	318	18	18	1	0	0.849568	0.972808	COG0099	Ribosomal protein S13	J	J	MARIAGVNLPNGKHIEIALTYIYGIGRSAANEILAKVGIEKTTKIETLSEAELDKIREVIKEGYVVEGDLRRVVAGNIKRLQEINCYRGQRHRKRLPVRGQNTKTNARTRKGKSTAIAGKKK--
	1992	GC_00000093	EVERYTHING	GN02_872_GCA_003260325_1	319	19	19	1	0	0.840012	0.951903	COG0100	Ribosomal protein S11	J	J	#NAME?
	2414	GC_00000116	EVERYTHING	GN02_872_GCA_003260325_1	320	18	18	1	0	0.759705	0.907248	COG0522	Ribosomal protein S4 or related protein	J	J	MRYTGPKKKLCRREGVNLFGTEKYDLTKSNRAPLRS--RKSSEYGVQLRKKQLAKRMFGLSEKQFASYFTKAQKSKAEGTTGEKMMQFLELRLDNVIYRANFARTRIQSRQFVSHAHFTLNGVKVDVPSISVKVGDVISLRDKLKESPLYKSLLEELEEFSKSNK-GKVSACKWIEVDSKKLTITIKAIPAKEDFEQILDIQRIVEFYSK
	894	GC_00000039	EVERYTHING	GN02_872_GCA_003260325_1	321	22	22	1	0	0.747024	0.90379	COG0202	DNA-directed RNA polymerase, alpha subunit/40 kD subunit	K	K	MHIIHNTIGAPKITQKDMEGNVSS--FTVGPLPRGYGVTIGNSLRRILLSSIPGTRVTGIKVKGVNHEYSTIPGVKDTVIDIILNLKGLVLSKKDIGVEWLKLKKKEAGVVLASDIKAPAGVEILNNDLYITEIDRDGLELDIDIRVEKGVGYLTQEELMEREEDVEVLLVDTNFSPVLNVKYEIEKARFGDMVNLDSLEMTVTTDGSISPVDAVKFSGAMLTSYFSIFNEESLQVEGQFISDVKDLISREKEEVKEELEK--ETYTPIEVMGLSPRTLNALINGDILSIEKLTKCTETKLSSIKGFGKKAMTEIRTSLGERGLKLLGDD
	1764	GC_00000081	EVERYTHING	GN02_872_GCA_003260325_1	322	18	19	2	0	0.845029	0.966427	COG0203	Ribosomal protein L17	J	J	MRHRVRKNLKFNNKSFAHRDAMERNLLTSFFLHKSIMTTEKKAKLIVPMIDKLINVVNT----KDEMNAIRYVMQYLYTKEASLELFKNIAPKYKDNKTSGFTRITAVKYRDGDSAKIVKLELA
	297	GC_00000013	EVERYTHING	GN02_872_GCA_003260325_1	323	23	24	2	0	0.794468	0.985588	COG0102	Ribosomal protein L13	J	J	MKTISPKQVKGNERKWYVIDAKGLTLGRLATKISVILMGKNKASYVPFLDNGDYVIVLNCDKVAVTGKKMTDKTYYSHSGYLGGLKEIDLKDLLAKKPEKVLETAVSGMLPKNKLRASMLARLKLFTGDEHTFVAQNPELIK--
	696	GC_00000030	EVERYTHING	GN02_872_GCA_003260325_1	324	21	22	2	0	0.814492	0.992509	COG0103	Ribosomal protein S9	J	J	#NAME?
	321	GC_00000014	EVERYTHING	GN02_872_GCA_003260325_1	325	23	24	2	0	0.881266	0.974429	COG0048	Ribosomal protein S12	J	J	MPTINQLVRKKRKTPATKSKSPALQEIKNSLKKKTYKIEGGCPQKRGVCTKVTTMTPKKPNSALRKVARVRLTNGYEVNAYIGGEGHNLQEHSVVAIRGGRVKDLPGVRYHVVRGFLDCEGVKNRKQGRSLYGAKKPKK--
	558	GC_00000024	EVERYTHING	GN02_872_GCA_003260325_1	326	22	23	2	0	0.814646	0.935273	COG0049	Ribosomal protein S7	J	J	--MKKELSL--------QEKFTNYVMLHGKKSLAIKIMNDTFEYIKAKGQKNPKAIFDKAIENIMPKIEVRPKRVGGSIYQVPQEVKPKRQLFLAAKWIIDSARSKKGAEFAKFLADELIEAANETGNAYKKKLEVYKMAEANKAFARFASK---
	393	GC_00000017	EVERYTHING	GN02_872_GCA_003260325_1	327	23	24	2	0	0.752017	0.882226	COG0211	Ribosomal protein L27	J	J	MAHKKAQGSTNNGRDSNAKRLGVKIFGGQKAVAGNIIVRQKGNKFWAGEGVSQGHDFTLYA-VKDGIVTFSEKRRKRFDGRVYREIFVSVV---
	14577	GC_00002396	EVERYTHING	GN02_872_GCA_003260325_1	329	2	2	1	0	0.941704	1					MSNRGFIIVEPIRGFCGVGCFMGIMNYYYKMALGTKDTYDMATLLKFGDFDWKNNYNINSFNIGYFLARMNFKITYFGQEIGGNEEFAENPEKYFKDRNIVYLPDLSMKDMQNTYKKMKQEKNIYFIENPKFDLFELIKHKQHRSTLFLLGGDYYIMRGEERPKNVGHSGHYVVCSGIREGKFIIHDPGPDIKLEYLVEPETMYKAIKYYGDKEITCMMIEYV
	14205	GC_00002208	EVERYTHING	GN02_872_GCA_003260325_1	333	2	2	1	0	1	1					MQEIEVKILEIDKNCLIKKLKNIGAKKVFDSKIEAFFYKNKDGKKIRLRKTKYGFNMNFKEKIENKNFLENIEFEVNFDNFEQMEKILNGIGFEKYGYSLKNRVSFSLNNEIIFDFDKYENIPDLIEIEAKNEELVKKGLEILGYDLKDTVILTERGLKEKYFKK
	3922	GC_00000217	EVERYTHING	GN02_872_GCA_003260325_1	334	12	12	1	0	0.678221	0.864721	COG0110|COG1208	Acetyltransferase (isoleucine patch superfamily)|NDP-sugar pyrophosphorylase, includes eIF-2Bgamma, eIF-2Bepsilon, and LPS biosynthesis proteins	M|R|J	M|R|J	MKAIILAAGEGKRLRPLTNTIPKPIIKIFGKTIIEHNLEHIY-----KYVSEIIIVVKYKADEVKKAIGDEYKK-VKVSYREQSDKPGTAGAIMGME-DIKKDVIILNGDSIFPKKDLKKILELDGYGALAKKVKEPEKYGIFKVDEKGFAKEVIEKPETFI-GDLANVGVYKVSSEIFRIVDRIKISKRGEYEITDAINFFIAEHKFKIIEMEKEFIDVGYCWDILDANSHFLKKLDESEIEG-EIEKGVTIKGNIILEKGAILKSGTSIEGNVFIGKNSVIGPNAYLRGETVIGENCKIGNAVEIKNSAIGDNTNVAHLSYIGDSIIGNHVNIGGGFISANLRHDNENIKVMVKGELIDTKRRKLGVIIGDNVKTAIKTMTMPGRIIESGTFTMPGE…
	14997	GC_00002626	EVERYTHING	GN02_872_GCA_003260325_1	335	2	2	1	0	0.995872	1					MNIEKYLRKNGVNTDFEITKIKRTFKEKPIKKLIFFASLKSNIFIFSFYGLIILATVLYFLYYKGFFEINFSFFPIIFLPILIIIYDGPIKKMNYRNKYEILNKIEENLGNKFYFNHIPSWKTDGIINSFTLKHDKYKSSGNEIVKFKKNDKQNILTITTFFKNNFSFSYPIIIILPNSYSKIKNISLKIFSCLLVLLYLIIIYIEIKNQFISIWKLLPFLIFIGIILTYLVIFSFRNEQFTNYESYKFENKFSDFYQKNILKFCEKIDSNCQMKFEKNKFVIKVDLMGKIEGLNIKKDVIDNYIFFKNISELLKETEKVYNK
	273	GC_00000012	EVERYTHING	GN02_872_GCA_003260325_1	336	23	24	2	0	0.759787	0.861215	COG0188	DNA gyrase/topoisomerase IV, subunit A	L	L	--------------------------------------------------MSENNNE-----------------ELELDDEKDGQLILDGTEKVTYSGDEERNIKAEMEDCYIDYAMSVIISRALPDIRDGMKPVHRRILYSMYEQGLKSNAKFRKSAKVVGDVLANYHPHGDSSVYEAMVRMAQDFSLRYPLVQGQGNFGSMDGDGAAAYRYTEARMAKIAEYLLSDIEKETVDFRPNFDNTRMEPSVFPTRIPNLLLNGVMGIAVGMATNIPPHNLNELLDATDFLLHSENIEEVTISDLMNYVKGPDFPTGGIIYDNDAILNAYSTGRGSIIVRGVASIEEGKKGRNIIHISEIPYGLNKAVFVEKIADLVRDKKIVGIAELRDESSGDS-VRIII…
	5854	GC_00000414	EVERYTHING	GN02_872_GCA_003260325_1	337	7	9	3	0	0.46244	0.658639					MNVELKKELKEDLGNITPEQLKELQQSVQNKIENSKKYLVFDEKEKSELADINQDGNLSITESKIEQHLQKLDDLEKQIDFLLTLVEIKSEATIQ-----EVARNTASKANQTINSMRDDVKNVRNN--------------------ETVENKNDSKKIQEIKEIGKDFEKNGDLESSKVVKEIANSTGEIEKILSKEYGLKDISNFSEELKNEPFLSGKVEKIFKIIDGIKTNGEARENDLLGVKLEINDMISRINYTKQRDYKQDGSDEIKDLYNLDAQSNNLTLEKALALLNYTNRNFSDIEKRWNTVGDGNLSSVDSKEEILDMQNKLINKIDELVKAENIQDSEVQLRVLK--VKDEEGYGVKILKFDKNGKIIGGEVEKDVKDTINKGL--NI…
	7808	GC_00000678	EVERYTHING	GN02_872_GCA_003260325_1	338	7	7	1	0	0.863553	1					MERTLIEARIRKIIDYMKNQNLAQHLEKNISNFDDEDLQKLLNFLETGDDNLMVAFLTEKAKQFMAEVEKVKQIKSKIKTVKNKNLEKKEKEQEEKELENLFNF
	673	GC_00000029	EVERYTHING	GN02_872_GCA_003260325_1	339	21	23	2	0	0.617229	0.655132	COG0013|COG0013	Alanyl-tRNA synthetase|Alanyl-tRNA synthetase	J	J	-----MRYKSN--EIREKYLNFFKTKNHVIIPSAPVVP-DNDSTVLFNTAGMQPLVPYLLGERHPLGKRLSDS---QKCVRTGDIEEVGDDSHLTFFEMLGNWSLGDYFKEDSIKYSYEFLTSPDWLALDPRKLAVTVFKGDQDAPKDDFSASVWESC------GMPKDRISYL------------GKDDNWWAA-GATGPCGPDTEIFYWVGESEFPPEGSNLETDEKNWMEIWNNVFMEYNRLPDGTLQKLPNQNVDTGMGLERITATLNGVKSVYETDIFSEILEEITKILGVPYN-----------SETK--KSMRVIADHSRTASVIISDGIVPSNVDQGYVLRRLIRIAVRQAQKLGYKGE-FLYKVADKVIDKLGTAYPHMEEKREQIKAEI…
	12913	GC_00001703	EVERYTHING	GN02_872_GCA_003260325_1	340	3	3	1	0	0.88604	1					MNKFAEKYSSFMAAVAGIAIFGYGIYLYFHQNTIEQFVKSSRFLTQVFETIGVYGIIGIFVVVGALVAGFSIYYIFND
	5746	GC_00000402	EVERYTHING	GN02_872_GCA_003260325_1	341	9	9	1	0	0.722675	0.674643	COG0494	8-oxo-dGTP pyrophosphatase MutT and related house-cleaning NTP pyrophosphohydrolases, NUDIX family	V	V	------------------------------------------------------------MYTPQ-------------------------------------------------------------------------------------------------------------------------------------------------------KFYEEILVSNPYLKVSEKKYFDEHGKESSFLITGHNRNKTVGTCVLPITKDKRIIYLKEFRYGPEDWIINFPIGMLDDGVDEISNGKRELEEETGFYSNDLDFLSETIIGNY------------FEGKILYYVAKNCEKIGEQNLESGENIQVYTATFAEFEKMILDGEVKSSETAFCYFLAK…
	6790	GC_00000533	EVERYTHING	GN02_872_GCA_003260325_1	342	7	8	2	0	0.606671	0.777521	COG0124	Histidyl-tRNA synthetase	J	J	MISTNPPKGTYDWFPEEFQVRKYIFDTWRKVCLSYGFEEYLGPLVEDIAIWEAKSGEDVGGSELTRLTDKSGEISNLALRPEMTPTVTRMVSKVWKEIEKPVKWFSIANFYRNERPQKGRNREFWQLNCDIFGQNGIESDIEILSLGLELMLAFNPPKDSFKLHLNHRKVLDSFFSKISENIDKVALFRLLDKYKKLSKETFEASLKDLGVSQENISLTLKFLNSKSIEELDENFSFLSKNPDYKYFKKIFENLEKLGYGEYLQFSGALIRGFDYYDGVIFEVFDNNPENPRALFGGGRYNGLAGIFGVKEDIPAVGMAPGDETLKIFLENWGILKNLPKTKNTIYFPLLSEELFLESQKLATKLRKSGKNILFSLNTKKIVKALKFAEKNNFENILIF…
	12523	GC_00001584	EVERYTHING	GN02_872_GCA_003260325_1	343	4	4	1	0	0.840741	0.996528	COG2846	Iron-sulfur cluster repair protein YtfE, RIC family, contains ScdAN and hemerythrin domains	O	O	MINKEQTVGSCVASNFSTAEIFKKYKIDFCCGGEISIEEACKNQNIDLNSLLSELNNISNNKKEETLYDYLELDKLADYIVNNHHSYVRKNLPIIEPYLDKIVEVHSENHPELFEVQKNFRAVRDELLSHIQKEENILFPFIKKMVEAKNTKSALENPPFETIKNPITQMEAEHDNAGDAFKNIRNVTNDLTPPQDACNTYKLTFELLAEFEEDLHKHVHLENNILFPKAIILEEELRK-
	15385	GC_00002840	EVERYTHING	GN02_872_GCA_003260325_1	344	2	2	1	0	0.993323	1					MNNNLKKLVIASAISAGLSGAVNAQTKEIRDQIDFISSQNIGHSFGDLSNSLGVSIETLEGKTIVGVKFLKVGEKAGALLELKGGKDYQSVFLTGTWNGKNMGLKATVGEMQKELTGIEISGKKATNIFAGVEGVYKLNEKVALGAYINHTQTQDKNLEYFSEQRLRLGEKPAYVTNERWTKFDGYGKTSFGLSAEYLPNENNKFSANIGYSKADKSGVEGKVAYYHLTNDNKTELGIELSGSKDYKEAKALVSRYVAGNLELNANAGIREIRDKSEGFVGAGFNYSLDKKRNSKYNGYTSDLKVDPKTHVQGASEASKVLYGKVKNYGSSSLSPIENVAPTILSIEGKKDLLTNEEINLIVNIFDKDKDLLQQTVVLKAVNLPEGLKISGNRLTGKIS…
	15407	GC_00002851	EVERYTHING	GN02_872_GCA_003260325_1	345	2	2	1	0	0.994859	1					MKNKFAFTFVELLIVISILIIITIVIVKVVSDSSDKTSNTRVQADLMSISNSLNLMYDSEKSLPLPDGNRTYFKSNGAYSHENFQSETESAFGAYGKVTEKILPKKYLSEIPLDPRTNQYYSYGLLKEGNAFDVAGVTKNGEEFKARVVGSYRGDKGLSGLIREYNGPRFVMDGEYFLPYNPEKIILTATDKNKNIFKEKDKLAYNNGEFFKNGEKIIAEITEVDGKRFYDLFFSDGNMGRLELTGINKVELEFGKNNGEFVFENNLKSKVSLFLNAGKLWLFASDLKESESKFDIGTQDLTAAVRGTIFIVDNNSGNSVVTLVKGTIGVNDLTVSDNLVGKEIPEKVKIDKSLDKGDFPVEKENIIPIPETNDEQKTIFSTKDFVQGQIIESENGENI…
	15735	GC_00003031	EVERYTHING	GN02_872_GCA_003260325_1	346	2	2	1	0	0.991968	1					MEKKFSFVLNLLFDLFYVCLALFVFGYFNYSLYGIILSGDTDLILRTVYFVGNPILFLLILSIFGGKYKSFIINTIFVLTSILFTGIFAFAFFDAYMYAVLLYSLAGIEFFNFGAVIKVSFPTVLTVSGMLLGLTLSKKSKILPLIILGFSVGLFYFIPLFEGIYLGILDYGGIRGIEVKNKFFFSVSYLIICFLFFFFLLFFAHKKEKIETISEENLDSNAEENSSDSEKQNEISKENLEKEEEKAIS
	2970	GC_00000148	EVERYTHING	GN02_872_GCA_003260325_1	347	17	17	1	0	0.793087	0.957995	COG0391	Archaeal 2-phospho-L-lactate transferase/Bacterial gluconeogenesis factor, CofD/UPF0052 family	G|H	G|H	#NAME?
	7535	GC_00000639	EVERYTHING	GN02_872_GCA_003260325_1	348	7	7	1	0	0.889141	1					MASEFAPAGSKPFMTKAQLRAYIKQLEKNREKARKKLEEMENSGEMDLEMKELKNLEKELDNL
	2817	GC_00000139	EVERYTHING	GN02_872_GCA_003260325_1	349	17	17	1	0	0.706135	0.916206	COG0353	Recombinational DNA repair protein RecR	L	L	MPKELERLINSITYLPGIGEKSATKLAFFLLNSNQNFNENLSDSIKNIKSKIGFCKNCFSLCDLGEDFCNICKSQNRDENTIAVVEEYLDMVMIEESGIFKGKYHILGGAISPINGVFIGDLKFKELFERIENAENNVEIILATNPNIEGEATSNYIIEEIEKRKLKYKTKITKLSRGLSS-GYLEYADNITLINALKER-KEV
	6150	GC_00000452	EVERYTHING	GN02_872_GCA_003260325_1	350	8	8	1	0	0.716878	0.866877					MSQKVVMEDFSRNFFSKRKKEKEKFNFGVNYTYIALLTIIVLLLLYYIWILNVNATKGYNIIELELQKRNLLMERERLEVKIAELESLSNIMTDDDLKF-MEKVEDPNFLVIKENIQYVYKK--
	4814	GC_00000302	EVERYTHING	GN02_872_GCA_003260325_1	351	10	10	1	0	0.867547	0.947036	COG0275	16S rRNA C1402 N4-methylase RsmH	J	J	MLPEINEIEKKHTSVLLNELVDAIKVFDNKKNIIVDCTLGMGGHASKIIERLNAGDIFIGFDADAKNLELAKIRLENISKK------------NKVEVFFINSNFKNLKKELEKIGIEKITGIYYDLGLSSLHLDEAERGFSFMQNGPLDMRLDKSKGKTAEDIVNSYTASELREIFLKYGEEPQANKISKRIIEQRKKSRLKTTSDLSELVGGSP---KTKSRIFQAIRIEVNGEIDAIEESLNDAIKLLEKGGIIFVISFHSLEDRATKQIFKRESRDCICEDLICSCNHKKSLKLLNKKPILPTQEEITNNKRSRSAKARFAEKI
	1916	GC_00000089	EVERYTHING	GN02_872_GCA_003260325_1	352	19	19	1	0	0.793632	0.841582	COG0396	Fe-S cluster assembly ATPase SufC	O	O	#NAME?
	718	GC_00000031	EVERYTHING	GN02_872_GCA_003260325_1	354	19	22	3	0	0.617123	0.782909	COG0719	Fe-S cluster assembly scaffold protein SufB	O	O	MSDPHN-----INVTESWSFSDDIKYTIEVKPGINEQIVRQISQANNEPEWMLDLRLKALKIFEEKEIPKWGPDLSDLDLDSIYYFAKPEGAGNNKSWDDVPEKIKNTFDRLGIPEAEKKALAGVGAQYDSEVVYHNLKEELVKEGVIFDDMSHALT--HHSDLVKKYFSKCINISDHKFSALHYAVWSGGTFLYVPKGVKVKEPLQAYFRMNAKAGGQFEHTIIVIEDDASAHYIEGCSAPKFDKNSLHAGAVEIFLDKNASMRYSSVENWSLDTYNLNTKRAIVGENSYMEWVSGNMGSRTTMLYPCSILVGDNSKTDFLGLAFASKGQNQDIGSKVIHIGKNTTSNIVSKSISKSGGISTYRGLVDVKPQATGAVTKIECEALLLDEFSISDTIPD…
	8368	GC_00000758	EVERYTHING	GN02_872_GCA_003260325_1	355	7	7	1	0	0.741576	0.892377	COG0719	Fe-S cluster assembly scaffold protein SufB	O	O	-MTMQITKSGFYNLEDFGEISRFEISDGLKIIALDNGKTSKEIIVGKDVDLKICGFLEKEENYEIVFRQVGEKSNLEVNYLNLAKNSEKIKAKIHSKIESNFSQSDVFVSSICGDNGEVDLDGIIELAPNFRKMAGHLTEENIFLGDKGRVRGIPALLVKSNEVEASHACKIEKISEEDLFYLRSRGIDKQNASFILVESKVKNIFKNMENEEIYPDLIEKILGKIF-
	15221	GC_00002748	EVERYTHING	GN02_872_GCA_003260325_1	356	2	2	1	0	0.998457	1					MKKIFTILALSFGIISLTNAENITVNSGKVEATVKVSSTGATTSTGGTSSTGTHETDTIKTASGSADQTPIENAVYTYYYGQTCPHCQEVAKYFESVGGTEKINMDKREVWNNRDNAQKMAEDLKKLGLENDTNIGVPFLVINQGGKLSYLSGSSQIISHFESILGKYDSKKITENENIKSEKKAEEKSSRKQIFFFIMILCAIIIPAAIIIPKKK
	9372	GC_00000922	EVERYTHING	GN02_872_GCA_003260325_1	357	6	6	1	0	0.849488	0.976848	COG0785	Cytochrome c biogenesis protein CcdA	C|O	C|O	-MKRKYIISLLILIVVLVLFYFLDKIFPVKDILSSMKSDSLFGRLSFFLILIPSAIADSINPCEFAVMFILLNSVMKGQQSKKKVIAVGSAFILAVFLSYFLMGLGLYNALTYIPGGTDVVKLIAGILGVLVGLASLKDYFWYGKLFKFEVPDSWRPKMKKLIRKITSPIGGFLIGILISLFLLPCTSGPYITILGYLSSESSSLSTWGYIYLFIYNIIFILPMIAILMIVLLGARDVGELQEMKEIHVEKLHLITGIVMLLLSAYIFYDLYNTGAFERIFG
	3614	GC_00000191	EVERYTHING	GN02_872_GCA_003260325_1	358	13	13	1	0	0.803941	0.954962	COG0822	NifU homolog involved in Fe-S cluster formation	O	O	----MYNDLITFYSKTPPNKGVLKDYTVKHYEDNSVCGDDLEVYLKIE-DNKVTDFSFQGDTAIITTACASIFGENIIGMSLEEILEKDYDYIESLIGMPVSSRRRNAAVLGLLTTINAIHKYLNDGKILDFDDLIN--
	6446	GC_00000489	EVERYTHING	GN02_872_GCA_003260325_1	359	8	8	1	0	0.825871	0.991261	COG1959	DNA-binding transcriptional regulator, IscR family	K	K	MLKLSKKGNYALKTIIYLANSGNNSFLKIATISKDLNISESLLRRIISELEKSGIVKTTKGRNGGIQIGKNFSEISVFDVLLAVDEELGITDCTKGLFCENQQNCDTTTVYKNLQKGFNGILKLYTLDKIAKNK
	12543	GC_00001589	EVERYTHING	GN02_872_GCA_003260325_1	360	4	4	1	0	0.661988	0.698371					#NAME?
	15633	GC_00002976	EVERYTHING	GN02_872_GCA_003260325_1	361	2	2	1	0	0.971014	1					MISNLIKTENKKIISKINKKFTENKDIFEQFTKIGYELLEIFFDEKEYGDSFYIEQKDEETIFELEKNKKAKLNLVFVFANKNSIFYFKVLY
	2540	GC_00000123	EVERYTHING	GN02_872_GCA_003260325_1	362	18	18	1	0	0.768052	0.855307	COG0081	Ribosomal protein L1	J	J	-------------MARGKKYKKAVELITSE-SYNVKDAVELLEKTNTVKFDPSVEVHFNLNLDPKYADQMIRTTINLPHGTGKAVKICAFTE-DNADSLKKLGASVAGGEELIDDIEKGKVSLDFDVCVATPTMMRHLGKIARVLGPKGLMPNPKAGTVSADLEGAIKEISGGKFEFKTDKQGNVHSIFGKLSFGAAKLEENLNHFLKVINEVKPSGAK-GK-YINTIYVCNAMGPSIKLDLEQL-------
	12611	GC_00001606	EVERYTHING	GN02_872_GCA_003260325_1	363	4	4	1	0	0.844444	0.994609	COG0500|COG3615	SAM-dependent methyltransferase|Uncharacterized protein/domain, possibly involved in tellurite resistance	Q|R|S	Q|R|S	MNFDNYYKRNKSLFGSNPLEIIKIAEKFLNKEHIIVDLGCGQGRNLIYLLNKGFNIYGIDISEVSISDLKVNFPEYKNNFLKKNILDLDSYDFSD--LISTFTFNFIDKQIKFIFDLKEKSKFGSIHVISDFLEKKDIPKGFLKSGQINEIYKDWEILYYNEAEINTIFGEKWPCYNIIARKNYE
	3260	GC_00000166	EVERYTHING	GN02_872_GCA_003260325_1	364	15	15	1	0	0.790575	0.875417	COG0759	Membrane-anchored protein YidD, putatitve component of membrane protein insertase Oxa1/YidC/SpoIIIJ	M	M	MKSKKLNIFQKIIIRTIKVYQKYLSPDHSFWAKHRNH-PYCRYFPTCSQYFIEAVEKKGAICGSLKGIWRIMRCMPWSKGGYDPVE-KEKGK----
	1802	GC_00000083	EVERYTHING	GN02_872_GCA_003260325_1	365	19	19	1	0	0.843444	0.991457	COG0292	Ribosomal protein L20	J	J	MVRVKRSLMTKKRHKKILKATKGYRMLNSRVFSRAKNAWMKAGLNAYIGRKRKKRDFRKLWNTRINIAARESGLSYSKFINAMYLKKVKLNRKVLSNLAISNPKVFANVVEFVK-
	2252	GC_00000107	EVERYTHING	GN02_872_GCA_003260325_1	366	18	18	1	0	0.76223	0.94692					MTLKTRKGVKKRVKVTGKGKFKLGQAWNKHLLSNKSKKSKTRNKYGLVVSGSENKKIREQLPHL--
	2486	GC_00000120	EVERYTHING	GN02_872_GCA_003260325_1	367	18	18	1	0	0.765123	0.900144	COG0290	Translation initiation factor IF-3	J	J	---------MKEKKKLLNDEIRASKVQLIGDDGENFGTMSIDEARAKASSMSLDLMEI-GRKDDYSIVKLLDYGKFLYKQKKQDQKNKQKGKAPDLKTIRITFKIGEHDLEIRKNQAEKFAKLGHPLKVTLMLRGRENQYENLAKEKMDSFVTRIEQFYKLD--GAVKKTGNTFTAMFKPIK-
	6222	GC_00000461	EVERYTHING	GN02_872_GCA_003260325_1	368	8	8	1	0	0.885738	0.971098					MPIIASAKKQLRQNKKRRARNDNFRELYREARVAFEKAIRENDLKAAQNIFLNQKGSDGKTTKSGLQSIIDKLVKKNIIHKNNGARKKARFVKMMKSIS---
	15493	GC_00002901	EVERYTHING	GN02_872_GCA_003260325_1	369	2	2	1	0	0.882629	0.892958					MFSFYDKSMEAKIIYGNVPKYTLYDAEHNFYASNENIIILGVLLFMILLNLYILIRLLKFKNKLGIQTENS
	14179	GC_00002195	EVERYTHING	GN02_872_GCA_003260325_1	370	2	2	1	0	1	1					MNPNGEFLILGPFGVYAAYKCSGFFMNFPPNSFYNFVLFSPTFANDQINPFHFQIYFLNLENIKNKENTYCIKQISKKLGKKYFFQ
	15367	GC_00002829	EVERYTHING	GN02_872_GCA_003260325_1	371	2	2	1	0	0.780488	0.803878					MKKIFLSIIILLFSFGQAFSIGENYAFYSTSQLKEMYKKQDAEVEGYTRELLRQDLSDIEKFSKLKLSLKISFHIRDELREELASRLKDEEEGERKMKFFIVVVGIIILLIWGTIYTFKKDKK
	5074	GC_00000328	EVERYTHING	GN02_872_GCA_003260325_1	373	10	10	1	0	0.834248	0.959066	COG0072|COG0073	Phenylalanyl-tRNA synthetase beta subunit|tRNA-binding EMAP/Myf domain	J	J	MKISYKALKRQIPDLKSVEEVAKDLVMHTAEVEEIDYEGENLEKVFIGIVKTCEKHPDSEKLNCTTVEV-LGQTYPIVCGAPNVKAGIKVPVALVGAKLK----ADFIIAKTKIRGETSEGMICSEDELGLVD----ERQAGIMELSE-EAPLGACMRDYLEKNDAIIEVDNKAINHRPDLFSHIGILREIQAINGKKFDFEYENIDLSSLPDLNIKNEIPNEVSRYIGVKMENVENSDSPDYIKEVLNSAGVKPKGLLVDLSNYSLYFYGQPTHIFDADKIDGDIIIRKAKSGEKFLTLNDTEYKLDENDIVIADNSKILALGGIIGGKESAVSDSTKNIIIESAHFDQAIIRITGKKLGIRTDALNVFEKDILNEMQDKGASLIISEILKNIPNAKL…
	13804	GC_00002012	EVERYTHING	GN02_872_GCA_003260325_1	375	3	3	1	0	0.448143	0.679224	COG1222|COG1222	ATP-dependent 26S proteasome regulatory subunit|ATP-dependent 26S proteasome regulatory subunit	O	O	MKLNIVYNHKTWTDFYNSIINGKINHKNFLQKIINFDRKNHIKFGIFYTIEKKNEDYSGKIVFGLQEENKAKKEFLKSFSEKLKKFLEKNIKEQESKKQPKKDEKYSFEAF-----ENLNCGVVCFPIEEGFSIFGFSLIVKNIFKFFYEEVFGE-KDVSKSVNIYLGEPTKANGEEFEQTDFQEGNTGYLPDWLKINKDEGEFINEKYFG--DVILNEELQKELENLVNRYKNKTHFKKWNADEPKGILLYGPPGTGKTTIAKLIASELRLRFYTLSSSEIVSKWIGDSARNLDTFLKKIKPDSILFVDEIDSLIPRRGALGGDIGHENSERLSVVTTFLEYLDGTKTLKDVLFIGATNNIEHLDKAILRPGRFDYKLFIGLPDKESRIKLWKLYLKK…
	6302	GC_00000471	EVERYTHING	GN02_872_GCA_003260325_1	376	8	8	1	0	0.820844	0.953886					MGIKETLQDCRNSKKCRMWIIGILMVIVLFLIFFWKKATTALWIIFVLLAIAMGLEGFNYDVDLGKLWETGNYKESRVESVKDKNGNTVRLI-GSC--VKADVNCNNFTTQAEAQKVYDTCMNEIKKNNKGVSNPKSLDIYGLDKDKDGIACESLPKTKKKKN
	6534	GC_00000500	EVERYTHING	GN02_872_GCA_003260325_1	377	8	8	1	0	0.817702	0.944219	COG0116	23S rRNA G2445 N2-methylase RlmL	J	J	-MKFVLSTIAGVESIAKKEIERVGGKIEEVTDRLVIFSGDAKLMVSVNLWSRVGNKLYILLEEKEKVIDFDKFFETIKNISFKKYFKKNNPILVKASSTRSELFAERTMQSLGKKAIISSLVGA-ENKYFEDENEQKVEILLLLVDNKLRILLNTSGEALHKRGYRRESGEAPIKESLAAALVLLSNWKFKNDFFDPFCGSGTIVIEALMIAKNIAPGLKRKFAFEKLGLIQSEIIENERNIAKQKEFNGNYKIFASDIDEEILEIAKQNVKRAGLSGQIIFQKKDFRELLSS-ELNGTLVSNPPYGERLKTEDLGGLYKDIDKIFRKNKNLNGGIISSFLD-FDKIVKKDFYKKRKLYNGGEMCYFWRKNTF----
	15781	GC_00003056	EVERYTHING	GN02_872_GCA_003260325_1	378	2	2	1	0	0.990544	1	COG1651	Protein-disulfide isomerase	O	O	MTKEKQNILMPLISTMLIFTLVNIGATYFMLKQNQYDFNGGKENYEKLSYYNKVQYNQMFGEYKTLEEFKKALDERVKNAGGTVGDNNAATQPQEKGKVSLEELKVTTPVYGKAGTKFSIYEFSDLECPYCQQLHQTGIVKDAVSKNGETLNYVFKNFPLTQIHAGAQMKSEAGLCVFELTGNNSESFYKYIDGVFAAGTRASKDDILKIAESIGVQKDKMEECINSGKNKATVEKDLNQGMQHFGVGGTPTLIVVNNETGDWAKVPQRTSDSIIATMDSLK
	9606	GC_00000961	EVERYTHING	GN02_872_GCA_003260325_1	379	6	6	1	0	0.708333	0.871048					#NAME?
	15133	GC_00002701	EVERYTHING	GN02_872_GCA_003260325_1	380	2	2	1	0	0.498708	0.626459					MKKIFFIILSFFIVSNVSAKCDGSGAFGNTEHYYNNQGAFCKSGEFVTDFQAIKKDLSSDDDWNGDEFSYLADLINYSDGVKKVRVILNGKNILEISYESLAMPHSTFSLSGKHVFTIFGHEREVSMNNLDKDVLGFYIDGKQIMKTFSFDNEFIYKKLGIVNDRNRPNKSFITENEIKKIDGFLEKYEKLDKGEKQKLKETLQKEVYKYLDKDSYIYDSAKFDYVGGKHTVGANYKRYFVLNYVLQEIIVSELLKKS
	2468	GC_00000119	EVERYTHING	GN02_872_GCA_003260325_1	381	17	18	2	0	0.712977	0.861363	COG0443	Molecular chaperone DnaK (HSP70)	O	O	MGKIIGIDLGTTNSCVAFMEGGEAKVIPNAEGNRTTPSIVA-SKDGSIIVGTPAKRQAITNPANTIYSAKRFIGRKFDEVQDEIKNVAFKVVKGPAGEALIEFDGKTVRPEEIGAHVLMKLREDAEKFLGTTVTEAVITVPAYFNDDQRQATINAGKIAGLEVKRIVNEPTAAALSYGAGKGKNEKIAVYDLGGGTFDISILELSEEGTFEVLATNGDTHLGGDDFDKKIVDYIIDEFKKEQAIDLRNDPMALQRVRDEAEKAKKELSSTNSYDINLPYITVDSSGPKNLLMTITKTKFEELIGDLVEKSLIPCKKVLEDAGLKASELNQVLLVGGSTRVPLVKQKVEAFFGRKPNEGINPDEAVAMGAAIQAGIIGGDVTDVLLLDVTPLTLGIETMG…
	11499	GC_00001326	EVERYTHING	GN02_872_GCA_003260325_1	384	4	4	1	0	1	1					MNLNLEYVPIEVRDDFCRKLGSPIPLGLRMKMLKYLETGSQEIWVQIFGISQE
	4061	GC_00000230	EVERYTHING	GN02_872_GCA_003260325_1	387	9	11	3	0	0.589346	0.762356	COG0442	Prolyl-tRNA synthetase	J	J	MLRLSNFPFSTLKTRPKISDNISTSILLQGSYIRQAMAGAYEFLPMGYRVLKNIENIIREEMDLAGYHEMLFSILTPKELWETTDRWEIPEYFKVPGWGTTEYRIAPTAEENVTNIFKEYIQSYKDLPTCVYQIQKKFRNEKRAKSGLLRGREFVMKDAYSFHATIEDFEEFYKGVIKAYNKIFERLGIAKDTVMADADGGAISDKNSHEFQTFLDIGEDVIVMDSSGYCYNLELASGIADEKNISEKEEKLEIIDSVAEIVTMEKMADYFKAPLWKMLKTVVYKTDSGRYFSIILRGDLDVNELKVEKFIRKKFSE-GFKQATEEDLQTLGTVRGFVTPLKNSNLK---------IINFADESLKSAKNYFGGANSLAKSSKNVNISDLDILEFGDFN…
	10659	GC_00001156	EVERYTHING	GN02_872_GCA_003260325_1	388	5	5	1	0	0.998841	1					MKASEAMFELAKLLENKYPDFKYKKSQKYLEKKTKKYSYLIAFFSFYGNTKENVALDVCFIANNIESASQAFYKSLWKEGIYYNVSTNELILEVFENICKHIETDFLVEIEKLEK
	11439	GC_00001313	EVERYTHING	GN02_872_GCA_003260325_1	389	5	5	1	0	0.994253	1					MLHFVDVFLKTREAYKLELIHEIEHRIFLIPDLSDIYDESDAITNGMAYSRGIRFSLVSNNLKKITAFKNFFINLKNFELPDLTDEEKQRFEMEFKEYKAKQRHYFGSYAVSKFENIFDKINGVKTTKIDKNILKNGFFEGICICEDFKIKKVEDFKKKKWIFPKFDQKIKTKIDGNQTAIILPTDFENYASFAIFFTHCENILREMYCKTGKTYDLDSFWVFENNYLVGAIFWFSREKFDKKDFLKNISKRPNKKQFKYLKKYFIFEFERQLAEHNQEIYVVMGIEPEEEKNMIKNLSFEQFLEKYDFFIDNFSFVTN
	5593	GC_00000385	EVERYTHING	GN02_872_GCA_003260325_1	390	9	9	1	0	0.813519	1	COG1576	23S rRNA pseudoU1915 N3-methylase RlmH	J	J	MIKIIAFVDSFKHYSESIKEFQKRLGKKVDFLKLKPSSKKNISEIIKEETQVLEEILKKQKGYKVLLYINGKTFDSLDFTKFVEEKQAQFSDLIFVIGGAYGVDFGKIKNLIDFCFSFSPMTFPHCQAILMIYEQIYRAETIKTGSSYHH
	9480	GC_00000940	EVERYTHING	GN02_872_GCA_003260325_1	391	6	6	1	0	0.821135	0.921547	COG1595	DNA-directed RNA polymerase specialized sigma subunit, sigma24 family	K	K	MEDLKIIKRIQNGEKNLFGKIYEKYVDEIYKFIYLKTTNTEISEDLTSETFFSALKNIFKFDTNSKDANFRARIYKIAYNKTINHYKICDRETGICEYIDLPCEQDFAGDLDNKEEIKNILSYLKTLSDNERNVIIYRIWHDLSFKEISEILGISLDNCKKISSRTLKKINSNFLILLFIFLIF
	10032	GC_00001032	EVERYTHING	GN02_872_GCA_003260325_1	393	6	6	1	0	0.777405	0.905784	COG4880	Secreted protein containing C-terminal beta-propeller domain distantly related to WD-40 repeats	R	R	MKRKYFLAILPFLCIASTTFAQVIDDSIDKELNKNPSEKQELKVEDFKMKTYSTCSEADAIINKYLELVEKNRERRYDYLNKSASMATEENKITADSSA-----NFSGKSLSSNDFSKTNTQVSGVDEAEIVKTDGKYIYYFSLKDDYRRSSRSAEEKYIYVLSLDKKKIVKKIKIPKDFYQTEFYLSGGKLVLVGNFISEKIYKERNFYYNNQKSYAIVYDVSDVEKLKIDKFYSIDGNYIESRLIGDKLYLVSRNYFN---PYY-----------TNNIPKFSVEESIPRNIDVSKNDSGKFSIKNELSTDCKNIDFILPTEDYVKQNGFSLNYSIISVLDIKNTSTPVKTKIIASNSAELFMNEKNLYLTSNMHFSNSFYC-GW-CLFD--SYSSK…
	3802	GC_00000207	EVERYTHING	GN02_872_GCA_003260325_1	394	12	12	1	0	0.838106	0.975998	COG0162	Tyrosyl-tRNA synthetase	J	J	MKPIKKELEDRGLLYQFNDEKIFELLDEGGKNFYCGFDPSADSLHLGNFIGFMVAIHIMRRGNIYTALTGGATGMIGDPGGKSAERNFLSMDVLDKNVSAISAQISKMLEKLSDFTGEKYSYRFVNNKTFYENMGFLDFLREVGKFITVNTMMNKEAVKKRIEDPNLSISYTEFSYQLLQGYDYSKMHKDDGMILQIGGQDQWGNLLTGTELIRKKYDGDSYALTWPLITDSTGRKFGKSEGNAMFLDENKTTPYFIYQYFMNTSDEDISRYLKMLTLIETEQIDEIVKQHLEKPENREGQKILAFKVVEIVHGTKKAELCKKISEFMF-G---------SDDKMSILRELSDEELKIFQNSMGGFDYNGENFFEIIVKSGLETSNSNARQSVSSGAIH…
	7703	GC_00000663	EVERYTHING	GN02_872_GCA_003260325_1	395	7	7	1	0	0.859895	0.995321					MTESETFLPKISKKELEELTDTWDYLYAILDLYFDEMDDKGDDYVWERVNDDQAVLLIYRNLSAQIGNGGFVQMIYNGYGYSVFETVFIDLLEKTGLKKTVEILKEAKKYYEKYKEKFENVDRENWDAFSNLYKECPEFETLDNKFYEVED-EEEILLKYVKENISNYVTLTD
	850	GC_00000037	EVERYTHING	GN02_872_GCA_003260325_1	396	21	22	2	0	0.726425	0.901646	COG1131	ABC-type multidrug transport system, ATPase component	V	V	------MKNILEIKNLSKKLGKKEVLKNVSFSVGEGEIYGFLGPNGAGKTTTMKNILRFMNPDSGEIKIFSKNVLDEEVKKQIGFMPENTYLYKHLTGKEFLKFNGKFFGLFGQKLDQKVQNLLKKLGLENAGDKFLKDYSKGMLQRIGLAQAIINDPKLLFLDEPMSGLDPIGRKMVKDLIVELNNKGTTIFFNTHILADVESICDKISIIHNGEIIVESKKVSDI--KGHLEDFFIESVSQKN-------
	15787	GC_00003060	EVERYTHING	GN02_872_GCA_003260325_1	397	2	2	1	0	0.737913	0.825367					#NAME?
	15741	GC_00003034	EVERYTHING	GN02_872_GCA_003260325_1	398	2	2	1	0	0.997222	1					MKKYLIIALVSVFALSSCGKSNDQPKVTTGSNEATSTKTVETNDKKASTGVEVKTSTGNEAEETKTGTITEEDSDSPIQEKDGVITYKHEKGGYEISYKKSSDLKTLEDPRYNSVGVSNTTNNSSVSFGFEDYSQAKALDTFDKYTELSIENLKKQFSAISLDISDFKKEVTEFAGMKGYKITYKVSSKQIPQKMSMTQYVLQKGNDKKAYTVTKGIYDGTSAEGEKELDEIMKSFKITK
	15925	GC_00003134	EVERYTHING	GN02_872_GCA_003260325_1	399	2	2	1	0	0.99183	1					MRKYLAIALISVFVLSSCGKTEEIKKETNSGNSSEKTILTGKIETVKDLETYKNEKAGYEISYKNSSDYEVIKRNKDISSGPDINISNKKSGNSANVVFEDYSLSSAIKDFEQYVETSIKTAKIMYDLDEIKKEETKFAGQKAYKLTYQIIIPGNGRKLNITQYVFQKGENRVVFVLTKGIVEGTSNETEKELNEIINSFKFIK
	4904	GC_00000311	EVERYTHING	GN02_872_GCA_003260325_1	400	7	10	2	0	0.499045	0.639739	COG0474	Magnesium-transporting ATPase (P-type)	P	P	MSYSGITKQEAEKKLKEYGFNQLKAKKKNPWWKLLLQQFSDTLVIILVVAAIITFFQGEVVDATVILVIIILNAGIGFFQEFKTEKTLEALQGMVHPEARVIRDGEEKLIDVKNIVPDDIIILAEGDKIPADGVLLETHSLQISEAALTGESVPVKKKEEDKVFMGTSLVKGSGIMKVTSTGDKTEIGNIAKLAVETENVLSPLQKELKDIGKFVLKITLVICAIIFIILYFRDGEAIHGFMYAVSVAISAVPEGLPTTITIALALGATVLSKRNVIIKKLPSVETLGAVTTICSDKTGTLTRNEMTVREINTPDGQSINIVGEGYDPKNGSFSGNANDPDIKMLVEIAYKCNDAKLVKNEIGYSLLGDPTEGALLTMGEKIIPGTLDSEKNIENVFPF…
	14943	GC_00002596	EVERYTHING	GN02_872_GCA_003260325_1	401	2	2	1	0	0.998374	1					MQALNFIIIIIISSLLGYNINTYNNNKIVEGGPNFTASFGVGELESISTLKNTDLITIKLKNYKNYYKGFYKEEVDRVSEENKQISNSKSVFLIANSREINNLLKEKTRNLKIGDKIIFENKRGILDKLDFKSNLELNNFKLNEGETYIGTQFLLGYSCDGEKIVLDNLHSNNELGNFINSFLVSEQYRFKKVFNKIVSDNNVCN
	417	GC_00000018	EVERYTHING	GN02_872_GCA_003260325_1	402	22	24	2	0	0.696195	0.716038	COG0568	DNA-directed RNA polymerase, sigma subunit (sigma70/sigma32)	K	K	--MPKKTKK--E-NKDSQQIEEISLDELGFLSIGGEEENKKEKKVKKDEKVKSEEKSTKSTKSKKFDDYDDIYDDEESKELDDFDD----FDDFDMFDEKDEP----TDEELEELEV---FGEDLDMLDNISFTDDGEEIAFALQK------ERGLSKLPKDRSEDKRRIGKGIQKFIDTEVPEEMLDGMPESIQNLMKKGKIHGKVTQDEVNAAIPNAEEDIDLLDEVYSRFLQLQIDIVDSMDKDNLFKNDKRLER------------------------------------------------------------------------KE-KTNISLSEISDDSIRMYLNEIGRVELLNSDEEIEIGKQIRAGSMEARKKLAAANLRLVVSIAKKYM…
	9498	GC_00000943	EVERYTHING	GN02_872_GCA_003260325_1	403	6	6	1	0	0.61662	0.769214					MDPENLKNLYISDLLFKLKFMKKIFLILFSVLIINLVPNLDTFASSNTKEVANKYIQDASTFDYFWKGKNPKIVSEKLFYSGDENKPSYIEYKVSCDDRKDCGYVMVNLDGTDVDIPEASSVGQTPSEMMGE---MSGKNSKNYYFSVFEQFSENPETGEIGFINPDNEQLVEKASLNTSYSINSVNSLSAKSQNLGNNTSKLKEKLQKLKDEA--KKEKPINKPINTLNGIIKSSGVVPMNDGRVTTPNPNSGAMVGDPIIDTYCLGYTPCYRQTYVKYDDGK------YRISGCVSTAFSILYGFYDRNGKDKFFPGEVAPESNTYSVQE------------IQRQLTSALKTENGSTYEEGYQGGVNYLNNIYPKTQEILRINDLNQ----ARAEI…
	13588	GC_00001934	EVERYTHING	GN02_872_GCA_003260325_1	404	2	3	2	0	0.980342	0.997436					MNTIYSLFPIILSKAEPIEDYHCLKTKLKEDEIGFVGSNKCYGIKENQIVVDSLGRPNIGDTSFYLILKESNKFKKGAFSSDDIMIKDNVNPNVILEKYNGTTYNLGNLCYQNYKPSIFDYSIYITECNTLSKLYGERGDFNGYMKLSENLCLPVFEKKKFQVPKLKRCEKDQKPGLYYENCCPFQEYDLLMLIRSKIKSKEIKTRDDMIRFVRTENQRYDQSQKEIPKKIQDFEGISFVSVILLFLIIFIKLFKSKKAS
	3575	GC_00000188	EVERYTHING	GN02_872_GCA_003260325_1	405	11	13	2	0	0.573902	0.76866	COG0358|COG1196	DNA primase (bacterial type)|Chromosome segregation ATPase	D|L	D|L	#NAME?
	9600	GC_00000960	EVERYTHING	GN02_872_GCA_003260325_1	406	6	6	1	0	0.642877	0.835206	COG2013	Uncharacterized conserved protein, AIM24 family	S	S	MEYEIIGKPSYSCLHCKLQSGESMKIEPGSMVSMDPTIQIEGKMNGGILSSLGRMFLTGESFFVSEIVANRENSDIYLAPRSVGDIEMFEVTPGKDWIVQGGGFLACTSEVETNTKFEGLRGFFSGEGLFMIRVSGNGKFWVSSFGAIVEYELKGDEKFIVDNAHIVAFESSLDYNVRNAGSGFFSSIKNGEGLVCEFSGVGKIFFQTRNVGSFSEYLNPFLARASSSQGESSVLGGIFGG
	8109	GC_00000721	EVERYTHING	GN02_872_GCA_003260325_1	407	7	7	1	0	0.900971	0.995025	COG0125	Thymidylate kinase	F	F	MFIVFEGVDGSGKDTQLDKTFTYLRKKDKNIQIWSTKEPTKNTESGRKILEKLSGDGFKDGREALELFVKDREEATPFRREMMKSSTILSSRFDYSTFAYQGAQGLTFDEIYEAHNYKNILIPDLTFIFDVNLENIEKRISERGAKKEFFEELDFLNKVRKLYLDSAEKLKSERNIVIIDANRSIEEVFEDVKTELDKYF-
	5521	GC_00000377	EVERYTHING	GN02_872_GCA_003260325_1	408	9	9	1	0	0.878858	0.993981	COG0792	Predicted endonuclease distantly related to archaeal Holliday junction resolvase	L	L	MEKTTKQKGDKGELIAIKYLKSKDFEIIDTNFKFGRFGEVDIIAQKDGFTYFFEVKYRENEAFGLPEDSITKAKLKKFRKTIEFYVLQNNLDFEKIFFEVITILKGKTSYKLKHYKNLEI
	7857	GC_00000685	EVERYTHING	GN02_872_GCA_003260325_1	409	7	7	1	0	0.899825	0.96309	COG0220|COG1519	tRNA G46 methylase TrmB|3-deoxy-D-manno-octulosonic-acid transferase	M|J	M|J	MTRKNTNPFMKKSEKFGMVFEEQITEKRRENNPYIDKVFQSKNILTNEEFIFEQAGNWQNYFGNKNEIVLEIGTGLGNFFSGEVAKFPEKNFIGLEIKYKRLFVTERKTLE------------NGGKNFVLLKTKGQNIDKFLGDEEISLTYVFFPDPWGNKERQKKHRLFSEKFILDLYKKTKKGGKLIFKTDHKEYFDTTLELFKKIGLWKIILKSYDYESETDKFNSKNLTEFEAIFREDKIKVNYVEFEK
	13201	GC_00001799	EVERYTHING	GN02_872_GCA_003260325_1	410	3	3	1	0	0.825617	0.948986	COG1597|COG1808	Diacylglycerol kinase family enzyme|Uncharacterized membrane protein	R|S|I	R|S|I	-----------MTENKEI--------SSEEKVNEIFEKIEFLELTSEQKEEAAKEIVENIAFDKLYFLEICLSTIIIVFGLFQDSAVVVIGGMIISTLIRPINGLSFSIARGVGKVFVESLLVLVYSVFLVIIISFSLTKFIGSGETNEIIARTTPNLIDFFIAVFSGVFGVLWIKYKRSYQSLSGFIFAVSIHPPLCVIGIEMAYLNYKSAFGALLLFGSNILGVILISTIILWLYGFTPHEKKLQGKVFKRIIFFLFCLIMILVPLSLASNSMKVKKNLSSETEKFLTKNLEKKVKYFEIENIKIIENSNEKIHLKIVLKISEESNLENIFQDLKRVAEQELGKKVDIDFDIIKFYKI
	11394	GC_00001303	EVERYTHING	GN02_872_GCA_003260325_1	411	5	5	1	0	0.820556	0.988882	COG0334	Glutamate dehydrogenase/leucine dehydrogenase	E	E	-----MSNPFSNAQKQILKSYESANFGEKYKNELQLILEPKRVLEVNISIKMDNGEIKTFKAYRSQHNDARGVFKGGIRFHPNVNIDEVKALSIWMTIKCSVVDLPLGGGKGGIIVDPKDLSKNEIERLSRAYVRAIYKNIGPLVDVPAPDVNTNAEIMAYMTDEYSKLAGVYTPGSFTGKPLTVGGSKGREKATGKGGLFALLKMLELQNDSIKDKKIIVEGAGNVGGTFIELLKDLGVKLIGVSDSKGAIYNENGLEIDEIISLKKNKKSVIDYKNASILSNDELLEKECDILVPAALENRLTQENASNLKTKLILELANGPTTPEADEILEKRNIPVIPDILANAGGVMVSYFEQVQNNTNFYWEENEIEQKLKIKMEKATKDVFEISKELKVSYR…
	15043	GC_00002650	EVERYTHING	GN02_872_GCA_003260325_1	412	2	2	1	0	0.997126	1					MKKYLILALVSTLALTSCGQKEEKKTDTTTGTKTETNTTVKTGTTETPKISTSSTDTTTATGSADATAKTSTTATTGITEENGVSIFKNTEKGYEISFKKADGLDGQVGFQNTEIFIADMKKGNSVSVLSEDYSRAPGIVDAEKYFEESVKNLKAALKEQGISEIKREDVTINGTKGIKATYSMSTQGSKLNFEQYFFDNGKKQAFIVTKTVVGDNDDARLTSVVNSFKFIK
	8452	GC_00000770	EVERYTHING	GN02_872_GCA_003260325_1	413	7	7	1	0	0.867281	1	COG0783	DNA-binding ferritin-like protein (oxidative damage protectant)	V|P	V|P	MKDFNIGLKDTTKVVSLLQIILASENVANLKNRKYHRNVESKRFRELHSYFEELYTASFERIDEIAERIRALGSYTKGTFKEYLGLSVVKDDEKEQIDASEMIKSLANDKIAILKLLREGIVEAEKINDVGTEDFLTGLVGDYEKDLWMLRSMAD
	5341	GC_00000357	EVERYTHING	GN02_872_GCA_003260325_1	414	9	9	1	0	0.932976	1	COG0221	Inorganic pyrophosphatase	C|P	C|P	MNLYHDIPLGNEDFSEINAILEIPKGSRVKYEFDHKTGALWVDRVGKTPIDYSFNYGDLPQTWNEGDNDPLDVIILCSYPIAPGVVVPLRVVGGLKMVDSGEDDYKILAVADDKYYSDINDIADVNKKELEDIEYYMLHYKDLHGKKIDLNGWDDKATAQAILKKCHEDYKKKFGK
	5755	GC_00000403	EVERYTHING	GN02_872_GCA_003260325_1	415	9	9	1	0	0.740376	0.723449	COG1198	Primosomal protein N' (replication factor Y) - superfamily II helicase	L	L	MIIVNLSQDFSKQNKYLSNTLLKEIKKNLELKKKIIIYINKKGEYSSLICENCKKIFKCKNCDSSLNIHSE--KMICHICGYSEDLKNNCDNCNSKNLLKIGVGTEQIEKSLKNIFPEKR-------------------------------------------------------------------------------------------------------------------------------------------------------IFRFDMQSVRNKTEKENSLVWLNDADIIIGTKMITTGFDFSSVGLIGVILVEQELQIAKYNSEEKLFINIKQLIGRGARRGEETTFVLQSFIPENPTIKMILEDNYKNFFIKTLKERKLFNYPPFIEY…
	8459	GC_00000771	EVERYTHING	GN02_872_GCA_003260325_1	416	7	7	1	0	0.847681	0.994411					MLDLILENRKLKKQLEIAEKWIKREVLSNIKNINIERISGESIDQKENFFSENIEELVYNQVSDFFGEERFIYFSKDILENIVSSELLFSFLRKNKQVDGLAMLISYQKIFDLLIEEQITKPFRKYFNSKNLTFSLENDLIEKNLYNVLFNGHILGFSRFFALLKNISEDKVKFPYSKAFLEFLEKYSYIKNILLDDEFIDLYGKIVDLEVFGAKRHIGKVSFDDIFLTRKYFFGDFVDKNCFFYKLSFIYEI--
	1426	GC_00000064	EVERYTHING	GN02_872_GCA_003260325_1	417	20	20	1	0	0.835995	0.856039	COG0313	16S rRNA C1402 (ribose-2'-O) methylase RsmI	J	J	------------------------------------MLYIVSTPIGNLEDITFRAINTLKEVDLIACEDTRTSSVLLNHYQIKKP--LLSFHSFSGVTKIDKIMEALKSGKKVALISDAGTPGISDPGFVLIKEAILENIEVIPIPGVTAFTTALMASGMQMNHFLYLGFLPLKKGRQTLLNLLVERKNSKLSETMIIYESVHRIEKTLKELGNYFGENHKIVVARELTKKFEEFIRGEIFEVIAYFKENPSKVKGEFVILF-
	8158	GC_00000728	EVERYTHING	GN02_872_GCA_003260325_1	418	7	7	1	0	0.840223	0.994244					MKLHLSEQKKILFIKTSVWNSIKNIFQVKKDLDISKYLISIKILENKVIIRTNKPIFNSEAILLEDDIKGEINQKLKKAEIDF-EFDLIYK
	7871	GC_00000687	EVERYTHING	GN02_872_GCA_003260325_1	419	7	7	1	0	0.875244	0.978369					MLKNFVKNYYYFLDQKVKNGTLVILIISLIIILIGFLSKHEQTISHIKTSLIEANII
	872	GC_00000038	EVERYTHING	GN02_872_GCA_003260325_1	420	20	22	2	0	0.782822	0.851579	COG0468	RecA/RadA recombinase	L	L	-----------MNKQEALKEALALIEKNYGKGSIMRLGDDGARQKVETISSGSIGLDIALGGGYAKGRIVEIYGPESSGKTTLTLHAIAEVQKAGGVAAFIDAEHALDPEYAKKIGVNIDELLISQPDFGEQALEITDKLVNSGAVDLIIVDSVAALTPKAEIEGDMGDSHMGLQARLMSQALRKITGAISKTNCTVIFINQLRMKIGVMFGSPETTTGGNSLKFYASQRIDIRRKNKIERGTGDNKEVIGNETVVKVIKNKIAPPFREAMVDIMYNE-GISRIGEILDFGVDLNIIKKSGAFYSYGDKKLGQGRENVKAFLTENEELANEIEEIIRNSLEK-----------------------
	2800	GC_00000138	EVERYTHING	GN02_872_GCA_003260325_1	421	16	17	2	0	0.792676	0.884969					#NAME?
	1726	GC_00000079	EVERYTHING	GN02_872_GCA_003260325_1	422	19	19	1	0	0.819235	0.859083	COG0587|COG0847	DNA polymerase III, alpha subunit|DNA polymerase III, epsilon subunit or related 3'-5' exonuclease	L	L	#NAME?
	12399	GC_00001553	EVERYTHING	GN02_872_GCA_003260325_1	423	4	4	1	0	0.989619	1					MIFIIFKTFPDKFNSEYSAHLLEHIALSTENVEDFFDLQKYKGFTYTYYSYFELNNQKKEDLEKFSKKLNGKIKKEIFLKEKARIKDELSEENLQKEIIEKIGKYFFGKNYSYGKTKNLNLEDLENYKEKYFKNALIYDEKNVKFLKNFDKNLEKIEEKYFILKKEKYVLKIFKASACSFFLISVFEKLFDFYLDFKQSQNGIYYTNQVLQGEFPKIVWLCYNQNLENILKNIEKDFIEKFTFEEIKNLKKEKISNSDIPTLIEYQAKISISDKEDLLKNLYKFYKTLF
	1217	GC_00000054	EVERYTHING	GN02_872_GCA_003260325_1	424	21	21	1	0	0.806133	0.969988	COG0568|COG3343	DNA-directed RNA polymerase, sigma subunit (sigma70/sigma32)|DNA-directed RNA polymerase, delta subunit	K	K	-MNATVLNNE-NIVRSFEEILISLSEKEKNVIERRVGLKGEKETLQSIGNSFSPTITRERVRQIEESGIRKIGRIIKASILTDIQEKGIEFVKMSGGLASRDSLVNYLIKELNLEKDINKGVLETIVQSDFDILKSKQKLGCKIYFYLSKIS-----RYNVDVIHKEAIKVLKKKKDVIEKEELFKIVSENLK-DLRGISAPLVGSVLELFDDIIFGEDNLVGLTKWKILNPKTLKDKAVYILKKEGTPMHFVDIANKIIEVLEDNVKINTIHNELIRNEDFVLIGRGIYALREWGFKPGTVLDVISSILEKRNEPMSTEEIVKEVLKIRDVKETTIYMNLQNRQVIERVGRNFYQLKQ-
	7787	GC_00000675	EVERYTHING	GN02_872_GCA_003260325_1	425	7	7	1	0	0.853398	0.978203					MKRRKNNLAKFQRFISEFLKNIKFDILNLNMSRGTTVIGAITGIISLFLPWIVDT--KRNISWNAFYPIAGNAGFMIIIGLLIIIFLTFGANYKEKMKLYSDIDVKNYLVILFTGFFMFLASIMGVSFSVGLETFGQDTTSGTGLILCIASAVIIIGGGYWARKDFYKNSSEIILEQLNQERHKEKGKDNITLPF
	6054	GC_00000438	EVERYTHING	GN02_872_GCA_003260325_1	426	8	8	1	0	0.855836	0.990967					MNEKKKVKNYFFELILLIISFLFAFYSSVKLFLFSKNGRKKNLFNDFLDFVFRKWPKYFWNNPSIYKLFCLPGNIINYILKK
	8025	GC_00000709	EVERYTHING	GN02_872_GCA_003260325_1	427	7	7	1	0	0.854328	0.919474					MKKTKKAFTLIEVIVSILIVSIVIIAGFQLYLQASSSKIKIVEQTNLEKNVFYFSEKLFSLIKKGGVLDYEEYFNRKIVGLE-------TENGHYKKNTGFGNFGSGGKIGTEAIGINYGKEFYFCLSGNGEDNKMGRDGCVKK-QNISSYSLKDTNKTENVDYEGQPQRYGEYSFQFLDYNSNYDDDK---GDENGDGSIKRDDDDEYLGIGPEAFEADTDLKEIYLLSGDKSKRTFIRWNIKQDEFADKISSFEKCDKNPTSPNFKYCRGTIEFLELEGKDWGLDHDDSTQDQYQNDGVVDTWVIAKSFSGKSNLTANDSIIAGGKDDKG-FRKALFSDDINITGFKVFAYPNIDNSKVWKVDEQEQ-------QNKYLISPYLITSVKVKPSWKIK…
	15691	GC_00003006	EVERYTHING	GN02_872_GCA_003260325_1	428	2	2	1	0	0.99798	1					MKKNKDALSLVIAIGLVLISSLLALTILEYIIPFSKSVTGMENSSKAYYLANSGLEQGLYDLVYEESQYKSPTSPKKPTEIPSKYFNEKFETYDDEEISKTKLKSTFLEIQNIGQIEPEPGQGESEFDRDYNIINVGKPIQMDIKGINPDTLKVSFKVPEINNQKMELIANGKPFISWQLTSKNGFINSDEINSLQKDKIIEKDNNPENKKIIIGNLGKTTGKIYFSNPATVETGKSLSDAYQKLGCQSNSCILKFSVVNILSAKLASVSSSADGISLPYLEWKLENTEKFRKRYADIKSEGKSNGYVKRLEIKAPQTTVNEAFNFTVFQ
	3838	GC_00000210	EVERYTHING	GN02_872_GCA_003260325_1	429	12	12	1	0	0.822777	0.918997	COG0564|COG1188	Pseudouridylate synthase, 23S rRNA- or tRNA-specific|Ribosomal 50S subunit-recycling heat shock protein, contains S4 domain	J	J	MQVFKIEENDANQRLDKFLKKLFPNATRSLIYKLNRKDKIKVKNI-SDG--EKFRKKDNEYKLEIGDEVKIFLNESEFKEL-SEVKIEKTIESS-----EKFDKNDIVYEDGDLLIINKSSGINVHAGDHKTKETNVILQVQDYLGKKLNSLTFKPSLIHRIDRDTSGILMIAKKKNILTQLVSDFKNH------------KKIEKTYYAIVLGRLSRKEGTIKKPLKRIENAKGENKVQVAND-GQTAITHFKLLKEHFLE----AAKTKIILSEVEVKIETGRMHQIRVHMASIGNPIVGDKTYGDKQKNTFFEKNFGLKRQALHSWKIKFFHYGKNKKMELEARIKKDLKDFLKKIDEKNN--
	6366	GC_00000479	EVERYTHING	GN02_872_GCA_003260325_1	430	8	8	1	0	0.860002	0.891361	COG4976	Predicted methyltransferase, contains TPR repeat	R	R	#NAME?
	6486	GC_00000494	EVERYTHING	GN02_872_GCA_003260325_1	431	8	8	1	0	0.855858	0.956218					--MLENILRILNEKNIDFELVEHKESKSCEDSKKFREELGLKGIGSKNIVFHAKGSFYLVTTIGDKEIKARKFKKEFGTKDIRFANQDEITAVLDAVIGSIPPFGFENDEIQIFVDKEIFENEFFMFNPGVGNKTIRLKTDDLKQIYDFLKNSVKYFDFS--SEENLFFDEI----
	14393	GC_00002303	EVERYTHING	GN02_872_GCA_003260325_1	432	2	2	1	0	1	1	COG5036	SPX domain-containing protein involved in vacuolar polyphosphate accumulation	U|P	U|P	MRNEIKNFKRIEMKYILTLKQKEDLLKKFTKELIPDTNGNSSGNYKLESLYYDTDDLKFYWEKADGNRYRKKLRIRRYVDQNGNFDENSKVFVEIKEKVDEITEKRRVKMTYKEAKNLVEKGIIPEHKEQDKAVIDEIYILAKQNSLKPKAITSYDRQAFFGTDSETGLRITFDTEVFYKRNDLLLNNKKKKDGNIVEQNFTIMEVKANSEIPEFILKFLEENNITPTRFSKYCQAIESSEKDLKIPLTQLDYYNFFEKKENLKTKFALTN
	15933	GC_00003140	EVERYTHING	GN02_872_GCA_003260325_1	433	2	2	1	0	0.997175	1	COG1285	Uncharacterized membrane protein YhiD, involved in acid resistance	S	S	MDITTFFTNLTTNLGDVSSFSVSDILIVLFGTFILSSFIGFVYKKTYKGNMYRQSYVQTIIIMPVIISMIMMIVGSNVATAFTMMGALSIVRFRNSLKDTRDLGFIFFAVVVGMSMGIKFYLLALVGTISVSLIIYLMYKMNLFGEDAFATQILKIKTSNTQDFSNTFDGVLGKYTNSFVLEATDYSSAIIDENGKENILVELTYKITNKFDLDIGNFFDEIRQLNGNNQVTLMNT
	5350	GC_00000358	EVERYTHING	GN02_872_GCA_003260325_1	434	7	9	2	0	0.614059	0.802325					MDFNVKKIEPKFVGIIDIGTYKIRVGICKVFNRNVELIGYGEKRQDLNDIYLQEIKNIENVCENIKQAVEKAEIDAKMKVQEFMVNIPTSNIFFESSTVNYIKQEPEKEIDDESMYKILKDIELNIFKNHYKRIKSSSGYDKNDLRLIISNISNIMLDSQPSKVLLGKKARFIDASVLNIFITRTKFEIKNQLANYLKKDVVSIIPTEYALVGLFSDRKNIVILDLGNTHTSIIVKRNGNILGVKKLTFGINDFIKIVRGKYNLARSEIIKKIDENVFEQEKEEFLEIFSDILIIALEDILRFDVCPDQFFIAGGGANKFIREYLQNLDFNKYNLRMVKKITIVSPKIDFIDNKITENPTWIDSAKSNINIYAMIKSTLDFIKKDKNKIERIIKKIIDE…
	9823	GC_00000997	EVERYTHING	GN02_872_GCA_003260325_1	436	5	6	2	0	0.948889	0.988507					MKKLIILFITIISLSSCFNKDIEKA------QTGSTETNTGEIEEKIEKYGNVEIVGFPANQIEKLDKLPYSILSDKEPTCKEGEQKVNFRKANMTYCISKEYMGCNNMGCMTFTKDDSGKYYTQNDISESSDIIKPDDLEGHSKISGIYLYPKENRKLIRVYEDENFYSKVYNFGEFFIIDIFEKNNNSYYKSNLYIIKNNHYLANIKYKKENPNVKRLLETLYIPEQN
	1706	GC_00000078	EVERYTHING	GN02_872_GCA_003260325_1	437	18	20	3	0	0.709577	0.693982	COG0621	tRNA A37 methylthiotransferase MiaB	J	J	#NAME?
	9366	GC_00000921	EVERYTHING	GN02_872_GCA_003260325_1	438	6	6	1	0	0.698372	0.850005	COG0566	tRNA G18 (ribose-2'-O)-methylase SpoU	J	J	MNIFLYDPQDFSNVCTISRTLEFFGVKDCYVYDNHNLIREKYGKSYSRRLKTQSSGAFEKINFHKIEDYISFLKKYNGRKIITLLDEKADSLENYKPLENDIIIFGNEGIGLPEEIISLADEKIYIKRIGKTQSLNLSNTVAIVVYNVINNKGENIL
	4714	GC_00000292	EVERYTHING	GN02_872_GCA_003260325_1	439	10	10	1	0	0.774444	0.850543	COG0717	Deoxycytidine triphosphate deaminase	F	F	MILSDKKIKERILNGELLVESLLGKDIFEQVGPASLDFRLGTTFKIYKKSRQTVIDSNIGVDAKYVETITLKEGEKFVLHPGDFVLGVTAEKIKIPYDLVARCEGRSSIGRLGVIIHSTAGFIDPGFEGTITLEMTNINEVPIALYVGMRIGQFAFEKVDGEVEMPYDKRKGSKYMNQLLPEESRIGKDLY---------
	7766	GC_00000672	EVERYTHING	GN02_872_GCA_003260325_1	440	7	7	1	0	0.750258	0.836207					MGIIKNIILILVILITLYIVGLFVFPEKTRSIGDYIGLQSFNDFVISFKGDVDKTSTKYDSTDIN--LRKIQSGATEMIDSMSNSAKDLIDTVGNGAKDLKDKVDSVRSTASGVEKTYNELKNQMEDASKTVQEAQEKVKKFNE------LFN-
	11009	GC_00001226	EVERYTHING	GN02_872_GCA_003260325_1	441	5	5	1	0	0.848433	0.950516					MNFEALNGLINSILDGYLCPHCGAKVDKRNINIKNIDGNAVTLDIFCKVCKKNSIVKSEIVSIDLAKHLNEQQLGVLKNTLNK--GKLKIGNISDSEIVKLDKDLKKENVNVSDLFN
	3886	GC_00000214	EVERYTHING	GN02_872_GCA_003260325_1	442	12	12	1	0	0.798245	0.984912	COG0008|COG1384	Glutamyl- or glutaminyl-tRNA synthetase|Lysyl-tRNA synthetase, class I	J	J	MKQIVTRFAPSPTGYVHIGSLRTVLFNYLFTRHNNGKFLLRIEDTDRTRLVEGSVENMINILTEVGLVPDEGPNNPGEVGPYYQSERLDIYQKYIKELIDKDMAYPCFCSSHRLEELRKEQTELGLPTKYDKKCRYLTKEEIKAKIDAGETYTVRLKVPENQVVEFVDGVRGKISINSKEIDDQVLMKTDGFPTYHFAVVVDDHLMGVTDIIRGDEWIPSTPKHILLYNAFGWEIPNHSHVPPLVGADRKKLSKRTGDVAVEKYLEKGYLVEALLNFLALLGWNPKTVEEFFTMDELIEKFELKNVQKAGAFFDIERLDFFNTHYLRNLDENYLYGKLLEFLEKYDKEFLET-LKKFDENYNKKIFKELKTRIRYFAEYKDFTSLFYNEPKLLGKD-IF…
	2558	GC_00000124	EVERYTHING	GN02_872_GCA_003260325_1	443	18	18	1	0	0.70916	0.81852	COG0740	ATP-dependent protease ClpP, protease subunit	O	O	-----------MVKNFLIPTIVDKTPSGERAYDIYSRLLEDRIVFLGDAIDSDVANTVIAQLLFLEKQDPKAPITMYINSPGGHVTAGLAIYDTMQYISCPVHTVSLGLSASMGAIVLVGGEKGKRFALPHSEIMIHQPLG-GAEGQMVDIKLAAEHIVKTGDTLYKIIAKHTGQDVKKVEKDCDRDNFMSAEEALEY---GIIDKIIK-------------
	14593	GC_00002404	EVERYTHING	GN02_872_GCA_003260325_1	444	2	2	1	0	0.991107	1	COG2755	Lysophospholipase L1 or related esterase	E	E	MLKRLFSTIFLIFILGQNASFLVYADETINGANSETKTESSAQQTTNGDSGKTSINLENKESEQSSDNQEISSESQNNGILINDKEKESPEGKISEKEESQANSSGQNIGTGTIEEKQENQKPKVRKKRDTEKEEYPIANLDFITISSGETEIIDVLANDGKPGDNLQITRVDPLDPNIGTISIEGNKIKLSMRRDAEAGRFITYYYVTGDNYKSEGKGEISIYGRGVQTTFEDDEVETEMNNPIEIDILANDTAFEDEYKVAGIYDVSIGGSFEVIGTGRNTKVKFTPERDFIGTVTGEYEIATAGGEGDITVGSAIIKVNVKAKSEGPYIANDDESQTGKNQGIILDILANDTAPRGVEFIIENEENGTFEIVEDGGRKVVNFTPDRDFVGVAKAKY…
	6382	GC_00000481	EVERYTHING	GN02_872_GCA_003260325_1	445	8	8	1	0	0.862405	0.966572	COG0020	Undecaprenyl pyrophosphate synthase	I	I	#NAME?
	5467	GC_00000371	EVERYTHING	GN02_872_GCA_003260325_1	446	9	9	1	0	0.81101	0.934275	COG0341	Preprotein translocase subunit SecF	U	U	MDFLKFDYLKYRKLYLSISAILILISVYFLFFGKLNLSIDMTGGVNIEYSY-KNSLDLDKLKSEFEKEKESLTFKGNKVINNVNIYSTTGKKDITLITGFNDISDEKE--------------------LDKIKANFRAKALEIIKSADNTAEELNYTNIGKTFGDYIKNTAYLTLFLAMIGMFVYIYYAFSGSVSGIAGFYFGIVTVLALFHDIIISTGVYIFVGMFYSDFQIDIYFITALLTILGYSINDTIVIFDRIRENLKMFAGKEGKNGKNLYEIINLSVLETFKRSIYTSVTLVFVLITILVFGPKSLQGFIFVMLVGTVIGTYSSIFIASPILYEMNKNKKLTVYKKKIYNPEDKIVV
	2162	GC_00000102	EVERYTHING	GN02_872_GCA_003260325_1	447	17	18	2	0	0.67298	0.865195	COG0586	Uncharacterized membrane protein DedA, SNARE-associated domain	S	S	MSEENLKKKILKFLFNLLNIIFIILMLVLAFISIFKQEWFELFIEWLKIQINGLGYWNYLIIFSSSFIEAFPVLGVVVPGQNILMIVGGFFGSLGKENLIYVGILASLGAILGNYVGYLLGKKYGDSFFEKYGNRFGVGTTEVKYLKKSIDKWGAWGIIFGKFHQITRAFLPFIAGSMGMKGKNFMIYNVIGSIIWATTMVVLGMVFVEYYKIILNYIGYVLIGILVLIGVYIYKFKKEEFKKYMIEKNEEMERLYSKK-----
	5584	GC_00000384	EVERYTHING	GN02_872_GCA_003260325_1	448	9	9	1	0	0.809312	0.906204	COG0144	16S rRNA C967 or C1407 C5-methylase, RsmB/RsmF family	J	J	--------MKQK-D---EFLAKLKEIYFGEDLKLCEKAFEIEKRKTCFRINTLKSDESEIFEVLGKQGLKAKKIVFLKNGYVLENGKEKDLWNLDIFKDGKIYLQSLSSQIPVDFLDLEFEN---KILDITASPGGKTSQAQSLLNNSGEIKAIDNNQIRIDKLKFTLERQGIKNVEIIKTDARSLLEK-----RKDFVE-------YFDKIIADLPCSAEGKFNFKKEKSFGYWKQEIVNKNAKLQKDILRNIVPMLKKGGELIYSTCTISPEENEDIVHFLLCNY-DLEILNLDFD--YKF--VRNGLKNFGKKIFKKEISESVRRILPSEESEGFFIAKLRKK----
	2885	GC_00000143	EVERYTHING	GN02_872_GCA_003260325_1	449	17	17	1	0	0.783362	0.944296	COG0012	Ribosome-binding ATPase YchF, GTP1/OBG family	J	J	MKIGIVGLPNVGKSTLFNALTKNYSADAQNFPFCTIEPNVGIVNVHDDRLEKIRQAVNGQKIIPATCEFIDIAGIVKGASNGEGLGNKFLANIREADAILQVVRVFENNDIIHVHGKIDPKSDIEVINSELILADLETVAKRIGADGRKAKS-DKDLAFAVEVYKKVEENLNKGILVSDMNLNEEELQAIKDLHLLTNKEFVYACNVNEDMMET-SSDELKKILGLEGKNNKVIPICAKLEADMIDMTEEERKEFLDEMGLISTGLDDLIKASYDALGLQYYFTAGEKEVRAWTIHKGDTAPKAAGVIHTDFEKGFIKADVVNWKDIVEFGGWAKAREAGKVALEGKDYIVADGDVMLFKFNK
	15533	GC_00002922	EVERYTHING	GN02_872_GCA_003260325_1	450	2	2	1	0	0.987179	1					MEDKKIDNKGTLGKNEAKEIFFQLFKFDKSFFKTYIFYVHIAAQIFFLVFYIFLISNSRNFSSGLLLVIFYPFVALAVRFAFEILSEVFSISDNLKEIKEQLKK
	11269	GC_00001278	EVERYTHING	GN02_872_GCA_003260325_1	451	5	5	1	0	0.867014	1					MRKFTIFLLLVLTSISITKADYFSESVARFISSPNFEQIEKIEDPKIRFCEEAFLDGYRRREFTEMENLICSDFFAQKIEDELNYKKQVLGERGIY
	465	GC_00000020	EVERYTHING	GN02_872_GCA_003260325_1	452	21	24	2	0	0.562075	0.723018	COG0525	Valyl-tRNA synthetase	J	J	----------------------MTREFPKKYEPKSFESEIYKSWEENGKFQPRN---------ENITGEQFYIPMPPPNVTAKLHIGHSIMLTLEDIMTRYHRMKGDSTLLLPGTDHAGIATQVKVEEKLAANNISKYDISREEFLKYCWEWNKQYGGEIQNQFRKMGTSCDWTKEKFTLDPDMNEVVNKTFVDLYNKGLIYRGEYMVNYDPILNTVISDQEVTYKEEKGKLYYITYFVSGSDSEIVVATTRPETMLGDVAVAVHPKDKRYKKLLKSGKKLILPIVNKEIPLIGDEMVDMEFGTGAVKITPAHDPNDFEVAKRHNLVLNRVVLGKDGKMTSIAGIFAGQDYKT-ARANIVELLKSKGNLVKIEEHTSKVGYGERTGAKIETIISKQWFI…
	1506	GC_00000068	EVERYTHING	GN02_872_GCA_003260325_1	456	16	20	3	0	0.583064	0.790999	COG0550|COG1754	DNA topoisomerase IA|Uncharacterized C-terminal domain of topoisomerase IA	S|L	S|L	MAKNLVIVESPAKGKTIEKFLGSDFKVVASMGHIRDLPEKSLGIEIEEGFRPEYGVNPDKKKTVDNLIKLAKASKEVWIATDEDREGEAIGWHLCYVLGLDPKTAKRITFHEITKSAISEAIKTPRHINMELVDAQQARRILDRLVGYKVSPILWKKIRKGLSAGRVQSVAVKLIVEKEREIKDFKPEESWKISVELDYNGI-KVISVLNKVGGKVKKFKNKEDVEKFLNILFEDLKNLKETKNKKGNSEISISDKINFKLVNSTKKDSKRTPLAPFTTSTLQQEASRKFGFGVKQTMMIAQKLYEGIDIGDNQRQGLITYMRTDSVNLSDLAKNQAKQVIEENFGKNYH--KLRNYKTKTAGAQEAHEAIRPTDLTKTPESLSSFLDAQQLKLYTLIW…
	10974	GC_00001219	EVERYTHING	GN02_872_GCA_003260325_1	458	5	5	1	0	0.957937	1					MNQKIFSAKKEYNLKLKEKYGFLKKEKAIGLVKLSNKNLIIELRDAFLDLPVAFIIEMENIETEKLGKNIVATSKVPESYLVGLDFVICDKDISSLKKYLENGITPIISQNNPLKSILKEFNPIKNEGNSFIYENENKWSIFYSLVRYLENYKFPFDNKNLVKNVLNI
	1446	GC_00000065	EVERYTHING	GN02_872_GCA_003260325_1	459	18	20	2	0	0.656459	0.762763	COG0042	tRNA-dihydrouridine synthase	J	J	-MKDFWKKQLEKNEKLVFLAPMDGYGDSAYRQAMKRISPHIFCISEFYSADGLVHSKFLADSVLPHNKIEDPLIIQIFGKDPEMFAKAAKIIESEKYNIAGIDVNMGCPAKKVVRSGHGSSLLINEQTAFEIIKKLNEATKLPISVKTRLSFDG-NQNLINFVKGLESAGASLVTIHGRTAKQAYTGKADFTDIYELKKNVSIPVICNGDILNYSDGMQKVK-----------------------------------------------NLDGIMLGRASFGNPWCFIGEKQINDEEFLKKSPIKKQNFINGVYHPSLGEILDAMQFHAEKLVETKGEKKGSLEIRKHLVQYLKNFPGVKDYRKRLVTTESLENSLNIINEIRKNFEDFLEKRPSLGEI…
	11164	GC_00001257	EVERYTHING	GN02_872_GCA_003260325_1	460	5	5	1	0	0.905856	1	COG4502	5'(3')-deoxyribonucleotidase	F	F	MKKILYIDMDGVLANFEKGVQKFIKKGFDEKEVFKNLKGFFSELEPIDGALEAFEELYPHFEIFILSTAPWSNNFAWSEKVAWVKQYLGEKAKKRVILTHRKDLNIGDFLVDDRLANGSSEFRGDFIHFGQKGFENWEKVKDYLLSKK
	6374	GC_00000480	EVERYTHING	GN02_872_GCA_003260325_1	461	8	8	1	0	0.879819	0.974839	COG1970	Large-conductance mechanosensitive channel	M	M	MKIFKEFKEFAVKGNVIDLAVAVIIGAAFGKIVTSIVEDLVMPVIGWLIGDIDFSNLYFAFGNPKIVDGMTLAEAKKAGAVLAYGNFLTIVINFLIVAIAIFIVVKILNTAKEKMQKDEENKSNEKPKGPTQEELLAEIRDLLKKK-
	15899	GC_00003120	EVERYTHING	GN02_872_GCA_003260325_1	462	2	2	1	0	0.875727	0.887398	COG1061|COG3886	Superfamily II DNA or RNA helicase|HKD family nuclease	K|L	K|L	MQERLKSREYQKEGEKIVIKILTDRIRGKVRETTGNYESGILIEMATGSGKTFLTGEIMNHILKLRNKARNNPSLRGIFPERFNVVILTNRIDGLEQFRDDLVEGRNGKSPIIEEQFLKNISKNTFHSKADDLDGFIQDKYDELEKDERSKDNFYFSTFQTAELKKLADKLENIDMIIIDEAHNVGEEGTYQKVIDDLVKKGRNGVSPVIYAITATPDNKTKKIFGESSFEYGLSKYLASEYSPKVKYNITIGSSVTVDEIKSIEKMLQKATSLEDIKEKRKFVNELEKKFNGILERIPSIRHLCQDILSKIKTENKEIEKTIIFASSIEEADEIAENLNKQTGKEVALSYHSKNERIQALEELKKGNIKIIVSVDKLNESVDLPTISNVIFYRMTDSP…
	14083	GC_00002146	EVERYTHING	GN02_872_GCA_003260325_1	463	2	2	1	0	1	1					MKKIISILALFAILFLPLKTFAVAIGMDFQKDVNELGAAQYLADLGVIVDHKNDTDKYNFNSNILRQEMAGMVLKILRKAPNKSYCENVFSDVRTTSQNSWACPAIEELYHSGVIAKNDKFRPLSNVSKAEVIAFFVNALYKDKLDEYKAKNPNLSWEEQVKGFAKEYNFFRSDLGNVKEKATRGFVFQIAYYAETYKEIYDWEKEFKKD
	11019	GC_00001228	EVERYTHING	GN02_872_GCA_003260325_1	464	5	5	1	0	0.952522	1					MCRILFLKGKNKERTLEYLDAFTKSGTCDKRFEKLTQNLNIKGLKDQHIHGWGYLLVSSKNVSTYLTSEFIKNDEVGMEKLKTEIKNISGEFVLFAEIRVTDKGYVSAFNSHPFSFSTRNGIEGFLFHNGFLDGDIVAKSIGVNSEFYKTKNSSTFIGLSISQKLEQGITLPEALFLPDQSIKTTYNLMLFIHDNFGKYKAYIYPHIKKSALGIDYICDCNKLLRKNYEDLIYIGSSTISDYIHEEFETVENNKLLEFEINFVEEYYFDGE
	201	GC_00000009	EVERYTHING	GN02_872_GCA_003260325_1	467	22	24	2	0	0.757184	0.899652	COG0305	Replicative DNA helicase	L	L	---MLKVPPHSIEAEQSVLGSILIDKDGLIVIGDMLKETDFYSEANSKIYEVIMELYKANKAIDLITVKEKLDDKNLLDKIGGISYLTDLTEIVPTTANIFEYASIVKNKSVLRNLLKAGNKIIGYGYDEDKPINELLEKTEKSVFNITQVFIQNKLVHINDILVKRYEEFAEIHENPEIITKHRLQLGFHDLDHKINGLKGGDMVILAARPSMGKTAFALNIAQNVGYA-GKNVAIFSLEMSKEQLTDRMIAAAMEIDSWKLAKGELEDNEFAKIGEAMEKLSDANIYIDDTAGGN-LVELKSKCRRLKMESGLDLVVIDYLQLMSNGNSL---NRVQEISEISRGIKSLARELNVPIIALSQLSRTVEQRPDKRPIMSDLRESGSIEQDADIVMMLY…
	10789	GC_00001182	EVERYTHING	GN02_872_GCA_003260325_1	468	5	5	1	0	0.916035	0.993939					MDIFIKFEIIIFFLSFGYIAYFGFQKIHRAYFKVKKAIHKEDISATKTALNKVDLNTKEKNYKQNPENKK-LTSEEKEHISELLKRVRINSTKGYFDTAKALIVEGLSIDKFNKDLNLELALIYEKEKKYENAEYIYKDLLETQGDDMEILKKMAYNYALENKLELAMETYEKIHKKDITDDKVIDMLAEISYSIGDYEKSLKYINLFLKDNPRDINKLTMKAFCLENDGHFKDAYSVHRRIVELQPYNTISNQKLKDLEEYMQ
	5530	GC_00000378	EVERYTHING	GN02_872_GCA_003260325_1	469	9	9	1	0	0.779477	0.975304	COG0758	Predicted Rossmann fold nucleotide-binding protein DprA/Smf involved in DNA uptake	L	L	#NAME?
	9990	GC_00001025	EVERYTHING	GN02_872_GCA_003260325_1	470	6	6	1	0	0.848155	0.917282					MVNFVGIENNRKETKLKNLLIVGVLIGFVSIAFHFTVVFFFGLILDSIFLVGLFLAIGNVFSLAFDIPIGVLQKYIKPKTFMIIGSVFMLVACLIFFKFIYLEGMTGALLPGGKIFDYFSKFMDSFTNIFLLFLAAGLYGLISEIYGVTSFSYILDNTSPSEYAKYLSRYNIFSGIGSMAGLVFSGVLLFMNIKIAIMIFIAIVVFSIWFLWKFFDNGDETLTLNSLKKLKIDSFKLDMGKKKSKKISQVISTKNLMDLTKKTKVIFIKPIEANKKIDWKEIYDYTILNFKRFVKILFSVPRNLMILWLFFILMQFSFWDTFVSTFFVQYIKDVTDADSGNQIIANTQF-ISGYAWLGIIAIPGFLLQDPFINLSKKFGEFNILMLGAFLSGVSLVLFG…
	11444	GC_00001314	EVERYTHING	GN02_872_GCA_003260325_1	471	4	5	2	0	0.570029	0.653881					MSKTNNIFLRENLIRSLERRQSLLTTIRGETKQKVEKIIIKESFYKFLDKVDKIKVSDEERSKIYDFIFCLLNRSADLKTNKKPSSANITSMYGGTSYSRLSKIKSKKEIIDLMKFLHKEDIPFSSISGIQNKKGIPNLDELKKFIEFLKNEKLLEYLSSISSMQSGKGFPNLDELKMFIEFLKK----------------------------------EKLLEYLSSISGMQN----------------------------------------------------------------------------------------------------------------------------------------GKGIPHLDRLEELINFARNNQIPFSFVSS…
	6111	GC_00000445	EVERYTHING	GN02_872_GCA_003260325_1	472	6	8	2	0	0.562671	0.69566	COG1605|COG2876	Chorismate mutase|3-deoxy-D-arabino-heptulosonate 7-phosphate (DAHP) synthase	E	E	MKNLKNLREKIDEIDFLIIELLSERFDVVKEIGDVKKQNGVENPFDEKRWKEVLERNAKKAEEIGISKDFVEKIWEEIHKESLKIEK
	12635	GC_00001612	EVERYTHING	GN02_872_GCA_003260325_1	473	4	4	1	0	0.811269	0.851444					MDIIQIILKILEECFTDPFLIENNKSLFFNGKGVYFLLEYGAGGLYFFCLLMLNSIIFYTLGTLVGVIPGISKLIYNNKNLFYIYLKIIPFLGTFSVFFGALLSSKVNFINNLKKIFIGNILFMLLTFIVALIYNFVDKNY
	6110	GC_00000445	EVERYTHING	GN02_872_GCA_003260325_1	474	6	8	2	0	0.562671	0.69566					MKNLKNLREKIDEIGFLIIELLG--------------------PF-------------------------------------CLINT
	9630	GC_00000965	EVERYTHING	GN02_872_GCA_003260325_1	475	6	6	1	0	0.925244	0.996361					MYQSNILENLELKLQQTKAENKEKIDKIENEFKTGYSAFLENIFKDDSFGIKRFVSAYFQLEKLDNPEKSDNEIFFNSLNKSVENLYLSKEKKENLVLKISNLEKNKDFFSEKIIQNSDISKDVNYPLLEDLEKKGILTKTDLIDISLKYKEKKDFLSASKIIGESKFEIIKKSFFDLNDTKSADRIENFKTDFSSEIENSKNIQIYPNLLNFVGRNYSRLRLRDKVESKAERLRRIFKIAFLKLYRLKYSGIDINEIIRKIENLDDLDSMISLLLKFFEQLKQNPVLQKDYVVSDEVDEVESIVNEAEDNKQKSIFNETTTIKASQILEEIENKLTSSDLEKILSDKIDLVGGNFIDREVSEKNKILVQKEKLEKQKEEKELDKEDLMKIFEETKQEI…
	3679	GC_00000196	EVERYTHING	GN02_872_GCA_003260325_1	476	13	13	1	0	0.755816	0.91366	COG0501	Zn-dependent protease with chaperone function	O	O	--MFKRIFLWIAMNIAVMIVLTIFIYILG-LFGIKVSSNT---YLGLFIISAVIGFAGSFISLFMSKWMAKKAYNIRLITASDLNMLNEKERLVYDTVSNLSERNHIKMPEVGIYESSEPNAFATGATKNSSLVAVSSGLLDMMDKDAIEGVVGHEMAHVLNGDMVTMTLLQGVLNTFVVFFSKIIANIVANSV---DENYAGIARFAVDILLQIVFGFLASFIAMWFSRYREFKADAGSAYYVGKEKMIAGLQALKDM-QNSIAKDDPTYSSMQISSKKTSG-FMKLLSSHPDLDDRIKALED-LKM-
	8410	GC_00000764	EVERYTHING	GN02_872_GCA_003260325_1	477	7	7	1	0	0.829563	0.924735	COG0258|COG0749	5'-3' exonuclease|DNA polymerase I - 3'-5' exonuclease and polymerase domains	L	L	MKKIYLIDGNSFIYRMFYALPEFSTKDGKIVNAIFGMAKFFVNTLVKEKPDYVVFIKDARGENFRHKLYSEYKATRDRMPDNLRSQIDDIEKMISMMKIDIVEIEGYEADDVLGTLAKKLGADKNNQVFVLSGDKDLFSLISENIFVYDTMKKVIFDEEKTKQKFGVEPKMIINYLAICGDKSDNIPGIEGFGPKKAIDLINEIGGIEEIYLQADKVASLEKKSSDFP-------KSVQSCFKGKTFEKLLESRENAYLSLKLATIDLDVELTNFDLEKYKFIPENFKNDEVVEYFKEMEFNSLLEEGEFSQKMTTWKDLGLGVKIIKNKDGLQNLENLIKNSKQISFDTETTSLDVMQAKIVGVSIYIDDKNIFYINVEHKGDKVDKIDLKNFLKNIF…
	9792	GC_00000992	EVERYTHING	GN02_872_GCA_003260325_1	478	5	6	2	0	0.633333	0.805737	COG0543|COG1018	NAD(P)H-flavin reductase|Ferredoxin-NADP reductase	C|H	C|H	MRPTIQKYFLKNKKNLTKNVYELEFEGENEINVIPGQFITFMIDGIGARAYSILEKDGKNLKFIIKKIELENGGRGGSKFLCEQKVGAELKGIGASGNFVLKQNNLNKLFLGTGTGFVPLFAQIKDLIENDFSGKIKFVFGVREAKDLFHLDEIQKLKNISKNFDFVVYLSQEENQSFKKGYILEEIKNSK-EFEEAYICGGPKMVDDAKKELLKNGFDEKNIFEEKY
	13048	GC_00001748	EVERYTHING	GN02_872_GCA_003260325_1	479	3	3	1	0	0.899844	0.91214					MYSSVRENIESLEKNLQKCSCCHSYYPKDNMNNFRGKNICDFCITEYYAKTPPIGGSFS-GL---------
	12982	GC_00001726	EVERYTHING	GN02_872_GCA_003260325_1	480	3	3	1	0	0.981087	1					MSRDRVKREAIRPQNIGNYLDEDYPHLNNDDKIALFKGRRHNKKDDY
	11309	GC_00001286	EVERYTHING	GN02_872_GCA_003260325_1	481	5	5	1	0	0.974346	0.985963					MNFIFENIIYYFNENPIGQLVGIIALLVNIFTYISTNEKRFFVLMALTSFCWGFHFHLMGQMSGAVVNYFDIICSLLVLKSKGNIKVFSFLCVLYVVIGVLTIDGGNIFSAIPIINGVLTTYLLFYFSGVKLKIGLCVLLIAWLVYSISTHSIGSVISDFLLLISGIIGAVKIKREEILLKKKSGQLN---
	3452	GC_00000179	EVERYTHING	GN02_872_GCA_003260325_1	482	14	14	1	0	0.73044	0.867738	COG0775	Nucleoside phosphorylase	F	F	MNLTKAIVTAMKEEADLIIKKFGLKETKSLKNIKIFEGTRVGDDGEENIVLVLGGIGKIQAAIATTYLLENYS-VDKLINIGIAGNLTGNDLKVGDVILPNTFVQQDMYLPFEGEHLDYAKKPIFLEYAIGENYDLQ-------KFGLILNGVCATGDEFVDNRDRMLELRNDFGADICEMEAFAILTTAREYGILGKCIVIKAISDGADNEAKDAHMNNLEFAMENSIAILEFVL---
	2902	GC_00000144	EVERYTHING	GN02_872_GCA_003260325_1	483	16	17	2	0	0.717492	0.847089	COG0472	UDP-N-acetylmuramyl pentapeptide phosphotransferase/UDP-N-acetylglucosamine-1-phosphate transferase	M	M	MNSHLVQMFSFGI---ATFILGMIVIPYFIEFLIEHKLGKQIREEATIGKAIEFLKLHKTKTGTPTMGGAIILLITFFMVLVSIVLQNFGF---------IRNSLFSQGETYLPLFTLFSVGLLGLTDDYMNVKGNGRTKGMSARIKMFGLISFALLGALWFYYKLDWQ--------NRDLSLTIIENIHLGVWFIPFFILVIISSANSVNITDGLDGLAGGLLLFSYAVYAYITYSQGMYLLSTLCITIIGAIVAFLWFNVKPAKFYMGDVGSLALGANLGIMAMLTNTVFILFIVGALFIFETLSVIIQLTSKKLRNGKKVFKIAPFHHHLEAIGWTEENVVFRFWLIGLICSVTGIIFYILRVA---------
	3148	GC_00000159	EVERYTHING	GN02_872_GCA_003260325_1	484	16	16	1	0	0.803935	0.959055					MGNFIMKNEEFICENCGKKVEKHPEGSARNHCNFCLFSKHLDENFPGDRESDCHGLMEPIDIEYKKNKGYMIKHKCKKCQKEMLNKIAPDDNFLEFVEKRNKKIAV--
	11955	GC_00001440	EVERYTHING	GN02_872_GCA_003260325_1	485	4	4	1	0	0.998299	1					MSEQKENLVKILGSFLSIVLSILLFFSAIFIIYANEMIIDKSSKMTNAQEREYYNSVFLGEYLKKASDYKVSISVGANNHSGDFSKWGIRLFGILWFGLALSLFLFPTFSSEPKDKLSAKAFVASVVFVPTFIILIKIYLFYKAGGFAVDFSWFTDRSGGGLSASDKFFILLFILLIFVALGLLYNHQQKEQEQKK
	11474	GC_00001321	EVERYTHING	GN02_872_GCA_003260325_1	486	5	5	1	0	0.738809	0.825407	COG0189	Glutathione synthase/RimK-type ligase, ATP-grasp superfamily	J|H	J|H	MKKNIVVFEAEGGSDKWLDGHRKDTMPIVEALKKNGWEAEVVFFRDEWSDDIFEYCKDRFDGYVTRVNPGNLPNGEEKYFDTLRRLSDYGLVGMTHPDEMLKYGAKNVLFNLKDTDLVPDDTFVYYNFEDLKNNFVKTLKTGERVLKQNRGSTGSGIWRISVVDERDFSDLESLPFDTKIKATEAVDNHTEYKTLGEFIDFCKKYLTGKNGLVVDMKFLPRIVEGEIRILFVGENPIFVVHKKPAEAENSFSATLFSGAVYNYFKPDDYKELVDLFLKNLPKIRELLGGVKTPLIWTADFILDTDENGNDKYVLGEMNCSCVGFTGQLNDGIQEKIALEIIKNIENK
	5611	GC_00000387	EVERYTHING	GN02_872_GCA_003260325_1	487	9	9	1	0	0.851647	0.969468	COG0037	tRNA(Ile)-lysidine synthase TilS/MesJ	J	J	#NAME?
	13594	GC_00001936	EVERYTHING	GN02_872_GCA_003260325_1	488	2	3	2	0	0.314815	0.513928					MENIQRTVQSALQTIGDGNTKNESFEKIVTDIKKSKDMRDAISALLQRNINSSNELEWEKFVQNNNLALDDLKVSIEQFKEFVRELRELNEHQEQISVNLGKLKKVGSLGKGIYYVINDNNSEENNDNKNSKSKKKNDVKNQISLSFFKINKINIVKDKIDERNALIKYFSLLKREYLSYFDAYENFVNERTNKIIQDIEYIKKGLSNKNYEKERLSEINRKIFYIKKNYETIFKYVSKIFIFKGNLYEETSKLKGIYENIENQSEKNTGIIQTLESNFQDPNNGFEVGRATLSYYTLNKLPDRQADIQELKKKLGDKETNKLSKYAEQIVDKLQSKEIINNNEDTLLNQVKNKDNLLDKIN-YIFDIVEEVVGDKNFSLYDVLNCLNNKNQTYHEFIT…
	13672	GC_00001963	EVERYTHING	GN02_872_GCA_003260325_1	489	3	3	1	0	0.847039	0.951684	COG0675	Transposase	X	X	MKNFQDFTNLYELSKTLRFELKPIGGTKKLIEEKNILKLDKKKRENYEKVKPYFNKIHQEFINFALRNPNFDFSQFEEKYLNWLKDKKNKDLLKEKESIDKIFLEKIGKLFENSVKDFLKENGFESIVKEEDQNLKFFRRKEIFEVLQEKYGSELETQMVNKDGEIKSIFNGWEKWLGYFDKFFNTRDNFYKTDGTSTAIATRIIKDNLQIFLENTVVFDKIKNKEINFSEVEKIFSIDVNLFFEINNFNNYFLQDGIDSYNKIIGGETLENGEKLKGLNEIINKYRQDTGEKIPYFKKLQKQILSEKSGNFIEEIENNDEFNDVLKKFYKNSLEKVQFLKDTFENLYNISDKNLEKIYFNKIAFNTISHKFGNAQEFEKIIYEEMKKEKVTGIKFDKK…
	8362	GC_00000757	EVERYTHING	GN02_872_GCA_003260325_1	490	6	7	2	0	0.896943	0.966904					MESYIKLSTLNDFIYCEKSIFYHKLYDNYNENLFQKKAQIEGKLIHQAIDNKTYSSRKNILQGLEVYSEEYKIMGKIDIFNIETGELIERKTQIFKDENGEEKIYRGQRYQLWGQMFCLEEMGYEVKSLWIYSVKDNKKYRIYKPSEKEILEFKNILEKYKKFNLLQKTWKQNLKKCKQCIYNELCDYYIGENYTQLQLFNNK
	8467	GC_00000772	EVERYTHING	GN02_872_GCA_003260325_1	491	6	7	2	0	0.945669	0.994135	COG1518	CRISPR/Cas system-associated endonuclease Cas1	V	V	MLSLSDFDEKQILFIESFDTKNINFENENLVIKENSEIKNKVSMYKIFAIFLIGETTITSVLIRKFQEFGITLVLMKKNFLPYLVIGNETEGNFVLRKKQYEKTEEQMLEIAKNIIKIKAKNQLELLKNFRNKSPDLKENILKIENIYKKIDFSENYDSLLGYEGNISKIFFQNYFLEIGWVRRAPRTKFDIKNLLLDIGYTYLFHFVEAMLRLYGFDNYYGVYHRTWYQRKSLALDLIEPFRCIIDKALLKSYNLGQINEKDFAFRNGQYVLEWKNSRKYNQIFFKEILNYKLDIFSFVKEYYKYFMKGKSTFPNFEIIKK--
	3536	GC_00000185	EVERYTHING	GN02_872_GCA_003260325_1	492	12	13	2	0	0.829427	0.989247	COG1343	CRISPR/Cas system-associated endoribonuclease Cas2	V	V	MLIVAYDIHNDKLRTKFGKLLKKFGRRVQYSVFEVKNSERILSILKTEIENIYAPKFTGADSILIFPISDAVNKKVLRYGQPAMEEEELLFL-
	11663	GC_00001367	EVERYTHING	GN02_872_GCA_003260325_1	493	4	4	1	0	1	1					MKKLIIVLFLLFFMTYSEQRITSNKFEDISYKLSYSALNAMNIYDVLKTSSKKQRFK
	3522	GC_00000184	EVERYTHING	GN02_872_GCA_003260325_1	494	12	14	2	0	0.589928	0.717764	COG1087	UDP-glucose 4-epimerase	M	M	---------------------------------------------------------------------------------------MKDKQNLEKVFKENKFDTVVHFAGLKAVGESCEKPFLYYENSIIGSLNLFELMLKYSVKNIIFSSSATVYDSTAGKAPFFENNTTGKTTNPYGTTKLVIENILRDL-SNHKGLNVVNLRYFNPIGAHKSGFLGENPNNITNNLLPYVMKVAIGELEVLKVFGGDYDTEDGTCKRDYIHVMDLADAHFKAFKFLQ----NSSKKIYEEINIGTGFATSVLEIIKMTNEVTGGNLPYKITDRRAGDVDIVYCNADKAKKLFDWQAKLSVKEAVEDQYKFVINQNNKNK-----
	11947	GC_00001438	EVERYTHING	GN02_872_GCA_003260325_1	495	4	4	1	0	0.998563	1	COG3422	Uncharacterized conserved protein YegP, UPF0339 family	S	S	MYKFRVSLSESKYYYFVLFSETGKVVLNSALYRTLQAVRKAMVSVKYNSSDDLKFEKIESNEKYFFTLKAGNDQIIGTSENYDSLKEVEEAIEGFKTNVGNSEVEENFSDKGWFCK
	9702	GC_00000977	EVERYTHING	GN02_872_GCA_003260325_1	496	6	6	1	0	0.856165	0.944692					MKKNNYFYIVLFGFSGIIGGLINYIYHPIMLRFMSIEEFGIFSSLISIFNILSVVTIGFDLFLNKEFSRNLDDEKKVKSVFVDSTKIFGIIGITLFALFTVFSPFIANFLGIQSNFLVIISGLILVFSFGGISASAFLKSSKSFEVLSFNDVLAPVARLVFGVLFVFLGLGILGAVLGFIASYIISLLFILYFSFGKLKNIDYKPNTKKLFKDFIGSKTELFNFFFVSLIFSIFMNVDMLIARNIFSSGDAGIYGGITVLGKFLIFLLLAIETIYYGQIMKFKKSEIPKNLLITPILVIAGLIVFSLIFNYFFGEFLLGILKPEFKNYLDIFLLNLTYYGFLAFISFFMKVSIGLNFYKINIISSILLIFLFVFIYKFSNHSLYEFSLSFALFGIISTF…
	9828	GC_00000998	EVERYTHING	GN02_872_GCA_003260325_1	497	6	6	1	0	0.857982	0.937268					MKTLIILVIIFFLLVLGADFFFSSGVLYFLDSIFYPVYKFDGFFEQTLFWHIYNFLQYFFGFEIFSKIYFLITLLFGALFGIKVSGFLLKKFLLDGEKNKILFYFI-GIVFSIVFPFFYERIITQTGIALGTYFLGIGFVYLLEYLEELKSKKLYISSLYFAFAFASFPHSIVSIIIIFLLTLVFFHQKFVLKHFFVAVFIFSIFNLNWIIGYFFLNK-DLGSINTIGAFDFANIEAFTQASLGFLGVELTSFFGFGFWGEKYGHLHIPNASLIWLLSAVIVFLIIVLGFYNIWKKDKKLAKYFLTIYIIFFVLGMGISSPLFAWFNKILYEYIPYYIGMREPGKFFGIVAILNIILFVVGVYFLSEILFKKGKLDIQKTNFDFYIYLSVIFTLINIYS…
	9846	GC_00001001	EVERYTHING	GN02_872_GCA_003260325_1	498	6	6	1	0	0.604812	0.744071					MKKFYIYLLCLAIYSILFFQVVYYGIGYFWDWSFPIFKDDFWNFFVITKGSWQSLMDGGQPLSYVSDYIFRFLLSCVWYVLPFEPEQIIYIFLVLTFSTGTYLVFDTFKGLNNKYLVFLVSLLVYLNPFIFYKILGGHINYLFSYFIFIVIFCLLYRGKDRKLNIGDYAKYALLFALSGTQIQFFIYTYLLFIIFAILNKNDSVTKKLSFLVFIGFFAYLIHCFWLNQFLLGIISFEGVSSVARSGTFRDIYMVSLLRVFGLSGSSATLIDKIYSLEILAIFGLSFLGYLIYKLIFEKKKNIFFILLLAYTSFVFVPLTFIYDTPIFPILRETGHILPLIFLFLLLSVLVYSVKNYKITVGFLLVFIFLNFYHFVKDLPYFSYQDLRQELSQIHKFIKN…
	11124	GC_00001249	EVERYTHING	GN02_872_GCA_003260325_1	499	5	5	1	0	0.8	0.853822	COG0438	Glycosyltransferase involved in cell wall bisynthesis	M	M	MKKVLFIINGMTKSNGKVGISGGDIRLFEIMKNMDQVEKHILTTTNGLSAMEKLGISCNEKTVINYEVNPGAFSNLWISILSFFKSYRKIKLEKDDIIYSSCEHLYDVLPAMKMKIFKKAQWYAVYHWVEDYPWKDKRGNTPFLPRYLYWLNRAFSGFLIKLFASKILAVSEPTKEKLISMKKIKPERIKAVDCGVNYEKIVEVRKKYESEKGTEFDAVFMKRLNYGKGVSDLLEIWKKVSKVKKDAKLGVIGEGSEDILEKINAFIKENNLENNIKLFGVVYDFEEKFRIINSSKLFILPSHEENWAIVIGEAMAIGIPVLVYDLPEITPIWKDNVEWVERFDTNQFSEEILKYLGDENLRKQKMKKADAFISSLDWKNIANNELK
	7780	GC_00000674	EVERYTHING	GN02_872_GCA_003260325_1	500	6	7	2	0	0.56358	0.704654	COG0381	UDP-N-acetylglucosamine 2-epimerase	M	M	MKYCFILGTRPEIIKLYSCIKFCEENNLDYFLIHTNQHYSPNMDSVFFEELKLNPAKYNLGINGGNHGEMTGKMMISIEKILLDEKPDVVFVQGDTNTVLAGGLVASKLHIPVAHIEAGLRSYDMKMPEEINRIATDHLSTYLFSPTQKQKDILLKENISEQKIFITGNTIVDAVLRVKNDFQDQSENILKKYDLEKNNFILFTTHRPSNVDNKDNIEQILKGILEVKNISGKKVLFPIHPRTKNNIEKFGLTELLSDFEVIEPVGFIENVFLEDNAYLIATDSGGIQEEACILQKKTLILRENTERPETLEVGGAVLVGNDFQKIINGFEN-LKNKNIHWFNPFGDGKSAEKIFSYISK
	11324	GC_00001289	EVERYTHING	GN02_872_GCA_003260325_1	501	5	5	1	0	0.989448	1	COG1215	Glycosyltransferase, catalytic subunit of cellulose synthase and poly-beta-1,6-N-acetylglucosamine synthase	N	N	MENPLVSVIIPTYKSSRTLEKCLESIKNQTYKNIEIIVVDNNSTDNTKEIAKKFTEKVINFGPERTFQKNEGIRNATGKYVFFIDSDMSLSEKVVEKCVEKFEENSKIGGIAVPERSVGKGFFAKIRDFERSFYKGTSVESARFFLLDDVKKVNGFEEDLVFFEESLLPQKITTKLGKKCNFYIDECIFHDESDITLGKWFYKKYYYGKSLNKYNQKVKEIGLKSVKQEQLGIIGRYTIFLKNKNFYKKPILAISVLTLKTCEFGAGAFGLLFGKFKK
	6734	GC_00000526	EVERYTHING	GN02_872_GCA_003260325_1	502	5	8	3	0	0.43319	0.616388	COG0438	Glycosyltransferase involved in cell wall bisynthesis	M	M	MKNILFLTWKDIKHPRKGGAEVVMLEYAKRLVQDGHKVTWFASGFKGGEKEEVIEGIQIIRKYSINTIYFFAWKWYKKFKKSNKIDLILDEAGGIPLLSPLYEKNIPIYFFAHHIATDEYNKFIFPFNKLGKAFGDWTYKLYKNYPTITVSTSTKQELIQKFGFKNVEIVENAVNIEPIKKIDFGNKENEIVFLGRIARAKRLEESIKAFEKFLKNSTEYVFNIIGNKQEIEYFQSLEKLISELGIEKQVNFIDYSKENVQKYLTSAKLMLVTSKKEGYGLVVLEGNSYGLPVLSYDVPGLRDSTKDGKNGYLIKNEDFEVMAEKMNQILKDEKKYQEIANSSLEYIKNFGTWDDRYKEFKEIMKI
	11139	GC_00001252	EVERYTHING	GN02_872_GCA_003260325_1	503	5	5	1	0	0.904031	0.972645	COG1215	Glycosyltransferase, catalytic subunit of cellulose synthase and poly-beta-1,6-N-acetylglucosamine synthase	N	N	------------------------MNKKLISIIAPAYNEELNIEKFYNEFLNFFAKIGDKYDYEIIFVNDGSLDNTWSKIFQLSLQDKKVKAISFSRNFGKEIALTAGVEYSQGDVILTTDVDLQRPMEIINYFIKNWEEGIDISYGIRTEMNRGFFRKFCSSIFNYLMTKISDIKFESGLTDFMLIDRKVIDYFLKYEDKNRIFRGIILSLGFAKKGVYFVEPERVNGSTKWSFSKLTKLAVDSITSFTIFPLKFIGYFGIFIMFLSSVVLISMFVSRFFLGNPYAITNSAFLIVSNVFLSGITLTGLGIVAIYIAKIHGEVVGKPLYIVKDKINFKE
	10869	GC_00001198	EVERYTHING	GN02_872_GCA_003260325_1	505	5	5	1	0	0.706217	0.825045	COG0860|COG3103	N-acetylmuramoyl-L-alanine amidase|Uncharacterized conserved protein YgiM, contains N-terminal SH3 domain, DUF1202 family	M|R	M|R	MKKNILNKVSTFGVVAAVATLAVLVNPLKSLDLNQVFGYGYGYGYGSSPNSSNFTIKEDCRVNGNCDKKDDSKTDSKKD---DSKTDSKKDNKPEVGKMVEKEINGKKYSYMNGSNVLITRILADISGYQTKFNDIAASTAKEDIMRLEKAGIVKGTTPTTYEPNRAITRAEFLAIAMGAFGYDLYAPAKSLPFTDVDSSSWQARVISAALENNVIYGDTNASGARVFRPNSQITKVEALAIVYKLSGIEVKDAKM-HSFTDAAAAWQNTLLSNAEYLEVISVPTDKKFNPNAGISRADMATLMVKFARLY
	2715	GC_00000133	EVERYTHING	GN02_872_GCA_003260325_1	506	16	17	2	0	0.632598	0.6762					---------MKK-----IFSCMILSFFLFSMQK---------------------------------------------------------------------KNVLAEEQEN------------------------NREKYFIVTAYYSPLPNQEYYMRGDFEKEKILQGNGTHGASGKYVFSGMLAGPKKYDFGTKIYLEGLGVGVVEDRGQAIVQKGERGYKYDRLDVWMGYGDEGLKRTLAWGKRTVKGEVIDDG---SKVTINYKEHEAPDSA-------------------VAHLKSNKKEK-EIFDLYLGKDSDTENIKKLQEFFKEIGLYSGKIDGIYNKEVISIVYNFQLKNGIIKDETDIGAGYWGEKTKNLFKKKYQGGEY----FSEK…
	8396	GC_00000762	EVERYTHING	GN02_872_GCA_003260325_1	507	6	7	2	0	0.625313	0.772027					MRYLHTIFVFLCFTLLAFFSFGIQETFA-NGLITQVNENSSETKVRKLQEVFKGLGLYNGEIDGNFNSIKEALVNYQVENGIVPNKDHYEAGYFGNKTINSLKQKFGKNFEDLQKEFLTLETPKEGQEGYFIVTAYYSPVAGQSKYTTGSYETELRLNGGGNTANGKKPSNGTIAAPRNYPFGTKIYLEGFGVGEVNDRGGAIVNSGDNGHLHDRIDIWMGYGDEGRIRTAAWGVKTVKGSIVSSNTQIKTNFETSQS--PEDSTSNSNKSSQIDKYKNLYVSAENPNSDDVLDLQKLLKEVNLYNGNLDGKYDSIKDILINFQLENKIIFDKNSPEAGYFGKKTFEAFKNKFGNNFELVNN---------SPTPVVQNTLESKETLSSELTQAEKERL…
	4644	GC_00000285	EVERYTHING	GN02_872_GCA_003260325_1	508	10	10	1	0	0.806057	0.938906	COG0576	Molecular chaperone GrpE (heat shock protein)	O	O	---MSDKDKDSILEDDIIDQMESELDQIDETEKLEEQEKKESEKQN-----SE-DKTKEILAKTLADFDNYKKRVERDKKDMIFFLKADILKNILPRIDDIERIIKNTPDDLKRNGLFEGILSLEKKLLTDLEKLGVKPFNSIGETVNPDLHDVMTTVPGKETGIIFDEFEKGYLLEGKVLRHAKVIVGA--
	15915	GC_00003128	EVERYTHING	GN02_872_GCA_003260325_1	511	2	2	1	0	0.574713	0.70914					MKNALIRDFSPETRERGGTKISNIIKAVTLGVGLALTQGAHAKSDDNIVTVDIDGNTFTQGVHTESDNNIVTVDIDGNTFTYNLKNEDILTECDKYMENVD-VYADCVTGTETAFEAQEDLINARLNESEIGLANSERELASSKRELASSKRELASSNARLKNAQARNEQTKKDMNVAKNQMNIAEKEANRVYKQERKKVLAN
	3874	GC_00000213	EVERYTHING	GN02_872_GCA_003260325_1	512	12	12	1	0	0.860825	0.938755	COG0708	Exonuclease III	L	L	#NAME?
	8137	GC_00000725	EVERYTHING	GN02_872_GCA_003260325_1	513	7	7	1	0	0.882066	0.988958					MNKFEQDFLKKYIPEGQELFHIIHTHPLVVIRNLIVQIILLLVLPIGFFYFSKTLHKQIPFFYFEIYIFLVFLKIIYDIFNWYNDVWIVTNTSVVALNWSFFKVKTESITFENIEGVGVDEDGILDKLMRKGDVIIHKAGEEELILENAINPYKAIDAIEEASTANADDGGNITEERFNLLLEALSGAVGEHLGKKEITGTYNEKKEKLKKEILEKAEHTEGTIDLR-
	5064	GC_00000327	EVERYTHING	GN02_872_GCA_003260325_1	514	9	10	2	0	0.563617	0.713748	COG0322	Excinuclease UvrABC, nuclease subunit	L	L	MKENLKIILKNLPSLPGVYQFFDKSEKIIYVGKSVNLKSRVNSYFNGKAKLNFAKQKMVGKIEDIKIIIVNNETESLILETNLIKKNKPKYNILMKDDKNHIYIKITNEEFPKIIKTRVGPNSKKNNGVYFGPYLSSAYVENILKIIKKIFGYGVSENHFFVTKNSY------------NLDKYLFKGNE---IKENIKNEYSKKIEQIKDFLKQDFKKIIPELEEQMKDFAKKLEFERAQKVKEDIESIKSLEVNQLAREHINGDYDVINFLEKYEKVFIGIIKIRSSKIIGMQNFEIENNLEENLDEIINFFIENNLLTDYLENEAKIPDFILPKEINFSEFVKNKIHLEVPKIGAKKDILNLCYKNIYEFAYKKYISSLSTKGFTKQNMINLLNIL…
	13519	GC_00001909	EVERYTHING	GN02_872_GCA_003260325_1	515	2	3	2	0	0.534014	0.650747					MIAFSEREVLKMKKVRLVDPDGHPIYHRIIYGRGRFDEVHTDPVTGIAEIPLSELKRGRDVILTIGGQCFSYPFEKFLREETLVIIYPRKGIVYDFNK
	15129	GC_00002699	EVERYTHING	GN02_872_GCA_003260325_1	516	2	2	1	0	0.992593	1					MIDFLKKYQNKKFVKNTYFIVGAFVVAFALNLLIFESMNFGQNLKTSVLDSQNTLEQQTEDKKADIYIEEQNGKLFLKNSKEISDLQSISFSLVYDNSSIENLEVNSTIGETQIIGEKWSGIETVIINANVENIEKNSILAEIKIQKKENIAFTAINLTNANFIDKQENIFNLTTSGISL
	11494	GC_00001325	EVERYTHING	GN02_872_GCA_003260325_1	517	5	5	1	0	0.9006	1	COG0084	Tat protein secretion system quality control protein TatD (DNase activity)	N	N	MKIIDTHCHPYLNSKKDISGILKNFFENSGEALIIIGTDLENSLEAIEIAKTNEKIFVAIGIHPCDIKNLNLENTILKLKNIYKQNPEKIVAIGEIGLDYYWLEIDANKFFEEGKIIDRNAFKNEIKQKQKLFFKAQINLAKELNLPIVIHNRDAKNDIFEILKEENFKNFVFHCFSENLDFAKKVLEFSPNAMISFSGILTFKNAIEIKETAKDIPLENILAETDSPYLTPMPFRGKEENEPIFTRYVIEEIVKLKNQDLEYISEKIFENSKKFFGI
	14331	GC_00002272	EVERYTHING	GN02_872_GCA_003260325_1	518	2	2	1	0	1	1					MISFFRTFLIADFDGTGKTRGNLLSYSLMMIFSIFCLASVIFGIGFVLQILQVHYCIAGEYCFASEKDLGIKIEIFKHILFIMIICFMFRLNTAIIQRFSLLDYSGIFGKIFFLVLTFIKLLILAFILFYSWNLYGFFTGEIYYYFSDIESQAKNMFGLVFILYIVFIAEIFLFLLGLVLPKLKKKQ
	4325	GC_00000254	EVERYTHING	GN02_872_GCA_003260325_1	519	11	11	1	0	0.738206	0.956939					MKSTISRILQEIENKRKELAEEYERIKKKYNFEYIKGKITFSKEQKLENKKKKRSFWQTTKSTTFREYLSIPFIYSMMIPAVILDLFLFMYQQTAMRLYRIPLVKRSDYITLERKHLDYLNWVEKLNCIYCSYVNGLFAYAVEIAGRTEKYWCPIKHAKKMNSSHNWEKYFADYGDADGFKEVFRKNQ----EFYQDEKETK--
	11079	GC_00001240	EVERYTHING	GN02_872_GCA_003260325_1	520	5	5	1	0	0.885057	1	COG1187	16S rRNA U516 pseudouridylate synthase RsuA and related 23S rRNA U2605, pseudouridylate synthases	J	J	MRIDKYLANLGLISRKDCKKVIKSENIFLNGQIVLKEDQKIKFGDKIKFFDEEIEYKEDIFLILNKPKDFVCSRVEEAGALSIYENIFDCPYSELLEIVGRLDKDTTGLVLFTNNGKIIHKLISPKKNIFKKYIATLESEINQKEIEKLEKGVIIDENYRTKKAKVKLLESKKIEISISEGKFHQIKKMLEAVNNKVLELKRIEIGELKLGNLKVGEWRYLNDEETKYLQNL
	9954	GC_00001019	EVERYTHING	GN02_872_GCA_003260325_1	521	6	6	1	0	0.740565	0.884454	COG5002	Signal transduction histidine kinase	T	T	MKREQILALKATFFIVIAIIISCFSLFFGILGDNSIFDFFKDIFYGIFSNKLTTLSAFLSILIISFIIYLIVYYFGKKHFEKIDNYNKNLKDYNHYLAHELKTPISVIFSNLEVLKYGFDEKIVKKSQEELKNMINIIDVLLSFSESLNISERDDINLENFLKAYINSYFSDQKNNIFIENREFNFYIETNEILFKRIVRNLIENALKYSKDKKLFIKIENKKIIFENKIEKDYTEEEIQKLISKGYRSEKIKNGYGLGLSLIKEILRFLGYHCQIYSKENKFFVEIDFGEKLEN
	9336	GC_00000916	EVERYTHING	GN02_872_GCA_003260325_1	522	6	6	1	0	0.800302	0.895427	COG0745	DNA-binding response regulator, OmpR family, contains REC and winged-helix (wHTH) domain	T|K	T|K	MSKILVVEDNKNLRENIIFLLKKNNFLGEGAFCGEEALSKLGNSNYDLIILDINMPIMNGKEFLVKIRSNGKNIPVIVLTSNSMLDDKLELFDLGADDYMTKPFEIEELIARIKSILKRGNNKIENIKQIGNISINFDSKKILLNGEEQIFTYKQYLIIELLAKNLGYPQNKVKIMEYVWGESEENLEFDSTTLESHIYSIRKKLGKNFIKTIKGIGYIIE
	15397	GC_00002846	EVERYTHING	GN02_872_GCA_003260325_1	523	2	2	1	0	0.993517	1					MNNFLSIFKAENVRKSLENILSRFTLSMLLSIVITFLSIYIIYLEKESISKETTELARINISLFLTFFISVGTYIFGESYGLSKVRNTVLQLVAIILGFMFCLYFEANPSNFENHIFFMISFICAICFIFFAPYVKKIFNKKEEIKKTQENYYAYFSAILYSLSTAILIGGIIFILTSIGLFTIDVLFKANIGGRAYGYAFSIAFSLIASAIGLNSIPQKESFEKGNYNENHFSLFLIKYVLIPFIFAYFVILYVYSAKVLIDFSNWPRGEISWLVIIFSTFGYFTYILSYIYEEKIHLIKIFRKYFPFVVLPQIFMLFYSIFLRINQYNLTVNRYFVLLFGFWLLFITIYFIFSKRKYLAFIVFSLFSFSTVISIGPWSVYKLPEGLQTEELKKDLKF…
	6726	GC_00000525	EVERYTHING	GN02_872_GCA_003260325_1	524	7	8	2	0	0.597425	0.773293	COG0726	Peptidoglycan/xylan/chitin deacetylase, PgdA/CDA1 family	M|G	M|G	MRKCILFILTTIFIVSCSISGANDPQKNTDLEHIGNVTSGEKLTTDKLNFHFDYPIYEGSTIDKTIKEWGEKLINDANKEIEENKKNGLKDITPELYYSFNKYKDKGINSIVYNVGKMISRGHPENIIKIFYIDEKGKEINQNDFFKF-TEQTKNIFEQKLLNKVKTIEGVFEDQEALKSVVKNYLNDMKFYFDSEKIVFLFEQYTVGPYSSGILEVEFYFSELKEYLNPEIFPEIKKELEKKQEQEAKQSNLKNDESNSGKNEVNAAKIETKTGTQKEKTARKDGKKYIALTFDDGPSKKTTPQLLDILKENNVKATFFVLGKNASFFPEIIKREHDEGHEIGSHTWDHPNLLNLSEAKIKKQIESTDEEIQKIIGIKPTLLRPPYGSHNKKIDNMAK…
	5818	GC_00000410	EVERYTHING	GN02_872_GCA_003260325_1	525	8	9	2	0	0.63677	0.787515	COG3264	Small-conductance mechanosensitive channel	M	M	MTGITEKT--------TGSGLLN-----------DSINSFVSTS-EKYLNVLIEYAKDFSPRLLGAILALWIGFKIIGLLNNVIKRSMEKARIDPMIKAFSLSFISIVLKISVFLSAASMLGFQTTSFVALFTAAGVAVGMSLSGTLQNFAGGIIILTFKLYKIGDYISIGGNEGTVKSIRIFHTIILTPDRKTLIVPNSQISNGTMINFSKEEIRRLDVSIGIGYDSDINFVKNIFMKILESDERILKTDDHNINIFVNELRDSAVLITMRFFVQSENLLKVKWEVYEKVLITCRENNITIPFPTTDIHLYNK-----
	7885	GC_00000689	EVERYTHING	GN02_872_GCA_003260325_1	526	7	7	1	0	0.865752	0.948211	COG1733	DNA-binding transcriptional regulator, HxlR family	K	K	#NAME?
	13402	GC_00001868	EVERYTHING	GN02_872_GCA_003260325_1	527	3	3	1	0	0.83687	0.989085					MKKFIISIFLTILIFFNLFTKESLACSIPPDILNRFYVYEENNKLKIEYSLYTWQKIKEKLKKSFKENTNKDLTEENIDVFIQKYIKEISSLSLNGIPIELKLESVKIDEQMEDGNPYLLIRFETQFTELQEENKFKLTYKKEIFKKISDLVHSYIYSDIEDDLEMDGSFKKGDKQFEIYYFKGWKYGISSELTKEEEKELEYNLNILKLEKAENPYKKEIN-KVSDSPLLTVNNNNNLKIDGVRIGKYFENFLNKDIGIFMQIFGIIFAIGFGALHGLLPGHAKSIVGTFTLNHKNS---KKEILILILAITLSHTFFIFLIAIFIQLLNYGVGTSSLFVSNLSHFGYIIFGLYFCFYAVKNIFLKKNHEKNCSCGCKHNHEHNEEKKSGLKRALVAG…
	15507	GC_00002908	EVERYTHING	GN02_872_GCA_003260325_1	528	2	2	1	0	0.990325	1					MFKDLFKNMFGQNDFSKSDEISSDASVTGGYDDDGVYYAKGSFDNHIEYNNELMCIVNKIQDNLAEMNAAMDANDFAEAEAVRLQWKKDIQDYKAEANALGYYKGDASFLIATEKYLDAFDNLMDNGYKTLIEMRAAGKRGTPEEQAQLKANNNLMQKLSNDYNADSDSFLFSYDENGELYNSEFDNFAKVSFDESNPLLEPIHGITLEDYACSAYFLSNGFSEDDICKALGVERPIFDEANQIWIKRMQEDQTMAVMSLYSQYFANPTANTKFSSLKKDSGNNSTGEDFVSKIQNDIKFYYEMQGAQQAAYESGLDGAAWLQQNFGISIGDMSSAAMKHMSNTANMAQMMTHMEAKKHEYLKKFAEQGEGNIADDVEF
	15325	GC_00002805	EVERYTHING	GN02_872_GCA_003260325_1	529	2	2	1	0	0.994186	1					MGFFDSIKQMFGGAPEMSPELKQILGDDDDNDDGVDLNDPTDYNDEIIITTNQVTNNMNDMNAAMDANDFAKAEKVRLQWKEDLKSYQKEIDEIGAFRGNDRMLLDAATSYLKSWNDLMDNGYKTLIEMRTAGKRGTPEEQAQLKANNDEIQRFTAVLNDVGDEFLEKYEDD
	15375	GC_00002834	EVERYTHING	GN02_872_GCA_003260325_1	530	2	2	1	0	0.988613	1					MNELQQRFSDFLKKLLAKAEELTNEVKMTIQETYDSDADAYKRNFFNFKNGIEGQYKGIIQKAEDVFESQIKPKYLMTFEQSLQSSMQKKKEEFEWFVDLLENWKMKVEKFEELAFKDLKEKSVADDLNEILAEYEKVKDKFFCKNCGGKLELKEYYFISTYITCPFCKTQNIFNPSTKMRELELTVRDLAEEKASDLEKNYETINSAGYFSAKEIFFAYFIYRATVYLEQIAIVPVFTETNKKIFFKELNDFVLYEFELENLASNKRLYEEILEYFSEVQQKANLENRKMKNLAIEYFEKIGNGKISDFEKYISELKKDYY
	15935	GC_00003141	EVERYTHING	GN02_872_GCA_003260325_1	531	2	2	1	0	0.895238	0.902978					MRFSKLKLWFLLFGIGFGGILSILLMKISLPESLLGSIPKTISDFELKLLLLINPTILLIILITIGVLLYDKVNLKLPFFERLVGKNTILEKNIFSYGISGGIISAVCAFLVFLIFQNYVPISLLQNEMNPITRFLYGGITEEILVRFGIMTLFVWIFSKIFKSQKNYIFWFGIIISSIIFGILHLPIVIISLNGAITWQLIGYIIFGNAIVGVVFGYLYFKKGLETAMIAHIVTHIVFIIYGIL
	11074	GC_00001239	EVERYTHING	GN02_872_GCA_003260325_1	532	5	5	1	0	0.994924	1					MLGIINFFFLPSQNRAKSIFEENSTGKKLFICLFLSLLMALMIFSIVYVAPQITGKENVITSNIDGITVSSFIVKDSIGNIFTFGQGAPIVNNILFVVVGAFAFFATSIIIGGINSIFSRKTNFPNNILVWNIPLFCIIIAAFISGAHFIAFFDLVNENLKNEGVWWFITRIVVIFLLIWSVVLFINLRKGAIESEK
	12159	GC_00001491	EVERYTHING	GN02_872_GCA_003260325_1	533	4	4	1	0	0.995098	1					MNKKQLDKIIEMESILNEMNGMLEDVNDAFEKWKSLRPKIKKLLKYYESPAWFCDVEASNSGEIPENISHGVLSEDAAWNAFVFEYGLAKEFQKLTKQVLKR
	12663	GC_00001619	EVERYTHING	GN02_872_GCA_003260325_1	534	4	4	1	0	0.99612	1	COG1073	Fermentation-respiration switch protein FrsA, has esterase activity, DUF1100 family	T	T	MKILKILGKTLLVLLIIILIIVAIIFGMRFYNDYKFGPSEEKIKNIAGLSVYQDPTNLSLYNTNIENVTVKHIQGKYLNGFELTPKQVKYKGVIVTFGGSDGSTNYDVAVKFAEKGYQVLSLFFFGMPNQKPTLAEVPVEYFSEIEEYIFKHYGKDSPITIVAASKGSEYALLLSTYYPSISQVILYAPGSHVYSALDFTKNTSSWSKDGKPLPYIDVTKSDFWTFIKNQMIPMMTKGAVSFKDGYASAIKLDPNAEEKRIKVENTKANIVLFAGTDDQMWDSAGMAKQIKEKRPENTELYLYEGAGHFFQGNGFVSLRGFRMAVGGTIEANQKAFEQNQKDLYQNLEKYHPAVENKN
	12587	GC_00001600	EVERYTHING	GN02_872_GCA_003260325_1	535	4	4	1	0	0.597812	0.760311	COG2968	Uncharacterized conserved protein YggE, contains kinase-interacting SIMPL domain	S	S	MKSEEIIKTSIICMTIIIGIMMINNKFSTSLNYSSTEKHQLQTLNVQGKGEVSITPDLANLKIGFSATRPTSKEAQDSVNLKVAEAQALLKNFSIKTEDIKTENMSINTDYDYESGKGRKINGYTANYSMHIIFRNLDNKSVKELEKLINQLTNIETVNIESIDYDVQDKAKIFTQARELAMKKAKQKAEELAKLGEVEIGKPVIISEENGLEPFFFGNNYSQSNTASSGEEGQSTENSNISLGQLKISVYVNVSYQIK
	11179	GC_00001260	EVERYTHING	GN02_872_GCA_003260325_1	536	5	5	1	0	0.995238	1					MKNIISGLFVRTTNENNKASEDLGNLWGEFIQKDLKSEFGENIVSPLVYVVYTNYENDFKKGDYDVYLGFKVKEKTSDFPSILVEEEKFQIFEFDYNSVEDIAEAWKKIWAMTDLPRKYSFDLEEYDFENKKFKIYISLK
	10794	GC_00001183	EVERYTHING	GN02_872_GCA_003260325_1	537	5	5	1	0	0.995777	1	COG0110	Acetyltransferase (isoleucine patch superfamily)	R	R	MTGPNPNEKFPIDAYKGLGFLKNFIQDPNIIVGDYTYYDDPDGVENFEKNVLYHSPIIEDKLIIGKFCAIATGVKFIMNAANHKIDGFSSYPFGIFGGDWMASLNASQDGDWKKTLEFIQGVNKGDTIVGNDVWIGYNATILPGVKIGNGAIIGANANVTKDVEPYAIVGGNPAKVIRYRFDKETIDFLENLKWWDWEIDKITANLDAIIGTDLEKLKKLA
	14709	GC_00002467	EVERYTHING	GN02_872_GCA_003260325_1	539	2	2	1	0	0.289377	0.542857	COG4283	Uncharacterized protein	S	S	MIPSNKTELIFEIQKHFASLWKDLENFPKEFSDRKELEGQVKNTKVSVNNLISYLIGWGELILKWNKNFKNPEKLELINGFLSKYRKESLI
	14953	GC_00002601	EVERYTHING	GN02_872_GCA_003260325_1	540	2	2	1	0	0.997333	1	COG4221	NADP-dependent 3-hydroxy acid dehydrogenase YdfG	C	C	MSEKIPLYKPLYTLKPISKNIWIADGDIVKMGFFLFKAPFSTRMTVIKLNDGSLWIHSPIAPNKNLLKEIDLLGKVRYLVSPNKIHYVHISAWKKIYPDAIAFASPGVEKRAKSQKIEVNFDKNLEEKAPIYWESEIEQIFFKGSRFMQEVDFFHKESRTLILTDMIENFEVDKMDSCFLKILMKLAGNADPNGKTPLDFRMTFLGNKKLARESFEKIIAWKPEKVILAHGRCYLENAEKELKRAFSWLY
	6286	GC_00000469	EVERYTHING	GN02_872_GCA_003260325_1	541	8	8	1	0	0.843821	0.940891	COG3759	Uncharacterized membrane protein	S	S	MDILAKILIIIVTLEHFYILYIEMFAWETTGKKVFKGVLPDEIFSKTKGLAANQGLYNGFLGAGLLWSLYTGDV----KVTIFFLICIIIAALYGAYKSSRSILLKQGLPSILALISVVLFL----
	14607	GC_00002412	EVERYTHING	GN02_872_GCA_003260325_1	542	2	2	1	0	0.980826	1	COG4912	3-methyladenine DNA glycosylase AlkD	L	L	MKNILQEKLLPLKDDKNALFVAKLIPNIDPKTILGTKIPVLRNLAKEFKNSSEKENFLKIIPHKFFEENLLHVIFLESEKDFDKAVLELEKFLPFVDNWSVCDTSSPKIFKKYPNETLQKIKIWIKSEKVYTIRYAIGLLLSNFLDENFSADLLELVAEVKNDDYYVQMMQAWFFATALAKQYDATISLLESKKLEPFVQNKTIQKSRESRRISSETKKYLLSLKK
	13477	GC_00001895	EVERYTHING	GN02_872_GCA_003260325_1	543	2	3	2	0	0.417402	0.662727	COG2249	Putative NADPH-quinone reductase (modulator of drug activity B)	R	R	MKQLLIIANPGKNSFSRAMLEAYEKRIKKQDVSYEIIDLYAENNDFLRYENQKELGERELSAYQKKILEAEELVLFFPVWWSSLPAILKNFFDNNFVAGFAYKYNEKGIPEKLLNGKKARVFCTCDGPNWFYAFPGSLISGINLKKNLKNSILGFCGIKLEEFHLFGSIRKNVRIAGKLEEFLQKIEQN
	15111	GC_00002687	EVERYTHING	GN02_872_GCA_003260325_1	544	2	2	1	0	0.59838	0.684197					MKNKIFLVLFLTVFLVSCGGNNNKPVENPVTKTTEVQNQAQPVVSKGTDKKTEVKTENKKEITTQTSTTESISKTNLNSVQKQDSKVIYSTDFSTPDETSWGQDKDNSSQKGGVFATENGRYWITSSVARGLFYGLYHQDVSKLVEGRDFAVEVKIQILSPKQITGTDVNQVNGVFGGLIWNAYSVDGKTKFDYFSIDENGRFELFTGNFGLDSGGTQILKKTKSDAIKPLDKDNVLRMERRGNMVHFLINGTEVYSMKYDKPFFKFGVGVVALSALGADDFKIEYLD
	14233	GC_00002222	EVERYTHING	GN02_872_GCA_003260325_1	545	2	2	1	0	1	1					MKKYFVFLALLIFLSGCEQNIKKEINSEVNHLATQTGNIDKIEKEIFTIGNFDGFINFHLAEFKSWENTIKFIYQSEKSLLLVPKKESIHFLKDISVFDGENLIIELSDKNIFGEDFLNYFVGAKGNLFRIVFSFDLKEKDAVVNISLKESEILKKLDFKEKEIVAIKGNGFGTISCEKGVEKIIPKICNK
	13489	GC_00001899	EVERYTHING	GN02_872_GCA_003260325_1	546	3	3	1	0	0.810166	0.997301	COG4335	3-methyladenine DNA glycosylase AlkC	L	L	MTEKNISLALWFDESLAKILSEKILQNYPEFNSKKFENSVKKNCDGKTLTQRVELICDFLYEFLPKDYEKSIEILQKSMGEENPNETGMFKEFYRLMPVGKFIEKYGIDYPETSFQAMEELTKRCTAEWAIRPFVIKYPEKTLKFLKKLAKSDNFHLRRLASEGIRPKLPWAKKLEIFLSNPKPVFEILEILKNDERKYVMKSVGNNLADYLKLNPEPTLGLLKKWEKDASKNTLWIIKHAKRNFKD
	11454	GC_00001316	EVERYTHING	GN02_872_GCA_003260325_1	547	4	5	2	0	0.544807	0.687281	COG1266	Membrane protease YdiL, CAAX protease family	O	O	MLKNYNRPWFFFSVSIIIPWVLWFLAGYLSHRTDSENHI-WFQSMLMLSGLLAPVFTALFLYLKNPILLQDLKNKFFHFERKTWIYLILSIVVPFGSIILAQLISVFFGYSWEQFYISGQPTFSS-ALFSAWFVLIFAAIMEEIAWHSYGVDSLFARKKFFIACIIFALYWGFWHSPLATIKGYYHSNLVTEGWLYSLNFVVSMFVFVFLINYFYLKSGRNIWVAIIFHAVANVSNELFATDPNTKIIQTGLFIIFFMIVVYFDRKTFFEKIEN--
	15085	GC_00002674	EVERYTHING	GN02_872_GCA_003260325_1	548	2	2	1	0	0.994444	1					MKKFGIGIAVSSLVFISSVFASSVYAEVIDLGGGLRIDTDKGIVEILESSENEEVAVTQPEEAKTDSNPVAVGGITGDPYFQAAMYLGEKGFIVNDPNKFNIDGKILRQEMAGTFAKVMNLPNKEKCDNIFADVSATKPNEWVCGRVEALVEASYIAKNKNYRPMSNITKIEVLGFLANTLFKEQYTEIRDKNVSWEESAVDFFTNKVNFLTKEEIGDYKEESSRGFVFYILAKALKEKA
	15249	GC_00002764	EVERYTHING	GN02_872_GCA_003260325_1	549	2	2	1	0	0.992063	1					MKNINSIPIKIRLKELLIDYIVILAFLVGVLIISSGFYFFILGEIPKFGETGSQLISFLFSVFPIILIFSYLDYKNGTFGKQFAGLKIIYKNKTFAFSLLRNVIKFLPWQLAHFGIISGIYSDFNSFSSQFLTFLAIFLFFIYFLQGLFSKDKRYLADFIAKTQVVEK
	11319	GC_00001288	EVERYTHING	GN02_872_GCA_003260325_1	550	4	5	2	0	0.670933	0.843529					MSSFLLKIIALVLMFGEHFDSFLPNVFPENISQIVIYTGRIVAPVFFFLSVEGFHKTSSKKRYLIRLFSWAFIMEVGNFVINYYFDQILPGDGRRITNNIFLSIALGVSMIWSIDTARKGVFDKKSKNILFYGLAVFLAFTSLFSESSIYGVIMYLIFYFCYGNKKWLTIAYSLICALLFAEYYYSSISSEATGEVVLDFQWAMILALPLLLAYNGQKGRFSLKYLFYAFYPIHIWILCILANLISLKIL
	15863	GC_00003102	EVERYTHING	GN02_872_GCA_003260325_1	551	2	2	1	0	0.995935	1					MSEQTKTQSFLEKLKKKVAESEKYNEEIFYEEAGIENKNCPNCGASRAKQDGLTHCAYCGFEFVSVELGNGIFIKKEDNSKK
	8123	GC_00000723	EVERYTHING	GN02_872_GCA_003260325_1	552	6	7	2	0	0.676229	0.8578	COG4260	Membrane protease subunit, stomatin/prohibitin family, contains C-terminal Zn-ribbon domain	O	O	--MSNNMDRKIPFLEIIEWVEQNPNILMWKVPDQDKEIKNGAKLIVRESQNAMLLSEGKIADIFGAGNHTLETKNIPIFSSLKGWKYGFESPFKADVYFFSTKQFVNLKWGTPAPVLMKDSQFGQVRVRAFGSYNVRITDPAKFFKEYAGTYPELSVFELEGQLRDFIAPKFAEILANQNISVVDVAGNLTLLSEKIRPLVEPYFLNFGVEVTEFVVSSVTLPDEVTEFYDKTTSMNMIGDMNRFKEFNTAVAIGSENNQVSSSVQEGVAMGAMLGAMQAQNTFQNQNAEKTDDSMVKLQKLKNLFDNNLIDEEEYKAKKAEILSNL
	14613	GC_00002415	EVERYTHING	GN02_872_GCA_003260325_1	553	2	2	1	0	0.518116	0.677377	COG1195|COG3593	Recombinational DNA repair ATPase RecF|Predicted ATP-dependent endonuclease of the OLD family, contains P-loop ATPase and TOPRIM domains	L	L	MYLSNIKLWNFRKYGPS-KINGEPSLDLNFEKGLNVLIGANDSGKTAILDAMELIS------------------------------------
	13582	GC_00001931	EVERYTHING	GN02_872_GCA_003260325_1	554	3	3	1	0	0.612841	0.747485	COG4974	Site-specific recombinase XerD	L	L	#NAME?
	15427	GC_00002862	EVERYTHING	GN02_872_GCA_003260325_1	555	2	2	1	0	0.993939	1					MKKRDLFFYFVLNLKKNYDMINPELELNRYHILKMLFIATVKENKLLNGLGDGLNFDNFYALPKGPVESDCYNYIYNTPGIFENIIKNTEYIENQIENEIDEDTKRIIKESTLKLGYHLYEKDDDYLIEYTHTFESWKNAWLKAKIYGKKAFYIEPNDIINDRAY
	15861	GC_00003101	EVERYTHING	GN02_872_GCA_003260325_1	556	2	2	1	0	0.984875	1					MTEHIKKINIKIKEYYEYIKLSGKNQDNFNFENFIQEINLLFDEVSKDKDNHSNNEKTFEELFKTSESDLIYRLKKNIKEIENGVNEIKNNFKNKKEIFLDFDFFGENRLLTLTLNDFDKNCEGYLGGYYILALKALLVLWKNEINLLDESMSFHHIEKSKLDIKKIQKILKDQVENQNNQEDGKKILMEVLEYSEFLCFKFNILNEDCLNSGYSNTYENYLDIIKFINNISKPKEENDNSINDISKIKEEDINNELDLFKIFLYYKDNKYKDKFEKSYKKLKSILEKFNSYKKNQNITFFINNLISLLNKIAENGNEKFDYYIEIDLINNFIDENDIKQTYFTYYKFAQLYKNLGKLKKQDLHFRTAEDNINLAIKKFEEQNGAYFPFIATSDIFSET…
	6798	GC_00000534	EVERYTHING	GN02_872_GCA_003260325_1	558	7	8	2	0	0.637054	0.788405	COG0744	Membrane carboxypeptidase (penicillin-binding protein)	M	M	MSINKDFNKGNKISTNRLNTKFKKIKKVEKKKSTKSVIKMIIYIILFFIIIGFILLIVIYNKYLKGLSIEELKNYQIAETSIFYDRNGKELYKYYVENRTYVDYEKISKNIVNGLVAGEDQRYWENPGVDIVGLVRAGFRAIAG-GERISGTSTITQQLIRNTIIQKK-SNESLTEGIDRKIKEIFLSYQLTKSLSKEKILELYLNKIEFGHNTFGIEEASKKFFNKSAKDANIFEGSVLASLPKGPSYYSPYNHQDRLVGYLILDD-----EKADEEGKKDTKKLVSPEEVNSQKELVNSLKNKISNLKGKGVSDDSDKYVICNVDKTSLATKE-FDVDEKGCTVLTYSRLFNFISDIKVKSGDKSLAYFPGRKDYILQRMLEDKYITFDDYKKAVIE…
	8480	GC_00000774	EVERYTHING	GN02_872_GCA_003260325_1	559	7	7	1	0	0.866369	0.948507	COG1316	Anionic cell wall polymer biosynthesis enzyme, LytR-Cps2A-Psr (LCP) family	M	M	MSFKMKK-IKKTNTLLNLIGLIIIFSLAFLGVYAVQSINLGNNKYKA---GKGVYS-EETKEYKKEIGILIVGRGGFTGGNDAPNLTDTIILAKINKDKKNVSLLSIQRDLYVNYATNPNEKEGTGKINSVYPHYLGR------------LKDETQAMHKLAEKIKDITGEETDYFVNVDFAGFKKIIDTLGGVEIDVKESFVDRTYPDGNWGYKTISFKKGLQTMDGEKALEYSRSRHSTSDFDRSLRQQQVIQAVKNKIMSSYTIN-SPAKVTELYNIFKENIFTDVSINDAITLALDLGLLKENYKFISSNFNDTCWSPTADCEKGGIIHVPNRELFGGAWVSLVNGSTVNSLSKYDLSRKYSDIVLNYPRLEEEDAKISIFNASKVTGAGVFVNN…
	2360	GC_00000113	EVERYTHING	GN02_872_GCA_003260325_1	560	18	18	1	0	0.738837	0.787574					------------MDYSKATQMLKFQQEAMKVKKELDNTKIESEVDGLVITVNGEMKVEKVDFETLDLIPGLNKDQKEKLEKAILESINKGIKKSQEYAAEKMQGIMGQMGMGDLMNQLGGMK-----
	14791	GC_00002509	EVERYTHING	GN02_872_GCA_003260325_1	561	2	2	1	0	0.984277	1					MSTIQKDDDLLILSDDADTIDFGATESQQVAPKKNDLDDDFSFTFEEDETPVKVEEPLETTSSAKISLSDLSKEVSAGDTEKSEESEKIDNSLLDFDLTEEKKGDTSEESLVDLGSFSESVSIEKDNKKELKPLENIGDMSDILTRAIGEFEQREHLIEDNISEKENHISSLEEELTTEKTLVSELKNEKNALEKNRKSLEQMKKDFQNKNS
	8319	GC_00000751	EVERYTHING	GN02_872_GCA_003260325_1	562	6	7	2	0	0.556574	0.750254	COG1236	RNA processing exonuclease, beta-lactamase fold, Cft2 family	J	J	MKNNVIIKYFGGIESDNKKSPNFVSLTGSSTLVDINGFLGLIDYGMFQGGKNDEKYNQEPFELAEKLDFVVLTHAHLDHCGRLPFLVKSGFSGPIYTTRLTGLQTKEMLFDYVRIMKAEIDKSKNLNKKVSKKFKQCEFLVRAYESLNSNKLSREDREKIEKKLYRKFPEIDSNELNLAYLEAKDYLSKNKESDYLRKVDDLLFDESDVERTFSLFKFVDNGEEITVKENISFFTSEVSIEKLFSLGVDKNEEKVYLSVEIFNKIVEEIGQRIENTKKALKENLEISKRNDKIKSEY------------------------------LSNENI----DLEDSLEDYYEIPYSIEQLKNLKNNLSPKVDFKDE--LDSPLIKAIKLRFFSAGHIEGSSQV…
	8242	GC_00000740	EVERYTHING	GN02_872_GCA_003260325_1	563	7	7	1	0	0.813598	0.957104					MFGNLEI--FEKETNNLEKKDSIFIVSDFDDTIFSTKEVIEKDVRKGRRGNEGNKYIEEVIGIENFIREFYENKNFPDKIIKNFDEKNTLILTAGFEKLQIPKIKATGLSKIPLKIVYEAKEKPFEMVKYIVQELKFIPREIHIYEDRPDVFLETKARIEKILDTKIKIFLVEMNGNETEPKITEI-
	1626	GC_00000074	EVERYTHING	GN02_872_GCA_003260325_1	564	19	20	2	0	0.693397	0.667908	COG0060	Isoleucyl-tRNA synthetase	J	J	#NAME?
	4754	GC_00000296	EVERYTHING	GN02_872_GCA_003260325_1	565	10	10	1	0	0.77972	0.9548					MKKEKKVLILRTCKEGLEKLVNGEINPRYREAKSFWESRLFDKEGKPKEFDEIHIINGYKSDSPTVILEFGGISGIEEFNGKNCFKINLGKIIEIRNY-LG--
	4050	GC_00000229	EVERYTHING	GN02_872_GCA_003260325_1	566	11	11	1	0	0.876593	0.965864					#NAME?
	9408	GC_00000928	EVERYTHING	GN02_872_GCA_003260325_1	567	6	6	1	0	0.864135	0.976588					MNKIDSDLYINYILPLEDALKNENFEKIDFILETIYTMGMDDKTITKIDDILQEATLFSEFREEDYKIEALNLIEDFKN
	9840	GC_00001000	EVERYTHING	GN02_872_GCA_003260325_1	568	6	6	1	0	0.815079	0.976927					MHKLIIKFIFFITLFFYFQSKIFA-CEFTDTEAD-FEVVTNSRNNIREVPCIGTKTFGTTKIGETFKVIADSGDYYKVLINGQPRYIFKDGTDLKTENNT--QIEVKEEVKIE-NLESEISKYWLSLYNVERVKLGLKPYAYDERLQNSANTWAKISGERGYYSHKRAKGDVYYDFWKIQNWFKQNGVDCKIENRTGAVENIGFGVLQCKSGDCLEETKKTIKKTFDMYMREKGKKNSSHYDAIVSKNLNYLGFGIYKKPIGKDSYGLYNVTHFCTNFN-
	8382	GC_00000760	EVERYTHING	GN02_872_GCA_003260325_1	569	7	7	1	0	0.70299	0.863197					MKKYLIFDLDGTLIKSQKVLLELVSNYLKENFGIENEKSKYFLSSTRGMPLFEQIKEILGFDEHKAKEIANNIYKKIE-NTEKGNFFLGVPAKIKELRKNYKLFLSTGNSTKFAEENLKKGDIFDCFEYILGSENIGKSIEHIEIFKDYTGDKDFEKLAVFIGDGEKDRDIAKGVNMDFIHIDEDLKNDFGDQYEIKSVSEISDIL--SLINQNA
	6398	GC_00000483	EVERYTHING	GN02_872_GCA_003260325_1	570	8	8	1	0	0.831984	0.95709	COG1051	ADP-ribose pyrophosphatase YjhB, NUDIX family	F	F	MKKIVRTFLQNDEGKFLLVRHKGKDYWSLPGGHLKSKESIYKGLKREIKEELNLEIEFLGEKLGLELEHI-TEFPQPICTYKIIYNEFNGKEVKKLEYIFLTKIKS--GKIKIQEEEIDEYDFFSKEEILAIEATHLQVKEILKRI----
	15733	GC_00003030	EVERYTHING	GN02_872_GCA_003260325_1	571	2	2	1	0	0.8	0.922903					MKEQYSLAIQ--------PVVPTSINTPVYKNCILYEEGGDRFFILSDDKM--YIAKFRYKVVKNDLEYINEFILDDKLIGMVLDCDRKLTVDFLTYHCYKQYYDEGNNDHIIINGIMLFSKEGY
	1259	GC_00000056	EVERYTHING	GN02_872_GCA_003260325_1	572	20	21	2	0	0.719296	0.852932	COG1243	Histone acetyltransferase, component of the RNA polymerase elongator complex	B|K	B|K	------------------MQNRTKIIDELIKEGLSKLNLDY---KRDIKEIKEDFHKIKNNVYKKYSIKKPFPSIELIERYNELKATGEIEENLVFEKVLRKRGVRSLSGVTVISLLTEFFGCPGKCIYCPTFENLPKSYIPNEPAVMRAQLNNFDPILQIHNRLRALEVTGHKIEKNDVRIIGGTWSVYPKKYRENFIKGIYDAFNSYDEMKDYIEETDLSSDKFASFKIK--QSYKMKASATLEEAKKLNETARCRVIGIAIETRPDWITPKEIESLRRFGVTRVEIGYQTTIDEINEINKRGHGNAESIRGTKLLKDAGFKVVAHMMPNLLGSTPELDRKSLKEVFDNQAFRPDELKIYPMVVTDKSELTEIWRQGGFKAYDDETLIELTADLEAM…
	15279	GC_00002781	EVERYTHING	GN02_872_GCA_003260325_1	573	2	2	1	0	0.969697	1					MSIEQKKQLTKSEVKAILKTNNKLITDLADLFFKGQLNENLAEIYFKSKKLKDNLKNISFYLDENDDFDKYFDNAVKFRNLVEDFGNFFLKIVKLDTVNDISGIKTFLKNNDFKLIEMLKFFYFGNEKNRNKFEDKIYDVISNISGKVESIIKK
	13501	GC_00001903	EVERYTHING	GN02_872_GCA_003260325_1	574	2	3	2	0	0.367499	0.526757					MWESISENKEKITKNEVKSILDRNFKMTSDLLTLIYKKDFDEQTDLEKIRDISSDLMLNLSNIGPYLIEKGIYNEEEYYTNFQDFFLTIGQTDNIKDLRTKSEEIKKFIDFFINKKSRNTINTEDIGWKVNSILDNTFLKIPFRKIIGKAQGIDKKYLNDFEILKYREEFDKRILFIPGINTVRQAETEITSPDYKGNKDPKVFYFDGVNKVDAYGQGGNLDGLLEGIAEDYQMGIDLVSSYYFFQRSRIEEITKKIQEYLETEDGKKIEVIIGNSYGGMIAQALDLSNTNIKKVIQVATPFSKPSAMLISVPRENYARKLAKRNVRFSSFGFNGDKFIKPETSSYSNEPHKTVKSANGHCEGFYYKFVNPEIYREFLDFAGLKRKK
	14919	GC_00002583	EVERYTHING	GN02_872_GCA_003260325_1	575	2	2	1	0	0.986325	1					MKKQKAIYMAGLKLFSKYGPKKVSIDSIIDEAKVGKGTFYKYFKNKTDFYEKIVDDMLMDKGGEEEFGLLSKEEMLVSHMVGILFYLEKNDILKNICLENEKYFFGKINYEYIQKRHFEGLKEYFSDENDEDCFFLSEIIWSYVRSFEKISRFSSREEYEKFCVKFANACVIGYYSKEDFVEIDLPKIKKFISKL
	8060	GC_00000714	EVERYTHING	GN02_872_GCA_003260325_1	576	7	7	1	0	0.818883	0.955453					MKK-IITFLTLSFFLLNSC--GQPQIVE--QKVEKTDFILDTQKFSSLGNSYSLEKSSKIEASSEIILNTEASGKVESISIKEGDKVSKGQGLVFMSDNSLTLNTAYKQSILNLEQARIAYKNSKLSLDKNVEDAETNIQKLRVNFENTKKTLEQDLRQAKDNLDNSDLNNANSKSSLDIEKINNSIEKMEFEYKTQQKSNQDKIDSFILSLNKEKDTLRNQIVNAVDLGDNLFNIKNPNVKPKFYDYIGASDSRKRDNAEFAIKKLMDFDKDVLEKSTL-KKQEEIDKFIKNLDEGYNTLKEFLDNVLDALNASLSGLTGFPETERTAYTGRVNGYISAYQGNYTGFVTLKTSITSFLNTYKDTEESTLKQIDLAKKDLDITKKAINSGGVSSQTTYE…
	8249	GC_00000741	EVERYTHING	GN02_872_GCA_003260325_1	577	7	7	1	0	0.889321	0.988574	COG0841|COG1714	Multidrug efflux pump subunit AcrB|Uncharacterized membrane protein YckC, RDD family	S|V	S|V	MQDKKN-----IEKVKNELESGFFGFWTKNLRVSFLSLFLLIVGGIYALVMIPKESSPKVDLGYISITTVYTGVSPTDINSLITEELEKKIKDVKGVKKYTSDSSVGVSNIVVEVEVGKSTKDVMTDIKSEVDKVKLPSGAETPSIIEIENSRNLLFQLYLYGDRNKYSNFDMIQKAKALKQDLESKSYISSVTVSPAGNYQIKVLVDKSKIEQLGVSLSEIGNAIRINNRNTPIGNFAVGDLNYDFRFQGELSDVDDLKNVIVRSNASSTLKLSDLAEIEVDYKTKEVNKYANKEKKGQNYVVLIINKADSAGVFSAAASAKSEIEKQIKENQNFEGIGYSYGLDLSDYITKDYSNLASTARQTLALVFVTILFFVGFKDSVIATVILPLSFFVTFIY…
	4424	GC_00000263	EVERYTHING	GN02_872_GCA_003260325_1	578	9	10	2	0	0.679074	0.844795	COG0469	Pyruvate kinase	G	G	---MKKTKIITTLGPSTDTKDKIEALYKSGANVVRFNYSHTNYDYFSKIIDTVKELNKEGKTNLGILTDTKGPEIRTKSVEEKISLEKDEEFFLSNTLNESKISDDS--KKMIICDYDYIVSDLEVGRIVDIDTGLLKAEIIAKDNEKLTCKALNKHLIGSKRHLNLPGTIIKLPGITDSDKEDIKFAVSKGTDFIALSFVRNKENILELREFLKEINAPKGIQIISKIENSEALSNLDDIIEYSDGIMIARGDLGAEVEYEALPVIQDDIAQRCKIAGKFFIIATQMLESMIENPIPTRAEVTDIYNAVVQEADCTMLSGESAAGKYPIEAVKTMAKVLRYTESALPYTHEHFEKDLGEETEIKKQLVKNAIYTAENIGAKNIIVFSLK--MTKLISA…
	8501	GC_00000777	EVERYTHING	GN02_872_GCA_003260325_1	579	7	7	1	0	0.882107	0.980428	COG0618	nanoRNase/pAp phosphatase, hydrolyzes c-di-AMP and oligoRNAs	F	F	-MKNIKELKKLIDNSKKILLINHIKMDADAFGSLASLYLIFKKIGKNVKAVNDSETPKDFDFLLKEKIIEPELDLYEYNPDLIISLDAASTSQLGEVFLKYKDLFEKTDFIVIDHHQTNSGFGSLNFVFPEYSSACELLFDILKELDLKKLIDEQIATLLIAGIHTDTNIFYNQNTTPNTLKVASKLIKLGADFRSPIYNFFQKISFQRLKLFGIAISSLKKIDELNLIYGNLKNEDFKNSQTTLEDTTGIINKLSNIEENEVIFMIYEDKNKLKISFRSKNLDIGSFCSSFPNGGGHKNAAGFSLENISLKEAEKIILTKFEKFFKK--
	15599	GC_00002957	EVERYTHING	GN02_872_GCA_003260325_1	580	2	2	1	0	0.960784	1					MKKEKKYSFGKNRFLYKILIHKCQKILQKKGLLL
	3946	GC_00000219	EVERYTHING	GN02_872_GCA_003260325_1	582	11	12	2	0	0.732283	0.859686	COG0272	NAD-dependent DNA ligase	L	L	#NAME?
	15323	GC_00002804	EVERYTHING	GN02_872_GCA_003260325_1	583	2	2	1	0	0.908139	0.990904					MAYRNKDGEGIGQDWFVEADNSKNFDSGRRRNILTETQRDLSNEEANLIASNIGVEKNIVFAEASELIPLKKGMSVEQMRQAIMDYQSKHLLDVDGRIGKQTYEEIKAEKYFDNNKLFETYKVNGISVRDQELILHSLRNLRKGSWMYNNIISSVNQLEQALKLTNNQERLDEYSDFFAEVNRIKDNYKNSPQFKNDLAENAGPRESVYLTFKKIANGEISVGEGLKQLWGDPRTRFVLSIMLIFGIFPDELKSKIPLMGSFFKRLILLGLITTMGSGVVKWAGIDDMMKDVDEAFEKAKSAAKGLPSPTQAKGDLGAGARDGYKTTSETIDDIKNGKTPSWVQKVYDGVEKGGKKVVKTAQEGAMYFGNKVTELFDGNANLLKSKNEKTLAVPSEEFG…
	15795	GC_00003064	EVERYTHING	GN02_872_GCA_003260325_1	584	2	2	1	0	0.187522	0.517832					MANINSNKIEEINRGFSERKQNENPTNYEYYMETLKDLKNLNISDEYTLNQINTLLIKLSEANDFYTISEIMDELETIKEKFENDKLEIRDDSRNQRENIENEDPFANLDPFADKDPVNIVQSFEGNIEIDGKEINPVELLEYILDQDGTMIDFDGLKSIDSALEDAKNMSNEELASKIKSFDLYFDIEPKDWNVYFESRNIPPEKQDEYKQNFDLFKKMYKNLTTRNVDAGNFIFEDIGGKINKEAERISNLPEGKVTINISELKPEGQDLIFENKHDALMFLYYSKLLLNEVATIGVDILNAFLSIYGAGESIVSYFVKNPAHFFFTIFVWVSVSTTGTALRKINGFIIKREPFILSKFSKGVFLNESASGSTDPNVSQNAAELEKRKAKIEELKML…
	15389	GC_00002842	EVERYTHING	GN02_872_GCA_003260325_1	586	2	2	1	0	0.994413	1					MGKMDLESGKDLAKSALTVPTVAVGLSAGGVNTAYIGGQVLGSIQRILETSPIIHTSGANIGLAHLAGVGGAVYLANDIQKKLFNTIGLGDSNIAKYLRYGLNIGAGTIAFSGGLATAPYILGATAAYTLGKPVWNLSKNVVSKTAGTVWGLTGGALVGAVKGAKNGLMNGFTTKPNLN
	13336	GC_00001845	EVERYTHING	GN02_872_GCA_003260325_1	587	2	3	2	0	0.420228	0.629716					MGKTNLDIPNEKEQEVGKIFTEKGYDWQKTKKGLEGIEINEKTAKELESLKSDVKEYAERLKGLYVETYKKEPEKISEEKISDTLKNAGEQSVQLAENAENKALDAAEEQILKKAEGLKEIPLVGDFLYDYAKDILGETKKSLEPNPNEKAWDRFIRKIKIGFGSVILSLFGFKGIKEFLNTKKDGNQDDHRELEKNDGEIYKNLENFSEENREEDTPEKKVEVKEKISEAKENIFGKYSGGFEFLLWSVGYERNSNTGHQSFLNGLKNVEYKDFIENGGTADFRENHKINDKKLDKDYEEIRKYFASKNMKTLFKVSLKPEKVKKILLGINLDKPNEKLKKEFGEERFNKILEIIENGEFNYEKLTISELSILYINTIPLIANGSISKVKGIFGDIIP…
	8172	GC_00000730	EVERYTHING	GN02_872_GCA_003260325_1	588	7	7	1	0	0.817435	0.911045					MRLADAIKSTKEAGNTKDILEFLGIDMLNDYNKKYYSEKIERLPKGEYFISDLDGTFFRGTLQKEAVSLFIKYVVSKELYNINTDNYYEFLKDLEYFNKLEKQAFNKEINFGEYLNAGIFLLLKHKDLVNWEDFLTFIKYHFSSKEKIKPFRFSMKKMKEVLDSGKIFLFISGAPDFIFDIYLELLKDYIVKNIGKSESNNVYGFGTNIGGTCNYFCPMWGSQNKTDFINILKNKKIITKTIGGMGDTSGDFGISASLDKGNDFFFVNPEKKVLERFDELKTDGINYKMIIERKDLICEINKENIKFLM
	2783	GC_00000137	EVERYTHING	GN02_872_GCA_003260325_1	589	16	17	2	0	0.781722	0.836828	COG0193	Peptidyl-tRNA hydrolase	J	J	-------------------------------MKIIIGLGNPGKEYENTRHNVGFMFLDYIKNKKDFSDFSYESKFKGEISTGSLSSEKVILLKPQTFMNLSGESVRKIVDFYKLSLE-DFIVIYDDLSMEFGKIRFRESGSAGGHNGIKDIIRYFKED-FKRIKVGIGFNSKFQVSDWVLSKFSEEELIEFDREIFGQIEKILLEKI--
	3395	GC_00000175	EVERYTHING	GN02_872_GCA_003260325_1	590	15	15	1	0	0.774091	0.957972	COG0817	Holliday junction resolvasome RuvABC endonuclease subunit	L	L	#NAME?
	5440	GC_00000368	EVERYTHING	GN02_872_GCA_003260325_1	591	9	9	1	0	0.79195	0.960979					#NAME?
	7563	GC_00000643	EVERYTHING	GN02_872_GCA_003260325_1	592	7	7	1	0	0.830481	0.973742					MKSKKAFSLIEIVIATGILSVTVFGIYKLIGENNKIITNSNIYLTQNQTFENARQCLKGVKNLPGNYLDFGEDLKSCNFSNSEKITKIDGVEYSIFIENKTD-----FWNIKIDSGNL-KAETKIFPK
	5368	GC_00000360	EVERYTHING	GN02_872_GCA_003260325_1	593	9	9	1	0	0.860139	0.920384	COG2805	Tfp pilus assembly protein PilT, pilus retraction ATPase	W|N	W|N	--------------MKIAKILKESLEKGASDVILTSGTFPVLKVNGDVVYLEDY-GVYSAEELKNDLFSTMSEKQKKEISEEFELDYSIDLKGYSRFRVNCFFSKNGIGAVFRTIKTELPNFDSLLLPKKLLELASRKNGLILVTGGVGSGKSTTMSAILNYIIENFSRHIITVEDPIEFVFSNGKSLVEQREVGSSTKSFEAGLKYALRQASDVIMIGEMRDLETFRLALRAAETGNLVIATLHTSGTARSISRIIDMFPGDEKDQIMSQLSVSLLGVIWQDLIKTKDGKGRVLSTELLVNNSAIANMIRKGDIHQIPGALETGNKDGMYTMEHNLKKLREAGYIQ---------------
	4794	GC_00000300	EVERYTHING	GN02_872_GCA_003260325_1	594	10	10	1	0	0.844365	0.970592	COG0262	Dihydrofolate reductase	H	H	MKINLILAVDEKNGLGKNGKLAWDIPTDLKHFKEITSNTEDLAKLNAVIMGRKTWESIPVKFKPLSDRINCIITKSIKTNHIGSKIDDFTLFFNSIMHCLSELESKENLENIFIIGGASLYNDFLKGELLKFVDKIYLTKVKGDFGCDVFFDGIPKSFKVEKYSDEIEENGYTFSFWEYKKTKEV--
	3730	GC_00000201	EVERYTHING	GN02_872_GCA_003260325_1	595	12	12	1	0	0.797812	0.907243	COG0207	Thymidylate synthase	F	F	#NAME?
	369	GC_00000016	EVERYTHING	GN02_872_GCA_003260325_1	596	22	24	3	0	0.777945	0.820073	COG0465	ATP-dependent Zn proteases	O	O	--------------------------------------------------------------------------------------MVKKEDNKNMNNNNNDLNKGKKDRKSIGS-----------------------------YILLVLIAILIVFTINNVFR---GLK--YKDTEVPVSDLVNKFLDG--KYSEVLIEPSKAIATLSGQTVEENG----------AKRQLRDTANIPKNATHLDLGLVGVK-STVVKYS-PTQNTEFWSSLITNIIFFVLILILGLLFIGKMGGMAN--SA----MTFGKSRARLYDPTKD-KITFKDVAGADDEKEELQEVVQFLKNPKKFKELGAKIPKGVLLVGPPGTGKTMLARAVAGESGVPFLSISGSEFV…
	2749	GC_00000135	EVERYTHING	GN02_872_GCA_003260325_1	597	14	17	3	0	0.743562	0.705574	COG0586	Uncharacterized membrane protein DedA, SNARE-associated domain	S	S	---MFTDLINAISSFMLDLGYLGIFLMMVLESSFFPFPSEVAMIPAGYWVGKGVMNF-WLVFIVGT---SGALVGATINYFIAYLLGEKVI--LKLIKKYGKYFLISEE----SYSKTKKYFIENGSLATFTGRLVPVVRQLISIPAGIFKMDFNK----FLIFTFIGA---GIW-----NIILITIGLIIWGTIGDVSDVAKILDRPDVADYLTKFTYWGLSFVIIIILTYFFVKKKRKK--------------------------------------------------------------------------------------------------------------------------------------------------------------…
	4944	GC_00000315	EVERYTHING	GN02_872_GCA_003260325_1	598	10	10	1	0	0.688777	0.852264	COG0771	UDP-N-acetylmuramoylalanine-D-glutamate ligase	M	M	MKISEIKKY--DKIAILGYGKEGKSTLRFLKKLGVKDITILDKKEILEKED--GIFYQTGENYLKNISDFDLVIKTPGISPYLNNLLKYKDKIISSVDIFLNNYSGKVIGITGTKGKSTTSTVLYLTLQNAGYKVKLVGNIGDPVLDEIDILAGESYDYVVFELSSYMLEGLIGQLYIGYINNVYICHYDWHFGAENYNNAKKNILEIAKHKVANVQIKEKFSDLSNVRFFGIGTDIFYKDEKFFLNGEVVLEDRNFLLKGEHNRINICGIIAIISQIVADKHNSTWILHKLISGLKETLESFNGLPHRIQDIGTYKGITFVDDAIATTPDSTKAAINTFGDKLGTIFLGGQDSGFDFSELVNIISNSNIKNLVLFPDTGLKIFGDLS-TFDFDKKYEF…
	6774	GC_00000531	EVERYTHING	GN02_872_GCA_003260325_1	599	8	8	1	0	0.75243	0.896181	COG0210|COG2887	Superfamily I DNA or RNA helicase|RecB family exonuclease	L	L	MKKIELFEKEYNFLNKEQKEAVDKIYGQIMVVAGPGTGKTQIIGLRTANIILKTGVNPENILITTFTDAGVIAIRKRLTKFLGHEAYKVGVSTIHSFSQDVIKTFPEKFIEQKTGTAIDTVDALEILKKILDNLVEKKEIQELISDYDKYYYLRTIESKISVLKNEGTSLEAFKIAIDKQKIDYEEELSQIKPTLKKYETIKQKQEKHIKKLEELRKIFIEYKKYLNEKELYDFNDMINFVLEKFKEDEELKNYYAEKYQFIMIDEFQDTNNAQNQIMDLILSVNQENPNIMVVGDDDQSIYRFQGANIENMLSFSSKYPETDIVVLKKNYRSNQHILDLASNLISNNNERLTNKISSINKKLISSGPLKEKNNNVLFFRAITEIEEQAFILEEIKKLI…
	11374	GC_00001299	EVERYTHING	GN02_872_GCA_003260325_1	600	5	5	1	0	0.83381	0.989621					MKKIILILLILIF----PKLSFTYEEVDIKNYYNKIYKNTLKISGNNDYEAIKTIENILEIKKENSSKDRKEIINKLQKENNEKFFNLILQKEELENKKILEKNLDFNNFKNKVLNKTGIIKENGVRYGYIFDNYRNFSGNGKITKRDLESNGINPNKELLSIRDEKPIFIKDFKKYRLISDQIIYGIPGKLEFLETLLNIKIFDRKEENLDSEFIKLKRISINLGNISKNKEEIIKNIYNYILANLNYQTNIKSDDFEIFSGIKTFKNKVGVCQGYVELFNLMLGFNNIKSEILKGDVLTSEDFPKIGHAWVKIDNFYYDPTFDDPVGAKETKKFKEYDFYKLPKDLFYTNRFDKGETPEFLKKQNLENRKIYVNQRLFSIYDKYKNNNYNLLKETKF…
	9714	GC_00000979	EVERYTHING	GN02_872_GCA_003260325_1	601	6	6	1	0	0.819634	0.910851	COG0793	C-terminal processing protease CtpA/Prc, contains a PDZ domain	O	O	MNNFLKIIFTLVLFSSFWTVNAVQIEIQTGTEQQNEIKIKTTTNEKQKKESITDQITKGNKKIENISLVTVFEYFSKFFEEKTPESYKYISLNFTGIEPGSEFEKSLKILVYNNKIANLKTNLSKAETTHLNSAAFYELAYRILGTGYSQERKESGSTKKIDYYDLEIIEESYIVLKNKELYERAIEMNTGTNEVFGEVYETIINEHFDKEKLDKNKLIYGAIEGLTKATNDKHTIYFPPTESKDFLSSLSGDFEGIGTYVEMPEPGKFVISAPIPDSPAEKAGIKGGDEVIAVDGKEITKEHSQLEIISWIKGKAGTEVNLKIKRGSEILEFKIKREMVHLKSIKTEFNGNSFIIKINGFNENVAKEFIDALNELKQKIGIKKIIIDLRDNGGGYLNE…
	6046	GC_00000437	EVERYTHING	GN02_872_GCA_003260325_1	602	8	8	1	0	0.794012	0.802231					MGFWDVLGNIFMGIVIFMAGVLILKFRRQIKNVTGDFVWAETRLGRGSTYFVIILIGCALLFFGVIYPFGGLDLI-----------F--------DFKK
	9696	GC_00000976	EVERYTHING	GN02_872_GCA_003260325_1	603	6	6	1	0	0.787469	0.895048					#NAME?
	5737	GC_00000401	EVERYTHING	GN02_872_GCA_003260325_1	604	9	9	1	0	0.865853	0.97475	COG0258|COG0749	5'-3' exonuclease|DNA polymerase I - 3'-5' exonuclease and polymerase domains	L	L	MAKFYDTLLGEYIKNPGTKGIGLDKLSSKEFNYVMISYDYVTDKGN-KNFKDVDLPLASIYSGEDVYITNKLFEKQKKDSITQNQVLQKIEIPLIEVLKNIELNGVKIDRNRLKEIGTILQNEIFNLEKKIYLQAGEEFNINSPKKVGEILFLKLGLPSGKKTKTGFSVSAEVLGDLAHNYPIAQLIVDYRHYSKLLSTYIDGIISILSENDFVHTSYNQTVTTTGRLSSTNPNLQNIPTGEGIAGEIRAAFISRFDGGKILSVDYSQVEVRILAILSKDENLLNAFKKGEDIHHKTAQFLFPNETISSSKRKIAKSVNFGVIYGISAFGLSKMIGTSVKESKDYIEKFFYSYPKVKEFLDETIKNCEKNLFVETIFGRKRFINGINDKNRIIKQAAER…
	2630	GC_00000128	EVERYTHING	GN02_872_GCA_003260325_1	605	17	17	1	0	0.784485	0.866852	COG0105	Nucleoside diphosphate kinase	F	F	MHKNFAILEKVFIIKSQNLYYKDFFMQTTLILLKPDTIERGLIGQVIARLEAKGLQIAGLKMMQLDDAIINEHYDFLTDKPFFPKIVSYMKRCPIVAIAAKGANAVSVVRTLTGATNPAEALPGSIRGDFGMTIDANIIHASDSPENAEKELNRFFKGEGIFEYKRLIDEVL
	14747	GC_00002487	EVERYTHING	GN02_872_GCA_003260325_1	606	2	2	1	0	0.983073	1	COG1388|COG3773	LysM repeat|Cell wall hydrolase CwlJ, involved in spore germination	M|D	M|D	MAIEKLHSTERLKQKSKPKKAPNTRKQIEARRKFSEKSREIRRKKIESREIRNYGRKKIKSETRKDWQELKYNYKNKDYYSNNDSKNNLNWTNNSENFNGENSSEYYNNLYKKNNTETFKSIELSKKDLENFTAMIYAEAGGEGERGMIAVGNVILNRMKFWGKSMQSVLFEKNQFSPVSDGRLAKMKRNLKPNQILFAKKILNGEFGNPIGNATYFQNLKAEKKRGNWQKRARTLAHNEKIIIGNHVFRAEEKYA
	15909	GC_00003125	EVERYTHING	GN02_872_GCA_003260325_1	607	2	2	1	0	0.990113	1					MPFEDKNENIYLREKTDFLKNKEKEDIFTFEDDKILDFGTNNASQEIQDDYNGANEKAEIEANKINFETRQELTKLYDEIMGKGTQEKMDSMIDYLFKEQKIDEEKGFKAPIKSCPAEKIGKITYCSRTARKNLERLGIKNPVQGESARDSFNSYGKNPEQFPPTDPNATVFDLYCDASPKNRRYGHRSVGVKIDGDWFVLDPYYNKGNTNPIPADQYISMMVGKGRKIWGGHAVA
	1666	GC_00000076	EVERYTHING	GN02_872_GCA_003260325_1	608	18	20	2	0	0.698951	0.726806	COG0826	Collagenase-like protease, PrtC family	O	O	-------------------------------------------MTKKLELLMPAGSFEKMKFAFAYGADAVYVGAPMFSLRARTNSFTMEQLAEAVEYAHSRGKKIYFTANIYAHNLKIKMFMAHFKKMYEMGPDAFIMSDPGLIYLVRKDFPDAVIHLSVQANNTNWAQAKFWQEIGIKRIILSREISIREMKEIHEQVPEMELEAFVHGAICMAYSGRCLISNYLSNRDPNQGTCSHSCRWEY--KVFKDDRTEAELEMVTGRPEDYQELTGNFYLEEKERPGEIYDYDEDEYGTYLMNSRDLMAISYIKELADAGIISFKVEGRNKTVNYIASVGLAYREAVDAVEAG-KDYDAEKLAEELFCIANRGYIPGFLVGNPNSNAQFYERNESFGTKAF…
	5575	GC_00000383	EVERYTHING	GN02_872_GCA_003260325_1	609	9	9	1	0	0.808085	0.929248	COG1674	DNA segregation ATPase FtsK/SpoIIIE and related proteins	D	D	MPPKK---------KLNKNTKRYIFIILFLFLGFGALISDTDS--IFGEYLIRGLTIAFGGYYKWIFAPVLIMLAAFMIKDEKINFNFYRFIGLVFYFISLISLIGF----FDPT-YNTYLNIFPFINQFLGKAMAVACLFLVFLISLVIIFDFSPVNFLNKMFQVPAKIGEIKDTFVGEGIKIPKREK---NNVTFKKL--KSDNKIDELKEEMQKLKEEKEKLEREKALEKQSK-INFEKAKDIPKKIEIEEKK----FGLFGKKSEKTEE----------TPKRPVKIGNWTLPSLNLLRDPVK-QDKLDKNDIRRKQIEIQEKLLQFKIEVEMSDYLIGPTVIQYRLKPKEGIKLQKIVNLKDDLALALHAKSIRIQAPIPGIGAVGVEVPNPKR…
	15727	GC_00003025	EVERYTHING	GN02_872_GCA_003260325_1	610	2	2	1	0	0.986928	1					MENVRKQDLENVKQISTKNILNKKVLDLKQKINFLVHNILRTPKRNIETTNLDLAMEKMLAKIFGLSPEKIAKLENDYKEPITLTETMTQAENYWKKSAVPA
	14785	GC_00002506	EVERYTHING	GN02_872_GCA_003260325_1	611	2	2	1	0	0.895238	0.971429					MKLHNNPQQSISDFEITPDMLAKFDKRVAEILGDA
	6702	GC_00000522	EVERYTHING	GN02_872_GCA_003260325_1	612	6	8	2	0	0.520762	0.677309	COG4942	Septal ring factor EnvC, activator of murein hydrolases AmiA and AmiB	D	D	MKTNTKIKKAISTLTLSVLTLGLFPLNINTTNASSNIVFPLKKVAKLECRFNEFDTLGSDCLEDLPILRTSDYQRYATENGGYNKFTRRYTVLWGASYKYGWDVGYGGHMGVDIATAKGTPVYSMADGEVIHVGTHSAEGNYVSIKHNINGKIVVSNYMHLDGFDISKGATVKAGDQIGRVGSTGNSTGNHLHFQIDTTTKFNPAYYERSTCPYSYYEITEKGVCFNELEKITVDPLLFLETNGGILNSITQTEKIAPNK--NVTIQTPKTSNNSNNSNNSNKQQNNTSIFDKNVFIGSSHGDIREVQSIYKALGFYDGEISGDYNDVLESVIKYQLEKNIISQRGDAGTGNFGPKTRAQTKKDFTAYIKGGGKMPTTLIEIQ--REKQKNEENIRDDF…
	3350	GC_00000172	EVERYTHING	GN02_872_GCA_003260325_1	613	15	15	1	0	0.811455	0.925942	COG0682	Prolipoprotein diacylglyceryltransferase	M	M	MTIFELKIFGITIAPTYYGLMYAIGLLFGYFVFIKRGIFS-------KEKVESLFIYVFLGVLLGGRLGYVLFYNLSDYLANPLSIINVTEGGMSFHGGVIGVLIAMFLFSKIHKENFFVLGDEIVTVLPVGLFLGRIGNYLNKELLGFAGYNGPLAIEKGGISYFPSPLLEAFLEGIVLYFILNFIY--RKKKFKAGQVGALFLVFYATFRIFVEMFFRTPDSQIGYI-FGVFTMGEILSFPMFFLGIILFFVLGKNEKKS------
	8940	GC_00000850	EVERYTHING	GN02_872_GCA_003260325_1	614	6	6	1	0	0.737076	0.815871					#NAME?
	6638	GC_00000514	EVERYTHING	GN02_872_GCA_003260325_1	615	6	8	2	0	0.496125	0.703696	COG2843	Poly-gamma-glutamate biosynthesis protein CapA/YwtB (capsule formation), metallophosphatase superfamily	M	M	MKKLFLIIFISIFILNKVFSNEEKNDVLYFRTDEKYLKDKFYL----KNVLQEKGIKEFIKSCQTFSKINFPESVGEEACIIQLLMAKAPTRNILK-----IENEFYRKYKKRILELQFGGDIMLSRSVGARNKTKGYDRILKNFNPNSGISKNVILFYNLESPFSEQDLDEDKQGFIFKANKKNIEVLNELKGKNTMFLSLANNHITNAGGAGIDTSLELLKENEIITIGVGREKEDFKKITKDGVKLCFAAYTYDGQTFYSRDKDGKVQKYFINKIDKEKITKTLENMKNENCDFKALSLHWGAEYSIKPSKTQVNLGHELIDSGADLIIGSHSHVPGEVENYKGKKIYYSLGNFIFDQDWGKNTKEKGVDYIYDEVLGKNTVPTYIGNTFYNKYEI…
	1175	GC_00000052	EVERYTHING	GN02_872_GCA_003260325_1	616	19	21	2	0	0.681856	0.784902	COG0488	ATPase components of ABC transporters with duplicated ATPase domains	R	R	MKHLKININILEFEGETIFKDINFTLNKNDKVAIVGSNGAGKSSLMKILTGEMKNYDGSIDNVGNLSLGYLKQIYSDNENKLVREELREAFAEIVKMEAELDNLESKMASDSQNMNLIENYTILLEQFNNIGGNDYKNQIHQVANGIGILELLDKKLTEISGGQRTKVALAKVLLESPDILFLDEPTNFIDMNSVEWLESFLQNKWKSGYVIISHDREFLDKTCDKTYEVQKGRGLTYYFSNYTGYLSERDRIEKKKMDEYKREQEYLEKQKNLINRFRAGSRAGWAKSREKSLEKREIIEAPVIQRKPKFFFSYTGETPEKLLSFKECFIGRENPLFFINELYLYRNQRIGIVGENGVGKSTFIKTILGQIKMLDGFFGKGKGLKIGYYSQMHEELDT…
	8270	GC_00000744	EVERYTHING	GN02_872_GCA_003260325_1	618	7	7	1	0	0.85246	0.957222	COG1466	DNA polymerase III, delta subunit	L	L	MNYVFTGNSEFLITEALNKWKKQFIEKYSDFNLIHLKEIKSLDKNILKDAILSESLFSSEKKLIILDI----------NNDIGDELEDFLIKNLEKKPQENIIILNYFLPDKRKKFWKNIKNISEIKEFNLENEEDTKKIINSKFSGKIDLEAINTIIKYKSNKINKIIPELEKLTITKDFITKIDIEENIVPELEESIFQIIDLVLNKQIPEAVDKINIILNETNIFAFYNNLLSNLRTSLFILELKQEKKTQSEISKILDLGNRSFLIGKNYKINFHELKNLYINLVNIDKNMKMGKLVSSEEDDIKFEIEKYLIKI---
	5014	GC_00000322	EVERYTHING	GN02_872_GCA_003260325_1	619	9	10	2	0	0.843498	0.957628	COG0249	DNA mismatch repair ATPase MutS	L	L	----MSEEKLTPGMQQYYEIKAQNSDSILFFRMGDFYEMFDDDALIANKVLGVAVTSRNKNAKNPTPLAGIPYHAKDKYLPLLVEAGYKVAIAEQVSDPNLKGIVRREVVRVITPATIGLEGENYETDNAN--IIAITENKGKFGLSILNLSENKWSTAEFKNFDELKGELYKIFPKEVVLEKKLFGNQEIKETLEKKFSLNIYFFESKKDCYKNLINHFKTNNLEGFGLEKYTEAQKASSLLLEYLESNQKTDFSFLKTISLFDFSDNLKIDESTIKNLDLVYNFATKSAKIATLFGVLDKTKTSSGSHFLYNSILKPLNNINEIKKRQDFIEEFLKNKPLLDKVREELGSVSNINNILNRIALNRTSPRDLLNLKKSLISMLKIFEHIKNSENKTLK…
	5638	GC_00000390	EVERYTHING	GN02_872_GCA_003260325_1	620	9	9	1	0	0.838165	0.978441	COG0772	Bacterial cell division protein FtsW, lipid II flippase	D	D	#NAME?
	9612	GC_00000962	EVERYTHING	GN02_872_GCA_003260325_1	621	6	6	1	0	0.85873	0.993878					#NAME?
	1954	GC_00000091	EVERYTHING	GN02_872_GCA_003260325_1	622	17	19	2	0	0.612753	0.801594	COG0571	dsRNA-specific ribonuclease	K	K	MVIVRKAIEDEIQ----IKKVSNLLEVLGIDYKNISNYILAFIHRSIVNER-PDFAPEHNERL--EFLGDAVLELVITGNLFVNFPEKAEGELTDLRSAIVRGKNLAKIAKSLGFSEYLLLGKGEEKGGGRENNYLLANVVEAFIGAIYVDLGFEEASNFINKHIYSTVKEILNKESIKEYKTLIQEYAQAKFDITPTYELIDEKGLDHEKVFTVGLYFKSELKGTGSGSSKKKAQEEAAKNVYLELTK--------------
	10944	GC_00001213	EVERYTHING	GN02_872_GCA_003260325_1	623	5	5	1	0	0.876042	1	COG0781	Transcription termination factor NusB	K	K	MNKSNTNRKKTRRLLFQALFSATFTPFVEEDFLESFFSKDFEYEIDEKYLKEMIKIIFEKEEFFIEMIKKYSPKFDFEKMSILNVLPLYIAFAEIFYLKEEIPLKVSVNESIELAKMFSEISSKKIVNGVLHNIFNDYEELNKQKENYNGNKGYSIFKKS
	7948	GC_00000698	EVERYTHING	GN02_872_GCA_003260325_1	624	7	7	1	0	0.875283	0.986395					MTFGPKKKTSKSRTRTRTTNWIKLSARKLKNRVMLNSTATGLAHMVDENGIYKDRVVVAKKGA-KRTTRI
	2198	GC_00000104	EVERYTHING	GN02_872_GCA_003260325_1	625	18	18	1	0	0.638353	0.850074	COG0745	DNA-binding response regulator, OmpR family, contains REC and winged-helix (wHTH) domain	T|K	T|K	#NAME?
	5701	GC_00000397	EVERYTHING	GN02_872_GCA_003260325_1	626	8	9	2	0	0.799557	0.957868	COG2770|COG5002	HAMP domain|Signal transduction histidine kinase	T	T	MLLSKKFIIGLGLSIFIITLANILSFYFFYSFYIKLYFYEKTQARDSVTIDYINDIIKKKADDIIDSVFSDAQIEFFELLETNNGKIPLDKEENVDIVVNYLIKSGLTPKYIEEIIPTDNFKKVLEAFSKPDSPEAIFMNRFILSILITNLVVILFITLFLWIFIRKTLSPISTATQKIKKMNKNISSSSGSGEYEVIEYKNPKDEIGLLVNSINNLNKKLALQNQIRTRLLADISHELKTPITSIQCYLEGISDGVITLNQKNLNSISSEMNRLISLVNRIMDYENFDRKKMELNLSNFDAIEVLKNISETHKKRLSQNKQRVKVTGENSLEINADKDLFIQLTHNLIGNFLKYAGKNTQLTINVTKKYIDFCDNGIGIKSSEIPFLTEKFYQGDMAK…
	9414	GC_00000929	EVERYTHING	GN02_872_GCA_003260325_1	627	5	6	2	0	0.613827	0.836072					MKKIIFILITLFVFSFSQRIYASNSGVFSDGKTIKNLKKDIENINKTKANLDSSLNTFLEEHKIDSYLKKGLSTIDYQNIQNIGFTYNSKIGDIEEKINRTEKDEELQKLHNALVESRKDLYKSLLPYIDAKSIKSYLNYVENSTKNFIEKNNLSLSQLKIQNNYSKKVEALEKKIQENKDYLDDVIKNLIEQKFDEKFSQFMEMPSFTKLSTSEKIKTLETVVERLNAKVDSLKTNMNYDSIYIESEKRKLEIYQVLIRKLNELAYSLK
	4391	GC_00000260	EVERYTHING	GN02_872_GCA_003260325_1	628	11	11	1	0	0.728742	0.894971	COG0381	UDP-N-acetylglucosamine 2-epimerase	M	M	------MEQETSIFIRDGFYEELKDSSQKYAHIIMIATKPDIIKQAPLYIELKKRGKLVILIHTGQHYDYNLSKGVLDEFGMEVDINLNIFGKIHKKYSLIIERLGDILVDLEENYQKIPIPYVHGDTLTATTADKAAFLNKFAVVHVEAGIRTFTPNKDFFHELFEEYEKGKFDWDEYYKSLQDFDIYERGSIEPYPEQFDTRAIEGSTGFFAVPVDLYKQTLKDEGFPKEYIKVVGNTISDAIEISKSKIPESKAFEIYPTMKGKDFIFITIHRRENCEKKERFLVIFNAIKKLIEKGVYVCFLELNASKTAIEKYGLSEELEKLKEKY-KKNFVYGPALAHHHEVIDMISKAGAVVTDSGSMQEEANIVGVPCVTIRFGSDRTETILAGTNIIAPP…
	6742	GC_00000527	EVERYTHING	GN02_872_GCA_003260325_1	629	7	8	2	0	0.671934	0.809866	COG0330	Regulator of protease activity HflC, stomatin/prohibitin superfamily	O	O	--------------MKFLTPILLLIFFGIAVLGLLNGQAAISIVFLFLSIFLIALSVRIVQPNTVRTVEFLGKYNRILRQGFHLIVPVLEQTRLQSLFRRNFSVEVQGVTDDNVTAYIGLNVIYYVEDDGDDSQKGSIYRSIYSIDDHKTMIKSTIDEQLRAMIADFTHKEIFNKREEIGEGIEERLRIKLATFGFKLDSIQVRDIELDKKVMEAMNKVVETEKLKEAAINQAEAKKILQVKEAEAEKESKILLGEGMAGQRMKIAEGFKESVDLIKATDDSLNAEKVLQFLLDSSRIETLGNIGERDGAKLIYLNEDLEG-----RASKLMSGSEIMN
	15237	GC_00002758	EVERYTHING	GN02_872_GCA_003260325_1	630	2	2	1	0	0.767442	0.835577					MFLAVNTNSRNEMAAIAINRTDIVLLSGASMIGSLIYFQENTPIIGRFRLIQSKTKSQKAVELFLWFRAILEVRMARISPIPTPIKEIRRSVFCGPKGFPNHEFEGRTQVIVTTVIKKVKLKNAFIFCLLLNNQETKA-------------------------------YIL
	5566	GC_00000382	EVERYTHING	GN02_872_GCA_003260325_1	631	9	9	1	0	0.818642	0.940142	COG0210	Superfamily I DNA or RNA helicase	L	L	MQANPKQQEAIEKINGPLLIIAGAGSGKTATLTKRVENMIKNHDIDPASILMVTFTNKAANEMRERVAQNLGVQTPKNIYQNRNFPLIGTFHSIGIFFLKEMLKS--NYGDEIAEKINLKKDFVIIDEQDKISILKSILKTKLNLDEKEFPPKQISFYISNAKNALITAKSYEKEVDNQFKEVVFRVYTEYEKELKENNSLDFDDILIKTYSLLRLEKVLDYYQEKYKYLMIDEYQDTNAPQYEIVKLLASKYRNLAVVGDDAQSIYSWRGADMRNIINFKKDYTDALIVKLEQNYRSTKNIIAGANSVIKNNVNGIKKELWTENEEGNFINYIEAADDRTEAKIIASIIKEK---------GGNLKDNLILYRTNAQSRQIEEALIAKNIAYKVIGGF…
	9996	GC_00001026	EVERYTHING	GN02_872_GCA_003260325_1	632	6	6	1	0	0.915388	0.99036	COG1189	Predicted rRNA methylase YqxC, contains S4 and FtsJ domains	J	J	MRLDQFITEKLKISKNKAQNLIKSLKVSVNNKIIKKSGFEVSSSDKIDISESEELNYVARSALKLKGFFEENFIDLEDKICLDVGSSTGGFCQILLEKGVLKIFAVDVGTSQLHPILRENKKIISLENTDIRNLEKLKNLDFITCDVSFINLEKILDSIIFQMEEKTKVLLLFKPQFQVGKEFINKKGVVKDKKIIENKLNDFLVFARESGLKVLKVEKSKIFGENGNEEVFILAEKRS
	9528	GC_00000948	EVERYTHING	GN02_872_GCA_003260325_1	633	6	6	1	0	0.885257	0.990082	COG4632	Exopolysaccharide biosynthesis protein related to N-acetylglucosamine-1-phosphodiester alpha-N-acety...	G	G	---MKKILLTILFLASTFSVASANNYIENTFEGKKMKVFEYNIGSSEYKLKVGVNPDYEATSLRELMEKYNGVSAINGVFFCPKDYRECGGKDFTRNERYVEGLKYSGDTETGNRVVFAWDKNTSPFLFQSGKINPNDEKKIFYGLANHPLILQNGESKIKEYDEKGLVDSKMKRNGTRNFICSNKQKTKIYTGFVFDISLIDLPEYLLKFGCYDALNLDAGATTSMIYNGRQIVGPGRNLLDGVIIERNGLNTAKIIEASKVIIGNLEKRIEDKTWDEKIEFMNNLVKKLNEYRSHIYEKNSSYFYK-DGAQTGYTIKISDLKTTEDMYLVNYLTRELNLIIAKYKKEKGEEENSYELLF
	5719	GC_00000399	EVERYTHING	GN02_872_GCA_003260325_1	634	9	9	1	0	0.718447	0.869877	COG2265	tRNA/tmRNA/rRNA uracil-C5-methylase, TrmA/RlmC/RlmD family	J	J	#NAME?
	2664	GC_00000130	EVERYTHING	GN02_872_GCA_003260325_1	636	17	17	1	0	0.768126	0.910592	COG2805	Tfp pilus assembly protein PilT, pilus retraction ATPase	W|N	W|N	--MFGAKKFLEEILTYISENNFSDLHLTSGRKARIRNRIGDLEEIEKIGE----------KKLVDFTKENVFEIIKVMLTEEDLEYFLKEKEIDFSYKIPDKDRFRVNCFFDSSGYSIAFRLITADIPTMEELGLGEGIKEMCKKQKGLILVTGPTGSGKSTNLASMIDFINKNYKKHIITIEDPIEFAFESDKSLIHQREVGAHTKSFERAIKSALREDPDVIMVGEMRDSETIKSAITLAETGHIVFSTLHTNDSVQTVDRIVDVFPSSQQAQIRMQLSQSLIGIISQRLVPRSDNKGRIAVREILVANEAVRNLILSGKTHQLYSILEVGKDNGMILMDKYLLALYAKGLITKEVVLAYARDKDSVELMIS---
	9852	GC_00001002	EVERYTHING	GN02_872_GCA_003260325_1	637	6	6	1	0	0.896882	0.996643	COG0664	cAMP-binding domain of CRP or a regulatory subunit of cAMP-dependent protein kinases	T	T	MFDIKNILGNKYFKSKSLKTGEILFDEGEIDKNIYVVEKGKVKVEKYFSSEKKEKKLLAVLGKNSIFGEGSIFNNHPKEVVISAIGETKLYFIKSKDFRNFVKENTEIAVDFLSQIINLSNKRLLEANFLLTSNYKISKMISEEIEFSNKNLFDIIDEFCSIIKAKYIIYVEINQVLENYATVSYDSRIQGKLLDKVVELKSSKIDLENLKEFEVGEKNMILELKNGNKIIGFFIIGEDEKVEFSESQKKSINSIGVLLAGFIKQKQYFQNEKNKEKA
	3244	GC_00000165	EVERYTHING	GN02_872_GCA_003260325_1	638	16	16	1	0	0.737466	0.944	COG0520	Selenocysteine lyase/Cysteine desulfurase	E	E	MNFKKDFPIFKNNPGLIYFDSTASSQKPSYVINGIKDFLENDYSNIHRGMYDISIRSEKLYIDSKKIVAKHIGSDDYKEIIYTFNTTYAANLVTLTLKKNNILKKGDKVLLSIVDHHANVVPWLILKDEIGIEVEFVGVTENFDLDFDDFEKKYDEKVKVISFTQVSNVTGEIFDLEKVGKL---KRPDTIFVVDASQSVPHFEVDVKKLNCDFLFFTGHKVLADSGIGVLWGKRQLLESLHPAISGGGAIGDVTCFGYTDGKIPDKFEPGTPNVTGAVSLLRAFEYIENIGGFAKIDKIEKELIEYFLEKI----KNIKN-IEIIGSQNPKNRIGVFSLVFENNHSHDIAEILAENNIAVRSGKHCVHPFYDLIKEGGAVRVSLYFYNTKDEIDKFFE…
	5094	GC_00000330	EVERYTHING	GN02_872_GCA_003260325_1	639	9	10	2	0	0.711211	0.861288	COG4953	Membrane carboxypeptidase/penicillin-binding protein PbpC	M	M	-MKKDL-FKKIFLGIFILFIVFQIWCFYSILFF--DDSKSPGIIFLIDRNGTIITDKANSYGYQKPGKI-DLNSKFVKSLLLIEDKNFYSHFGINVLAKLRALTGNISSGAITSGGSTITEQFLKNKYFLKKKRTYLQKLKEANLAFFFSIFKSKDEILKNYLESIYFGNNLYGINSAIEVYFGKYDLNDLTDEEITLLLALLRNPGTKSINEKNFSEVFERIKTKLNFDFEKKITNLNKKENIDKFPFVTSKFCNGNTKKCIG-KTSIDSELQTFAQKTLNKTISKLNSKNVTNGVVLAINPETMEVLVYLGSKDFYSKNIDGQVDILQTALRQPGSTMKPFLYLLALEKGASLNKFLVDLSSSYDSFSEGKTYFSENYNLKEYGLVRFGKALGNSLN…
	8354	GC_00000756	EVERYTHING	GN02_872_GCA_003260325_1	640	7	7	1	0	0.80558	0.936301	COG2373	Uncharacterized conserved protein YfaS, alpha-2-macroglobulin family	R	R	------------------------------------------------------------------------------------------------------------------------------------------------------------------------------------------------------------MFGDSQIYLDVDLKPETKYKLSYVSNIDGKKEELKNLEFTTPAKKHFGFRVTNPVTLYTSKNLPKFEIIDFASEKQNTKVKICRISEENYAKVEVFRATKDKDSAKKYFLENLEKFKNDCQEKEVNLSEKKEGILNKFAFDFNDYLKDKNGLFFVSFQNKDDYEYNGKYNYPIFFGKSNANILMKMAKNGDTTFF…
	12619	GC_00001608	EVERYTHING	GN02_872_GCA_003260325_1	641	2	4	3	0	0.410933	0.623131	COG0465	ATP-dependent Zn proteases	O	O	MYKSRFEQI--YKQKINRDVVLDLIPIM-NSNILNEYGEKTLEFAIKQFILSNDFSLDRINGLVEKIRILGGVELDKSIPLNQMFTKFLVENVLLPNHTEKGDFQGFYNELRRILKRAELRVENILKREKGFFSIFCPQLEGIYDNFVLKGRLEKIELDIGGIFGKCFIENDPNGEFKFIISVRQKSEDSKQKIIKPDVLKETIKKIFSSDDSGNYIFKETKISISHLQDLKNEYGKNKKDFYKVFEIFIDGKNLDDYEDFGNKEIIDSIFSTGQKLINSLAKVSGIEHKQRIFSFSSKNFVEYLGESNFDGDLNLNLNKIGNNIKNSKNSKKEEKEFARFESLRVEMKEPITLNDVGGQSTAKKEMKNIIKSIKSKEIMDSWGAKTTSGIILEGEPGT…
	3380	GC_00000174	EVERYTHING	GN02_872_GCA_003260325_1	642	14	15	2	0	0.714118	0.85377	COG1328	Anaerobic ribonucleoside-triphosphate reductase	F	F	---------------------------------------VEKIAKKVIANLENDFVGAIPNVIDVLNIVLKTLKENDLQAVAKTFSKY----LKNKENKKVVVDVGESMNEYLNKLDWRINANANSGYSLGGMILNISGKVTANYWLSHIYPEKIGTLHRNGDYHIHDLDMFCGYCAGWSLRALLEEGFNGSDNRVDSAPAKNLQSAVNQMINFLGTLQNEWAGAQAFSSFDTYLAPFVHKFQKQTETELENLGVKFESGEKKAEYIYNKTYEYVYQQMQNFIFGLNVPSRWGTQTPFTNITLDWTCPEDLKDKALFLGGIENGYYEKKFGELEAQMKIINRALIEVYIKGDRKGRVFTFPIPTYNVTPDFPWEDPDIDLLFEMTAKYGLPYFQNFVGS…
	3601	GC_00000190	EVERYTHING	GN02_872_GCA_003260325_1	643	13	13	1	0	0.751499	0.834221	COG1328	Anaerobic ribonucleoside-triphosphate reductase	F	F	#NAME?
	3588	GC_00000189	EVERYTHING	GN02_872_GCA_003260325_1	644	13	13	1	0	0.768589	0.968991	COG1180	Pyruvate-formate lyase-activating enzyme	O	O	MLISGINTFSLIEFPGEVSCVVFTLGCNFRCDYCHNSEFVLPEKVKKNMKNIIPQAAIFQFLKNRKGQLSGVSICGGEPTMQKDLFEFCEKVKSIGYLVKLDTNGQDPEILKKLLKANLLDYIAMDVKQEVGKFSEVAGIELDESKYLESIEVILNSNIDYEFRTTVIKGVHTKQNIGNIAKYLSRTKKYFLQNFRTGNTLNPEFKGEPFTKRELEELQSEAKKYISSVGIRN
	4544	GC_00000275	EVERYTHING	GN02_872_GCA_003260325_1	645	10	10	1	0	0.786547	0.878371	COG1327	Transcriptional regulator NrdR, contains Zn-ribbon and ATP-cone domains	K	K	#NAME?
	1821	GC_00000084	EVERYTHING	GN02_872_GCA_003260325_1	646	19	19	1	0	0.832371	0.975135	COG0492	Thioredoxin reductase	O	O	MENNFDVIIIGAGSAGYPAGMYASRYEMKNLIIGAQPGGALATSHKVENYPGTISASGKQIMDNFREHAVASGSEILNEMVTEITKQNNI-FDVKTSSGKHFSAKYVILATGNNHKKLGCVGEKEFLGKGVSYCATCDGMFFKNREVIVVGGGNTALTESIYLSEICKKVYLIHRRNEFRAENTWIEQAKKRENIEFILNDEVEEIVGDKLGMTGVKLKSGKEVKSDGIFVAVGTSPNTSLVDGLNPQKDEEGCLIVDKRQETSVKGLYAAGDVTTNSNKFKQTIMSAAEGCLAANSVHEDKMR----
	628	GC_00000027	EVERYTHING	GN02_872_GCA_003260325_1	647	18	23	3	0	0.565989	0.65267	COG2262	50S ribosomal subunit-associated GTPase HflX	J	J	--------------MSRKKSERELQQIQQNLEYQTGELKVFLADVVSVDISKNENLEDRMIELENLVNTYGGIVILEHIQKKAHPDYDTYIGGGKLDEIISEMQLKGANLLIIGNILKPSQIFKINEKL--RKIGAKAWDRIDLILKIFEKNAKSREAKLQIELAAISHMGPRIYDMGMELGKQGG------KGKGETNTEIMKRHLQRRKIAIKDELEHYIKVRAEHRKNRVRKGLNTVGVV-----------------------------------------------------------------------------------------------------------------------------------------------------DIQMLEN…
	627	GC_00000027	EVERYTHING	GN02_872_GCA_003260325_1	648	18	23	3	0	0.565989	0.65267	COG2262	50S ribosomal subunit-associated GTPase HflX	J	J	------------------------------------------------------------------------------------------------------------------------------------------------------------------------------------------------------------------------------------------------------------MTNSLTKKGVLAEDKLFATLGTSVGKMWVE----ATEKNNFR------------------------------------------------GREYLINDTIGFIRDLPPELIDAFTSTLEDSIEADLLLHVIDAGDPKIEEKIKVVDD…
	9516	GC_00000946	EVERYTHING	GN02_872_GCA_003260325_1	649	6	6	1	0	0.877858	0.973559					MIELLKNTNFLIIFFTLFFISTLVFGISIILKFSKKKKLSEADKKELKNIFKNMKVNKSDKEKLIDYDKLYHKILQKFGYNGTFGEILKTKPNEIGNLNKVWELHKLRNKLVHDVDEEIKENLFLKVKEYEKEIEIILK
	5024	GC_00000323	EVERYTHING	GN02_872_GCA_003260325_1	650	10	10	1	0	0.71886	0.869744	COG1922	UDP-N-acetyl-D-mannosaminuronic acid transferase, WecB/TagA/CpsF family	M	M	#NAME?
	15703	GC_00003012	EVERYTHING	GN02_872_GCA_003260325_1	651	2	2	1	0	0.996732	1					MGMYITNPKGIKLDGLRKIHGSKNEELKNKILKSKDFKSLEEEGFEVKDGLEKIFSGEEISSGSSYNEVYALQLIINETGVSLPYENDIKVGIETDYIEQFLKKDFEIKEEIIDVLFGNPADFFIKEQDDMPIFGIVELELLKKYQNIFSKLDSITEQKLNQLEEEMDDEESEEKFYAYEHLKGIKENIDFCVKNELDLIVFMY
	3666	GC_00000195	EVERYTHING	GN02_872_GCA_003260325_1	652	11	13	2	0	0.566272	0.839606	COG1132	ABC-type multidrug transport system, ATPase and permease component	V	V	-------MQTLKLLYKEFITTFSRGKFFYAIFCSLLVSLLAIVQPIFLSQIIKQVEDFLKNGVFDKDYFLFIIIVWLVFSIFYILFSFYQRFYVADVYALKNYKRVFSDKIGDLLKMDYGVYLGKKPGSIYKNFDRGTGSQFQSVFFFLKDFSGNVLQLILILILLLFIDVRMTLISLSLLPVITIIGIYFNSRTINRQQELNKTYDKIFGNIGDFFSNFLLSKTLGLEKTFEKSGKDLTEEAYQTQYGISKSWAILSIYTTIIVDISNLLVIGFGSYFVINGSLEFYKLFLFYAYLNYVYFPLSFIFSSFERIQRIISEAKTYYKEFGDMKVED-LESGEFIE--KIEGNIEFKNVVFGYTEEKNILNNLNLSIKKGETVAFVGNTGAGKSTIISLIL…
	15623	GC_00002970	EVERYTHING	GN02_872_GCA_003260325_1	653	2	2	1	0	0.989664	1					MQRKNRDRILFQVSNNIHTQQYQLEKIEGILNNLNIGKKINIIDIIEFYNIKLFFDKNIFLSSWNSKKIKAFSEKIKILDKKIIDFFKNINSGNILKIIKELDTLGIRVEYKLYFWELIDKYKTYKNIEEKDIQKILKYKSFYVEYIMLHKEIVEYFKKYIRKFLLDYENFANMLLDHHYKKECYKFDILEFTDEEKNNAIGKYIKEDNYNLNLRKIYDIKDGFLKISDDIKLLAKKTENCRIENYFDKNNGQNIKFIISIKNQEKYIITNTKKEGNKLIMEIKYSKELFNKENLINAFPKMFIGIFNFIDNNLLIDLVNKKVENSELELIFKNNIDGDYLKNSHFDYKDIISLLNLNVFLCELKENGLTIEYLINEYIKKISKFKGLEKLEFNLKESD…
	11134	GC_00001251	EVERYTHING	GN02_872_GCA_003260325_1	654	5	5	1	0	0.836667	0.938942	COG0494	8-oxo-dGTP pyrophosphatase MutT and related house-cleaning NTP pyrophosphohydrolases, NUDIX family	V	V	------MKIPKNAIKVFSGKTFDVYQWEQKMFDGSKKIFEKLKRNDSVDIIAINKNKEIYILEEQQPGRETFLGLIGGTCEDGEETIETAKRELFEETGLKSNFWEVFGVYSRSSRIEQNSNIFIARDCERVGEQNLD-SGEKIKFKAVVWEEFLKILANPKFRVQEFALEVFREIFLGREKELKNKIFGN---------
	13369	GC_00001857	EVERYTHING	GN02_872_GCA_003260325_1	655	3	3	1	0	0.334537	0.621095					---------------------------------------------------------------------------------------------------------------------------------------------------------------------------------------------------------------------------------------------------------------------------------------------------------------------------------------------------------------------------------------------------------------…
	1878	GC_00000087	EVERYTHING	GN02_872_GCA_003260325_1	656	19	19	1	0	0.798943	0.853328	COG0080	Ribosomal protein L11	J	J	#NAME?
	14395	GC_00002304	EVERYTHING	GN02_872_GCA_003260325_1	657	2	2	1	0	1	1	COG0127	Inosine/xanthosine triphosphate pyrophosphatase, all-alpha NTP-PPase family	F	F	MKTIYFCTTNKGKKQKIQREFSHYKNDILIEIISFEVNEIQNIDNSLVSEYKVKEVYRKIQKPCFAIDSGIFIKNLNGFPGSYVKMILETIGTEGILKLLTNFSDRTCYIKNSLAFFDGKNLKIFEEKIEGTISEKKANEIINNRAWSELHKIFIPKNYTKPLAEMTNEEYVLWQDDVSKKGITKEFMNWINSKKFKK
	15689	GC_00003005	EVERYTHING	GN02_872_GCA_003260325_1	658	2	2	1	0	0.148867	0.510875					MNQNFLQHLLWSSWSKETAYKGVGDSWNYNNRATGQCAITSILVQEILGGYIKKADVENYKFSHYWNYIDGEDVDFTISQFSKNTPSYINIKLVDKDRILLNEETKKQYEILRKKVYENMDIYKNIEKNIQQLCQCNENIHQLGSSIHFGKNCNLLFIGEVPAKDGWRTTGKAWINEKGNIIPSGKILQQLLEYLNINLMDITFTEAVKCFPKDRKELLSMGKLWQKILYEQIDFLSPNIIITLGDFPTKALLGNTYKKFTDVVGKEFFIEIKNQKYIIIPTYHPSPISPQSLKGNIDIYKKINKLLNT
	15183	GC_00002726	EVERYTHING	GN02_872_GCA_003260325_1	660	2	2	1	0	0.69428	0.934174					-MKIRNIEISD----------------LEICSKIL----EKEY--SIPKSIFFTYFNLHIPQLELSDIYKGINRNTSITELKNLKLQYSNVENIIQLVKKRVEILLSNYNSFYGNIIDYKDSKLKFKNGKNLIIKDEKVIDEVVFGKVDSSKGDFIQNHLHYIGAKREDTLYHFGFTNSNGEIIAYNSVSILDRNYPLIAFPNNVSNDMIINMTRAFGVNNAPANLMGGLYYKTMMFLKNETDFEYIMTYINQNLGFSGASFLGASYIPIAYSPMNYTYVNGLYKNRKSLKENEDGNTNKLNMLPIILLARGLNKENQNILESRNGFINISKNSYYNG
	3180	GC_00000161	EVERYTHING	GN02_872_GCA_003260325_1	662	16	16	1	0	0.801794	0.794356	COG0324	tRNA A37 N6-isopentenylltransferase MiaA	J	J	----------------------------------------------------------------------------------------------MKDLKKFLEKKSEKNKIIVIYGPTACGKTDLAIKIAKFLNSEIISTDSRQIFKGLDIGTGKVTEEEKEGIIHHMIDIIEPNQEYSVGEFKKEAEKIIKNIFRKGEIPILCGGTGLYIDSLIYDFKIPKVPADPILREKLEEERIKFGNEFIWKKLQEIDPDYASELHPNNYRYVIRALEVKILTGKSKKEFREEKNLKYDTFFITPYD-GNREKLYEKIDLRIKSMFENGLLEEVRNLLTK-YKKTDFGMQTIGYKEIIDFFEGKLNFDDCVALVQKHNRNYAKRQLTWFRKYEKN---------…
	4347	GC_00000256	EVERYTHING	GN02_872_GCA_003260325_1	663	11	11	1	0	0.744421	0.8986	COG2949	Uncharacterized periplasmic protein SanA, affects membrane permeability for vancomycin	M	M	MKQILKKIFLYIFFLAFILAIAIFLINCYVLSFEKNNRFHSVEELEKKYIGIVFGASVKEGK-PSLILKDRLDVAFEAYKRGKIEKIIVSGDNGKSNYNEPTIMKKYLLSLGVKQEDIYEDFAGFDTYDSLYRAKEIFKVEELVLFTQDFHLKRAIYIAERLGI-KAYGVETNLRKYSRPYYNQFREVFARVKAFIEIELTKPKPKYLGNSIKVVSNDELESIKETLKQDIFWENNTGVFEES------TKKLERDF-
	3862	GC_00000212	EVERYTHING	GN02_872_GCA_003260325_1	664	12	12	1	0	0.736872	0.860921	COG0464|COG0515	AAA+-type ATPase, SpoVK/Ycf46/Vps4 family|Serine/threonine protein kinase	T|M|D	T|M|D	#NAME?
	13630	GC_00001949	EVERYTHING	GN02_872_GCA_003260325_1	665	2	3	2	0	0.366856	0.572346					#NAME?
	13631	GC_00001949	EVERYTHING	GN02_872_GCA_003260325_1	666	2	3	2	0	0.366856	0.572346					MKTKTREFEEIKQSEKTEAIAIPKSILDEVGEKGFYVYERISNQEVKTSIQIDFMRMMRIFGPIGIILAFLSFVIGNIFGVILFIGFISILMVIYVTILSIYKSIQASKISNVIITNKYFSVNKKIGKIKDKYLIELDKQSAILGKSFGEELFLKSNLGEKKKSLSSELVSQFSAGASWIFRDSGFGNNGKEGSFKIMLFLVYIAFVIAMGIIYFFGIFITAIFGIFINFLIKSYLIWKGNLVLLINEYFKDIE--------------------------------------------------------------------------------------------------------------------------------------------KIFFK…
	3653	GC_00000194	EVERYTHING	GN02_872_GCA_003260325_1	667	13	13	1	0	0.847786	0.966911					MSTQVKTEEKDLTTP------QIQTENLTEAEQAEVEKVFAEAKDFRTVGERITAPIDNIISETTKIIEKDPIMDVSNELAKMNGEVQSVYKDIIDNDGVLMKTMKAIPLIGSIAKSIDEKLDEARFNMKDINGKIEVIFSGFDQSYNSINTSIDMQKKFLDGIEKNLGKIVTYKEFIDGKIVEFNERLANSTDENEKEKLTLFIRNVEYFRSNLVVLIGNLDMARKRLLIRLDSANKLSLAMNSSRPIFKTLLSTAIIETSSQKAIDASMRAMQTMGETIDKMSTTLTDKAIESSKKSEEMSSKPVLSTSVFIENVTKLKNHFDEIETYREQVKLEAQKEQQLFEEAKQNLENIKTLNKEDYSELENEINQK----
	1385	GC_00000062	EVERYTHING	GN02_872_GCA_003260325_1	668	19	21	2	0	0.595211	0.752609	COG2183	Transcriptional accessory protein Tex/SPT6	K	K	----MTEF---------------VIQEPKYFEEIASELGLTSGQVEVVLELIAEGATVPFIARYRKEKTKNLDEEQIRKIITSKTRIENLYEAKKTAINGIVEQGKMTDDLFENILKAQSLKEVEDIYKPYKSKKKTKAMIAIENGFQIVADKIKKNIDILPDDVILK------------DLLQSFSYEEIIEGSIEIIGAEISANADLRADLIETLKKYGEINSKYKTEKSLEKLNEKDKNQIPKFDLYNDYNLKIRYIKPYQILALNRGENLGILNVKIEKTEKTFEGIVFHYARILR-------------VKLPFLSQLEEGFKKGYDALFSSVENELRSNLSEAGEDDAISTFKVNLSKLLLTKPEYGKSILAIDPGYAAGCKICILDNLGNPLV…
	13183	GC_00001793	EVERYTHING	GN02_872_GCA_003260325_1	670	3	3	1	0	0.87619	0.982458					MKENGLTFSDAIEQVLLHNGYYAPLSIIYKEFEKYRLKTGKTPDKTIQERVQRDKRFTKIGYGVYALTEYLHLLPQEKEVKTKKQKTERMHSRIQGMLIEIGNMEGFDTYTPDVNGIFDNKEIGKLTTLKEIPPFTYERIIKNSIKFVDVIWFNKRGFPEVLIEVENLTDFRDGFVKMNELQDFKTKFLFIALDERRGKFDKEKAKSVFVNIAQRCEFRNYEIIEKWYLNKMEAKKFDIFENGSF
	14873	GC_00002553	EVERYTHING	GN02_872_GCA_003260325_1	671	2	2	1	0	0.765068	0.988971					MGVIHGDALENIFGDDNGHSQILSHLSNFELVGEFYLKNQQGIILQNNFQEVALRGILSKQIESYQVESFYPTFSTGLHVQIKISEVREDENELEAYIVGEIVTTHEIKRDILFLATDYVLNKEFYKIGNTIDILLVATPVTFKIAPEYFEVNYDEEMLEALGIEAKYDENGNLEPVKFYNHSLTYIVPTEKSDIVYECMFDIKTLEELTIDTIKIKKLIVSADLGRENDDDSNIITFPVYLNSEKFSDITLETGTKIQGFFEFHGCIYKE
	12595	GC_00001602	EVERYTHING	GN02_872_GCA_003260325_1	672	4	4	1	0	0.881643	0.990045	COG4096	Type I site-specific restriction endonuclease, part of a restriction-modification system	V	V	MHFSEADTRHKFIDSQLERDGWQKKQIICEFDFTDGRKLPGNKRGERKKADYILSYKGVKLAIIEAKKYSKEPTEGLEQAKQYAKILNIRFVFSTNGQKIYQFDMQTGFGGFIENYPEPEKLYEMVFGSENITKNILLQQNYLVSDKKPRYYQEIAIQKTMEAIAELKNRILLNLATGTGKTVIAFQICYKLFEAKWSLDGVGKRRPKILFLADRNVLVDQAMNTFNYFEKDYKKINGKEIKKRGGEVPKNANFFFAIYQALTGGNISEDDGQEEILEEKYFEKYEKDFFDAIIIDECHRGGAKEDGNWAEILKYFDSAVQIGMTATPKREENRDTYKYFGNPVYEYSLKDGINDGFLTPFKIKRIKLNIDEFILQSSDIIVSGEAKKSIYDVKDMDKN…
	13558	GC_00001923	EVERYTHING	GN02_872_GCA_003260325_1	676	3	3	1	0	0.990071	1	COG0286	Type I restriction-modification system, DNA methylase subunit	V	V	MKQSINLITDYLRKDDGISGAMHYTEQISWLLFLKFLDDYEDRESYNAVLNGTTYDFILEKKYRWKNWTQLPSGDDIKDFVNNELFPYLATFRDSENDYHSMKYKIGEIFKFINNRIESGHTIKDITDEINKLSFQKQEDLFELSGVYEDLLQGMGNDGGNSGEFYTPRSVIKIMVEAISPRIGEKICDPAAGSCGFLIESFNFMKPKISSDKELEILKNETFFANEKTPLAYTMGMMNMILHGISNPNLNKKNTLTTNIRDIEGKDKFDIILANPPFGGKEKEEIQQNFPIKTNATEMLFLQYIIKILKNGGKSAIIVPEGVLFNNSNAFVEIKKKLIQECNLHSIVSLPAGVFLPYSGVKTNIIFFDKTGATQDIWYYEVDLGRKLTKNKPINYDEI…
	8277	GC_00000745	EVERYTHING	GN02_872_GCA_003260325_1	677	6	7	2	0	0.445254	0.66447					MLDWDWIPKDTSLSSSRESTRKTVESIISREKKQDIKQDRENKSFSQKHKKLSPKSPTKIIFQKFSKESFDGRKLDLNEFNFYIFLFCEKDDLDNFSDYLEIFFSEFEKYLLESKDKFENFEIISLFENLGKVQKYVPTNFYKTLSKIFIEKSENIYGAGSLDLILNFLNNSPEVVDETVIRFIAKNFFQIEYLEGIGVLNIINYLLKSRDIYKIVFLNEIIDLDQKKKLKVNQKTFSGVMGLLERLDSYNIPNKTLNGLFKIIENIEPEITGESAAKILLGLSKVEKYRIPEEIFEIILKKLEENILDFKDAEFVKMIFSAKNMSGLNSNKRFIKIFFNALENNYSSINILTAKNILIFFKYLPKNLIISENIENNLFEIIEKTDIEAFIEQEKINYQ…
	7990	GC_00000704	EVERYTHING	GN02_872_GCA_003260325_1	678	7	7	1	0	0.862241	0.975388	COG0735	Fe2+ or Zn2+ uptake regulation protein	P	P	#NAME?
	6758	GC_00000529	EVERYTHING	GN02_872_GCA_003260325_1	679	7	8	2	0	0.647056	0.805561	COG1283	Na+/phosphate symporter	P	P	MIKKLFGISIVLILLWGFGQSENFSKISAGIAIFLFGMIFLGQGFKEFTGGGFEKILKNFTDKTWKSITLGIFGATIMQSSSLVTIIAISFLSADLIPLAQGIAISLGSNIGTTTGAWLVAAFGMK-ISLSTYAYPILVFGFIFYIQKSKNLKGIGYILAGIGFVFLGVDNIKDGFETFRQSVNLMDYTVDGFKGILVFVLIGTIATIVLQSSLATIILVLAALGFNQVTYENAIALVIGANIGTTFTGILGSLNSNTNGKRLAVADVISKTLTGAIFTVFIYQVISLVDLIASGLNLTDP--SMKIAIFHTIYNIVGVSILLPFYGKFVNFIENLLPETEVIQKG--FVRNLYLNGAAEELPNTAIISLVKETRHMYSNSIDILLKILGLELTDLDPD…
	4984	GC_00000319	EVERYTHING	GN02_872_GCA_003260325_1	680	9	10	2	0	0.672446	0.849425	COG0841	Multidrug efflux pump subunit AcrB	V	V	MVE-FLKNKIVFFWMIIFMGFIVGIYSFFTIPKENSPAMDIPMFVVNTVNPGADPKSIENQITNKLEDEFKSISGIKRLESVSNPNFSTIIVTFNDSKNINDAKLELDSAVNKA--SLPQNIKKPVIKQVSPDDIAVYSFSIAGNNLSKDIYKKAKDLENEIKSIEGISDVIIAGKPEKKINIYLDEKKINEFGIDITNVKNLLSNIFLKQPIGKKDIGGNLYTYEIETFESNLENLLEQIKQTDLLSYNSQSIKVKDVASVFLEEDSKIEKSFIVQGNDSLNAVSFGIKITPGNDVEGIIKNILKKTEKFQKQNPDLKVYETYSRLVEINDIFGTFVSNFRQSGLIILVILFLFIGFKMSLGVTFSFPLVYFLTFIALSFMGYTFNNIVSFALVLTLG…
	8473	GC_00000773	EVERYTHING	GN02_872_GCA_003260325_1	681	7	7	1	0	0.870482	0.995495					MKKILSLMLLLMILTSCGKEVIEE--IPEVKAEKTTYQVGVKENNFVNIYGNIVNSTLKVIAPNISGKVTTLNCEPGKKVGAKTLIATISPNYDGPAYQNSAVQNQALIEQIQKLNDIKSFTIENFESQKKQILLKKEELANSRTNISENIGDEKSGIKNQEKIIDDSIALLKQNNKEAEDDIKSQIANLRKNTYNTLTKASKKLDEVYTISDKNNHSNNDLKNYIGAKNNMLKYELVEKSKEFINFVEKTDENLSSIKDEELAKKINEYSLIMKQAGDVIKDSLASNNELPQQLIDANFAEFMGYSDGLLTIKNNLEKLLNAKESTKTNFDLKLKELESKKSTLSSEQTNLKNKENTIDISEKNIDEQLDTLEETKKTKLKEIDLQILSAEQSLKSTD…
	11264	GC_00001277	EVERYTHING	GN02_872_GCA_003260325_1	682	5	5	1	0	0.97995	1					MNKNSQNLKIYGVTLVGIKGQIILPAECRKDFEIDVGDIFYIGTFKEMAFVMSNDKICSEDSIWKFEEFIENEEQIRVGTKFQFVIPKQIRELLEIETGNSIIVVGESGHGLGFIKNDKIDFLLEYIKESFKN
	6182	GC_00000456	EVERYTHING	GN02_872_GCA_003260325_1	683	8	8	1	0	0.818914	0.978336	COG0500|COG3615	SAM-dependent methyltransferase|Uncharacterized protein/domain, possibly involved in tellurite resistance	Q|R|S	Q|R|S	--MIDVPSNFYRYKQLPIYTKETIPKGLLLAHNTKAGVYGKINVLSGKLKYNYLESENGGVKKEVFVEAGDYIVSAPQAWHKVEFIGDTKIYIEFFAEKPEEIRKIEKDFFTTFPNMGPHYEVKMLVNIIENPVGKKALDLGSGGGRNSLLLAKNGLKVESWDKNLEGLENTKDLADKFGLNLEIKQKDLNYDLVEDNFDIIIATVSLQFLEKQSATNLLKSAINHTNIGGYNLIIVPIEADDIKCIIPFPNMRTYQEYLDLYKN--WEIVYSDNMIGQFHRVDENGHRIRARFATIIAKKV-
	11464	GC_00001318	EVERYTHING	GN02_872_GCA_003260325_1	684	5	5	1	0	0.99386	0.998498					MNNLEKNNLNEKNSELDKVFDEKFNRLVGFVYIYSENGYNETLFKDYLGLDLENYKLGEDLVFDAKEKLKLKISELERFIKKVESDEIKLYETKNYYLKSFYDNLELIRNYSYIIEIEAQKIKTLNYRIPKEKLENYFKKMDNFDKKIFGDKLSENANYYEKIINDLDDLIKEKQDSLSEEESIFIKGILNQLKQNYSKKEVKNLGILQENEELIYDSLKDFDKNILKKEIERDDYIEIFKLVAEILGIKLEIELNEKIGNINATINKKDENKLRIPTKENYNKLTVERIINLLSHEIETHMITRENNQTLVGSMKPAGYTIKEEGIATTFGNLSAGKNIKEKVGLNTYSVLICEIYDGETFKKAYEILKKLTDSKTDSESKFWRYKRGRDFNLPGVNP…
	6518	GC_00000498	EVERYTHING	GN02_872_GCA_003260325_1	685	8	8	1	0	0.832089	0.907206					MFNIYIILLIIKMSRIKKILLVTALSQELNVIKSEIKKLKIPNLKVSYLSTGMGNYNMILNLTRFLEQNGDFDFVLNIGTCGYKSYYKD--------FFQVIRIFNFSNKKELLVPHLINFGDFESIFCSEKVVFDSEILGEEQFVDMESFGFELVCDSFSLSRAILKVPVDKIGTETKNFDFSLASSYLREKIDYKKLFEEILKYLE----------KIPEKQDFDNYFSEINFTFSQKEIFKKLFFKYKALVSDNFESYFEENKSLQKEKFLKNLENFLDKFTQI
	11489	GC_00001324	EVERYTHING	GN02_872_GCA_003260325_1	686	5	5	1	0	0.980093	0.979457					MHNLTILEKIGNTQKQNFDLLIYVPHHSIDKDFIKKVRETSKISLDYVSDDLLYKYMYHEADTGVVEVLESMKKYLEKSEFSIGILKVEIPRGFCDLNRPLELAIPEVFRDKSWDEIYLRAEKEIENVIQKSDFVFHFHSMNGFNPVEKSIFNENANSDFFKNHIEKVYSGSKRECTILTENIDGEYLTEKKFDKIFKEKFAENNLVLEENTAYRLVDHFPCTNIIRKHKSGFFEITKTAIATEKTKNNFDTNKIIFDEKKVEIYGKVLSEILLKYLKKKKITKLLKI
	11424	GC_00001310	EVERYTHING	GN02_872_GCA_003260325_1	687	5	5	1	0	0.770588	0.846703					MNEIDSEDKYPLITYPGITVENIPGTKSIYEIVFNCGGLSVTINALSEEKTRNDATKYLIYLFEKIREKSEQIIIITDGNIINNTKQFIENILKNIFGKGNYALIGTKVILREKNSISGLNVNRTGFESEKLLLETIRQMPNATVLSSVPMSDPRITDINFELEKEKLKSTTAGKTLQLLDLNSKKSNQLEIAGEKMGYIGIANNKEELENIFNQNPGKVLVIKDDDGAAGGTTVNFVQNDLKRKNLLNSSELKYPQLVFNFIEPTKIIGADGRLHVTQFRPWLDRNEFLGGAFKFARDAIPTFTENGGGKHDSAKMNKGLNSSSGQTHSIILNQYGDPIVGYFSDNKGKYDILDGEKTAEVLSKHYFENGKKVSGNEIIILCSIVFDEVKKIQEKVNQ…
	8417	GC_00000765	EVERYTHING	GN02_872_GCA_003260325_1	688	7	7	1	0	0.655145	0.812303	COG0696	Phosphoglycerate mutase (BPG-independent, AlkP superfamily)	G	G	#NAME?
	8144	GC_00000726	EVERYTHING	GN02_872_GCA_003260325_1	689	7	7	1	0	0.863435	0.924057	COG0148	Enolase	G	G	--MYTIKNVYAREVLDSRGNPTVEVEITL-ENGFGRAIVPSGASTGVHEALELRDGDKSRYLGKGVLKAVENVNTTIKNAIVGKNFSDYRELDEALLKLDGTKNKSNLGANAILGVSMAFVVACSNSENKQIFEYLGK------GE----GKV-LPIPMMNILNGGSHADNNVDIQEFMIVPVGAKSLKEAVRMGAEVFHNLKNILKARGLATSVGDEGGYAPNLASNEEALAVIIEAIQKAGYTTEQIKLALDVASSEFFKDGKYNLEGEGKILSSAELVDFYKNLCEKYPIISIEDGMAEDDFDGWKMLTEALGSRVMLVGDDLFVTNIERLAMGIEKGLGNAILIKLNQIGTVSETIDAIDMATKAGFKSIISHRSGETEDTFIAHLVVAKNTGFI…
	11419	GC_00001309	EVERYTHING	GN02_872_GCA_003260325_1	690	4	5	2	0	0.579896	0.627426					#NAME?
	11420	GC_00001309	EVERYTHING	GN02_872_GCA_003260325_1	691	4	5	2	0	0.579896	0.627426					-----------------------------------------------------------------------------------------------------------------------------------------------------------------------MKKLLVLPVLSFFTFKSVNANFNLYDGNPE-NLKNFQSKFG----------------------------------------------------------------------------------------------------------------
	6510	GC_00000497	EVERYTHING	GN02_872_GCA_003260325_1	692	8	8	1	0	0.68337	0.870673	COG1533	DNA repair photolyase	L	L	MLIYIEKQAKDYSQTKKILEKYKNAKVIFIDNYKNIFDKNYKNLDTKKALIIAKLNSKSVSRAPCGYGHSESSYFFKTGLNCVFDCSYCYLKGAFKNDNIVLFVNYDDIKNEIEEKISELRKELPDSAHWFYSGDYSDIVGIDNLSNFIENFVPFFEKFGDDVMMEIRTKSSNVKPFLDLGFIPKNTEISFSLNPEILVKKYEKGASSLEKRIEAINILLEKGFKVGLRFLPILPVKNWEEVYSEFIAYIKEKIDISKIYSSFASGLLYTKKDYNKMLQKYPDLGILYMLELENDDFYRESKVFRSKIYTMFKEFDKRCIFCLDK
	11759	GC_00001391	EVERYTHING	GN02_872_GCA_003260325_1	693	4	4	1	0	1	1					MKKIFISFLLLFMLTNNILAYELPKDLEKSSIGKIADNLEKAEEQDIGVVLKEDKNGDLKIGSKNYKLVGRFRFIGDFSGDKTKIWNYINFLNNKSYEIKTLGELKKILIGEKNLYFLKIRYDLKGLPFKTIVNSIGNLDFTRIWLSSSTDLKSYEYYLVGNKKMKYLIESVTENPEIIDLVKKRMKRSEEWEIFLKILESKIKKKDLW
	11775	GC_00001395	EVERYTHING	GN02_872_GCA_003260325_1	694	4	4	1	0	1	1					MKHNRVLINILGIVILLSSNVALALDFPCNSNEELYRTRAKINGVRIYECGFNNGDRRLSINKDIEFEKEFGFNSNDRNRTNTTFYNCHSLAYNSSRYWINYPNNIFKKFVDNNAITSIENAKRGDRGITLSESPDGKIKIGSRKYNITHSFMFLHDYYGDTTKIKSKYGRMGEYEHELYNIKKVYGENGNAKFLVLKYNGENFSYYRIGNDIKANDENLSEIINNSEFNKEVSNAESINNLELLNNTAKSDKELINDIELSDIIGVFASSTNDLNEQKKLIQNNPKIKELLNRKENKKEIVNLINNKLKLVNYDEREPWEILLNIVKMN
	9588	GC_00000958	EVERYTHING	GN02_872_GCA_003260325_1	695	6	6	1	0	0.646984	0.802468	COG4221	NADP-dependent 3-hydroxy acid dehydrogenase YdfG	C	C	MKKNILITGTSCGLGRFLAEKLNLNYNIFGISRTKTDLNIFEEINFDLTNFEQFDKILGKIGEKKFEMIVFNSGIGYFGRFEDGGEQTYKNIINLNLLSPILFLQKILPFLEQKAKIVFIGSIIGKKFMKNASVYQASKFGLRGFAGALKNELKDKKIFIINPKILETDFHKNSSVFIPTDKEKITSLESVFEVVENILKNKETRFEIDL
	11294	GC_00001283	EVERYTHING	GN02_872_GCA_003260325_1	696	5	5	1	0	0.881362	0.968485	COG1876	LD-carboxypeptidase LdcB, LAS superfamily	M	M	MEKKIIYTAAIGALTAVFSASAGYYSGIIHTNAV----FESLISRLELDLKKEREKNIILTQLLTKQKDEQILQRNNSFENM-DFETDDSLQKFLNPENGFNNKKYIPQSLERISSNVIYDSKGGNQVLRKEAKDALEEMGKKFEQETGEKINVVSAYRSYDYQVGIKKGGCPDNLCANPGFSEHQTGLVVDLWSASSKDNWYSNVKLKKYFSWLNENAHKFGFHNTYQKGRDVDGYEIEPWHWRYLGVELATYLRENNLTFAEFYKEKTKN--EKK--
	5084	GC_00000329	EVERYTHING	GN02_872_GCA_003260325_1	697	10	10	1	0	0.783492	0.875919	COG0293	23S rRNA U2552 (ribose-2'-O)-methylase RlmE/FtsJ	J	J	---------MKKNRNS----------TKQNGPIKVGFHRKKKVQRGTFVARDEYAIKAQKAGFRARSVYKLLEIQERFDLIKPEFSVIDIGCAPGSFLQAIRSIVKEK-PIIGVDIKEVKPFSYPNVKTIQCSIFEYDTLSQKIIEINGE-DTFDLITSDIAPNTTGRFDVDQYASLELNIAICEFSDRFLKKGGNMLLKVFKGEDFNDLVQEIKKRFKSMKTYKPLACRDSSHEEYIICFDKK-
	9228	GC_00000898	EVERYTHING	GN02_872_GCA_003260325_1	698	6	6	1	0	0.803783	0.97067					MFGFEYRYTESFEIFKNIKKFLDYGITEWIFLSVGIIFIFSMTFYVIPKIKIYLKQSLKEKERNEKKKLINKIVLQKNLEDLVMREVNEKR---
	6454	GC_00000490	EVERYTHING	GN02_872_GCA_003260325_1	699	8	8	1	0	0.784595	0.88336	COG3764	Sortase (surface protein transpeptidase)	M	M	MHNNDLD-------------------ILLEL-EKETLNEQKEII-EVKEIQN---NYIYQTIISEPKK--------KERKKITFFSSAT----FLFKYLTTSLIIFIVLIIGTNYNAYLNIAKGFFFKEEIEKESKSILQSVEASNLKEKTIE-----------KVTEEKKEEEEKASLSIKKYKKELDNKNISLKIEITPYENRVVIPKIGKNIPLVEIKNRKIDSEHELEDIFMKELENGVVRYPGSAIPGEEGNSFIFGHSSNFPWMNGDYNEVFSNLNFLEEGDEIIIYYNQKKFKYIVKEKRVIKPGDVSVLKKNISKKELSIMTCWPIGTTLNRLVVTGEMVEEK
	3068	GC_00000154	EVERYTHING	GN02_872_GCA_003260325_1	700	16	16	1	0	0.820685	0.9945	COG1051	ADP-ribose pyrophosphatase YjhB, NUDIX family	F	F	MVKKYEKSSGGIVYRKSGDRVEVLLLKWLNSKNQETYVIPKGHIEDGEVAKDTAVREISEETGLDIRDLEVIKFITKLNYTFTAGYLEANPVIDKDVYLFLVKYNGQKEPTVQKEERFVGYEWFSLEEIKNIKVMFDIQTIIGRNKTFFI
	5917	GC_00000421	EVERYTHING	GN02_872_GCA_003260325_1	701	8	9	2	0	0.697234	0.882376					-MEIRKKKNILEIESDSKGIIYFDEETKEVKIGDLIVSYPGEYEKSGILLEVKEYSGELFYSFAVDSKHIFFVLTDNFELKEEIVSFFGDVDVLIIVGTKKSVNIFENIEARVVVPYGETKSIFLQTLGQNREEVSSFKLKGEYSPDNTEFVNLE-
	14035	GC_00002120	EVERYTHING	GN02_872_GCA_003260325_1	702	2	2	1	0	1	1					MKHITFAVVIFLACISSQAKKISTAKNEQELDVYGLCQAPSQRDKKQDELFKICKDAYDKMIEDHYNCKENSSTKDEFKVCIKDADRKLKDLLIIIE
	740	GC_00000032	EVERYTHING	GN02_872_GCA_003260325_1	703	21	22	2	0	0.713868	0.912617					MENKKTIEAIVDFIVTAEKSIKNAKKLLKDLANNNEIKLDVEVDLSTKGLESYTDKESKIIEGVFTGSEMLGSDGNKYPVPANYASKSKMVQGDKLKLTIDNLGKMTYKQIQPIEREIKTGLVVKEKDKYQVVADGKTYDLLTAAVTHFKANIGDKISIIIPSGKPATFAAIEAVI-------
	9948	GC_00001018	EVERYTHING	GN02_872_GCA_003260325_1	704	6	6	1	0	0.863172	1	COG1989	Prepilin signal peptidase PulO (type II secretory pathway) or related peptidase	U|N	U|N	MQNLFYLFLFTFGAIFGSFASVLIYRLKSGEKGIFFGRSHCKDCQKELRAFELIPIVSWLKNFGKCKYCKKDVSAIYPILEISTGLVFTGVGAFLINFENIFAFDYLEIAKLFFWLTISFVTIIYIFYDILFTEIHEGIMIFGIGIAFFGIFLNYFFEINNILPSGIGSQNIEIISSLILGITILGGLYVIMLKELKEIYDLLILILIGVSIFVFKNIFPEINILENPVLNGVIGALWIFIFFFLQIVLSGGKALGGGDLRIGIMIGLLLGVKFSIISIVLTYFIGSLIGIFILIKNYNSEKQNIVPFGPFLGVGFFLTLFFSQSLLLFIRNYFSFM
	9930	GC_00001015	EVERYTHING	GN02_872_GCA_003260325_1	705	6	6	1	0	0.816528	0.929874					-ME---NKIIKNNAISAYLMFIVSGLFLFQKKDPNLNNDFVKKHTKSAFLLHLLILISFIIFGFFGLFKEIIIWNFTLNTIILISISIILFGALFLGMYRAYRGELFGIGDIFSVKSKKNLVDINKNENFGEKDKLTLIIAYIPFVGPIFTSRYSQNELIKEILKTSTFVTFIFCLLFINGNNNLNQIFILIYFIYVAFVGVNLLAKTELIIINLPKYFSFGEIVKSTKILLKYLKNYISGNFREWKTLEEEQNIAYIEDQKNTFNKMKDLPDLKGPKKIIYFPIFNLIFLFFKNNKFNIHIANALTITFLLILTFLLYFFGFVSKNIFILFLFPICFGIGNIEKIYYKIPFIYDIYDIFKRFLSFFKRSKKIISEKRKEVKEETLKVN----------…
	4369	GC_00000258	EVERYTHING	GN02_872_GCA_003260325_1	706	11	11	1	0	0.750121	0.895815	COG0218	GTP-binding protein EngB required for normal cell division	D	D	MNLSDVKFYKSVGLRNEEVYFDDKKEIVFVGRSNMGKSSLMNALFQKKDLVKTSSKPGKTRLANIFLVENKYIFTDLPGYGFAKLGKELRQELDGLISWYLEERKSFIKNVVMLVDSKLGPQESDFEMYNFITELEIPVLIVLSKSDKLSKSELNKSLDFAEKNFFGEEIIAVSVKNKLGIFELEKILKNSLVK------
	4994	GC_00000320	EVERYTHING	GN02_872_GCA_003260325_1	707	10	10	1	0	0.645868	0.840262	COG0628	Predicted PurR-regulated permease PerM	R	R	MLLKKEVKENSNFLLNFSLVVLLVSGSVYILYIGQSLIVPFIISILFSLAILGLSNLYKKIHIPSGIAFSLSVMSYFLIFYFIWLIIISNINDLILDAPTYQARITELIQKVE---KIILPEGSKIDFSSIFSSINFQSVFNYILSAVTSISSSIGTILFYTIFILLESLYFEKKLKLMVSDDEKRRKFTNILSKIEKDVKGYFFIKTFISLLTALFCYVIMLSFGLKYAAFWALVTFVLNFIPNIGSIIAVVFPSIFSFVQADFTMYTSLIMISLLTIVQLIVGNVVEPKMMGNRLNLSPLVIIIALSFWGYIWGIIGMLLSVPLVVIMNIILSKFEKTRPIAILLSEKGDLDEDPEDSFI--DNRAKVIDEIKKKFKKKNNKS
	27	GC_00000002	EVERYTHING	GN02_872_GCA_003260325_1	708	20	26	3	0	0.514716	0.709031	COG1185	Polyribonucleotide nucleotidyltransferase (polynucleotide phosphorylase)	J	J	-MIGISDKNAPLL---EPLKKTYEIEGQKITFESGKIGLLIDGAVTISDENDNILFVTAGFKQDGLNEKADFFPLVVDFQEKYYATGKIGGNKFQKREGRPTDDATLSARLIDRPIRPMFPKGIVNDTQVIVTVLSASGERELGFWGIVGASLTLMMAGTP-FEGPVGACRLALMADG----KYIFNPSVEEEKSSILNLLTAGTSDAITMVEAAAKEASDKQMLDALAKSHEIIKKIIEAEKDYLALYKDKYGIPEPKVVYNLPNADIYSEIKEFLTEEKLEVLYDKGK--KEFQKELDNLTDLTKEYLLGVGYNFEDE-----------NQEKYLDENSIGEFVYKRVKEVMRKNILQNERRLDGRKLDEVRTVSGEVSLLPRTHGSALFRRGLTQA…
	6574	GC_00000505	EVERYTHING	GN02_872_GCA_003260325_1	709	8	8	1	0	0.829978	0.851179					#NAME?
	4259	GC_00000248	EVERYTHING	GN02_872_GCA_003260325_1	710	11	11	1	0	0.788444	0.936952					MRTNDANLNKCLKKFKSISLSELNAKASFLKRIDRKYLLTYNQFLEILGELKNDFKVLEISGKKVFTYDNVYMDTSDYMFYKQHQNKVKSRTKVRTRYYVDSNLAFFEFKQKINGVTSKYRYEFPSEEHGFMTKGKKRFFDGVWQAMYNGRQKTP-TISPSIKTNYKRITMVSNKGDERLTIDFNVKALDLRKSKSEVVDLKNLIIIESKSLKQECLVTKLMQKFGISEASSCSKYSLGVVYSGLAEKYDTFAETMDKIKKIRMETIK-NVKRENKLENLKTEILVEVPATEAKEEILVK
	4924	GC_00000313	EVERYTHING	GN02_872_GCA_003260325_1	711	10	10	1	0	0.76928	0.849041	COG0707	UDP-N-acetylglucosamine:LPS N-acetylglucosamine transferase	M	M	------------MKKNKKRRIALTGGATGGHIFPLLSTYNFFKDNKNLEFFWVGEEEGLEFDIAMENNIKFLDIPAGKLRRYFDWRNFFEPLKNLTGIFFGIYFILRYRINIVFSKGGYVAVPLCIAAFLLRRKIYIHESDTVPGLANRMISKMATKVFYTFPNEKTEDPENKKHIFTGQILNPEIISGLKDLKLDENIYLNVIVIAGSQGSTRIFESLIKILPKLSFVDFTIILGEKNQHFKKDFRRYENVRTYDFISQVELGKILKQTDIAITRAGATTLWELTAFGIHSIIIPLSESAGNHQEKNALYFHKNYGSDILNEKDSLDENIFRKLEKYKNLRKNGLNLKDFFKPLEIIEDVILGNG---------ELEKKLDLEIKKE---EKLNKIPE…
	15203	GC_00002737	EVERYTHING	GN02_872_GCA_003260325_1	712	2	2	1	0	0.995434	1	COG3640	CO dehydrogenase nickel-insertion accessory protein CooC1	O	O	MKIGFAGKGGAGKTTLSSLIIKKLSEKYKILALDLDSNVNLVSSLGLKNTKNMKYFGPKKDEIMAYTGSTQMDDWENRIFLPKETDGFYNLENKFIKENSLTEGKITAMSLGFIEDEKRGIESMCDYYEMSKVFMNHIKLKKDEILVADLAAGIEMISRATIMSFDLIFVVTDANFKNIKVARQIINGLEMIDFKKDEFFIIPNKYLDDEDLEIIQNNFSKYNILPGIAFSEEIYDLDSEKKLHLGDIVELDKAIDKIAEKIIEIKNFKRNVEKRIENRIKFLDEKKAKFLA
	13867	GC_00002036	EVERYTHING	GN02_872_GCA_003260325_1	713	2	2	1	0	1	1	COG3640	CO dehydrogenase nickel-insertion accessory protein CooC1	O	O	MKLALIGKGGAGKTMICVVLINLLQKYKKVIAIDADSNKNLIDYIFNDKIEEKSELGELREEIFKKSEVSKSSYERKYFPKNGIGVFELNQNDKVFQKTAYQKENISLIQLGEPKEKRVGVTGMCPYNETMKVFLSNLKDNDKEIVLVDFAAGSEASTKGIIASFDNLIIPLEPNLKNIDVTKDIFKTLKLINFKNVFFILNKVRSEKDIEFIKSEFGQDIQIIGIIPFSKELMKMDIKKEIDLENKIIKNNFSPIIENILKMGIDKEKLERLKNLDDLKLGKKCH
	15025	GC_00002641	EVERYTHING	GN02_872_GCA_003260325_1	714	2	2	1	0	0.986825	0.998024	COG0523	GTPase, G3E family	R	R	MSYLETEKNNSKVILVSGPLGSGKTTLINNLAPNFPKNTIVIVNDIGDINIDSTRINGTDTIPLSQGCVCCQDLKSFEETLQKIKKEDQKNGISRNIIIEPTGIADGKTIKETLNKAGFNVSIITMGDSLHSERRTGLEKEIEENQLKIADIIGITWKNGNLEKYIKYLNSINPNAEIIDIPEPQKSEEYFPRNENSEFFGELWEKIQNIKHQTKKNIFKIINSGNNLSFSTEEKDHNNHNNNLNTVSIKGNISENQLKNLINILGKDLIRAKGVLANGREFDFVHGNLNFGEKTEKSGFFNLITLNKFDLNILENLD-ENQVENYFIPKIGDFKESEKKIKLLVEQFFERMNLDKEIKHLNNELKKTEDKDKKSELQAKIIKKELNQKTLGESMKYDN…
	7997	GC_00000705	EVERYTHING	GN02_872_GCA_003260325_1	715	7	7	1	0	0.845913	0.961725	COG2518	Protein-L-isoaspartate O-methyltransferase	O	O	MINNFYKRLKNLNDLKPNNETNELFSELCKYAIENNRSLKIDKKILEINEICAKAEFEMEKFWAEKIINSKNSKIEIENFIYYKNYLKLTELEFINASFINEEKIKNVLFIGGGPLPLTAIILSKKFGVNCKIIDYNQEAINLAIKLVDKLGLKEKISFVKSDILDYSDTEKYDLVYGASLIFGNDNQENILKNIKNLNFSHILLRTSHKMRQLVYKKIDKKILKKFFKEELIVHPKNEIVNSFIILTK----
	7899	GC_00000691	EVERYTHING	GN02_872_GCA_003260325_1	716	7	7	1	0	0.823618	0.849015					MKHKYIFFILPFVVIIIGLLLIPFYNLFSFADFSNSENSSENKLLTEFNISELKQLNEVLKNLDDSKITDSRLKTRFLAMKDDFIQEEHKLEEEQKKLEEAQKKQEEENKRIEEERK--KQEEEEKKRLEAM-----------------------FPKEFDITKDLAKLHIQERNLSCEAAATTDVLSTILKTDIAEKDILDKMKKEKTYGKPSY-RSDGKLIWGNPDNGFVGEMDGHQFDLTGYAIYEKPMSEIYTSYGVKFDTYNRFGNNLGIKDTKEALSYLLKELVKGNFVQIRGDYCTDQKFEDGTMDRKITTEEANKGLAQKNFCYSFNQERRITWYTEDGEEINAAKQSHNFLLLGYIGDINNPEKVIIWDTATGRHVYPTSEWMRKWELND…
	2049	GC_00000096	EVERYTHING	GN02_872_GCA_003260325_1	717	19	19	1	0	0.77211	0.831425	COG0261	Ribosomal protein L21	J	J	------------------------MLAVIELGGNQFTVKQGDIIDVKKLDKEINASF-DVSAMLVSDEEGKETKVGTPFVEGSKVVLKVLDQ-FKGKKVRVFKMKSKKRYMRNNGFRARLTKLEVISIA-
	7689	GC_00000661	EVERYTHING	GN02_872_GCA_003260325_1	718	7	7	1	0	0.705839	0.845148	COG1388|COG3942	LysM repeat|Surface antigen	M	M	MVKQKVNIKARIERHLRILR-NVGFESKTFKQGKLGYSLTICLIFIIFIFPIYPSISSIVYTNTEIDFDRSDVDESSIIESYDLDDPEAENVPIFESVDSYISVNTILDSKRNLSGTSEVLSYEVKVGDSIPSIAEKFGVSVNTILWANNMESSRSLVVGEKIRVPSATGYLYKIKRGDVIENIAKEYNVSVEAIERQNGIKDGYIIAGKEILLPGASKKVPVVEKPKVIVQT-NSKTNSKNTQTQNKKSTQNGKKTVTRRAGGGESEYVSSGGSYQLVWRKPQWNFAYGNCTRYVAQYKNVNWSGNANQWLRNARAKGHSTGSTPSLGAIVQFSGRGYNPVYGHVGIVIGIDGNNIIVSDMNFASFNKVTTRKVPINSANIDGYIYVD
	9066	GC_00000871	EVERYTHING	GN02_872_GCA_003260325_1	719	6	6	1	0	0.868519	0.971428					MKKNIF---IIAILVFGLTNNAIGANESGPKSFSTKGGYKLYQEQVKQFCSEYKKTDKTNEIIMVMDESKYFKDLEGNKPAGLKPGMDLELAKKEYEKAMDSIYGCAIYSTYYRELKTIKEDLIKTNPKLNPKLRPKIEAKMKEIEAKIKALDGNCRIKANKNNLVKNAVLRQTTYETCKYNYYLEYLKEYNQKVGNLIDTKGKKSVGILDITNELSNKLNAIDSEIERIYNTYPIVFQAYNDYENNITSHILLDLLQQDFKVFRLGLHKTLNPLNQVIYKISNAMRR
	14805	GC_00002517	EVERYTHING	GN02_872_GCA_003260325_1	720	2	2	1	0	0.993912	1					MQENNKNASILILSIILSLILGVIFISLSNKISLNLRQNSNFIEKISNEEKIEKNLKLIENELKNILKEIKNQNTNQKNITKSLEEIDNLKDISDEIKIVLDLKIENFALTKNSDFIEFYAFPESNLKIKNFGEDIQISSKNMTNDSSKIDKKNEVALESAIVTTSDYFKKINIKNIGGYSKIDIISSNYFIPQKKYFQIVEKFGKKEILKKDGFLNIN
	2011	GC_00000094	EVERYTHING	GN02_872_GCA_003260325_1	721	18	19	2	0	0.713092	0.829947	COG2804	Type II secretory pathway ATPase GspE/PulE or T4P pilus assembly pathway ATPase PilB	W|U|N	W|U|N	--------------------------------MSKKIQEKK-----------EEQLKNDILKKEEKRE--YYSERFKKIEDRVKESLKLQKTDEALRDITLGALVLGSSDIHYEVFDTYIVVRFRIDGILVDIFYLEPREYKLILERLKYSSSLKLNITNIPQDGKYSMKLDNK-------DIDVRISTLPVGKSENVVTRILDNTNTVIDFEKLGFIWTTKRFLEKAISKKNGMILITGPTGSGKTTTLYTILSKLNTRDKKLITLEDPIEYKMDGVIQSEVDEAKGFTFQTGLKAILRQDPDIVMVGEIRDYETLETATQASLTGHLVLSTLHTKSAADSLDRIINMGLKPYIIASALDTIIAQRLVRRICPHCKKEKEKTLEEQILIESMMKDIGM…
	15369	GC_00002831	EVERYTHING	GN02_872_GCA_003260325_1	722	2	2	1	0	0.820755	0.900496					MGNTNTENLRLRTEPQLRINSHIENLRLRTEPQLRINSHIENLRLRTEPQLKIDSQGKILELQSETKQNVDSVMTVQDAIEQNERNEKIDILSRIRGTIERLYDNITKGKSMANSIDYMFFMAYYNEIKQ--NDLKKLKSEIGKDFFLDFRKAYLREKIFNNLRSDFPEEKKYLFIKDYIDEFKDIKADLSYIFEKCKTEEEKKLLLSFFER
	7521	GC_00000637	EVERYTHING	GN02_872_GCA_003260325_1	723	7	7	1	0	0.796296	0.966941					MKKIVFLLLLSVLASCGQNKKVDENK---TNTSSSTVDESTVSTVHDPSLGTYCTCASCLGININQKDEFIL
	4854	GC_00000306	EVERYTHING	GN02_872_GCA_003260325_1	724	9	10	2	0	0.845832	0.946798	COG0608	Single-stranded DNA-specific exonuclease, DHH superfamily, may be involved in archaeal DNA replication intiation	L	L	MFEQLSLKKNIIRYDENSIFEDINDILQKRFENGEFIIDGKFEDLHNPFELKDMQKAVDRIKEAKNKGERVMIFGDYDVDGVTSTSILMHFFRKIGLDASYRVPHRVKDGYGMKKYFIDEMATLSVNLIVTVDCGTKDLDVITHAKNLGIDVIVTDHHAVPDIISEDAVAVINPKRDDCNYMYKHLAGAGVAFKLVQALVYDFFDKKEAEKYLKSTIDIAAIGTVADCMRLTGENRIIVQEGLKQIRNSRSLGIKKLIGDKINEDLDADIFGFQIGPRLNAAGRMDSPYKAVNLLLNNSENIDKIISEIEQLNEKRKYFTKEFVEDALGRVNKEDNIIFYISPAIEHGIIGIVAGRITEQFHKPSIVLKDEGDKLVASCRSPEYFSIVDILDKYKDYFV…
	13901	GC_00002053	EVERYTHING	GN02_872_GCA_003260325_1	725	2	2	1	0	1	1					MKTKLLLVAVLSVFLASCGSTNKDNTNTGTANTGTVQTNTNTSSVETTKSSEKTETITLTGTLDSNSVKADGGTIKIDASTGSTDSSVKTDKNSKSSTTTGSLKGL
	5629	GC_00000389	EVERYTHING	GN02_872_GCA_003260325_1	726	8	9	2	0	0.660017	0.816008	COG0124	Histidyl-tRNA synthetase	J	J	-----------MNYLTTEWSEDLLPNYHKYLTFLKKVYRHEFRKNGFQRISTPLFEKKDFLSQSKAFGKFIIDN-IDIDIRQEPYIGI--------MRAYLNGNLFENIKPLYFYFMETYLTNFN-GKIKEKLLIGTEIIGEDDPILDAIQIYINYETLNKIGLKDKFKIKINSTGIEKEKLKFKEELINFYDNKRNILTEESKKLVDTNPILILRSENEDEKILNENAPKLAQKFLKKESKAHYQKFKEYLDLLKVPFIEDNYLVCEDENQTKSIWKFE-NEKGETIAFGNRHNKIAKNLGELKEIPATGFWLDTKKIINLMIENKIEIKNKDEIDLFFVQLGDEAKKIVLPISIEARRAGIKTVISLGTVSMKEQMLKAQKSNAKFVVMVGIMEARN…
	6462	GC_00000491	EVERYTHING	GN02_872_GCA_003260325_1	727	8	8	1	0	0.819095	0.983462	COG0671	Membrane-associated phospholipid phosphatase	I	I	MFELNREILIYINSFLQFDFWKNFSYLFSDGPIFFLPVFLVGAWLFWNFKLKKEES-VEKKKDLLFIFYSIVFALSTNLLFQRFFHFDRPEGSCPIDGKLIIDHYPDASFPSDHATVSFSFLFSLYLAGYKRTFWIFLPFVICMNFSRIMVCVHWPFDILVGVLVGIIWAFLVFKFLKDLKIFEKLNNFILKISSFLKL
	4974	GC_00000318	EVERYTHING	GN02_872_GCA_003260325_1	728	8	10	3	0	0.583094	0.760285					--MEISQKIVDYAIWYYLKYFPSKKALEKKLFEKFGPNSEKGKVYGGIGEKEIDFILNQKMSSIIFEEEVAKSKIRNYIEKNKNFSYIKTKMFQKYFDKELVLLILREEYNFENETLLNEEKLKKQIILLKQKGKSKNYIKNKFLERSQDKDLVENILSEVFCDGELENLKKEYEKIKNKGFDKQKIFQKLFSKGFNYEDIKRVIS---
	4072	GC_00000231	EVERYTHING	GN02_872_GCA_003260325_1	729	10	11	2	0	0.871553	0.987447	COG4487	Uncharacterized protein	S	S	MSQHIICPNCKFEIDLDKIADEKYLQKLKEQEEKLKKEQEIQREKFEKEMEEKTEEMRKKAQEFAQKKADEARKELELEMKDMQNQLKKAEEEKLEAKKKELEFLKKQREIEEKEKNFELEMEKKLFEERKKIEDSISEKLKENSKKELDEKMASLQEEFRKKELEYHKQQEQLKKSLDDAKRKAEQGSQQIQGDISENDLKDALIHAFPIDSIEDVATGVKGADLIHLVKNNFGQVVGTIVWESKNTKSWSESWVMKLKEDTLKVGGNVSILVTAVLPKDIKNFGIYDDIMVCTPEFAVSVAAILRDKILSISKVEKSLEGKDLKMELLYKYLTSQEFSSKINMMIQVFTNLKAGIDSERRAMEKNWKKREKDLERATFAITGMYGELESLMGQALPG…
	15811	GC_00003072	EVERYTHING	GN02_872_GCA_003260325_1	730	2	2	1	0	0.980769	1					MKKIEFNLKGRFGEKEIKGVFYLVPLSKKIVVNIHGLYGSGKGTDDKYIKFAEKFQDKGVSSSLFYSSSRLNVENDDSLGKFENKQKKFFGKTFENELGDAKIVLNYILKNSVDFLGIKQEDLEITLNGNSLGGMISFYLAEEFSQVKNISTVGTGAWLDLGQIPIIDTLPQIEIFLEKVSDFEGNFLMNEAGFDDIFTKEAYNKLFEASLKANKSRILFDGVDHSFKLLNGEKSVLPYEKIFKNVKSLVEKGKLVTKKF
	8263	GC_00000743	EVERYTHING	GN02_872_GCA_003260325_1	731	7	7	1	0	0.708035	0.851706					MSINQKLNQLNQLFADKNYREAMLLCEEILKEEPTNIYAKKYKDLIKPYLNDKSEVGKIATVKGKNLKCPHCESSISLSALNTEQKEKIRKNDYQNLAIKCPYCNTTFTLQKKSSSSIIGIQIGDKIEYLGKKYRVTGCVNYTGTWYEKNYSGHLNYQEWILLGDDNSYLYFSEGYFLDDGEENYEFEFSKKITPNFDLEF-VSDEEFRINSSLRDFDERNFVNASSLYGENSKVFQVGESIKLYEFSYSGKQYVLEKEQSGRQSEAGIYETWSVSKSQAFKIFGK------EMKYDGNGFSSP--------------------------------------------------------FSYLLKFKLFHLLVSGPI----FCVFVVVFSNNIFEGKQ…
	14015	GC_00002110	EVERYTHING	GN02_872_GCA_003260325_1	732	2	2	1	0	1	1					MFKGIFFIFLVYLLIGIMISYTSSYEPISNQIDVKTMSLSNPSYLTKETDICEGTCQDYSSSSYGGSSWGGGSSSGK
	5728	GC_00000400	EVERYTHING	GN02_872_GCA_003260325_1	733	9	9	1	0	0.836934	0.988426					#NAME?
	5054	GC_00000326	EVERYTHING	GN02_872_GCA_003260325_1	734	10	10	1	0	0.755835	0.892967	COG4260	Membrane protease subunit, stomatin/prohibitin family, contains C-terminal Zn-ribbon domain	O	O	MGIFDNLFKGQTVDVIRWENPNPDVLIWKWDHHLDEIKNKSSLIVDPGLSAIFVRNGKIEAIEKESGKWSLETDNIPLITSLKNILSGFESHDKASVFFVKIHEITNQKWGTPNSVTYLDPVYDFPVELRAFGNFSFKIVDVENFWKNYVANSEIVLVDDIRMLITDRIIGNISSVFASKKISYNEISSHILEISKELIEATKEDFLNLGLELRDFRIENINFTDKTQNFIDKITDKKADVGAINASANISSDAMKNYKEIENLGIMRDAANNSGTGGDAMGAGIGMAMGMKMTENMQNL----AKNEESDFEAKLERLKNLLDKGLISKEDYEAKKKDILNEM
	14579	GC_00002397	EVERYTHING	GN02_872_GCA_003260325_1	735	2	2	1	0	0.989676	1					MTFGDKVIEFNKNLDYKGNLPEKFSVLNPYLDNPETLVVMQEFYEKYYNDNKKRKFIIGINPSRHGAGVTGVPFTDTKRLESVCGIKMNSAKTHEVSSVFIYDLIEAFGGAKEFYSKFYINSPFPLAIVKNTEKGVKNANYYDEKELFEDVKDFMIESLKKHISLGLEVDEVFVLGKKNSDFINNINKEQKLFGKITVLEHPRYIEQYKSKEKKYFIEKYLKELKK
	13663	GC_00001960	EVERYTHING	GN02_872_GCA_003260325_1	736	3	3	1	0	0.802469	0.98835	COG3812	Uncharacterized protein	S	S	MFYEYAINLPLNRLNAFYDLLEKIKKEQKQKNISDKELMEMKLIDDMFDFSTQIRFSIDKAVAPAELLTGKTSPKTTNKYETIDEYQAEIKEIIKFLEELKEEDFINKNAE-YSSLYFEQGKKLVGKNIFYFFLPNMFFHMTTAYDIVRHFGFDVGKADFLGRATFDLFE-
	12351	GC_00001541	EVERYTHING	GN02_872_GCA_003260325_1	737	4	4	1	0	0.839925	1	COG1586	S-adenosylmethionine decarboxylase or arginine decarboxylase	E	E	MKGTHIISDLKEINFKNLKLDEKALKDFLSEIISKNGLTELGNYYHTFGKNNEITAVVALAESHISIHTWPEFSYVSLDIFVCNLKNDNSQKAKNIFYEILKFFGCKKYDYKELKRII
	8130	GC_00000724	EVERYTHING	GN02_872_GCA_003260325_1	738	7	7	1	0	0.606171	0.778385	COG4262	Predicted spermidine synthase with an N-terminal membrane domain	R	R	MMLFFVAIIAICGILYELLIGTLSSYLIGNSVQQFSFVIGFFMSGMGIGAYFSRFLEKNNLKNFFLIELILSIVGASSVILLKFSYIYFVNYSFSFQIIYFLITLSIGTLVGMEIPLVASIYKKLNLSSKSIVSDIFTFDYIGGLIASLIFPLFLLPVLGLYNISIFVGSINLFVAICYLFYLKKKGITEISFKKYFTFIFLVICYFVSLLFLNIKIENIYLQHFYKEPILQTFESPYQQIVLTKRGDDFRMYLNGNLQFLSLDERIYHEALIDRPLGNIPNRE-ISALVLGGGDGLAARNLLKNPNVSSITLVDLDPKVLEIAKTEKNLLALNEGSLLNPKVKIYTQDAFQFIINTKEKFDFIIADFPDPRDTSIAKLYSKEFYTGVLGTLKEYGVFV…
	10062	GC_00001037	EVERYTHING	GN02_872_GCA_003260325_1	739	6	6	1	0	0.731526	0.878138					MLEIFVPQKIFGKMSLNTFEIKDLIMLKNAF-SLNYEEFRTEIISGTVLKISDNDEDIFIFANGAFGKRYFYDFDYGESRYSVFGKSFYHKDNYFSDLKNIEKEIFYVKEVLESNNLLTNTKKEELRKKVEDVFFLISGVYFHLYSLLDETNENIFDLENIDGKIEYEATASLIIETSKTKKVELEAVISGFEEKIKMFYGVISKLFIN
	9234	GC_00000899	EVERYTHING	GN02_872_GCA_003260325_1	740	6	6	1	0	0.828283	0.995671					MFYNRKSDNLYFLSSDKTFGEYGPFFAIYCKNTLFGENTFGLNLSEFPAYKYALGFTKKRVFILEENGNLEIKLLK-
	5423	GC_00000366	EVERYTHING	GN02_872_GCA_003260325_1	741	8	9	2	0	0.631944	0.824673					-MQCPSCGRPISFDEKYAKVVACPYCNSILEFGEGELSKIGEQGYFIEFPTQFVVGQKHN----------------------------------------------------------------------------------------------------------------------------------------
	11334	GC_00001291	EVERYTHING	GN02_872_GCA_003260325_1	742	5	5	1	0	0.845552	0.88452					MKKLFFIFILLLFISSCGSSFGATGNIYLGFAGDVGYYDFDKQEFIEKKWTSVSASGLYDDFDISWDNKKILLTMDVNGTFNFDERRYVLRKIEDSFKKKDLDEDGKNLIDNTYEWGDISYLTARISPDEKYLALEAQYFSDLPMTIIDTKTGKEVSQWEVEGVSFLKYGTPTWTLDNSVYFKIGTGLYKSSPSDGYKSAPKVLDISGASYVSVKPQT---------------------------------------------------------------------------------------------ELEIR-------------------------
	11119	GC_00001248	EVERYTHING	GN02_872_GCA_003260325_1	743	5	5	1	0	0.888235	0.987429	COG1451	Predicted metal-dependent hydrolase	R	R	MKIIRQTRKTLSLSFDKNAELIVKVPKNISNKNINEFLEKHKKWILEKKNLLEKNNQKFEIGDFFLFFGESFELKFYKKRK----FFFDGKYFYTNLEKSEDIKKELIKFYKKEAKKYISERILEICKKLKIDFNFLKITSARSRWGSCNSKKNISFSFRLILAPKNSIDYVIVHELAHLSEMNHSKAFWYLVQDYSDQIGIGNYKENKKWLRQNHLKTNF
	4574	GC_00000278	EVERYTHING	GN02_872_GCA_003260325_1	744	10	10	1	0	0.679784	0.827341	COG1739	Putative translation regulator, IMPACT (imprinted ancient) protein family	R	R	-MNKMSLDFGGKIP-KMKRKI-LKDVIVDRKSKYTVVYNYVENKEQLDEFIKILKQDRYFKKATHNSFAYRIKQENGSLLEGKNDDGEIGAGMCILREIQRADFVNIVVVVTRFFGGILLQSDRFKHVINAVKIIL--DEK---
	5422	GC_00000366	EVERYTHING	GN02_872_GCA_003260325_1	745	8	9	2	0	0.631944	0.824673					---------------------------------------------------------ETKFKGKDLYVKGQLRYEYDGGFFDKFLCIVDGKAFYLKEDDGIISIVLDGKFEENSLRFTDKEAGDNFEYDGKKMYIEEIGVFKLVNIKGFVDEVLIPGKEYEYLNAVSGGKKYFFERESETGRIRLIREIQDFND--
	6326	GC_00000474	EVERYTHING	GN02_872_GCA_003260325_1	748	8	8	1	0	0.824682	0.949613	COG0861	Membrane protein TerC, possibly involved in tellurium resistance	P	P	MSNTIDFMQ-YP-WLVGGFVALIIFMLVLDLGVFNKKSHEIGNKEALKFSIVWISLAMIFSGIIWYMFGIEKFSEFQSAYWIEKSLSVDNLFVFILVFGFFKIPKIYQHKILFYGIIGAIVFRAIFIFAGIELINRTYITTNFFGLLSSPLELNFILMIFGLFLVYAGIKSWKGEENEEIKDLSESFAYRIVTRFFKTTHNLDGSKFFTIENGKKLATPLFITLVVIEITDLVFAVDSIPAIFSIS-SDPFILYTSNIFAILGLRSLYFLLANSMGLFSKLHYGLAVILAFIGIKMIIMPFYHVETTHSLIFIAIVLVGTMIWSLSSNKEEKKK----------
	10068	GC_00001038	EVERYTHING	GN02_872_GCA_003260325_1	749	5	6	2	0	0.572541	0.735105	COG2385|COG2385	Peptidoglycan hydrolase (amidase) enhancer domain|Peptidoglycan hydrolase (amidase) enhancer domain	M	M	MRKIFVLLFLFFCSFLNTFAFDKPQIITRQEWGADDSFMDKNGPEWKKIYESIEKAKAKPKTPEQIEKENKAREKTKEINRILVNDYREDNEITDTQTTYNGKELVWPIEHSKKIRAIVVHHTHSSFKDSYEGIRSVYKYHSLTNGRGDIGYNFLIGINGEIFEGRAGGETAVGAHALRNNRQTIGISLIGNYDKEPISQAQYDSLYKLTKYLVEKYGIDLNKQEAFHRNCNRKDCVSPLETNYHYPIIGHRDAAHTDCPGQRLY-------DQLAQIRKDLLQGKVAY----YSENQ-------------------------EKYFDIFQRIPEQRLINAMEKIEEILAE---KYDSRVAELRAYLLKYLQNKSVFQTSNRT-DKDIKIKLSYPEDRD…
	8046	GC_00000712	EVERYTHING	GN02_872_GCA_003260325_1	750	7	7	1	0	0.558229	0.83782					MNNKNIKNILKIVTVFLSLILFYRISIFLVNANNSIK-SENKNSSNYKSILVSDISKSGVAITTNIGT--KYKKSSTINSAIYEEYFSIEEIKKNKKMAQDNLISNNLIAIKEYQALLRTDFKAYLNNSTDRKKTFEAIYGQLSVRLNNGINTVKILAKQRELLTAEMDSIDNKLKSIKQKITVDYKKADGGAISKDIEEYLLLKNDYTFVRTYVVFINSFLNYYKVLNEYNSKLLNIFNSNKDAIIKGSYVVLPSGGTEILKDYGLLYTEDEYKAKLQEEEKK-
	6782	GC_00000532	EVERYTHING	GN02_872_GCA_003260325_1	751	8	8	1	0	0.805143	0.913164					MELFIHLGTNLEYFDLLVNGKLLSQGKEDKELASFFMQNFPGELAETLSPQYEVNFMAIREIKRRFGQDYFNKISGIYYGSDNCEYLVPMKAELEKAIEKFKEFDKYFPPHKIRTFTLVTPYVGDLMMERLKESLEYLNSLKIKNPIEVVVNDFGVLNLVNKNFPNLKISFGRLIHKILKTPLVDTFGYDAHPAGELIKNKTEQEKQKLKEEIVKWQMKFYSSAEVSLDIYRNFLNKYKVNRITLDFMEKRTDLFDNSRFNDFPIDLYYPWALVFTGRLCDTSAVENPSKGFYATDDVCPRTCNRYDIFYKIKTVGYHMIQRGNSGYRSELSLDFLKDEFIKNEKNRLIFAPFVTV
	5827	GC_00000411	EVERYTHING	GN02_872_GCA_003260325_1	753	8	9	2	0	0.699936	0.788165	COG0365	Acyl-coenzyme A synthetase/AMP-(fatty) acid ligase	I	I	--MKIFPNEKLAQKAYFKNFKEVQDFYDFSIKNFEEFWEKQAHENLTFFENFTEVLDEKDYPKVSWFKNGKINICFEAVDKQAEKNPDKIAIIFVGEPGDEEKVTYKELQKKVCKSANLLKNIGVKKGDKVVFYMPQILETIYLMLACLRIGAIHSIVFGGFSAASLQDRIEDLEADFLITADGAFRKGKPYLLKNIADEALINSKHKVKKTLIVRR-----------NFEKINISE----------------------------------NDVIYNEEIDKQNEICDFEKIDSEDISFILYTSGSTGKPKGIIHSTTGYALWTKLTTKWVFDLHKDDIFFSTADIGWITGHSYTVYGPLLNGGTTLIYEGNPLFPKEDRIWEIIEKYKVSKFYTAPTL…
	8124	GC_00000723	EVERYTHING	GN02_872_GCA_003260325_1	754	6	7	2	0	0.676229	0.8578	COG4260	Membrane protease subunit, stomatin/prohibitin family, contains C-terminal Zn-ribbon domain	O	O	---------------------------MQKVCDEKNDIKNGAKLIVRESQSAILISEGKIADSFEAGSHSLSTKNIPILSQIKGWKHGFESPFKADVYFFSTKQFVNAKKQTCKSLL-------------------------------------------------FIIFTF-----------------------------------------------------------------------------------------------------------------------------------------------------------
	9462	GC_00000937	EVERYTHING	GN02_872_GCA_003260325_1	755	6	6	1	0	0.94865	0.974608	COG1309	DNA-binding transcriptional regulator, AcrR family	K	K	MPKSMTITKEIIIKTAFEMVRKEGFAVLSARNIAKKIGCSTQPIYWSYKNMDDLKAEVCQKALSHLKNTMCQYKKTGNPFLDLGLGYVHMAHIEPALFKAVYIDNIMKVKMIDIIPENKEVIELMKNTEDFQKMSDKGIKNIFSRSWMLAHGIASLVAVGMFVYDEEKILEIIRDYN
	10002	GC_00001027	EVERYTHING	GN02_872_GCA_003260325_1	756	6	6	1	0	0.952311	0.983754	COG2267	Lysophospholipase, alpha-beta hydrolase superfamily	I	I	MNDMKHKTIENNGNTIHYYVSGKESGETIVFLHPAFSDHRCFDKQIDFFSQDYQVITLDMLGHGLTGVGKSKDKLIDTATHIAEILKVENKDKLHIIGVSLGSLLAQDFALKYPDKILSLTALGGYNINKEQKEIAKAQGKEIFKWLFKMIFSMDSFHKYVAKTSAINPTEQIRAYESAKHFSRKSFDTMSGLNKLMADRIVQRSFPLLILVGEKDSELMIKAAKQWYNDEPTNSNLVIIKNAGHCANMDNAEDFNNIVKSFIVGKPINSNF--
	12507	GC_00001580	EVERYTHING	GN02_872_GCA_003260325_1	757	4	4	1	0	0.968651	1					MNTKSKTFRNIAIFSFVAVICGWIGVGVNNLLGEPSNLESPGALIFIATPLLCTILLRLFGGDGWKDLPIKPNFKQNTYWYLLAFAIYPVVIGVTLFFGNLMGWADASKFSIVAYLPIFAAAFLPEFVKNIFEESVWRGYLTVKMEQLTKNEWLIYLVVALVWQIWHLPYYLIFLDDAYLAKFFPYGEVLFVIIGFFVIGVWTIMYTEIFFLSHSLWLVVLMHTMEDALNPLISEGFVNIPSEYNWLISPSLGIIPLTIYLCVGLYLRKIRKKRDRQQNK
	12451	GC_00001566	EVERYTHING	GN02_872_GCA_003260325_1	758	4	4	1	0	0.986058	1	COG1266	Membrane protease YdiL, CAAX protease family	O	O	MQTTPSHPWKFFILVWIMSLPFWIASYYIQGSNLPDNLPLTDIGAALTPMIAAAILRYKEGGTQAVKHLFARTFDISRIRNKKWLWVAVFLFPLLYVLTFIVQDLSGFSVGKFVFPSLMVLLGTLVMFFIAATVEELGYAAYATEALQKKYNSLMTALIIGVPWALWHLNSMIQVGQTPLLIIWGLLGTVAVRVLYVWLFNNTYASVFALILCHTIANTARTNYPGGRSAYELGEGMIAYGIIIIVTIIIICIYGKDLGRKIK
	12127	GC_00001483	EVERYTHING	GN02_872_GCA_003260325_1	759	4	4	1	0	0.544003	0.753658	COG1073	Fermentation-respiration switch protein FrsA, has esterase activity, DUF1100 family	T	T	MNTDTKTSMYDNCWDKIFPQSDKVNHQKISFKNRYGINLVGDLYFPKNIEDKKLSALAICGGFGAVKEQASGFYAQTMAERGFVTLAFDPSYTGESGGEPRNVASPDINTEDFSAAVDCLGLQVFVDREKIGIIGICGWGGFALNATAIDTRIKAVATIVMYDMSRIFSKGYFDSNTPEMRLEMKRSLNELRWTDAETGIPTKGQPLPEAAPEGAPQFLKDYIDFYKTSRGFHERSVSNQVWTATTLLSFMNFPLLSYINEINVPTLIIAGENSHSRYMSEDTYKAIGTENKELLVIPNAKHTDFYDNKAGIIPFNKLEIFFKENLK
	12679	GC_00001625	EVERYTHING	GN02_872_GCA_003260325_1	760	4	4	1	0	0.408565	0.54693					#NAME?
	9450	GC_00000935	EVERYTHING	GN02_872_GCA_003260325_1	761	6	6	1	0	0.87502	0.932725					MNKFAGNITLKGSPEVELDFDFVESLAKDGNKNIFFFGETELSSSKEIIDSFRENF-EILHYDISIESEHKIEIIGESYEEGIYELATFEGAEVSFEEIFERFSGVDEVVCVRESEISKKFGNKKIKVDFVY---------
	12647	GC_00001615	EVERYTHING	GN02_872_GCA_003260325_1	762	4	4	1	0	0.51915	0.761117	COG2759	Formyltetrahydrofolate synthetase	F	F	MLSDIEISKNAKKLDIREIAKKLDIDEKYLELYGTNKAKLSSEFLQKIKNNKNGKLILVTACNPIPAGEGKTTTTIGLGQAMWKIGKKSAICLREPALGPVFGLKGGATGGGYSQIVPMEDINLHFTGDFHAITSAHLLLSAAIDNHIFHGNELKIDTKNIVWKRAFDVNDRALRKFSYSSDGKNSPSENISSSAMITTASEIMAIFCLAKDIFDLKKKISEIIFAYDLDGKPLKVKDLKIEGAMTALLKEAIKPNIVQTLENTPCFVHGGPFANIAHGCNSLIATKTALKVSDFVITEAGFGSDLGAEKFFDIKCRIGDLKPDAVVLVSTINSIKYNAGVSLENLEKPDLEALQKGIVNLEKHIENISKYGLPIIICLNKFSTDTDEEINFVKNFATK…
	6766	GC_00000530	EVERYTHING	GN02_872_GCA_003260325_1	763	8	8	1	0	0.691776	0.872614	COG0391	Archaeal 2-phospho-L-lactate transferase/Bacterial gluconeogenesis factor, CofD/UPF0052 family	G|H	G|H	---MKITTIGGGNGQSNLLDGMNKAFGDKIEISSIVSMSDDGRTTGELMRLFDSELGLHLPPPGDLRRCLFSLSKSKYKDYFKLVFEYTFLNEGDISDFTIFDLFSQVHKEILFFGIKNDFKSELEDFTTSKEAKLYKYLEKKCLKVFDFKLPIKSTLKGHKFGNILMASLYFNFDKNYDKMLDFMHQLLKVEASVIPVTTRKAFIRAVLGNGEIVETQDKISNEANYTSGIADLELMDSSVDAVHHKKVGKAVKEADFIIIGPGDLFTSIISNFIISGVQKSIRETDAKIVYIGNNTNKGGETMGLTQLDFVNKIERFLGKRIDYFIANNKKPVLSKSELEAFKSDISVKGGDYLFVSNGEKKELERRKIKLIEADLLDEKSFYKHSKVKLLNLLGKL…
	2216	GC_00000105	EVERYTHING	GN02_872_GCA_003260325_1	764	18	18	1	0	0.7692	0.921474	COG1210	UTP-glucose-1-phosphate uridylyltransferase	M	M	#NAME?
	15699	GC_00003010	EVERYTHING	GN02_872_GCA_003260325_1	765	2	2	1	0	0.904762	0.988095					MFKIKISTLTFLLTFSTISGCTSTPIENETKKRIRDVDRVTISFKNGSEISTIDKKIISVDGSKIIFDLSEFSDAFTEGGSGTT
	15245	GC_00002762	EVERYTHING	GN02_872_GCA_003260325_1	766	2	2	1	0	0.985185	1					MENIILVDDSYMNNLSEDERNEAYSRKLKELFEGLFSKFGANGYNSKVFEENLKFSEFKDFVFPVHIEQALKEENLPYEVSYSVFSNKLLDQDTETLEKIFSGELKIIMFDGGSRIAILENKMPQTSIKVKNILN
	15429	GC_00002863	EVERYTHING	GN02_872_GCA_003260325_1	767	2	2	1	0	0.947368	1					MESIILPFSYEDKQEELSFKAYSDLLKSTFKSIAGQVGKKDFDQKIFEKNLKFYDFSDTINQEHLDYLLFEEKLLYEVFTIVDTETFLDLDKILLEKILSGELKICFVNGPDKVAILNRGLSVSNKVENILIQ
	10056	GC_00001036	EVERYTHING	GN02_872_GCA_003260325_1	768	6	6	1	0	0.704861	0.81652					#NAME?
	3934	GC_00000218	EVERYTHING	GN02_872_GCA_003260325_1	769	12	12	1	0	0.804352	0.733559	COG0143	Methionyl-tRNA synthetase	J	J	--MKKTFFVTTPIYYTNGVPHIGHSYASLIADVAFKYKKINGFDVKFSTGVDENSQKAVLKAEELGMQTQEYLDMMAKKHKEVWDGLGISYTDFIRTTEKRHHEFVRKVLQKSFDAG------DIYEGTYEGLYCVGCESFKKEDDL-----------------IEKDG-KKVCPDHLTEP-QKLKEKNYFFRLSKYQDKILEFYEKNPEFVVPRDRYNEVIAFVKRGLEDFSVSRETNKFGIKLPFAENQVTYVWYDALFNYITVCQNG-----------DE-RFWPANLHVVGKDIIRFHAIYWPAMLMS---ANYE---------------LPEKILTTGYFTIDGQKISKSLGNVIDPVEFSAKYSKDLLLLYLLSSFNIGQDGDFDQKQAILTY…
	8235	GC_00000739	EVERYTHING	GN02_872_GCA_003260325_1	770	7	7	1	0	0.734952	0.835755	COG0501	Zn-dependent protease with chaperone function	O	O	-----------------------------------------MNPEIILGIFIFLIIFEFLVSFVLEYLNTTKWG-EIPEKLKNIYDETEYKKSMEYEKEKHRFGLIKSVFSTILILVFLSFGIFGKIYDFVFSQTGSEFFANLLFVGILFLGQVLLNIPFSYYGNFVIEEKFGFNKMTKKIFFLDILKSVLLGLVIGGLLFSALLWVYSFFPNNFWLYAWIIIVLFMIFSIMFYQSLISPLFNKQTPLQEGELRDKIEEFAKKEGFKLDNIFVIDGSKRSTKANAYFSGFGPKKRIVLFDTLINDLTTDELVAVLAHEIGHYQEKHILKMLFISIVQTGIILFILGIVLNHLEFGIALGSQTSSLALGIIAFSIVFSPLSMVFEIFGNILSRKHEYEAD…
	13859	GC_00002032	EVERYTHING	GN02_872_GCA_003260325_1	771	2	2	1	0	1	1					MSALNKTKSGRNISDESRRDFLKILLGGALAMSSETSKAVQSILDFEPNTNSDQYFEFEFPEAETLSESFRHVGEREVRFFMGQFGLDETTFSSKVKEIQAEAGLEQDGVIGPETLKHIYREYYSQNIDSFPLEVQARARLDKNLSNYKNPRNYKISGLKGAFHKGYFFGQGVGENADGTFFSSELLNHFGEEIMTSESGNVLKIDKLSYGKYYLALYVDGELRVLTYVSPGTPGNPTPQSRTYNIQSLDKYHISSSYPERTGGGAVMPFAYQISGSIYGHIGLVNGGGESHGCIRAPGFYQQEIYEIIKENGYENFKVKIGRLY
	2324	GC_00000111	EVERYTHING	GN02_872_GCA_003260325_1	772	17	18	2	0	0.683547	0.774058	COG0215	Cysteinyl-tRNA synthetase	J	J	#NAME?
	9678	GC_00000973	EVERYTHING	GN02_872_GCA_003260325_1	773	6	6	1	0	0.731814	0.771441					---------------------------------MKIKICTGKTCKSRFSEYIRQRLENDKIKFDLKNLEIETTPCMGKCETGPNIYINKEIFTNQNPLKTSELILKKYKNENK----
	4226	GC_00000245	EVERYTHING	GN02_872_GCA_003260325_1	774	9	11	2	0	0.55463	0.736768	COG0768	Cell division protein FtsI/penicillin-binding protein 2	M|D	M|D	MKEKFENLIYKIRRNKTFHNISGKWQNIHTIMLFFLFCFSALIWKLFSYTVIEYDFYNGLADKQQIGTFSVPVNRGIIYSSIEKDGKNDKASYFATSINLYNLAIDPTA-----------TGNKEKLGEYLVDLVYNEICNSKIKAKCKDNLLKFLKVIDLEDFENTPEYVKKQITEKLSTRINQTKVTSVLLGTDFTADQIAKIQALNIRGFYINDNSIYVNPEEYTQTEENLAKVSNILLMTTEELKQITKKRELRYMPIINKLSIDSSEKVKDTIREQNEAISKGILSKESSISSFFILSENPSRYYPENSVGSQIIGFLDNAGVGRYGIEGYFNGILKGNNGKIVARKDVKGRIIDTISLEKDDL-IGEGVKIITTIDRNVQQKIEEILEKGVKK…
	650	GC_00000028	EVERYTHING	GN02_872_GCA_003260325_1	775	21	23	2	0	0.744178	0.714356	COG0184	Ribosomal protein S15P/S13E	J	J	----------------------------------------------MSITKEEKKGIIEKFAPKKGDTGSPEVQIAILSAKIENLKEHLLEHKNDNHSRRGILLMVAKRRKLLAYLKSKSPEKYAEVIEKLDIRK-
	3537	GC_00000185	EVERYTHING	GN02_872_GCA_003260325_1	776	12	13	2	0	0.829427	0.989247	COG1343	CRISPR/Cas system-associated endoribonuclease Cas2	V	V	MLIVAYDIHNDKLRTKFGKLLKKFGRRLQYSVFEVKNSERILGILKTEIENIYAPRFTGADSIIVFPVSDSLNKKVLRFGQPALEEEELLFL-
	8466	GC_00000772	EVERYTHING	GN02_872_GCA_003260325_1	777	6	7	2	0	0.945669	0.994135	COG1518	CRISPR/Cas system-associated endonuclease Cas1	V	V	MLSLPDFDEKQILIIESFDTKNINFENDNLVIKEGNLIKNKISLYKIFAIFLVGEVTITSVLIRKFQEFGVTLVLMKKNFLPYLVIGNETEGNFVLRKKQYEKTEEQMLEIAKNIIKIKTKNQLELLKNFREKSTDLKENISKIKSISTKINSAESYDVLLGYEGNISKIFFQNYFGEIGWYKRAPRTKCDIKNLLLDIGYTYLFHFIEAMLRLYGFDNYYGVYHRTWYQRKSLALDLMEPFRCVIDKALLKSYNLGQINEKDFSFKNGQYALKWENSKKYTQIFFKEILHYKIEIFTFVKEYYKYFMKGKSTFPNFEIIKNTN
	8361	GC_00000757	EVERYTHING	GN02_872_GCA_003260325_1	778	6	7	2	0	0.896943	0.966904					MESYIKLSTLNDFIYCEKSIYYHELYDNYNDILFHKEAQKEGKLLHKSIDEKTYSSRKNILQSLDVYSEHYKILGKIDIFNIETGELIERKTQIFKDENGKEKIYRGQRYQLWGQMFCLEEMGFEVKSLWIYSIKDNKKYRIYKPSKKEILEFEKTLEKYRKFDLLQKHWKQNSNKCKECIYNELCDYYIGEKTEQLQLFNNK
	3718	GC_00000200	EVERYTHING	GN02_872_GCA_003260325_1	780	10	12	2	0	0.659312	0.840612	COG0317	(p)ppGpp synthase/hydrolase, HD superfamily	T|K	T|K	MED-FYQKLEKKVDGIVKRVALYMPNLNIEYIKEEVFKAYNYAKEAHQGQFRLSGEPYIMHPVEATIILLDLKPDIFTIQSCLMHDVIEDTPKTKEDIEAEFGSEVAFLCEGLSKLSKVRYKGEQRDIGSLRKMFIAMAEDLRVIFVKLSDRLHNMKTLKFHPKPEKREKIAIETLNIYAPIADRLGLFAIKNSLEEECFKILEPESYKELKRQLREIEPQRRIFMKNVESEIDKIL-KGKVENYEIDYRVKSIYSIHRKLVKKGLSHVSELFDVFGARVMVETEADCYKVLGIIHNTWTPIPRRFKDYIALPKPNGYKSLHTSIIGLFQEDRKQPTEIQIKTFEMKEYADIGVAAHFEYKEKGSKIS-QDVDWVKELKDMVDSLQDSDFEGSLKVDVF…
	8200	GC_00000734	EVERYTHING	GN02_872_GCA_003260325_1	781	7	7	1	0	0.766266	0.813699	COG4968	Tfp pilus assembly protein PilE	W|N	W|N	---------------------------------------MKNSKKGFTLVELLVVITILAIISVVAYQSFSGATDKANASRKLQDVTTIESGLQQYFANNNFYPPVDLIDTSKNKYGYDKAQVATPSNTLTVTKTGVEIKEVNAATGGGKIMGK-GDYSSKQIGAKGTISQETLGKQYLTKDLYDPELGDMKVGSD--KMIDKGIGRYVYAVYKKPTGNDWGNDNNTGTYYNIAYTVKKDGTEDYETKIVGPYDNKSCIGKENDCPETLIGSGENILKNNQISGKTSDGKDLP-NFDSKQPNQGIPYPLGNF-
	2936	GC_00000146	EVERYTHING	GN02_872_GCA_003260325_1	782	16	17	2	0	0.756115	0.782548	COG0064	Asp-tRNAAsn/Glu-tRNAGln amidotransferase B subunit	J	J	---------------------------------------------------------------MTKYIATIGLEIHIRVKSKTKMFCSCKNAVELADEPNKNVCQVCMGFPGTLPALNQEVVRLGLIGGMAMNCKVNNFSRFDRKTYFYPDN----PTAYQITQMYEPIVGKGSVKTIVNGE-----------------------------------------IKE--FAIDHMHLENDAGKLIHAGGKTLCDFNRAGSPLMEIVTDPVFHDKDEVMEFLKELQKIMRACHVSDADMEKGQMRCDVNISIAPEGSEKLGSRTETKNVNSFSAIGRAIEHEIKRQTRIIESGGIVEQETRGWNDETGTSATQRSKEDAMDYRYFPEPDLLPLELSEDFIE…
	5950	GC_00000425	EVERYTHING	GN02_872_GCA_003260325_1	783	8	8	1	0	0.737286	0.884916					MDIKVLINVNS--PETKEVTERLVKQNLENKLDSYLKKFTDKQEAEGTIEVKIEKSKKDTFNGIVHANLDGKTFRYERDDYKNLDDLLNHLFDHFKEELSSM-
	3790	GC_00000206	EVERYTHING	GN02_872_GCA_003260325_1	784	12	12	1	0	0.803311	0.973198					MANSNVK---FKISDEIQANYPELIKLILETESMEDDERQYWFDIMPSMTDEQIDRLFNILDTERKKLAALEEKYKKEIKQLNEKHLIEWQEFQLKGSKEKIKAAEAKDKTE--DADDILAMLDDL
	11084	GC_00001241	EVERYTHING	GN02_872_GCA_003260325_1	785	5	5	1	0	0.830208	0.979342					MRLFLIGAFTLLLVIVWIFYIIISIHSKKFANFSSSMNKFLFALFCILLFLSISGYFVLGFGKLSGSSISDFFSGSSETKVDL--KDLNIGDNTTY
	3508	GC_00000183	EVERYTHING	GN02_872_GCA_003260325_1	786	13	14	2	0	0.692176	0.753309	COG0537	Diadenosine tetraphosphate (Ap4A) hydrolase or other HIT family hydrolase	R|F|G	R|F|G	-------------------------------MPTIFTKIINREIPAEIVYETNDLIAIKDINPQALTHILIIPKKEIPTINDLEEQDKELLANMFFAAKKIAKDLKIEEGYKLKFNVGPKGGQEVFHIHLHLLSNL---
	9906	GC_00001011	EVERYTHING	GN02_872_GCA_003260325_1	787	6	6	1	0	0.614318	0.832765					MEYNRNKIILFIVGGILIFFIVVMLIIMLFNQKSREKKTANNENFTIWMVGDSAERSTDLIDGFKKFSKTKKDVVIESFNNYEEYSYALTNAIANGTAPDVFVLNSNEKESIFQGQTTGIEPDIVNPNSFRKDYKTFLSDQLIAKTDKGVDYLVGMPVGYEVLGVFYNRRFVNGSDVDSASSLRSAVKKLKEKNPDSIPVAIGNGAAVDFAEDIATQFILTAGENRSIEQLDRKAIQKGLGNYVDFGNEEGDNKYNTRLEEMKIAKQTGVDLFSKGETLIIAGYPRLIEKISDKGFSSNFLAAAPFPNEGEKSGKALVNYNYFVINKDTNKLDVANLFMQYLFSNDGIKTFLEAYPYYLPAVSEFDKGNEDQKIHKNYNIRIADFYNDSLEYTTFDKGL…
	5413	GC_00000365	EVERYTHING	GN02_872_GCA_003260325_1	788	9	9	1	0	0.661467	0.840527	COG0635	Coproporphyrinogen III oxidase or related Fe-S oxidoreductase	H	H	MKNINSYIHIPFCNKKCKYCRFASFSGLNQLAINNYVNFLCKEIISTN-------------GKYCLDTIYFGGGTPTTLSLSQFEKIFLSLREKFTFSENIEISIESTPEMVTIQSLEGWEKLGVNRLSVGIQSLNPKTLKEIQRSEKGDILQCFETLEKYFQKSK-KIYFSLDFIIGLPFMKKGELLENIKFLLENYIFVKHISVYMLEEYYEVPEEIDSKFENIIYPNSWKANSIPEEDYLEEYVSIKAYLKEKGFFQYEISNFAKPGFECKHNCGYWSHKENLAFGLGAHGFVENTRFSNSENFIDYYAKRNIFKENLSEENIFFEKVMFSIRTKGISKCDLKQLNQEKVNYFLKIG---YLEEKGEKIILAEKAVLLLDYILSEIL
	4624	GC_00000283	EVERYTHING	GN02_872_GCA_003260325_1	789	10	10	1	0	0.612548	0.781509	COG0827|COG2954	Adenine-specific DNA methylase|CYTH domain, found in class IV adenylate cyclase and various triphosphatases	R|L	R|L	-MNKTFIQTYDKIAKGFSKSRKNMKWEEINYFLEKYFLKT-------------EKKEKISILDVGCGSGRLLEQIAEITGRNDFDYLGVDSSIEMINEAKINFPSHNFQLLDMENLDKLQGK---------EFDFVFFIASFHHKMFLKQREKTLLSLKNILKKDSIIFLTNWALDSEINKEKFKNSEVVFTKKDFQNESDFEEKQKEKDFQSKDFSIKFSGFYRYYHCFTLEELDFLFRKADFEIIENRLFDNGRNFISILKNNL--
	3994	GC_00000223	EVERYTHING	GN02_872_GCA_003260325_1	790	10	12	2	0	0.66319	0.826617	COG0018	Arginyl-tRNA synthetase	J	J	MKTKLQEILKKIIKELY--SIENSEIILENPPKKDLGDFAFGPFLLAKELKKSPIEIGKE----IIEELK--KYPEITDVSQAGPYINIKLDKSIFTEIFLQ-DYKYFSEKDVFTDGEGKIIFIDYIGPNVGKPLHIGHMCTPNIGQAMIGIYKKLGFRVISDSHIGDWGIIFGKLIMAFKLWGD-EKKLQEDAINHLLELYIKITNEIEKQ---------GENSELEEQTRQEFKKLSTGNKDSIELWKKFTNYSIIELRKQLKNLNVEPDYNIGESFYEGLGLPKLEDYPDLKYSMKDIVSELVEKKVATKNSDNSVGVEFAENLKIPSCVLAKRDGSHGYLASDLAAIKYRIQNWNPYKIIYFVDVRQSLHFRQAFEIAKNAGWLGQIQLIHAPNG…
	15561	GC_00002937	EVERYTHING	GN02_872_GCA_003260325_1	791	2	2	1	0	0.864096	0.98353					MFTKIKQALFKHKLFLTKIAVFFGLYFLMTDFSFASAQNDVDFKKIEDGFIQITTWISTIISVLLGALTYLVTLFLTPEWTSGTVFGLSKNLKDIWVLMSNIVYFAFAFILIAIAFANIVGTQGDFALKQALPRFIVGILIVPFSWFIVQFFVSLSSILTISALNLPFEVFQDYESQMSKVDIPKNCTLNLGVLGEQEGTDSSKKTPSNQIYSCGTEKISVAKLLKSDKAADGIFGIVGLYTYGLVNIEGISKIDEKQLRDQIKTIGDIVVKVVFDLLFIVVYAILMIALGLALMIRGIRLWIFMMLAPLFGIMYFFKKGGGGNGFLQKFNFKEFIALTLTPVYAMLALSFGIFFIFVSGKGMTGVTTDLTVKDKEVKIGDFTLTVEGAVSNDLSVTDF…
	1566	GC_00000071	EVERYTHING	GN02_872_GCA_003260325_1	792	19	20	2	0	0.732177	0.889522	COG0086	DNA-directed RNA polymerase, beta' subunit/160 kD subunit	K	K	----MLDKALDNFLNDKITDFSEIAENIGKKDITKGKNLDNLAGISLSIASPERIRALSHGKVLISETINYRTQRPERGGLFCEQIFGPRKNYECACGKYKRIRYKGIVCERCGVEVTKASVRRERMGHIDLYAPVAHTWYLKSVPSRIGLLLDLPVRKLEQVVYFASYIITDVNEEALAEASKELEEKYKVSKSEMQKKIQKELNELKIKRESKEIKESEYKYQESLLMSKLDDLTEEFEELRLGLKMLKVGEVIGELEYRVLDSKFAHVFKGGTGAEHLRILLERIDLMKFISDQEKELKNSTQIKQKKILQKIKLASNLIKSGQRPEWFILTALPIIPPDLRPMIQIDGGRFASSDLNDLYRRVINRNNRLKKLIELGAPEVILKNEKRMLQESVD…
	916	GC_00000040	EVERYTHING	GN02_872_GCA_003260325_1	793	19	22	3	0	0.599092	0.74324	COG0085	DNA-directed RNA polymerase, beta subunit/140 kD subunit	K	K	-MAKKTGEK---------------------------INVGSLYD----IKGRHYFTDDRSVVDIPSLIEVQLDSYKDFLEHGIEKVFSESFPISDHSGEKVDIYYKGHFLEEPKYDPVSCTTKNLTYEAPLKVRFEMLNKETGEIKEQDVYMGGIPLMTEQGSFIVNGIERIIVNQIIRSTGVFFTFGEEG---YALKFIPAKGSWFEIDIEKRGIINVKIDKKRKLPVTVLLRAFGLESNSEIIDTFKDLGDEIIANNIAPTIEKDKTTNKIEAWHVIYKLLRPGDLATDERVEELFNVTFFDEKRFDLGEVARVKMKTKLGIE----------KKYSDED--GKFLNINDIIVSLKYFLRLTYGVKDHFVDDIDHLENRRVRSVGELVMDKLKVGIA…
	15165	GC_00002717	EVERYTHING	GN02_872_GCA_003260325_1	794	2	2	1	0	0.994111	1					MKKIIFVVLSIFLLNSCETKNNTNISKDNTSTGLISNENIENLKKDDLEKGKKLINKIITQMGDTTLPENQREILIDFSEPVYLRLHDDGSFSELVYDEKTDTVIPTKSRKSINKMQKLDKILYPILSENEAVCKAGEKKMTVEGGYYTACLADYYEGCGDGMGCGGNKDDNGENSTQYFIPEVNLVDNRLNNYIGPSWHGSFNDEKNRLVINKIAKNPFGNQDNYYGKLYYFKNIIFLDFYDKDFKYLYTEVFMFNGKKSIGFRYNKYLKDHRRFLETVHMK
	11044	GC_00001233	EVERYTHING	GN02_872_GCA_003260325_1	795	5	5	1	0	0.855111	0.937018	COG1559	Cell division protein YceG, involved in septum cleavage	D	D	MQKFGIINFISIIKNILIFEKNKMNFRQNALNRQKKPSKNYIFYILVIVIILGFSVKYKYDNFPTETEIKESRSIIIKKGDTFSTLGEKIPEFNSIFYKLYIRFNPPSFELKEGSYKIEKGKNIIETIESLKKTAPLTNNVTILEGWNIYDIDKTLASKGLISEGEYINYVTSSEKIVALKQFFPFL-DLNLESLEGYLYPDTYSVDSATFKINNFVIMQLEEFEKKVYEKLFKDKHDNKTIYDVINLASIVEKEES-ITENKATVAGILKKRLNAGWQIGADATVCYAFKLPTKECTPKKVLEYLYEKNDYNTRQKKGLPKTPIGNPSYETIEATLNDKKTEYWYYLHDLSGKIYYGKTDAEHEANKKNFMNKK
	11189	GC_00001262	EVERYTHING	GN02_872_GCA_003260325_1	796	4	5	2	0	0.520022	0.689396	COG4922|COG4922	Predicted SnoaL-like aldol condensation-catalyzing enzyme|Predicted SnoaL-like aldol condensation-catalyzing enzyme	R	R	-----------------------------------------------------------------------------MNSEKYIQHNLGAADGVEAFKNTIAFFKDKGVGVGILREFEDGDFIILHSNYNYGDFETSTFDVFRFENGLAVEHWDNSQVITENSVNGSSMIAGGNELTDLGKTDKNKELVEKFANDVLKDKKTEDIEKYFSSKFIQHDPATAAGTAGIKKLLKK-----------------------------------------------------------------
	11190	GC_00001262	EVERYTHING	GN02_872_GCA_003260325_1	797	4	5	2	0	0.520022	0.689396	COG4922|COG4922	Predicted SnoaL-like aldol condensation-catalyzing enzyme|Predicted SnoaL-like aldol condensation-catalyzing enzyme	R	R	#NAME?
	15447	GC_00002875	EVERYTHING	GN02_872_GCA_003260325_1	798	2	2	1	0	0.987179	1					MENKNFYYFLKNILIGCIFEVNKKAHSKVNLLLLKIFSFGFSIQFLVEFFLL
	11284	GC_00001281	EVERYTHING	GN02_872_GCA_003260325_1	799	5	5	1	0	0.667638	0.797018	COG0596	Pimeloyl-ACP methyl ester carboxylesterase	R|H	R|H	MKRFFIFLGIFISVLCVIYTFKGLFFTKHIGHFKTSAGKLEYFKYYDEIMKSIPSPTSTHQIETAWGDVFVYEWRNQNAKDFSPIILLSGHSSGTPMWSENLEYFTKNHTVFSIDTLGDVGKSVQNVPLENGDDSLWLAEAIEKLGIKKAHFVGHSFGAGYLANFAVKNPEKVESLTLLEPAIALNGLSFKTMFWTTISSIGFFPESWKNYALAQISGEDSENISTENPLAQMIKAASTEFSSSLPSPNTLSAEELKNINFPVYVALSGKSAITGKAAEDAAKLIPNATVKVWENTSHSLPMEVKEELAKDLEIFWKKIDFTKK-------------------
	10969	GC_00001218	EVERYTHING	GN02_872_GCA_003260325_1	800	5	5	1	0	0.933918	1					MKKFTNITTGISVSDFEKSLEWYKVWLGEPSAIPMEGLAEWEIVPNALIGVGQSEDENFQKSDVIIGVQNLTEYVEELKDLGIKVGEIMDYGFVFCATILDPDGNKITFAEEKK
	11320	GC_00001288	EVERYTHING	GN02_872_GCA_003260325_1	801	4	5	2	0	0.670933	0.843529					-------------------------------------------------------------------------------------------------------------MIWSIDTVKNYWKTDRKKSILFLLITIIIALASFFTEASIYGFAMFLVFYFGYGNKKRLSILYIILCIGVF---FLELGAPQEYAILYMNIQWAMILALPLMLLYNGQKGKYSLKYLFYVFYPAHLWILYFLSEFYK----
	12551	GC_00001591	EVERYTHING	GN02_872_GCA_003260325_1	802	4	4	1	0	0.939249	1					MYKNIAGLKVTTTNKDGKAERDLWKLWENFYQKDFRESIQKIAKIPVNYAVYTNYEKDFYEGNYDVYVGMETENSENNFENILVDWEKFEVFEFEYTSPESVFDAWKTIWENKNLNRAYTYDIEEYYEEGKFRIYISVK
	12075	GC_00001470	EVERYTHING	GN02_872_GCA_003260325_1	803	4	4	1	0	0.863248	0.97099	COG0607	Rhodanese-related sulfurtransferase	P	P	MKKIFTISLLLLITLSSCGTDNSANNTEKTSSIGE----TQSSVESNYLYVDVRTDEEWAEGHIDGAIHLTLADVEAGKTEILPKDKELRVYCRSGRRSAQAIEALKKQGFTNLVNAGGMKDIKDVTIVK
	12227	GC_00001508	EVERYTHING	GN02_872_GCA_003260325_1	805	4	4	1	0	0.566121	0.763311					MKNTEKISPSEKILEKLKEEKILEKIAYSDFVKICLEFVEYFIFPFSNRELSSYVSYSRDFLRGKIDENKIYKYQNEAFKDYLNLSDPLEKSIQDVVCLCLNYKFLTSYYSEWTVEPKNPIGFKSITHYTLDSAPAFLHYIEDIDGKLCEDFYEYLKVYIKNK
	12575	GC_00001597	EVERYTHING	GN02_872_GCA_003260325_1	806	4	4	1	0	0.855006	0.926866	COG2249	Putative NADPH-quinone reductase (modulator of drug activity B)	R	R	#NAME?
	6295	GC_00000470	EVERYTHING	GN02_872_GCA_003260325_1	807	7	8	2	0	0.753867	0.932629	COG3315	O-Methyltransferase involved in polyketide biosynthesis	Q	Q	MNTNVNTQKLGDIPETMLVSLWCRATESQSKNPILVDKSAENASKGLITIFQSCEILKCQLLVCAIRAKLIDLEAKEFIKNNPDAVVIQLGTGLDARFYRIGRPSVTHWYGLDLPETIEIRKKLLKESENNTFVSMSLFDDKWIDVILAHQKPILIIIEGVLMYFSERGSKMIFAKNLGKNPKS--------------------------------------------------------------YLFVRYFVL-------------------
	2030	GC_00000095	EVERYTHING	GN02_872_GCA_003260325_1	808	19	19	1	0	0.670214	0.813292	COG0343	Queuine/archaeosine tRNA-ribosyltransferase	J	J	------MFEFKIEKTDGFARAGEFFTEHGSFKTPVFMPVGTKATVKGIPKEWLDEMGAEIILNNTYHLYLRPGDAIIKQFGGVHKFQNYNKPILTDSGGFQVFSLGQ----------------------TAESGFKNSESLVKITEEGVHFRSYLDGSKHYFDAETVMDIESNLGADIIMAFDECAPGKSDWNYAKSAMDRTHRWAERCVKRWKENNEKRKN---NGEYLQALFPIVQGVTYDDLRIESAKFIGGLETPGVAIGGLSVGEPKADMYRVLDTIKTVLPENKPRYLMGVGTPEDLVEGIYRGIDMFDCVLPTRLGRHGTCFSYEGNIKIKNKKYELDTNSI--DENCDCKTCKNYTRAYLRHLITENEILGMQLLSYHNLYFLVNLARKAR…
	15087	GC_00002675	EVERYTHING	GN02_872_GCA_003260325_1	809	2	2	1	0	0.4329	0.596681					MKKIKLKLFLFTFFSFLFAFIFTIGLKHPYYQTKTISAETYNLYLGTILGHFSLFPFSILEPGDGIGAINKTSNFLDIFKLSFEKIISVFGNILFYFLAFCLTFKSEIKKFFNSKNIFGLKNYLDRFGKIIVLIIVFLVYVNILLIFLGGILFF
	9966	GC_00001021	EVERYTHING	GN02_872_GCA_003260325_1	810	5	6	2	0	0.55953	0.684971					MLNYFSKVTILALFSTIIFILYYFIFPGHIESFSVYLIFLSFFLLIFGFYKISELFISKKSEKIVFSLAKIILYFLLFLFCICFAYFSFSSLNQSFLLFGKIIYFLIFPVFFFFIIASFGKKITNFLPKIETFSENTRFLLSLNLGFFSFVSALSIFSFFSFYNIFLVFGILLFFFILSYKEAFGFIKIFFTKKIILQKKEFLSFKIVSSEIFYLIAFFMIATGFILIVRPFPIGWDDLGVYMNLPNLLANSSATASLGEMYSWQLFTGVGYLLGEPAFAFFLNYFGYILSFITLNLAFFDIFKSKEKSFLFLPAILSTVFIGLPMSIFHSMKDMKLDQGLFFITTFIVFFLYNYLQKIFKKEEISKIYLFIIGLLVGFAFSIKFTSLFLIISILSLLS…
	3480	GC_00000181	EVERYTHING	GN02_872_GCA_003260325_1	811	13	14	2	0	0.798449	0.951731	COG0281	Malic enzyme	C	C	-----MDYFKESLKLHEKLQGKIDFASKAELNTKDDLSLAYSPGVAEPCKEIAKKPDLAYKYTIKGNTVAVISDGSAVLGLGNIGGLAGLPVMEGKCALFKRFAGVNAFPIVLDTQDTEEIIATIKHISPTIGGINLEDISSPRCFEIEERLKEELNIPVFHDDQHGTAIVCLAGLINGLKITGKKKEEIKVVINGVGAAGIAIAKLFLKYGIKDIIAVDSKGIIYKGRENLNTEKEILAEITNKNLEKGVLADAVKGRDVFVGVSVAGALTSEMVKSMSSDPMIFAMANPIPEIMPDEAKKAGARIIATGRSDFPNQLNNVLVFPGIFKGALQNRVTKITDEMKIKAAEGLAAFVENPTPEKIIPSPFEDGIADAIARVVK----
	15565	GC_00002939	EVERYTHING	GN02_872_GCA_003260325_1	812	2	2	1	0	0.99	1					MNFDSLKDFFNYNSPNKSVWKALTDEIRDKIDKVINGESSESLEDLLIFIEENANLNEEERKIFEDYKEEFIKYFKEFEKKLNLNFGKVEKFLENYKNYKNIGENNLLKELYSEFLVENLDDLGVYEIHLNHIITTIDDAGDEYENALELFKKVTLFTIIFYRKYKYIFKEMKKLSEFFFEEGIRLEDEEYKKDKKRKKK
	4884	GC_00000309	EVERYTHING	GN02_872_GCA_003260325_1	813	10	10	1	0	0.758724	0.888946	COG2244	Membrane protein involved in the export of O-antigen and teichoic acid	M	M	MIEEYKSLSEKFLKKGFWLYFFSLIIGPVGYITKIMISEKITVSELGILYGIISLVTLISTYNDLGFTESLKHFIPKFVTEKNYDKVKSVLFYALFAQITTSLIIAAGFYFGADFIAENYFKSQEAKEILEIFAFFFIGINIFQTINNFFLAVQDAFAYKLTEFFRMIFILFSVIFVFFGNYSSLINYSYSWLIGLYIGIIITLFIFYKKYYKKYFSESKILIEKNLIKNITKYALLVSLGTQVGVLLSQIDMQMIIYILGAEDAGYYTNYLSIINIPFIVLGPIFMLLMPIFSELSSKGEKEKINKIKNSFSNIFLIIGIIFNGFMFIFAKEIAFVLFGEKYIESGIILQYSILLLVFNFLLQINFNLMAGIGEVKQRVKILGIAIFVNFILNLIFIK…
	9798	GC_00000993	EVERYTHING	GN02_872_GCA_003260325_1	814	5	6	2	0	0.501934	0.703558					MKKIIIRVESHSSSGVGGMESRIKEFTKVLENDYTFLTNSKFLYKSKFFGEKN-IFSNYFSFVGILKDIFSFRNFDLIDSNGLRDNLISSLNFLLFWICYKVRKTEFFLTIHGNQGIEENKGIKKIVYDFLFKIGLLLSNKVVVVSEELKFYLIKKYSLNSKKIEIIPNFVKFQEKKFENKNN---KSILVSRLDNHKSQGILKAIDFCLKNKLELDIYGSGSQLENLKEKFKTEEKINFLGFVKQEEIDYRKYNLIFAMGRALLEGISNGLIGILLGYDDLVCPISEQNYKKIKYSNFSGRGVEKQNIDLKNIGQNREEVFELVKNDFSLENLKDYYK
	12175	GC_00001495	EVERYTHING	GN02_872_GCA_003260325_1	815	4	4	1	0	0.967836	1					MKNKNIEIDQKLYHTIRKAIISSFFEIIVYLIGLYLLFQVTILLGASFFQFLKPYIT
	9708	GC_00000978	EVERYTHING	GN02_872_GCA_003260325_1	816	6	6	1	0	0.875084	1	COG0438	Glycosyltransferase involved in cell wall bisynthesis	M	M	MIKNKKILYIAPRYFYPANDGAKIVFYNTIKELSKTNELDFITNISKEDFKYNFKEVHQFFDKFWFDFRDVTKQNFKDLFLAFIFNQSYFWRKYHTNKFKKMIDEALSKKDYDIIWLETAFCTGYAEYIREKKPLVKIVSRSHNVESLLLERIASEEKNFIKRYLIKREAVFWKEIEFENLRHVDKLLTITQNDAEYFLEKDESLRTKTEVLLPGVDFEKYQFTHLTKEKNLVFIGSMDYFPNLQAVNWFKENVFDEILKKDKEIKFYIIGKNAPKYIKKMASQNIIVEDGKNKDTLFFDKARIFVVPLLSGSGLKLKVLNALAMGKPILSTRIGLEGIDLENEKEVFCYDDPGSWVDTILKNISKSETLENIAKNGREFVEENFSWEKNMSKVSV
	7829	GC_00000681	EVERYTHING	GN02_872_GCA_003260325_1	817	7	7	1	0	0.855913	0.99631	COG1215	Glycosyltransferase, catalytic subunit of cellulose synthase and poly-beta-1,6-N-acetylglucosamine synthase	N	N	MPKVSVIMPVYNTEKYLPEAIFSILNQDFLDFEFIILDDFSTDNSWEIIQEFAKKDERIRVFKNTENKGISFCRNRLVELANTEFLCNQDSDDISEKNRISLLFDFLSKNPDFAVCSGNNEIIDEEGKTLGFRKYSPEVEKVILKKSPVGNGTTMFKKSVFLEVGGYEKGLDFAEDYDLWLKIFSKGYKIKVFPDFVYKLRIRSGQTKSESLKQTIKNTLKVQKKAIKIYGIKASFSDYFYQFLERILLLLPSGFVLGLFKKLEYKNDKK-
	15071	GC_00002667	EVERYTHING	GN02_872_GCA_003260325_1	818	2	2	1	0	0.989427	1					MTFKKIFTTFFIFVFSFSSVFSVNENTSLASEESNKIESQNSQDVIVPKRDDDKDSQKFKLNNSSTGTTSENLGIQDGSQNTSNPSQSTNSGNINNSLTGSGNSSSGTGSQNSNSGTTNSGSIGSSFEQNFQIKNTFQNPTYLLEKDQEKEEYFCEKDDCKVNFDFRQSFSENFKQKDFTCEFYVSGSLVEENCNPKTIEIVEKETILKIKILKKSDKNIFKEKEFKIFKNNQNSGTGSSNTGSMNSGMTNSGTISTGSTNSGTTNSGSQNNSLTGVTNSGNTNSGSINSPSTNTGITISDFAKNFQIKNIFQNPTYLLEKDQEKDEYFCDSFNDCKVNFDFRSSFSEDFKQKDFVCEFFSSGSLIEENCNPKTIEIKELENIFEIKVSKKTDKSIFKK…
	3290	GC_00000168	EVERYTHING	GN02_872_GCA_003260325_1	819	14	15	2	0	0.493899	0.652936	COG0463|COG2456	Glycosyltransferase involved in cell wall bisynthesis|Uncharacterized protein	M|S	M|S	MGEICKIKTIKIFGKIMTWLHFFFIISGTIIFIISFDIARKQKINILHFLVFFGICFGLFYFSFFPKSLDKFGQIFGVARGADVLVYISIIFLFYFVLLLISKTTRSNEDTTKIIRDLAIESSKKEEIIGNEVILLRAYNEAKVIKGVLEELLKNGYKNILVVNDGSTDETKEILESFSGKIFFVNHSTNRGAGAALETGFEYIRRFGKVKYVITFDSDGQHCVADIQKFLKKFESDKDLWVIFGSRFLQKSETNVPFFRKIVLFLGKIFTFLVSGIYLTDTHNGLRGFRFEALKKIHLKMDSMAYASELIDEVRKNNIKYTEVFVVIKYTDYSLQKGQSSLNAINIALKVIYNKFFR
	14935	GC_00002591	EVERYTHING	GN02_872_GCA_003260325_1	820	2	2	1	0	0.670261	0.724929	COG2220	L-ascorbate metabolism protein UlaG, beta-lactamase superfamily	G	G	#NAME?
	3365	GC_00000173	EVERYTHING	GN02_872_GCA_003260325_1	821	12	15	2	0	0.559235	0.737469	COG2326	Polyphosphate kinase 2, PPK2 family	C	C	-----------------FMSSLFYQIFNKSIELKEDVIKDFLVDVEKLFKKFQEDKDIDNIRVLKNKIEHLLENKPKKLTKDAKKEYKLIDDFLDQVNDFISIKEKQLKEQQKAKIVDVVKEVEADYKKCADIPEEKRKKYKKVCVKKSKIRYEKEIIELQLELLKLQNHIKETGQKLLIIFEGRDAAGKGGTIKRFREYLNPRGARVVALEKPNELERTQWYFQRYVSHLPAGGEMVFFDRSWYNRAGVEPVMGFVSKQSYEDFLKDVPNFEKMLVKSGIKVIKFYFSVSKEEQAARFESRKYNPLKQYKLSSIDQHSQQLWDKYTLAEYHNFKNTHSKAAPWILINSDDKKKARLNAIKYVLNLYDYPEKIDKEKLKLDKDIIYNGEKKVKELEKII…
	14693	GC_00002459	EVERYTHING	GN02_872_GCA_003260325_1	822	2	2	1	0	0.684058	0.898246					#NAME?
	9918	GC_00001013	EVERYTHING	GN02_872_GCA_003260325_1	824	6	6	1	0	0.629116	0.801355	COG2304	Secreted protein containing bacterial Ig-like domain and vWFA domain	R	R	MQVFNLNIFTILIFIFIMLFLGFCFFTFYKNNLEISKKYGIEFSKYFYFKFLFLFFSFFSIFLSIFGIKYFPGDKEQRMGIDIVFVLDVSKSMNVADVRGDGGNYLRLDFAKKSIGYFVLKNKNNRYSLVIFAGDAKSTLPLTNDTDLFLTFLQKADYRDFENQGTSFEKAVKLAETRLLYAENKSKAIVFVSDGGDDDYEFSDEIKKTIGKKSKYFIVGVGSSDGGKIILGEDIFGRKNFQKYDGKEVIAKLGEKNLKKLANLTNGKYLKMDKITDLDKFQNDLEKLEKNIFSENFSNSMKSISRILAFVSFFFFVLFLAFYIFDNKKYEK
	10929	GC_00001210	EVERYTHING	GN02_872_GCA_003260325_1	826	5	5	1	0	0.851406	0.986816	COG2304	Secreted protein containing bacterial Ig-like domain and vWFA domain	R	R	MKIFNVEFFEPYYLFLPILALFFLFLFYKNRNKYQNFSAFNDLKQVFKRNSFLFYFRIFLIISAFFMFSFIFANPNKVNTDEKDKKSGIDIVLAFDVSESMNAIDLLPTRLESAKKLIINFLQKQKTNRVGLVLFAGKPFVGIPLTFDYKILEETVKNISTETINQSQFPGTAIGDAILMGKNMFDKDDKNREKTIVLITDGDANTGAEPKVASISARDDGIKIYSVGIGGKQDAFVNYKNGPFEQKAIVKPLNDVFLKEISEITNGKFFRATDNKSFENIFTELEKLQKTDIEEKTKKTYRDIYDSFAYFLSFLLFLLFCSFLNLKNIFQK
	8039	GC_00000711	EVERYTHING	GN02_872_GCA_003260325_1	828	7	7	1	0	0.852504	0.982435	COG1721	Uncharacterized conserved protein, DUF58 family, contains vWF domain	S	S	MQIIKKIKLIDFKLTKSIGNLLFGLYKSKFHGSGINFSEHKEYVFGDPVKAIDWKTSSKTDKIYSKIFEEEKELKVLFLIDLNPSIFWKIAKQTKKEILEEVFYSLAFSSYKNSDSFGILFYGSEKQEFIPYKKDFGNILRTIDKIENSQRSGKIDHNRTKKIFENLVKNKTKDNLIFILSDDILQEDDKSLKILGLRNEVIFINIFDYFENNLENIGNDVVFASDNNFLDLSLSSKETEKFNILRKEKLENFKNILKKNKIGYIYMDTKKNIFKELFLYFSKL
	3228	GC_00000164	EVERYTHING	GN02_872_GCA_003260325_1	829	15	16	2	0	0.781657	0.972638	COG0714	MoxR-like ATPase	R	R	#NAME?
	15257	GC_00002769	EVERYTHING	GN02_872_GCA_003260325_1	830	2	2	1	0	0.980198	1					MRKKFLILLFVLFTSIPGNLAFGNHSKPDANLQGFYRDDATARFTNSQKVTKKSLKNEIKKRKKYHKLLLEQYNTSFEQKTLDLISENSLILTNLRKDLKA
	14841	GC_00002537	EVERYTHING	GN02_872_GCA_003260325_1	831	2	2	1	0	0.9956	1					MKKIIVLLSLLLFSTDCVFTYEVDIKADKTEINSKDDFVSLNVDFTGIDGDIDISELLESIKKVKGMENFDISLINQGFSFISQGIIKNGQLEEKKEGRASYTFSLIPKKTGEFDIGPFSFDKDGEKRQIDALKIKVVNENVHQENKASDLKLALNNNSTGNFLIETKEKVDEKSGINTFLIIFFLIIILGILIYFLGFGSKKQEAEFNDQEQKEDENFRENLDINSNDFLEQAEKSIKNKILEKYGIEIGNKNISEMIEQIAESEEKEKLREINLFFNKLKYSDLELDKKEFLEKIKEFLEK
	8074	GC_00000716	EVERYTHING	GN02_872_GCA_003260325_1	832	6	7	2	0	0.723112	0.862112	COG0745	DNA-binding response regulator, OmpR family, contains REC and winged-helix (wHTH) domain	T|K	T|K	MKVLVVEDDQIIGPNICEYLEENSFLVTLKENGQDGLKEALKNKYDIFILDVMLPLKDGFSIAKEIRENGIKTPIIFLTAKEDLESKERGFNVGGDDYLTKPFKLKELVLRIRSILKRVNKSEILDKIVAGDIILDLGLKEVKRGNKIINLTPKEFMILEYLMKNKGKAVPKKEILEYIWGINNDIWSDVIRAHILTLRKKLNDGFKFDPIVTVRGIGFKFLD
	8298	GC_00000748	EVERYTHING	GN02_872_GCA_003260325_1	833	7	7	1	0	0.806971	0.922533	COG2205|COG3850	K+-sensing histidine kinase KdpD|Signal transduction histidine kinase, nitrate/nitrite-specific	T	T	MKNKFGIKTRVFLGFGFFLITIINILLYLLYLGVEDSFISGIEANIEKNYNTIKKVIDQQEAENKDTINLTSDDLKSLKDLGFFTSFGKKNEEIEKNYKLGSFVYGKEIFFRGDYKGYNIIIGKNISDFLNYKSKMMEVILYADLISVIILIVMVYLITNRLLKPLIELSKFISKYDITKNKELIKNNYGDSEIGLITDAINNLISKSKNILESQKRFIQDSSHELKTPLMQIDSNIELLEEKIEDEKILKKLENIKKSSENINKIVSNLGFILRGEENFQNTEKIDIYKYLNNLVKGFYSIANEKNIQINIEKIEDLEIENNTYFLDRLFGNLIQNAIFYNNGNSEIKIKIFKNKVILKDNGVGIKKDELEKIFDRFYRNSDSNIYNKNGSGLGLTIV…
	5764	GC_00000404	EVERYTHING	GN02_872_GCA_003260325_1	835	8	9	2	0	0.599747	0.762563	COG4262	Predicted spermidine synthase with an N-terminal membrane domain	R	R	MSFLIYLISFLEGFTTLSVEIIAIRRFTPIIGTNSISTSIILGVILLALSYGYYIGGKNTKNLESKDLIKKIIFNLTVAGTYYLFFTFIFD--QLILSYLILYIQSYFFAILLSSFLLFFIPVFLASQTIP---LLSEVLKGENTGEKVGKLLFFSTVGSFLGSVMTSSVLFPFIGVYKSSIFDSFLLTFSSVILIGYILKKYKEINFVSILSIIIFFLSIILIIKPDSLSKNSLFKIANSYHDIEIYDTNENTRIFSMNGGYSSGIDKTTKESFFNYIKEIKKNISENKGKNLKILIIGGAGFTLPKELSEKENIDLIDVVDVDPNLKDISEKYFLQEKLSKKVNFIVEPSRYFLNNAIKNNKFYDEIVIDIYVGKSLPSQTLTEEFFKNIKKIGKNI…
	4894	GC_00000310	EVERYTHING	GN02_872_GCA_003260325_1	836	10	10	1	0	0.805628	0.903294	COG0513	Superfamily II DNA and RNA helicase	L	L	--------------MKTFRDLGIREDILEAIEKKGYQNPSPIQERVIPVFLTGDKDIIGQAQTGTGKTASFGIPLLQLIDSKAKTTKAIILCPTRELAIQVSDEINSFSPDNKISTLLLYGGNPIRDEIRELKNKPNIIIGTPGRVIDHLNKGR-LHLEDLEYFVLDEADEMLNIGFREEIEEIMKSTPKNKKTLLFSATMPKAIMDIVKNYMQDYDLISVKAENMTNTNIDQKYFEVRRESKFDALTRIIELQENFYAIIFCKTKLDVDELASRLMNAGYLAEGIHGDIEQKMREKILARFKSKKTKILVATDVAARGIDVNDVTHVVNYSLPENPEIYTHRIGRTARAGKTGTAITFISNSERRRIFFFENVIKAKIKREVLPSISEVIEAKKGNLV…
	5539	GC_00000379	EVERYTHING	GN02_872_GCA_003260325_1	837	9	9	1	0	0.827441	0.779017	COG0724	RNA recognition motif (RRM) domain	J	J	------------MENNRLFVGNLPWSIDWKQLKDIFGEYGEVAFTRVVSDRETKRSKGFGFVEFVNAADAAKAKEALDGAEVDGRAIRVDFATEKQENN----------------------
	14045	GC_00002125	EVERYTHING	GN02_872_GCA_003260325_1	838	2	2	1	0	1	1					MLETLKFFFLPSSNQAKKIFEENSNGKKIFICVFLSLLMAIMLFIIIFFYPTIIEGENIVINPVDGSSFLAIISIKDESGKIIFSAGSGAQAIQNILFIIMGTLIFFVASIFFGTFNFLISRVIARGKSSFADNILVGNVGLFGLIFIAFLFGLYVILFLNTTYISSNFLASESFSENILQIFALFSFIWVIVLAVNMLRGAMKVGK
	6566	GC_00000504	EVERYTHING	GN02_872_GCA_003260325_1	839	8	8	1	0	0.746571	0.881722	COG2148	Sugar transferase involved in LPS biosynthesis (colanic, teichoic acid)	M	M	MKKHDIFLSAVRLPLDFAIVFFTFFLAREIRLIDNFLLR---PAKTITTDALFWFALFGALLFIFVFAIHGLYSMRNNTSKIGEYGQIIGYSFYWYIFYSFFIYAGNGIIYE-TEIPRLIVGVAFLIGTIFVIFERIFLNELEYFLTRKGILSKKKIILINNKSYLKIKKIINNIQESKVYEIVGYVNDVEIDKL-KELNYIGGIDKIKEILAEREADEVLYIDSNFGKKELQDLWEYTRIFGITYKYITNSFDVTKSNTTLSLINNIPVVEIKNTPLNSWSKIFKRIFDFCAGLLGVLIFSPIFIIVAILIKIEDPKGPIIYKNRRIGQDGKIFNLYKFRYMKWEFCIKDAYK-GE-SDEKALEYEKELIEKSSTRHGPLYKIKNDPRKTKIGAFIEK…
	15743	GC_00003036	EVERYTHING	GN02_872_GCA_003260325_1	840	2	2	1	0	0.989216	1					MLKSLKNVFFDLFLLYKNYFSWTKVRIFSWIFGYILGGIIALPVLILAIFYGYKNGIKPDSIIGDYGNNVTLYLLNIAVYFCIAIGFLYNYVFLIKFYKGLISEKKNLNFALFKNFFDKKLFSKSFFLLIIFVATFGGIALFLMFVLSNLNSFIGLKESLNIIQNSYFNIFTILFFIGVIIIIYLFYKFIFAFAFLVDEDLSIKESLIKSFKKTKGFKKFFNTFVVTFIIMLLYSPFYNFQDNFKKEKEDLSQYIKYTLALAEEQKQTTIGGEKISLTDEQRLKYQTLSLKYQNKSGEETKKLYEYVNSSLWIISFVYFFLFFGIGIMAYTSIYNNIIKD
	6430	GC_00000487	EVERYTHING	GN02_872_GCA_003260325_1	841	8	8	1	0	0.813564	0.953865	COG1692	Calcineurin-like phosphoesterase	R	R	MIKILIFGDVYGRVGRKGLKKELSSLLEKYSPDFTIANIDNISYGKGAIEKHLLEFEGLGFDALTTGNHYFDNLSKIKDYIASGKSKVIRCANFRGN----LVGDGYKIIEKNNKKILVIHLLGHSFMGINVDNAFTKAEEIISE----NPEVDAIIIDFHKETTAEGYGLLHYLDGKASFIFGTHTHVQTNDEIIFPKGTGFISDIGMNGPVYSVIGADFSSVKSVFINGYRERGVEQCLDNNYIVNAVYVEIDDS-KKCQKIEKIKIIGKL-
	9342	GC_00000917	EVERYTHING	GN02_872_GCA_003260325_1	842	6	6	1	0	0.944444	1					MKKRFLLFIIFIIFIVSLTTLVLVLNYVDPYEYRVLAVSSLLFSYTLTISCFFTILFYFIKKIYYRGNVYIYHVLSSFRQGFLVAIFTSSLVYFYNHQVPVWLGGGILFLILFLLEIFVENYEN
	4604	GC_00000281	EVERYTHING	GN02_872_GCA_003260325_1	843	8	10	3	0	0.546272	0.745379	COG4942	Septal ring factor EnvC, activator of murein hydrolases AmiA and AmiB	D	D	MKYSWKTMKIKLFRKIFCLFLIILLGINNYPVFSANS--SGNALDNFTNRQYNLLFESNLSNVSSEYGDIFDMSRKVDVFNNLGESIKRSRESVEASNTAIINKLKDLEESKKKIEEEIIEITKKIQDISLASNQLKIDIEQNEKKIKVLKNQIEENKKVLLALLDYLYKKGNTAYDGTKIDNLKSIILNDEDISTLINDLYYNGIIQITGKKLAEKHMQFIKDLYIKQVELKNKKIEFAYLRKQFILEQKKEKEKREFKERLIEISKNRQKEYEKVIAEKIKTESRVKEIAESQEKKIKEIKEKVLSENGCTYVDFSKESQEKSDLEKNNKKCYDLNKIIFLEGQLNESKNVTVTKNPLSWPVNPIK-GLSAYYKDPGYKKELGADHNAIDIRVPQGT…
	9222	GC_00000897	EVERYTHING	GN02_872_GCA_003260325_1	844	6	6	1	0	0.821212	0.958104					MSKFKVGMILYIIISAINLNISYADDAENNLNL-ETEQVTELK-
	9786	GC_00000991	EVERYTHING	GN02_872_GCA_003260325_1	845	6	6	1	0	0.885978	0.979409					MKNRFLIGLVTLFVTIFSTFFVFNSVFAA-ELDHFVVELSPKKAKVGEAMDLTIKAVDKNGAPVTDYQGTVLIFSNTNPEASLPIVLKDSTYTFTESDQGVRKFENGVKFTKPGKQDINVFDFKDEKFTGKDEAEISDAAGAGKQEITFISPEEGLTIGEPKIKVSGSTVKNHKVKLIVNKTEKYDLTSNNNGVFEKDVENLKNGENVFQAQVFDADDKVIGETNELKIKVETNGLFVKSLKLIPEEVFVEAPYSIELIANTGLKEASVVINDTVITLKESGEGVYKGNSTAPKKAGTYKVDVNLVNDMGHKFNELGVTSLKVKELNSSLDKE---KKEEPEPKEEPKKEAFTGKMSSASSERDPLKITGLKLVELKTKSILTWDKLQKAKSYNVYKKN…
	5124	GC_00000333	EVERYTHING	GN02_872_GCA_003260325_1	846	9	10	2	0	0.626195	0.816194	COG1195	Recombinational DNA repair ATPase RecF	L	L	MIKSLKLVNFRNFLEKYIDNFELKNFIVGENGRGKTNILEALSILCDNSILKLGLDDLVKIGEEYFFIEIFDERKGKIGFYYSKVDKKKNFLINNKKVTKKIFLENISRAVIFSPIFMNLFYLSPSLRRDFLDEALKSSYFDYEDLFKNYKKILKSRNMFLKAIYDGKAEKKDIKFWDEKFISVAEEIYNYRFKFVSFLSDSIKNIKDYFSFGISDISFEYISKVSKNRV--------SEDIKEYLEKNIDRDIILGKTAIGPHIDDFDIKIDN-ISLSRFGSRGEVKSVIIYLKLLEGIFIEKKTGKKPILIIDDLLSELDNNHKNILLEKIIYYQSFISNIV----EDPDSFYIKI
	6606	GC_00000509	EVERYTHING	GN02_872_GCA_003260325_1	847	8	8	1	0	0.826942	0.98953					MSLTQEQIEKLSKNLSKIDLAEPKLVDDLNNILKYVDLLNEVDTTGVKATVSVVESENTLRDDFEAKKDVTPAELLACSNQKVVANQIAVANIMK
	14479	GC_00002347	EVERYTHING	GN02_872_GCA_003260325_1	848	2	2	1	0	1	1					MATINNKKTENIDRQEKKELIYKSSKIVFVVMILIFFLTFYFIGAGFQKEFFEKILSPSYILLLLSLGLFVFFGSQKIFENKIISYIITTIFVIFIIFAILPLFI
	9750	GC_00000985	EVERYTHING	GN02_872_GCA_003260325_1	849	6	6	1	0	0.835075	0.98209					MKKIFFTFLFLIFTLSSCFWGEG-DGLNLYDKAKDFSIRVPKDWEIIQNKDGILPKPRSGDIELAVSSKTEKDNFF-NNLLVLSEKLLIDSSASEYITSANLNSENEYFEYKKIEEKDLTFTDSSKSKIFIFEARYNNSTKKLKFLQTANICKDRKAFFITLAIPSTITDYKKYEYILSTFNCKK
	15827	GC_00003082	EVERYTHING	GN02_872_GCA_003260325_1	850	2	2	1	0	0.989871	1					MKKILIILPLFCLIFSCSKSQEIIKVNTNSGNQTKTEKLNEDLDYISKENQDLINSLSSEVVLKNLDKKINSKKADLNDYLTYLSALLSDGYDKKVTNDNLEKGLEIIKNIEPNYPQSSELKRVKGYILSLKGEENEAIKYLEEAIKINPKNSYALSNLAYSYKEIGNLEKAKEYLNKAIEIDNLNYQANFNLALLNYEQKNYKETVDILTKIIENYENKNINVKSLILRAQAYEGLQEYINVETDYETAIGLNAINDEIYQKYGIYNYNFFARDLETNEANAKVYLERAKDLFKKALELNPKSAETSYLLGLTYFYSEENDLATKNFKNTLELLESDNKLSNKEKSDIQSKTQEKLNYLTE
	13372	GC_00001858	EVERYTHING	GN02_872_GCA_003260325_1	851	2	3	2	0	0.361246	0.598974					MNKKIYKIFTIIFVSLFLNSNLTVITSSTQDKNNSQNKLLAANSSGNSGEKGGGSGGNGGNSGGKGGNSSGKSGDNSNSKGGSTSGNKSASDSKSANGNNSKTGPAGEKGKKATGAEREVDSHTQATTGHFDREGNFVGKGKGGYDKDGNKLSKDSGSDGKGGGEKISSETKSGEKKSKMLSGQYSAEGGYITSDNPIINNGSGNGGTCAEYVDSWKQKLSPCKIKGDWYNSTYNPVVICEQIFDWEPKNTSNCGSSFTDSDGNQYCDISRCPKPKKPEVKKKDSIVNLIFSKQNDCSSIYANGKQECNLKFELKMSNFPKEGLEGFEGLKIKNFSYDGALSDQVELIGSDYLLRVNDTEIKDNVAEAAATSVVPFNDIQKIMKFEIQGENNFTKVELK…
	14925	GC_00002586	EVERYTHING	GN02_872_GCA_003260325_1	852	2	2	1	0	0.982244	0.990356					MKKIFFKTFTAIFVFLFINSHLIVKNVNANDDNPKIDSSSNKLLAAKGGGGG---GSGGGEGKGGGGGGSGGG-----GKGGGGGGSGGGKGGSNGSSNGGSKGAGGSSSGKSGNNSNSKGGSSSGNKSNSGSKSANGNNSKTGPAGETGKKATGAEMEVDSHTQATTGHFDREGNFVGKGKGGYDKDGNKLSKGSGSDGKGGGNGSGKGKSSGGGKGTPILEGGDDGDDYEEEEKEEKITWTYSGSGCSSYIHHWDIKWEPCEIDGNWAGYSNPNVNCRQKPIYIPRYNSCGTSYTSSKGEYRCDTSGCGNNAPKPFFPDKIRNIKMQHSGSTCPETYANGIDTCGIFFTIGGFPTPKEGLKGFNNPMKNFEYTGAVTDQVGKIGRSGLKIENTSMSN…
	9870	GC_00001005	EVERYTHING	GN02_872_GCA_003260325_1	853	6	6	1	0	0.746904	0.878321					MITFEKIVKKLLNKSGNVVLKSDIFDIIDPEHKKQNQSKLDKTIYNLKIKKIIVSIKSGVYVIPSEEDKNLNKIDLIEKYYLKLLKKYITSLCGTNYYISGNKALEIWDKNFSIPEKIFIANKDFNKKIIIGNYQIIFKTINSKK-EKKASVFSKFRDFTEIKEIEGIEFRVSNLELSLVEACLLSDINENLSIKLITKILKKYKNSFNSEIFYKIGENKYIMSFNRLKELSKKVDEGLYMIFLDIVKINGGLFIGEGLRGF
	15049	GC_00002653	EVERYTHING	GN02_872_GCA_003260325_1	858	2	2	1	0	0.375405	0.580583	COG2226	Ubiquinone/menaquinone biosynthesis C-methylase UbiE	H	H	MKNTNITKKDSKFIKELFLEYLNDYRRGGKALGWKGNKEQQLRFKILLSCIEGNNNFILDVGCGIGDLYKYIFFYKYNNIKQYAGVDILENSINTAKELHPNGDFNIIEDIKEIKKDTFDYIIASGIFAVNIENAKEKYFSMIEELFFKSKKGFVFNMLDKNYTLKDAPKIIQFEPNEVLNFCQKISKNVTIIQGYLPIYLLSIFQ
	6582	GC_00000506	EVERYTHING	GN02_872_GCA_003260325_1	859	8	8	1	0	0.91629	1	COG1162	Putative ribosome biogenesis GTPase RsgA	J	J	MSKFNEFGQKINIFEKRTQNKKYLTKKKQYHEKHHQEYTKENEIIFSENNNQNIGQISQIKQSFQGKIFYVIVNSEVFQKNVKNKNIANNITIGDFVEFENDSIINIIQRKNLLTRYKGDSDRFSLHKRIIQPIAANLDYIVIVASAMNPKFQPGFIERYIILAESCSIPIIICISKSDLEKIEDPILEYYTNKLQIPVMYTSIETGQGIDELKKKIFGKNVVFVGKSGVGKSSLVNTILKNQVTKTLSVSEKGGQGRHTTTSSQMHIWDKNSYIIDTPGIRSLDFLEFKKEELSGYFIEFRNFEGNCKYKDCSHIHETNCAIKEAVRNGDISKERYNTYLRLFEEII
	3562	GC_00000187	EVERYTHING	GN02_872_GCA_003260325_1	861	13	13	1	0	0.773718	0.944308	COG0802	tRNA A37 threonylcarbamoyladenosine biosynthesis protein TsaE	J	J	-----MIQKYFLK--YISDLKIEIKKPCLIFLRGDLGAGKTTLAKHILNDILGIEGEVTSPTYTYYNKYLDN-YHFDLYRINNYDEFFAIGGEEILDNNSGVILVEWPEIIEKYYSPDLEIILKKTENSEEREIKIIKR-
	2306	GC_00000110	EVERYTHING	GN02_872_GCA_003260325_1	862	18	18	1	0	0.792308	0.970893					METLIKVEKTEEK-GILIFEFSGELDETNADKTFKNIYEQIGDFEDKKIIFKLTNLKYLNSKSIGYIADVFSNIEENDSQMYISNCTDGVKDILELVGITQIIPTVDDVSEAISAMS-
	5899	GC_00000419	EVERYTHING	GN02_872_GCA_003260325_1	863	9	9	1	0	0.868682	0.973137	COG0438	Glycosyltransferase involved in cell wall bisynthesis	M	M	----------MKKTIILHDTFLYKGGGERLILMMAKSLNADLASGFFSKGSFDLRKEGFKGKMISISNEVFKKGFRHFKLKFAFLFKTKFLKDYETVVFSGDSISAVRNCSKNMKKIYYCHTPPRYLYDLKEIYIKKVPFLLRPAFLFVSYIFRKMYERDISKMDLILTNSINTQKRIKKFLGIDSKILYPPVDLDEFKFISQKDYYLSFARLSDAKRVDKVVEAFKKLPDKKLVIIYGENDPQREKIFGLAKDCKNIEFKTLPGNIGFTDYVGNCIATIYIPIDEDFGMSPVESMAAGKPVLGVNEGGLKETVIDKKTGVLIPEGAKIEDIIEAVEYLTSEKCLEMRKACETRARDFSLEEFKNKLINFVGK
	14375	GC_00002294	EVERYTHING	GN02_872_GCA_003260325_1	864	2	2	1	0	1	1					MTKIINFIIFYGFHFVVYFLAALGISYFFSGIKNIQKALIVGAMFTGFLFIYWVLNYAIGGINWFISIVCWVSFSIFVFMKEFEIKPLFAFLTGFLFGFLAHFIAIFLIGLLFSR
	4744	GC_00000295	EVERYTHING	GN02_872_GCA_003260325_1	865	10	10	1	0	0.840046	0.950896	COG0249	DNA mismatch repair ATPase MutS	L	L	MENILKIIDLLEKSVKEDPAEGLTSGEIIKTGFDEKVDEYRKTIENANDWLANYQAKISQENGISNLKIKYTGQSGYFIEIPKSQDNKVPEYFIFKQTLVGASRYITEELKDFEEKYLEAQNQKASREYEIFLKIREEILDFYSDIKEISDKTANIDFLASLSQVAYNNDYIKPEISDNYDLEIVGGRHPVIEKYVSEFISNDLSLDKKQFVHIITGPNMGGKSTFLRQNALIILMAHIGSFVPAKKANIPLTDKIFSRVGASDNLFLGQSTFMVEMQEVANILNNSTKNSFVIIDEVGRGTSTYDGMSLAWAILRENHDKIKAKTLFATHYHELIDESKALKGVKNFSVAVGENDENLVFLRKIISGGIKKSFGLEVAKIAGISESVLSEAKSMLRNL…
	8305	GC_00000749	EVERYTHING	GN02_872_GCA_003260325_1	866	6	7	2	0	0.67849	0.85212					MIKINKNDSIIDIIIKIKNCKDKEIVLEFPFGHPILHNYTSLKILKTKADKKELVIVTNDKTSKRIGKKLGIKYNLVSKEENPETQYSAGEYFLYTMKNYFKEVKNFLTNKARENSFAKYQKIYSNGKIGFFAIFLLLSILLLVFIFYFAVNKTYIHITPEIEFRPKGRNFVFEKMGNDDLTLETNIIKLREIQKTSSISTKILTSGVDEKDNKKSTGKIKVFNLTDKEVYLIKNSRLSTKDGLVFLLDNEIKIPAAILDKDKKIVAGEIEATVTARTEDTDGKIIGARGNIKAGEKLTLPGLKENSDKIFANSVSEFTGGETSTKRILSKNDLENAKKILRGKLEQAGLNEIRKELESENKTNNVKYEILGASGMIKYSDFQFSGIENLKEGDEIEEF…
	5206	GC_00000342	EVERYTHING	GN02_872_GCA_003260325_1	867	8	9	2	0	0.648455	0.821029	COG1752	Predicted acylesterase/phospholipase RssA, containd patatin domain	R	R	-------MFWKTNYGLALGGGSARGFVHIGVIKYLEEKNIKITEISGTSMGAIIGAFLAFGKNSSEMLEIAKELKILKLVDLDFKFGFVKGNKVVKKLRTYFGDTKIEDLKIKLKIVATDLGTGERKVFESGDLVDAIRASISLPGVFKPYKIGDNFFIDGGVVCNLPIDELTVRNKIGVSAINAPVGPLNSKKKFLWFEVNKSFFNLNYQILYRAVVGMMIQNEKISIEKATGNKQILNFDFGELGFTNFSEAEKFAEIGYEEAKKSLKI-
	14765	GC_00002496	EVERYTHING	GN02_872_GCA_003260325_1	868	2	2	1	0	0.766667	0.88212					#NAME?
	2834	GC_00000140	EVERYTHING	GN02_872_GCA_003260325_1	869	17	17	1	0	0.811163	0.985921	COG0264	Translation elongation factor EF-Ts	J	J	MTVTAAQIKELREITGIGMMECKKALEEANGDMDQAIELLRKKGLAKAAKKADRETFEGGIKILTEGNKAYIVSVSCETDFLANSDKFKAMLEKVAEFLKEHGADSKA--EAQEFINKNYALEMGENLQVSNYQIIEGDVLAPYVHSNSKLAALVVAK-AGTDFEKAKQVAMHVTASNPEYLSPDDISDDIIEKEKSIQLEIMRNDSKMGNKTDDVLLKIIEGKMGKFKAEISLLEQDFVMDPSQKVKNFIGEGNITAFYRYSI
	10994	GC_00001223	EVERYTHING	GN02_872_GCA_003260325_1	870	5	5	1	0	0.822222	0.95638					#NAME?
	6246	GC_00000464	EVERYTHING	GN02_872_GCA_003260325_1	871	8	8	1	0	0.841653	0.961106	COG0052	Ribosomal protein S2	J	J	MEKKYLNNMFENLLHIGNKTNFWNAKMRPYIYGSVNGIHVINLLETAKKLDEVKVELKELTASGKKVLFVGTKLQAKDAIAKIALDSGNYYVSDKWVPGLLTNFDTIRKRINTYLKLLKDSETGALDVLTKKEKAAKLLEIEKLDKAYSGVKEMKKIPDIVFVVDGVYERQAIKEANSLKLKTFAVLNTNGDDTIVDNCIPANTNSVKSIEFLLGELAPAISKVTKTESTNASRVK------KVTEKK--VERKPAVKKMKKDEENSEK
	2396	GC_00000115	EVERYTHING	GN02_872_GCA_003260325_1	872	18	18	1	0	0.817617	0.882984	COG0539	Ribosomal protein S1	J	J	-MTNKDLALFEELFNESPEIKYPKAGDVISGVIVKIEKKNILVNVNNQFTGLVVSKEV-GNTVDLSELKPGQSIEVMVLGDSIERGLLILSLKRANQIKNLTNLTKYHNSSEIITVRPTEANKGGLLVDIDGLKGFIPVSQLTPIHYPRVEGADPEKILAHLDSLVGQPFKVRVINVDEDGKKIIFSEKAAIEENREKALSTLKEGDIIEGVISGILSYGLFVTFDGLEGLVHVSEIDWGHVTNPSKFAKVGMKVKVKVIGLDSEKISLSIKRLKENPWETLSKKYKLGDTITAPISRISKFGAFMDLEGGIQGLIHLSEISYGVVKDIRDHIKVGEEIKAKIINFEPEKKRIGLSLKAL------------QEAPKEEVKTESEETSKEE--------…
	11024	GC_00001229	EVERYTHING	GN02_872_GCA_003260325_1	873	5	5	1	0	0.899571	0.996137	COG2205	K+-sensing histidine kinase KdpD	T	T	MQDKNTKYISIIGHELRTPLTSIRGYLSMILEGDMGEISYEARKALNHCYDSSLRLIKLTNDILMLSKIESGKMEYYPSKFKILDFIKSVQNDVFVEAEEQKVELEIEIEKSLKNKSIYYDKDRLKQVFINLISNAIKFTPENKKVIVKASQREKNILFEIIDNGIGIPEDQLQKVFEKFAQVSCDLQKSNKCGLGIGLTITKNILKDIGSEIKVTSQVGKGSNFFFELKLLD
	11004	GC_00001225	EVERYTHING	GN02_872_GCA_003260325_1	874	5	5	1	0	0.926708	1	COG0745	DNA-binding response regulator, OmpR family, contains REC and winged-helix (wHTH) domain	T|K	T|K	MEKIKVLIIEDDLVLSDMYAKKMTKSNFEVKQAKDGLEGLIILEDFAADVILLDIMMPAMDGFETLRAIKHQTSSRSKIFMFTNIIDKHKLKEAMENGADDYIVKAETNPSDIVKRIKEAVSNKTCKNDPIYVTPGLNIFKMKNPYIEGAPDIEISVNIKI
	1280	GC_00000057	EVERYTHING	GN02_872_GCA_003260325_1	875	20	21	2	0	0.713787	0.83466	COG0481	Translation elongation factor EF-4, membrane-bound GTPase	J	J	-MKLENIRNFCIIAHIDHGKSTLADRLLEITGTIDKRDMKHGQMLDTMELEQERGITIKLQPVRMNWKGFEMNIIDTPGHVDFQYEVSRSLASVEGALLIVDATQGIEAQTLSNVYMALENELDIIPIINKIDLPAADVEKVSEEIVNLLGCDESEIIPVSAKTGENVETILDEVIKRIKSPKVFESNLENISNQEL-------KALVFDSQYDPYRGVVSYVKVFSGEIKKGDTLYFLHSGKKIEALDIGYFKPMYTSDKKIENGSVGYVVTGLKDIKDAKVGDTLW-----------KPENIEGPKKKPEQAEP--ISGFGEAKPFIFAGIFPMDSSEYPQLKDSIEKLILNDSALSIEPTVSP-ALGHGYRCGFLGL-----LHLDIVKERL-FRE…
	14863	GC_00002548	EVERYTHING	GN02_872_GCA_003260325_1	876	2	2	1	0	0.997585	1					MKKQPNLLDIPEINLDFVIDEINKNIFDEKIWIGEKMWKVAEVTYSYTSKNKKTGNDLKINGKKINLNFTLFCEIGGLNLDDFDNITDDEKIIKILQARDNLEKKIFDKMRLISIFKKNIKNLNLNGTDKLKAEIIYDSLNEKNDLLEYCLYGMKYELEKAGIKPYFSKMEEIETDLNLRRIDKKVFGGQVVDNPTEINLSYNNLVDFFVKNKEKLTKQEQESFKIFIKKIASLPGCKKLKITQKPKNRLSKYNNLTVKDIHYIPIFNEFTKMLGLGHKAVQNSEAGSISDGPNTIEFPTSKEFKTMKVPRILSLNSHEIESHSVNDENNKKILGNIRGAKSTEKEEGLAILMENLLKYGDGILKVDKNTGKKIIDLEKCDIPDSIVKTLIGEICNDEE…
	6646	GC_00000515	EVERYTHING	GN02_872_GCA_003260325_1	877	6	8	2	0	0.549807	0.695744	COG0151	Phosphoribosylamine-glycine ligase	F	F	MKNKAIVHIMNKKRMNAPDIKVDLDAMEELWNKYGINNIIFYKGEKVDYSHLISKLEKYGIYTQNYSNRQDLIDKVKEFNEKFEVIFVYTALELMINISNTLRQELGLKVSDNPNIFRDKSIQRKLLQENNKELGIKFLKGEPEKLDIDEIEKEIGYPFIMKPVNGVQSSGVVKITKRSDFEDYISNYKDFHDRLKARGIENKELIVEEFIDGNLYTLDYFVTDKGKVIFSKPAQEILGIDFGINDYFVVARIASKKVEDDLEGTGLKKFIEDTIKACGVRNTFVHHEFKLTSKGKLKTIELNGRFGGGRVDLFKEAYDMNLFEMLLNPKVEPGELKKNNIVFNICGTKRGKLIGFDEKLFESIKKRETVVNVIFNSKKFIGKETGLTKDGFTKMGTIK…
	5674	GC_00000394	EVERYTHING	GN02_872_GCA_003260325_1	878	9	9	1	0	0.793467	0.922686	COG0030	16S rRNA A1518 and A1519 N6-dimethyltransferase RsmA/KsgA/DIM1 (may also have DNA glycosylase/AP lyase activity)	J	J	MSLDLIKKYKIKAKKSLGQNFLVNEEILNEISSVLCISGKNIIEVGPGYGALTEKILLKSPSNLVLVELDSEMVNILNNRIDKKEFENIS-KLSIKNIDVLKFKP---------EF-DEYFVIANIPYYITSPILRHFLYDIKNIPEKMLILMQKDVGDKIILGQDKNGKIKTSVLSLFVAKKCFAREVIFVGKENFIPAPKIESSVILFEKHNLYDFLDDKIFLDFIKKAFAEPRKKLLNNLIKAGIPKEFILQIFTEKNIDENIRAEDLNISSWCDLILDFNKYFG
	9318	GC_00000913	EVERYTHING	GN02_872_GCA_003260325_1	879	6	6	1	0	0.867109	0.992861					MKIKFLIFAIIFIFSASFSFA-ASCKYKGKIDQCTSAIKSFSGKDNMKYIGLGGRLKDFEDFPCIQDSAEARAFQIAMDENFKKIDKDAEKYLKDLYGGKNYYFGKGSSSDFFDGVKDIFQKKDDLKRMYDEACIKSFDEAKDCVDDISSSD--PKIATSVLDSIDFLNGGQGSGACFLLSKAKTDIFLEVAHNGLLLNRQQVSKDQHKEYVQHQRDKNGKLLQAMRVNWSYLEKLSYKWTSKTKHTINSR
	6198	GC_00000458	EVERYTHING	GN02_872_GCA_003260325_1	880	8	8	1	0	0.7786	0.919683					--MKK--RVSKSAGKIDKIVTGVIIGTAVASMIGLSKTKKGQEVTRGIKQRSNGFFAKIKKFFGKTTIFIIKIFNRKK----
	7675	GC_00000659	EVERYTHING	GN02_872_GCA_003260325_1	881	7	7	1	0	0.834467	0.949905	COG0071	Molecular chaperone IbpA, HSP20 family	O	O	---MLKKFFKVSDDDNYEEIYEDEEYEEVLDNEENIGQVALDILDTGDELVILAPVAGIELKDVDLSFFNQVLTISGVRKKPEIYNE-NVIIKNKECYWGKFSRKIILPENLNFEAISAGMENNMLIIKIPKLQFSSHNIRIDRL--
	6230	GC_00000462	EVERYTHING	GN02_872_GCA_003260325_1	882	7	8	2	0	0.601223	0.788802	COG1459	Type II secretory pathway, component PulF	W|U|N	W|U|N	MQEKLNFIKNIFGFKGKSLKISSKNKINFLEQFSNLINSGIPIINSLKIIMYQTKDKKIKFMLEKIISDVNKGGNLRESFEKFPKIFGYFDLSIIEMGEVTGALGNSIETIKNKEEKDRELKGKIIGALIYPIVIVSLSTIMIGVFMVFVIPKIQKMYADSKVNLPELTQKVIQISDFTQKNISYIILVIFILILLFHVFKTNKFTKIYWDNFVLRIPLFGGLIKKKILAIFSSSLGILLKNGVMINKSLSISSKSLGNDYYEKNLNDINSRVSKGVQLSELMGINDIQSGKENFLFPIELASVVKIGEETGNLPDLLIKISKKQNKEIDSVVKNIQTAIEPLVIVIIGIIVGTIIMAIMLPFFNMVNVV
	2288	GC_00000109	EVERYTHING	GN02_872_GCA_003260325_1	883	18	18	1	0	0.778726	0.960478	COG3118	Negative regulator of GroEL, contains thioredoxin-like and TPR-like domains	O	O	---MTLILNNENFNETIKE-GVTLVDFWAEWCGPCQMMLPIIDDFAESQGDSMKVGKVNVDECPEIAGSFRVMSIPTLIVFKDGEVVETMVGVKQKSELEEVVSKYL-
	7241	GC_00000597	EVERYTHING	GN02_872_GCA_003260325_1	884	7	7	1	0	0.834187	0.975027					MYNKGFFIESPVGNNEFSFDKRQNKKLFVPEIIEAKSFDEIKFQDDLEKIAFEDFDFDDKLSTNYGLKNFYRFQMGGKEVVLFDNHNHAFYFWYEARSRKIIGDKNILIHIDQHADTRDNGKIISKSDSKSLEKVFDFTNFVLNVGDYIIPAQKEGIIENIVQIRNTKNLEDYLQNFSN-KKNNSKIILNLDLDFFASELDFIDFELKKKVILDAFEKASYVTVCTSPFFVDQGLAVEKFKEIFKEKLL--
	7962	GC_00000700	EVERYTHING	GN02_872_GCA_003260325_1	885	7	7	1	0	0.812656	0.924327	COG0177	Endonuclease III	L	L	MKDLTKKQKEIIKKKLKIMGDELQKIIPDAKTELKYGNDFQLLIAIIMSAQSTDKQVNKVNEIFFKKLIEPKDGVELGVDKIRKYINSISFFNNKAKNIFGTCEKLVEAKNKIPESVEELQKLPGVGVKTSKVFLSVTKDAPYLGVDTHVHRVLNRFGIVKTNSPLETDKIVSKIEMDLSYKNLHNTLILFGRYYSKAGDDDFSKGKDPEFCKNLKKKLDKVK
	13766	GC_00001999	EVERYTHING	GN02_872_GCA_003260325_1	886	2	3	2	0	0.375516	0.602167					MITKLRDYIGNKDNEEYLARE--------------------------------------------------------------------------------------------KYSP------YALQQAR------------------NIVKYGTIDKAKHR--------EFV--------------------------EGISIDAKES------------------------------------------KDL---------------------------------------------------------------------------------------DDAIWAEK--------------------------------------------------…
	13765	GC_00001999	EVERYTHING	GN02_872_GCA_003260325_1	887	2	3	2	0	0.375516	0.602167	COG0557	Exoribonuclease R	K	K	-----------------------------------------------------------------------------------------------------------------MYPPELANDIFSLNEGREKLTITVEVDLDFKGNIKNFEVYESIFKNKKRCDYENFIDDFINPDSPFHETFQIMYEIAKKRRNNRKSKGAILDFDEAERRIFLGEKREKIITNIKKIPHQIVEEWAILGNICTAIYMTRKDLLKVFRVHLELNEKAFYSEKELGHKALALKNYTHFTSPIRRYSDGVVHRIIKDDLNNRNSLYENEELREILDHINKKALTIQYLGKYYDSEIWGKKKIELLKNLYGDDLKVNHFKIYIRNHISKNKKIPKNMIEEIKNDIESGELE…
	2522	GC_00000122	EVERYTHING	GN02_872_GCA_003260325_1	888	17	18	2	0	0.81186	0.904214	COG2884	ABC-type ATPase involved in cell division	D	D	#NAME?
	6262	GC_00000466	EVERYTHING	GN02_872_GCA_003260325_1	889	8	8	1	0	0.8738	0.980466	COG2244	Membrane protein involved in the export of O-antigen and teichoic acid	M	M	MYKKIASNTISQIFSKAGTAIIAIFLISVLTNYLTVELYGLYSKVYNYVGIFVFLADLGLYAITIREITNNKEKSAFIVGNVMSLRLILGIFILILAVLIAFFLPGYNSDLALISIFISSIFTILQLLNSSILALMQANMKVEYSAFTLIFGKLINLFGIAFIAYVLYPKQFIENSDYFSPFIYIMIVGVISVFVNTLMNYFYA-RKIVKFGFDWDFAYIKHIFKISLPYGVALFLSVVYFKMDIMLLSIMEGEAIADRNISLYSLPMKIVEVIMVIGGFYMTSILPSLTQAFKQRDEKTLSKLTDISFKVLTMFSLMVFVLGILFRKYVILIIANKQYLDAIP-YNSADAFLIVFAVILFYFISLVFIYLFVASENQSKLLKINIFVTIFNFIGNIIL…
	8284	GC_00000746	EVERYTHING	GN02_872_GCA_003260325_1	890	6	7	2	0	0.632707	0.787663					MIKKIGIILVLLSLCIAVIWFT-NEIKNNPKQQTNTSSLDSEKELAEEKKLEEEKEQFTKEEVQNKVSQIKKKMKLKEIISKANMYFDEDEYMFSLIEFQKVLKEVPNDEVTNIKVGDIYYKIHKYGKANEYYSKVKKAKSLDKDKAILSLINDKGVSKENIDELTKKINEFDISEEKKFYYTTSIICVVDYSLCRDKFQKYFEKNWSPQSEELKNLQRAFESFKNFKNNDLYYKAAFITGAFFENAFYYVALKTSEQILGQKYNYRPIMEIAAKSSYEIGDYISAKKYLNDIKKIDPNNSEMSYFLARVYEKLNDKNLALVQYKKALADNYKDQIDIKRRIVFLFFESKDYKKMLYAFDDLLKTKSDKLNINDYSLAIYYNIINDDEQKANLYIEQAI…
	9660	GC_00000970	EVERYTHING	GN02_872_GCA_003260325_1	891	5	6	2	0	0.594955	0.783298					#NAME?
	2612	GC_00000127	EVERYTHING	GN02_872_GCA_003260325_1	892	7	18	4	0	0.514692	0.643576	COG0860|COG3103	N-acetylmuramoyl-L-alanine amidase|Uncharacterized conserved protein YgiM, contains N-terminal SH3 domain, DUF1202 family	M|R	M|R	SKN--GKYLCVTAKDSAGNISYKSSTNPIKIDNVAPTVSGVSEKIFVV-------------------GSSEAQNYTLTSG--------------------------------------------------------LTFSDNVDNATTLASLF---------------------------QCNGFSGYNPNAVGIYTVTC---------SLKDSSENEVTGITW--------------------------------------------------------NVKIIQTDKTALRDAVNTATTAKNHPKVYEGKAEVERVITQANTVLNDTNATTSDITQAI-------SNLNQAISRLRRDETAPEIYGVSEKEIFVGDDFS------------------…
	4694	GC_00000290	EVERYTHING	GN02_872_GCA_003260325_1	893	10	10	1	0	0.829023	0.985832	COG1420	Transcriptional regulator of heat shock response	K	K	#NAME?
	9978	GC_00001023	EVERYTHING	GN02_872_GCA_003260325_1	894	6	6	1	0	0.888766	0.994122	COG0438	Glycosyltransferase involved in cell wall bisynthesis	M	M	MKIGLDLRFLGDNIYSRFVSTLVENIIKNSPDNKFIIYANSNLNLLKTENSIVKKVDIKVGSLAEQVKFKKILKEDNNGLMIFFNHYKPIFYKKDYIILVGDLKDLYYSNFSSSFEKAKFLYLLSKNIKNAYKIICLDKITKNELIERFNVKETEINIIDGFFPKRPGYDY---DYELEEVSASLATKYDLKNKYFVFSAGDSIEKNYEKLIKVFKRLKENKFEIDLVFLGTNIGKNINLRNIILESNLQENVHFLGSPKLSEKKIIYQESLGVIFPSLYEPFPFRLTEPLYFDVPILSSNLKKIESIFGDKIKYFSPISVNSIYTEVEKFSKRPVKNVDYSEIKEKYTVENTTNQILKIID
	9240	GC_00000900	EVERYTHING	GN02_872_GCA_003260325_1	895	6	6	1	0	0.833069	1	COG1872	Uncharacterized conserved protein YggU, UPF0235/DUF167 family	S	S	MDLSKKLENGNILKVKVITNAQKTEITGELEDGTIKLKVRAIPEKGKANSEIIEYFSKILNLNKSKIEIISGKTSKIKLLKIEK
	4634	GC_00000284	EVERYTHING	GN02_872_GCA_003260325_1	896	10	10	1	0	0.752508	0.919315					MTYYQRDGYTLMRRHWIILFFNYLSFTFLLIVSALLYYISIKYQVYLGYDLIMFIIFPVIFLIINYAFLKLLLNYINYYNNLIILKDLNVIVIKTSLLDTDNIEIIDLNKITKIDTLMEGIVANILSYGNLVLEQYKDRTRIFHHIYKPYRAANFIKESKSKLLE-----KNSKD
	7479	GC_00000631	EVERYTHING	GN02_872_GCA_003260325_1	897	7	7	1	0	0.884354	0.975961					MGFRDTGYNYFKAEHSSVNMQFNPDCWTKSLKLYGDKKYKESFLELLKYTNKKIKNFQTSENVFRIPHGSIFVDIDFSGSEIKISSDFLDVSSANKVPLFRRIVELNFS-LNLTQIKYSEDKFKFDFSCDLELYDPYKMFDILSEICYFSDKFDEEFCEQFGAKNISEASVKEIPDNKKEIIYKNFKDIISSNMKIIEDLESRRRNNYAWDVISTTYKMIDYACAPKGSLALRISEKVAELYNRDQSLETIIFRGKEFLKDISEMPKEDFFKNLYETEQFIPNKKVATKEQIAEYLRPGYSDAYQDLQSGDFESAYLIFMHILYNSMYYHIMPVGMEKAIVKAIRTGSNSPVNQMQVGVLSGRIAEIINLQNIPSNSTNFFSGLLVFIWGIIAGIIMSM…
	8151	GC_00000727	EVERYTHING	GN02_872_GCA_003260325_1	898	7	7	1	0	0.919176	0.98584	COG0265	Periplasmic serine protease, S1-C subfamily, contain C-terminal PDZ domain	O	O	MEKLNSLKQSIFKINTSEGTGSGFYIKEYKVVVTNYHVVSGNHIVALEDYDENKQVARVVLVNPEKDIALLMPEKEISLDDTIELVEDIQVKEKDKAIVMGYPFGMGFTVTEGIVSSPKQNVSGRDLIQTDAAINPGNSGGPLVNEKGQLIGINTSKYTNADNTGFAVSSAELIEELKNIEKIDKTKLSVVCPSCGTFITEKTDYCPSCGAKIDKNIFIEKKLQKLSQFVEDAISKLEINPIVARSGYESWVFHNGSSQIRIFVYDNNYLYVTSQLNILPTKDLLPLYDFLLSEDINPFQFGVYENCIYLSYRVAITDIFKNDETESVVSDRIKEFAEKADDYDDLFVNKYGCKMTSYSKENKK-SDGDL
	14505	GC_00002360	EVERYTHING	GN02_872_GCA_003260325_1	899	2	2	1	0	1	1					MDPKKMQSIVGFIIGVCVIGYVGYNRYTVYQINKYVEYNNAQVSADNKLISSANSSTNGKINELLLTSDILATKNMVEKGCNYLKKSANKTKCKETYTKYSQALEKLKNGVTPEVATELDKGSEEIQKLQGILSKEEGIEFK
	3410	GC_00000176	EVERYTHING	GN02_872_GCA_003260325_1	900	13	14	2	0	0.739569	0.702562	COG0482	tRNA U34 2-thiouridine synthase MnmA/TrmU, contains the PP-loop ATPase domain	J	J	---MKKVLVGLSGGVDSAVSAYLLKKDGFDVTAGFMINYLAPEGEYCPTKEDLDEAKKVADFLEIPFFTFDYRKEYSAKVLDYMYDGYQKGITPNPDIMCNSEVKFKVFLDEALEHGFDYIAMGHYAQIVE------------ENGI------------------------------------------------------------------------------------------FF------------------------------------------------------------------------------LKKGVDEEKDQSYFLAGLNQEQLSKAIFPIGNLKKSEVRKIAAEIGLPNAKRKDSQGICFVGKVDLTKFLEKKINPKPGLIV…
	3275	GC_00000167	EVERYTHING	GN02_872_GCA_003260325_1	901	14	15	2	0	0.790402	0.891117	COG2804	Type II secretory pathway ATPase GspE/PulE or T4P pilus assembly pathway ATPase PilB	W|U|N	W|U|N	MSFLISIYLLIFFVCDKIFLIIRFYFSMDFTLQNIMKNQKKKSTEK-NNSVDDLFGVVSKSDSATNSDLNLKYYGNKIEDSYIIGVVNDIFINAIGKRASDVHIEPNDKELLIRFRIDGTFIKYKTFKLSQKDSILARIKIMSFLRIDEHRLPQDGKISYK-LFAGKTIDMRVSVIPTIYGEKCVIRLLKKDSEAPKLQELGIMPYNMVKIEKHLKDNYGMILAVGPTGSGKSTTLFGLLSHFDPEQKNISTLEDPVEYRIKGVNHTQINPDINFTFARGLRSLLRQDPDIIMVGEIRDEETAKLAVEASITGHIVFSTIHTNSATHTIQRIVNLGIDPLLVTSSLRMIISQRLARKLCSHCKQKYLASEKVKLFFTKNIGKYMKNQENIELYKANLDG…
	5942	GC_00000424	EVERYTHING	GN02_872_GCA_003260325_1	902	7	8	2	0	0.908076	1					MNTKLEKLFEKYDFSPKDRFEISQIFFLLTEEKKQNFLKNFEEFAFQVKKINSDIEIEKNILLDNAIEKIKQSILNERKNKLGSDIKTKMSSLKKEL
	6310	GC_00000472	EVERYTHING	GN02_872_GCA_003260325_1	903	7	8	2	0	0.75401	0.871073					MTVTDNLQAFFDKKRNPHLERLEFLMSMGLDPEFAERCALMFEQINATTQEIMNQKKVLFSVDD----KLHKLELKRNRLHRMEVLKHTN-----
	15033	GC_00002645	EVERYTHING	GN02_872_GCA_003260325_1	904	2	2	1	0	0.998282	1					MCKKNKNAFSLIELVVVIGLITFIALTATSLNFQGLSDKQKLEIFSNRIITQIEAIRNDALVGKNLYDTTKKIGFEDIEQWEIAINKTTATLEVTAYPKQKDISEVKEPRIVTTNKASVGEKIEALKCNGVGGEKSIDSAKIVFEGTKTAKVIGEDCNENSILQFELSYSKEKGIIEFDPVSGLVEIKKEKAKP
	8165	GC_00000729	EVERYTHING	GN02_872_GCA_003260325_1	905	6	7	2	0	0.770205	0.875376					MKNRFLLKILAFFAMFLFIIPA-FADKGLKVDEKTSDSVKLSWDKDEKADYYQINYGEKPTTSAKPTGQTETLQTTSTEITGLT-GTKYYFSLVGMNSDGGEIFKSKDLEVNLADDTKTSSDV---------------------------FSITKSKLVEKNVLEITFSKNLDSKKLEDAEFKIEAVNDSSDYLKVKSVKAVAGDPKTVRVEFDGTPTDKVEYKVVVLAIFDEKGSNIKFGVDSETKFVGGELDKEVVVTNTKADDPKATDTKKEDLNSAGPS----TGKTEEQTKTEDKTEKTTT--------KKELKGESGKKEDTGKNVEAISENKEKLPQTGPETIIIIVVALLATAGFFALRK---
	6238	GC_00000463	EVERYTHING	GN02_872_GCA_003260325_1	906	7	8	2	0	0.856047	0.970832					MPYLIIIIIIIFLIIGFYLSFIIAFRLKLNKLEEILMSLFKKRNYKIVSLYYATDDFLSKHNEVFAEYVELKEKDFKESSLNYNIENKLSTYKMLHNEINFIFKICELNEKLKLTPKYNYIKHDILAESDNVGKKYAFYKEIMRKYKFHHKISKFFIVGLFLR
	4494	GC_00000270	EVERYTHING	GN02_872_GCA_003260325_1	907	9	10	2	0	0.617449	0.723008					-MNFIKASIRELRHVVWPTKEDTTKYFLIVVITLLLFGIYLFIFSTIFSEGLLYLKNFVS---------------------------------------------------------------------------
	762	GC_00000033	EVERYTHING	GN02_872_GCA_003260325_1	908	21	22	2	0	0.797755	0.826052	COG0250	Transcription antitermination factor NusG	K	K	--------------------------------------MSKKAEWYVIQVISGTEENVKRSLFQRRESLAMEDYIIDVYVPTHDVVSVRSGGQKVKKQRNLLPGYILVNMVVTNESWYIVRNTPNVTGFLGAGNIPVPVSGAELEQLKGKVQEKSETFETKYKIGDTATIIKGPFEGNEGVITGINDKKGTVKLNVNLLGRDTPIELEFPDIKV----
	6158	GC_00000453	EVERYTHING	GN02_872_GCA_003260325_1	909	7	8	2	0	0.881988	0.981632					MKNIILFLLFLVSIFVINIAFYYTSSDYRDFIKRVKTESEN--TKEVPDFSLRGENN-YFSGKI-EKNKEENKTEKTDSDKKQQTKNTKTPAPVTTQEVKLGKGYQDILNMFSEYDLKKLEVNANLFDLTNEYPDAYYEFYSPKLTLYFFTTKNYKEVYDIFDVLQLELPFKINAMNNFGEKSFYINFNKDVNDAVRMVILHKGIVFGLKVDKNEYSKIKQRLQNLRNK-
	1154	GC_00000051	EVERYTHING	GN02_872_GCA_003260325_1	910	19	21	2	0	0.726224	0.891579	COG0782	Transcription elongation factor, GreA/GreB family	K	K	MAK--I-YLTKEGLEKLQNELNHLKTVKRLEIAEKLKEAISFGDLSENSEYEDARNEQAQIEHRIASLEEQLKDIEIIEEGND--NGEKVSIGTIVEIENLETKEKE-ILKIVGSTEVDIFSEPKMISNESPIGAALLGKKTGTKIKAKALGGNYEFKIISIK--
	960	GC_00000042	EVERYTHING	GN02_872_GCA_003260325_1	911	20	22	2	0	0.706587	0.813231	COG1963	Acid phosphatase family membrane protein YuiD	R	R	#NAME?
	3958	GC_00000220	EVERYTHING	GN02_872_GCA_003260325_1	912	9	12	2	0	0.601914	0.808285	COG0449	Glucosamine 6-phosphate synthetase, contains amidotransferase and phosphosugar isomerase domains	M	M	MCGIFAYNGKENSIPFLVEGLRRLEYRGYDSAGILAVNKDSEIFLEKEVGKVSNLASKINKNPKKEGLYCNGIAHTRWATHGKVTLENTHPHQSQNGRFFIVHNGIIENYFTIKKELEKK-YKFYSETDTEVVAKLFEELYDGDLHSTLEKVTKQIVGAYAIAVIDRENPDVLIGAKLGSPMIIGVSDDAIFLSSDINALGNVATEFTTLDDYETVVIKNGKFEVFSFGKVV-EKETEEITEEMGNVSKGKFETFTEKEIFETSQVLRNALNGRINFDTKTITNETLEELNSYDFENIEIIASGSSFFAGVVGKSWLEELSEIKTEVRVSSEFLYEKFIPNKKTLYIFMSQSGETADVRESVKMVKEKGCLAFGIVNVVGSTIARMCDMGLYTHSGVEV…
	9732	GC_00000982	EVERYTHING	GN02_872_GCA_003260325_1	914	6	6	1	0	0.674366	0.840957					MWLIRTHKLQTKDYNYIKRVFNKIGFFPKRISGIIFVKALFFHILQKKSWRNIATILNCSHLAIYNFFSNYKKYDEIKEIFFYFSDRRIIIFI-EDKKTFSNDDLDNNDDFLEETKKELEKILESLD
	9666	GC_00000971	EVERYTHING	GN02_872_GCA_003260325_1	915	6	6	1	0	0.867792	0.986632					MFEFIKFLQKRPKDSTIIIIRLIFGLLLISVLYYNFFLQGEESNQIEKTILFGTVSDTTSISDYIKYGIVGLGVFPLAFGIFGIFKMPLAKKKYIRIAQLIFAVLLWYSAGIVVNTESLDINEFLVFAGFLPFFAGLTGKLITSNGLKYGEKITKIRV
	14469	GC_00002342	EVERYTHING	GN02_872_GCA_003260325_1	916	2	2	1	0	1	1					MPNSEKKKLKTSEILFTLSGIIFILLICTTVFLLIKINVLETKFESLNEKTTKMEKDLNGVSHHLLISE
	4514	GC_00000272	EVERYTHING	GN02_872_GCA_003260325_1	917	9	10	2	0	0.868204	0.972968	COG1066	Predicted ATP-dependent serine protease	O	O	MYICSNCGNESIKWQGKCNFCGEWNTLKEFKEEKITG---GKLKGEKKSLSKLE-DIEIEANHDKIDTKSEELNNVLGGGITKGSVILLSGEPGIGKSTITLELAKL-VDEKIIYVSGEETDFQIASRAKRLGISGKNIQLLAENCIEDILETLLSNRAEILIIDSISVMHSKNITGTAGSISQVKFISELLVAFAKKTNTATFIIGHITKDGNLAGPKTLEHLVDTVLYFEGDKYDNLRILRSLKNRFGATSEIGIFSMTEKGLVDLKNPEFEFVSSK--EAQVGSSLSITIEGSRPLIIETESLTTYTKFGYPKRSARGINSSKLDLIVAVLGKYSQIKLDSYDVYTNIARGLKIEEPGIDLSIAVSIISSKLGKKIEKDEVFIGEISLTGMIKKPI…
	15329	GC_00002808	EVERYTHING	GN02_872_GCA_003260325_1	918	2	2	1	0	0.990741	1					MKKTFLKIFLLIIIFLGVNFFAYKTLPIEKYFPEKNIIFLEKSETEPNKKNILIGKNLRKISSKGIFLKSDLVLSTAHGVESEDDNYKVFFNEKNEDLLEAKLIFKDKKADLALLKVENNDKKVEKINFGKIGKNEKEIYFFDGTAFTRAEIEKIEENKIFVKEEFLPGSSGTIFFDKDKKIVGILSEYDLKERLGVVVLVDESIFEKLEKKQNFD
	12431	GC_00001561	EVERYTHING	GN02_872_GCA_003260325_1	919	4	4	1	0	0.759744	0.981799					MQKTSHFIGIELKSELLSDIFLKVYKYFRKNNVESFFTFQNPLSCHITLYYLEKNISEKAKKEIKNLIKNFSVDKEIFISGFNYFLKKNGEKFVLYFTIKSDLPLENYRNILHKKYNKTEIIDNHFPYLAHATFFKIENNEIFEKHRKNIEKIIESELLKICKLNVNSGKIFLYAVNSEFKEEIQIKV---
	6438	GC_00000488	EVERYTHING	GN02_872_GCA_003260325_1	920	8	8	1	0	0.674428	0.688891	COG1235	Phosphoribosyl 1,2-cyclic phosphodiesterase	P	P	MEGFIFERAVLEFTKYFPKEYQKKPFFYHSIRVGVFLWNQGYSEEIQIAGLLHDTLEDTKISEKEIENLFGKNVAGIVKANSKNHLLPKEEILEDIVKRCSDYGIDAMIVKIADIYDNFLFYKKEKNFSEIERCKKLADLVLKYKKE-HDNKIFYFLEEILSFDNKIILLGSGDTLGTPVVGCNCEICQTEKRTRFGIFITYNGKNILIDANPDLKLQFLENKLDYKNIDYIFVTHTHTDHINGLGELSFRKEIPVFYSNDEINSRNMNYFNYLEGEKVIKRISYKNFEEIILEKNIKIIPLPLNHGFPTSGFVIFLGNIKIGIFSDTNLNLDEKILENLKNCDYLFFDGFSENKEQILELYKQIGEEKTLEDLEKIWFHTTIEELKKLKNILKPKNLV…
	11429	GC_00001311	EVERYTHING	GN02_872_GCA_003260325_1	924	5	5	1	0	0.6322	0.808387					#NAME?
	3982	GC_00000222	EVERYTHING	GN02_872_GCA_003260325_1	926	9	12	3	0	0.577003	0.733466	COG0557	Exoribonuclease R	K	K	MKK---TIGVFEKSKGYGFVVPNDKKNYNGDYYISEKNFFGAKDGDLVEIEILKTNKGKSKEAKIINILNKG----------------KKENLETIIGIYSQAKDGQYGFVDVIDLPKGYFVHPKNKLTAMDGDTVEAFVKDFNGRQEAEIIRVLERKKGLIVGVYQQSKGN-------------FGFVIPKNENIKN----------DIFVASTNAFGAHSGDIVGVEITKFTA-KNPEGVIKEIISKKGNLDKREEEILTIAVEMGAKITFPEEALNNLKNVS-EKIEEKEFSKRKDLRKLFTFTIDGADAKDLDDAVSLEILENGDYLLYVSIADVSHYVAENSALDKEALERGTSIYLADRVIPMLPEKLSNNLCSLNPYTDKLALTCEIHIGAK…
	15747	GC_00003038	EVERYTHING	GN02_872_GCA_003260325_1	927	2	2	1	0	0.987959	1					MNIFKNISNLFKMKFYFVNELERFPKPAEAEETKKKKTDAQIKKEAIEAGIKYHSSYENNLQRGLDKLSQTEKANDPEFNSFKNKVAEKILENKEKRKSLEEQAAQNIIKENLNSLRKFVEENGKKFGIEVDEEGNVLEQNISFQEEINNLDKTEKIKKLTKVDFKDILNGKVKNLEFSFESKDKNAKNETFSASEIFPKEVASLIENGKKYERDSLTGEFFAGEQNLVIKDKTKLEIGKIRTKEEITKLEEENLKKEQKFLKENKNYDNDEDREIVSTAVSSGLNENETKLILDGKYEDFEKQPKTSQERLINTTKVLKDNGDLDGERGSPLLEFIKELLAFFGLYKGKNVLERDKDGNLVLDEDGFPKLNDGTGNIPEGLEKEASLNKVREIAVSQL…
	14821	GC_00002526	EVERYTHING	GN02_872_GCA_003260325_1	928	2	2	1	0	0.997602	1					MNSIKNILKIFDFRFYFDETGRNIGQSPEIKDSQNETVEKSEDQKKIEANKAGMKYLGSYGRNLKVGIDKIAKTEKADDPEFKEFYKKINDKLVSLAKEFNELKQENKDILEGKKTFISKEAEDFGFKIDNEGNISQIN
	15761	GC_00003046	EVERYTHING	GN02_872_GCA_003260325_1	929	2	2	1	0	0.997697	1					MTEKLKQNGEKLEKKQDSSTENSEVNQLESMISEAENSLKSFTSTLETVFAGTKMTKEQKQRADEIILSKEKIIGELKKVLSQLKHSKSELEIKSKTLDVYSSKNYLETEKSKEYLEMQDKITDLQKRVFELDEAQSILLKDFRLLSHGEKVNKSLSKKEIKEMKNISSTEFLQKPFSERLKYVTIGNIDSTAVSNGKIKELEINFSFDGKFNRQLYLNTTAGMILPLEVRQIEVNGVIYSRNNLKGEFFSTNGKRLIIKDETKISIKKLVSKEDLDKEFKSKIDLSKYKNPIDKEIAIEAEKRGVSESLALKLFSSVLKEAPDNLKSALLEDLFTEIDRKRGYYADKFGENSVEKDGKFSINFLSYLSEGNKIIFEESAKGYGYSDEQIKKAKVFDED…
	13363	GC_00001854	EVERYTHING	GN02_872_GCA_003260325_1	930	3	3	1	0	0.859015	0.904993	COG0628	Predicted PurR-regulated permease PerM	R	R	#NAME?
	1343	GC_00000060	EVERYTHING	GN02_872_GCA_003260325_1	931	20	21	2	0	0.686435	0.828106	COG0441	Threonyl-tRNA synthetase	J	J	#NAME?
	6342	GC_00000476	EVERYTHING	GN02_872_GCA_003260325_1	932	6	8	2	0	0.622155	0.791614					--MGLRLENGNFTVGIFDFDGNILKTDTPVYFKNNETGEIEKFSMHFVDQNQKDFFGNGSKYSVVSETYSEGRDFFSSDY-HRGFDGIIQDVLNAIEENNFAQSYEVFKNAYLIKARMFAILTAHGNSPDNFHRAFSLINERTLTKEQKQQQYENIIKNYGLDSKISREEALYYYLGKVINYIPCNNFQVEKLMGFADEMPSCDRKAKAMDFLLSYYINLLENIYKKNISEIIGKKQYFSVGFSDDNLKNIVSVYEKFRVFLDSEKYFPEVQKKFSVYFTGKSEEYYNLLMMLGDEEHFREQIKQKYGLKIKLKK---
	9780	GC_00000990	EVERYTHING	GN02_872_GCA_003260325_1	933	6	6	1	0	0.898869	0.911157	COG2326	Polyphosphate kinase 2, PPK2 family	C	C	#NAME?
	6343	GC_00000476	EVERYTHING	GN02_872_GCA_003260325_1	934	6	8	2	0	0.622155	0.791614					MKNTLKLNNGNFTLGIFDFDGNILKTDTPVYFQNKQTGEIEIFQAHFIDQNISKFYGENSLYKEVEYTYSEFKDVFSQKSEHRGFDGMFFDVQNAVKENNFAPSFEAFKDMYLVGARVFAILTARGNSADNFQRAFTYINENILSEQEKEKQFQNIKNNFNLSENISRQEALYHYFGNIINYIPCQNLQISKLLGFEKTMSSADRKAEMIEFLVKYFISLLENIYKKNISEILENGESISVGFSDDSDKNIIAAYRKMRNILDENKICPEINKKFSLYFTGQSELYPDLITKLGNKSNFRTTVKKD-GLKIKLKKLTS
	11469	GC_00001319	EVERYTHING	GN02_872_GCA_003260325_1	935	4	5	2	0	0.515213	0.731929	COG0028	Acetolactate synthase large subunit or other thiamine pyrophosphate-requiring enzyme	E|H	E|H	MKASDLFVDILEKKGVKVIYGVPGEENLDFIDSIRKNGKIELILTRNEQTAVFMASTYGRLTGEVGVALATLGPGATNMLTGVAYAQLGGFPVLVITGQKPIKKSKQGLFQIIDVVSMMKSITKFSTTVVSASRIPYILNNAFKEATSERPGAVHIELPEDIAREEVD-EIPDIFLEKIRRPIVDEKGILKLKEELEKAKSPIILIGAGANRKRITKYLTKFIEKYKIPFFASQMGKGVVSEDLNEYLGTAALTSGDYIHDAIAKSDLILSVGYDPIEKPTHLVGIGGTKTIHINFYSSQIDAVYNPFLEIVGDIANTFWQLFEANIS-ADWDFSEIYQIKDEYFQKIEENIKNEDMGDDVIGPRKLVCDVREILSKDDIVALDNGLYKLWFARNYKTF…
	3132	GC_00000158	EVERYTHING	GN02_872_GCA_003260325_1	936	16	16	1	0	0.711792	0.932896	COG1012	Acyl-CoA reductase or other NAD-dependent aldehyde dehydrogenase	C	C	-MTKLQSINPFTEELNAEFDLISREELSEKIDTAHRAFLEWKKTPNSRKKELMLKLADTIEAEQDELAKIETKEMGMLYTFSFAGLTKTANLIRWFANNFENIL-KSEEFETNGLKVQTQYDPLGVIYGIAPWNFPFNQVLRAAVPNILAGNTTIYKHASNTPIAGAKIEELFLKAGFPVGIYQNLFVLPSESEYILSRKEVAGVNLTGSEGAGSAIGALAGKYLKPSVLELGGNDAFIVLKTDNIKKVAEEAIKARISNNGQKCNSSKRFIVLEKYYEDFCKYAVEYTKTLKIGDPMQAETQIGPMAKEFLLNEIDSQVQKTVKEGAKLLIGGKRIDRKGYFYEPTILADVTPEMTSYKEEIFGPVASIIKVKDVDEAIELANKSDFGLCGAVYGDDS…
	6694	GC_00000521	EVERYTHING	GN02_872_GCA_003260325_1	937	8	8	1	0	0.828678	0.857211	COG2081	Predicted flavoprotein YhiN	R	R	MIYDVIIVGAGAAGLFSGICLNKNLKKLILEKTAKPGTKVLMSGGERANVSNADIEPTRDYFTQNKKFLFSIFSNYTNWDTMSFFAENGVEIVEEDRNRLILKSGDSKELLTCLLKNIQKSNCELKINQDIKNI----------------------------------------------SKNKDLLFEIVNSSEEKYFSKNVIIASGGKSFPQVGTTGEGYNIAKSFGIEVVNPYRTLCGMATKRDLSEISGVSVNLQMQLFDRKNEKKAIYSESGPLLFTHFGVSGPIVHNLSNAIGEYLNLLK--------ID-EIDFEKYILENLFLSLKFDLEKTPKRILKFF--ELSSEKNL-----------INLDLQNWRSWKEAKATGGGISTNDLDNHM…
	8011	GC_00000707	EVERYTHING	GN02_872_GCA_003260325_1	938	7	7	1	0	0.8322	0.999184	COG0628	Predicted PurR-regulated permease PerM	R	R	MKENSVLNYIMIGVMIIVSFLLFYLLYIGDFIFVPLVVSFFLFILFRGVYSFFQKYIKIKPISIILTLGTFFSFFVIVGFIITTQVGSFIDSSGKIVQGFSKLLVSIEGIGDNFGIDLKDYLNLEYLRGLLTKINFSAIGKNVYSFTTGAISLFLTILVLLFFMILERNDFKKKIKYNFDSKITRKVQNIYEKVSSDLNLYFSTKFFLALFNGVVATIIMSFFGLDFALTFGLIVFVMDFIPIVGALIALGLPFLYSLVVFDSIWSSFLMLFSMYVPQIVTGNFVEPKIMGDRLNISYIVFVLALLFWTQFWGIIGAFLATPIMVTINIILSKFEATKFISVLLSKDGGK
	1091	GC_00000048	EVERYTHING	GN02_872_GCA_003260325_1	939	20	21	2	0	0.763928	0.777472	COG1200	RecG-like helicase	L	L	MLLSDKLSKTLLRTTENYIKALEKGGIITIADLLNHFPRDYDDRTNVLDNFSLLNVKEKNTVLVKLLSISSQKTGNNKLLTKAVLEDKNGFLSEAVWFNRKYLSTQLKSFENKKIIISGKVKYSFGKVTFQSPETETDLEKIS----GEIVPIYPEINYIPSKWIEGKMILLKNFIKDISEDLPEEILKKYGFISRRDAITRIHFPKNKQDIEQAQYRLAYSELFDINFRSIGEKYENFKNSEGKSIATSLNPEKVKEILSFFPFEFTNHQKISLFQILKDMEKTHCMQRLLEGDVGTGKTAVAFVGAVHFILEN---RK-------------------------------------------------------------------------------…
	5004	GC_00000321	EVERYTHING	GN02_872_GCA_003260325_1	940	10	10	1	0	0.868198	0.967527	COG0357	16S rRNA G527 N7-methylase RsmG (former glucose-inhibited division protein B)	J	J	#NAME?
	6422	GC_00000486	EVERYTHING	GN02_872_GCA_003260325_1	941	8	8	1	0	0.83157	0.979922	COG0009	tRNA A37 threonylcarbamoyladenosine synthetase subunit TsaC/SUA5/YrdC	J	J	MIYILPTDTCFGLGCEVSDPKSYEKIYEIKKRDKSKPLSIMVPSFSWLEKNTDLTKQQIDFLRNYKEPFTVLAGCDYLKIWINFVNEEENEEFFNRDIYEKFAFRVANNETQEKLLKETGPIFLTSANPSKNPEIYNFSEIEKYFGNLIEKGKIKFLGPKKDLIKTKPSEIFEFVGESLEKNILRK---
	6470	GC_00000492	EVERYTHING	GN02_872_GCA_003260325_1	942	6	8	2	0	0.514858	0.641096	COG1215|COG4671	Glycosyltransferase, catalytic subunit of cellulose synthase and poly-beta-1,6-N-acetylglucosamine synthase|Predicted glycosyl transferase	R|N	R|N	MTKKALFAISSLGLGHATRTLPIIKKYLEKGFKIDIVSFGNALNYLKNDLKE-NVNFYEFEDYPALERGDGISYYYFLIQDTLKTHSLIKKEQDFIESLQEKNNYDFIFSDGRYGSYSKKTKCYILSHQLSFDIPKFFGFSQKFMDNYNKKVFQKFDMLFIPDYEDKKDNLAGKLSHPDRIGEVNHCYIGILSSFFDAE----KKQSDEIDFLVTVSGYLTERKDFFISEIKNNLKKMPGKKVFILG--NTKEFKEEKHGEDLQIYSFLSGEKRNEIFLKSKNIVSRAGYTTIMDLIELDKKAILYPTPNQTEQEYLAEYLSKKDIFLVGKDASDIKNLANFKQTKN-------------------------IFKTKTKDALEKILKIINL
	15517	GC_00002913	EVERYTHING	GN02_872_GCA_003260325_1	943	2	2	1	0	0.826331	0.845761	COG1200	RecG-like helicase	L	L	MLDFAISFYENYIYFFYALAVVAVILEGPITVLAISSFIAPKYGLSFWFIFALAFIGDFVGDLLHFYIGKFGKNIHKKIRESKKFGTIIKKIDSYSYFDKLIIIKYTPPITSAGLIYIGASKGDIKEFIKKDGFLCVLSSLVVSIIGYSLGKILGDQTNISYVLLGIGFAFIFLYFLSKYIFKYIIDKINEKNKKLKKSVKQKLKNGTVDLVIGTHALVQEDVEFANLGFVVVDEQHR
	12620	GC_00001608	EVERYTHING	GN02_872_GCA_003260325_1	944	2	4	3	0	0.410933	0.623131					MYKSRFEQI--YKQKINRDVVLDLIPIM-NSNILNEYGEKNL--------------------------------------------------------------------------------------------------------------------------------------------------------------------------------------------------KSLKIFLKIWN--------------------------------------------------------------------------------------------------------------------------------------------------------…
	12621	GC_00001608	EVERYTHING	GN02_872_GCA_003260325_1	945	2	4	3	0	0.410933	0.623131					---MELEKIISYSNGLSGADVEEVIRIIVEEKAMQEIERIEV---------------------------------------------------------KNLDFEDFKKAIDKVKRKE----------------------------------------------------------------------------------------------------------------------KKQIGFIKKF---------------------------------------------------------------------------------------------------------------------------------------------------------…
	14757	GC_00002492	EVERYTHING	GN02_872_GCA_003260325_1	946	2	2	1	0	0.982558	1					MKETLVNFENEKQKKSGKKNNYTDYIKSKIQNISEKTEKEYKIEFLLHRFSLENTKENLEILDLFCENINFNLESIGGNLKQNFASGNYEIIKYFFENFEINTLEKFQNLSSLITCREKQNIKLIVEKLEIKDESDLLEIIDVIRYTKLNLLEFFLNKDFVNSVYDLKKIENILLYTKEAEVIYFLVEYFKVNSLEEINILNIFGEKEISQYGKNVISLLIDKLNISNLKEYEDFFGDESVFLVLKRMKSGNSDKTMYLFNFIEKFEITSIKDFIKFFYKYDIDKIVNFNLFSYSQAFGYFSLQSKEHFEKIYKFLDNRRISTNKNCDIIKNLHLESDKLNEIIDFYLTYKKPKSLLKIFDLMIDLEDLKVNFDLEKIKTFDDYKDKKGFLKYEEIVSD…
	7906	GC_00000692	EVERYTHING	GN02_872_GCA_003260325_1	947	7	7	1	0	0.865923	0.984967	COG1198	Primosomal protein N' (replication factor Y) - superfamily II helicase	L	L	MFGYVIPFGKSFDEFGFTYEIPKNFEKDIKIGQIVKIFLGEKETFGVIYEI--FEDVPE-KIEKSKIKKIEEITNQKSFINGYRIELLKFISKNYFSPIHNSLNLFLPKNLVEKVKKGKLK-EKIKEYKYFSEKKNSLTTAQQSLFKEIIKEENKKILLFGVTGSGKTEIYIKLLEKYLKEGKQSLLLIPEIVLTNQIASRLENFFGKNLIILNSTVSEAKKTEYFLDIASGKAKIVIGTRSALFYPFSDLGIIIIDEEHDNSYISDQTPRYNAIEIANKISDLNGCKLLLASGTPSVNSMYKAINGDYKLLNLFEKFKK
	6670	GC_00000518	EVERYTHING	GN02_872_GCA_003260325_1	948	8	8	1	0	0.736619	0.861102	COG2812	DNA polymerase III, gamma/tau subunits	L	L	MSLYTKYRPQDFDNLVGQNFIKETLKKAICEEKTVGAYLFCGPRGTGKTSTARIFAKAINCLNPHEGNPCLECEVCKEFAEEKLIDIIEIDAASHTGVDNIREIIEKAQFAPTKTKFKVYIIDEVHMLSKGAFNALLKILEEPPKHVKFILATTETHKVPETIISRCQRYDFKRIDNDSIRERLLFIAKSEDIKIDEDSLNYIISSSNGGLRNAISLFEQLIEDKEINYQKIVEKLGISSLEERQNFIEKLKNKDLSIIDDFDKIIDSGKNLKLFFKELIFSVKDRIISDLKNKKEISDLINIFEILDETYAKTKYSLDENTTFLVGILKIIGNY--KNTEIIEKIPTKNISKKEEKIENPVKKIEKEELKE---------EDLNDIFGEIDFSESKLK…
	15311	GC_00002798	EVERYTHING	GN02_872_GCA_003260325_1	949	2	2	1	0	0.542857	0.655108					MFEKIFDFISKYEISKYDGFEYIRYLSNELVYLESFQEKDFFFYYLLYFYDKFIHYIYNSFGIKKDLSLGFDGSNQLILNYFLEPFSIFLGIFLGSFIIFGIGVLLKKILENKLVISIFKKFNFILFGLVLNILFIISIGCLSFISFVDDKNLLKDIFHYSFNTSIYLSLAYLLINYKHKFIKHISNNLVFYGVLPRILPIGGFMANFFIAFSNKKFLEK--YFIYST---------------------LRYLQLFLFIFINTHIRLIYFEN--------
	3164	GC_00000160	EVERYTHING	GN02_872_GCA_003260325_1	951	16	16	1	0	0.786796	0.986425	COG0769	UDP-N-acetylmuramyl tripeptide synthase	M	M	#NAME?
	8494	GC_00000776	EVERYTHING	GN02_872_GCA_003260325_1	952	6	7	2	0	0.592061	0.770497					MEQINDLQPGLEETIDLSDSINLTLKVSKLREKILCDLVTNKKNLSMRPKMIIKLEKNKTSNFDAIYFSEHEKIIDLHSEDKKNSLKKKVATTIFKIKNFELPKIQKKDF-VTAQEVKDEIEEKEDKKEEIFVEKFIEKNTKKGFQVYPLYKIKQKINYFKIFVILLFIVFLGILDKTIIEVLVKTSYSNLILLKDGLGDLEKTKDIVNSSKSRLFFAKVLFFPVSFLPFENVRNVNHIIDGGKNISNLILETIDLYENIDSEVKKAGGPNNLYLTNIFEKLKNNYSEINNLLVNTYVEYNKITDLGDKSLNQKLSQVKDKINETLIILDKINKNYDTLLSILGEYKPRRYLVVFQNNDEIRASGGFAGSMAFIDVERGKVTNIEKKDVYALEWSINQV…
	12135	GC_00001485	EVERYTHING	GN02_872_GCA_003260325_1	953	4	4	1	0	0.893651	0.871566					MKNIFLALLAFQASACSVINIFEYDEKYLELHLEACGEKKELKLSYEKPLRVKVCDKDILLERVGRVLYLNGPVNQIIIQAPRKEIFLTGDLGFRSSLEIGSFLL
	11154	GC_00001255	EVERYTHING	GN02_872_GCA_003260325_1	954	5	5	1	0	0.906087	0.925934					MKRFAICFGIIF-LSA-CSTTNKYTEDNSVVLKVYNLCGQDTSFVIPQGISKLRICDKNVTVDRVDHTLYLTGPVNELLVQVPEVQVHLTSHDLLIDDKPGDLKTPYFLGSFSFL
	11094	GC_00001243	EVERYTHING	GN02_872_GCA_003260325_1	955	5	5	1	0	0.809848	0.892066					#NAME?
	2732	GC_00000134	EVERYTHING	GN02_872_GCA_003260325_1	956	17	17	1	0	0.760768	0.891809	COG0593	Chromosomal replication initiation ATPase DnaA	L	L	-MGKSF------------------------------------MLQNIVSNIITKIKKQDFLVYFRKLSIIDNSDSKITFGVVSGFMKDNLEAKFYKDILEASKEENPNISEIEFKVDLNIDNPSNNDVVDCATFYKNFVK-SKKTTKVSEVGTIEIKPSKTVNGRYSLANFIVGSDSQLAYSACEAVCKNPGKSYNPLYIYGDVGLGKTHLLQATGNEILKKFKDKNIVYTTADKFITEYVTAVKKRSIERLREKYKEVDVLIIDDVQFLSKKEQTQNELYNIFNILYEQNKQIVISGDRAPKELEELEPRLRSRFEWGITVDIGRPDFETRLAILQEKARAKEFMIPQDVAEFIATNVTENVRELEGVLNQMVAEYELSGQTPTLAKIAEKLKKLSFT…
	8922	GC_00000847	EVERYTHING	GN02_872_GCA_003260325_1	957	6	6	1	0	0.930937	1	COG0563	Adenylate kinase or related kinase	F	F	MKIVFTGIQGCGKGTQARILAEKYGFKILELGTEFRNIVKSGTELGNKIKAVIEQGHQVPEDLGKELMQSVILENTDENIIYDGFIRNQWNLELFNSLVKDYKVVLFELDLNKAKKRLYGRVYDPETGETFPGDISFNPKTGNKLIKREDDKNIDSVKRRFNEFVEKTLPTIEIQQKQGIVYEINADQEIEKVTEELERKLGLK
	9102	GC_00000877	EVERYTHING	GN02_872_GCA_003260325_1	958	6	6	1	0	0.857158	0.918105	COG0248	Exopolyphosphatase/pppGpp-phosphohydrolase	T|F|P	T|F|P	-MLYIDVGSSTVKIYKKNQQNVLSLEETKSFHFKKDFDSKVGLNQDEKNNLINYLENIKQKYKNEKIKIFATAFFRKMEKQARQKLIDEVFEKIGLFFNIISHNLESFYLEEALSSEYTSDKSILLINIGGGSTELIIKEKNIIIEKFNLDIGVGTILKDFPNLNLNFSEYKLEEVVNYIKNKIPDFDKQIDTAIYNGGELTYMKLVGYSLEKNTIFEDKSHPFLIKTENFRNKNNEVFKDISIKELENLMPKDPLWMHGARACSAIAQAVLEKFGVKYLIPSDSNTIDGVVKKEFRKVTLSGSFRKHLDYITDIKNDLMNKGYEILSPKFHTPKNPGEEFVIFEGEEGKSPLELERNHLKMIEDSDALIVCNQGGYVGASALIEIGYANALGKRIIFT…
	6622	GC_00000511	EVERYTHING	GN02_872_GCA_003260325_1	959	7	8	2	0	0.622316	0.825319	COG1041	tRNA G10 N-methylase Trm11	J	J	MNYFGFQLGREWKLSIAEILAIFPDSEILFSGSSVLILGNILKEDISTNFSKIGGTIKIFELDFFANIEDIYESILETALNTEGKFKYSLNLFGDKSLKLENILKKTKNLLKNKSISARYFNKDDGKNLSSAQILGNSILKKGLDFNIINLGNIFYFGKTLEVQDIDAYSKRDFSKNRDMQVGMLPPKLCQMMINIGKE--SKDCESKNVYDPFVGLGTVLIEALNMGIPQVFGSDLSEKMVDESRKNISDFISKNLLKNISFKIEKLNAKFINESEILQKEKIDLIVTEGYLGEIMTKKNISLDRINKQKESLLSIYSKFFENLAKVDFPGRIVICFPFWELNGKFIYFNEILEILNKFCVIENIFKNSEIN-----LS-SKSGSLLYKREKQLVGRE…
	11379	GC_00001300	EVERYTHING	GN02_872_GCA_003260325_1	960	5	5	1	0	0.730792	0.831463	COG0209	Ribonucleotide reductase alpha subunit	F	F	MENKGNSEIRWLNEYSKAYLENGYLVNGETVEQRLKFIADRAEKILDKKGFSEKFFDYMKKGYYSLSSPIWSNFGLKRGLPISCFGSYIGDTMGDILFTQAEVGMMSKFGGGASGYFGALRPRGSTIKDNGFSSGAVHFMKLFETLIDVVSQGSVRRGHFSPYLPLEHPDAKEFLKIGTEGNPIQKLTHGVTVTDKWLNEMIAGDEEKRALWAEVIQRRGEMGYPYIFFTDNVNNNTVDVYKEKEMKIYASNMCSEIMLPSNEEESFVCDLSSMNIFYYDEWKDTDAVETLTYFLDAVMTDFLDKLKDLKESDSKEDNDSFEFMKRAYKFAKRHRAIGIGVVGWHSYLQSKMIAFEDAEAYELNKEIFKFIKERAYKASAEMAKEYGEPKILKGYGRRN…
	11149	GC_00001254	EVERYTHING	GN02_872_GCA_003260325_1	961	5	5	1	0	0.8915	0.990101	COG0778	Nitroreductase	C	C	METNFLKNFAERYSCKEFDENKKVSLSDLNEIVEVFRLSPSMLNIQPWKLFIIEDKNLKKSLQTHSLNQEQVGTNSHLLVFARKNHIDDEHIFEVIGQKEKNQVYEGIKGFMDSMSELEKEVWAISQVSVALGNVISFLAEKKIDSCPIGLLNRENYDKVLHLNEKGYSTVFALVIGYAKQEHQTNKKRLEQKYIAEYIN
	11299	GC_00001284	EVERYTHING	GN02_872_GCA_003260325_1	962	5	5	1	0	0.865165	0.983817	COG4043	ASC-1 homology (ASCH) domain, predicted RNA-binding domain	R	R	MMTYLLNVQEPYKTFILNGQKIFEGRLNKGKFAEMQVGDILEFEDTKEKFEIISKNIFANFSKMMENLGFEKVIPDAESIDDAVNNVYYKFYSPEDEKKFGVVAIEIKKI-
	11344	GC_00001293	EVERYTHING	GN02_872_GCA_003260325_1	963	5	5	1	0	0.968318	1	COG0208	Ribonucleotide reductase beta subunit, ferritin-like domain	F	F	MEIEKIKKRSGEIESYNIDKIVRAVYKGLESVGNKNLNDAKKVAEKVNEYLEKECEEKNECIPTVEHIQDVVERTLMELGFYDAAKSYILYRESKIKERKRDIFKPRINLKPYEYPELYEYVDAIRHSYWLHTEFNFTGDIQDFKINVSPSERNAIQNAMLAIAQIEVAVKTFWGNVYSRLPKPEIGSVGDTFAESEVRHMDAYSHLLEILGLNSDFERIKDIPPIMKRIEYLEEYTSGAKVNTDKNYTRNILLFSLFIEHVSLFSQFLIIMSFNKYRNIFKGISNVVEATSKEEQIHGMFGIDLINIIKSEHPEWFDDEFIEVIKNACKKSYEAEKTIIDWIFEDGELDFLPKKTVYEFVKNRLNNSLDSIGIERIFEVDEKELQKTDWFDDEIMSTK…
	9822	GC_00000997	EVERYTHING	GN02_872_GCA_003260325_1	965	5	6	2	0	0.948889	0.988507					MKKLIILFITIISLSSCFNKDIEKTQTGAINQTGTTEVNTGEIEEKTEKYGDVEIVGFPANQIEKLDKIPYPILSDKEPICKEGEQKVKVEEGNMTYCISKEYMGCDNMGCMTFTKDDSGKYYEQMDMSKSFEIVKPDDQKGYSKISGTYVFPKETRKLIRVHEDENFYSKVYNFGEFFIIDTFEKNNNSYYDSELYIIKNNHYLASIKYNKENPDAKRFLETLYIPE--
	1707	GC_00000078	EVERYTHING	GN02_872_GCA_003260325_1	966	18	20	3	0	0.709577	0.693982	COG0621	tRNA A37 methylthiotransferase MiaB	J	J	#NAME?
	1708	GC_00000078	EVERYTHING	GN02_872_GCA_003260325_1	967	18	20	3	0	0.709577	0.693982					------------------------------------------------------------------------------------------------------------------------------------------------------------------------------------------------------------------------------------------------------------------------------IVQEAKEAVKAGAKEITLVGQNVNSYGKQFVDKKHWNEEKSKYD-------------------------------------------------------------------------------------…
	4182	GC_00000241	EVERYTHING	GN02_872_GCA_003260325_1	968	10	11	2	0	0.676108	0.798879	COG0342	Preprotein translocase subunit SecD	U	U	-----------------MLVYTIPWANYKIDVPFSGRDYRLGLDLQGGIELDYKIDLDSARKDPGYDSTVEKEIVEGLKTIIDKRVEILNINDSEINDASYGNEKHIIVQIPLKGNDTLENSKNIETAKEAIGKVVKIAFKERRTEVTETDLKERENIAKEAEKEIKSGEP-FQVVASKYRLNFENIKIGKAENLDNFKKENGELKEKE----INEVK----------------D-QGVGGF------LIYEKKDDK----------------------KYDYIFIEKQPSAWKDAKDSKGRTLNDKYFRKASVVYSQAGQPLVELT-FNEEGGKIFGELTTRLVGQEIAIFVGGELLTNPRVNEPIYQGKAVITGQRTPEEAKKLAGDINTGVVPAPI…
	1783	GC_00000082	EVERYTHING	GN02_872_GCA_003260325_1	969	19	19	1	0	0.790912	0.902762	COG0820	Adenine C2-methylase RlmN of 23S rRNA A2503 and tRNA A37	J	J	---MQKISIHNEEKVKELLENNGEKTFRYSQIENAIYKNFITDFDEMTTLSKNVRELLKENCFFDSLTLDQEISSDNEQTTKMLWKTSTGEFIESVIMRHLSGRVTLCVSCQAGCPMACSFCATGKLGLQKNLTAYEIIEQIFYAAKMINSEGARLRNIVFMGMGEPFLNYNVVKEVIQFASHQKKFDLGNRRITVSTCGIVPGIIKFTEDFPQTSLAVSLHAPNDEIRKKIMPVDHTWPLEKLMEALDAYTKKTNKRIFYEYIMINGVNDHIKLAHELGKLLEGRLAHVNFIPYNPGEGTASDGFSSTPRFIIEKFQSILKHYGIPSTIRATMGDDIDAACGQLANKRKQEF-------------------------
	9684	GC_00000974	EVERYTHING	GN02_872_GCA_003260325_1	970	6	6	1	0	0.831272	0.928178					MKKNKIAVSLIESMVVVTILSIGLVGVFGFFIKSRNFLDGVSAKIQAMEMAREGIEAIENIRDTNWIRFPGNKQFCWNVLNYDSNCIKEKSGELPNSQNKMDRDGVKYILLNDNGSWKLEGKEIQGDFKDKLYRETFSVGQDEDGKYCQKIGEGEGRRKCSKKKGYFIRTIEITKPAGSENKMLVKSIVQWIDPSSSGVRKIEIENLLTNYKIDIDYFYKK
	4864	GC_00000307	EVERYTHING	GN02_872_GCA_003260325_1	971	9	10	2	0	0.657631	0.815071	COG0773	UDP-N-acetylmuramate-alanine ligase	M	M	-MDKKVYFIGIGGIGISALARYYNSIGYKVYGSDKVDSELIHNLKKENIDIIIGEDKNRIDN-NLELIVFTEAIPENQEEYRQGKKLGIKTLSYPEALGRVVNSKKLISISGTHGKSTTTSMCGIMFKNTDKNFSSIIGTLLKEFGGKNFYHKQENKNDLEEYFIIEACEYRRSFLNYKPYISIMTNIEIDHLDYYKDEKDYIKAFRQYSENIKEGGYLIINGQEKNSRLLLNLRNDINYIEVFDEYFTYYG-------------QKEYFPDIKLKIPGKHILYDAKLVYIVGKILKIEEKIIIDSLESYNGVWRRMEILGETNNGNLIISDYGHHPTEINLTLKAIKEKYVNKEIITIFQPHQYSRTLELLDDFGQCFLYTDKLIIPNIYESRDSQEV…
	5647	GC_00000391	EVERYTHING	GN02_872_GCA_003260325_1	973	9	9	1	0	0.898036	0.99832	COG0024	Methionine aminopeptidase	J	J	MLTKQEIHILRQNAKIHKEIFEEIKKILKDGTTAIEVDNLCGELAKKHGVLCGFKGVYGFPNNICISVNDVVVHGRCLPEVVFKDGDLVTFDFGIKDKKFGINTDAAFSVVIGGNDKNPRAAKMIEANIKALEEGIKMARAGNTTGDIGAVIQKVVEQEYGFKIVKELTGHAVGKKLHEKPYIYNYGKAGSGQRLKVGMVLAIEPILGETSGQITDRGDWEIYIKDGSLGCQYEHTILITDGDPEIIV
	6654	GC_00000516	EVERYTHING	GN02_872_GCA_003260325_1	974	7	8	2	0	0.608804	0.806623					MKKIIISFLVALLFIQNAMA-DCKIKNQPSEELKAYIKDFETMMKNISSYSAPKKE--RSIYDFGVGLYNEAFQFENFTTKFDFFTDFIKTQELPKEVIRDYNKLKNEDNYLRETTKYVSNNNLSQVKVKNICAGISGRCDFKDGEELGYVLRKVGKNHEVIKTVFMKIASGDEDFSKQIKNYILIRNNFFNDMATHYSNISNIECSKEK-GRFWDRISQKTNEIFQNEKSAKEGAKKWKEAREMISKIKALPREEQEAIERDLLNKELSKQGISGDAQKNILEALEKYNKNGGFSADNNPISNTFKSAIQSFKNAYQGLKEEVSADFIENYRKK--SANQPLPVQETAIAKGNSKESKSVKSRIEQLYFENKNYSAVSEYNEDNLRTKLIDSHTSISN…
	14733	GC_00002479	EVERYTHING	GN02_872_GCA_003260325_1	975	2	2	1	0	0.993711	1					MKFTLKIFFIFIIGLFSLDNVFSYGINFENTGFYSGISKNLGNLNNKMYSIEIQNNGGTMEKINYKAGANCLNRNLSEAEIKQIVESQQIGPLQKAIGSSCRDKNGNIDQGSLKRYISATAEVYTDSKNSAKSKTDKVMGLSNIGIYSDGIEENAPFDLMKDFEKIDNILFGDDVGGKFEPEENIDLSGKIQDLLNKLTQNSSNNSTDNQNFGNNNSTSQNGNGNSIQKNTHGNICDLSGKCENYTELQRLICENNGNCNGENKKGFTSINNDSVCKTDESGLSNSIGTNISKSITSAQNKKVNSNNSNSGNSSSSGGNSSGNNNLASNGSSGAGSLGSFQSQVPNPQSNYKKVDDNPVFPCSDFLCIDVNFIMYEDSRVGGYDGSYPSIGFLINRSND…
	15103	GC_00002683	EVERYTHING	GN02_872_GCA_003260325_1	976	2	2	1	0	0.995204	1	COG2814	Predicted arabinose efflux permease, MFS family	G	G	MTWKTKITLLFIGQAFSLLTSGAVSFAITMRLTLETGSAEVLAYATISALLPTAIIAPFAGVFIDRWNKKYVMMIADSLVAIFTLIMAFAFIYGYVDLNFIYFMLAIRAIASAFHFPSLESSIPMLIPESELLRISGVNQIIQASSSIFGPAIGGLSIAIFPSIGQVLFLDVVGAILAVGFLFFVVFPKTEKYEKKMTCSQIFVEMKEGFQAVLENKGVATFFFYGLFLTFFVVPFITILPLMTKKHFGGGAEELTIIETLFAVGMLLGGFIISIFNPKTHKMIIQTTSLIIFGILVFISGFLPSTKFYFYVFVFIMTITGIISSVYNSTFMAFLQERIQISKLGKVMSLNFSIGMFPSIIGLLWIGLITDYVGGVTNMFIYLGIIFFVLGILIFFTPS…
	1301	GC_00000058	EVERYTHING	GN02_872_GCA_003260325_1	977	20	21	2	0	0.802941	0.962396	COG0542	ATP-dependent Clp protease ATP-binding subunit ClpA	O	O	----------MPYNNFSNGYKKVLLQTEENIRNLGLKYLSVEDIFLSIVKDSKGTIKEIFSLYGINEKLTLEIINKAIF-NESLEKRKGVYSGMSTRLKNVILGSLKIAASFSKSKASIEDFLISMIVNDS--WINSFFDYIGITSSDIEKNLRELNNIGSIDGEKEELPNTIDLDLETTESINKLLGALTQNIF---KNKDGI--TPFDNNIEQENN-LKESTTPALDFFSTNLTEEAKEGKIDKIIGRENEVERLVAILNRKTKNNPVLVGEPGVGKTAIVEGLALKIAEGKVPFSMKDKKVLALDMTSLVAGTKYRGEFESRIKQVVEEASKVENEIILFIDEIHTIIGAGGGEGTLDASNILKPAMGRGKIRIIGATTYNEYKKYIEKDSALERR…
	8067	GC_00000715	EVERYTHING	GN02_872_GCA_003260325_1	978	7	7	1	0	0.829859	0.825939					MLKTYWTFYENILKFKNLIMSKKGLVTLTAAYLAGVAAATFYGRNGKQLKKDLEKAEEEGNSKLGVVLCAFIETHKNMINSLKEEIMSEKNIELYNKCKDEALKIFDSYKEKGKELMAELKEKGADYASKTYQKLEELYNSKIFDLENIKGISAKTLEELKAKLASVFKSTKDEIEEEIEKSKKHKKDKKN--------------------------
	938	GC_00000041	EVERYTHING	GN02_872_GCA_003260325_1	979	21	22	2	0	0.74893	0.829105	COG0450	Alkyl hydroperoxide reductase subunit AhpC (peroxiredoxin)	V	V	#NAME?
	6799	GC_00000534	EVERYTHING	GN02_872_GCA_003260325_1	980	7	8	2	0	0.637054	0.788405					SEV-------------------------------------------------------------------------ISKAKTFLS---------FIENGTF---------------------------------------------------------------------------------------------------------------------------------HSAIFRAS------------------------------------------------------------------------------------------------------------------------------HSTIAVFPTQ-------------------------…
	2613	GC_00000127	EVERYTHING	GN02_872_GCA_003260325_1	981	7	18	4	0	0.514692	0.643576					MKKFLSFFACLTVFGAANIFLFENYEAKAYVSAANPQESTTAPDSYVVNIPDTVLKKFLNKSLSRVYGTVRADDAAITAGDMKRLTNVYGPLGLNGNNTEKVQNAEGLQFLTEATVIHIKNNNISDLSPFQDLSKLATFEADRNNISSLSTFHADKLPKLVTLDLSYNQIVDIDPIKKATKVTKLNLYRNKVVDAKPLEALTQLKYLDLGVNPLNLSTISGVTWLDELHLLGIQSAKRSNDPLDLTPLLAFRGKPLRLLNLNTNNLNGANISTIKDLGITTLMVAGNKMNNLKDMISSGFTNIDTTSTFSSQEYVTSGIQTTNILENPVVGEDGKIIPIIETQNFKNANADGTLNPNGEYIKFIDLYGDGTAEIDWLKNFSHGNIINRPFSGKLKVKYS…
	15211	GC_00002743	EVERYTHING	GN02_872_GCA_003260325_1	982	2	2	1	0	0.989933	1					MKFDKKIGKNKGFTIVELIISVMILIILITISTISYSRYTSIARDGSRMADVNNISKSLELLISTGFPLPEPDGAETKRTADIQWLPSGVPDMEWKVGEFGEEAFKKTELSKLPVDPRDNQTKYKYAVSSDGSYFAVVTGKESSSEGYVSTNATAKSRTVAVAPGIPQVPTNPSQNPSIPGGQGGGGGAPTPGGSGGGQGGGGGGQGGGQGPQQPPSQPPVQPPVTPGGSEETGPTNVPEVSSPTEESCFNVINDPNDSSAVILVGRKSNCTKTSLIVPNKINGKTVKSISAGAFKQVGITSFVSNTIKEVKEEAFYGNTSLGTVKLMSLQKVGNYAFFNTNLLTVDFRYLTEVGDYAFYGNKFVSIDFPNLKTIGDYAFQYNKLTKVILPKVKTIGQY…
	10834	GC_00001191	EVERYTHING	GN02_872_GCA_003260325_1	984	5	5	1	0	0.9949	1					MSVFKDKAIVLKVDKIAEKDLLYTIFSYDYGKLKVSKKFSKKEKNIDLGYIINFEIITKENVSIHKIKNVKIKSEFNLENKRTFSEINIFLEILSLIYKESVAGIQNKEIFHLVEEINKKENIDKTKLILAKLKAKAIFGILNTENSDLIISKILKFVFHNKITDIFKLKGITSELEEILEKL
	5278	GC_00000350	EVERYTHING	GN02_872_GCA_003260325_1	985	9	9	1	0	0.735075	0.863924					#NAME?
	2766	GC_00000136	EVERYTHING	GN02_872_GCA_003260325_1	986	17	17	1	0	0.710445	0.869687	COG0564	Pseudouridylate synthase, 23S rRNA- or tRNA-specific	J	J	-------MIIKFCVF-SEKKL-RVDIYLSALFSDFSRSYIQKIIDKGQVCVNGKIISKNLK-ISPKDELQIEIIPEKL-EILPQKMDLDIIFEDENILIINKDSGINVHPVPGEGGRENTLVNGILYHCSDKNDKKK------FNLGTINGVERPGIVHRLDKDTSGIILIAKNDSMMNYLAEIIKNRKITKKYFAIVNGFVKDKEFQIESYIGRDSKDRKKMTTKNPINPKIAISEIKVLDYIDEKYSLLEVKILTGRTHQIRVHLASVGFPILGDQVYGNSKVNLEVFEKYGLKRQALHSKSLEFELYGKNRLFEAELKNDMKKFLK----------
	4584	GC_00000279	EVERYTHING	GN02_872_GCA_003260325_1	987	8	10	2	0	0.642815	0.759994	COG0484	DnaJ-class molecular chaperone with C-terminal Zn finger domain	O	O	MSKDFYSILGVSKTATQDEIKKAYRKLAMKYHPDRNKGD-KQAEEKFKEIGQAYDVLSDEQKRKQYDMFGSAGATGNPFSGGNYSYS--SGAGFSGFEDIFSNFGGAK-----NSNSSFNFNIEDLFGGFGGTSS----------RKTYSKKEE-KKEESLDFEKTYEIPIFDLILGCKIEVTGYNGEKANLKIPASTKPGTKFRVKNFGKNISGK-TGNLIVKVEALMPKNISDVDKKLLETLRENVSY
	9486	GC_00000941	EVERYTHING	GN02_872_GCA_003260325_1	988	5	6	2	0	0.557993	0.717615					MKKLLALIIITLSFFSIFNFANAKNSTKKTEGSLEKLLDLDYGPEEFELYLPKISNIYLRNTRNRAIFRAFRDIDNTLRNEFMKKYRNGSIDYNATNGIIDNYSLFVYHTNKYFYYLSVKEANSKYSEVDEAIAENYRLSRAYIKQVKYILSLEL
	4474	GC_00000268	EVERYTHING	GN02_872_GCA_003260325_1	989	9	10	2	0	0.759631	0.871899	COG0433	Archaeal DNA helicase HerA or a related bacterial ATPase, contains HAS-barrel and ATPase domains	L	L	---------MENKILEILVDKTNLKGPAVFEHILIILHKVFEDF--------KTKD----QKNAFSFEITKIGNRIRFFVVSPKKYTNFLKNQIYAHYSNVEIIDVGDYLSKVPDDKIKIGQVTLKEHFYFPIKTFTEVLESSSNEVLDPFSSITSAIGRSGKYTLNTFQVNFFPASEKIWKKNSEKIAEILTSDDSDFVKNLKLSNYYFLIKII-----TFPFALLLKLFKLVFGRKK--------------------EEEQVEEKESEAKKLIEEKLKKQAYFVSINIIHAGEDKIESTGAIKEIFSTLTVFDHFKVNSFQLKNISNDPKVIKEAKNREISG-NDVLTTDELCGLVHLPTSYVKTPQINWVSARAFEPPSNLPIVDPDLTDNIKVEN…
	9048	GC_00000868	EVERYTHING	GN02_872_GCA_003260325_1	990	6	6	1	0	0.938667	1					MKYACTSCGYVFDEALGDEVEGVENGTKIDCLDCCPVCLENDSFFQIKEEVIYVDENIIDKVEREHLIEIKHDGKTIEVEVGNNSHPMEAEHRILSIGLFDEYGDLVEEKFLNVDDDSVVTFDNYDLDDIEIRVRCSKHGIFARKFELNY
	4734	GC_00000294	EVERYTHING	GN02_872_GCA_003260325_1	991	10	10	1	0	0.793553	0.884014					-MKQIFGEKMFNKFKKEFNLKDDFSEIEEKYLEKAYKYIKFIKWLPGLKMIGIGNSLAMKSATKDSDIDLYIVTDKNAMWFVRIMVTFIFQVLGVRKDETHHAGRFCLSFFSTIDGMDFSSFKIDDDVYLYFWIVYFKPIADYSNTYEKFLEKNNSWANFDDYKKIIEENKKFIKY-KRKAW---------------------------FNNFFLTGLFDKLFKKIFLKRTLNHFEKIGKPYGVIISDDLLKFHNGDVRKEISEKLRNF-
	3778	GC_00000205	EVERYTHING	GN02_872_GCA_003260325_1	993	11	12	2	0	0.594428	0.821828	COG1253	Hemolysin or related protein, contains CBS domains	R	R	MSLNEIILFIVLFILSGFFSGSEIALMSLPKHKIESLLKSKRPGAKSLRDVKEDTDNLLIMILIGNNLVNTYTAALATQIAMSLSEKIGIG--ASQAVGISTVVVTIFLLLFGEIIPKSIASKNAVSIALFVSPIYKFLMVPFWPIIMLIKVVIRVFSGKKSDEKMTDDDIQSFIDLGRDHGGIDDDEHEKLKSVFEFYETTAEEIMTPRVKIEAIPDTLTIKEAVEYYLTHTHTRIPIYHE-TIDKIDYFISGRDLLRELNSGNSDKKLTELKLRKVLKVPLNQPISKLLDIFQKTNKIFAIIMDPYGGVAGLTSLEDIIEQVFGEIRDESDREAEEFVKIPDGKILTNGLVLMQDLLDEFELELPNIGLDEKEFNGETVSYVITDVLEGFPKSGEEI…
	15829	GC_00003083	EVERYTHING	GN02_872_GCA_003260325_1	994	2	2	1	0	0.992941	1					MKNTKKASITLYVLVLVIFAMTLAYIVLSNMETMNNKLKVSELTEQEKYVLSQNAELNLQNDLKVNKDGNGFEDSFSCPTVTYQAPTPATPPSAPGSPKPPTPSAPAPVDIKTKLTMKLEGQEKNKKYFCTSDLGEISNISKFDLSFKKYNSLTKEEKDKKPNLFVEESGQIFDKFIYDGSEISISGNVATIPNGGVFTIKIATINGTDDIDDNLDNDDYIVYPISDIFSTESEKVSAKAQVMANQIVDNDTDARTHILGIISYDSRNVNIFANDELSNKYIDGNPNNIETDDSYVNISQKKKITKLSEAKLYFKILNKDSLTYKLEIKKIPKDSSNRPEIEEVSPDSTTGVIPTVFDFTKNYYQIFLKSEENVKGIAYKIYSENLDYINPIDDSKPGI…
	13474	GC_00001894	EVERYTHING	GN02_872_GCA_003260325_1	995	2	3	2	0	0.405797	0.596713					MKSFFKNNAFTLTELVVSITILAILSVGVLYFITNTYEEILDSNPENSRVLEAFRLQESISSAQQSGYIKGDYLQDKYLKLHNTATDSDFLIKKIDDQTIGIGYGKFIDIETADLSYKIKAEEIKIKEISVEPKKDENVKNYRIDFTLKNEQNSKTYTLYI
	13943	GC_00002074	EVERYTHING	GN02_872_GCA_003260325_1	996	2	2	1	0	1	1					MEKNKKAETLVGFLVAAVILGIVVVGIVSIMSIQNFNTLNFETNVEQKILRKNIENIIQNMSFEDFGEENIFLSNQGDKFVLKKEEAGKSEQNYKFKTKTTNLENPSEQNNLQNRYEIILKKREKIEGVELSPEIIINNLNIK
	14087	GC_00002148	EVERYTHING	GN02_872_GCA_003260325_1	997	2	2	1	0	1	1					MKKKAFTVAELLVAVTIMIILISISFITYTNYMASARNSQRIVDLATISSALELNYKTNGILPEPKGNAFGIGKESGDSNVAFNQGQITNDFQLDSLSTIPMDPATKTPYIYGKTVKRLEWKNKEQYQVSATLEGEKQVAMVRGNFQPVSDDYPSLIIAGNSYDSNIFVLNNQSVNFAYSFANYTRNPDGTLILGPGSTNEGMEKAKEQSGFALRHSYKSCKEIINAGKYMGKVTYQVLKDGNYQANEDNCEDSL
	14705	GC_00002465	EVERYTHING	GN02_872_GCA_003260325_1	998	2	2	1	0	0.995947	1					MSEQKKIDLSALNKAVLVEDSNPSEKSEVETQTSEKNKNKKLTQKMKQIINGEFVSKAEKDAENKMNSWKGEVLGDKDTENQENLAEAGLIGIIDFGGNKKSDQVEVEEEKTIGNEFGKIKITQNQDLAEEKKENPSELNLEEKNISENSFENSAEENRNLIENRNFEEDSEENELFQNYKSDFENIKNNGNEIGKKSNGGKIFFIIFVILVLGAIIICGFLFKDKIKEFINPKKVEKVEQPTKTGSEETKSEPTIKAETINISGTEFEYEKITDISGNETYKFEGEEFPSLEKLTSTLEKKVEEEKIKKQKALHDKMIKKIKEEFLEK
	3036	GC_00000152	EVERYTHING	GN02_872_GCA_003260325_1	999	16	16	1	0	0.837976	0.978197	COG2804	Type II secretory pathway ATPase GspE/PulE or T4P pilus assembly pathway ATPase PilB	W|U|N	W|U|N	#NAME?
	5773	GC_00000405	EVERYTHING	GN02_872_GCA_003260325_1	1000	8	9	2	0	0.602898	0.774195	COG2203|COG2208	GAF domain|Serine phosphatase RsbU, regulator of sigma subunit	T|K	T|K	MFGFLNKKKKVDEANVRDFDSSVMAIKIYIALSNWDKARRAIHEIIQKEKDSLHEYLLKIEEKDRDKKLTIKNEKEYERKESILNELLRQIDIEEADYNEKIKKERFKVRFQTIEKEINGLLAQAKAKEAMILLNNFYEENRDEIVIIDFYKRQKAIIQDAINKKLGRLESRLKANAELEAMSLIG-----K--DINEKEILQEKKEKTFFEKIKSKFTFWKNLQKKIKEKKLLDEINILIEEDSRVKRELAEQKLEKIHSGLVKELVFEDMIGYDLYGKILGADKISGDTFGIEENKNNYLMFLGDATGHGVKAGFIISIFNKIFKSL-KDKSITDIYFDINNQVKQSLESKNFITGVLFEINKEKSS-INYAGMGHEPILIYRKKTGTIEKKVLGGL…
	4954	GC_00000316	EVERYTHING	GN02_872_GCA_003260325_1	1001	10	10	1	0	0.860044	0.99453	COG1459	Type II secretory pathway, component PulF	W|U|N	W|U|N	MFGSGIKFYDEQGNFDNRKLLKLLEMAKRAKRKKITGKSR-MSGEIILFGGASKKEVWQFINRFSIFVNSGLDVKGALGILIKQTKNPYFRKIIVEIRENIDHGTMIHNSMGRYPHIFDPLTVALVGVGEKTGLLGKILNDLDKNLLESLELKSRIRGAMIYPAILLFLTISMVTGMMVFIVPRIAGAFAQQGVELPGMTKAVIAVSDFIKNEYMLILLVLIGIYTIYKLIKTTYQGKLAYAKIAMNLPIFGFIVRQSNIVYFIKSFSTLLDSGVLLLESIKTSSRVVPNLAYKREVVRIKNEVEFGLTISKSLGLNLNYEEGVYLNKYFPEEFAYIVSTGEETGTLSESVKKMGINYNKELKRYIGNLSTMIEPLIIVIVGGLVGTIVIAIMLPFFQL…
	15445	GC_00002873	EVERYTHING	GN02_872_GCA_003260325_1	1002	2	2	1	0	0.996357	1					MKKLQKGFTLVELIVVITILAILATIAFLTLGDYPAQARDTKRESNVATIFNKMTIESAKGFKTFVNGKTSIDETNGTAIATPPPTGEGAFPSGVTFDTTAGVVNKYQNGDVDFVALKEAEDKFKDTLNTRENKYKVFAAIWTEKYNGGETEKKFCHAVMIKGEKSDKLEKSDCPSYIKVVYE
	441	GC_00000019	EVERYTHING	GN02_872_GCA_003260325_1	1003	20	24	3	0	0.605015	0.743466	COG3451	Type IV secretory pathway, VirB4 component	U	U	-------MENKNKLAELIAK-RVSGDTYSYYKF------------------------------------------EAPKTKKVNLADKEVLESEKAYKEALAFVKDAISPAYMKIF-PNKLQINNLFAKTFFVYAYPQFLEGNWLSPIINWDIKFDMSLFVYPIDSGFIQKYLRKRLTQLYSERSINAQRGLLNDPAINAQIQDVEELRHKLTRGDEKYFHFGLYITVYGETEEQLNKVGKDIETVLAGRNVLQKQAILRSEQAFISTGPFCKDELGIYRNISTGGLSTTFPFSSSTLSHDEGVLYGVNTHNNSLIIFDRFKTENANMTVFAKSGGGKSYAIKLEILRSLMLGIDVIIIDPENEYNTLIQQVGGSYLDVSLNSKQRINPFDLPLSLKDQ…
	4039	GC_00000228	EVERYTHING	GN02_872_GCA_003260325_1	1004	8	11	2	0	0.640024	0.809013	COG2208	Serine phosphatase RsbU, regulator of sigma subunit	T|K	T|K	MFKNLATLTIKLGLFFLLIVGAIAILHSENISSAVYLNKSILILIILFLEFFVLLIYINIFYEKPIKNLETSVKFFLLGDNSNSEKYMKNTINPHINYIIQFFQRVIFSLKNIKDEFLHGKEIKGEVSLAKEIQEKMLGKKMIDVPSLNIVMRSKPAGEVGGDSYDIIKSDNSQNYYIYVGDATGHGVGAGFIMTMVNTLIEGFIKNYESGADILAKTNQVLKPRLKANLLMSLLLVRWDEEEKRVFMTGAGHEYLMIYKQKLKKTFKIKSGGVALGMVKDISKILKEVEIKIDRGDIIVLYSDGVTEAINKPTKDGKEMLFGEDRLMEAIQSAPEVPGEGYKTSISVYKNISIALSRFMGYKHTQLDDVTLGVIQYKPENYNPEKDFKKEIDDQFITE…
	2270	GC_00000108	EVERYTHING	GN02_872_GCA_003260325_1	1005	16	18	2	0	0.686295	0.873388	COG0849	Cell division ATPase FtsA	D	D	MSASNTVTTIDIGSSKIRTIIGYFDKENNNDFHILGIGIANSNAIRKGNILDMEEFKNNLDSSLEEAEKMAGEQVNGAFISFNISGFEVIKSKGIISISGSEVTEDDIDRALEKATTGVEIQNKEILKVIPESFVVDLEEGIKNPVGMKARKLEVVTNIFSMNANTLSNIKKAIADIGIEVLDCYPNLLSSPEGVLTKRQKELGVVCIDIGASTTGVTVYENGVLNYSAVIPLGGDNVTNDIALGLRTSTVIAEKVKLEYAELDLENKEDFK-DSSFDLSELGTDEIGEVSREYLSKIVTARYEEIFFFVREELKKIGRDGMLPEGAICVGGASKMKGFTNLARTGLRLPVFIGLPVSKDDLVDASISDPEFSAVIGTMVLSNLYND---NYPSFSFSF…
	1466	GC_00000066	EVERYTHING	GN02_872_GCA_003260325_1	1006	19	20	2	0	0.808999	0.863536	COG0206	Cell division GTPase FtsZ	D	D	-M-INK-----KEDRLKNLLSGNR-----------NQDTSGAQEVSFRKTISPVAKIKVVGVGGAGQNAVNRMIETGLEGVEFIAINTDAQAIYNSLATTKLNIGKVTTNGLGAGASPEVGKKAAEESREDIKDALEGADMIFITCGLGGGTGTGAAPVVAEIAKELGTLTVGIVTKPFSFEGQNRMAKAVDGFNNLKEKVDTLITIPNDKILSIIDKKTPLLDAFSIVDEVLKQGVQGVSDLITQPGLINVDFADVTSVMKNAGSALMGIGYGSGENRATEAARAAIDSPLLELSIAGAKGLLFNVTGGTDLSMYEVDEAARIITDSIDSDANIIFGATVNEDYNGELKITVVATGFDEESNKNFVPDQKIGGILKNSPFG--RK-----------PV…
	3212	GC_00000163	EVERYTHING	GN02_872_GCA_003260325_1	1007	15	16	2	0	0.733892	0.863069	COG2805	Tfp pilus assembly protein PilT, pilus retraction ATPase	W|N	W|N	------------MNEVIRPEYEFRDRILQLMIDNKGSDLYLTVGAYPALKLAGEIIKIEDGPNVNILSWKDTMEFTQSLITEKQHDTLVKNRNLDFSFRYMDRMFRCNLSFQLSNYMIVIRLLNDHIPTVEDLNLSEAYKSISNKSQGLVLVTGPTGSGKTTTLAAIINYINENYARHIITIEDPVEYVHTHKKSIIEHKEVGKDVYSYETALMGAMRQNPDVIMFGEMRSKEQMEMALRLAETGHLVLSTLHTRSAHQTITRIIDAFPGEEKAQIRVQLADSLLAVFSQRLLKGRTGTSVKMAKEILLKNTAVSNLIRENELHQIPSVIQTGGREGMQLLETDLIGLVGAGQISLEEALRYANNPKLVEQAIILQTS
	7423	GC_00000623	EVERYTHING	GN02_872_GCA_003260325_1	1008	7	7	1	0	0.839688	0.98215					MRKTKILLSAVTLSAVLTSATWAADLENIKVLDNGNIEVTTTSDLTLPKGEIVSDMKVLKDLNVTLAYKDPENAKKVILNLEFPLEKGKSYSIIGVDGAEANMNFKAKDEINGEYKNSEKGGK-LNIEKINVTDSKTIEIYYDTELKAEEFVYRVLGELETKTRIGDGKNGLNISLKNALEPSSSYMILSNSINDAKGEEVILKESLYDFKTEADLKNVFEE-TKVENKK-EEETEKKGTGNLEEVAMNSAKTPETGPVTWILVIATMMIAGVIVIGRTR-
	4564	GC_00000277	EVERYTHING	GN02_872_GCA_003260325_1	1009	10	10	1	0	0.806886	0.926304	COG0816	RNase H-fold protein, predicted Holliday junction resolvase in Firmicutes and mycoplasms, involved in anti-termination at Rho-dependent terminators	K	K	--MYLGIDLGDKRCGIAVYVERIVIPKEIISRNKLIDTIKKYIKNY-SITTIVVGLPFDLYGKDKKRLQKTEKFIENLKNIFPEQ-------KIEGFDERFSTFEAENILNIMGKNPEIGTKDAISASIILEDYLKKEKIY-
	4764	GC_00000297	EVERYTHING	GN02_872_GCA_003260325_1	1010	10	10	1	0	0.87646	1	COG0359	Ribosomal protein L9	J	J	MKVLFLKHVVNVGKAGEIKEVKAGYASNMLIPQGLAVELTPEVEKQYRDKQKKEEKHRQMLIEDRHKIVEQITGKSLEFTLKTGTNNKVYGGIGEKDIISAIKKKFKVELSKKHIDMPDGHLKKLGESQIYIKLGKDAIAKILVIIKES
	1935	GC_00000090	EVERYTHING	GN02_872_GCA_003260325_1	1011	19	19	1	0	0.809383	0.891193	COG0195	Transcription antitermination factor NusA, contains S1 and KH domains	K	K	----------------------------MLDLKEIKLAINFMAKEKNIDKEKIVDIIEAAIKTAYKKDYGNKDEEVNVKLDLENETLEVSVQKTVV---KEVTNPALEISFDELGDDAENFSEGDIVELDVTDEI-QNGKIGDSFGRIASQAARQVIIQKIGDTEKEKIFELFEGKQGQIINVKIELVEGNKVIFDYQGHHVTLPKGEQVSKDNYVAGARFYLYVDEVSRNEAGVSKVVLTRKKAELVSAIFKENVPEIDEGLIKIDAIVRHAGIKTKILVSSNFDEIDPVGTLIGQKGIRVKAVMDELSGEKIDIIPNSEDKTLVIKKALSPADVIKVEIDEENQK-ANAYILVSQRAKAVGKNGINVNLAAKLTGYKISIIDVE---D----DSSEK…
	15777	GC_00003054	EVERYTHING	GN02_872_GCA_003260325_1	1012	2	2	1	0	0.796296	0.81861					MRKILSLLILSLFLTSCLQTKIDKTNSGTTNTGNQKELNSGKTEKVSLNSGKTDEKNINSNDDYILNLVGDEPFWNITIDKNKLAFSAPNSLSIVGCREKDGYFFCERDVAIEKKGEEYVFKAKDVKGKIYPKDCFDLAKRVYKYSVDVTFNDEKKVEGCGEEKQAYATGDNTLKNGQKGKTKDLEKALGINVTDDLKAGNYTVEDIYGYYAIFSLDNFNLIEDKKSGKNSDNEGKNVLLVMKKTDKGWKQIGKIGESYRDTCENVANESTKLWDLSIFEGCKRLNPG
	15831	GC_00003084	EVERYTHING	GN02_872_GCA_003260325_1	1013	2	2	1	0	0.994737	1					MKNTVKFIFGLLILSIFSYTSAANLEITHPTSGEVVGSQKYTFKGNCDSTHTTVELSVIHVDNGNGENATTNCTANKFEVEIDLQNLAEGNLKVQAQQATPPSTIRSNPINFKKNLGRSPIGSGTPSEEALKLKDDNRVCSGELCHEVKDETSSTAETSKKSFPPVSLKAPVMPTIPTGLSKTTTDTEKKVTATGDEVEVTLPNGNKFTHKKMTCDIIDRLVRMNLESERNTTFRDALDSKYYTDIAALEEVGVIVGTSKNTFEPKREVTKSELLGIALKANCYDLSGNTRENWQERTVGIAVGDNILSNSNIGVNEKITKAEAYEYMLKAGKVKTPKSSNTEAMKYLGVIGEDENDESTTLPREKAASIILKLIRLYNK
	14487	GC_00002351	EVERYTHING	GN02_872_GCA_003260325_1	1014	2	2	1	0	1	1					MKKNKKEIDKKLVESVKTAIIKAFFEIFIYLIGIYLLFRISILVFGNIFEKLKFISNLF
	4874	GC_00000308	EVERYTHING	GN02_872_GCA_003260325_1	1015	10	10	1	0	0.874192	0.992473	COG0592	DNA polymerase III sliding clamp (beta) subunit, PCNA homolog	L	L	MKFSIETEKLKKGLDIVNHATANISTTPILENILIKVNENSVILTSNNLELAIEYFI-EDVRVEKTGSFCLPSKLLTSYVSLVQDDEIKLELLSDLSVKISNGGSTIKIKGIEASEFPLIPNVKEEVSLMIPGKVIKKSIDKTLFSSSEANIRPTLAGIYVNIEKNNIVFASTDTYRLSEYRTVIETENKNSFSQIIPSKTCNQIRSVLGEEGQVKIVSGDSQIAFFAENINIYSRLLNGKFPEYLPFFPSSYTIKAEINRTDLIQALRKINLISKEKDYYIKMSLSTSRGIELETTETQIGEGDVTLVGVVEGEDNAVGINSNFLLEVLSVIETTHISISFENPRSAITISPIEDPEDNKNNKNEFFRHILMPLRI
	3549	GC_00000186	EVERYTHING	GN02_872_GCA_003260325_1	1016	11	13	2	0	0.657188	0.762073					-----MDKVRDLIIKIEALKQEQKYKDAISLIEEALVKYNFDYRLYEELADIYLYKGELDKALKSINFALDLNSLSATGNYLKGFILLSKDKIDESIKYLEKSNSIMGNNSEVLRNLGWAYTMAGNTDKGITILRRALVISPDDELITEDLAMALIGIGEISEGNGLLKKI-----GKKNIL------
	5351	GC_00000358	EVERYTHING	GN02_872_GCA_003260325_1	1017	7	9	2	0	0.614059	0.802325					MDFNVKKIEPKFVGIIDIGTYKIRVGICKVFNRNVELIGYG----------------------------------------------------------------------------------------------------------------------------------------------------------------------------------------------------------------------------------------------------------------------------------------------------------------------------------------------------------------------…
	14755	GC_00002491	EVERYTHING	GN02_873_GCA_003260345_1	1018	2	2	1	0	0.724311	0.948565	COG0816	RNase H-fold protein, predicted Holliday junction resolvase in Firmicutes and mycoplasms, involved in anti-termination at Rho-dependent terminators	K	K	MKN-NYIALDYGTRKTGLAYSVENFCFAHKTVPTSELLAYLEIFIADKKPSVIIIGMPYNIDGTMSAHGNRVKNFAKKLE-KFGLPIIFHDERLTTSEAKIAFAENNFSGDIDAESARLILENFLNGQ-----
	15107	GC_00002685	EVERYTHING	GN02_873_GCA_003260345_1	1019	2	2	1	0	0.837607	1	COG0359	Ribosomal protein L9	J	J	MAVKKISIELLQDVAHMGRKGDIIEVSSAQARNSLIPKKIAIEVTPERLKKLEQDKKRAQDQARERLEKAFDIQKTLENQEFHFSLKGKNGKIFGGLGEHEIISAIDKKFHIHFEKRDIKLPNKTHIKTTGRHLVYIHITHDTIAKIFIEITIDEK
	13255	GC_00001817	EVERYTHING	GN02_873_GCA_003260345_1	1023	3	3	1	0	0.48366	0.653589					--------------------------------MLTEDNFGLTFNIPNKKRFSDKIIEEGKKGIKLTLENVIKSHQINYRCANKDSKYYGISINQEEIDKEILKVLGDFKISKKEYQKYIDFTN-------------------------------------------------------------------------------------------------------KI--------------------------------------------
	873	GC_00000038	EVERYTHING	GN02_873_GCA_003260345_1	1028	20	22	2	0	0.782822	0.851579	COG0468	RecA/RadA recombinase	L	L	---------MNDNKKQALATALSQIEKQFGAGSIMKLGERVH-MRVETSSSGSIALDDALGGGYAKGRIIEIYGPESSGKTTLTLHAIAEVQKAGGVAAFVDAEHALDPSYAQKIGVNIDELIVSQPDHGEQALEIVDALVHSGAVDLIIVDSVAALTPKAEIEGNMGDSFMGLHARLMSQALRKITGAINKSHCTVIFINQIRMKIGVMFGSPETTTGGNALKFYASQRLDIRRKEKLEQGTGDNKEAMGNKVKIKVVKNKVAPPFREVEVDILFNE-GISLAGEILDLGVARGVIKKAGAFYSYGDTRLGQGRENSRNFLKENPEIMKELEQKVRENGKNAPAFAETASEASDDEE-------
	14897	GC_00002566	EVERYTHING	GN02_873_GCA_003260345_1	1029	2	2	1	0	0.491285	0.638005	COG4395	Predicted lipid-binding transport protein, Tim44 family	I	I	MKKLLTKFTIFTILGIFFSAYFSEIPHAEARAGHHSSSKDDGTGSIVLTAIAILYYAIYEIRRQKMLKKAKKDLADALKDDSSWNLDGLKEVTKDIFLKYQDAWMEKNLEPMRPYMTDFYYQKAQKILAGEAGLKNIMKNIRINKMELMSVRNYPGKDGDMFAMEIEGSMIDYTIRESDGTFASSPTYRKKNEDFKSYENRAKTETSSFTEYYIFIRVDNTWKLNNIKSEFSIIRDVIGLSESKLKQILEQEKNSTSVNDDVFYNTSVDKNIKNQTARNADENQEKSSQKRKNEPINEQENPFFPK
	15051	GC_00002654	EVERYTHING	GN02_873_GCA_003260345_1	1030	2	2	1	0	0.874396	0.971228					#NAME?
	2289	GC_00000109	EVERYTHING	GN02_873_GCA_003260345_1	1031	18	18	1	0	0.778726	0.960478	COG3118	Negative regulator of GroEL, contains thioredoxin-like and TPR-like domains	O	O	--MALQISTDATFSSLTSK-GLVLVDFWAEWCGPCQMMLPRLEELASRVDGKAIVAKHNVDNDSETPASMRIMSIPTMILFKDGQPVEKWVGVQEVSVLEEAIAKHA-
	14971	GC_00002610	EVERYTHING	GN02_873_GCA_003260345_1	1032	2	2	1	0	0.935802	0.992593					MKKALIALVALTFLASCGNKAAETVKTGTQTTVQTESVSATTEGVQVESSGSTETTEATTATAT-TTSASLSAGCDDYVKYYSCAMEKSGFTGDALTQAVDELKKGFSELPADLQTQACTQGLDAFKQSMPVSGC
	15137	GC_00002703	EVERYTHING	GN02_873_GCA_003260345_1	1033	2	2	1	0	0.940476	1	COG4122	Predicted O-methyltransferase YrrM	R	R	MNQNFLQQYLQKLKKSGIERKIPNISEENAYFIGKVLCDKNPKNILEIGTANGFSALSFHYELLKNTKNPDKIANIFTIEYAWNAHIEATEHFKNCKIKNIFPIWGDAKKILPSLADHFFDVVYIDAMKKEYLDYFLLSLSKTKKDAIFIIDDVEKFAHKMQNFYSFLHEKNIAYQLEKTDLDDSIMIIERKNITL
	15205	GC_00002738	EVERYTHING	GN02_873_GCA_003260345_1	1034	2	2	1	0	0.832432	0.965436					MSRKNRKIAHSHDEQILQTKNTFISEGRNKSDKILSNISHRIYGIMRFEALSPEEQNLLTNSPNSAILHENLTNILHNTKNLANILAYRSHNGVRWQCNSAHKMKQHLLNQFSGGLAAEIILCEAMMQSDPKSFHFLPVKELDLNYKTDMISRVPYHQNNALKTLAIGAQITTTPIDMVSEKFHKYAEKLKQMRAVVPFLESDQTQCDLKNRFGRLTTPDMMSYIALNGDLRKIFAQNSNYSKTKFQEWKSKNFEGNGVLERFEDDYREDFRIIAEEISRAQHLIVRPFFLEKIQENFEEKSSFYEVYERNLSFNSEANELTLNIKKTRGNHCSRYFFHYTRNAEKTGKNPHKKIRTIMRFFLDKIFLEI
	15621	GC_00002969	EVERYTHING	GN02_873_GCA_003260345_1	1035	2	2	1	0	0.941581	1	COG1782	Predicted metal-dependent RNase, contains metallo-beta-lactamase and KH domains	R	R	MAQKLQNGYQILSHGGIGNREKNYNLTGSCHELRVALQGEIYRILVDMGGYQGPGKLDRNLDEILEGKNHGHPRVEAVVFTHGHMDHIGDALHLTRHSVGKILASSRTRDIIKIALEDAIKIAETDYEVKQSNFQSYVKKTLSNAVQTVKEYENGGIKRNANGDRMATTIEERNRDIHYQEAKKILEKENIDAHDKNWRKKLTPPKKPEFNINDLEKLLENIETHDFVNGWNQIVPGKIAVCMFNAGHILGSVSPLFRITDAKGENHFVHFSGDIGSYQGNIMPAGLPTAPKNFPIETLLIESTYGGRVREDFDASLKKFEQDLARDIKKYNTIVQACFSLDRLQKILFYTIDMQKKGLIPNNIPILVDSKMGAEYINPYIDEAKKMLYEASHPSVPDQ…
	15519	GC_00002915	EVERYTHING	GN02_873_GCA_003260345_1	1036	2	2	1	0	0.840909	1					MEKHTFASYMPLGWRKIDVEEPLHEHSFIELKQEEIDICVEIAREMKDVAQAYDAKNPEHQNYLEQFELFCKKKIMDSGLEISTRWLLVVLKNNYRHNLEIAINHSSLKDCTQYCVNKIRKKYAKIMDYIKF
	1092	GC_00000048	EVERYTHING	GN02_873_GCA_003260345_1	1037	20	21	2	0	0.763928	0.777472	COG1200	RecG-like helicase	L	L	----MKLDKKILHTTDSYIKKLADAGISTTSGFLMNFPKDLEDKSDLLTHFTSINVTEKQAIKCQIELITSEVTRNKKTLIKAVLTDIDGNYAEAVWFNRKFLLQKF--FRGDTVVIFGQPKYEYGKLSFPNAEIEH-LRETR----KEVVPLYSDVNYIPGSWIREKMEYVKNFISEIPEKIPTPIREKKGLRSTTENIFAIHFPKSVEDFERAKKELGYAEMFDFQKKGLEKKYSLRAASEGASLHIPIDAELMKSLIENLPFTLTNKQKIVIFQILKDMESNFAMSRMLQGDVGTGKTVVALLVGIHAILQT---RK----------------------IH-------------------------------------------------------…
	6296	GC_00000470	EVERYTHING	GN02_873_GCA_003260345_1	1038	7	8	2	0	0.753867	0.932629	COG3315	O-Methyltransferase involved in polyketide biosynthesis	Q	Q	#NAME?
	15281	GC_00002782	EVERYTHING	GN02_873_GCA_003260345_1	1039	2	2	1	0	0.894737	1					MTLNARNVSETSEIFTIVNSLDDIRKFLAENKISNFIIEKVVQSFMAKIPAKTRVSLVDNLLKVGDSVISLGENIREAGVKTRALVEKTHSHAMQIVNHRVPAVQPKYRKLATA
	2576	GC_00000125	EVERYTHING	GN02_873_GCA_003260345_1	1040	16	18	2	0	0.604727	0.794325	COG0423	Glycyl-tRNA synthetase (class II)	J	J	#NAME?
	2750	GC_00000135	EVERYTHING	GN02_873_GCA_003260345_1	1041	14	17	3	0	0.743562	0.705574	COG0586	Uncharacterized membrane protein DedA, SNARE-associated domain	S	S	---MLHDFVQWILGIFGQMGYTGIFVMMTIESSFVPFPSEVAMIPAGVLAHSGQMNF-GIAFLVGT---LGAWLGASINYVIGYFLGGPLL--KKFIEKYGKFVFLKPS----HYEQTEKYFAKNGGKTTLLGRFLPAVRQLISLPAGVFKMNFTK----FSLFTIIGA---GLW-----NLILLCIGYF----FANQQDL--------ILKNLN--TFGIALLSVILIYVAYHIWAKKKMQK------------------------------------------------------------------------------------------------------------------------------------------------------------…
	3667	GC_00000195	EVERYTHING	GN02_873_GCA_003260345_1	1042	11	13	2	0	0.566272	0.839606	COG1132	ABC-type multidrug transport system, ATPase and permease component	V	V	-------MKNLKRVFSEFIEFAGYTKFFFFVFVTIFVAAVAMLEPIFMARTIGFLEDFQKTGNFLLNDFLIFLAIWGAYLLTNMVLNYIHRYFISDKTALEFHNFISIKYAKNLFLMQYGDFLSKKSGSIYKDFDRGMDAFFRVVFFFFLTFVKVIMSFIVALTIMLYFNWKMTILALAMLPFMAIVGFGIARKTDKPQEENNKRWTDAFGHIGNFFSNMQLGKILRLEEIFCSKFVQEISEALRLQKFTSRWWSASDMITGVFVGISRFLVIGFGVYFIMQGELTIAGLLLVFSYLERIYFPLSSLFGSLPDFQRWEVEIGIFYEMIEKSHTEK-LDDGKNFE--PKNGEIIFENVDFGYSDERKIFENLNFSIFSGEKVALVGNTGAGKTTIVSLLF…
	15515	GC_00002912	EVERYTHING	GN02_873_GCA_003260345_1	1043	2	2	1	0	0.960526	1					MEYTAILYELLSGNTYLSLATADENGTPWASPVVYEFDETQGNLFFISAPDSRHIRNISKNPTVAFSIYNSAQTVGNAFGIQGSGRVEEVDSMDMPAELRSSLLSKVSMIVLNRSHRFYKIMIDEIYLPHAERWKNDKPLRILVMKNNKNNP
	14677	GC_00002449	EVERYTHING	GN02_873_GCA_003260345_1	1044	2	2	1	0	0.957983	1	COG1225|COG1733	Peroxiredoxin|DNA-binding transcriptional regulator, HxlR family	K|O	K|O	MQKNIFPVYGAKFFETMVRIPRCECPHMQKLFTIIGKKWALFILHSVQEGAHTFTDIRKEIGDANTKILTDRLAELVENKLLRKTDDGKYELTNIGNELTSRLMEVSHWWGDLQCKDEK
	15657	GC_00002988	EVERYTHING	GN02_873_GCA_003260345_1	1045	2	2	1	0	0.617963	0.694645					MSIENLKPNLEASPQAENPPKMPPDHPEKQNLFGNISDTLRTLSESFGGLFGLSENGKPNKLQEFFSKILGIFGGIDIEKGVTIEKIEDVQKVREAFRPIIDLNDTAIELKPGDFIRYNKDLGTVDFYPADSQEKSGHSLTPNGIVPITKRQIPVPKAEDTNKEIQLSGDLEKGATITSKQLAHYITRRGPAKTGADSCGTAVDVLLNDFGIKNVAPKTGRHGKNWQGFLEKDPRFKRVEINSLAEIPEGGIMTYNGRGTLNGKLNGSAMNQKFGHVEIKGSNGMFYSFYASNNPGGSAKEPQLHNNFEKWKQATGFTGVYVPVALTKE----------------------------------------------------------------------…
	13596	GC_00001936	EVERYTHING	GN02_873_GCA_003260345_1	1046	2	3	2	0	0.314815	0.513928					MENIQKTVQFPLQTIKNSNNKNESFEEIVKNIKKNEYIKEEIDALLQRNINASNVLEWEKFVQDNKESLDEIEKNIGIFFSFIKELKNLATHQEQISVNLGKLKKTGSLGKGIYFVINDNN------------KNKNDIKNQISLSNFKANKINIVKDKIDERNTLVKYFSILKKEYLSYFDAYENFVNERIDKIIQDIKYIKNSLSNENHVKEKLSEINRKIFYIRKNYETIYKYVSKIFIFKGTLYEEILKIKGIYESTETQNEKCTEIIQNLEVNFQDPNNGFEVGKATLSYYTLNKLPDRQADIQELKNKLGDKEINKLSKYAEQIVNKIKLEETI----------IKNKDNLLDKID-YIFNIVEEVVGNKDFSLYDVLNCLNNKNQTYHEFIT…
	13595	GC_00001936	EVERYTHING	GN02_873_GCA_003260345_1	1047	2	3	2	0	0.314815	0.513928					--------------------------------------------------------------------------------------------------------------------------------------------------------------------------------------------------------------------------MERKIF---------------------------------------------------------------------------------------------ENISKLENFSQ------------------------DKQKILDTIDKYGINFIEKSI--------------------------…
	1344	GC_00000060	EVERYTHING	GN02_873_GCA_003260345_1	1048	20	21	2	0	0.686435	0.828106	COG0441	Threonyl-tRNA synthetase	J	J	#NAME?
	14671	GC_00002446	EVERYTHING	GN02_873_GCA_003260345_1	1049	2	2	1	0	0.975391	1					MNKKYLAIIVLAFLGIINAAYLSHQAYLALNPDMLSFLNGSFCDINETFSCTNFLAQPESRVFGIPFPWIAAVVYPVIFLLALIGNAKKSALITKTIMILAFCGLAFNGYVIYNEATIGVFCPLCMMCTGYILTIGILAAIILKNKELK
	14861	GC_00002547	EVERYTHING	GN02_873_GCA_003260345_1	1050	2	2	1	0	0.93599	1					MNRRLERSSGENISQPKRRPSPRRKIRAPRNPETQKLRNEMLSKDLENVLKQHSPQSLKELTRDVIDSTKNANSHTRKFMNPERVQRAHEGIRFLMSQNVPIHIAMGIIANGIAENGLSTDAHKHGLGIFQWIGARARQFRNMRANLPGATEFEKQLSFALHELKTNERAAGVALANARTPEEAARIFMVKFERPKHLNFDVRQGLATGLRNLTSTGQEAQNPENNTPPESPEGQLFANTSSENLNEPSTDFASQRNSGEGILTPTNLQNNDSELA
	785	GC_00000034	EVERYTHING	GN02_873_GCA_003260345_1	1051	21	22	2	0	0.723378	0.789227	COG2255	Holliday junction resolvasome RuvABC, ATP-dependent DNA helicase subunit	L	L	-MAIQSTK-HIDENPRPVSPKQQEIDILA--EISLRPKKLDEYIGQKQMKEHLKVAIESAKIRKTPLEHILFYGPPGLGKTTISTIIAHEMGAPIKSTSGPAIEKQSDIISLLTSLTEGEILFIDEIHRLRPQIEEILYSAMEDFQIDIIIGSGTGATSVKMDIPKFTLVGATTKLSSLSHPLRDRFGNIMKLDFYDEKDLEKIIARSFVIMDFEKISTEAIESIAKRSRGTPRIANRYVKIIRDYAIVGNPVE-TRADCEAVFTKFGVDVYGLDILDKKLLQHLYSDGNPRVMGLTTLASLIGEEVSTIEDIVEPYLLQIGFIERTPRGRQITTKGVEYLKNKNS-----------------------------------------------------…
	13175	GC_00001790	EVERYTHING	GN02_873_GCA_003260345_1	1052	2	3	2	0	0.59375	0.763596					MELLNIREHSGDYKSHRDIETAIAWSTVKKFLTEKNLNAIFDEISGIKITEKNISIVVRSQIAKTELSLYKEDISALITQKLSAIYGSHTRNVRII
	7704	GC_00000663	EVERYTHING	GN02_873_GCA_003260345_1	1053	7	7	1	0	0.859895	0.995321					#NAME?
	4635	GC_00000284	EVERYTHING	GN02_873_GCA_003260345_1	1054	10	10	1	0	0.752508	0.919315					MRYYEKDGYMLIRRHWIVMLLNYLKFIFLMSLAGLLFYIAIVFQGVLGRVLVVYVMFPAIFLTINFAFLKLIFDMIKYFNRLIVIDNHSVIVIKTSLIETDNIELIGLGKIIKIDTAMRGIFQNLFVFGEMIIEQ-ADTTRFFDSVYRPYQVANYIKEAQIRYEKELVKSGKFPH
	13174	GC_00001790	EVERYTHING	GN02_873_GCA_003260345_1	1055	2	3	2	0	0.59375	0.763596					MELIDLRKHSLKYKTHGDIETSLAWNVVKKFLKKNEKSEIFEYISGIKITKK--------------------------------------------
	15849	GC_00003093	EVERYTHING	GN02_873_GCA_003260345_1	1061	2	2	1	0	0.830065	0.942632					MAKGDTMIYNMIKKLLIISATILIIVILGWLSLGGSNYYSIFDVGYYSEKFSCQADDQCVAREYNNICINKNYDGGLKHGLKQVLINYDIECQCVFHHCIGK
	15841	GC_00003089	EVERYTHING	GN02_873_GCA_003260345_1	1062	2	2	1	0	0.681416	0.887958					MDIILFYINYDKKN-------FLIIGFLILF-IVWYIYTSLFEMEHGYSVYRVPTVRSCQIDADCQGFANSCVNKSFQPKKQEIISSAFPVWKFHDASCFCKDYAIINLCEIK
	13273	GC_00001823	EVERYTHING	GN02_873_GCA_003260345_1	1063	3	3	1	0	0.897675	0.998353	COG0449	Glucosamine 6-phosphate synthetase, contains amidotransferase and phosphosugar isomerase domains	M	M	MCGVFGYIGQSGKASNEVLAGLQRLEYRGYDSAGLCVLNHDKSLQIIKSVGKVGNLKVKTESYELGSYHIGIGHTRWATHGGVTEANCHPHYSHSERFIVIHNGIIENYAELKKELSAK-YDFYSETDTEVAVKLFEDLFDGNHIATLLKLKEKIHGAYGLVFLDRENPDMLFGVKKGSPMVLGFGGNEKFISSDYRALIGLIEDYIILEDGDVFMMTPTDYTIISENPDEIRAKMQIDETEKQAELGDFEHFMLKEIFDQGAVIRDVFRGRVDFGTASLHSETLNAIAPKNFEKITIVASGTSYHAGLMGKYYLEELADIPTDVIVSAEFKYKKKFIDDKTLFVFVSQSGETADALDSLKIVKEQGGNVFGIVNVPGSAIARTTGQGLYTRAGIEVGV…
	4127	GC_00000236	EVERYTHING	GN02_873_GCA_003260345_1	1064	11	11	1	0	0.744334	0.880461	COG0124	Histidyl-tRNA synthetase	J	J	----------MNIPNRVKGTQDIFGEYQRYFTFLKKLARHEFRTNGFTRISTPILEHTDLIARSSGASSDVVSKEMYEMTDKGGRSLVMKPEGTAGVMRAYLEH-MLDEPQPVYLYYIEPHFRYDRPQKGRYRQFHQIGGEIIGEEDPILDAKMIHIMKNLMDSAGLAGTYTIKINSLGVEKEREKYLIELQSFFEGRKHLLDETDLHRLATNPLRILDSKNPDVQELLKIAPKMTDFLKGDSKKFYESVKEYLTILGVEFVEDPTLVRGLDYYSHTVWEFVDGSGRTQDAFGGGGRYNSLAKSIGYKNEVPAVGFALGVERLIEAMMAHSVKLKNKDSIHLYIVQLGDDAKKLALPLNLESRKKGINSLLSLGTPSIKVQLKKANRVGARFVAIIGIM…
	15015	GC_00002636	EVERYTHING	GN02_873_GCA_003260345_1	1065	2	2	1	0	0.988028	1	COG1190	Lysyl-tRNA synthetase (class II)	J	J	MTITNYSNETLDRIKKLEKIKAFGVNPFATKFDATHQIAQILEKFKSSLAEGEMSTLRDVNDVVASPKSEFSVAGRVMLHRSFGKICFATINDGTGKIQILFSRENCKIRVGGQSFETLHNSENEELSAYKFAEKLVDMGDFIGVRGELFYTHKGELTIFAEEFSFLTKAIRPLPEKFHGIESDEERYRKRYLDMATDDELRAMFVRKSKFWDATREYLKQHGFLEVETPTLEHTTGGAEARPFATHHNDYDVDVFLRISIGELWQKRLMAGGFPKTFEIGRAYRNEGSSPDHLQEFTNLEFYWAYADYEDGMRFVQGLYQHIAKSVYGTTKFSHKGLEFDLAGEWPRIDYLTAVEERTGINLLTATDDEMRQKLEELGVKYEGTNRERLTDTLWKYVR…
	14639	GC_00002430	EVERYTHING	GN02_873_GCA_003260345_1	1066	2	2	1	0	0.96648	1	COG0693	Putative intracellular protease/amidase	R	R	MKILGVVTSQSLYDNGTLTGLRPSEITHLYDLARQEKIEMTIASPLGGKVPIDSESLRPILLDTVTKKYWNDEKFRKILENTVRLPDISGEKFDAIYLAGGHGTMYDFSENPDLQAIISARYEAGKIVSAVCHGVGGLLNVKLSNGKNLIADKKITGFSWLEEFFAQRKNWYHSILSKR
	12524	GC_00001584	EVERYTHING	GN02_873_GCA_003260345_1	1067	4	4	1	0	0.840741	0.996528	COG2846	Iron-sulfur cluster repair protein YtfE, RIC family, contains ScdAN and hemerythrin domains	O	O	MISKNMTVGEIVAKNVAFAEIFEKYGIDFCCGGDVSFIEICEKNNLDAEKIIAELQNLPEKQSADHDFENFDLGDLADYIVDVHHTFVRENIPRIDEYLNKICRVHGENHPELFGVLENYEAVREELLAHMPKEENVLFPYIHRLVDAEKNNIAPAKPPFGTVKNPIRMMEMEHDNAGDATKNIRNLTNNFTLPEDACNSYRITFELLEAFEKDLHVHIHLENNILFPKAIALEEKLWNA
	28	GC_00000002	EVERYTHING	GN02_873_GCA_003260345_1	1068	20	26	3	0	0.514716	0.709031	COG1185	Polyribonucleotide nucleotidyltransferase (polynucleotide phosphorylase)	J	J	MILGLKDKDAISR---QIVEKTYEIAGKKITFESGRLALFAQGSAVIRDENGNFLLTTAGIGQPK---SGDFFPLTVEYQEKYYASGKIGGNRFQKREGRPSEAAILNSRLIDRPIRPMFPKNTRTEVQIISTIMSSSGASDFGFFGITGASLSLMLAGVKDFEGPIAGVRIASDEAG----NFIFDPTFEELEKSHLDLTVAGTAETITMVESQGHEVDNDLMIRAFEFAHKIIVELCHAQSDFVAEYQKIYELPKVELSLAEENTELIEMTKNLVSREILDAFYGLGK--TEFYDKYNEVVADFTNIIAAKKFENLNENETI----SLEEILEKIDQNAIADALKDAIKTDMRARVLEQKIRLDGRTPNEVRPVRASAGLLPRTHGSGLFERGVTQV…
	14857	GC_00002545	EVERYTHING	GN02_873_GCA_003260345_1	1069	2	2	1	0	0.953515	1					MQLDFLDTTVMKTLDFFQNQKNLTPIQTENFRFPLVLGSGNAIETGKILFRKNPALFASESDAPDKIGLSEIQEIVVISASGSKHAPILIDLAHQHQKISHLISSTENSQASQKADHAYIFPKISEPYTYNTSTYFGYIYGSESQNYSLENVKNYLHDLEKMLENVNFAKFSAFFVVIPNEFALLKNMIETKFIELFGRKVARDVATFEQIKHAMTVIPDDNELFIVFGNEKNQQFGKNQLNLPIFDHENYGPMMLGAYFVVGKIQRALPNYFMENIAQYCENSEYSISPLVVA
	15573	GC_00002943	EVERYTHING	GN02_873_GCA_003260345_1	1070	2	2	1	0	0.969106	1					MSLFAFILGREYKLSLAELIHVFGQSNLRDFNEEIAIFELEKLDSKAILALGGTTRIIQIVRETTLESFATDAIEILSQKEKNSKFSFALASFGAKFPLADVGMRVKKTLAKNFSVRLLNVKNENIHSAVFKREKLAKTGTEISLIHIAEKNYLGFSLACQDIDAYSRRDTAKNRDMVTGMMPPKLVQMMINFLSKNAQKNGVYDPFCGLGTTLIEAVNHGITTVFGSDISPEMVANSQESLTNFIAEEKKWQERIRTAGGTPQKDFSNLVAKVFPLDATIIEKAFIDEKNPKNINIISEGYLGRIMRKEEMTQDIVFSERRAISRLYEKFFQSLARAKFSGEIVMSFPFWKVQNVYVFLENISEIVEQNGFKIESLLPRELELNTKNGSLLYRRESQN…
	15489	GC_00002899	EVERYTHING	GN02_873_GCA_003260345_1	1072	2	2	1	0	0.979721	1	COG0708	Exonuclease III	L	L	MKIISWNVNGIRAVERKGAIQDLIEKYHPDLLFLQEIKGTPDKFSAYLNAPEGYEAFYNPAEKAGYAGTGVWIKNEIRKYVDSVQTGFEGDPTANEGRVSHVILEKNDKIFDIFGIYFPNGGKSSEAWDGKLIFYANFSKKMDALRDAGHFVLWGGDINCAHNEIDLSRPKENDGKIGFHPAERAWLDDRAANDWKDIWRVQNPTTEMYSWWDQKTKARERNIGWRIDAFWGESQIFAATKNIEYLTEHLGSDHCPILIEIEF
	15617	GC_00002967	EVERYTHING	GN02_873_GCA_003260345_1	1073	2	2	1	0	0.978495	1					MKNLLMRILMAFVVVAIVAGAAYFYTKFQFNTVIVDNPTDAEISVKIDSGEEFKIAAKASVKQKIADGEHEVFVNGESVGKFDKKYSMDAALSYFGKSAILNPTLDYYVLEYIPYGGTTNLEDRLIEGQLYMAPEWNFGLDETTPDSITVRSRGGSKTIVKKKIWRIEDYAKEYPENFVDDEDSAE
	13564	GC_00001925	EVERYTHING	GN02_873_GCA_003260345_1	1074	3	3	1	0	0.786903	0.98238	COG0778	Nitroreductase	C	C	MSFLEKLDWRYATKKFDSSRKISPENLAKILEAIRKTPTGYGVMPFRVLVISNDELRAKLKAASWNQNQIDTSSELLVFVANTDLQKMADEFFVELSGGDATKREALAGYEGSARDFLANIPASEHLRLVSEQAYIGLGFGLAAAAELEIDSCPMSGFDPKAYQEILGLPENEVPVALLPIGYRAETETPYPKFRLSNETLFKFIK-
	15763	GC_00003047	EVERYTHING	GN02_873_GCA_003260345_1	1075	2	2	1	0	0.974956	1	COG1026	Zn-dependent peptidase, M16 (insulinase) family	O	O	MTFKKISTEYLPTLDITLESYEHEATGAKHFHFASKNQENVFMVALRTMPHNSTGVAHILEHTALCGSKNFPIRDPFFGMLKRSMQTFMNAFTSSDWTAYPFATENKQDFQNLLSVYLDAVFFPNLREQDFMQEGHRFDFDENNNLILKGVVFNEMKGVYGNVYERLYEMNKSLLHPETTYHFDSGGAPQIIPSLSYEEFLAFHKKHYHPTNATFFTFGDIAAEHHQENFEKLVLQFFPSKGEKVLTNDETRFLSPQKTILEYPSSDTENPHQTHILFSWLLGHANNAKTHLEAKILYQYLLGHSGSPLRHALETAEFAASISPLTMMDDSGREIRITTGIVTDDAKYADETEKLIFDVFEKILENGVPTDEAEGILDQIEMSLRELGTGYPYGLSLML…
	15421	GC_00002859	EVERYTHING	GN02_873_GCA_003260345_1	1078	2	2	1	0	0.84058	0.975388					MDSDLILKSAFVAYAFSLIVYQRTIREAFSMFVVAHLVAPILALFPIEWFAKGTGFLILSIGTILVGSMLSLIIILIIILALYEPISGEKTVRKTQVFLAFLVLSTVIYWALLKNKYWGFYQTLERLELLLIWCLFVAVLTVFTRFIFDKHGEKALEDHKS
	7654	GC_00000656	EVERYTHING	GN02_873_GCA_003260345_1	1079	7	7	1	0	0.792562	0.911948	COG0322	Excinuclease UvrABC, nuclease subunit	L	L	MKKISEHIAHILQNLPKTPGVYQMKDKTGKIIYVGKAKNLRSRVSSYFREGQDLTVAKRNMVGQIVDIETILCQTEVEALVLETNLIKHFSPKYNILMKDDKNLSYLKITTGKIPELIK-TRQKINDGAKYFGPFTQGMNLSENIKSLRRMFKIRACKMKFS-DIGGKITITDKAGRGVPCMDYYIGICPAPCLLKRENINEHNQNISHLQEFLSGKTNKILENLREKMQIFAKNLEFEKAQKIKEEIAAIEMFSERQIARDMVDGDVDACVILEKYNQIFVGLTSVRDGKIIGVFRSSVDAK-GATISEVFSQFLVRQYSDDFADIPKILIVEKNFDDEVLETFLQMKKIQIATPQIGTKKELLDFTKNQVREFAYKTELQSLENNTLTRGHMEQILE…
	15433	GC_00002866	EVERYTHING	GN02_873_GCA_003260345_1	1080	2	2	1	0	0.957265	1	COG3118	Negative regulator of GroEL, contains thioredoxin-like and TPR-like domains	O	O	MFGKNMDDIHDFLEGNKIKILYIGTMFCSTCQALFPKVDEIVKNLDFVDLMRVEIDEVREVASVFQVLSAPTILVFHNKKEYFRFSRYTRMEEFSEKILTLKPLTEGKKIFSDENPS
	15539	GC_00002925	EVERYTHING	GN02_873_GCA_003260345_1	1081	2	2	1	0	0.9875	1	COG0523	GTPase, G3E family	R	R	MTTKKIPITILTGFLGSGKTTLLNHILKGNHGLKIAVVENEFGQAGLDGALIKAESTEEIIEVSNGCLCCMVRKDWMDAIETLLNSGKEIDAIVIEASGASEPLPIAQSFLMNDMDGRVQLDSIICLIDALNYENLFAQDAKIALEQLEFADFIVMNKIDLVDQEKKNFLTTAIRRVNAFAPIIEAEHGKVNIDLLLGTGRFSLTDAMEEKNNTPHQHAHDDLETFEYTARGKFFVQKMDAFFRDLDNDCYRVKGFVQFVEKPDTWYLIQKAGARVTMEPWEGDAPGKSRLIFIGRNFKIPLITKLLDDCSDAPKSVLFI
	14591	GC_00002403	EVERYTHING	GN02_873_GCA_003260345_1	1082	2	2	1	0	0.96835	1					MKKFLLILALLFGFFGKIFGALACALPPDILHEFRIDASENPVKIEYSLMTWDNLKPQVLTTLETNAHGKISENFEKILEENITKNTNFSFDGTPFSLKFLSGSVVENTENEPGNYLPSPILKATFATDISVDWDKINTFSLDFNKKPLLDISPLIHPYIATTMQNPQGYQGYVMDANGKIWDLYIHNSQKIVIKSEFTEEAEINHFALSFGRENDTFVNPNDTRTTTPRASVPDKLSNPNAETINLFQPGQTLKNFLDNNTSFGLKIVGIVVALLAGMAHGLLPGHSKSLLVGYVSNSGRLRKNEIFTIIAGVTSSHTMFIFLLAIVIIVLEKGTSFSAQLTEKFGAGLYMIFGIFFAWQAIKFFRKKSDNFANFGRNPLQNALENHPSNCACCQTAN…
	15073	GC_00002668	EVERYTHING	GN02_873_GCA_003260345_1	1083	2	2	1	0	0.961295	1	COG0031|COG0607	Cysteine synthase|Rhodanese-related sulfurtransferase	E|P	E|P	MIINNIQEVIGNTPLFLIPEKIHGIKGLELYAKCEFLNPFGSVKDRTAMGLLREAKNYEYIIESSSGNTAKALGVLASIQGKKLLDVSRKMHQQEVEDIIKIIGTEIKSLPAGSECPDPNDPNSPLEVIKRIMNENPGKYYYTDQFSNSGNPKIHEETTAKEIDDDIGTPDFFFAGLGTTGSSKGIRDYFASRGNMQSIGIITAGHSHLPGIRNSQEMFEVGLFDPKLYADFSEVDEQNAIDYMLVLIRKCGLLVGPTSGGTFFGALQYFKKQNPEDLIGKKAVFIACDRLESYTGYLREKRKSLFEEENLETIPENSEKIAVQTIENIEENSGEILVDMRSYVSYDLGHIKGSLNFPFEDLRKYLASDYLPFPKESKIIFICPFGEESAILAEMATRL…
	14761	GC_00002494	EVERYTHING	GN02_873_GCA_003260345_1	1084	2	2	1	0	0.91	0.975251					MNTPQNTENIKEFSDEMGNTFIPISNITDFINMKKNNILL-----THEQWAQGEIEKKISHEEKIQKEQFLKKYFGMDVDATQNRPDIKNVNLDDENAIFRFSALQNLACAFSCCGETTSANRIEEIGKIFQGKNDGKFVHFVIYPDPNWGAIKLQDPEEALEYFQVYLKDSPQNDTEKAEIMKQFHELSHTVKNKNDHQ
	15721	GC_00003021	EVERYTHING	GN02_873_GCA_003260345_1	1085	2	2	1	0	0.944984	1	COG0019	Diaminopimelate decarboxylase	E	E	MNISENLKKNLRKILIEDEIEAISVVNPEQFEKNIENFEKILEENRLKYAIHSVLKVNHSNALLRVAKSKNLRADVSSIGELNQALAMGFSGENISSNGPKNQKFLMKSIEIGATIIVDSVEELEKITKIAREKNQKISIILRLGAFKNASDTRFGIAKWLWNLTINIIEKNRENLDVLGYHFHIDIPDVNTRIEVFWESIEFYKKLLAIGFAPKIIDIGGSYGTFYQNDSIQNFGNSGIAHHKIYQNHEYSGEKFLEQFLIKTIRGKPTIKDFFHENDITLWLEPGRSLFGNNVGFVATTVLGTREDSLIVNTHSFALGMREEELPTNPILVDDADGEKNNFYYFLGNLCLESDMIYSRNIGFARKVHENDIIIFPNMAAYHMDFYETESIAHPKKVK…
	15319	GC_00002802	EVERYTHING	GN02_873_GCA_003260345_1	1086	2	2	1	0	0.976812	1					MLSTIHQRNILEMFQKEKSISLDDLKNRFVEPKIMNQTTLYRILERWKSEKMIYEIEVEKKRIFVLCDHHHENEGIQISYCKSCENVQESHFPLPENAEHAETVQFLKKCEHCEK
	15853	GC_00003096	EVERYTHING	GN02_873_GCA_003260345_1	1087	2	2	1	0	0.98103	1					MTDTRITRPRRIFVEYIGTVGKATFTDLKANLVGKGEGKMDLTTLYRMIEIFKNQGLIHEVKHQNERIVFLVTDDFNPNRDSVEISICENCGNIETIYEPLPPNFTARSIENRLKSCDKCVIL
	2937	GC_00000146	EVERYTHING	GN02_873_GCA_003260345_1	1089	16	17	2	0	0.756115	0.782548	COG0064	Asp-tRNAAsn/Glu-tRNAGln amidotransferase B subunit	J	J	#NAME?
	14779	GC_00002503	EVERYTHING	GN02_873_GCA_003260345_1	1091	2	2	1	0	0.981168	1					MHLIVDIRSRHPEDAVIIRYAQNWTKKWKKYNPHDTCTFLIFDQQEAPEGENFLRVKPVGWFSSSKKIASTNTNEIFRAINFSRYAPYDSSIPTLTFVMDMGRWLYDNETNANILRRKEREFEIKRLLKNSSHFIVPSFFAGNELVELWNIHEQKIDILPFVEIEKIPPNKQLFAQNNLPENFFLYDATFGSESNIEILLHEFGKFIHDLHGKTHLILHGNAAKSLKFLTEILRREKLEKWVHITGILDIHSQEMLYQKAKSWIFVGAYNTTKVNVELAHSHDLLMILSDIRAFDFYPHAIKIHPNHLEKLSEIFSQIEKNHDFNLPEKNIFDEVVIFEQFKKILSKNPKISKS
	12703	GC_00001632	EVERYTHING	GN02_873_GCA_003260345_1	1092	3	3	1	0	0.87013	0.99137	COG0071	Molecular chaperone IbpA, HSP20 family	O	O	MFKVFGVSNENESGERMEVRTIETSQAEAIEVEMDAERDHETDIGQIAVDILDLSDAIVIVAPVAGVDPSEVDIGLSRNILTISGNRRENPIYMEARRMLVEECFYGAFSRSIILPENLAFDKISASVEHNVITILIPKLTLISKSIKIDATKN
	13798	GC_00002010	EVERYTHING	GN02_873_GCA_003260345_1	1093	3	3	1	0	0.81893	0.967695					MFFKKSKKTEDDAVVKRGIKKMDAVITGAVLGGVVASLYGVKKLRDTNEKNEANEKNQNPEKTAEKPAKKGFFARLFNRKK
	15435	GC_00002867	EVERYTHING	GN02_873_GCA_003260345_1	1094	2	2	1	0	0.97415	1					MRKIFFIAIFFSFFGMQNIFAAAPQCPNFSEIKPTADEIVSKIDQCLEARANRTSNTIEDFQCPAGEFALEDRAELTNERLAYYIATNFFMNEADTKVKQYMQQLQRYRDKDPVAWTQAYGSCILGKGDETQKSLAYFYDTICQFSRISNFLDSNSQNRKFGISSDAYPQKICMLVAQKKKNAWMNLGNSLMQQGIYKSFENDRSYYMEGIQGNYRAILEKFHNYQKIVFRSASKITHYIRQAVK
	14891	GC_00002563	EVERYTHING	GN02_873_GCA_003260345_1	1095	2	2	1	0	0.960347	1	COG0030	16S rRNA A1518 and A1519 N6-dimethyltransferase RsmA/KsgA/DIM1 (may also have DNA glycosylase/AP lyase activity)	J	J	MKIRAKKSLGQNFLVDIDALIAISSATEITEKNIVEVGPGYGALTDFLLQENPKKIDLVELDSDMIAILRGKMITDWADFSDRITLHHADVLKFSPNFEKYSLIANIPYYITSPILFHFLYPQNFAVPEEMVILMQKEVGEKILATKGKKTQHSYFSLAMWLACENIEKICLVPSESFDPAPKVDSVVLKFFPKKNRDIDTDLQKLEFWDKIFKHPRKTLAFNLKSAGIFDEKILENLKNLGYSEQVRAEAIRLEDWDQILDFLKNLKN
	15625	GC_00002972	EVERYTHING	GN02_873_GCA_003260345_1	1096	2	2	1	0	0.953098	0.982825					MKKQTAESRSTRMSARLGSMAMIAAVMASPILSNHVTYSVLAAESDPVVAAPATLTPAAPAA-ITTAKPQVTPIDTTSGVTVKTADGSEVNYPVYLDKENNVFYLDARDFGLNTEDNQDDTPAVVATLQAANNTIIVQNGQETRGVAVQVSGVVNIARDGAVLDHYELRTYADGLGQKVRGATLAGVADPANITPEEFKKISYVEEGVVQYTGSDNKKHNGIIFPIYRKDGLFQQIKIDKELPHVKGFFGDGLATTTITTSLVQFGEPWNPNENDTDNRDHAVLLVEDHDNFFVKDFSLRIKRNGDLDPAFYMKGFPYHGKVDGIHVSDSQHVTVDNVEVTGANKAGVRFTSAYNGVKKLNIGGTLRSISYCVAANLAGITRLNDKGCGDYTDASVLRM…
	1386	GC_00000062	EVERYTHING	GN02_873_GCA_003260345_1	1097	19	21	2	0	0.595211	0.752609	COG2183	Transcriptional accessory protein Tex/SPT6	K	K	---MTTETTQN-LDTENEIV---LIQKPDYLVEIAEILTLQNSQVETILALTAEGATVPFIARYRKEKTGNLDEDQIRDILKEKTRIENLYEAKKTALNGIFEQGKLTDELKENILKAKTLKEVEDIYKPYKSKKKTKAMIAIENGFQIVADEIKKNKNISENDEVLK------------TLLADFSFSEIIEGSIEIIGAEISANADLRADLIETLNKYGEISSKYKTEKSLEKLNEKDREQIPKFEIYHEFTAKISYLKPYQVLALNRGENLGILNIKIEKTEKTFEGIAFHYARILK-------------TKYPFAEQLLAGFEKGYEALFSSVENEIRANLSEVGEDDAIKTFQTNLEKLLMTKPEYGKNILAVDPGYAAGCKIAFLDNLGNPQD…
	6526	GC_00000499	EVERYTHING	GN02_873_GCA_003260345_1	1100	7	8	2	0	0.628359	0.68271	COG1225	Peroxiredoxin	O	O	#NAME?
	15821	GC_00003078	EVERYTHING	GN02_873_GCA_003260345_1	1101	2	2	1	0	0.904167	1					MSLSRILQNPELQASIKSEHEAKSAKIAEHFSDRISHICHAKNDIIVHDNLNEIDFQKMLDEEFFDFAAKHGNAISHIFL
	13603	GC_00001939	EVERYTHING	GN02_873_GCA_003260345_1	1102	3	3	1	0	0.787291	0.979735	COG0190	5,10-methylene-tetrahydrofolate dehydrogenase/Methenyl tetrahydrofolate cyclohydrolase	H	H	MTKIIRTMILDGKKIANELLDSVKSEILKADLATKNLTLPCLAVILVGDNPASLQYIKMKRKRAEEVGMNFLLKNFEASISEAELLHEIEKLAENPEINGLIVQMPLPKHINEEKIIEKIPAHKDVDGFTTTQIGNVFLGKKGLPSCTPQGIMTLLDAYNIDIKGKKVAILGRSNIVGKPMALMMINAGATVMSCNSHTKNLSEITKMADVVIAAVGKPKFLTREMVSKNAIIIDVGSNMDENGKFCGDADFDNLENFVRAISPSPGGVGPMTVATLIENTWKAYKNQHNFH
	15197	GC_00002734	EVERYTHING	GN02_873_GCA_003260345_1	1103	2	2	1	0	0.865591	0.979937					MNSNEKILFFGDKNPPTYHKVPSQKEKLYQKILHTKKVISNDQRFENIVAINAHQEHLLQKENISIMGQDHDTSRKLVAYYRGSQMAYKSAFQTQEIMHFLRYFVERGYSQVFDEFAVLYRFSQVEFLQDFAQNSYRVDGDDFRTLSSIFADMIHFSDGTPENFPGTLAILGTQAYSRHRGRHKSKHVRLPICTETC----QKAKTILDQKMRKNQETEVLKNLEGTLRITLETIETSENILLSCAQK
	8186	GC_00000732	EVERYTHING	GN02_873_GCA_003260345_1	1104	7	7	1	0	0.78127	0.969572	COG0605	Superoxide dismutase	P	P	MKHTLPELPYAIDALEPSISRETLEYHYGKHLQGYIDNLNKLIVDTEFEEEPLLAIIERAPRGVIYNNAAQVWNHLFYFENLAPAGTASLSPKMRDVIEKKWGTVAEFKEEFNKKAMAQFGSGWTWLVINPE-GELEIFSSSNAECIAMDAAYTPILVCDVWEHAYYIDTRNARAQYLENFWKVVNWTKIEERYTAAETK
	15675	GC_00002997	EVERYTHING	GN02_873_GCA_003260345_1	1105	2	2	1	0	0.263889	0.473859					MQENPFEKLDSSHEHIPPSSENTEQPPRTKRVVRHTQQGFAKTIYSANSDEMVEYEKDLLQNSLNKKMLREYEKDQYHNKLLENIDKLMDIGIEIGDDGKYYFYNFEGNSQ---------------------------------------------------------------------------------------------------------------------------------------------------------
	13651	GC_00001956	EVERYTHING	GN02_873_GCA_003260345_1	1106	3	3	1	0	0.850703	0.959312	COG0472	UDP-N-acetylmuramyl pentapeptide phosphotransferase/UDP-N-acetylglucosamine-1-phosphate transferase	M	M	MNFYFLAFLFVAATIVGFGLLKII--IFLWK------RGGLLDRPHLYKSEQGRAPAPYSAGVLIFLTLAILSPIIYIFGDFSELLLHRLTIVLIIGAFLTAISFIDDMDTIGKSPIKIPPIFRLLMQIAVGAIIGITSIKISYISNIFGGILLLDDPVWQFTLLGQ---EIYILPVIITIVWYVLIFNSVNFSDGVPGMTSGFALISFIILGILAFKLFLTDISLASQENSRFILTILAVLVPATFFLMRADISREVIMGDTGTIILAFFIATLAIIAGGKIATTIAVLGVYIIDAMYVILIRLKRGQNPMKGDQTSHLHFRLMEIGLSKSQVRAVVYFLTAIFGLSAIFLSTEGKIMLFVVITGVTIFLTEILSAIQVKHKKGH-
	13318	GC_00001839	EVERYTHING	GN02_873_GCA_003260345_1	1107	3	3	1	0	0.793162	0.937051	COG0586|COG0671	Uncharacterized membrane protein DedA, SNARE-associated domain|Membrane-associated phospholipid phosphatase	S|I	S|I	----------------MILFVIVSLALLFIAIFKPDWIKLVIEWMGSLITTLGPWNYLIAFTSALAESLPVIGSLVPGMNIMILVGGFWGKIHIVETIIFASVGAMLGNYFGYFLGQKYGTKIIANYGDYVGIGVTEQKIMERQIEKNGFWYIVLGKFHGTLRAFIPFIAGASGMHAKNFWMYNTIGSIIWATSINLIGYFFIDNYEQIVDNIGKIITIITILVLVYLVIFQRESLKKYWDDKTREMEEKYPSKK-----
	15423	GC_00002860	EVERYTHING	GN02_873_GCA_003260345_1	1108	2	2	1	0	0.955357	1	COG2890	Methylase of polypeptide chain release factors	J	J	MKFFPENYPEEYIHGEVEFFGKKFFVNENVLIPRLETESLVRRARKILANGSFVSVADIGSGSGIIGISVADLVKEIFFIDISKNALEVVRKNFEKNREKYFPDCDGNFWNQDLLEKIPKHWENGTILLLTNLPYIKNDDWENMSEDTRFEPKTALFGGKKTGFELYEKLFTEIFEKKLHGVILIEFGFDQREIAEKSLEKYNDWQVQFFADYSGIERFAEIRF
	15363	GC_00002827	EVERYTHING	GN02_873_GCA_003260345_1	1109	2	2	1	0	0.950041	1					MKKNLSKILIFPILLIIFGNLSMEKTFAQSCAIAGGPITEMTDYAKNLQSELSEILKDAQSKNLTCEGKSPQDVSKVFGAAQAEIWAHEQIKTDFLYSTQVGFKSDTKQSVRRDEKFFLNLEKNVEEVAKQLADMCALDSTRSKHLQNIIIEIETLHMGFQKAALGAPMTDFEGIRENNTKVIEAVSKAYHPNQTNSCENNTEKEKSFFDSLKGILNLGAKKDDALSTWRKAIALLRGGGNGLSPSEYAQRQRQLLQAELSRQGLSSNAQKVMLQNFDCYKAKTALDNNPENIAKARAECLQIPITGLDKLFNFWNGFTWRSSSSDTFAERQAEQIKRKTRSVNIETMYSQLNALTSAEQDTNDSTTKGLIDLHVDLQNTNNLLENRIAPMQRNCMKGQ…
	15557	GC_00002935	EVERYTHING	GN02_873_GCA_003260345_1	1110	2	2	1	0	0.969524	1					MNWKLSPATFLLAFFAIFSIPNSLSAQGLDFYSRIDDAGDAMAQSLTKRHLEDFSSFREFGKSCRGEAAWLDAKNIDQDLLEEISRGEFKKLQELYHESTQKSISADELAKVANCLSDTYANLKNRATNEQNTLEVASAIGIFMDGNTKNSDFDIVADIEKINEIIFTSHSKYDGTKNNASKLIDNFLKGHKPNELRADSEVRSGSGNSQNITQTGSQNNNTSSGSISAQTDTKIPLPWQETCTPSGYQSIAVKNLITEDFLRDLNSTLRGNKNSQNSGQDYSENIARTQSHSGAQNGQNNENQSNEKSDFFNKLPCNGIFCITIGTNIQSKNLLVGGSNNAIETILDQHIKKTEKISWSDLSAQKMTNNSFQLPFLNIKFKNKVAGGGVFVHNTPQIT…
	14849	GC_00002541	EVERYTHING	GN02_873_GCA_003260345_1	1111	2	2	1	0	0.950521	1	COG1651	Protein-disulfide isomerase	O	O	MKKIVLAIAAGLLLASCGNSTTQTPAQTGATAIEDKATVGRTNDGAVTYGEGAARVQVFADFQCPACQSSNQTVGPVLDELAEAGKITIEYRQFPLTQIHKNAYADANAALCAADQNAYRPYHQALYALEISKKGATVSDADRIAAAQGLNIDMEKFSSCVNNQENKSKVDADMALGNSLGISGTPTYLLDGQALSLGAFTPADNSTATFQKNLREFLETYAARTSGQSEPIVTSDENVSTQDNGVGGVVSTPATH
	15731	GC_00003027	EVERYTHING	GN02_873_GCA_003260345_1	1112	2	2	1	0	0.880682	0.977468					MEKIVHRYEEKFSLIYRAANIGYWTIFVMMILALLALAVFVGMHYFHIQPTIFGANTFTISNDLAFGVFQFRVTHLAIATIVLTSYVVIYGGLLLYVFKTLKKLALFGKEGDIFRPESKKIIQNLSGLFIFLAILGTRLVVVPIVIFIIILYESFFVGYHYKKENEKLSEENNLTI
	8019	GC_00000708	EVERYTHING	GN02_873_GCA_003260345_1	1113	7	7	1	0	0.918367	0.927741	COG3655	DNA-binding transcriptional regulator, XRE family	K	K	MKKIIINLDVILAKRKMKLMDLAEKIGITQANLSILKQGKAKAIRFSTLEAICDALDCEPGDILSVQNIENPENSTK
	2012	GC_00000094	EVERYTHING	GN02_873_GCA_003260345_1	1114	18	19	2	0	0.713092	0.829947	COG2804	Type II secretory pathway ATPase GspE/PulE or T4P pilus assembly pathway ATPase PilB	W|U|N	W|U|N	MWYNQRMTENSGKYDLPAVLET----------PENTSNIKN-----------DEDLQAKINEVQTKKDAHGQKERFLELEKTIHDFLKKQDSDNALTVITKGALALGSSDIHYDQSEHDTKVRLRIDGALETVATLSRAEYKLLLERLKYKSDLKLNIHHIPQDGKYRISDDAE-------KIDVRVSTLPVQYGENMVCRILDSSRAIPSVDELGFMWTAKRQVEKSLKKKNGTILVTGPTGSGKTTTLYSMLSTLNTTDRKIITLEDPIEYELPGVVQSEVDDKSGYTYGSGLKALMRQDPDIIMIGEIRDLDSATIAMQAAMTGHLVLSTLHTKSAGETIERLMNMGVPNYILASGLDVIIAQRLIRRICPHCREAYEADPSEVDIIKYMMRDIGI…
	3149	GC_00000159	EVERYTHING	GN02_873_GCA_003260345_1	1115	16	16	1	0	0.803935	0.959055					-MAFIMRNEDFVCQNCGKSVAKHPTGSARNHCPFCLCSLHLDAEFPGDRASDCGGIMRPIGTDYRKNKGDMLVHQCEKCGKKILNKVAPDDDFLGLVRKLNQQNF---
	15695	GC_00003008	EVERYTHING	GN02_873_GCA_003260345_1	1116	2	2	1	0	0.911912	0.994003	COG0037	tRNA(Ile)-lysidine synthase TilS/MesJ	J	J	METKNIVQNLEIPVVIGVSGGVDSMVLLYLAMQQLPRNAIIVAHFDHGLRGADSDGDRIFVEKFCHENSLIFEAETKNIAEMARNEKKSIEAAARKYRYQFFAKIYQKYDANALCTAHHCDDRIEGAMFNLIRGAKFGGLIALKNQDFWKTEEQQIHIFRPLLSFSKSEILAFAREKNIPFREDATNDDTEFQRNFLRHEILPKFEQINPGYRRAITNFLEYISEHKSVQDEEISWWLEAQNSRFKEILQKKFPENPREFSIFSLKDFLNQSEFFQKNIIAYIFEIANYGTIGLSDAIISEILRFLKEGKNSFGMRKIKNLELERRGNWIFWK
	14831	GC_00002532	EVERYTHING	GN02_873_GCA_003260345_1	1117	2	2	1	0	0.942268	1	COG1502	Phosphatidylserine/phosphatidylglycerophosphate/cardiolipin synthase or related enzyme	I	I	MDFFKDIIIWLITIAYSALLIYTTIRILLENETQTSRTAIYLYAIWILPVVGFLVYYATGTNRRKQKIYGAKRILDEKQHKESIKIFQNSQKIIADFEKKFPKFSGLIRLFSHEMISSNNNRVELLINGDEKFEKLKKDLLEAKNHIHLEYYIFEPSQIADEIIEILIQKSSKRVHVRFLYDALGSRYLSEKKIEQMQNAGVEIFPFFELKPWNFLNRINYRNHRKIVVIDGKIGYVGGINVSDLYVNSIPTHRYGRDTHLKIEGKSVWDLQRIFLYDWNFSSEQNLGFDDELFPDDSEKKYGNALVDITASGPDSSYPNILYALLTGITLSQKEILITTPYFVPNISFLDSLKIAALSGKKIKLLVPKTYDSKIIELTTQSFFGALLDAGVEIFQYQK…
	1879	GC_00000087	EVERYTHING	GN02_873_GCA_003260345_1	1118	19	19	1	0	0.798943	0.853328	COG0080	Ribosomal protein L11	J	J	----------------------MAKKPTRVVKLQINAGQANPAPPVGTLLGPTGIQIAEFCKQFNDKTKDQMGKVLPVVINIYEDRTFDFFTKQPPATWFIKDALKLKSGSKESHKTKVGHLTMDQLKTIAEQKMPDLNANSIEQAMKIIAGSARSIGITTDLNK-----------
	14543	GC_00002379	EVERYTHING	GN02_873_GCA_003260345_1	1119	2	2	1	0	1	1					MNTTPSNEESMKIIMEKTTAVANDMLKLIDDQLRDLGIDNDEMRVALKFSIVQKMAQNTEIPASLK
	15189	GC_00002730	EVERYTHING	GN02_873_GCA_003260345_1	1120	2	2	1	0	0.962025	1	COG0116	23S rRNA G2445 N2-methylase RlmL	J	J	MQKNIKILRKIPQEKKLPYSAINRESFQFFITCQAGVEALVKREAEKIGLKNFDVQDRIVRGEGTEKNLYELLVQSRFSNRVYIELASAITNDFDSLFELVKNISWKNFLRAGIAIVTEATAIKSTLSHTPSIQSIAKKAIVSHLTDGTGTHHLYENRDGDEAHIQIFIIENRAHILIDITGNPLHKRGYRTESGDAPIKENLAAAILAISGWRFREKFLDPFCGSGTFAIEAAMLARNIAPGLGRHFAVENFPFFEKEIFYAVRREAREKIYPSGNYQIFASDIDPKMIEIAKNNARRAGVEDDIIFVEQNFFDYDFGEKTTIVTNPPYGERIEANEEISNFYEKFVKFFENQNISGGFITSYSEAEKWLPRAKWKNRKLYNGGLPARWYQKID
	13807	GC_00002013	EVERYTHING	GN02_873_GCA_003260345_1	1121	3	3	1	0	0.800609	0.966869	COG0608	Single-stranded DNA-specific exonuclease, DHH superfamily, may be involved in archaeal DNA replication intiation	L	L	MNVKKQNFFTKSGTKILIQSEWNGDAENIF-LKNRNLEDVDQKKFFEPKISDLHDPFLMPDMRQAVKRILEATDRNERIVVFGDYDVDGVSATALVVRFLANELNAQISYRLPHRAKDGYGLKEYFFDELAEKNVKLVITVDCGTRDIKPIRHAKKLGIDVIVTDHHAVPNEIPTEVIGILNPKRTD--KNYPFPNLAGAGVAFKLIHAILL---------SESKFEGKIEKILTKYIDFASLGTVSDCMPLVDENRVITTLGLKQMKNSESAGLRKYLEGHENIEGNADIIGFQIGPRINASGRMDTPITALRWLLASENRCDEFLEEIEKLNADRREVVENFTKTALENIDLQKPILFFLDKDLEHGLIGLVAGKLTESYNRVSIVLCEHHEADGS-…
	14949	GC_00002599	EVERYTHING	GN02_873_GCA_003260345_1	1122	2	2	1	0	0.916667	1					MKKILFLVFAVMLASCTQQNDAPTVTQSENSEQNTTTQATYPSTVVDSPAAKFCESKGGKTSVEKREDGFEMLYCEVAGEKKDAWQFMNDNA
	15453	GC_00002878	EVERYTHING	GN02_873_GCA_003260345_1	1123	2	2	1	0	0.931599	1	COG0463|COG2456	Glycosyltransferase involved in cell wall bisynthesis|Uncharacterized protein	M|S	M|S	MSPFGFILTFFGVILIFGAIFYTQKKISLFFRFCIFFTGVSLILFTAFPSILRKLGLLFGLERGADLLVYASVAILLYSVVFLLQKNAILSTKITRVIRTMTLQSVADFPIIPTKTALVMACYNEESVITDTIEKIFSFDKNLAIVVIDDGSQDSSLVILQKLSAKFSNLRILHHSQNLGQGAALETGFEYIRQGNIESEYIVTFDADGQMDIEDLPKMLEIFKKNPEISVVLGSRFLEQKSYNMPFFRKILLKTGIIFTNLVSGIHLTDTHNGYRVFRKNILPKIRISLDGMSHASEILDIIAREKIPFRECGVKILYSDYSLHKGQKSSNSVKIAFNIIFKKFF
	3523	GC_00000184	EVERYTHING	GN02_873_GCA_003260345_1	1124	12	14	2	0	0.589928	0.717764	COG1087	UDP-glucose 4-epimerase	M	M	----------------MQKTLLVTGGAGYIGSHAAVAFAQAGYKVVILDNFANSGRENLDGIAKILGHEV-----------DFFECDITNRRALELIFEKYNFDGVLHFAGLKAVGESCEKIGEYHEKNIFGSIVLFDVMEKFGVKKIIFSSSATVYNQ-QNLPPFTENMPTG-TTNPYGTSKFVIEKLIEDY-VAHKNWQATSLRYFNPIGAHPSGFIGEIPRGVPNNLLPYIFDVARGKREKVRVFGDDYPTQDGSGVRDYIDINDLVDAHLLAYEHLQ--------NGHEIFNVGTGKGTSVFEMIALAEKISDKKIPYEVMSRRSGDLAIVFASAQKITEKLDWKAKNSVEDAIASGWNFIQKIHHDS------
	15931	GC_00003139	EVERYTHING	GN02_873_GCA_003260345_1	1125	2	2	1	0	0.903736	1	COG3774	Mannosyltransferase OCH1 or related enzyme	M	M	MIPKKIHYCWFGGKPKPQKVLDCIASWRQFLPDYTIMEWNEENFDIYQNRYAREAYEAQKYAFVSDFARLKILFDEGGIYLDTDIEVIQNFENFLHHGAFMGFEYGKFLATCVIGAEPQNPMIGDFLQLYENISFQKNSKNDYTTNVARISDFLTTHFPEFRTDNSFQILNENFAIYPQEFFSPIDDFGKIYCTEKTVTIHHHEGSWAPGYLKILYFLVPRIKRFLRFLKIY
	15579	GC_00002946	EVERYTHING	GN02_873_GCA_003260345_1	1126	2	2	1	0	0.916667	1	COG1216	Glycosyltransferase, GT2 family	G	G	MIFFYIITPTFERRELLAQNLNSVVSQSYPHFLHLVIDDSKTTNSWDFLQSIGENSCQKFFKNDTNQGVNFSRNRAIDWVMKNQNQDFENYIIFLDDDDFLSENTLAEMAQNIEKNPQKWIVTERVYKNGNSITKAKNGEGKYNYVKNFLLGHHFSGDATHWISTEILGETRFFRDVKNGEEWGFFLELATKTYFYFLYHKSTITSGYLADGLTQQAFASKIDLPFRRKMMRRMGRMIRTNFPGIFPTKSILLYIYFLPIIHPISKFSLKIIRKILKNFS
	15339	GC_00002813	EVERYTHING	GN02_873_GCA_003260345_1	1127	2	2	1	0	0.969697	1					MLKIFFVSGKQGGGPGELFKNLSKKLSQKFNFSCEHHFSLKKWFLLHFQNRKNDIIVSSVPFLWRPKCQKFILNIHGNFCKEQGFLSPGKILTYWYPKNMRFADEIIFPSKWLANEISSSKNVVIYNLIDEIISQKNISKNSQKNEFFTITSFHFWEKGRGILEIIENLEKMQKSYIFHIFGDGKFREKVKKNLPKMHFGTIFWHGFLPKKKIFELMAQNSIFVYASNLDVIPMAILEAMQQHVPVCIKKIPQFQEFFENEVLFQNDEDFVKIINEIQKNPENNKKISQTILKNFDEEKILNAWKNLF
	15647	GC_00002983	EVERYTHING	GN02_873_GCA_003260345_1	1128	2	2	1	0	0.977925	1	COG4076	Predicted RNA methylase	R	R	MKKSLHKAISTCIRPFYGSGLGNYFPFKQLNHFHQKLGKKLYFGEKNEIKMRTNEGFWMYLHEGKTIDDTIINLGFWEPDISKLIRENLKKGDTFVDIGANIGYFSLLASKIVGENGKILAFEPSSKNFSELTKNIALNNFSNISAIQYAASNVATTKNLFYNPTNPGGSSLVENLHSGNESESIETIVLDDFLRDEKIDLIKMDIEGYEYFAILGMKNLLAQNHLKMIFEYSPTFYEKLYPADFAQKSVEILDILTEIGFLLYFIDYRGKLEPISNNQKFFENLYAKREQVDIFCSKEKIC
	14699	GC_00002462	EVERYTHING	GN02_873_GCA_003260345_1	1129	2	2	1	0	0.905588	1	COG0438	Glycosyltransferase involved in cell wall bisynthesis	M	M	MHNSRKIIQILPFAFEHIGGVEKYAEILNEIFPNEITTIEGGKDFEIFEPVQNCSVPKFWQRNFWKIWKKISRKNTKIIISHIRFSPTTWFVFLIAKAKKIPYLHIEHGTGFLIHRNFWIRNIAKIFDLTIGKIILRRADWVVCVSEAGKNWVQNFSNRAEKISVIYRGFSVLQPEKIQNPIPKIGFVGRLVSLKNLTILFQALKNLEKYPWELEIVGEGEMRGEWENFVKNLGIHHRVKFLGKKNHKWLLQNFYPKIDIFVNPSLQEGLPTTVIEAMLSGVTVLASDVGGTREIPNISLFEPNETSLTENLKKIFDGKNLPKTKNSHNFSLQNMKHDFEQIFKNL
	4381	GC_00000259	EVERYTHING	GN02_873_GCA_003260345_1	1130	11	11	1	0	0.803425	0.95361	COG0438	Glycosyltransferase involved in cell wall bisynthesis	M	M	--MNHLHDKKIAIVADWLIDFGGAELVIEEFLAMFPQAEIFTSVCFMKHK-MLEGRKIHTSFLQKIPFFGRKHKLAGIFRPYAFRKFDFSDFDIVICSSSAESKNVALAKKGKNTKVFV-YCHTPIRYYWSHYDEYLKMMEFGKILNPIARFLLPKVVNWMRKLDLEAAAAVDVFWANSRTTADRIERFYHRDSEIIYPGIKTEEFSPTSEKGDFYLGIGRCIPYKKFDLLVDAFNQNGKKLILCTNTDNLLYHELQEKSKSNILWIFTPTKEKRNELYAQAKAFLFPPEEDFGLVPVEAMASGTPVIAYGVGGATETVVDGKTGFFFTPQTPDALNQIIEKFENSSLNQHEIIARGREFSTSNFRKKILESLQKYA-------
	15091	GC_00002677	EVERYTHING	GN02_873_GCA_003260345_1	1131	2	2	1	0	0.955556	1	COG0438	Glycosyltransferase involved in cell wall bisynthesis	M	M	MTIKKIAVLHDAFLYRGGGERLVTLMAKALDADLISGFFSEGSFVPEELGFSGQKIALGKPVFRKGIRHLILKNRFRKATKLLKNYETIILSGNCLDVLRNFSKKPNQKIFYYCHTPPRYLFDFREMYLQKFPKIFRPMISYFFDKQAKKYIEFLDKIDQIFTNSQNTHDRLLHFCGKNSEILYPPTDTTRFSPADAKNPLPNLPENYYLSFSRLSPPKRVGLVVDAFLQMPDKNLVFTYGKNDPLKEKILEKCQHAKNIFPIPAPNDDDFIRLVQNAIANIYIPIDEDFGMSPVESMACGVPVIGVNEGGLKETVINGKTGVLLPAKIQVSDIIAGVQKIDEKTALALRENCVQRAEKFSLENFIANLKKFLEK
[truncated: 14,889 more rows]

## Sheet: (d) SR1-PAN-SUMMARY
	unique_id	gene_cluster_id	bin_name	genome_name	gene_callers_id	num_genomes_gene_cluster_has_hits	num_genes_in_gene_cluster	max_num_paralogs	SCG	functional_homogeneity_index	geometric_homogeneity_index	COG_FUNCTION_ACC	COG_FUNCTION	COG_CATEGORY_ACC	COG_CATEGORY	aa_sequence
[truncated: 12,950 more rows]

[truncated: 10 more sheets: (e) GN02_ANI_coverage, (f) GN02_ANI_identity, (g) SR1_ANI_coverage, (h) SR1_ANI_identity, (i) GN02-HMP-OCCURRENCE, (j) GN02-NON-OUTLIER-MEAN-COV, (k) GN02-PORTION-READS-PER-BIN, (l) SR1-HMP-OCCURRENCE, (m) SR1-NON-OUTLIER-MEAN-COV, (n) SR1-PORTION-READS-PER-BIN]
