# Supplementary material for: Functional and genetic markers of niche partitioning among enigmatic members of the human oral microbiome
Source: Genome Biol. 2020 Dec 16;21:292. doi: 10.1186/s13059-020-02195-w (PMC7739484; doi:10.1186/s13059-020-02195-w)
Supplement: Supplementary file 12 — Additional file 12: Table S10. Novel MAGs. (a) Group affiliations for the novel MAGs. (b) Blast results for ribosomal proteins of novel MAGs. (c) Summary of the blast results of ribosomal proteins of novel MAGs. (d) Summary information on the groups of novel MAGs. (e) Occurrence summary for the novel MAGs in the HMP oral metagenomes. (f) Detection and (g) non-outlier mean coverage of the novel MAGs in the HMP samples as computerd by anvi-mcg-classifier. (h) The portion of reads that mapped to each novel MAG from each of the HMP samples. (i) ANI pairwise coverage values for 41 Flavobacteriaceae (our 5 f__Flavobacteriaceae MAGs and 36 representatives of Flavobacteriaceae species). (j) ANI pairwise identity values for the 41 Flavobacteriaceae genomes. [file 13059_2020_2195_MOESM12_ESM.xlsx]

## Sheet: (a) NOVEL-NON-CPR-GENOMES
	Name	Group_affiliation
	ORAL_P-A-M_MAG_00010	c__Bacteroidia
	ORAL_T-B-M_MAG_00007	c__Bacteroidia
	ORAL_T-C-F_MAG_00010	c__Bacteroidia
	ORAL_P-C-F_Bin_00014	f__Eubacteriaceae_01
	ORAL_T-A-F_MAG_00008	f__Eubacteriaceae_01
	ORAL_T-B-M_MAG_00010	f__Eubacteriaceae_01
	ORAL_T-C-M_MAG_00016	f__Eubacteriaceae_01
	ORAL_T-A-M_MAG_00005	f__Eubacteriaceae_02
	ORAL_T-C-F_MAG_00004	f__Eubacteriaceae_02
	ORAL_T-C-M_Bin_00027	f__Eubacteriaceae_02
	ORAL_T-D-F_MAG_00003	f__Eubacteriaceae_02
	ORAL_P-A-M_MAG_00002	f__Flavobacteriaceae
	ORAL_P-C-F_Bin_00026	f__Flavobacteriaceae
	ORAL_P-C-M_Bin_00031	f__Flavobacteriaceae
	ORAL_T-A-F_MAG_00001	f__Flavobacteriaceae
	ORAL_T-B-M_MAG_00001	f__Flavobacteriaceae
	ORAL_P-B-M_MAG_00008	g__Capnocytophaga
	ORAL_P-C-F_Bin_00025	g__Capnocytophaga
	ORAL_T-B-F_MAG_00002	g__Capnocytophaga
	ORAL_T-B-M_MAG_00008	g__Leptotrichia
	ORAL_T-C-F_Bin_00023	g__Leptotrichia
	ORAL_T-C-M_Bin_00017	g__Leptotrichia
	ORAL_T-A-F_MAG_00009	g__Mogibacterium
	ORAL_T-A-M_Bin_00011	g__Mogibacterium
	ORAL_T-C-F_Bin_00014	g__Mogibacterium
	ORAL_T-C-M_MAG_00002	g__Mogibacterium
	ORAL_P-A-F_MAG_00008	g__Propionibacterium
	ORAL_P-A-F_MAG_00013	g__Propionibacterium
	ORAL_P-B-F_MAG_00022	g__Propionibacterium
	ORAL_T-A-F_MAG_00002	g_Prevotella_01
	ORAL_T-B-M_MAG_00006	g_Prevotella_01
	ORAL_T-C-F_Bin_00021	g_Prevotella_01
	ORAL_T-C-M_MAG_00003	g_Prevotella_01
	ORAL_P-A-F_MAG_00002	g_Prevotella_02
	ORAL_P-B-F_Bin_00041	g_Prevotella_02
	ORAL_P-C-M_Bin_00026	g_Prevotella_02
	ORAL_T-A-F_MAG_00012	o__Clostridiales
	ORAL_T-A-M_MAG_00008	o__Clostridiales
	ORAL_T-A-M_MAG_00009	o__Clostridiales
	ORAL_T-C-M_MAG_00006	o__Clostridiales
	ORAL_T-D-F_MAG_00006	o__Clostridiales
	ORAL_T-C-F_MAG_00011	c__Mollicutes

## Sheet: (b) BLAST-TOP-MATCH
	query bin name	query contig	gene name	Best hit on NCBI	Percent alignment	Percent identity	Accession
	ORAL_P-A-F_MAG_00002	ORAL_C-P_MAG_00002-c_000000054081	Ribosomal_S15	Prevotella micans	1	0.8681	WP_006953113
	ORAL_P-A-F_MAG_00002	ORAL_C-P_MAG_00002-c_000000055514	Ribosomal_S6	Bacteroidales bacterium KA00344	1	0.9561	WP_066260069
	ORAL_P-A-F_MAG_00002	ORAL_C-P_MAG_00002-c_000000212672	Ribosomal_L32p	Prevotella bryantii	1	0.9836	WP_006282030
	ORAL_P-A-F_MAG_00002	ORAL_C-P_MAG_00002-c_000000235798	Ribosomal_L13	Prevotella salivae	1	0.902	WP_007135298
	ORAL_P-A-F_MAG_00002	ORAL_C-P_MAG_00002-c_000000235798	Ribosomal_S2	Prevotella bryantii	0.9648	0.8686	WP_074548190
	ORAL_P-A-F_MAG_00002	ORAL_C-P_MAG_00002-c_000000235798	Ribosomal_S9	Prevotella sp. CAG:924	1	0.9609	CCY02761
	ORAL_P-A-F_MAG_00002	ORAL_C-P_MAG_00002-c_000000316013	Ribosom_S12_S23	Prevotella sp. 109	1	0.9762	WP_021851960
	ORAL_P-A-F_MAG_00002	ORAL_C-P_MAG_00002-c_000000316013	Ribosomal_L10	[Hallella] seregens	1	0.8506	WP_027951418
	ORAL_P-A-F_MAG_00002	ORAL_C-P_MAG_00002-c_000000316013	Ribosomal_L11_N	Prevotella sp. kh1p2	1	0.9658	WP_091820087
	ORAL_P-A-F_MAG_00002	ORAL_C-P_MAG_00002-c_000000316013	Ribosomal_L11	Prevotella sp. kh1p2	1	0.9658	WP_091820087
	ORAL_P-A-F_MAG_00002	ORAL_C-P_MAG_00002-c_000000316013	Ribosomal_L14	Prevotella sp. 885	1	0.9421	WP_094879343
	ORAL_P-A-F_MAG_00002	ORAL_C-P_MAG_00002-c_000000316013	Ribosomal_L16	Prevotella albensis	1	0.9859	WP_024989730
	ORAL_P-A-F_MAG_00002	ORAL_C-P_MAG_00002-c_000000316013	Ribosomal_L18e	Prevotella sp. ne3005	1	0.8851	WP_091842893
	ORAL_P-A-F_MAG_00002	ORAL_C-P_MAG_00002-c_000000316013	Ribosomal_L18p	Prevotella sp. CAG:924	1	0.8947	CCY01793
	ORAL_P-A-F_MAG_00002	ORAL_C-P_MAG_00002-c_000000316013	Ribosomal_L1	Prevotella sp. AGR2160	1	0.9478	WP_028909548
	ORAL_P-A-F_MAG_00002	ORAL_C-P_MAG_00002-c_000000316013	Ribosomal_L22	Prevotella sp. oral taxon 820	1	0.9627	WP_107581734
	ORAL_P-A-F_MAG_00002	ORAL_C-P_MAG_00002-c_000000316013	Ribosomal_L23	Prevotella sp. AM42-24	1	0.9175	WP_118116730
	ORAL_P-A-F_MAG_00002	ORAL_C-P_MAG_00002-c_000000316013	Ribosomal_L29	Prevotella sp. kh1p2	1	0.875	WP_091819999
	ORAL_P-A-F_MAG_00002	ORAL_C-P_MAG_00002-c_000000316013	Ribosomal_L2_C	Prevotella denticola	1	0.9673	WP_004352819
	ORAL_P-A-F_MAG_00002	ORAL_C-P_MAG_00002-c_000000316013	Ribosomal_L2	Prevotella denticola	1	0.9673	WP_004352819
	ORAL_P-A-F_MAG_00002	ORAL_C-P_MAG_00002-c_000000316013	Ribosomal_L3	Prevotella enoeca	1	0.9608	WP_025065139
	ORAL_P-A-F_MAG_00002	ORAL_C-P_MAG_00002-c_000000316013	Ribosomal_L4	Prevotella sp. oral taxon 376	1	0.8373	WP_107620224
	ORAL_P-A-F_MAG_00002	ORAL_C-P_MAG_00002-c_000000316013	Ribosomal_L5_C	Prevotella sp. AGR2160	1	0.9239	WP_028909520
	ORAL_P-A-F_MAG_00002	ORAL_C-P_MAG_00002-c_000000316013	Ribosomal_L5	Prevotella sp. AGR2160	1	0.9239	WP_028909520
	ORAL_P-A-F_MAG_00002	ORAL_C-P_MAG_00002-c_000000316013	Ribosomal_L6	Prevotella sp. CAG:1320	1	0.8895	CDA93098
	ORAL_P-A-F_MAG_00002	ORAL_C-P_MAG_00002-c_000000316013	Ribosomal_S17	Prevotella bergensis	1	0.9529	WP_007174496
	ORAL_P-A-F_MAG_00002	ORAL_C-P_MAG_00002-c_000000316013	Ribosomal_S19	Prevotella multisaccharivorax	1	0.9326	WP_007572474
	ORAL_P-A-F_MAG_00002	ORAL_C-P_MAG_00002-c_000000316013	Ribosomal_S3_C	Prevotella colorans	0.9295	0.9018	WP_116617034
	ORAL_P-A-F_MAG_00002	ORAL_C-P_MAG_00002-c_000000316013	Ribosomal_S5_C	Prevotella multisaccharivorax	1	0.8941	WP_040557927
	ORAL_P-A-F_MAG_00002	ORAL_C-P_MAG_00002-c_000000316013	Ribosomal_S5	Prevotella multisaccharivorax	1	0.8941	WP_040557927
	ORAL_P-A-F_MAG_00002	ORAL_C-P_MAG_00002-c_000000316013	Ribosomal_S7	Prevotella sp. P3-122	1	0.9128	WP_094401333
	ORAL_P-A-F_MAG_00002	ORAL_C-P_MAG_00002-c_000000316013	Ribosomal_S8	Prevotella sp. oral taxon 820	1	0.9389	WP_107581726
	ORAL_P-A-F_MAG_00002	ORAL_C-P_MAG_00002-c_000000403097	Ribosomal_L21p	Prevotella multisaccharivorax	1	0.8857	WP_040558800
	ORAL_P-A-F_MAG_00002	ORAL_C-P_MAG_00002-c_000000444190	Ribosomal_L19	Prevotella denticola	1	0.8833	WP_004351530
	ORAL_P-A-F_MAG_00002	ORAL_C-P_MAG_00002-c_000000444190	Ribosomal_S11	Prevotella sp. CAG:386	1	0.9767	CDC28870
	ORAL_P-A-F_MAG_00002	ORAL_C-P_MAG_00002-c_000000444190	Ribosomal_S13	Prevotella sp. CAG:1058	1	0.9754	CCX64609
	ORAL_P-A-F_MAG_00002	ORAL_C-P_MAG_00002-c_000000444190	Ribosomal_S4	Prevotella sp. CAG:924	1	0.9208	CCY01803
	ORAL_P-A-F_MAG_00008	ORAL_C-P_MAG_00008-c_000000030261	Ribosomal_L14	Pseudopropionibacterium propionicum	1	0.9672	RRD48203
	ORAL_P-A-F_MAG_00008	ORAL_C-P_MAG_00008-c_000000030261	Ribosomal_L16	Pseudopropionibacterium propionicum	1	0.9928	WP_014847251
	ORAL_P-A-F_MAG_00008	ORAL_C-P_MAG_00008-c_000000030261	Ribosomal_L18e	Pseudopropionibacterium propionicum	1	0.9726	WP_014847221
	ORAL_P-A-F_MAG_00008	ORAL_C-P_MAG_00008-c_000000030261	Ribosomal_L18p	Pseudopropionibacterium propionicum	1	0.9213	WP_014847224
	ORAL_P-A-F_MAG_00008	ORAL_C-P_MAG_00008-c_000000030261	Ribosomal_L22	Pseudopropionibacterium propionicum	1	0.9624	WP_014847253
	ORAL_P-A-F_MAG_00008	ORAL_C-P_MAG_00008-c_000000030261	Ribosomal_L23	Pseudopropionibacterium propionicum F0230a	1	0.9608	AFN47266
	ORAL_P-A-F_MAG_00008	ORAL_C-P_MAG_00008-c_000000030261	Ribosomal_L29	Pseudopropionibacterium propionicum	1	1	WP_014847250
	ORAL_P-A-F_MAG_00008	ORAL_C-P_MAG_00008-c_000000030261	Ribosomal_L2_C	Pseudopropionibacterium propionicum	1	0.9856	WP_014847255
	ORAL_P-A-F_MAG_00008	ORAL_C-P_MAG_00008-c_000000030261	Ribosomal_L2	Pseudopropionibacterium propionicum	1	0.9856	WP_014847255
	ORAL_P-A-F_MAG_00008	ORAL_C-P_MAG_00008-c_000000030261	Ribosomal_L3	Pseudopropionibacterium propionicum	1	0.9727	WP_014847258
	ORAL_P-A-F_MAG_00008	ORAL_C-P_MAG_00008-c_000000030261	Ribosomal_L4	Pseudopropionibacterium propionicum	1	0.81	RRD50283
	ORAL_P-A-F_MAG_00008	ORAL_C-P_MAG_00008-c_000000030261	Ribosomal_L5_C	Pseudopropionibacterium propionicum	1	0.9905	WP_014847228
	ORAL_P-A-F_MAG_00008	ORAL_C-P_MAG_00008-c_000000030261	Ribosomal_L6	Pseudopropionibacterium propionicum	1	0.9556	WP_014847225
	ORAL_P-A-F_MAG_00008	ORAL_C-P_MAG_00008-c_000000030261	Ribosomal_S13	Pseudopropionibacterium propionicum	1	1	WP_014847212
	ORAL_P-A-F_MAG_00008	ORAL_C-P_MAG_00008-c_000000030261	Ribosomal_S17	Pseudopropionibacterium propionicum	1	0.9889	WP_014847249
	ORAL_P-A-F_MAG_00008	ORAL_C-P_MAG_00008-c_000000030261	Ribosomal_S19	Pseudopropionibacterium propionicum	1	0.9785	WP_014847254
	ORAL_P-A-F_MAG_00008	ORAL_C-P_MAG_00008-c_000000030261	Ribosomal_S3_C	Pseudopropionibacterium propionicum	1	0.9963	WP_061788451
	ORAL_P-A-F_MAG_00008	ORAL_C-P_MAG_00008-c_000000030261	Ribosomal_S5_C	Pseudopropionibacterium propionicum	1	0.995	WP_014847223
	ORAL_P-A-F_MAG_00008	ORAL_C-P_MAG_00008-c_000000030261	Ribosomal_S5	Pseudopropionibacterium propionicum	1	0.995	WP_014847223
	ORAL_P-A-F_MAG_00008	ORAL_C-P_MAG_00008-c_000000030261	Ribosomal_S8	Pseudopropionibacterium propionicum	1	0.9925	WP_124843626
	ORAL_P-A-F_MAG_00008	ORAL_C-P_MAG_00008-c_000000030976	Ribosomal_S15	Pseudopropionibacterium propionicum	1	0.9885	WP_014846333
	ORAL_P-A-F_MAG_00008	ORAL_C-P_MAG_00008-c_000000109929	Ribosomal_S2	Pseudopropionibacterium propionicum	1	0.9672	WP_014846171
	ORAL_P-A-F_MAG_00008	ORAL_C-P_MAG_00008-c_000000200578	Ribosomal_L21p	Pseudopropionibacterium propionicum	0.9903	0.9706	WP_014846834
	ORAL_P-A-F_MAG_00008	ORAL_C-P_MAG_00008-c_000000204636	Ribosomal_L10	Pseudopropionibacterium propionicum F0230a	1	0.936	AFN47313
	ORAL_P-A-F_MAG_00008	ORAL_C-P_MAG_00008-c_000000204636	Ribosomal_L11_N	Pseudopropionibacterium propionicum	1	0.993	WP_014847292
	ORAL_P-A-F_MAG_00008	ORAL_C-P_MAG_00008-c_000000204636	Ribosomal_L11	Pseudopropionibacterium propionicum	1	0.993	WP_014847292
	ORAL_P-A-F_MAG_00008	ORAL_C-P_MAG_00008-c_000000204636	Ribosomal_L1	Pseudopropionibacterium propionicum	1	0.9784	WP_061788422
	ORAL_P-A-F_MAG_00008	ORAL_C-P_MAG_00008-c_000000236075	Ribosomal_S6	Pseudopropionibacterium propionicum	1	0.9579	WP_014847332
	ORAL_P-A-F_MAG_00008	ORAL_C-P_MAG_00008-c_000000279329	Ribosomal_L13	Pseudopropionibacterium propionicum F0230a	1	0.9536	AFN46470
	ORAL_P-A-F_MAG_00008	ORAL_C-P_MAG_00008-c_000000279329	Ribosomal_S9	Pseudopropionibacterium propionicum	1	0.9829	WP_014847163
	ORAL_P-A-F_MAG_00008	ORAL_C-P_MAG_00008-c_000000342390	Ribosomal_L19	Pseudopropionibacterium propionicum F0230a	1	0.9397	AFN45540
	ORAL_P-A-F_MAG_00008	ORAL_C-P_MAG_00008-c_000000732903	Ribosomal_S11	Pseudopropionibacterium propionicum	1	0.9921	WP_014847211
	ORAL_P-A-F_MAG_00008	ORAL_C-P_MAG_00008-c_000000732903	Ribosomal_S4	Pseudopropionibacterium propionicum	1	0.9751	WP_014847210
	ORAL_P-A-F_MAG_00013	ORAL_C-P_MAG_00013-c_000000009454	Ribosomal_L21p	Pseudopropionibacterium propionicum	0.9903	0.9314	WP_014846834
	ORAL_P-A-F_MAG_00013	ORAL_C-P_MAG_00013-c_000000020917	Ribosomal_L18e	Pseudopropionibacterium propionicum	1	0.9452	WP_014847221
	ORAL_P-A-F_MAG_00013	ORAL_C-P_MAG_00013-c_000000020917	Ribosomal_L18p	Pseudopropionibacterium propionicum	1	0.9528	WP_014847224
	ORAL_P-A-F_MAG_00013	ORAL_C-P_MAG_00013-c_000000020917	Ribosomal_L6	Pseudopropionibacterium propionicum	1	0.9611	WP_014847225
	ORAL_P-A-F_MAG_00013	ORAL_C-P_MAG_00013-c_000000020917	Ribosomal_S13	Pseudopropionibacterium propionicum	1	0.9758	WP_124843654
	ORAL_P-A-F_MAG_00013	ORAL_C-P_MAG_00013-c_000000020917	Ribosomal_S5_C	Pseudopropionibacterium propionicum	1	0.9851	WP_014847223
	ORAL_P-A-F_MAG_00013	ORAL_C-P_MAG_00013-c_000000020917	Ribosomal_S5	Pseudopropionibacterium propionicum	1	0.9851	WP_014847223
	ORAL_P-A-F_MAG_00013	ORAL_C-P_MAG_00013-c_000000020917	Ribosomal_S8	Pseudopropionibacterium propionicum	1	1	WP_014847226
	ORAL_P-A-F_MAG_00013	ORAL_C-P_MAG_00013-c_000000072697	Ribosomal_S2	Pseudopropionibacterium propionicum	1	0.9242	WP_014846171
	ORAL_P-A-F_MAG_00013	ORAL_C-P_MAG_00013-c_000000129372	Ribosom_S12_S23	Pseudopropionibacterium propionicum	1	1	RRD50304
	ORAL_P-A-F_MAG_00013	ORAL_C-P_MAG_00013-c_000000137104	Ribosomal_L13	Pseudopropionibacterium propionicum F0230a	1	0.9669	AFN46470
	ORAL_P-A-F_MAG_00013	ORAL_C-P_MAG_00013-c_000000137104	Ribosomal_S9	Pseudopropionibacterium propionicum	0.9314	0.9264	WP_014847163
	ORAL_P-A-F_MAG_00013	ORAL_C-P_MAG_00013-c_000000182032	Ribosomal_L32p	Pseudopropionibacterium propionicum	1	0.8644	WP_124842370
	ORAL_P-A-F_MAG_00013	ORAL_C-P_MAG_00013-c_000000185647	Ribosomal_S15	Pseudopropionibacterium propionicum	1	0.9885	WP_014846333
	ORAL_P-A-F_MAG_00013	ORAL_C-P_MAG_00013-c_000000284476	Ribosomal_L10	Pseudopropionibacterium propionicum	1	0.9409	WP_061788431
	ORAL_P-A-F_MAG_00013	ORAL_C-P_MAG_00013-c_000000284476	Ribosomal_L11_N	Pseudopropionibacterium propionicum	1	0.993	WP_014847292
	ORAL_P-A-F_MAG_00013	ORAL_C-P_MAG_00013-c_000000284476	Ribosomal_L11	Pseudopropionibacterium propionicum	1	0.993	WP_014847292
	ORAL_P-A-F_MAG_00013	ORAL_C-P_MAG_00013-c_000000284476	Ribosomal_L1	Pseudopropionibacterium propionicum	1	0.8793	RRD50332
	ORAL_P-A-F_MAG_00013	ORAL_C-P_MAG_00013-c_000000331858	Ribosomal_S6	Pseudopropionibacterium propionicum	1	0.9053	WP_061787918
	ORAL_P-A-F_MAG_00013	ORAL_C-P_MAG_00013-c_000000333170	Ribosomal_L23	Pseudopropionibacterium propionicum F0230a	1	0.9216	AFN47266
	ORAL_P-A-F_MAG_00013	ORAL_C-P_MAG_00013-c_000000333170	Ribosomal_L2_C	Pseudopropionibacterium propionicum	1	0.9856	WP_124843600
	ORAL_P-A-F_MAG_00013	ORAL_C-P_MAG_00013-c_000000333170	Ribosomal_L2	Pseudopropionibacterium propionicum	1	0.9856	WP_124843600
	ORAL_P-A-F_MAG_00013	ORAL_C-P_MAG_00013-c_000000333170	Ribosomal_L3	Pseudopropionibacterium propionicum	1	0.9591	WP_014847258
	ORAL_P-A-F_MAG_00013	ORAL_C-P_MAG_00013-c_000000333170	Ribosomal_L4	Pseudopropionibacterium propionicum	1	0.7882	RRD50283
	ORAL_P-A-F_MAG_00013	ORAL_C-P_MAG_00013-c_000000425905	Ribosomal_L19	Pseudopropionibacterium propionicum	1	0.9052	RRD48735
	ORAL_P-A-F_MAG_00013	ORAL_C-P_MAG_00013-c_000000746331	Ribosomal_L14	Pseudopropionibacterium propionicum	1	0.9754	RRD48203
	ORAL_P-A-F_MAG_00013	ORAL_C-P_MAG_00013-c_000000746331	Ribosomal_L5_C	Pseudopropionibacterium propionicum	0.9868	0.953	WP_124843622
	ORAL_P-A-F_MAG_00013	ORAL_C-P_MAG_00013-c_000000746331	Ribosomal_L5	Pseudopropionibacterium propionicum	0.9868	0.953	WP_124843622
	ORAL_P-A-M_MAG_00002	ORAL_E-P_MAG_00002-c_000000001016	Ribosomal_L10	Chryseobacterium sp. VAUSW3	1.0108	0.8032	WP_088468067
	ORAL_P-A-M_MAG_00002	ORAL_E-P_MAG_00002-c_000000001016	Ribosomal_L11_N	Bergeyella cardium	0.9863	0.9514	WP_120488357
	ORAL_P-A-M_MAG_00002	ORAL_E-P_MAG_00002-c_000000001016	Ribosomal_L11	Bergeyella cardium	0.9863	0.9514	WP_120488357
	ORAL_P-A-M_MAG_00002	ORAL_E-P_MAG_00002-c_000000001016	Ribosomal_L1	Soonwooa buanensis	1	0.9304	WP_079667292
	ORAL_P-A-M_MAG_00002	ORAL_E-P_MAG_00002-c_000000039039	Ribosomal_L14	Bergeyella cardium	1	0.9918	WP_120488258
	ORAL_P-A-M_MAG_00002	ORAL_E-P_MAG_00002-c_000000039039	Ribosomal_L16	Bergeyella cardium	1	0.9645	WP_120488255
	ORAL_P-A-M_MAG_00002	ORAL_E-P_MAG_00002-c_000000039039	Ribosomal_L18e	Cloacibacterium normanense	1	0.8851	WP_069800920
	ORAL_P-A-M_MAG_00002	ORAL_E-P_MAG_00002-c_000000039039	Ribosomal_L18p	Cloacibacterium normanense	1	0.8718	WP_069800914
	ORAL_P-A-M_MAG_00002	ORAL_E-P_MAG_00002-c_000000039039	Ribosomal_L22	Cloacibacterium normanense	1	0.8881	WP_069800891
	ORAL_P-A-M_MAG_00002	ORAL_E-P_MAG_00002-c_000000039039	Ribosomal_L23	Chryseobacterium taklimakanense	0.9895	0.883	WP_095072718
	ORAL_P-A-M_MAG_00002	ORAL_E-P_MAG_00002-c_000000039039	Ribosomal_L29	Riemerella anatipestifer	1	0.8197	WP_004917328
	ORAL_P-A-M_MAG_00002	ORAL_E-P_MAG_00002-c_000000039039	Ribosomal_L2_C	Elizabethkingia ursingii	1	0.9487	WP_059325853
	ORAL_P-A-M_MAG_00002	ORAL_E-P_MAG_00002-c_000000039039	Ribosomal_L2	Elizabethkingia ursingii	1	0.9487	WP_059325853
	ORAL_P-A-M_MAG_00002	ORAL_E-P_MAG_00002-c_000000039039	Ribosomal_L3	Chryseobacterium culicis	1	0.9275	WP_105683331
	ORAL_P-A-M_MAG_00002	ORAL_E-P_MAG_00002-c_000000039039	Ribosomal_L4	Cloacibacterium normanense	1	0.9091	WP_069800882
	ORAL_P-A-M_MAG_00002	ORAL_E-P_MAG_00002-c_000000039039	Ribosomal_L5_C	Chryseobacterium flavum	1	0.9344	WP_115956714
	ORAL_P-A-M_MAG_00002	ORAL_E-P_MAG_00002-c_000000039039	Ribosomal_L5	Chryseobacterium flavum	1	0.9344	WP_115956714
	ORAL_P-A-M_MAG_00002	ORAL_E-P_MAG_00002-c_000000039039	Ribosomal_L6	Chryseobacterium daecheongense	1	0.8398	WP_123263712
	ORAL_P-A-M_MAG_00002	ORAL_E-P_MAG_00002-c_000000039039	Ribosomal_S11	Chryseobacterium koreense	1	0.9612	WP_048499069
	ORAL_P-A-M_MAG_00002	ORAL_E-P_MAG_00002-c_000000039039	Ribosomal_S13	Riemerella anatipestifer	1	0.984	WP_004917355
	ORAL_P-A-M_MAG_00002	ORAL_E-P_MAG_00002-c_000000039039	Ribosomal_S17	Riemerella columbipharyngis	1	1	SDE23543
	ORAL_P-A-M_MAG_00002	ORAL_E-P_MAG_00002-c_000000039039	Ribosomal_S19	Riemerella anatipestifer	1	0.9783	WP_004917321
	ORAL_P-A-M_MAG_00002	ORAL_E-P_MAG_00002-c_000000039039	Ribosomal_S3_C	Chryseobacterium defluvii	0.9787	0.9478	WP_121462211
	ORAL_P-A-M_MAG_00002	ORAL_E-P_MAG_00002-c_000000039039	Ribosomal_S4	Cloacibacterium normanense	1	0.901	WP_104793865
	ORAL_P-A-M_MAG_00002	ORAL_E-P_MAG_00002-c_000000039039	Ribosomal_S5_C	Chryseobacterium angstadtii	1	0.9422	WP_048504758
	ORAL_P-A-M_MAG_00002	ORAL_E-P_MAG_00002-c_000000039039	Ribosomal_S5	Chryseobacterium angstadtii	1	0.9422	WP_048504758
	ORAL_P-A-M_MAG_00002	ORAL_E-P_MAG_00002-c_000000039039	Ribosomal_S8	Cloacibacterium normanense	1	0.9697	WP_069800910
	ORAL_P-A-M_MAG_00002	ORAL_E-P_MAG_00002-c_000000042589	Ribosomal_L13	Riemerella sp.	1	1	RKW59391
	ORAL_P-A-M_MAG_00002	ORAL_E-P_MAG_00002-c_000000042589	Ribosomal_S2	Riemerella sp.	1	1	RKW59393
	ORAL_P-A-M_MAG_00002	ORAL_E-P_MAG_00002-c_000000042589	Ribosomal_S9	Riemerella sp.	1	1	RKW59392
	ORAL_P-A-M_MAG_00002	ORAL_E-P_MAG_00002-c_000000043763	Ribosom_S12_S23	Riemerella sp.	1	1	RKW62973
	ORAL_P-A-M_MAG_00002	ORAL_E-P_MAG_00002-c_000000043763	Ribosomal_S7	Riemerella sp.	1	1	RKW62974
	ORAL_P-A-M_MAG_00002	ORAL_E-P_MAG_00002-c_000000056196	Ribosomal_L21p	Riemerella sp.	1	0.9892	RKW62754
	ORAL_P-A-M_MAG_00002	ORAL_E-P_MAG_00002-c_000000155524	Ribosomal_L19	Riemerella sp.	1	0.9913	RKW63959
	ORAL_P-A-M_MAG_00002	ORAL_E-P_MAG_00002-c_000000288323	Ribosomal_S6	Flavobacteriaceae bacterium KYPW7	1	0.9204	WP_124640505
	ORAL_P-A-M_MAG_00002	ORAL_E-P_MAG_00002-c_000000339421	Ribosomal_L32p	Riemerella sp.	1	0.9846	RKW62319
	ORAL_P-A-M_MAG_00002	ORAL_E-P_MAG_00002-c_000000364187	Ribosomal_S15	Riemerella sp.	1	1	RKW63793
	ORAL_P-A-M_MAG_00010	ORAL_E-P_MAG_00010-c_000000006852	Ribosomal_L19	Candidatus Bacteroides periocalifornicus	1	0.9923	KQM09019
	ORAL_P-A-M_MAG_00010	ORAL_E-P_MAG_00010-c_000000006852	Ribosomal_L21p	Candidatus Bacteroides periocalifornicus	1	0.9806	KQM09022
	ORAL_P-A-M_MAG_00010	ORAL_E-P_MAG_00010-c_000000150982	Ribosomal_L13	Candidatus Bacteroides periocalifornicus	1	1	KQM08643
	ORAL_P-A-M_MAG_00010	ORAL_E-P_MAG_00010-c_000000150982	Ribosomal_S2	Candidatus Bacteroides periocalifornicus	1	0.9849	KQM08645
	ORAL_P-A-M_MAG_00010	ORAL_E-P_MAG_00010-c_000000150982	Ribosomal_S9	Candidatus Bacteroides periocalifornicus	1	0.9922	KQM08644
	ORAL_P-A-M_MAG_00010	ORAL_E-P_MAG_00010-c_000000217601	Ribosomal_L14	Candidatus Bacteroides periocalifornicus	1	1	KQM08889
	ORAL_P-A-M_MAG_00010	ORAL_E-P_MAG_00010-c_000000217601	Ribosomal_L16	Candidatus Bacteroides periocalifornicus	1	1	KQM08886
	ORAL_P-A-M_MAG_00010	ORAL_E-P_MAG_00010-c_000000217601	Ribosomal_L22	Bacteroidia bacterium	0.8025	0.7	PIE84395
	ORAL_P-A-M_MAG_00010	ORAL_E-P_MAG_00010-c_000000217601	Ribosomal_L23	Candidatus Bacteroides periocalifornicus	1	0.99	KQM08882
	ORAL_P-A-M_MAG_00010	ORAL_E-P_MAG_00010-c_000000217601	Ribosomal_L29	Candidatus Bacteroides periocalifornicus	1	1	KQM08887
	ORAL_P-A-M_MAG_00010	ORAL_E-P_MAG_00010-c_000000217601	Ribosomal_L2_C	Candidatus Bacteroides periocalifornicus	1	0.9928	KQM08883
	ORAL_P-A-M_MAG_00010	ORAL_E-P_MAG_00010-c_000000217601	Ribosomal_L2	Candidatus Bacteroides periocalifornicus	1	0.9928	KQM08883
	ORAL_P-A-M_MAG_00010	ORAL_E-P_MAG_00010-c_000000217601	Ribosomal_L3	Candidatus Bacteroides periocalifornicus	1	0.9855	KQM08880
	ORAL_P-A-M_MAG_00010	ORAL_E-P_MAG_00010-c_000000217601	Ribosomal_L4	Candidatus Bacteroides periocalifornicus	1	0.9905	KQM08881
	ORAL_P-A-M_MAG_00010	ORAL_E-P_MAG_00010-c_000000217601	Ribosomal_S17	Candidatus Bacteroides periocalifornicus	1	1	KQM08888
	ORAL_P-A-M_MAG_00010	ORAL_E-P_MAG_00010-c_000000217601	Ribosomal_S19	Candidatus Bacteroides periocalifornicus	1	0.9886	KQM08884
	ORAL_P-A-M_MAG_00010	ORAL_E-P_MAG_00010-c_000000217601	Ribosomal_S3_C	Candidatus Bacteroides periocalifornicus	1	1	KQM08885
	ORAL_P-A-M_MAG_00010	ORAL_E-P_MAG_00010-c_000000241181	Ribosomal_L10	Candidatus Bacteroides periocalifornicus	1	0.9595	KQM09130
	ORAL_P-A-M_MAG_00010	ORAL_E-P_MAG_00010-c_000000241181	Ribosomal_L11_N	Candidatus Bacteroides periocalifornicus	1	1	KQM09128
	ORAL_P-A-M_MAG_00010	ORAL_E-P_MAG_00010-c_000000241181	Ribosomal_L11	Candidatus Bacteroides periocalifornicus	1	1	KQM09128
	ORAL_P-A-M_MAG_00010	ORAL_E-P_MAG_00010-c_000000241181	Ribosomal_L1	Candidatus Bacteroides periocalifornicus	1	0.9871	KQM09129
	ORAL_P-A-M_MAG_00010	ORAL_E-P_MAG_00010-c_000000273355	Ribosomal_S15	Candidatus Bacteroides periocalifornicus	1	1	KQM08688
	ORAL_P-A-M_MAG_00010	ORAL_E-P_MAG_00010-c_000000352359	Ribosomal_S6	Candidatus Bacteroides periocalifornicus	1	0.9835	KQM09074
	ORAL_P-A-M_MAG_00010	ORAL_E-P_MAG_00010-c_000000455677	Ribosomal_S11	Candidatus Bacteroides periocalifornicus	0.9923	0.9922	KQM08919
	ORAL_P-A-M_MAG_00010	ORAL_E-P_MAG_00010-c_000000455677	Ribosomal_S13	Candidatus Bacteroides periocalifornicus	1	1	KQM08902
	ORAL_P-A-M_MAG_00010	ORAL_E-P_MAG_00010-c_000000455677	Ribosomal_S4	Candidatus Bacteroides periocalifornicus	1	0.995	KQM08903
	ORAL_P-B-M_MAG_00008	ORAL_M-P_MAG_00008-c_000000025397	Ribosomal_L11_N	Capnocytophaga sp. oral taxon 326	1	1	WP_009413930
	ORAL_P-B-M_MAG_00008	ORAL_M-P_MAG_00008-c_000000079944	Ribosomal_S6	Capnocytophaga leadbetteri	1	1	PTX06456
	ORAL_P-B-M_MAG_00008	ORAL_M-P_MAG_00008-c_000000102178	Ribosom_S12_S23	Flavobacterium akiainvivens	1	0.9708	WP_054410270
	ORAL_P-B-M_MAG_00008	ORAL_M-P_MAG_00008-c_000000102178	Ribosomal_L14	Capnocytophaga canimorsus	1	0.9754	WP_013996566
	ORAL_P-B-M_MAG_00008	ORAL_M-P_MAG_00008-c_000000102178	Ribosomal_L16	Capnocytophaga sp. oral taxon 878	1	0.9856	WP_106099183
	ORAL_P-B-M_MAG_00008	ORAL_M-P_MAG_00008-c_000000102178	Ribosomal_L18e	Capnocytophaga leadbetteri	1	1	WP_107780570
	ORAL_P-B-M_MAG_00008	ORAL_M-P_MAG_00008-c_000000102178	Ribosomal_L18p	Capnocytophaga leadbetteri	1	0.9915	WP_107780566
	ORAL_P-B-M_MAG_00008	ORAL_M-P_MAG_00008-c_000000102178	Ribosomal_L22	Capnocytophaga sp. oral taxon 412	1	0.9265	WP_009421754
	ORAL_P-B-M_MAG_00008	ORAL_M-P_MAG_00008-c_000000102178	Ribosomal_L23	Capnocytophaga leadbetteri	1	0.9895	WP_095913587
	ORAL_P-B-M_MAG_00008	ORAL_M-P_MAG_00008-c_000000102178	Ribosomal_L29	Capnocytophaga sp. oral taxon 878	1	0.9365	WP_106099184
	ORAL_P-B-M_MAG_00008	ORAL_M-P_MAG_00008-c_000000102178	Ribosomal_L2_C	Capnocytophaga sp. oral taxon 878	1	0.9891	WP_106099180
	ORAL_P-B-M_MAG_00008	ORAL_M-P_MAG_00008-c_000000102178	Ribosomal_L2	Capnocytophaga sp. oral taxon 878	1	0.9891	WP_106099180
	ORAL_P-B-M_MAG_00008	ORAL_M-P_MAG_00008-c_000000102178	Ribosomal_L3	Capnocytophaga sputigena ATCC 33612	1	0.9707	EEB65824
	ORAL_P-B-M_MAG_00008	ORAL_M-P_MAG_00008-c_000000102178	Ribosomal_L4	Capnocytophaga sputigena	1	0.9282	WP_095901853
	ORAL_P-B-M_MAG_00008	ORAL_M-P_MAG_00008-c_000000102178	Ribosomal_L5_C	Capnocytophaga ochracea	1	0.9617	WP_048747803
	ORAL_P-B-M_MAG_00008	ORAL_M-P_MAG_00008-c_000000102178	Ribosomal_L5	Capnocytophaga ochracea	1	0.9617	WP_048747803
	ORAL_P-B-M_MAG_00008	ORAL_M-P_MAG_00008-c_000000102178	Ribosomal_L6	Capnocytophaga sp. oral taxon 878	1	0.9722	WP_106099188
	ORAL_P-B-M_MAG_00008	ORAL_M-P_MAG_00008-c_000000102178	Ribosomal_S11	Capnocytophaga haemolytica	1	0.9627	WP_066431391
	ORAL_P-B-M_MAG_00008	ORAL_M-P_MAG_00008-c_000000102178	Ribosomal_S13	Capnocytophaga sputigena	1	0.9758	WP_002679429
	ORAL_P-B-M_MAG_00008	ORAL_M-P_MAG_00008-c_000000102178	Ribosomal_S17	Capnocytophaga canimorsus	1	0.9882	WP_013996565
	ORAL_P-B-M_MAG_00008	ORAL_M-P_MAG_00008-c_000000102178	Ribosomal_S19	Capnocytophaga haemolytica	1	0.9891	WP_066431444
	ORAL_P-B-M_MAG_00008	ORAL_M-P_MAG_00008-c_000000102178	Ribosomal_S3_C	Capnocytophaga ochracea	1	0.9512	WP_002675021
	ORAL_P-B-M_MAG_00008	ORAL_M-P_MAG_00008-c_000000102178	Ribosomal_S4	Capnocytophaga leadbetteri	1	0.995	WP_095913585
	ORAL_P-B-M_MAG_00008	ORAL_M-P_MAG_00008-c_000000102178	Ribosomal_S5_C	Capnocytophaga sp. oral taxon 878	1	0.9713	WP_106099190
	ORAL_P-B-M_MAG_00008	ORAL_M-P_MAG_00008-c_000000102178	Ribosomal_S5	Capnocytophaga sp. oral taxon 878	1	0.9713	WP_106099190
	ORAL_P-B-M_MAG_00008	ORAL_M-P_MAG_00008-c_000000102178	Ribosomal_S7	Capnocytophaga sp. oral taxon 878	1	0.9873	WP_106099175
	ORAL_P-B-M_MAG_00008	ORAL_M-P_MAG_00008-c_000000102178	Ribosomal_S8	Capnocytophaga sp. oral taxon 878	1	0.947	WP_106099187
	ORAL_P-B-M_MAG_00008	ORAL_M-P_MAG_00008-c_000000233546	Ribosomal_L32p	Capnocytophaga sputigena	1	0.9375	WP_002681079
	ORAL_P-B-M_MAG_00008	ORAL_M-P_MAG_00008-c_000000253968	Ribosomal_S15	Capnocytophaga sp. oral taxon 323	1	0.9775	WP_053580456
	ORAL_P-B-M_MAG_00008	ORAL_M-P_MAG_00008-c_000000254543	Ribosomal_L21p	Capnocytophaga sp. oral taxon 332	1	0.8558	WP_009416542
	ORAL_P-B-M_MAG_00008	ORAL_M-P_MAG_00008-c_000000282266	Ribosomal_L13	Capnocytophaga sp. oral taxon 332	1	0.947	WP_034556855
	ORAL_P-B-M_MAG_00008	ORAL_M-P_MAG_00008-c_000000282266	Ribosomal_S2	Capnocytophaga leadbetteri	1	1	WP_009390757
	ORAL_P-B-M_MAG_00008	ORAL_M-P_MAG_00008-c_000000282266	Ribosomal_S9	Capnocytophaga leadbetteri	1	0.9922	WP_095914091
	ORAL_P-B-M_MAG_00008	ORAL_M-P_MAG_00008-c_000000402846	Ribosomal_L10	Capnocytophaga leadbetteri	1	0.9766	WP_107781760
	ORAL_P-B-M_MAG_00008	ORAL_M-P_MAG_00008-c_000000402846	Ribosomal_L11_N	Capnocytophaga ochracea	1	0.9407	WP_048746258
	ORAL_P-B-M_MAG_00008	ORAL_M-P_MAG_00008-c_000000402846	Ribosomal_L11	Capnocytophaga ochracea	1	0.9407	WP_048746258
	ORAL_P-B-M_MAG_00008	ORAL_M-P_MAG_00008-c_000000402846	Ribosomal_L1	Capnocytophaga sp. oral taxon 332	1	0.9825	WP_009414781
	ORAL_P-B-M_MAG_00008	ORAL_M-P_MAG_00008-c_000000415790	Ribosomal_L19	Capnocytophaga sp. oral taxon 332	1	0.9826	WP_034556431
	ORAL_P-C-F_Bin_00025	ORAL_S-P_MAG_00025-c_000000065100	Ribosom_S12_S23	Flavobacterium akiainvivens	1	0.9708	WP_054410270
	ORAL_P-C-F_Bin_00025	ORAL_S-P_MAG_00025-c_000000065100	Ribosomal_S7	Capnocytophaga sp. oral taxon 878	1	0.9873	WP_106099175
	ORAL_P-C-F_Bin_00025	ORAL_S-P_MAG_00025-c_000000318392	Ribosomal_L14	Capnocytophaga canimorsus	1	0.9754	WP_013996566
	ORAL_P-C-F_Bin_00025	ORAL_S-P_MAG_00025-c_000000318392	Ribosomal_L16	Capnocytophaga sp. oral taxon 878	1	0.9856	WP_106099183
	ORAL_P-C-F_Bin_00025	ORAL_S-P_MAG_00025-c_000000318392	Ribosomal_L18e	Capnocytophaga leadbetteri	1	0.9867	WP_107780570
	ORAL_P-C-F_Bin_00025	ORAL_S-P_MAG_00025-c_000000318392	Ribosomal_L18p	Capnocytophaga leadbetteri	1	0.9915	WP_107780566
	ORAL_P-C-F_Bin_00025	ORAL_S-P_MAG_00025-c_000000318392	Ribosomal_L22	Capnocytophaga sp. oral taxon 412	1	0.9265	WP_009421754
	ORAL_P-C-F_Bin_00025	ORAL_S-P_MAG_00025-c_000000318392	Ribosomal_L23	Capnocytophaga leadbetteri	1	1	WP_095913587
	ORAL_P-C-F_Bin_00025	ORAL_S-P_MAG_00025-c_000000318392	Ribosomal_L29	Capnocytophaga sp. oral taxon 878	1	0.9365	WP_106099184
	ORAL_P-C-F_Bin_00025	ORAL_S-P_MAG_00025-c_000000318392	Ribosomal_L2_C	Capnocytophaga sp. oral taxon 878	1	0.9891	WP_106099180
	ORAL_P-C-F_Bin_00025	ORAL_S-P_MAG_00025-c_000000318392	Ribosomal_L2	Capnocytophaga sp. oral taxon 878	1	0.9891	WP_106099180
	ORAL_P-C-F_Bin_00025	ORAL_S-P_MAG_00025-c_000000318392	Ribosomal_L3	Capnocytophaga sputigena ATCC 33612	1	0.9659	EEB65824
	ORAL_P-C-F_Bin_00025	ORAL_S-P_MAG_00025-c_000000318392	Ribosomal_L4	Capnocytophaga sputigena	1	0.933	WP_095901853
	ORAL_P-C-F_Bin_00025	ORAL_S-P_MAG_00025-c_000000318392	Ribosomal_L5_C	Capnocytophaga ochracea	1	0.9617	WP_048747803
	ORAL_P-C-F_Bin_00025	ORAL_S-P_MAG_00025-c_000000318392	Ribosomal_L5	Capnocytophaga ochracea	1	0.9617	WP_048747803
	ORAL_P-C-F_Bin_00025	ORAL_S-P_MAG_00025-c_000000318392	Ribosomal_L6	Capnocytophaga sp. oral taxon 878	1	0.9722	WP_106099188
	ORAL_P-C-F_Bin_00025	ORAL_S-P_MAG_00025-c_000000318392	Ribosomal_S17	Capnocytophaga canimorsus	1	0.9882	WP_013996565
	ORAL_P-C-F_Bin_00025	ORAL_S-P_MAG_00025-c_000000318392	Ribosomal_S19	Capnocytophaga haemolytica	1	0.9891	WP_066431444
	ORAL_P-C-F_Bin_00025	ORAL_S-P_MAG_00025-c_000000318392	Ribosomal_S3_C	Capnocytophaga ochracea	1	0.9512	WP_002675021
	ORAL_P-C-F_Bin_00025	ORAL_S-P_MAG_00025-c_000000318392	Ribosomal_S5_C	Capnocytophaga sp. oral taxon 878	1	0.977	WP_106099190
	ORAL_P-C-F_Bin_00025	ORAL_S-P_MAG_00025-c_000000318392	Ribosomal_S5	Capnocytophaga sp. oral taxon 878	1	0.977	WP_106099190
	ORAL_P-C-F_Bin_00025	ORAL_S-P_MAG_00025-c_000000318392	Ribosomal_S8	Capnocytophaga sp. oral taxon 878	1	0.947	WP_106099187
	ORAL_T-A-F_MAG_00012	ORAL_C-T_MAG_00012-c_000000063627	Ribosomal_L18e	Clostridium sp. CAG:793	1	0.8414	CCY99548
	ORAL_T-A-F_MAG_00012	ORAL_C-T_MAG_00012-c_000000063627	Ribosomal_S11	Clostridium sp. CAG:793	1	0.7836	CCY99541
	ORAL_T-A-F_MAG_00012	ORAL_C-T_MAG_00012-c_000000063627	Ribosomal_S13	Clostridium sp. CAG:793	1	0.8862	CCY99542
	ORAL_T-A-F_MAG_00012	ORAL_C-T_MAG_00012-c_000000063627	Ribosomal_S4	Clostridium sp. CAG:492	1	0.6212	CDA30398
	ORAL_T-A-F_MAG_00012	ORAL_C-T_MAG_00012-c_000000063627	Ribosomal_S5_C	Clostridium sp. CAG:245	0.9859	0.8143	CDA58385
	ORAL_T-A-F_MAG_00012	ORAL_C-T_MAG_00012-c_000000118518	Ribosomal_S15	Clostridium sp. CAG:354	0.9886	0.8161	CDE11363
	ORAL_T-A-F_MAG_00012	ORAL_C-T_MAG_00012-c_000000146536	Ribosom_S12_S23	Clostridium sp. CAG:793	1	0.9348	CCY99084
	ORAL_T-A-F_MAG_00012	ORAL_C-T_MAG_00012-c_000000222583	Ribosomal_L21p	Clostridium sp. CAG:793	0.9712	0.8317	CCZ00259
	ORAL_T-A-F_MAG_00012	ORAL_C-T_MAG_00012-c_000000235949	Ribosomal_L19	Clostridium sp. CAG:793	0.9862	0.8671	CCZ00234
	ORAL_T-A-F_MAG_00012	ORAL_C-T_MAG_00012-c_000000479415	Ribosomal_L10	Clostridium sp. CAG:793	0.8	0.7024	CCY99891
	ORAL_T-A-F_MAG_00012	ORAL_C-T_MAG_00012-c_000000479415	Ribosomal_L11_N	Clostridium sp. CAG:793	0.986	0.9078	CCY99893
	ORAL_T-A-F_MAG_00012	ORAL_C-T_MAG_00012-c_000000479415	Ribosomal_L11	Clostridium sp. CAG:793	0.986	0.9078	CCY99893
	ORAL_T-A-F_MAG_00012	ORAL_C-T_MAG_00012-c_000000479415	Ribosomal_L1	Clostridium sp. CAG:356	1	0.8502	CDD36596
	ORAL_T-A-F_MAG_00012	ORAL_C-T_MAG_00012-c_000000485913	Ribosomal_L13	Clostridium sp. CAG:793	1	0.8542	CCY99569
	ORAL_T-A-F_MAG_00012	ORAL_C-T_MAG_00012-c_000000485913	Ribosomal_S9	Clostridium sp. CAG:793	1	0.7761	CCY99568
	ORAL_T-A-F_MAG_00012	ORAL_C-T_MAG_00012-c_000000520929	Ribosomal_S6	Clostridium sp. CAG:492	0.9681	0.7473	CDA30963
	ORAL_T-A-F_MAG_00012	ORAL_C-T_MAG_00012-c_000000658698	Ribosomal_L14	Clostridium sp. CAG:793	1	0.9098	CCY99556
	ORAL_T-A-F_MAG_00012	ORAL_C-T_MAG_00012-c_000000658698	Ribosomal_L16	Clostridium sp. CAG:508	1	0.8699	CDC31876
	ORAL_T-A-F_MAG_00012	ORAL_C-T_MAG_00012-c_000000658698	Ribosomal_L18p	Clostridium sp. CAG:793	1	0.7983	CCY99550
	ORAL_T-A-F_MAG_00012	ORAL_C-T_MAG_00012-c_000000658698	Ribosomal_L22	Clostridium sp. CAG:793	0.7978	0.7945	CCY99561
	ORAL_T-A-F_MAG_00012	ORAL_C-T_MAG_00012-c_000000658698	Ribosomal_L23	Clostridium sp. CAG:780	0.9914	0.7391	CCZ19063
	ORAL_T-A-F_MAG_00012	ORAL_C-T_MAG_00012-c_000000658698	Ribosomal_L29	Clostridium sp. CAG:798	1	0.806	CDD16054
	ORAL_T-A-F_MAG_00012	ORAL_C-T_MAG_00012-c_000000658698	Ribosomal_L2_C	Clostridium sp. CAG:793	1	0.8764	CCY99563
	ORAL_T-A-F_MAG_00012	ORAL_C-T_MAG_00012-c_000000658698	Ribosomal_L2	Clostridium sp. CAG:793	1	0.8764	CCY99563
	ORAL_T-A-F_MAG_00012	ORAL_C-T_MAG_00012-c_000000658698	Ribosomal_L3	Clostridium sp. CAG:793	0.9882	0.9048	CCY99566
	ORAL_T-A-F_MAG_00012	ORAL_C-T_MAG_00012-c_000000658698	Ribosomal_L4	Clostridium sp. CAG:793	1	0.7729	CCY99565
	ORAL_T-A-F_MAG_00012	ORAL_C-T_MAG_00012-c_000000658698	Ribosomal_L5_C	Clostridium sp. CAG:492	0.9944	0.8156	CDA30412
	ORAL_T-A-F_MAG_00012	ORAL_C-T_MAG_00012-c_000000658698	Ribosomal_L5	Clostridium sp. CAG:492	0.9944	0.8156	CDA30412
	ORAL_T-A-F_MAG_00012	ORAL_C-T_MAG_00012-c_000000658698	Ribosomal_L6	Clostridium sp. CAG:793	1	0.7039	CCY99551
	ORAL_T-A-F_MAG_00012	ORAL_C-T_MAG_00012-c_000000658698	Ribosomal_S17	Clostridium sp. CAG:793	1	0.9425	CCY99557
	ORAL_T-A-F_MAG_00012	ORAL_C-T_MAG_00012-c_000000658698	Ribosomal_S19	Clostridium sp. CAG:793	0.9888	0.8977	CCY99562
	ORAL_T-A-F_MAG_00012	ORAL_C-T_MAG_00012-c_000000658698	Ribosomal_S3_C	Clostridium sp. CAG:793	1	0.8509	CCY99560
	ORAL_T-A-F_MAG_00012	ORAL_C-T_MAG_00012-c_000000658698	Ribosomal_S5	Clostridium sp. CAG:798	0.9239	0.8706	CDD16044
	ORAL_T-A-F_MAG_00012	ORAL_C-T_MAG_00012-c_000000658698	Ribosomal_S8	Clostridium sp. CAG:793	1	0.8409	CCY99552
							https://www.ncbi.nlm.nih.gov/protein/CDC31876
	ORAL_T-A-M_MAG_00008	ORAL_E-T_MAG_00008-c_000000001742	Ribosomal_L16	Clostridium sp. CAG:508	1	0.8699	CDC31876
	ORAL_T-A-M_MAG_00008	ORAL_E-T_MAG_00008-c_000000001742	Ribosomal_L22	Clostridium sp. CAG:793	0.7978	0.7808	CCY99561
	ORAL_T-A-M_MAG_00008	ORAL_E-T_MAG_00008-c_000000001742	Ribosomal_L29	Clostridium sp. CAG:798	1	0.8209	CDD16054
	ORAL_T-A-M_MAG_00008	ORAL_E-T_MAG_00008-c_000000001742	Ribosomal_L2_C	Clostridium sp. CAG:793	1	0.9083	CCY99563
	ORAL_T-A-M_MAG_00008	ORAL_E-T_MAG_00008-c_000000001742	Ribosomal_S17	Clostridium sp. CAG:793	1	0.9425	CCY99557
	ORAL_T-A-M_MAG_00008	ORAL_E-T_MAG_00008-c_000000001742	Ribosomal_S19	Clostridium sp. CAG:793	0.9888	0.8864	CCY99562
	ORAL_T-A-M_MAG_00008	ORAL_E-T_MAG_00008-c_000000001742	Ribosomal_S3_C	Clostridium sp. CAG:793	1	0.8421	CCY99560
	ORAL_T-A-M_MAG_00008	ORAL_E-T_MAG_00008-c_000000018462	Ribosomal_S6	Clostridium sp. CAG:492	0.9681	0.7582	CDA30963
	ORAL_T-A-M_MAG_00008	ORAL_E-T_MAG_00008-c_000000021779	Ribosomal_L23	Clostridium sp. CAG:780	0.9914	0.7478	CCZ19063
	ORAL_T-A-M_MAG_00008	ORAL_E-T_MAG_00008-c_000000021779	Ribosomal_L2	Clostridium sp. CAG:793	1	0.8673	CCY99563
	ORAL_T-A-M_MAG_00008	ORAL_E-T_MAG_00008-c_000000021779	Ribosomal_L3	Clostridium sp. CAG:793	0.9952	0.8462	CCY99566
	ORAL_T-A-M_MAG_00008	ORAL_E-T_MAG_00008-c_000000021779	Ribosomal_L4	Clostridium sp. CAG:793	1	0.7729	CCY99565
	ORAL_T-A-M_MAG_00008	ORAL_E-T_MAG_00008-c_000000044793	Ribosomal_L18e	Clostridium sp. CAG:793	1	0.8345	CCY99548
	ORAL_T-A-M_MAG_00008	ORAL_E-T_MAG_00008-c_000000044793	Ribosomal_L18p	Clostridium sp. CAG:793	1	0.7899	CCY99550
	ORAL_T-A-M_MAG_00008	ORAL_E-T_MAG_00008-c_000000044793	Ribosomal_S11	Clostridium sp. CAG:793	1	0.791	CCY99541
	ORAL_T-A-M_MAG_00008	ORAL_E-T_MAG_00008-c_000000044793	Ribosomal_S13	Clostridium sp. CAG:793	1	0.878	CCY99542
	ORAL_T-A-M_MAG_00008	ORAL_E-T_MAG_00008-c_000000044793	Ribosomal_S4	Clostridium sp. CAG:492	1	0.6212	CDA30398
	ORAL_T-A-M_MAG_00008	ORAL_E-T_MAG_00008-c_000000044793	Ribosomal_S5_C	Clostridium sp. CAG:793	0.9762	0.8232	CCY99549
	ORAL_T-A-M_MAG_00008	ORAL_E-T_MAG_00008-c_000000044793	Ribosomal_S5	Clostridium sp. CAG:793	0.9762	0.8232	CCY99549
	ORAL_T-A-M_MAG_00008	ORAL_E-T_MAG_00008-c_000000048527	Ribosomal_L32p	Clostridium sp. CAG:793	1	0.9333	CCZ00071
	ORAL_T-A-M_MAG_00008	ORAL_E-T_MAG_00008-c_000000076279	Ribosomal_L13	Clostridium sp. CAG:793	1	0.8403	CCY99569
	ORAL_T-A-M_MAG_00008	ORAL_E-T_MAG_00008-c_000000076279	Ribosomal_S9	Clostridium sp. CAG:793	1	0.7836	CCY99568
	ORAL_T-A-M_MAG_00008	ORAL_E-T_MAG_00008-c_000000099056	Ribosomal_S15	Clostridium sp. CAG:354	0.9886	0.8276	CDE11363
	ORAL_T-A-M_MAG_00008	ORAL_E-T_MAG_00008-c_000000099336	Ribosomal_L10	Clostridium sp. CAG:793	0.8	0.6905	CCY99891
	ORAL_T-A-M_MAG_00008	ORAL_E-T_MAG_00008-c_000000099336	Ribosomal_L11_N	Clostridium sp. CAG:793	0.986	0.9149	CCY99893
	ORAL_T-A-M_MAG_00008	ORAL_E-T_MAG_00008-c_000000099336	Ribosomal_L11	Clostridium sp. CAG:793	0.986	0.9149	CCY99893
	ORAL_T-A-M_MAG_00008	ORAL_E-T_MAG_00008-c_000000099336	Ribosomal_L1	Clostridium sp. CAG:356	1	0.8458	CDD36596
	ORAL_T-A-M_MAG_00008	ORAL_E-T_MAG_00008-c_000000099336	Ribosomal_S2	Clostridium sp. CAG:793	0.9842	0.7914	CCY99899
	ORAL_T-A-M_MAG_00008	ORAL_E-T_MAG_00008-c_000000100259	Ribosomal_L21p	Clostridium sp. CAG:793	0.9712	0.8416	CCZ00259
	ORAL_T-B-F_MAG_00002	ORAL_O-T_MAG_00002-c_000000020472	Ribosomal_S15	Capnocytophaga sp. oral taxon 323	1	0.9775	WP_053580456
	ORAL_T-B-F_MAG_00002	ORAL_O-T_MAG_00002-c_000000296115	Ribosomal_L14	Capnocytophaga canimorsus	1	0.9754	WP_013996566
	ORAL_T-B-F_MAG_00002	ORAL_O-T_MAG_00002-c_000000296115	Ribosomal_L16	Capnocytophaga sp. oral taxon 878	1	0.9856	WP_106099183
	ORAL_T-B-F_MAG_00002	ORAL_O-T_MAG_00002-c_000000296115	Ribosomal_L18e	Capnocytophaga leadbetteri	1	0.9921	WP_107780570
	ORAL_T-B-F_MAG_00002	ORAL_O-T_MAG_00002-c_000000296115	Ribosomal_L18p	Capnocytophaga leadbetteri	1	0.9915	WP_107780566
	ORAL_T-B-F_MAG_00002	ORAL_O-T_MAG_00002-c_000000296115	Ribosomal_L22	Capnocytophaga sp. oral taxon 412	1	0.9265	WP_009421754
	ORAL_T-B-F_MAG_00002	ORAL_O-T_MAG_00002-c_000000296115	Ribosomal_L23	Capnocytophaga leadbetteri	1	0.9895	WP_095913587
	ORAL_T-B-F_MAG_00002	ORAL_O-T_MAG_00002-c_000000296115	Ribosomal_L29	Capnocytophaga sp. oral taxon 878	1	0.9365	WP_106099184
	ORAL_T-B-F_MAG_00002	ORAL_O-T_MAG_00002-c_000000296115	Ribosomal_L2_C	Capnocytophaga sp. oral taxon 878	1	0.9855	WP_106099180
	ORAL_T-B-F_MAG_00002	ORAL_O-T_MAG_00002-c_000000296115	Ribosomal_L2	Capnocytophaga sp. oral taxon 878	1	0.9855	WP_106099180
	ORAL_T-B-F_MAG_00002	ORAL_O-T_MAG_00002-c_000000296115	Ribosomal_L3	Capnocytophaga sp. oral taxon 412 str. F0487	1	0.9652	EIW92550
	ORAL_T-B-F_MAG_00002	ORAL_O-T_MAG_00002-c_000000296115	Ribosomal_L4	Capnocytophaga sputigena	1	0.9282	WP_095901853
	ORAL_T-B-F_MAG_00002	ORAL_O-T_MAG_00002-c_000000296115	Ribosomal_L5_C	Capnocytophaga ochracea	1	0.9617	WP_048747803
	ORAL_T-B-F_MAG_00002	ORAL_O-T_MAG_00002-c_000000296115	Ribosomal_L5	Capnocytophaga ochracea	1	0.9617	WP_048747803
	ORAL_T-B-F_MAG_00002	ORAL_O-T_MAG_00002-c_000000296115	Ribosomal_L6	Capnocytophaga sp. oral taxon 878	1	0.9722	WP_106099188
	ORAL_T-B-F_MAG_00002	ORAL_O-T_MAG_00002-c_000000296115	Ribosomal_S17	Capnocytophaga canimorsus	1	0.9882	WP_013996565
	ORAL_T-B-F_MAG_00002	ORAL_O-T_MAG_00002-c_000000296115	Ribosomal_S19	Capnocytophaga haemolytica	1	0.9891	WP_066431444
	ORAL_T-B-F_MAG_00002	ORAL_O-T_MAG_00002-c_000000296115	Ribosomal_S3_C	Capnocytophaga ochracea	1	0.9512	WP_002675021
	ORAL_T-B-F_MAG_00002	ORAL_O-T_MAG_00002-c_000000296115	Ribosomal_S5_C	Capnocytophaga sp. oral taxon 878	1	0.9713	WP_106099190
	ORAL_T-B-F_MAG_00002	ORAL_O-T_MAG_00002-c_000000296115	Ribosomal_S5	Capnocytophaga sp. oral taxon 878	1	0.9713	WP_106099190
	ORAL_T-B-F_MAG_00002	ORAL_O-T_MAG_00002-c_000000296115	Ribosomal_S8	Capnocytophaga sp. oral taxon 878	1	0.947	WP_106099187
	ORAL_T-B-F_MAG_00002	ORAL_O-T_MAG_00002-c_000000298614	Ribosom_S12_S23	Flavobacterium akiainvivens	1	0.9708	WP_054410270
	ORAL_T-B-F_MAG_00002	ORAL_O-T_MAG_00002-c_000000298614	Ribosomal_S7	Capnocytophaga sp. oral taxon 332	1	0.9937	WP_009415342
	ORAL_T-B-F_MAG_00002	ORAL_O-T_MAG_00002-c_000000336400	Ribosomal_S11	Capnocytophaga sp. oral taxon 878	1	0.9552	WP_106099196
	ORAL_T-B-F_MAG_00002	ORAL_O-T_MAG_00002-c_000000336400	Ribosomal_S13	Capnocytophaga sputigena	1	0.9758	WP_002679429
	ORAL_T-B-F_MAG_00002	ORAL_O-T_MAG_00002-c_000000336400	Ribosomal_S4	Capnocytophaga leadbetteri	1	0.995	WP_095913585
	ORAL_T-B-F_MAG_00002	ORAL_O-T_MAG_00002-c_000000342487	Ribosomal_L21p	Capnocytophaga sp. oral taxon 332	1	0.8558	WP_009416542
	ORAL_T-B-F_MAG_00002	ORAL_O-T_MAG_00002-c_000000358576	Ribosomal_L10	Capnocytophaga sp. oral taxon 863	1	0.8947	WP_021627529
	ORAL_T-B-F_MAG_00002	ORAL_O-T_MAG_00002-c_000000358576	Ribosomal_L11_N	Capnocytophaga sp. oral taxon 863	1	0.9655	WP_021627531
	ORAL_T-B-F_MAG_00002	ORAL_O-T_MAG_00002-c_000000358576	Ribosomal_L11	Capnocytophaga sp. oral taxon 863	1	0.9655	WP_021627531
	ORAL_T-B-F_MAG_00002	ORAL_O-T_MAG_00002-c_000000358576	Ribosomal_L1	Capnocytophaga sp. oral taxon 338	1	0.9476	WP_009744628
	ORAL_T-B-F_MAG_00002	ORAL_O-T_MAG_00002-c_000000592530	Ribosomal_L32p	Capnocytophaga sputigena	1	0.9375	WP_002681079
	ORAL_T-B-F_MAG_00002	ORAL_O-T_MAG_00002-c_000000619124	Ribosomal_L13	Capnocytophaga sp. oral taxon 332	1	0.9404	WP_034556855
	ORAL_T-B-F_MAG_00002	ORAL_O-T_MAG_00002-c_000000619124	Ribosomal_S2	Capnocytophaga leadbetteri	1	1	WP_009390757
	ORAL_T-B-F_MAG_00002	ORAL_O-T_MAG_00002-c_000000619124	Ribosomal_S9	Capnocytophaga leadbetteri	1	0.9922	WP_095914091
	ORAL_T-B-M_MAG_00001	ORAL_M-T_MAG_00001-c_000000040073	Ribosomal_S15	Riemerella sp.	1	1	RKW63793
	ORAL_T-B-M_MAG_00001	ORAL_M-T_MAG_00001-c_000000040073	Ribosomal_S6	Flavobacteriaceae bacterium KYPW7	1	0.9381	WP_124640505
	ORAL_T-B-M_MAG_00001	ORAL_M-T_MAG_00001-c_000000069709	Ribosomal_L32p	Riemerella sp.	1	1	RKW62319
	ORAL_T-B-M_MAG_00001	ORAL_M-T_MAG_00001-c_000000112382	Ribosomal_L19	Riemerella sp.	1	0.9826	RKW63959
	ORAL_T-B-M_MAG_00001	ORAL_M-T_MAG_00001-c_000000222080	Ribosom_S12_S23	Riemerella sp.	1	1	RKW62973
	ORAL_T-B-M_MAG_00001	ORAL_M-T_MAG_00001-c_000000222080	Ribosomal_S7	Riemerella sp.	1	1	RKW62974
	ORAL_T-B-M_MAG_00001	ORAL_M-T_MAG_00001-c_000000281196	Ribosomal_L10	Chryseobacterium sp. VAUSW3	1	0.7979	WP_088468067
	ORAL_T-B-M_MAG_00001	ORAL_M-T_MAG_00001-c_000000281196	Ribosomal_L11_N	Bergeyella cardium	0.9863	0.9514	WP_120488357
	ORAL_T-B-M_MAG_00001	ORAL_M-T_MAG_00001-c_000000281196	Ribosomal_L11	Bergeyella cardium	0.9863	0.9514	WP_120488357
	ORAL_T-B-M_MAG_00001	ORAL_M-T_MAG_00001-c_000000281196	Ribosomal_L14	Bergeyella cardium	1	0.9918	WP_120488258
	ORAL_T-B-M_MAG_00001	ORAL_M-T_MAG_00001-c_000000281196	Ribosomal_L16	Bergeyella cardium	1	0.9574	WP_120488255
	ORAL_T-B-M_MAG_00001	ORAL_M-T_MAG_00001-c_000000281196	Ribosomal_L18e	Cloacibacterium normanense	1	0.8851	WP_069800920
	ORAL_T-B-M_MAG_00001	ORAL_M-T_MAG_00001-c_000000281196	Ribosomal_L18p	Cloacibacterium normanense	1	0.8718	WP_069800914
	ORAL_T-B-M_MAG_00001	ORAL_M-T_MAG_00001-c_000000281196	Ribosomal_L1	Soonwooa buanensis	1	0.9304	WP_079667292
	ORAL_T-B-M_MAG_00001	ORAL_M-T_MAG_00001-c_000000281196	Ribosomal_L21p	Riemerella sp.	1.0234	0.8779	RKW62754
	ORAL_T-B-M_MAG_00001	ORAL_M-T_MAG_00001-c_000000281196	Ribosomal_L22	Cloacibacterium normanense	1	0.8881	WP_069800891
	ORAL_T-B-M_MAG_00001	ORAL_M-T_MAG_00001-c_000000281196	Ribosomal_L23	Chryseobacterium taklimakanense	0.9895	0.883	WP_095072718
	ORAL_T-B-M_MAG_00001	ORAL_M-T_MAG_00001-c_000000281196	Ribosomal_L29	Riemerella anatipestifer	1	0.8197	WP_004917328
	ORAL_T-B-M_MAG_00001	ORAL_M-T_MAG_00001-c_000000281196	Ribosomal_L2_C	Elizabethkingia ursingii	1	0.9487	WP_059325853
	ORAL_T-B-M_MAG_00001	ORAL_M-T_MAG_00001-c_000000281196	Ribosomal_L2	Elizabethkingia ursingii	1	0.9487	WP_059325853
	ORAL_T-B-M_MAG_00001	ORAL_M-T_MAG_00001-c_000000281196	Ribosomal_L3	Chryseobacterium culicis	1	0.9275	WP_105683331
	ORAL_T-B-M_MAG_00001	ORAL_M-T_MAG_00001-c_000000281196	Ribosomal_L4	Cloacibacterium normanense	1	0.9091	WP_069800882
	ORAL_T-B-M_MAG_00001	ORAL_M-T_MAG_00001-c_000000281196	Ribosomal_L5_C	Chryseobacterium flavum	1	0.9344	WP_115956714
	ORAL_T-B-M_MAG_00001	ORAL_M-T_MAG_00001-c_000000281196	Ribosomal_L5	Chryseobacterium flavum	1	0.9344	WP_115956714
	ORAL_T-B-M_MAG_00001	ORAL_M-T_MAG_00001-c_000000281196	Ribosomal_L6	Chryseobacterium arachidiradicis	1	0.8398	WP_120212479
	ORAL_T-B-M_MAG_00001	ORAL_M-T_MAG_00001-c_000000281196	Ribosomal_S11	Chryseobacterium koreense	1	0.9612	WP_048499069
	ORAL_T-B-M_MAG_00001	ORAL_M-T_MAG_00001-c_000000281196	Ribosomal_S13	Riemerella anatipestifer	1	0.984	WP_004917355
	ORAL_T-B-M_MAG_00001	ORAL_M-T_MAG_00001-c_000000281196	Ribosomal_S17	Riemerella columbipharyngis	1	0.9881	WP_092736247
	ORAL_T-B-M_MAG_00001	ORAL_M-T_MAG_00001-c_000000281196	Ribosomal_S19	Riemerella anatipestifer	1	0.9783	WP_004917321
	ORAL_T-B-M_MAG_00001	ORAL_M-T_MAG_00001-c_000000281196	Ribosomal_S3_C	Riemerella anatipestifer	1	0.9277	WP_004917324
	ORAL_T-B-M_MAG_00001	ORAL_M-T_MAG_00001-c_000000281196	Ribosomal_S4	Cloacibacterium normanense	1	0.901	WP_104793865
	ORAL_T-B-M_MAG_00001	ORAL_M-T_MAG_00001-c_000000281196	Ribosomal_S5_C	Chryseobacterium angstadtii	1	0.9422	WP_048504758
	ORAL_T-B-M_MAG_00001	ORAL_M-T_MAG_00001-c_000000281196	Ribosomal_S5	Chryseobacterium angstadtii	1	0.9422	WP_048504758
	ORAL_T-B-M_MAG_00001	ORAL_M-T_MAG_00001-c_000000281196	Ribosomal_S8	Cloacibacterium normanense	1	0.9697	WP_069800910
	ORAL_T-B-M_MAG_00001	ORAL_M-T_MAG_00001-c_000000293749	Ribosomal_L13	Riemerella sp.	1	0.9934	RKW59391
	ORAL_T-B-M_MAG_00001	ORAL_M-T_MAG_00001-c_000000293749	Ribosomal_S2	Riemerella sp.	1	1	RKW59393
	ORAL_T-B-M_MAG_00001	ORAL_M-T_MAG_00001-c_000000293749	Ribosomal_S9	Riemerella sp.	1	1	RKW59392
	ORAL_T-B-M_MAG_00007	ORAL_M-T_MAG_00007-c_000000138926	Ribosomal_L22	Bacteroidia bacterium	0.9054	0.5821	PIE84395
	ORAL_T-B-M_MAG_00007	ORAL_M-T_MAG_00007-c_000000138926	Ribosomal_L23	bacterium P3	1	0.6	KWW29490
	ORAL_T-B-M_MAG_00007	ORAL_M-T_MAG_00007-c_000000138926	Ribosomal_L2_C	Candidatus Bacteroides periocalifornicus	1	0.7769	KQM08883
	ORAL_T-B-M_MAG_00007	ORAL_M-T_MAG_00007-c_000000138926	Ribosomal_L2	Candidatus Bacteroides periocalifornicus	1	0.7769	KQM08883
	ORAL_T-B-M_MAG_00007	ORAL_M-T_MAG_00007-c_000000138926	Ribosomal_L3	Candidatus Bacteroides periocalifornicus	1	0.8164	KQM08880
	ORAL_T-B-M_MAG_00007	ORAL_M-T_MAG_00007-c_000000138926	Ribosomal_L4	Candidatus Bacteroides periocalifornicus	1	0.7608	KQM08881
	ORAL_T-B-M_MAG_00007	ORAL_M-T_MAG_00007-c_000000138926	Ribosomal_S19	Candidatus Bacteroides periocalifornicus	1	0.931	KQM08884
	ORAL_T-B-M_MAG_00007	ORAL_M-T_MAG_00007-c_000000138926	Ribosomal_S3_C	Candidatus Bacteroides periocalifornicus	0.9777	0.8265	KQM08885
	ORAL_T-B-M_MAG_00007	ORAL_M-T_MAG_00007-c_000000147430	Ribosomal_L14	Alistipes sp. CAG:435	1	0.8926	CDD19893
	ORAL_T-B-M_MAG_00007	ORAL_M-T_MAG_00007-c_000000147430	Ribosomal_L16	Candidatus Bacteroides periocalifornicus	1	0.8849	KQM08886
	ORAL_T-B-M_MAG_00007	ORAL_M-T_MAG_00007-c_000000147430	Ribosomal_L18e	Bacteroidetes bacterium	0.9542	0.6986	PID90671
	ORAL_T-B-M_MAG_00007	ORAL_M-T_MAG_00007-c_000000147430	Ribosomal_L18p	Alistipes indistinctus	1.0084	0.6667	WP_009132877
	ORAL_T-B-M_MAG_00007	ORAL_M-T_MAG_00007-c_000000147430	Ribosomal_L29	Candidatus Bacteroides periocalifornicus	0.9143	0.5156	KQM08887
	ORAL_T-B-M_MAG_00007	ORAL_M-T_MAG_00007-c_000000147430	Ribosomal_L5_C	Bacteroidetes bacterium	0.9946	0.7663	PID90664
	ORAL_T-B-M_MAG_00007	ORAL_M-T_MAG_00007-c_000000147430	Ribosomal_L5	Bacteroidetes bacterium	0.9946	0.7663	PID90664
	ORAL_T-B-M_MAG_00007	ORAL_M-T_MAG_00007-c_000000147430	Ribosomal_L6	Candidatus Bacteroides periocalifornicus	1	0.7676	KQM08894
	ORAL_T-B-M_MAG_00007	ORAL_M-T_MAG_00007-c_000000147430	Ribosomal_S11	Candidatus Bacteroides periocalifornicus	1.0078	0.9225	KQM08919
	ORAL_T-B-M_MAG_00007	ORAL_M-T_MAG_00007-c_000000147430	Ribosomal_S13	Bacteroidetes bacterium	1	0.808	PID90676
	ORAL_T-B-M_MAG_00007	ORAL_M-T_MAG_00007-c_000000147430	Ribosomal_S17	Candidatus Bacteroides periocalifornicus	1	0.825	KQM08888
	ORAL_T-B-M_MAG_00007	ORAL_M-T_MAG_00007-c_000000147430	Ribosomal_S4	Bacteroidia bacterium	1.01	0.7673	PIE84374
	ORAL_T-B-M_MAG_00007	ORAL_M-T_MAG_00007-c_000000147430	Ribosomal_S5_C	Prevotellaceae bacterium	1	0.7131	PWL85527
	ORAL_T-B-M_MAG_00007	ORAL_M-T_MAG_00007-c_000000147430	Ribosomal_S5	Prevotella multisaccharivorax	1	0.7609	WP_040557927
	ORAL_T-B-M_MAG_00007	ORAL_M-T_MAG_00007-c_000000147430	Ribosomal_S8	Candidatus Bacteroides periocalifornicus	1	0.7727	KQM08893
	ORAL_T-B-M_MAG_00007	ORAL_M-T_MAG_00007-c_000000170947	Ribosomal_L13	Bacteroidia bacterium	0.9932	0.7619	PIE83786
	ORAL_T-B-M_MAG_00007	ORAL_M-T_MAG_00007-c_000000170947	Ribosomal_S2	Candidatus Bacteroides periocalifornicus	0.8839	0.7881	KQM08645
	ORAL_T-B-M_MAG_00007	ORAL_M-T_MAG_00007-c_000000170947	Ribosomal_S9	Candidatus Bacteroides periocalifornicus	1	0.7969	KQM08644
	ORAL_T-B-M_MAG_00007	ORAL_M-T_MAG_00007-c_000000210309	Ribosomal_L19	Odoribacter laneus	0.7809	0.554	WP_009138128
	ORAL_T-B-M_MAG_00007	ORAL_M-T_MAG_00007-c_000000291173	Ribosomal_L10	Bacteroidetes bacterium	1.0057	0.6	PID90001
	ORAL_T-B-M_MAG_00007	ORAL_M-T_MAG_00007-c_000000291173	Ribosomal_L11_N	Bacteroidia bacterium	0.973	0.8472	PIE83976
	ORAL_T-B-M_MAG_00007	ORAL_M-T_MAG_00007-c_000000291173	Ribosomal_L11	Bacteroidia bacterium	0.973	0.8472	PIE83976
	ORAL_T-B-M_MAG_00007	ORAL_M-T_MAG_00007-c_000000291173	Ribosomal_L1	Bacteroidia bacterium	0.9956	0.7093	PIE83975
	ORAL_T-B-M_MAG_00007	ORAL_M-T_MAG_00007-c_000000419506	Ribosomal_L21p	Bacteroidia bacterium	1	0.7767	PIE84776
	ORAL_T-B-M_MAG_00007	ORAL_M-T_MAG_00007-c_000000445657	Ribosomal_S15	Porphyromonadaceae bacterium H1	0.9778	0.7386	WP_068343688
	ORAL_T-B-M_MAG_00007	ORAL_M-T_MAG_00007-c_000000459266	Ribosom_S12_S23	Bacteroidia bacterium	0.9919	0.9431	PIE84404
	ORAL_T-B-M_MAG_00007	ORAL_M-T_MAG_00007-c_000000459266	Ribosomal_S6	Candidatus Bacteroides periocalifornicus	0.9672	0.7373	KQM09074
	ORAL_T-B-M_MAG_00007	ORAL_M-T_MAG_00007-c_000000459266	Ribosomal_S7	Bacteroidia bacterium	1	0.7911	PIE84403
	ORAL_T-B-M_MAG_00008	ORAL_M-T_MAG_00008-c_000000059909	Ribosomal_L21p	Leptotrichia goodfellowii	1	0.902	WP_006806915
	ORAL_T-B-M_MAG_00008	ORAL_M-T_MAG_00008-c_000000060157	Ribosomal_S15	Leptotrichia sp. oral taxon 212	1	0.908	WP_053392830
	ORAL_T-B-M_MAG_00008	ORAL_M-T_MAG_00008-c_000000181066	Ribosomal_L10	Leptotrichia sp. oral taxon 212	1	0.8274	WP_053392157
	ORAL_T-B-M_MAG_00008	ORAL_M-T_MAG_00008-c_000000181066	Ribosomal_L11_N	Leptotrichia sp. oral taxon 879	1	0.9787	WP_021745199
	ORAL_T-B-M_MAG_00008	ORAL_M-T_MAG_00008-c_000000181066	Ribosomal_L11	Leptotrichia sp. oral taxon 879	1	0.9787	WP_021745199
	ORAL_T-B-M_MAG_00008	ORAL_M-T_MAG_00008-c_000000181066	Ribosomal_L1	Leptotrichia sp. oral taxon 498	1	0.9191	WP_094080697
	ORAL_T-B-M_MAG_00008	ORAL_M-T_MAG_00008-c_000000181066	Ribosomal_L32p	Leptotrichia sp. oral taxon 225	1	0.8254	WP_021769264
	ORAL_T-B-M_MAG_00008	ORAL_M-T_MAG_00008-c_000000217173	Ribosomal_S6	Leptotrichia sp. oral taxon 215	1	0.8511	WP_036099768
	ORAL_T-B-M_MAG_00008	ORAL_M-T_MAG_00008-c_000000270373	Ribosomal_S11	Leptotrichia goodfellowii	1	0.9845	WP_006807672
	ORAL_T-B-M_MAG_00008	ORAL_M-T_MAG_00008-c_000000270373	Ribosomal_S13	Leptotrichia sp. oral taxon 498	1	0.9669	WP_094079581
	ORAL_T-B-M_MAG_00008	ORAL_M-T_MAG_00008-c_000000270373	Ribosomal_S4	Leptotrichia sp. oral taxon 847	1	0.9282	WP_068155988
	ORAL_T-B-M_MAG_00008	ORAL_M-T_MAG_00008-c_000000303424	Ribosom_S12_S23	Leptotrichia sp. OH3620_COT-345	1	0.9449	RRD38438
	ORAL_T-B-M_MAG_00008	ORAL_M-T_MAG_00008-c_000000303424	Ribosomal_S7	Leptotrichia sp. oral taxon 498	1	0.9615	WP_094079459
	ORAL_T-B-M_MAG_00008	ORAL_M-T_MAG_00008-c_000000304614	Ribosomal_L19	Leptotrichia sp. oral taxon 212	1	0.9655	WP_053392000
	ORAL_T-B-M_MAG_00008	ORAL_M-T_MAG_00008-c_000000489779	Ribosomal_L13	Leptotrichia sp. oral taxon 879	1	0.8611	WP_021743094
	ORAL_T-B-M_MAG_00008	ORAL_M-T_MAG_00008-c_000000489779	Ribosomal_S9	Leptotrichia wadei	1	0.9394	WP_060917545
	ORAL_T-B-M_MAG_00008	ORAL_M-T_MAG_00008-c_000000490579	Ribosomal_L16	Leptotrichia wadei	1	0.9773	WP_018498275
	ORAL_T-B-M_MAG_00008	ORAL_M-T_MAG_00008-c_000000490579	Ribosomal_L22	Leptotrichia sp. oral taxon 212	1	0.9279	WP_053391693
	ORAL_T-B-M_MAG_00008	ORAL_M-T_MAG_00008-c_000000490579	Ribosomal_L23	Leptotrichia sp. oral taxon 879	1	0.8723	WP_021744149
	ORAL_T-B-M_MAG_00008	ORAL_M-T_MAG_00008-c_000000490579	Ribosomal_L2_C	Leptotrichia sp. OH3620_COT-345	1	0.9818	RRD38113
	ORAL_T-B-M_MAG_00008	ORAL_M-T_MAG_00008-c_000000490579	Ribosomal_L2	Leptotrichia sp. OH3620_COT-345	1	0.9818	RRD38113
	ORAL_T-B-M_MAG_00008	ORAL_M-T_MAG_00008-c_000000490579	Ribosomal_L3	Leptotrichia goodfellowii	1	0.8987	WP_006807243
	ORAL_T-B-M_MAG_00008	ORAL_M-T_MAG_00008-c_000000490579	Ribosomal_L4	Leptotrichia wadei	1	0.8598	WP_060917348
	ORAL_T-B-M_MAG_00008	ORAL_M-T_MAG_00008-c_000000490579	Ribosomal_S19	Leptotrichia sp. oral taxon 498	1	0.9667	WP_094079452
	ORAL_T-B-M_MAG_00008	ORAL_M-T_MAG_00008-c_000000490579	Ribosomal_S3_C	Leptotrichia sp. oral taxon 215	0.9954	0.9401	WP_021766387
	ORAL_T-B-M_MAG_00008	ORAL_M-T_MAG_00008-c_000000530997	Ribosomal_L14	Leptotrichia sp. oral taxon 879	1	0.9754	WP_021744156
	ORAL_T-B-M_MAG_00008	ORAL_M-T_MAG_00008-c_000000530997	Ribosomal_L16	Leptotrichia goodfellowii	1	0.9529	WP_006807189
	ORAL_T-B-M_MAG_00008	ORAL_M-T_MAG_00008-c_000000530997	Ribosomal_L18e	Leptotrichia goodfellowii	1	0.8284	WP_006807208
	ORAL_T-B-M_MAG_00008	ORAL_M-T_MAG_00008-c_000000530997	Ribosomal_L18p	Leptotrichia buccalis	1	0.8833	WP_012806363
	ORAL_T-B-M_MAG_00008	ORAL_M-T_MAG_00008-c_000000530997	Ribosomal_L29	Leptotrichia goodfellowii	1.0159	0.8438	WP_006807220
	ORAL_T-B-M_MAG_00008	ORAL_M-T_MAG_00008-c_000000530997	Ribosomal_L5_C	Leptotrichia sp. oral taxon 212	1	0.9022	WP_053391699
	ORAL_T-B-M_MAG_00008	ORAL_M-T_MAG_00008-c_000000530997	Ribosomal_L5	Leptotrichia sp. oral taxon 212	1	0.9022	WP_053391699
	ORAL_T-B-M_MAG_00008	ORAL_M-T_MAG_00008-c_000000530997	Ribosomal_L6	Leptotrichia sp. oral taxon 498	1	0.8983	WP_094079444
	ORAL_T-B-M_MAG_00008	ORAL_M-T_MAG_00008-c_000000530997	Ribosomal_S17	Leptotrichia goodfellowii	1	0.9302	WP_026738298
	ORAL_T-B-M_MAG_00008	ORAL_M-T_MAG_00008-c_000000530997	Ribosomal_S5_C	Leptotrichia shahii	1	0.8994	WP_018451272
	ORAL_T-B-M_MAG_00008	ORAL_M-T_MAG_00008-c_000000530997	Ribosomal_S5	Leptotrichia shahii	1	0.8994	WP_018451272
	ORAL_T-B-M_MAG_00008	ORAL_M-T_MAG_00008-c_000000530997	Ribosomal_S8	Leptotrichia sp. OH3620_COT-345	1	0.9466	RRD38102
	ORAL_T-B-M_MAG_00008	ORAL_M-T_MAG_00008-c_000000609838	Ribosomal_S2	Leptotrichia shahii	0.9035	0.9444	WP_018451556
	ORAL_T-B-M_MAG_00010	ORAL_M-T_MAG_00010-c_000000005048	Ribosomal_S6	Stomatobaculum longum	0.9808	0.9804	WP_009533873
	ORAL_T-B-M_MAG_00010	ORAL_M-T_MAG_00010-c_000000016017	Ribosomal_L14	Stomatobaculum longum	1	1	WP_009532635
	ORAL_T-B-M_MAG_00010	ORAL_M-T_MAG_00010-c_000000016017	Ribosomal_L16	Stomatobaculum longum	1	0.9937	WP_009532638
	ORAL_T-B-M_MAG_00010	ORAL_M-T_MAG_00010-c_000000016017	Ribosomal_L18e	Stomatobaculum longum	1	0.9863	WP_009532626
	ORAL_T-B-M_MAG_00010	ORAL_M-T_MAG_00010-c_000000016017	Ribosomal_L18p	Stomatobaculum longum	1	0.9918	WP_009532629
	ORAL_T-B-M_MAG_00010	ORAL_M-T_MAG_00010-c_000000016017	Ribosomal_L22	Stomatobaculum longum	1	0.9697	WP_009532640
	ORAL_T-B-M_MAG_00010	ORAL_M-T_MAG_00010-c_000000016017	Ribosomal_L23	Stomatobaculum longum	1	0.9697	WP_009532643
	ORAL_T-B-M_MAG_00010	ORAL_M-T_MAG_00010-c_000000016017	Ribosomal_L2_C	Stomatobaculum longum	1	0.9821	WP_009532642
	ORAL_T-B-M_MAG_00010	ORAL_M-T_MAG_00010-c_000000016017	Ribosomal_L2	Stomatobaculum longum	1	0.9821	WP_009532642
	ORAL_T-B-M_MAG_00010	ORAL_M-T_MAG_00010-c_000000016017	Ribosomal_L3	Stomatobaculum longum	1	0.9513	WP_009532645
	ORAL_T-B-M_MAG_00010	ORAL_M-T_MAG_00010-c_000000016017	Ribosomal_L4	Stomatobaculum longum	1	0.9757	WP_009532644
	ORAL_T-B-M_MAG_00010	ORAL_M-T_MAG_00010-c_000000016017	Ribosomal_L5_C	Stomatobaculum longum	1	0.9613	WP_009532633
	ORAL_T-B-M_MAG_00010	ORAL_M-T_MAG_00010-c_000000016017	Ribosomal_L5	Stomatobaculum longum	1	0.9613	WP_009532633
	ORAL_T-B-M_MAG_00010	ORAL_M-T_MAG_00010-c_000000016017	Ribosomal_L6	Stomatobaculum longum	1	0.9944	WP_009532630
	ORAL_T-B-M_MAG_00010	ORAL_M-T_MAG_00010-c_000000016017	Ribosomal_S11	Stomatobaculum longum	1	1	WP_009532619
	ORAL_T-B-M_MAG_00010	ORAL_M-T_MAG_00010-c_000000016017	Ribosomal_S13	Stomatobaculum longum	1	0.9754	WP_009532620
	ORAL_T-B-M_MAG_00010	ORAL_M-T_MAG_00010-c_000000016017	Ribosomal_S17	Stomatobaculum longum	1	1	WP_009532636
	ORAL_T-B-M_MAG_00010	ORAL_M-T_MAG_00010-c_000000016017	Ribosomal_S19	Stomatobaculum longum	1	1	WP_009532641
	ORAL_T-B-M_MAG_00010	ORAL_M-T_MAG_00010-c_000000016017	Ribosomal_S3_C	Stomatobaculum longum	1	0.9772	WP_009532639
	ORAL_T-B-M_MAG_00010	ORAL_M-T_MAG_00010-c_000000016017	Ribosomal_S4	Stomatobaculum longum	1	0.9623	WP_009532618
	ORAL_T-B-M_MAG_00010	ORAL_M-T_MAG_00010-c_000000016017	Ribosomal_S5_C	Fusobacterium naviforme	1	0.9112	PSL09906
	ORAL_T-B-M_MAG_00010	ORAL_M-T_MAG_00010-c_000000016017	Ribosomal_S5	Fusobacterium naviforme	1	0.9112	PSL09906
	ORAL_T-B-M_MAG_00010	ORAL_M-T_MAG_00010-c_000000016017	Ribosomal_S8	Stomatobaculum longum	1	0.985	WP_009532631
	ORAL_T-B-M_MAG_00010	ORAL_M-T_MAG_00010-c_000000048278	Ribosomal_L10	Stomatobaculum longum	1	0.9702	WP_009532859
	ORAL_T-B-M_MAG_00010	ORAL_M-T_MAG_00010-c_000000048278	Ribosomal_L11_N	Stomatobaculum longum	1	0.9787	WP_009532861
	ORAL_T-B-M_MAG_00010	ORAL_M-T_MAG_00010-c_000000048278	Ribosomal_L11	Stomatobaculum longum	1	0.9787	WP_009532861
	ORAL_T-B-M_MAG_00010	ORAL_M-T_MAG_00010-c_000000048278	Ribosomal_L1	Stomatobaculum longum	1	0.987	WP_009532860
	ORAL_T-B-M_MAG_00010	ORAL_M-T_MAG_00010-c_000000086826	Ribosomal_S2	Stomatobaculum longum	1	0.9686	WP_009533720
	ORAL_T-B-M_MAG_00010	ORAL_M-T_MAG_00010-c_000000096680	Ribosomal_L19	Stomatobaculum longum	1	0.9565	WP_009531932
	ORAL_T-B-M_MAG_00010	ORAL_M-T_MAG_00010-c_000000096680	Ribosomal_L32p	Stomatobaculum longum	1	1	WP_009531918
	ORAL_T-B-M_MAG_00010	ORAL_M-T_MAG_00010-c_000000204551	Ribosom_S12_S23	Stomatobaculum longum	0.9929	0.9928	WP_009533027
	ORAL_T-B-M_MAG_00010	ORAL_M-T_MAG_00010-c_000000204551	Ribosomal_S7	Stomatobaculum longum	1	0.9679	WP_009533028
	ORAL_T-B-M_MAG_00010	ORAL_M-T_MAG_00010-c_000000295312	Ribosomal_L21p	Stomatobaculum longum	1	0.9608	WP_009532127
	ORAL_T-B-M_MAG_00010	ORAL_M-T_MAG_00010-c_000000453570	Ribosomal_S15	Stomatobaculum longum	1	0.9659	WP_009532080
	ORAL_T-C-F_MAG_00011	ORAL_S-T_MAG_00011-c_000000005166	Ribosomal_L11_N	Acholeplasma sp. CAG:878	1	0.6786	CCY28676
	ORAL_T-C-F_MAG_00011	ORAL_S-T_MAG_00011-c_000000005166	Ribosomal_L11	Acholeplasma sp. CAG:878	1	0.6786	CCY28676
	ORAL_T-C-F_MAG_00011	ORAL_S-T_MAG_00011-c_000000005166	Ribosomal_L1	Mycoplasma sp. CAG:877	1	0.688	CCY79630
	ORAL_T-C-F_MAG_00011	ORAL_S-T_MAG_00011-c_000000067739	Ribosomal_S2	Mycoplasma sp. CAG:877	1	0.7032	CCY79462
	ORAL_T-C-F_MAG_00011	ORAL_S-T_MAG_00011-c_000000074665	Ribosom_S12_S23	Clostridium sp. CAG:710	0.9927	0.8603	CCZ60176
	ORAL_T-C-F_MAG_00011	ORAL_S-T_MAG_00011-c_000000074665	Ribosomal_S7	Clostridium sp. CAG:710	1	0.7484	CCZ60175
	ORAL_T-C-F_MAG_00011	ORAL_S-T_MAG_00011-c_000000076715	Ribosomal_S2	Clostridium sp. CAG:533	0.952	0.5126	CDA53145
	ORAL_T-C-F_MAG_00011	ORAL_S-T_MAG_00011-c_000000077629	Ribosomal_L14	Mycoplasma sp. CAG:611	1.0083	0.8361	CDA23236
	ORAL_T-C-F_MAG_00011	ORAL_S-T_MAG_00011-c_000000077629	Ribosomal_L16	Clostridium sp. CAG:417	0.9783	0.7778	CDC62093
	ORAL_T-C-F_MAG_00011	ORAL_S-T_MAG_00011-c_000000077629	Ribosomal_L22	Bacillus sp. CAG:988	0.9646	0.6055	CDE08418
	ORAL_T-C-F_MAG_00011	ORAL_S-T_MAG_00011-c_000000077629	Ribosomal_L23	Clostridium sp. CAG:710	0.9787	0.663	CCZ60138
	ORAL_T-C-F_MAG_00011	ORAL_S-T_MAG_00011-c_000000077629	Ribosomal_L29	Mycoplasma sp. CAG:611	0.9844	0.7143	CDA23234
	ORAL_T-C-F_MAG_00011	ORAL_S-T_MAG_00011-c_000000077629	Ribosomal_L2_C	Clostridium sp. CAG:710	0.9964	0.7818	CCZ60137
	ORAL_T-C-F_MAG_00011	ORAL_S-T_MAG_00011-c_000000077629	Ribosomal_L2	Clostridium sp. CAG:710	0.9964	0.7818	CCZ60137
	ORAL_T-C-F_MAG_00011	ORAL_S-T_MAG_00011-c_000000077629	Ribosomal_L4	Clostridium sp. CAG:710	0.9524	0.6	CCZ60140
	ORAL_T-C-F_MAG_00011	ORAL_S-T_MAG_00011-c_000000077629	Ribosomal_L5_C	Clostridium sp. CAG:710	1	0.7989	CCZ60119
	ORAL_T-C-F_MAG_00011	ORAL_S-T_MAG_00011-c_000000077629	Ribosomal_L5	Clostridium sp. CAG:710	1	0.7989	CCZ60119
	ORAL_T-C-F_MAG_00011	ORAL_S-T_MAG_00011-c_000000077629	Ribosomal_S17	Clostridium sp. CAG:710	1	0.7765	CCZ60123
	ORAL_T-C-F_MAG_00011	ORAL_S-T_MAG_00011-c_000000077629	Ribosomal_S19	Coprobacillus sp. CAG:605	0.9457	0.8046	CCZ88939
	ORAL_T-C-F_MAG_00011	ORAL_S-T_MAG_00011-c_000000077629	Ribosomal_S3_C	Clostridium sp. CAG:710	0.8667	0.6779	CCZ60128
	ORAL_T-C-F_MAG_00011	ORAL_S-T_MAG_00011-c_000000077629	Ribosomal_S8	Mycoplasma sp. CAG:877	1	0.6917	CCY79002
	ORAL_T-C-F_MAG_00011	ORAL_S-T_MAG_00011-c_000000184019	Ribosomal_L18e	Clostridium sp. CAG:451	1.0068	0.7211	CDE73495
	ORAL_T-C-F_MAG_00011	ORAL_S-T_MAG_00011-c_000000184019	Ribosomal_S11	Clostridium sp. CAG:451	1	0.7381	CDE73488
	ORAL_T-C-F_MAG_00011	ORAL_S-T_MAG_00011-c_000000184019	Ribosomal_S13	Clostridium sp. CAG:710	1	0.7851	CCZ60107
	ORAL_T-C-F_MAG_00011	ORAL_S-T_MAG_00011-c_000000184019	Ribosomal_S5_C	Clostridium sp. CAG:417	1	0.6913	CDC62081
	ORAL_T-C-F_MAG_00011	ORAL_S-T_MAG_00011-c_000000184019	Ribosomal_S5	Clostridium sp. CAG:417	1	0.6913	CDC62081
	ORAL_T-C-F_MAG_00011	ORAL_S-T_MAG_00011-c_000000188667	Ribosomal_S15	Bacillus sp. CAG:988	1	0.6966	CDE07394
	ORAL_T-C-F_MAG_00011	ORAL_S-T_MAG_00011-c_000000233352	Ribosomal_L3	Clostridium sp. CAG:451	0.9749	0.6996	CDE73513
	ORAL_T-C-F_MAG_00011	ORAL_S-T_MAG_00011-c_000000252600	Ribosomal_L32p	Clostridium sp. CAG:433	0.9538	0.629	CDD28255
	ORAL_T-C-F_MAG_00011	ORAL_S-T_MAG_00011-c_000000273400	Ribosomal_S4	Firmicutes bacterium CAG:582	1	0.7692	CDB28568
	ORAL_T-C-F_MAG_00011	ORAL_S-T_MAG_00011-c_000000382397	Ribosomal_L13	Clostridium sp. CAG:433	0.9726	0.6901	CDD27979
	ORAL_T-C-F_MAG_00011	ORAL_S-T_MAG_00011-c_000000382397	Ribosomal_S9	Clostridium sp. CAG:433	1	0.7754	CDD27977
	ORAL_T-C-F_MAG_00011	ORAL_S-T_MAG_00011-c_000000391473	Ribosomal_S6	Clostridium sp. CAG:710	1	0.6354	CCZ60252
	ORAL_T-C-F_MAG_00011	ORAL_S-T_MAG_00011-c_000000392173	Ribosomal_L21p	Mycoplasma sp. CAG:611	1	0.72	CDA23340
	ORAL_T-C-F_MAG_00011	ORAL_S-T_MAG_00011-c_000000428770	Ribosomal_L19	Mycoplasma sp. CAG:611_25_7	0.9913	0.6491	OLA94006
	ORAL_T-C-M_MAG_00002	ORAL_P-T_MAG_00002-c_000000098983	Ribosomal_L23	Firmicutes bacterium CAG:238	1	0.7812	CDA91921
	ORAL_T-C-M_MAG_00002	ORAL_P-T_MAG_00002-c_000000098983	Ribosomal_L29	Ileibacterium massiliense	0.9692	0.9048	WP_071132712
	ORAL_T-C-M_MAG_00002	ORAL_P-T_MAG_00002-c_000000621187	Ribosomal_L32p	Ileibacterium massiliense	1	0.85	WP_071133027
	ORAL_T-C-M_MAG_00002	ORAL_P-T_MAG_00002-c_000000098983	Ribosomal_L5_C	Mobilibacterium timonense	1	0.8889	WP_077391485
	ORAL_T-C-M_MAG_00002	ORAL_P-T_MAG_00002-c_000000098983	Ribosomal_L5	Mobilibacterium timonense	1	0.8889	WP_077391485
	ORAL_T-C-M_MAG_00002	ORAL_P-T_MAG_00002-c_000000098983	Ribosomal_S11	Mobilibacterium timonense	1	0.9771	WP_077391472
	ORAL_T-C-M_MAG_00002	ORAL_P-T_MAG_00002-c_000000098983	Ribosomal_S13	Mobilibacterium timonense	1	0.9174	WP_077391473
	ORAL_T-C-M_MAG_00002	ORAL_P-T_MAG_00002-c_000000098983	Ribosomal_S19	Mobilibacterium timonense	0.9888	0.9091	WP_077391493
	ORAL_T-C-M_MAG_00002	ORAL_P-T_MAG_00002-c_000000098983	Ribosomal_S5_C	Mobilibacterium timonense	1	0.8922	WP_077391480
	ORAL_T-C-M_MAG_00002	ORAL_P-T_MAG_00002-c_000000098983	Ribosomal_S5	Mobilibacterium timonense	1	0.8922	WP_077391480
	ORAL_T-C-M_MAG_00002	ORAL_P-T_MAG_00002-c_000000050746	Ribosomal_L10	Mogibacterium diversum	0.9399	1	WP_106056129
	ORAL_T-C-M_MAG_00002	ORAL_P-T_MAG_00002-c_000000050746	Ribosomal_L11_N	Mogibacterium diversum	1	1	WP_106056125
	ORAL_T-C-M_MAG_00002	ORAL_P-T_MAG_00002-c_000000050746	Ribosomal_L11	Mogibacterium diversum	1	1	WP_106056125
	ORAL_T-C-M_MAG_00002	ORAL_P-T_MAG_00002-c_000000050746	Ribosomal_L1	Mogibacterium diversum	1	1	WP_106056127
	ORAL_T-C-M_MAG_00002	ORAL_P-T_MAG_00002-c_000000050746	Ribosomal_S7	Mogibacterium diversum	0.8667	0.9936	WP_106056136
	ORAL_T-C-M_MAG_00002	ORAL_P-T_MAG_00002-c_000000098983	Ribosomal_L18e	Mogibacterium diversum	1	1	WP_106057511
	ORAL_T-C-M_MAG_00002	ORAL_P-T_MAG_00002-c_000000098983	Ribosomal_L18p	Mogibacterium diversum	1	0.9917	WP_106057512
	ORAL_T-C-M_MAG_00002	ORAL_P-T_MAG_00002-c_000000098983	Ribosomal_L2_C	Mogibacterium diversum	1	0.9928	WP_106057519
	ORAL_T-C-M_MAG_00002	ORAL_P-T_MAG_00002-c_000000098983	Ribosomal_L2	Mogibacterium diversum	1	0.9928	WP_106057519
	ORAL_T-C-M_MAG_00002	ORAL_P-T_MAG_00002-c_000000098983	Ribosomal_L3	Mogibacterium diversum	1	0.9905	WP_106057521
	ORAL_T-C-M_MAG_00002	ORAL_P-T_MAG_00002-c_000000098983	Ribosomal_L4	Mogibacterium diversum	1	0.9903	WP_106057520
	ORAL_T-C-M_MAG_00002	ORAL_P-T_MAG_00002-c_000000098983	Ribosomal_L6	Mogibacterium diversum	1	0.9945	WP_106057513
	ORAL_T-C-M_MAG_00002	ORAL_P-T_MAG_00002-c_000000098983	Ribosomal_S17	Mogibacterium diversum	1	1	WP_106057516
	ORAL_T-C-M_MAG_00002	ORAL_P-T_MAG_00002-c_000000098983	Ribosomal_S3_C	Mogibacterium diversum	1	0.9965	WP_106057517
	ORAL_T-C-M_MAG_00002	ORAL_P-T_MAG_00002-c_000000098983	Ribosomal_S4	Mogibacterium diversum	1	1	WP_106057507
	ORAL_T-C-M_MAG_00002	ORAL_P-T_MAG_00002-c_000000176941	Ribosomal_S2	Mogibacterium diversum	1	1	WP_106056288
	ORAL_T-C-M_MAG_00002	ORAL_P-T_MAG_00002-c_000000221280	Ribosomal_S6	Mogibacterium diversum	1	1	WP_106057777
	ORAL_T-C-M_MAG_00002	ORAL_P-T_MAG_00002-c_000000249861	Ribosomal_L13	Mogibacterium diversum	1	0.993	WP_106057323
	ORAL_T-C-M_MAG_00002	ORAL_P-T_MAG_00002-c_000000249861	Ribosomal_S9	Mogibacterium diversum	1	1	WP_106057324
	ORAL_T-C-M_MAG_00002	ORAL_P-T_MAG_00002-c_000000294323	Ribosomal_L19	Mogibacterium diversum	1	0.9912	WP_106057114
	ORAL_T-C-M_MAG_00002	ORAL_P-T_MAG_00002-c_000000358030	Ribosomal_S15	Mogibacterium diversum	1	1	WP_106056982
	ORAL_T-C-M_MAG_00002	ORAL_P-T_MAG_00002-c_000000621187	Ribosomal_L21p	Mogibacterium diversum	1	0.9938	WP_106056862
	ORAL_T-C-M_MAG_00002	ORAL_P-T_MAG_00002-c_000000050746	Ribosom_S12_S23	Mogibacterium pumilum	1	1	WP_094233847
	ORAL_T-C-M_MAG_00002	ORAL_P-T_MAG_00002-c_000000098983	Ribosomal_L14	Mogibacterium pumilum	1	0.9839	WP_094233371
	ORAL_T-C-M_MAG_00002	ORAL_P-T_MAG_00002-c_000000098983	Ribosomal_L22	Mogibacterium pumilum	1	0.9845	WP_094233376
	ORAL_T-C-M_MAG_00002	ORAL_P-T_MAG_00002-c_000000098983	Ribosomal_S8	Mogibacterium pumilum	1	1	WP_094233367
	ORAL_T-C-M_MAG_00002	ORAL_P-T_MAG_00002-c_000000098983	Ribosomal_L16	uncultured Eubacterium sp.	0.993	0.831	SCK01698
	ORAL_T-C-M_MAG_00003	ORAL_P-T_MAG_00003-c_000000059435	Ribosomal_L14	Prevotella timonensis	1	0.9587	WP_008124658
	ORAL_T-C-M_MAG_00003	ORAL_P-T_MAG_00003-c_000000059435	Ribosomal_L16	Prevotella corporis	1	0.9859	WP_025875862
	ORAL_T-C-M_MAG_00003	ORAL_P-T_MAG_00003-c_000000059435	Ribosomal_L18e	Prevotella sp. ne3005	1	0.8784	WP_091842893
	ORAL_T-C-M_MAG_00003	ORAL_P-T_MAG_00003-c_000000059435	Ribosomal_L18p	Prevotella sp. CAG:924	1	0.9386	CCY01793
	ORAL_T-C-M_MAG_00003	ORAL_P-T_MAG_00003-c_000000059435	Ribosomal_L22	Prevotella bryantii	1	0.9552	WP_006283652
	ORAL_T-C-M_MAG_00003	ORAL_P-T_MAG_00003-c_000000059435	Ribosomal_L23	Prevotella oulorum	1	0.9072	WP_025070654
	ORAL_T-C-M_MAG_00003	ORAL_P-T_MAG_00003-c_000000059435	Ribosomal_L29	Prevotella sp. kh1p2	1	0.8906	WP_091819999
	ORAL_T-C-M_MAG_00003	ORAL_P-T_MAG_00003-c_000000059435	Ribosomal_L2_C	Prevotella denticola	1	0.9709	WP_004352819
	ORAL_T-C-M_MAG_00003	ORAL_P-T_MAG_00003-c_000000059435	Ribosomal_L2	Prevotella denticola	1	0.9709	WP_004352819
	ORAL_T-C-M_MAG_00003	ORAL_P-T_MAG_00003-c_000000059435	Ribosomal_L3	Prevotella sp. S7-1-8	1	0.9609	WP_036893602
	ORAL_T-C-M_MAG_00003	ORAL_P-T_MAG_00003-c_000000059435	Ribosomal_L4	Prevotella enoeca	1	0.8373	WP_025065138
	ORAL_T-C-M_MAG_00003	ORAL_P-T_MAG_00003-c_000000059435	Ribosomal_L5_C	Prevotella sp. AGR2160	1	0.9293	WP_028909520
	ORAL_T-C-M_MAG_00003	ORAL_P-T_MAG_00003-c_000000059435	Ribosomal_L5	Prevotella sp. AGR2160	1	0.9293	WP_028909520
	ORAL_T-C-M_MAG_00003	ORAL_P-T_MAG_00003-c_000000059435	Ribosomal_L6	Prevotella sp. CAG:1320	1	0.8684	CDA93098
	ORAL_T-C-M_MAG_00003	ORAL_P-T_MAG_00003-c_000000059435	Ribosomal_S17	Prevotella bergensis	1	0.9529	WP_007174496
	ORAL_T-C-M_MAG_00003	ORAL_P-T_MAG_00003-c_000000059435	Ribosomal_S19	Prevotella multisaccharivorax	1	0.9326	WP_007572474
	ORAL_T-C-M_MAG_00003	ORAL_P-T_MAG_00003-c_000000059435	Ribosomal_S3_C	Prevotella colorans	0.9253	0.9013	WP_116617034
	ORAL_T-C-M_MAG_00003	ORAL_P-T_MAG_00003-c_000000059435	Ribosomal_S5_C	Prevotella multisaccharivorax	1	0.9235	WP_040557927
	ORAL_T-C-M_MAG_00003	ORAL_P-T_MAG_00003-c_000000059435	Ribosomal_S5	Prevotella multisaccharivorax	1	0.9235	WP_040557927
	ORAL_T-C-M_MAG_00003	ORAL_P-T_MAG_00003-c_000000059435	Ribosomal_S8	Prevotella multisaccharivorax	1	0.9542	WP_007572446
	ORAL_T-C-M_MAG_00003	ORAL_P-T_MAG_00003-c_000000063614	Ribosomal_L13	Prevotella salivae	1	0.8954	WP_007135298
	ORAL_T-C-M_MAG_00003	ORAL_P-T_MAG_00003-c_000000063614	Ribosomal_S2	Prevotella bryantii	0.9366	0.8722	WP_074548190
	ORAL_T-C-M_MAG_00003	ORAL_P-T_MAG_00003-c_000000063614	Ribosomal_S9	Prevotella sp. S7-1-8	1	0.9609	WP_036891969
	ORAL_T-C-M_MAG_00003	ORAL_P-T_MAG_00003-c_000000099511	Ribosomal_L19	Prevotella sp. oral taxon 820	1	0.9167	WP_107581223
	ORAL_T-C-M_MAG_00003	ORAL_P-T_MAG_00003-c_000000233415	Ribosomal_S15	Prevotella multisaccharivorax	1	0.8876	WP_007574095
	ORAL_T-C-M_MAG_00003	ORAL_P-T_MAG_00003-c_000000238909	Ribosomal_L32p	Prevotella bryantii	1	0.9836	WP_006282030
	ORAL_T-C-M_MAG_00003	ORAL_P-T_MAG_00003-c_000000239687	Ribosomal_S11	Prevotella sp. CAG:386	1	0.969	CDC28870
	ORAL_T-C-M_MAG_00003	ORAL_P-T_MAG_00003-c_000000239687	Ribosomal_S13	Prevotella sp. CAG:1058	1	0.9836	CCX64609
	ORAL_T-C-M_MAG_00003	ORAL_P-T_MAG_00003-c_000000239687	Ribosomal_S4	Prevotella bryantii	1	0.9158	WP_006283629
	ORAL_T-C-M_MAG_00003	ORAL_P-T_MAG_00003-c_000000304519	Ribosomal_L21p	Prevotella multisaccharivorax	1	0.9048	WP_040558800
	ORAL_T-C-M_MAG_00003	ORAL_P-T_MAG_00003-c_000000390216	Ribosom_S12_S23	Prevotella bergensis	1	0.9762	WP_007174509
	ORAL_T-C-M_MAG_00003	ORAL_P-T_MAG_00003-c_000000390216	Ribosomal_S7	Prevotella sp. P3-122	1	0.9147	WP_094401333
	ORAL_T-C-M_MAG_00003	ORAL_P-T_MAG_00003-c_000000439143	Ribosomal_L10	[Hallella] seregens	1	0.8621	WP_027951418
	ORAL_T-C-M_MAG_00003	ORAL_P-T_MAG_00003-c_000000439143	Ribosomal_L11_N	Prevotella sp. kh1p2	1	0.9452	WP_091820087
	ORAL_T-C-M_MAG_00003	ORAL_P-T_MAG_00003-c_000000439143	Ribosomal_L11	Prevotella sp. kh1p2	1	0.9452	WP_091820087
	ORAL_T-C-M_MAG_00003	ORAL_P-T_MAG_00003-c_000000439143	Ribosomal_L1	Prevotella sp. AGR2160	1	0.9261	WP_028909548
	ORAL_T-C-M_MAG_00003	ORAL_P-T_MAG_00003-c_000000468266	Ribosomal_S6	Bacteroidales bacterium KA00344	1	0.9386	WP_066260069
	ORAL_T-C-M_MAG_00016	ORAL_P-T_MAG_00016-c_000000061871	Ribosomal_L13	Stomatobaculum longum	1	0.9514	WP_009532279
	ORAL_T-C-M_MAG_00016	ORAL_P-T_MAG_00016-c_000000061871	Ribosomal_S9	Stomatobaculum longum	1	1	WP_009532278
	ORAL_T-C-M_MAG_00016	ORAL_P-T_MAG_00016-c_000000078376	Ribosomal_L11_N	Clostridiales bacterium	1	1	PWM33158
	ORAL_T-C-M_MAG_00016	ORAL_P-T_MAG_00016-c_000000086063	Ribosomal_S2	Stomatobaculum longum	1	0.9647	WP_009533720
	ORAL_T-C-M_MAG_00016	ORAL_P-T_MAG_00016-c_000000093745	Ribosomal_S15	Stomatobaculum longum	1	0.9886	WP_009532080
	ORAL_T-C-M_MAG_00016	ORAL_P-T_MAG_00016-c_000000139208	Ribosomal_L32p	Stomatobaculum longum	1	1	WP_009531918
	ORAL_T-C-M_MAG_00016	ORAL_P-T_MAG_00016-c_000000217376	Ribosomal_L19	Stomatobaculum longum	1	0.9565	WP_009531932
	ORAL_T-C-M_MAG_00016	ORAL_P-T_MAG_00016-c_000000235280	Ribosomal_S11	Stomatobaculum longum	1	1	WP_009532619
	ORAL_T-C-M_MAG_00016	ORAL_P-T_MAG_00016-c_000000235280	Ribosomal_S13	Stomatobaculum longum	1	0.9754	WP_009532620
	ORAL_T-C-M_MAG_00016	ORAL_P-T_MAG_00016-c_000000235280	Ribosomal_S4	Stomatobaculum longum	1	0.9686	WP_009532618
	ORAL_T-C-M_MAG_00016	ORAL_P-T_MAG_00016-c_000000281407	Ribosomal_L23	Stomatobaculum longum	1	1	WP_009532643
	ORAL_T-C-M_MAG_00016	ORAL_P-T_MAG_00016-c_000000281407	Ribosomal_L2_C	Stomatobaculum longum	1	0.9821	WP_009532642
	ORAL_T-C-M_MAG_00016	ORAL_P-T_MAG_00016-c_000000281407	Ribosomal_L2	Stomatobaculum longum	1	0.9821	WP_009532642
	ORAL_T-C-M_MAG_00016	ORAL_P-T_MAG_00016-c_000000281407	Ribosomal_L3	Stomatobaculum longum	1	0.9513	WP_009532645
	ORAL_T-C-M_MAG_00016	ORAL_P-T_MAG_00016-c_000000281407	Ribosomal_L4	Stomatobaculum longum	1	0.9806	WP_009532644
	ORAL_T-C-M_MAG_00016	ORAL_P-T_MAG_00016-c_000000281407	Ribosomal_S19	Stomatobaculum longum	1	1	WP_009532641
	ORAL_T-C-M_MAG_00016	ORAL_P-T_MAG_00016-c_000000288463	Ribosomal_L21p	Stomatobaculum longum	1	0.9608	WP_009532127
	ORAL_T-C-M_MAG_00016	ORAL_P-T_MAG_00016-c_000000367335	Ribosomal_L18e	Stomatobaculum longum	1	0.9863	WP_009532626
	ORAL_T-C-M_MAG_00016	ORAL_P-T_MAG_00016-c_000000367335	Ribosomal_S5_C	Fusobacterium naviforme	1	0.9216	WP_106612466
	ORAL_T-C-M_MAG_00016	ORAL_P-T_MAG_00016-c_000000367335	Ribosomal_S5	Fusobacterium naviforme	1	0.9216	WP_106612466
	ORAL_T-C-M_MAG_00016	ORAL_P-T_MAG_00016-c_000000601788	Ribosomal_S6	Stomatobaculum longum	0.9808	0.9804	WP_009533873
	ORAL_T-D-F_MAG_00003	ORAL_K-T_MAG_00003-c_000000044560	Ribosomal_L14	Lachnospiraceae bacterium oral taxon 096	1	1	WP_107626489
	ORAL_T-D-F_MAG_00003	ORAL_K-T_MAG_00003-c_000000044560	Ribosomal_L16	Lachnospiraceae bacterium oral taxon 096	1	1	WP_107626486
	ORAL_T-D-F_MAG_00003	ORAL_K-T_MAG_00003-c_000000044560	Ribosomal_L18e	Lachnospiraceae bacterium oral taxon 096	1	1	WP_107626498
	ORAL_T-D-F_MAG_00003	ORAL_K-T_MAG_00003-c_000000044560	Ribosomal_L18p	Lachnospiraceae bacterium oral taxon 096	1	1	WP_107626495
	ORAL_T-D-F_MAG_00003	ORAL_K-T_MAG_00003-c_000000044560	Ribosomal_L22	Lachnospiraceae bacterium oral taxon 096	1	1	WP_107626484
	ORAL_T-D-F_MAG_00003	ORAL_K-T_MAG_00003-c_000000044560	Ribosomal_L23	Lachnospiraceae bacterium oral taxon 096	1	1	WP_107626481
	ORAL_T-D-F_MAG_00003	ORAL_K-T_MAG_00003-c_000000044560	Ribosomal_L29	Lachnospiraceae bacterium oral taxon 096	1	1	WP_107626487
	ORAL_T-D-F_MAG_00003	ORAL_K-T_MAG_00003-c_000000044560	Ribosomal_L2_C	Lachnospiraceae bacterium oral taxon 096	1	1	WP_107626482
	ORAL_T-D-F_MAG_00003	ORAL_K-T_MAG_00003-c_000000044560	Ribosomal_L2	Lachnospiraceae bacterium oral taxon 096	1	1	WP_107626482
	ORAL_T-D-F_MAG_00003	ORAL_K-T_MAG_00003-c_000000044560	Ribosomal_L3	Lachnospiraceae bacterium oral taxon 096	1	1	WP_107626479
	ORAL_T-D-F_MAG_00003	ORAL_K-T_MAG_00003-c_000000044560	Ribosomal_L4	Lachnospiraceae bacterium oral taxon 096	1	1	WP_107626480
	ORAL_T-D-F_MAG_00003	ORAL_K-T_MAG_00003-c_000000044560	Ribosomal_L5_C	Lachnospiraceae bacterium oral taxon 096	1	1	WP_107626491
	ORAL_T-D-F_MAG_00003	ORAL_K-T_MAG_00003-c_000000044560	Ribosomal_L5	Lachnospiraceae bacterium oral taxon 096	1	1	WP_107626491
	ORAL_T-D-F_MAG_00003	ORAL_K-T_MAG_00003-c_000000044560	Ribosomal_L6	Lachnospiraceae bacterium oral taxon 096	0.9278	1	WP_107626494
	ORAL_T-D-F_MAG_00003	ORAL_K-T_MAG_00003-c_000000044560	Ribosomal_S11	Lachnospiraceae bacterium oral taxon 096	1	1	WP_107626505
	ORAL_T-D-F_MAG_00003	ORAL_K-T_MAG_00003-c_000000044560	Ribosomal_S13	Lachnospiraceae bacterium oral taxon 096	1	1	WP_107626504
	ORAL_T-D-F_MAG_00003	ORAL_K-T_MAG_00003-c_000000044560	Ribosomal_S17	Lachnospiraceae bacterium oral taxon 096	1	1	WP_107626488
	ORAL_T-D-F_MAG_00003	ORAL_K-T_MAG_00003-c_000000044560	Ribosomal_S19	Lachnospiraceae bacterium oral taxon 096	1	1	WP_107626483
	ORAL_T-D-F_MAG_00003	ORAL_K-T_MAG_00003-c_000000044560	Ribosomal_S3_C	Lachnospiraceae bacterium oral taxon 096	1	0.9909	WP_107626485
	ORAL_T-D-F_MAG_00003	ORAL_K-T_MAG_00003-c_000000044560	Ribosomal_S4	Lachnospiraceae bacterium oral taxon 096	1	1	WP_107626506
	ORAL_T-D-F_MAG_00003	ORAL_K-T_MAG_00003-c_000000044560	Ribosomal_S5_C	Lachnospiraceae bacterium oral taxon 096	1	1	WP_107626496
	ORAL_T-D-F_MAG_00003	ORAL_K-T_MAG_00003-c_000000044560	Ribosomal_S5	Lachnospiraceae bacterium oral taxon 096	1	1	WP_107626496
	ORAL_T-D-F_MAG_00003	ORAL_K-T_MAG_00003-c_000000044560	Ribosomal_S8	Lachnospiraceae bacterium oral taxon 096	1	1	WP_107626493
	ORAL_T-D-F_MAG_00003	ORAL_K-T_MAG_00003-c_000000051729	Ribosomal_S15	Lachnospiraceae bacterium oral taxon 096	1	1	WP_107627114
	ORAL_T-D-F_MAG_00003	ORAL_K-T_MAG_00003-c_000000059824	Ribosom_S12_S23	Lachnospiraceae bacterium oral taxon 096	1	1	WP_107627791
	ORAL_T-D-F_MAG_00003	ORAL_K-T_MAG_00003-c_000000059824	Ribosomal_L10	Lachnoanaerobaculum sp.	1	1	RKW34270
	ORAL_T-D-F_MAG_00003	ORAL_K-T_MAG_00003-c_000000059824	Ribosomal_L11_N	Lachnospiraceae bacterium oral taxon 096	1	1	WP_107627798
	ORAL_T-D-F_MAG_00003	ORAL_K-T_MAG_00003-c_000000059824	Ribosomal_L11	Lachnospiraceae bacterium oral taxon 096	1	1	WP_107627798
	ORAL_T-D-F_MAG_00003	ORAL_K-T_MAG_00003-c_000000059824	Ribosomal_L1	Lachnospiraceae bacterium oral taxon 096	1	1	WP_107627797
	ORAL_T-D-F_MAG_00003	ORAL_K-T_MAG_00003-c_000000059824	Ribosomal_S7	Lachnospiraceae bacterium oral taxon 096	1	1	WP_107627790
	ORAL_T-D-F_MAG_00003	ORAL_K-T_MAG_00003-c_000000084383	Ribosomal_L21p	Lachnospiraceae bacterium oral taxon 096	1	1	WP_107627244
	ORAL_T-D-F_MAG_00003	ORAL_K-T_MAG_00003-c_000000136632	Ribosomal_S6	Lachnospiraceae bacterium oral taxon 096	1	1	WP_107628224
	ORAL_T-D-F_MAG_00003	ORAL_K-T_MAG_00003-c_000000190847	Ribosomal_L19	Lachnospiraceae bacterium oral taxon 096	1	1	WP_107627335
	ORAL_T-D-F_MAG_00003	ORAL_K-T_MAG_00003-c_000000190847	Ribosomal_L32p	Lachnospiraceae bacterium oral taxon 096	1	1	WP_107627349
	ORAL_T-D-F_MAG_00003	ORAL_K-T_MAG_00003-c_000000190847	Ribosomal_S2	Lachnospiraceae bacterium oral taxon 096	1	1	WP_107627357
	ORAL_T-D-F_MAG_00003	ORAL_K-T_MAG_00003-c_000000497863	Ribosomal_L13	Blautia sp. CAG:37	0.9722	0.8643	CDE67644
	ORAL_T-D-F_MAG_00003	ORAL_K-T_MAG_00003-c_000000497863	Ribosomal_S9	Firmicutes bacterium CAG:646	1	0.9308	CCZ36187
	ORAL_T-A-M_MAG_00009	ORAL_E-T_MAG_00009-c_000000055058	Ribosomal_L13	Clostridium sp. 26_22	0.9931	0.7552	OKZ73365
	ORAL_T-A-M_MAG_00009	ORAL_E-T_MAG_00009-c_000000055058	Ribosomal_L19	Clostridium sp. CAG:575	0.9808	0.7255	CDB32289
	ORAL_T-A-M_MAG_00009	ORAL_E-T_MAG_00009-c_000000055058	Ribosomal_S9	Clostridium sp. CAG:798	0.9925	0.7519	CDD17237
	ORAL_T-A-M_MAG_00009	ORAL_E-T_MAG_00009-c_000000059425	Ribosomal_L14	Cellulosilyticum lentocellum	1	0.877	WP_013658496
	ORAL_T-A-M_MAG_00009	ORAL_E-T_MAG_00009-c_000000059425	Ribosomal_L16	Clostridium sp. CAG:798	1	0.7823	CDD16056
	ORAL_T-A-M_MAG_00009	ORAL_E-T_MAG_00009-c_000000059425	Ribosomal_L18e	Clostridium sp. CAG:470	1	0.7379	CDE14534
	ORAL_T-A-M_MAG_00009	ORAL_E-T_MAG_00009-c_000000059425	Ribosomal_L18p	Clostridium sp. CAG:245	0.9154	0.5966	CDA58386
	ORAL_T-A-M_MAG_00009	ORAL_E-T_MAG_00009-c_000000059425	Ribosomal_L22	Clostridium sp. CAG:780	1	0.6942	CCZ19066
	ORAL_T-A-M_MAG_00009	ORAL_E-T_MAG_00009-c_000000059425	Ribosomal_L29	Clostridium sp. CAG:508	0.9848	0.7538	CDC31877
	ORAL_T-A-M_MAG_00009	ORAL_E-T_MAG_00009-c_000000059425	Ribosomal_L2_C	Clostridium sp. CAG:440	0.9466	0.7692	CDE25546
	ORAL_T-A-M_MAG_00009	ORAL_E-T_MAG_00009-c_000000059425	Ribosomal_L2_C	uncultured Ruminococcus sp.	0.9683	0.8689	SCI85821
	ORAL_T-A-M_MAG_00009	ORAL_E-T_MAG_00009-c_000000059425	Ribosomal_L2	Clostridium sp. CAG:440	0.9466	0.7692	CDE25546
	ORAL_T-A-M_MAG_00009	ORAL_E-T_MAG_00009-c_000000059425	Ribosomal_L3	Clostridium sp. CAG:343	0.9951	0.6961	CDC06176
	ORAL_T-A-M_MAG_00009	ORAL_E-T_MAG_00009-c_000000059425	Ribosomal_L4	Clostridium sp. CAG:571	1	0.6425	CDA16621
	ORAL_T-A-M_MAG_00009	ORAL_E-T_MAG_00009-c_000000059425	Ribosomal_L5_C	Clostridium sp. CAG:452	0.9944	0.7697	CDD27104
	ORAL_T-A-M_MAG_00009	ORAL_E-T_MAG_00009-c_000000059425	Ribosomal_L5	Clostridium sp. CAG:452	0.9944	0.7697	CDD27104
	ORAL_T-A-M_MAG_00009	ORAL_E-T_MAG_00009-c_000000059425	Ribosomal_L6	Clostridium sp. CAG:354_28_25	1	0.6966	OKZ59741
	ORAL_T-A-M_MAG_00009	ORAL_E-T_MAG_00009-c_000000059425	Ribosomal_S11	Clostridium sp. CAG:354	1	0.7634	CDE11145
	ORAL_T-A-M_MAG_00009	ORAL_E-T_MAG_00009-c_000000059425	Ribosomal_S13	Clostridium sp. CAG:389	1	0.8279	CDE90038
	ORAL_T-A-M_MAG_00009	ORAL_E-T_MAG_00009-c_000000059425	Ribosomal_S17	Lachnoclostridium phocaeense	0.9655	0.8571	WP_076780562
	ORAL_T-A-M_MAG_00009	ORAL_E-T_MAG_00009-c_000000059425	Ribosomal_S19	Clostridium sp. CAG:273	1	0.8152	CDE83116
	ORAL_T-A-M_MAG_00009	ORAL_E-T_MAG_00009-c_000000059425	Ribosomal_S3_C	Miniphocibacter massiliensis	0.9615	0.612	WP_100065942
	ORAL_T-A-M_MAG_00009	ORAL_E-T_MAG_00009-c_000000059425	Ribosomal_S4	Clostridium sp. CAG:492	1.0051	0.6313	CDA30398
	ORAL_T-A-M_MAG_00009	ORAL_E-T_MAG_00009-c_000000059425	Ribosomal_S5_C	Clostridium sp. CAG:452	0.9874	0.7261	CDD27113
	ORAL_T-A-M_MAG_00009	ORAL_E-T_MAG_00009-c_000000059425	Ribosomal_S5	Clostridium sp. CAG:452	0.9874	0.7261	CDD27113
	ORAL_T-A-M_MAG_00009	ORAL_E-T_MAG_00009-c_000000059425	Ribosomal_S8	Clostridium sp. CAG:452	0.9923	0.7442	CDD27106
	ORAL_T-A-M_MAG_00009	ORAL_E-T_MAG_00009-c_000000081422	Ribosomal_L11_N	Clostridium sp. CAG:356	1	0.7547	CDD36597
	ORAL_T-A-M_MAG_00009	ORAL_E-T_MAG_00009-c_000000081422	Ribosomal_L11	Clostridium sp. CAG:356	1	0.7547	CDD36597
	ORAL_T-A-M_MAG_00009	ORAL_E-T_MAG_00009-c_000000081422	Ribosomal_L1	Proteiniborus sp. DW1	0.9867	0.7085	WP_074351014
	ORAL_T-A-M_MAG_00009	ORAL_E-T_MAG_00009-c_000000170690	Ribosomal_L32p	Acidobacteria bacterium	1	0.6066	PYV81954
	ORAL_T-A-M_MAG_00009	ORAL_E-T_MAG_00009-c_000000198260	Ribosomal_S6	Clostridium sp. CAG:594	0.9429	0.4242	CDA80693
	ORAL_T-A-M_MAG_00009	ORAL_E-T_MAG_00009-c_000000204624	Ribosomal_S15	Clostridium sp. CAG:354	0.9886	0.7126	CDE11363
	ORAL_T-C-M_MAG_00006	ORAL_P-T_MAG_00006-c_000000086471	Ribosomal_S6	Clostridium sp. CAG:571	0.7442	0.4479	CDA15641
	ORAL_T-C-M_MAG_00006	ORAL_P-T_MAG_00006-c_000000099066	Ribosomal_L14	Clostridium sp. CAG:245_30_32	1	0.8033	OKZ86027
	ORAL_T-C-M_MAG_00006	ORAL_P-T_MAG_00006-c_000000099066	Ribosomal_L16	Clostridium sp. CAG:452	1	0.7055	CDD27099
	ORAL_T-C-M_MAG_00006	ORAL_P-T_MAG_00006-c_000000099066	Ribosomal_L18e	Clostridium sp. CAG:793	1	0.7448	CCY99548
	ORAL_T-C-M_MAG_00006	ORAL_P-T_MAG_00006-c_000000099066	Ribosomal_L18p	Clostridium sp. 26_22	1	0.6471	OKZ73963
	ORAL_T-C-M_MAG_00006	ORAL_P-T_MAG_00006-c_000000099066	Ribosomal_L22	Clostridium sp. CAG:780	0.975	0.6325	CCZ19066
	ORAL_T-C-M_MAG_00006	ORAL_P-T_MAG_00006-c_000000099066	Ribosomal_L23	Clostridium sp. 27_14	1	0.5739	OKZ77520
	ORAL_T-C-M_MAG_00006	ORAL_P-T_MAG_00006-c_000000099066	Ribosomal_L29	Clostridium sp. CAG:508	0.9701	0.7385	CDC31877
	ORAL_T-C-M_MAG_00006	ORAL_P-T_MAG_00006-c_000000099066	Ribosomal_L2_C	Clostridium sp. CAG:440	0.9964	0.7964	CDE25546
	ORAL_T-C-M_MAG_00006	ORAL_P-T_MAG_00006-c_000000099066	Ribosomal_L2	Clostridium sp. CAG:440	0.9964	0.7964	CDE25546
	ORAL_T-C-M_MAG_00006	ORAL_P-T_MAG_00006-c_000000099066	Ribosomal_L3	Clostridium sp. CAG:343	0.9951	0.6927	CDC06176
	ORAL_T-C-M_MAG_00006	ORAL_P-T_MAG_00006-c_000000099066	Ribosomal_L4	Clostridium sp. CAG:354	1	0.6329	CDE11122
	ORAL_T-C-M_MAG_00006	ORAL_P-T_MAG_00006-c_000000099066	Ribosomal_L5_C	Clostridium sp. CAG:269	1	0.7374	CDE54380
	ORAL_T-C-M_MAG_00006	ORAL_P-T_MAG_00006-c_000000099066	Ribosomal_L5	Clostridium sp. CAG:269	1	0.7374	CDE54380
	ORAL_T-C-M_MAG_00006	ORAL_P-T_MAG_00006-c_000000099066	Ribosomal_L6	Clostridium sp. CAG:798	1	0.7247	CDD16046
	ORAL_T-C-M_MAG_00006	ORAL_P-T_MAG_00006-c_000000099066	Ribosomal_S11	Clostridium sp. CAG:354	1	0.7652	CDE11145
	ORAL_T-C-M_MAG_00006	ORAL_P-T_MAG_00006-c_000000099066	Ribosomal_S13	Clostridium sp. CAG:508	0.9918	0.7686	CDC31893
	ORAL_T-C-M_MAG_00006	ORAL_P-T_MAG_00006-c_000000099066	Ribosomal_S17	Clostridium sp. CAG:62	0.9655	0.8452	CDD75321
	ORAL_T-C-M_MAG_00006	ORAL_P-T_MAG_00006-c_000000099066	Ribosomal_S19	Clostridium sp. CAG:780	0.9892	0.8261	CCZ19065
	ORAL_T-C-M_MAG_00006	ORAL_P-T_MAG_00006-c_000000099066	Ribosomal_S3_C	Clostridium sp. 27_14	0.8314	0.6981	OKZ77524
	ORAL_T-C-M_MAG_00006	ORAL_P-T_MAG_00006-c_000000099066	Ribosomal_S4	Clostridium sp. CAG:492	1	0.5909	CDA30398
	ORAL_T-C-M_MAG_00006	ORAL_P-T_MAG_00006-c_000000099066	Ribosomal_S5_C	Clostridium sp. CAG:273	0.9938	0.775	CDE84649
	ORAL_T-C-M_MAG_00006	ORAL_P-T_MAG_00006-c_000000099066	Ribosomal_S5	Clostridium sp. CAG:273	0.9938	0.775	CDE84649
	ORAL_T-C-M_MAG_00006	ORAL_P-T_MAG_00006-c_000000099066	Ribosomal_S8	Clostridium sp. 26_22	0.9923	0.7054	OKZ73965
	ORAL_T-C-M_MAG_00006	ORAL_P-T_MAG_00006-c_000000187151	Ribosomal_L13	Clostridium sp. CAG:389	0.9931	0.7063	CDE91233
	ORAL_T-C-M_MAG_00006	ORAL_P-T_MAG_00006-c_000000187151	Ribosomal_L19	Clostridium sp. CAG:575	0.9937	0.7025	CDB32289
	ORAL_T-C-M_MAG_00006	ORAL_P-T_MAG_00006-c_000000187151	Ribosomal_S9	Clostridium sp. CAG:273	0.9847	0.6977	CDE83283
	ORAL_T-C-M_MAG_00006	ORAL_P-T_MAG_00006-c_000000354395	Ribosom_S12_S23	Clostridium sp. CAG:411	1	0.8235	CDE45450
	ORAL_T-C-M_MAG_00006	ORAL_P-T_MAG_00006-c_000000354395	Ribosomal_S15	Clostridium sp. CAG:343	1	0.7241	CDC06993
	ORAL_T-C-M_MAG_00006	ORAL_P-T_MAG_00006-c_000000354395	Ribosomal_S7	Lachnospiraceae bacterium XBD2001	1	0.7756	SFT48691
	ORAL_T-C-M_MAG_00006	ORAL_P-T_MAG_00006-c_000000361413	Ribosomal_L32p	Clostridium sp. 26_22	1	0.5574	OKZ74026
	ORAL_T-C-M_MAG_00006	ORAL_P-T_MAG_00006-c_000000398909	Ribosomal_S2	Clostridium sp. CAG:273	1	0.6531	CDE83491
	ORAL_T-C-M_MAG_00006	ORAL_P-T_MAG_00006-c_000000505802	Ribosomal_L10	Clostridium sp. CAG:492	0.994	0.5783	CDA30326
	ORAL_T-C-M_MAG_00006	ORAL_P-T_MAG_00006-c_000000505802	Ribosomal_L11_N	Clostridium sp. CAG:470	1	0.7676	CDE14628
	ORAL_T-C-M_MAG_00006	ORAL_P-T_MAG_00006-c_000000505802	Ribosomal_L11	Clostridium sp. CAG:470	1	0.7676	CDE14628
	ORAL_T-C-M_MAG_00006	ORAL_P-T_MAG_00006-c_000000505802	Ribosomal_L1	Proteiniborus sp. DW1	0.9824	0.722	WP_074351014
	ORAL_T-C-M_MAG_00006	ORAL_P-T_MAG_00006-c_000000543353	Ribosomal_L21p	Clostridium sp. CAG:273	1	0.708	CDE84230

## Sheet: (c) BLAST-SUMMARY
	Name	Group_affiliation	Group_size	N_proteins_blasted	Min_percent_match	Max_percent_match	Mean_percent_match	best_batch	match_accession	Notes
	ORAL_P-A-F_MAG_00002	g_Prevotella_02	3	37	0.837	0.9859	0.9256	various Prevotella species		Probably new species within Prevotella
	ORAL_T-C-M_MAG_00003	g_Prevotella_01	4	37	0.8373	0.9859	0.9288	various Prevotella species		This population was recovered from the tongue of 5 (out of 7) individuals in our study. There is one redundant MAG in this group (i.e. redundant population that was recovered from the tongue of husband and wife).
	ORAL_P-A-F_MAG_00013	g__Propionibacterium	3	28	0.9314	1	0.94	Pseudopropionibacterium propionicum F0230a	NC_018142.1	Of the 3 Propionibacterium_propionicum MAGs, this on and the third gneome cluster much closer in the phylogeny.
	ORAL_P-A-F_MAG_00008	g__Propionibacterium	3	33	0.81	1	0.97	Pseudopropionibacterium propionicum F0230a	NC_018142.1	Interestingly two closely related populations were recovered from the same individual (this and ORAL_P-A-F_MAG_00013)
	ORAL_P-A-M_MAG_00002	f__Flavobacteriaceae	6	37	0.8032	1	0.9431	various Flavobacteriaceae, including Chryseobacterium, Bergeyella, Soonwooa, Cloacibacterium, Riemerella, and Elizabethkingia		This group has 6 genomes that are overall very closely together in our phylogeny, but divide to two sub clusters. Interestingly, one cluster is comprised of three plaque genomes, and the other is comprised of three tongue genomes, so it seems that there are two closely related "species", with one colonizing the tongue and the other the plaque. A single contig contains many hits with perfect match…
	ORAL_T-B-M_MAG_00001	f__Flavobacteriaceae	6	37	0.7979	1	0.9394	various Flavobacteriaceae, including Chryseobacterium, Bergeyella, Soonwooa, Cloacibacterium, Riemerella, and Elizabethkingia
	ORAL_P-A-M_MAG_00010	c__Bacteroidia	3	26	0.7	1	0.9811	Candidatus Bacteroides periocalifornicus	LIIK01000014.1	This population was sequenced in the recent publication: Draft Genome Sequence of "Candidatus Bacteroides periocalifornicus," a New Member of the Bacteriodetes Phylum Found within the Oral Microbiome of Periodontitis Patients. Not clear why the authors chose to name this microbe "bacteroides" even though it is clearly not a member of the Bacteoides genus, and in fact it is not even a member of th…
	ORAL_T-B-M_MAG_00007	c__Bacteroidia	3	36	0.5156	0.9431	0.7636	Candidatus Bacteroides periocalifornicus	LIIK01000014.1	We have an additional tongue genome closely related to this genome.
	ORAL_P-B-M_MAG_00008	g__Capnocytophaga	3	38	0.8558	1	0.969	various Capnocytophaga species: canimorsus, leadbetteri, haemolytica, ochracea, HOT 323, HOT 326, HOT 878, HOT 412, sputigena, and Flavobacterium akiainvivens		Seems like members of this group belong to a new species of Capnocytophaga with no previous genomes on NCBI
	ORAL_P-C-F_Bin_00025	g__Capnocytophaga	3	22	0.9265	1	0.971	similar to ORAL_P-B-M_MAG_00008
	ORAL_T-B-F_MAG_00002	g__Capnocytophaga	3	35	0.85	1	0.9541	similar to ORAL_P-B-M_MAG_00008		This tongue genome was phylogenetically more distant compared to the other two plaque members of the group
	ORAL_T-A-F_MAG_00012	o__Clostridiales	5	34	0.62	0.94	0.83	Clostridium sp. CAG:793	CAZG010000006.1	All five members of this group were tongue genomes. While three were closely related, the other two were each distant from any other genome.
	ORAL_T-A-M_MAG_00008	o__Clostridiales	5	29	0.62	0.94	0.83	Clostridium sp. CAG:793	CAZG010000006.1
	ORAL_T-A-M_MAG_00009	o__Clostridiales	5	32	0.42	0.88	0.73			While there was no one closely related genome to this genome, almost all closest matches were Co-Abundance-Gene groups (CAGs) from gut metagenomes from this study: https://www.nature.com/articles/nbt.2939
	ORAL_T-C-M_MAG_00006	o__Clostridiales	5	37	0.45	0.85	0.71			same as ORAL_T-A-M_MAG_00009
	ORAL_T-C-M_MAG_00002	g__Mogibacterium	4	37	0.78	1	0.96	Mogibacterium diversum	NZ_CP027228.1	This tight cluster includes 4 tongue genomes from our study. The closest genome from HOMD is Mogibacterium timidum. The blast results support the hypothesis that our genomes could represent a new species within Mogibacterium
	ORAL_T-B-M_MAG_00008	g__Leptotrichia	3	38	0.83	0.98	0.92	various Leptotrichia species		Seems like members of this group belong to a new species of Leptotrichia with no previous genomes on NCBI
	ORAL_T-C-F_MAG_00011	c__Mollicutes	1	35	0.51	0.86	0.72	Various CAGs
	ORAL_T-B-M_MAG_00010	f__Eubacteriaceae_01	4	34	0.91	1	0.975	Stomatobaculum longum	NZ_AGEL00000000.1	5 out of 7 individuals in our study had this population recovered from their tongue. One individual also had it recovered from their plaque. Interestingly, the plaque population seemed to be different from the tongue population (and also branched a little on the phylogeny).
	ORAL_T-C-M_MAG_00016	f__Eubacteriaceae_01	4	21	0.92	1	0.97	Stomatobaculum longum	NZ_AGEL00000000.1
	ORAL_T-D-F_MAG_00003	f__Eubacteriaceae_02	4	37	0.86	1	0.99	Lachnospiraceae bacterium oral taxon 096	NZ_PYXF00000000.1	This clade seems to be represented by a genome in the HOMD. The low hits are from a single contig and hence are probably contamination. This group matches HOT 096 which was added to the NCBI on April 2018. We download the HOMD genomes on August 1 2018, so it is not clear why this genome was not included in our analysis. While the sample on NCBI was obtained from the supragingival plaque, our 4 ge…

## Sheet: (d) NOVEL-GROUPS-SUMMARY
	Group	Oral_site_affiliation	N_genomes_in_our_study	Notes
	c__Bacteroidia	Mixed	3	This group includes two closely related tongue genomes, and one plaque genome, which was phylogenetically distant from the tongue genomes. The plaque genome matches a genome recently published.
	f__Eubacteriaceae_01	Tongue	4	Not really novel. These are probably members of the Stomatobaculum longum species, which has an oral genome, but from some reason wasn't included in the HOMD database we used.
	f__Eubacteriaceae_02	Tongue	4	Not really novel. These tongue genomes are very closely related to Lachnospiraceae bacterium oral taxon 096, which from some reason wasn't included in the HOMD database we used.
	f__Flavobacteriaceae	Mixed	5	Two sub-clusters, one asociated with plaque and the other with tongue, with 3 genomes in each sub-cluster. These probably represent two new species in a new genus of Flavobacteriaceae.
	g__Capnocytophaga	Mixed	4	Likely a new species witin Capnocytophaga.
	g__Leptotrichia	Tongue	3	Likely a new species witin Leptotrichia.
	g__Mogibacterium	Tongue	3	Probably new species within Mogibacterium. Four genomes were recovered from different individuals in our study, but these are all very closely related phylogenetically. The closest match on NCBI was Mogibacterium timidum.
	g__Propionibacterium	Plaque	3	Probably new species within Propionibacterium.
	g_Prevotella_01	Tongue	4	Probably new species within Prevotella. This population was recovered from the tongue of 5 (out of 7) individuals in our study.
	g_Prevotella_02	Plaque	3	Probably new species within Prevotella.
	o__Clostridiales	Tongue	5	All five members of this group were tongue genomes. While three were closely related (ORAL_T_A_F_MAG_00012, ORAL_T_D_F_MAG_00006, ORAL_T_A_M_MAG_00008), the other two were each distant from any other genome. These genomes possibly represent a new family within the order Clostridiales, or a new genus within the family Clostridiaceae. Further analysis is required to determine.
	c__Mollicutes	Tongue	1	No closely related match. Appears to represent either a new family or higher order.

## Sheet: (e) HMP-OCCURRENCE
	name	Group_affiliation	mean_non_outlier_mean_coverage	portion_of_samples_that_passed_detection_cutoff	portion_plaque_samples	portion_tongue_samples	portion_other_samples	Total_non_outlier_mean_coverage	max_non_outlier_mean_coverage
	ORAL_P_A_M_MAG_00010	c__Bacteroidia	11.0052	0.0706861	0.137755	0	0.102941	374.175	89.2874
	ORAL_T_B_M_MAG_00007	c__Bacteroidia	7.74663	0.185031	0.00510204	0.391705	0.0441176	689.45	91.2653
	ORAL_T_C_F_MAG_00010	c__Bacteroidia	7.55976	0.182952	0.00510204	0.387097	0.0441176	665.259	87.503
	ORAL_P_A_M_MAG_00002	f__Flavobacteriaceae	14.0318	0.852391	0.984694	0.760369	0.764706	5753.04	244.969
	ORAL_P_C_F_Bin_00026	f__Flavobacteriaceae	14.2148	0.858628	0.984694	0.764977	0.794118	5870.71	248.506
	ORAL_P_C_M_Bin_00031	f__Flavobacteriaceae	13.0065	0.852391	0.984694	0.760369	0.764706	5332.66	235.33
	ORAL_T_A_F_MAG_00001	f__Flavobacteriaceae	13.8291	0.877339	0.984694	0.801843	0.808824	5835.9	218.673
	ORAL_T_B_M_MAG_00001	f__Flavobacteriaceae	13.7318	0.873181	0.984694	0.792627	0.808824	5767.35	217.505
	ORAL_P_B_M_MAG_00008	g__Capnocytophaga	23.8863	0.575884	0.887755	0.322581	0.485294	6616.5	216.262
	ORAL_P_C_F_Bin_00025	g__Capnocytophaga	18.1827	0.54262	0.969388	0.230415	0.308824	4745.68	96.2683
	ORAL_T_B_F_MAG_00002	g__Capnocytophaga	23.9462	0.571726	0.882653	0.322581	0.470588	6585.22	217.308
	ORAL_T_B_M_MAG_00008	g__Leptotrichia	20.5788	0.313929	0.0561224	0.608295	0.117647	3107.4	461.69
	ORAL_T_C_F_Bin_00023	g__Leptotrichia	23.066	0.309771	0.0459184	0.608295	0.117647	3436.83	503.586
	ORAL_T_C_M_Bin_00017	g__Leptotrichia	19.6934	0.297297	0.0408163	0.589862	0.102941	2816.15	423.022
	ORAL_T_A_F_MAG_00009	g__Mogibacterium	15.5484	0.446985	0.0255102	0.889401	0.25	3342.9	85.484
	ORAL_T_A_M_Bin_00011	g__Mogibacterium	15.3565	0.43659	0.0204082	0.875576	0.235294	3224.87	83.2014
	ORAL_T_C_F_Bin_00014	g__Mogibacterium	15.1804	0.43659	0.0255102	0.870968	0.235294	3187.88	80.3535
	ORAL_T_C_M_MAG_00002	g__Mogibacterium	15.6567	0.444906	0.0255102	0.884793	0.25	3350.53	85.5631
	ORAL_P_A_F_MAG_00008	g__Propionibacterium	8.98989	0.309771	0.714286	0.00921659	0.102941	1339.49	95.7547
	ORAL_P_A_F_MAG_00013	g__Propionibacterium	32.1577	0.182952	0.403061	0.00921659	0.102941	2829.88	471.409
	ORAL_P_B_F_MAG_00022	g__Propionibacterium	32.1891	0.182952	0.403061	0.00921659	0.102941	2832.64	472.879
	ORAL_T_A_F_MAG_00002	g_Prevotella_01	5.67922	0.303534	0.0153061	0.608295	0.161765	829.166	40.277
	ORAL_T_B_M_MAG_00006	g_Prevotella_01	5.68076	0.303534	0.0204082	0.603687	0.161765	829.392	40.0087
	ORAL_T_C_F_Bin_00021	g_Prevotella_01	23.7053	0.486486	0.0612245	0.889401	0.426471	5547.04	290.8
	ORAL_T_C_M_MAG_00003	g_Prevotella_01	5.66159	0.303534	0.0153061	0.608295	0.161765	826.593	39.8031
	ORAL_P_A_F_MAG_00002	g_Prevotella_02	4.11585	0.0769231	0.158163	0.00460829	0.0735294	152.286	27.4164
	ORAL_P_B_F_Bin_00041	g_Prevotella_02	4.10144	0.0769231	0.158163	0.00460829	0.0735294	151.753	27.445
	ORAL_P_C_M_Bin_00026	g_Prevotella_02	4.12276	0.0769231	0.158163	0.00460829	0.0735294	152.542	27.1885
	ORAL_T_A_F_MAG_00012	o__Clostridiales	5.19033	0.276507	0.0663265	0.506912	0.147059	690.313	28.9426
	ORAL_T_A_M_MAG_00008	o__Clostridiales	8.03105	0.230769	0.0255102	0.428571	0.191176	891.446	63.805
	ORAL_T_A_M_MAG_00009	o__Clostridiales	11.3575	0.237006	0.193878	0.299539	0.161765	1294.76	215.069
	ORAL_T_C_M_MAG_00006	o__Clostridiales	2.87209	0.0145833	0	0.0322581	0	20.1047	6.01092
	ORAL_T_D_F_MAG_00006	o__Clostridiales	7.15818	0.274428	0.0510204	0.493088	0.220588	944.88	64.8666
	ORAL_T_C_F_MAG_00011	c__Mollicutes	15.7177	0.0706861	0.00510204	0.147465	0.0147059	534.4	79.3236

## Sheet: (f) HMP-DETECTION
	name	Group_affiliation	BM_HC_HMP_S006_02	BM_HC_HMP_S006_03	BM_HC_HMP_S022_02	BM_HC_HMP_S024_01	BM_HC_HMP_S024_02	BM_HC_HMP_S025_02	BM_HC_HMP_S036_01	BM_HC_HMP_S039_02	BM_HC_HMP_S041_02	BM_HC_HMP_S046_01	BM_HC_HMP_S057_01	BM_HC_HMP_S057_02	BM_HC_HMP_S057_03	BM_HC_HMP_S061_01	BM_HC_HMP_S061_02	BM_HC_HMP_S062_01	BM_HC_HMP_S063_01	BM_HC_HMP_S066_02	BM_HC_HMP_S072_01	BM_HC_HMP_S072_02	BM_HC_HMP_S073_02	BM_HC_HMP_S075_01	BM_HC_HMP_S084_01	BM_HC_HMP_S084_02	BM_HC_HMP_S119_01	BM_HC_HMP_S138_01	BM_HC_HMP_S140_01	BM_HC_HMP_S145_01	HP_HC_HMP_S082_01	KG_HC_HMP_S024_01	KG_HC_HMP_S024_02	KG_HC_HMP_S028_01	KG_HC_HMP_S028_02	KG_HC_HMP_S030_01	KG_HC_HMP_S117_01	KG_HC_HMP_S140_01	KG_HC_HMP_S149_01	KG_HC_HMP_S153_01	PB_HC_HMP_S024_01	PB_HC_HMP_S030_01	PB_HC_HMP_S030_02	PB_HC_HMP_S038_01	PB_HC_HMP_S117_01	PB_HC_HMP_S117_02	PB_HC_HMP_S138_01	PB_HC_HMP_S143_01	PB_HC_HMP_S148_01
	ORAL_P_A_M_MAG_00010	c__Bacteroidia	8.9667e-05	0	0	0.000236768	0.00653221	0.00176404	0.026879	0.000168199	0.000362184	0.000110179	4.10241e-05	0.0327255	0.0337517	0.0435448	0.0194824	0.000565547	0.000485257	0.000120142	0.00506824	0.00482502	0.0214486	0.00553181	0.00219713	0.000646423	0.000516318	0	0.00986806	0.00138134	0.000117212	0.0105573	0.000104905	5.33314e-05	0.00407311	0.000348119	0.00010256	0.000117212	0.000576096	0.00155364	0.000583715	0.0389975	0.815925	0.950364	0.950094	0.000823413	0.000639976	0.521064	0.000117212
	ORAL_T_B_M_MAG_00007	c__Bacteroidia	0.000228565	0.00183907	0.0128554	0.00685846	0.0030472	0.00203549	0.00220528	0.0123074	0.00647367	0.00120009	0.000936866	0.00946963	0.0075964	0.0332389	0.0161764	0.00156881	0.00188729	0.0991279	0.00557397	0.00630237	0.0208703	0.0121702	0.00372335	0.0014382	0.00210732	0.000208974	0.0173373	0.0199897	0.00129805	0.00419203	0.669143	0.803541	0.128168	0.00281512	0.000122571	0.0766728	0.00294121	0.334802	0.00289851	0.00449846	0.0133869	0.0114529	0.00254335	0.0039695	0.00986397	0.0028764	0.0034335
	ORAL_T_C_F_MAG_00010	c__Bacteroidia	0.000972042	0.00264462	0.0124334	0.00422254	0.00188398	0.00270334	0.00124217	0.0112175	0.00665576	0.00135616	0.00117446	0.00858326	0.00710136	0.0315758	0.0135112	0.00146946	0.00247536	0.0963288	0.00652035	0.00600566	0.0194823	0.00842643	0.00401598	0.000623848	0.000996222	0.000829724	0.0179002	0.0197718	0.00202146	0.00121315	0.646698	0.782399	0.122462	0.0034695	0.000111229	0.0740721	0.00402219	0.323461	0.00138103	0.00450511	0.0114959	0.0108189	0.00338038	0.00268469	0.00874561	0.00350612	0.00193027
	ORAL_T_C_F_MAG_00011	c__Mollicutes	0.00177104	0.00126725	0.00129696	0.00533897	0.00136413	0.00154498	0.00290394	0.00543327	0.0191521	0.00246344	0.191562	0.00381853	0.00286261	0.00842505	0.0367269	0.00513615	0.00118974	0.177072	0.00201778	0.0545755	0.0692231	0.401119	0.00177492	0.00150235	0.00123495	0.00254612	0.00783987	0.00399163	0.00282514	0.00468144	0.00290136	0.00343874	0.00205395	0.00429778	0.00149977	0.00263008	0.00163541	0.00277347	0.0055857	0.00178784	0.386883	0.271282	0.10173	0.00184984	0.00124528	0.018386	0.00103731
	ORAL_P_A_M_MAG_00002	f__Flavobacteriaceae	0.271531	0.473255	0.343748	0.856015	0.930101	0.793209	0.783231	0.73434	0.822442	0.355599	0.894191	0.703257	0.668853	0.484394	0.607122	0.555736	0.666754	0.666558	0.187604	0.901664	0.712826	0.805417	0.730252	0.77386	0.811779	0.721054	0.90309	0.938877	0.863127	0.749283	0.784258	0.794229	0.785033	0.799337	0.480807	0.75833	0.940869	0.821198	0.900919	0.912724	0.422312	0.731328	0.657169	0.659544	0.813188	0.888812	0.902215
	ORAL_P_C_F_Bin_00026	f__Flavobacteriaceae	0.292923	0.512739	0.360615	0.899286	0.963915	0.828215	0.795363	0.75465	0.875034	0.376238	0.905887	0.716716	0.70463	0.512426	0.664337	0.59458	0.703576	0.680271	0.196628	0.926311	0.750192	0.829313	0.737184	0.778429	0.81022	0.769524	0.921058	0.95563	0.866879	0.788595	0.85911	0.871113	0.855512	0.848058	0.493769	0.809635	0.955594	0.870898	0.923689	0.951061	0.437254	0.747153	0.667502	0.686316	0.828454	0.92194	0.934207
	ORAL_P_C_M_Bin_00031	f__Flavobacteriaceae	0.252739	0.455489	0.330812	0.868333	0.94796	0.795123	0.789901	0.739408	0.819884	0.338898	0.918392	0.700542	0.643185	0.459712	0.579393	0.541432	0.653707	0.657551	0.165452	0.909779	0.690261	0.810988	0.720304	0.786434	0.834746	0.715036	0.918329	0.964481	0.891549	0.742357	0.777602	0.792946	0.78429	0.801168	0.461077	0.756527	0.969721	0.826865	0.92138	0.933912	0.378956	0.713725	0.634386	0.656093	0.820905	0.901616	0.925975
	ORAL_T_A_F_MAG_00001	f__Flavobacteriaceae	0.27599	0.548403	0.366298	0.87039	0.955437	0.820428	0.792105	0.786273	0.815453	0.421886	0.920813	0.777806	0.758154	0.58749	0.687025	0.523237	0.671995	0.72442	0.178694	0.914596	0.762727	0.86567	0.695954	0.873914	0.914436	0.842796	0.934175	0.927227	0.92229	0.85954	0.813352	0.82455	0.809358	0.802992	0.6083	0.70077	0.936139	0.841009	0.915653	0.910494	0.43529	0.817579	0.640684	0.616015	0.777902	0.896653	0.870947
	ORAL_T_B_M_MAG_00001	f__Flavobacteriaceae	0.265035	0.535838	0.358187	0.841408	0.939332	0.805416	0.779655	0.752918	0.791794	0.404847	0.905646	0.752093	0.738102	0.57845	0.67316	0.51716	0.649932	0.715321	0.175565	0.909699	0.751914	0.849722	0.693504	0.860106	0.890584	0.822171	0.899035	0.933395	0.905708	0.840826	0.786016	0.798375	0.785241	0.78216	0.598302	0.69671	0.936871	0.807039	0.898456	0.893031	0.43543	0.811107	0.620414	0.597051	0.753579	0.863782	0.861581
	ORAL_P_B_M_MAG_00008	g__Capnocytophaga	0.0631736	0.196403	0.132923	0.817127	0.269454	0.180117	0.19375	0.38211	0.766818	0.280375	0.850613	0.202579	0.303996	0.17359	0.12211	0.0380352	0.0217352	0.722153	0.1634	0.692787	0.502769	0.795718	0.92615	0.108869	0.35407	0.118315	0.170552	0.845209	0.365795	0.130019	0.554154	0.323465	0.816592	0.805257	0.00558349	0.112333	0.878156	0.0178593	0.786209	0.767117	0.887923	0.940414	0.902208	0.274771	0.913806	0.675809	0.948757
	ORAL_P_C_F_Bin_00025	g__Capnocytophaga	0.0441034	0.103224	0.0580994	0.134153	0.456577	0.345371	0.37673	0.635508	0.782974	0.0766854	0.474284	0.142348	0.156384	0.0860212	0.180626	0.0104529	0.0222212	0.475444	0.157879	0.502896	0.361771	0.318889	0.944224	0.227542	0.525513	0.0557796	0.530438	0.591588	0.360554	0.232133	0.13133	0.0412166	0.156938	0.356636	0.00713239	0.0525844	0.525101	0.0340049	0.148273	0.811717	0.801094	0.863498	0.790989	0.59614	0.849281	0.81142	0.903253
	ORAL_T_B_F_MAG_00002	g__Capnocytophaga	0.0626478	0.187083	0.137299	0.817593	0.261835	0.164218	0.178357	0.374125	0.776292	0.280954	0.853957	0.201717	0.307233	0.180307	0.115611	0.0374489	0.021394	0.718585	0.162757	0.678271	0.48861	0.818219	0.929034	0.106509	0.352261	0.122424	0.150899	0.849816	0.371939	0.131209	0.547636	0.321643	0.810272	0.800026	0.0062835	0.10764	0.874355	0.013844	0.797332	0.753197	0.884009	0.928023	0.898226	0.249141	0.908392	0.664141	0.95674
	ORAL_T_B_M_MAG_00008	g__Leptotrichia	0.00471753	0.0182052	0.00931928	0.0709865	0.0156998	0.0127631	0.00986536	0.047283	0.0427091	0.0824942	0.023482	0.03421	0.660293	0.476527	0.0572728	0.00268035	0.0678577	0.336377	0.0400293	0.0515046	0.0266002	0.16459	0.313817	0.063307	0.0742903	0.00736552	0.0724038	0.198919	0.0455083	0.45853	0.105413	0.150896	0.0755326	0.199055	0.00266973	0.0113989	0.0326122	0.278883	0.170571	0.0677798	0.0970629	0.559504	0.206638	0.0224662	0.195509	0.0438589	0.163186
	ORAL_T_C_F_Bin_00023	g__Leptotrichia	0.00467157	0.00684541	0.00309608	0.0182663	0.00686874	0.00904671	0.00528777	0.0143688	0.0325473	0.0233482	0.0119987	0.00920727	0.712847	0.479114	0.0501809	0.000555812	0.0530314	0.327592	0.0374714	0.0303487	0.0170655	0.0819528	0.180905	0.0632789	0.0263304	0.00287513	0.0224095	0.194536	0.0414705	0.477993	0.0267915	0.0384965	0.0221268	0.114382	0.00199818	0.00811349	0.0251625	0.285738	0.118756	0.0313231	0.0455011	0.5347	0.115361	0.0128688	0.0818101	0.0193862	0.0691801
	ORAL_T_C_M_Bin_00017	g__Leptotrichia	0.00482472	0.00746257	0.00393408	0.0238191	0.0130242	0.0109002	0.00530461	0.017113	0.0322931	0.0130272	0.0190543	0.00981868	0.616021	0.400034	0.044406	0.00154184	0.043345	0.288668	0.0278698	0.0380982	0.0200388	0.0733016	0.16365	0.0502833	0.0140015	0.00590009	0.0314086	0.179173	0.0409466	0.409319	0.0318555	0.0499675	0.0162854	0.0805929	0.000538717	0.0157755	0.0220121	0.236841	0.0969082	0.0273043	0.0408135	0.491033	0.0864197	0.0175589	0.0775752	0.0194268	0.0503009
	ORAL_T_A_F_MAG_00009	g__Mogibacterium	0.00143241	0.0703021	0.0147872	0.0508621	0.028288	0.0426585	0.0244185	0.0456591	0.0193482	0.0541782	0.173372	0.104823	0.136222	0.180137	0.0280172	0.00120323	0.00502875	0.095697	0.00662207	0.026701	0.0244837	0.527307	0.199715	0.0756424	0.117753	0.0363182	0.27348	0.162119	0.0156482	0.65301	0.011592	0.00834097	0.00460727	0.00566922	0.00631126	0.605055	0.0514288	0.286207	0.0200397	0.336151	0.703946	0.440311	0.0245198	0.0646494	0.103259	0.118977	0.02434
	ORAL_T_A_M_Bin_00011	g__Mogibacterium	0.0152656	0.0687584	0.0288316	0.04921	0.0216122	0.0411191	0.0313602	0.0510722	0.0254423	0.0559778	0.152092	0.104856	0.13102	0.176175	0.0378727	0.00534524	0.0105356	0.0744276	0.0110625	0.0324216	0.035031	0.487567	0.185001	0.0838036	0.0951595	0.0263826	0.239929	0.135311	0.0192952	0.60129	0.012317	0.0110985	0.0121577	0.013026	0.0192712	0.565145	0.0569737	0.285954	0.0277691	0.305524	0.660036	0.392489	0.025703	0.0429758	0.080555	0.0901132	0.0218642
	ORAL_T_C_F_Bin_00014	g__Mogibacterium	0.000607592	0.0554106	0.0129403	0.0452472	0.00688859	0.0381942	0.0175157	0.0337844	0.0109685	0.0483119	0.149894	0.0915044	0.125677	0.158774	0.0245024	0.00147631	0.00401622	0.0655894	0.00451172	0.00857253	0.0120601	0.471141	0.185654	0.0570423	0.0873111	0.0105227	0.227745	0.11693	0.0023947	0.6027	0.0109099	0.012185	0.00436014	0.00489768	0.00559316	0.548266	0.0482214	0.266989	0.0172113	0.319299	0.732648	0.44565	0.0225268	0.0435135	0.0840388	0.092056	0.0196226
	ORAL_T_C_M_MAG_00002	g__Mogibacterium	0.00128334	0.0596517	0.0136928	0.0507275	0.00700489	0.0358482	0.0189853	0.03794	0.00810872	0.0517168	0.16106	0.0955629	0.127797	0.173715	0.0249831	0.0022694	0.00553949	0.064412	0.00516773	0.00781335	0.0102311	0.517971	0.197448	0.0614437	0.102247	0.0104074	0.24476	0.124437	0.00148259	0.667035	0.0020275	0.00202113	0.00479279	0.00526767	0.00709529	0.605052	0.0459214	0.295133	0.015395	0.335046	0.734741	0.437744	0.019725	0.0414475	0.0902883	0.0903786	0.0181113
	ORAL_P_A_F_MAG_00008	g__Propionibacterium	0.00653207	0.00970982	0.0165018	0.000760083	0.0347478	0.00554662	0.0141621	0.0391629	0.420932	0.00527212	0.0113103	0.0596961	0.0202544	0.0698016	0.00398463	0.000248936	0.00324645	0.0305564	0.0855632	0.0650628	0.0812931	0.00670168	0.502476	0.0430891	0.00397534	0.00567938	0.0333229	0.027137	0.0021601	0.0130336	0.00371346	0.000726892	0.0525652	0.29614	0	0.0584537	0.081074	0.0648826	0.00585463	0.753146	0.00264469	0.0899278	0.780054	0.246943	0.425823	0.822605	0.968758
	ORAL_P_A_F_MAG_00013	g__Propionibacterium	0.00965966	0.00157468	0.0263323	0.000147188	0.0130743	0.0205656	0.00286833	0.00406085	0.0294225	0.00173087	0.00446336	0.0507557	0.0148489	0.0136094	0.00121889	5.03976e-05	0.000918839	0.0520684	0.0242826	0.0684757	0.0879879	0.0286075	0.0755581	0.00241308	0.00109306	0.00108405	0.214161	0.00654568	0.000267007	0.000559714	0.0025329	0.00471902	0.0141584	0.0158649	0	0.015671	0.0158536	0.00790241	0.00161806	0.661643	0.000905822	0.0140429	0.15444	0.977863	0.984326	0.98608	0.9451
	ORAL_P_B_F_MAG_00022	g__Propionibacterium	0.00988477	0.00134031	0.0261876	0.000152852	0.0131317	0.0199044	0.00306952	0.00447915	0.0336988	0.0017545	0.00469855	0.0504754	0.0150824	0.0133733	0.00121311	5.2337e-05	0.000937214	0.0534385	0.0224734	0.0689345	0.0879824	0.0289562	0.0710325	0.00254545	0.000868587	0.00119855	0.219406	0.00606728	0.000277282	0.000932362	0.00240334	0.00477549	0.014836	0.0168061	0	0.0141324	0.0128683	0.00907788	0.00153753	0.659685	0.000593731	0.012112	0.155057	0.987076	0.989762	0.989967	0.945171
	ORAL_T_A_F_MAG_00002	g_Prevotella_01	0.000604874	0.0558617	0.0160932	0.0509825	0.00484576	0.0129948	0.0046639	0.0239506	0.0199792	0.0239666	0.0812824	0.0209991	0.0545067	0.0936138	0.034366	0.0019929	0.00134107	0.18889	0.00663531	0.0661044	0.0746534	0.616037	0.00809497	0.012497	0.00608655	0.00601094	0.186873	0.032701	0.00165385	0.592052	0.0822589	0.0058446	0.00289703	0.00245133	0.000132515	0.00430655	0.00391258	0.063133	0.00285246	0.0756801	0.0443436	0.0723199	0.0101074	0.0075673	0.0273841	0.0298438	0.00368416
	ORAL_T_B_M_MAG_00006	g_Prevotella_01	0.000873322	0.0568101	0.0170064	0.051894	0.00481867	0.0189941	0.00493995	0.0259773	0.0217992	0.0233675	0.0861623	0.0223764	0.0582959	0.0947313	0.0356587	0.00315415	0.00216296	0.184712	0.00713486	0.0683206	0.0752357	0.602173	0.00975254	0.013188	0.00636381	0.00601706	0.184919	0.0343299	0.00239527	0.586038	0.0840096	0.0144427	0.0036986	0.00202495	0.000390467	0.00612048	0.00437612	0.0676165	0.0105377	0.0749008	0.0456629	0.0778793	0.0125113	0.00906134	0.0291763	0.0297941	0.0106483
	ORAL_T_C_F_Bin_00021	g_Prevotella_01	0.00581467	0.519707	0.397012	0.451876	0.284974	0.508526	0.25846	0.268736	0.358761	0.128436	0.673152	0.467821	0.611812	0.554982	0.291006	0.0789394	0.00525054	0.519671	0.0662436	0.648347	0.542323	0.728047	0.0240579	0.140849	0.234961	0.408104	0.673165	0.584501	0.125753	0.785797	0.424454	0.432225	0.0379759	0.00624158	0.0132198	0.630091	0.542743	0.479893	0.171196	0.0918343	0.148155	0.420372	0.061091	0.0945498	0.0588256	0.266258	0.0772478
	ORAL_T_C_M_MAG_00003	g_Prevotella_01	0.00127162	0.0589802	0.0205018	0.0543234	0.00633715	0.0153458	0.00523162	0.0243343	0.0251463	0.0247718	0.0866233	0.025402	0.0561878	0.0958618	0.0353785	0.00598728	0.0016955	0.18459	0.00850175	0.0682417	0.077296	0.614791	0.0145992	0.0148459	0.00909377	0.00647159	0.18767	0.0351729	0.00175264	0.605579	0.0838412	0.00793644	0.00421038	0.00212102	0.000605594	0.00523121	0.00750065	0.0664254	0.00929605	0.0782272	0.0477099	0.0785397	0.0152373	0.00950161	0.028615	0.0317503	0.00667304
	ORAL_P_A_F_MAG_00002	g_Prevotella_02	0.00092269	0.0471377	0.00718125	0.00949315	0.0112645	0.0165121	0.0069265	0.0945621	0.00899824	0.00276231	0.0279799	0.0296066	0.0349268	0.0383121	0.0301461	0.00229848	0.00160675	0.0299354	0.00628004	0.0293837	0.0153358	0.0684636	0.0259776	0.00315479	0.00778052	0.00421061	0.0211551	0.0123924	0.00220371	0.0407438	0.00938381	0.00564471	0.00309379	0.00240436	0.000452329	0.0112031	0.00353768	0.00899018	0.00836367	0.892161	0.605565	0.564216	0.113487	0.094513	0.568737	0.436796	0.0212226
	ORAL_P_B_F_Bin_00041	g_Prevotella_02	0.000314826	0.0437001	0.00487309	0.00615401	0.00664173	0.0126836	0.0057504	0.0853793	0.0044321	0.00141643	0.0153938	0.0263064	0.0302099	0.0297076	0.0190356	0.000324756	0.000361554	0.0263327	0.00514469	0.0184591	0.00942376	0.0666754	0.0137157	0.00201103	0.00698926	0.00315177	0.0148669	0.00571711	0.00210274	0.0343774	0.00482461	0.00136678	0.000912938	0.00123945	0.000275108	0.00203323	0.000707337	0.00623637	0.00297245	0.912747	0.598591	0.544512	0.0981055	0.0876602	0.571844	0.424954	0.00259746
	ORAL_P_C_M_Bin_00026	g_Prevotella_02	0.000249381	0.0425823	0.00562341	0.00756043	0.00931844	0.0159875	0.00578267	0.0936807	0.00690241	0.00194937	0.0192381	0.0250961	0.0312837	0.0316886	0.0186776	0.00102715	0.000761722	0.0277948	0.00701352	0.0230171	0.0118826	0.0693364	0.0132937	0.00131851	0.00492588	0.00314689	0.0158999	0.00492095	0.00148147	0.0375133	0.00810116	0.00417404	0.00225924	0.00152221	0.000609871	0.00377528	0.00149135	0.00645673	0.00319874	0.926414	0.623356	0.565904	0.0996399	0.0898856	0.580783	0.447575	0.00266788
	ORAL_T_A_F_MAG_00012	o__Clostridiales	0.000356436	0.000904541	0.00874166	0.0918653	0.00568168	0.0173298	0.0386442	0.0131792	0.0307779	0.0660909	0.117818	0.0210073	0.0832682	0.0576777	0.0495973	0.000755466	0.00222941	0.232463	0.00350272	0.145736	0.0513302	0.43085	0.0303688	0.0416223	0.0279791	0.0136342	0.414204	0.113537	0.00662097	0.124394	0.129867	0.102203	0.00174743	0.000780125	0.000738653	0.00151541	0.00698862	0.0527548	0.0041786	0.071257	0.082617	0.282546	0.0178285	0.00158267	0.0325904	0.495574	0.00113096
	ORAL_T_A_M_MAG_00008	o__Clostridiales	0.000622795	0.0082421	0.00797791	0.0669108	0.00361089	0.00692197	0.0164867	0.0194756	0.0137628	0.0298602	0.045069	0.0134232	0.141096	0.0987785	0.0191286	0.000172263	0.00297484	0.100315	0.00320011	0.0688264	0.0348898	0.175405	0.0403691	0.110783	0.0949067	0.00708927	0.349564	0.0699726	0.00397032	0.295046	0.0539439	0.037246	0.00335001	0.00526726	0.00855101	0.00155865	0.010537	0.0725582	0.0156154	0.132179	0.124749	0.474784	0.0104782	0.00247876	0.0702285	0.200043	0.00440595
	ORAL_T_A_M_MAG_00009	o__Clostridiales	0.0032793	0.000374633	0.00757503	0.0504309	0.00562352	0.00860853	0.0139508	0.032111	0.0916335	0.00308043	0.00141417	0.0313577	0.0223886	0.0246254	0.0437698	0.00239544	0.0021564	0.364588	0.0456249	0.088066	0.0318268	0.0846531	0.865167	0.0454441	0.0328894	0.00193443	0.0413453	0.0301063	0.00997348	0.189519	0.05597	0.12784	0.00359568	0.000937086	0.000635772	0.0103341	0.00587964	0.0930085	0.0022468	0.677163	0.0615574	0.613987	0.355653	0.00332048	0.00830622	0.32851	0.783187
	ORAL_T_C_M_MAG_00006	o__Clostridiales	0.000497045	0.000464942	0	0.000485975	0.000815863	0.000430625	0.000482654	0.0458566	0.00140368	0.00351917	0.000729517	0.000679701	0.00139925	0.0014225	0.000383024	0.000686343	0.00391769	0.000907744	0.346289	0.137016	0.0833575	0.015725	0.000550182	0.000286714	0.000706269	0.000997412	0.0172316	0.186752	0.00107047	0.0015487	0.00104612	0.00101844	0.000535791	0.000566787	0.00388337	0.00133505	0.00200257	0.000534684	0.00317378	0.00210774	0.00558373	0.00331659	0.00370847	0.00205017	0.00121106	0.00179224	0.00136826
	ORAL_T_D_F_MAG_00006	o__Clostridiales	0.000524395	0.000486257	0.00458434	0.0676244	0.00284127	0.0076163	0.0202278	0.0208423	0.0142887	0.0348666	0.050699	0.0126262	0.166245	0.110575	0.0242929	0.00070295	0.00427924	0.120851	0.00386059	0.0706833	0.0219457	0.207966	0.0422472	0.052046	0.0609989	0.00627541	0.346807	0.0849711	0.00245642	0.187104	0.0661232	0.0515615	0.00368637	0.00221806	0.00218426	0.00156885	0.00793354	0.0807985	0.0107479	0.154164	0.141608	0.572785	0.00919902	0.00064661	0.0814269	0.260806	0.00104879
[truncated: 434 more columns]

## Sheet: (g) NON-OUTLIER-MEAN-COVERAGE
	name	Group_affiliation	BM_HC_HMP_S005_01	BM_HC_HMP_S006_02	BM_HC_HMP_S006_03	BM_HC_HMP_S022_02	BM_HC_HMP_S024_01	BM_HC_HMP_S024_02	BM_HC_HMP_S025_02	BM_HC_HMP_S036_01	BM_HC_HMP_S039_02	BM_HC_HMP_S041_02	BM_HC_HMP_S046_01	BM_HC_HMP_S057_01	BM_HC_HMP_S057_02	BM_HC_HMP_S057_03	BM_HC_HMP_S061_01	BM_HC_HMP_S061_02	BM_HC_HMP_S062_01	BM_HC_HMP_S063_01	BM_HC_HMP_S066_02	BM_HC_HMP_S072_01	BM_HC_HMP_S072_02	BM_HC_HMP_S073_02	BM_HC_HMP_S075_01	BM_HC_HMP_S084_01	BM_HC_HMP_S084_02	BM_HC_HMP_S119_01	BM_HC_HMP_S138_01	BM_HC_HMP_S140_01	BM_HC_HMP_S145_01	HP_HC_HMP_S082_01	KG_HC_HMP_S024_01	KG_HC_HMP_S024_02	KG_HC_HMP_S028_01	KG_HC_HMP_S028_02	KG_HC_HMP_S030_01	KG_HC_HMP_S117_01	KG_HC_HMP_S140_01	KG_HC_HMP_S149_01	KG_HC_HMP_S153_01	PB_HC_HMP_S024_01	PB_HC_HMP_S030_01	PB_HC_HMP_S030_02	PB_HC_HMP_S038_01	PB_HC_HMP_S117_01	PB_HC_HMP_S117_02	PB_HC_HMP_S138_01	PB_HC_HMP_S143_01
	ORAL_P_A_M_MAG_00010	c__Bacteroidia	0	0	0	0	0	0	0	0	0	0	0	0	0	0	0	0	0	0	0	0	0	0	0	0	0	0	0	0	0	0	0	0	0	0	0	0	0	0	0	0	13.9906	16.899	15.2744	0	0	1.5219	0
	ORAL_T_B_M_MAG_00007	c__Bacteroidia	0	0	0	0	0	0	0	0	0	0	0	0	0	0	0	0	0	0	0	0	0	0	0	0	0	0	0	0	0	0	1.7047	2.18498	0	0	0	0	0	0	0	0	0	0	0	0	0	0	0
	ORAL_T_C_F_MAG_00010	c__Bacteroidia	0	0	0	0	0	0	0	0	0	0	0	0	0	0	0	0	0	0	0	0	0	0	0	0	0	0	0	0	0	0	1.69353	2.15508	0	0	0	0	0	0	0	0	0	0	0	0	0	0	0
	ORAL_T_C_F_MAG_00011	c__Mollicutes	0	0	0	0	0	0	0	0	0	0	0	0	0	0	0	0	0	0	0	0	0	0	0	0	0	0	0	0	0	0	0	0	0	0	0	0	0	0	0	0	0	0	0	0	0	0	0
	ORAL_P_A_M_MAG_00002	f__Flavobacteriaceae	0	0	0	7.74351	20.9212	2.29618	2.93441	2.19526	4.87848	0	10.323	1.85466	1.88083	0	1.73456	1.7216	1.86754	1.78463	0	5.63899	1.84485	3.55373	2.77944	4.21993	16.9324	3.05341	19.3948	10.3408	6.91642	4.31266	8.6356	9.62824	11.1407	5.05323	0	2.23324	17.6048	18.0463	14.2294	7.93642	0	2.17115	1.77356	1.7885	3.28513	28.7603	17.4938
	ORAL_P_C_F_Bin_00026	f__Flavobacteriaceae	0	1.55	0	7.92066	22.2082	2.31489	2.97772	2.2082	4.74403	0	10.4939	2.20307	2.66278	1.65714	1.73486	1.72583	2.54081	1.78897	0	6.01999	2.14202	3.60843	2.7634	3.63834	17.4643	3.35051	19.9795	10.7971	6.82067	4.31864	8.36237	9.13668	11.3254	5.44777	0	2.26964	18.0425	18.2876	15.3019	7.95265	0	2.19128	1.78684	1.78087	3.3291	29.2651	17.62
	ORAL_P_C_M_Bin_00031	f__Flavobacteriaceae	0	0	0	7.44569	19.79	2.27845	2.82972	2.15584	4.32562	0	9.30791	1.82874	1.82544	0	1.68832	1.70179	1.84537	1.76565	0	5.41495	1.80731	3.40544	2.64912	3.58877	14.7067	2.94793	18.7267	9.89767	6.08237	3.70631	7.38442	9.1414	10.6636	4.80982	0	2.19145	16.4179	16.2348	13.0206	7.77695	0	1.80951	1.73475	1.76105	2.98333	26.7031	16.3815
	ORAL_T_A_F_MAG_00001	f__Flavobacteriaceae	0	1.56634	0	7.33589	24.8155	2.31131	2.9105	2.23107	4.68003	0	9.90192	2.21965	2.75511	1.69278	1.77963	1.70099	1.8607	1.82027	0	5.52076	2.19383	4.03387	2.80234	4.37905	20.899	3.59198	16.4768	9.80564	8.43359	4.83861	8.6729	9.76769	11.3413	5.37584	1.63922	1.86926	16.1254	18.6519	14.1183	6.84888	0	2.28912	1.76959	1.76696	2.99046	24.0579	14.9135
	ORAL_T_B_M_MAG_00001	f__Flavobacteriaceae	0	1.56633	0	7.02042	24.6034	2.30912	2.89956	2.21764	4.62252	0	9.30798	2.22568	2.75452	1.69671	1.7733	1.70746	1.85831	1.82329	0	5.44903	2.17617	4.02293	2.77418	4.39292	20.9219	3.6124	16.5947	9.80954	8.56802	4.53891	8.5904	9.54824	11.0971	5.07648	1.63453	1.87838	16.7347	18.3083	13.9999	6.8715	0	2.26244	1.7754	1.75664	2.97861	24.3078	15.1434
	ORAL_P_B_M_MAG_00008	g__Capnocytophaga	0	0	0	6.56842	0	0	0	0	2.67895	0	3.70276	0	0	0	0	0	0	2.12663	0	1.7605	1.5126	7.26176	40.4337	0	0	0	0	3.59038	0	0	1.66815	0	3.55356	3.33373	0	0	4.26166	0	3.73537	2.06515	7.29916	12.3126	17.5395	0	12.199	1.70864	82.1767
	ORAL_P_C_F_Bin_00025	g__Capnocytophaga	0	0	0	0	0	0	0	1.80277	6.89339	0	0	0	0	0	0	0	0	0	0	1.70165	0	0	19.5652	0	1.7411	0	1.75759	1.68216	0	0	0	0	0	0	0	0	1.61403	0	0	8.03082	6.85329	11.5771	5.14038	2.40966	21.3319	3.92748	28.4766
	ORAL_T_B_F_MAG_00002	g__Capnocytophaga	0	0	0	6.51536	0	0	0	0	2.25354	0	3.66116	0	0	0	0	0	0	2.12617	0	1.75057	0	7.51556	40.1787	0	0	0	0	3.56755	0	0	1.66986	0	3.542	3.32952	0	0	4.22521	0	3.69283	2.05799	7.19353	12.1819	17.1222	0	12.2881	1.70279	80.2042
	ORAL_T_B_M_MAG_00008	g__Leptotrichia	0	0	0	0	0	0	0	0	0	0	0	0	2.71894	0	0	0	0	0	0	0	0	0	0	0	0	0	0	0	0	0	0	0	0	0	0	0	0	0	0	0	0	1.56856	0	0	0	0	0
	ORAL_T_C_F_Bin_00023	g__Leptotrichia	0	0	0	0	0	0	0	0	0	0	0	0	2.72464	0	0	0	0	0	0	0	0	0	0	0	0	0	0	0	0	0	0	0	0	0	0	0	0	0	0	0	0	1.52278	0	0	0	0	0
	ORAL_T_C_M_Bin_00017	g__Leptotrichia	0	0	0	0	0	0	0	0	0	0	0	0	1.83952	0	0	0	0	0	0	0	0	0	0	0	0	0	0	0	0	0	0	0	0	0	0	0	0	0	0	0	0	0	0	0	0	0	0
	ORAL_T_A_F_MAG_00009	g__Mogibacterium	0	0	0	0	0	0	0	0	0	0	0	0	0	0	0	0	0	0	0	0	0	1.6197	0	0	0	0	0	0	0	1.76522	0	0	0	0	0	1.59535	0	0	0	0	2.86969	0	0	0	0	0	0
	ORAL_T_A_M_Bin_00011	g__Mogibacterium	0	0	0	0	0	0	0	0	0	0	0	0	0	0	0	0	0	0	0	0	0	0	0	0	0	0	0	0	0	1.77412	0	0	0	0	0	1.58834	0	0	0	0	2.83092	0	0	0	0	0	0
	ORAL_T_C_F_Bin_00014	g__Mogibacterium	0	0	0	0	0	0	0	0	0	0	0	0	0	0	0	0	0	0	0	0	0	0	0	0	0	0	0	0	0	1.75033	0	0	0	0	0	1.57322	0	0	0	0	2.88183	0	0	0	0	0	0
	ORAL_T_C_M_MAG_00002	g__Mogibacterium	0	0	0	0	0	0	0	0	0	0	0	0	0	0	0	0	0	0	0	0	0	1.60024	0	0	0	0	0	0	0	1.76258	0	0	0	0	0	1.60353	0	0	0	0	2.85656	0	0	0	0	0	0
	ORAL_P_A_F_MAG_00008	g__Propionibacterium	0	0	0	0	0	0	0	0	0	0	0	0	0	0	0	0	0	0	0	0	0	0	1.62914	0	0	0	0	0	0	0	0	0	0	0	0	0	0	0	0	3.78739	0	0	2.12541	0	0	2.17513	8.87083
	ORAL_P_A_F_MAG_00013	g__Propionibacterium	0	0	0	0	0	0	0	0	0	0	0	0	0	0	0	0	0	0	0	0	0	0	0	0	0	0	0	0	0	0	0	0	0	0	0	0	0	0	0	1.66743	0	0	0	65.4995	32.058	28.1637	4.49948
	ORAL_P_B_F_MAG_00022	g__Propionibacterium	0	0	0	0	0	0	0	0	0	0	0	0	0	0	0	0	0	0	0	0	0	0	0	0	0	0	0	0	0	0	0	0	0	0	0	0	0	0	0	1.66654	0	0	0	66.0831	32.0843	28.256	4.4891
	ORAL_T_A_F_MAG_00002	g_Prevotella_01	0	0	0	0	0	0	0	0	0	0	0	0	0	0	0	0	0	0	0	0	0	1.69127	0	0	0	0	0	0	0	1.67438	0	0	0	0	0	0	0	0	0	0	0	0	0	0	0	0	0
	ORAL_T_B_M_MAG_00006	g_Prevotella_01	0	0	0	0	0	0	0	0	0	0	0	0	0	0	0	0	0	0	0	0	0	1.6906	0	0	0	0	0	0	0	1.67293	0	0	0	0	0	0	0	0	0	0	0	0	0	0	0	0	0
	ORAL_T_C_F_Bin_00021	g_Prevotella_01	0	1.82	0	0	0	1.65884	0	0	0	0	2.72786	0	1.87873	1.79005	0	0	0	1.77724	0	1.92084	1.85159	4.05355	0	0	0	0	4.96115	3.72516	0	28.8225	0	0	0	0	0	3.50068	2.0059	0	0	0	0	0	0	0	0	0	0
	ORAL_T_C_M_MAG_00003	g_Prevotella_01	0	0	0	0	0	0	0	0	0	0	0	0	0	0	0	0	0	0	0	0	0	1.68843	0	0	0	0	0	0	0	1.67371	0	0	0	0	0	0	0	0	0	0	0	0	0	0	0	0	0
	ORAL_P_A_F_MAG_00002	g_Prevotella_02	0	0	0	0	0	0	0	0	0	0	0	0	0	0	0	0	0	0	0	0	0	0	0	0	0	0	0	0	0	0	0	0	0	0	0	0	0	0	0	4.09037	1.73713	1.53236	0	0	1.61823	0	0
	ORAL_P_B_F_Bin_00041	g_Prevotella_02	0	0	0	0	0	0	0	0	0	0	0	0	0	0	0	0	0	0	0	0	0	0	0	0	0	0	0	0	0	0	0	0	0	0	0	0	0	0	0	3.95359	1.7194	1.50843	0	0	1.61951	0	0
	ORAL_P_C_M_Bin_00026	g_Prevotella_02	0	0	0	0	0	0	0	0	0	0	0	0	0	0	0	0	0	0	0	0	0	0	0	0	0	0	0	0	0	0	0	0	0	0	0	0	0	0	0	4.0978	1.74427	1.53068	0	0	1.61165	0	0
	ORAL_T_A_F_MAG_00012	o__Clostridiales	0	0	0	0	0	0	0	0	0	0	0	0	0	0	0	0	0	0	0	0	0	0	0	0	0	0	0	0	0	0	0	0	0	0	0	0	0	0	0	0	0	0	0	0	0	0	0
	ORAL_T_A_M_MAG_00008	o__Clostridiales	0	0	0	0	0	0	0	0	0	0	0	0	0	0	0	0	0	0	0	0	0	0	0	0	0	0	0	0	0	0	0	0	0	0	0	0	0	0	0	0	0	0	0	0	0	0	0
	ORAL_T_A_M_MAG_00009	o__Clostridiales	0	0	0	0	0	0	0	0	0	0	0	0	0	0	0	0	0	0	0	0	0	0	27.1593	0	0	0	0	0	0	0	0	0	0	0	0	0	0	0	0	1.81248	0	1.75578	0	0	0	0	3.37373
	ORAL_T_C_M_MAG_00006	o__Clostridiales		0	0	0	0	0	0	0	0	0	0	0	0	0	0	0	0	0	0	0	0	0	0	0	0	0	0	0	0	0	0	0	0	0	0	0	0	0	0	0	0	0	0	0	0	0	0
	ORAL_T_D_F_MAG_00006	o__Clostridiales	0	0	0	0	0	0	0	0	0	0	0	0	0	0	0	0	0	0	0	0	0	0	0	0	0	0	0	0	0	0	0	0	0	0	0	0	0	0	0	0	0	1.56468	0	0	0	0	0
[truncated: 434 more columns]

## Sheet: (h) HMP-PORTION-READS-RECRUITED
	samples	ORAL_P_A_M_MAG_00010	ORAL_T_B_M_MAG_00007	ORAL_T_C_F_MAG_00010	ORAL_P_A_M_MAG_00002	ORAL_P_C_F_Bin_00026	ORAL_P_C_M_Bin_00031	ORAL_T_A_F_MAG_00001	ORAL_T_B_M_MAG_00001	ORAL_P_B_M_MAG_00008	ORAL_P_C_F_Bin_00025	ORAL_T_B_F_MAG_00002	ORAL_T_B_M_MAG_00008	ORAL_T_C_F_Bin_00023	ORAL_T_C_M_Bin_00017	ORAL_T_A_F_MAG_00009	ORAL_T_A_M_Bin_00011	ORAL_T_C_F_Bin_00014	ORAL_T_C_M_MAG_00002	ORAL_P_A_F_MAG_00008	ORAL_P_A_F_MAG_00013	ORAL_P_B_F_MAG_00022	ORAL_T_A_F_MAG_00002	ORAL_T_B_M_MAG_00006	ORAL_T_C_F_Bin_00021	ORAL_T_C_M_MAG_00003	ORAL_P_A_F_MAG_00002	ORAL_P_B_F_Bin_00041	ORAL_P_C_M_Bin_00026	ORAL_T_A_F_MAG_00012	ORAL_T_A_M_MAG_00008	ORAL_T_D_F_MAG_00006	ORAL_T_A_M_MAG_00009	ORAL_T_C_M_MAG_00006	ORAL_T_C_F_MAG_00011
	BM_HC_HMP_S005_01	8.84806e-06	4.86643e-05	0.000128297	0.0501066	0.0175546	0.0196427	0.0406834	0.0372725	0.00935683	0.00263672	0.00578663	0.00113255	0.000539732	0.000597244	0.000283138	0.0113211	3.09682e-05	0.00200409	0.00148647	0.00216778	0.00209257	0.000128297	0.000190233	0.000575124	0.000207929	0.000181385	6.19364e-05	3.09682e-05	0.000137145	0.000163689	0.000141569	0.00088923		0.00122546
	BM_HC_HMP_S006_02	0	0.000299901	0.000302993	0.0496352	0.0232068	0.0263016	0.0661267	0.0579922	0.0189	0.00339785	0.0113715	0.00241158	0.000417388	0.000704922	0.00368229	0.0377566	0.00173757	0.00632884	0.00141294	0.000448306	0.000389562	0.00552808	0.00612788	0.0535277	0.00599184	0.00518489	0.00302375	0.00151806	5.56518e-05	0.000890428	4.94682e-05	0.000609078	4.32847e-05	0.00223225
	BM_HC_HMP_S006_03	0	0.00150911	0.0017928	0.0582129	0.0246776	0.0261946	0.0592492	0.053989	0.0190077	0.00311278	0.012195	0.0013318	0.000224593	0.000311278	0.00238384	0.0286336	0.000602855	0.00308126	0.00349104	0.00507501	0.00492528	0.00251386	0.00279362	0.0455136	0.00370381	0.00141848	0.000535871	0.000366441	0.000401903	0.000847149	0.000401903	0.000721062	4.72827e-05	0.00224593
	BM_HC_HMP_S022_02	0.000335031	0.00347201	0.0019386	0.233719	0.104125	0.124739	0.216361	0.208931	0.239076	0.00937944	0.148795	0.00494242	0.000535477	0.00137735	0.00163077	0.00442842	0.000916324	0.00205743	7.73149e-05	2.43399e-05	3.29304e-05	0.00875233	0.0103688	0.526726	0.0160371	0.00994785	0.00136017	0.00207462	0.00183838	0.00182263	0.00177251	0.00116688	0	0.000443845
	BM_HC_HMP_S024_01	0.000504098	0.000676553	0.000533946	1.30822	0.587487	0.710815	1.44346	1.45976	0.0387128	0.0290056	0.0211754	0.00898423	0.000706401	0.0021192	0.00197991	0.00616526	0.00053063	0.00125693	0.00715024	0.00351542	0.00336618	0.000666604	0.000921969	0.0218222	0.00198986	0.00151893	0.000533946	0.000401289	0.000275264	0.000301796	0.000510731	0.000338277	7.95945e-05	0.000305112
	BM_HC_HMP_S024_02	0.000460525	0.000741445	0.00123421	0.241817	0.109881	0.13422	0.242779	0.246652	0.0371643	0.0290315	0.0195861	0.00615722	0.00157039	0.00256973	0.00410788	0.0183841	0.00250525	0.00629077	0.00151052	0.00444406	0.00411249	0.00734077	0.0221098	0.377336	0.00980457	0.00637827	0.00196644	0.00195263	0.00119736	0.00211841	0.00211381	0.00134934	0.000667761	0.0016717
	BM_HC_HMP_S025_02	0.00342102	0.000884903	0.000725255	0.255486	0.108182	0.135007	0.281937	0.246327	0.0415174	0.0381147	0.0221682	0.00333891	0.000620344	0.00090771	0.00232629	0.0185738	0.000898587	0.00340733	0.00866201	0.00401855	0.00406417	0.000953323	0.00111753	0.0290011	0.00110841	0.00146419	0.000729817	0.000447013	0.00235822	0.00176524	0.00215752	0.00148244	0.000145963	0.000652274
	BM_HC_HMP_S036_01	0.000156727	0.00232325	0.00197292	0.199413	0.0839644	0.105842	0.204331	0.199542	0.0820007	0.072634	0.0478848	0.00907636	0.0012446	0.00193144	0.00412101	0.0221124	0.00184385	0.00578509	0.0184524	0.00638895	0.00645809	0.0047848	0.00591416	0.0282017	0.00489543	0.0171524	0.0094313	0.00522271	0.000783637	0.00220801	0.00200519	0.00292251	0.000285797	0.00213426
	BM_HC_HMP_S039_02	0.000114146	0.00170018	0.00449375	0.29213	0.129246	0.157933	0.272043	0.273116	0.294332	0.313394	0.158717	0.0161757	0.00435558	0.00610382	0.00153797	0.0135864	0.000672862	0.00213573	0.0918306	0.0071822	0.00803829	0.00314803	0.00391702	0.0361963	0.00541593	0.0101951	0.000603773	0.000693888	0.00127964	0.00118352	0.00259232	0.00501943	0.00228292	0.00216277
	BM_HC_HMP_S041_02	0.000107726	0.000584799	0.000611731	0.0907478	0.0313175	0.0373271	0.111023	0.0803253	0.0589224	0.00529397	0.0370001	0.0195638	0.00243153	0.00215068	0.00592879	0.0146354	0.00309713	0.00739463	0.00136581	0.000542478	0.000542478	0.00464377	0.00488231	0.0146238	0.00479382	0.00077332	0.000296247	0.000200063	0.00477073	0.00287398	0.00325487	0.000688678	0.000138505	0.00158896
	BM_HC_HMP_S046_01	0.000128703	0.000540554	0.0013471	0.558856	0.247236	0.307793	0.526629	0.542436	0.251226	0.0283491	0.159423	0.0060319	0.00100675	0.00199633	0.00926665	0.0228434	0.00450748	0.0112573	0.00826848	0.00463046	0.00461902	0.00807971	0.0120009	0.0809888	0.0102391	0.00430441	0.00128703	0.000943825	0.00367234	0.00300594	0.00244823	0.00117835	0.000414711	0.00702149
	BM_HC_HMP_S057_01	0.0026747	0.000968657	0.00065024	0.148513	0.0602042	0.0724247	0.149917	0.149267	0.0251851	0.00635157	0.0155924	0.00562089	0.000670351	0.000938491	0.00718616	0.0208177	0.00367017	0.00973685	0.00930112	0.00799393	0.00771574	0.00312719	0.00384446	0.054533	0.00438409	0.00451481	0.00232277	0.00118987	0.000921732	0.00189709	0.00131389	0.00192055	0.000117311	0.00172615
	BM_HC_HMP_S057_02	0.00158281	0.000823136	0.00122201	0.11306	0.047343	0.0410625	0.103347	0.112026	0.0235392	0.00411568	0.014753	0.102466	0.0366749	0.0375887	0.00552988	0.0187109	0.00315475	0.00760404	0.00193818	0.00142689	0.00140513	0.0050893	0.00678815	0.0544484	0.00631675	0.00437495	0.00192367	0.00122383	0.00249298	0.0056024	0.00657965	0.00104796	0.000204877	0.000848519
	BM_HC_HMP_S057_03	0.00513726	0.00456413	0.00356847	0.105485	0.0477999	0.0488249	0.117136	0.123482	0.0283679	0.00506195	0.0184155	0.120307	0.0364126	0.0371656	0.0182314	0.0346639	0.00934579	0.0209339	0.0147215	0.00349735	0.00344715	0.0178382	0.0206913	0.0908014	0.0189259	0.00954241	0.00399936	0.00243476	0.00361867	0.00896092	0.00915335	0.00206243	0.000297024	0.00176959
	BM_HC_HMP_S061_01	0.00207009	0.00239006	0.00154166	0.144669	0.0612446	0.0674646	0.15131	0.150908	0.0191883	0.0112085	0.0110922	0.00990928	0.00270033	0.0037184	0.00239006	0.0200076	0.00127987	0.00480435	0.00120715	0.000610846	0.000596302	0.0054055	0.00612301	0.0286322	0.00571093	0.00764043	0.00223007	0.00123139	0.0026567	0.00169195	0.00207009	0.00310271	0.000140592	0.00274881
	BM_HC_HMP_S061_02	0.000134606	0.000494472	0.000392831	0.0901175	0.0338301	0.0400083	0.0768794	0.0687261	0.0047744	0.000417554	0.00282124	0.000862579	8.51591e-05	0.000530184	0.000384589	0.00930157	0.000324154	0.00157956	6.04355e-05	6.04355e-05	2.74707e-05	0.000554908	0.00096422	0.00655725	0.00112355	0.000821373	9.34003e-05	0.000189548	8.79061e-05	3.02177e-05	0.000324154	0.000238995	0.0001401	0.000651055
	BM_HC_HMP_S062_01	0.000280383	0.000510441	0.0104532	0.352804	0.223411	0.106441	0.253182	0.22326	0.0117941	0.0287464	0.00373125	0.00920231	0.00253064	0.00287213	0.000546387	0.00760988	0.000283978	0.0018836	0.0010748	0.000532009	0.000510441	0.00192673	0.00472697	0.00377798	0.0022826	0.0035623	0.000427764	0.000532009	0.000147381	0.000276788	0.00187281	0.00143427	0.0010065	0.00227901
	BM_HC_HMP_S063_01	0.00011096	0.00909355	0.00709627	0.102339	0.0406062	0.0507164	0.106955	0.103784	0.138733	0.0277684	0.0864016	0.0404359	0.0127836	0.0154286	0.00738528	0.013661	0.00258304	0.0062344	0.00472999	0.00750657	0.00742657	0.0215882	0.0221842	0.0503913	0.0205044	0.00460355	0.0023379	0.001347	0.00921741	0.00591442	0.00696983	0.0187109	0.000885099	0.00788847
	BM_HC_HMP_S066_02	0.00054409	0.00061409	0.000868635	0.028404	0.00879453	0.0102104	0.0276149	0.0190527	0.0206977	0.00730862	0.0128036	0.00475681	0.00163227	0.00173727	0.00084318	0.00849544	0.000302272	0.00181045	0.0137645	0.00416181	0.00374499	0.00428272	0.00347136	0.0138982	0.0022909	0.00507181	0.000658635	0.000712726	0.000238636	0.000241818	0.00110727	0.00263772	0.000353181	0.00167045
	BM_HC_HMP_S072_01	0.000302843	0.000625686	0.00117423	0.203565	0.0894517	0.10523	0.209272	0.196201	0.0689769	0.0183935	0.0411439	0.00769679	0.00161421	0.00297558	0.00180992	0.00966528	0.000555689	0.00579688	0.00483692	0.00494406	0.00479407	0.00444551	0.00557689	0.0509805	0.00644257	0.00264131	0.000824248	0.000711396	0.00347413	0.00461122	0.00360698	0.00282416	0.00882246	0.00211848
	BM_HC_HMP_S072_02	0.00213879	0.00274716	0.00262834	0.18233	0.0819775	0.0931135	0.193632	0.195928	0.10155	0.0293347	0.0602617	0.00748577	0.00147339	0.0025618	0.00237168	0.0138831	0.000708178	0.004135	0.016925	0.0173432	0.0168157	0.0115637	0.0125618	0.096816	0.0127139	0.00333652	0.00118822	0.00092681	0.00270914	0.0054563	0.0022291	0.00261408	0.00797532	0.00468158
	BM_HC_HMP_S073_02	0.000353572	0.00245039	0.00100701	0.179046	0.077533	0.0924659	0.194503	0.19557	0.380612	0.0331396	0.250173	0.0285789	0.00406161	0.00699088	0.0369796	0.0400611	0.018661	0.0408085	0.00226689	0.00383111	0.0037058	0.0860948	0.0888227	0.127098	0.0854616	0.0110391	0.0061808	0.00358272	0.0201514	0.0118715	0.0121356	0.00375726	0.0030255	0.0188736
	BM_HC_HMP_S075_01	0.000597927	0.00344654	0.00581569	0.0798656	0.0321696	0.042718	0.079035	0.0782227	1.38999	0.303665	0.850976	0.895814	0.107537	0.0963904	0.0104849	0.00696924	0.00389217	0.00769831	0.0784963	0.0194087	0.0181268	0.00509931	0.00902391	0.0119064	0.00895481	0.0148946	0.00378217	0.00196301	0.000872918	0.00141726	0.00134534	0.3715	0.00271888	0.000658566
	BM_HC_HMP_S084_01	0.000146549	0.000581614	0.000361792	0.379703	0.148568	0.191722	0.424537	0.433889	0.0217487	0.0174118	0.0128184	0.0130153	0.00391101	0.00462544	0.00784035	0.015667	0.0036225	0.00885245	0.012104	0.00248675	0.00239515	0.00249132	0.00309126	0.0151907	0.00293097	0.00104874	0.000416747	0.00025646	0.00283938	0.0132947	0.00495059	0.00354006	0.00140137	0.000879291
	BM_HC_HMP_S084_02	3.29086e-05	0.000520553	0.000293185	0.873354	0.366006	0.445157	1.04877	1.08864	0.0470921	0.0437235	0.026641	0.00970204	0.00136122	0.00109795	0.00585772	0.00797284	0.00245019	0.00606714	0.0025908	0.00119967	0.00110094	0.000768863	0.000894514	0.0134446	0.00124753	0.000942381	0.000517562	0.00024831	0.00109197	0.00475379	0.0026626	0.00129839	8.37672e-05	0.000251302
	BM_HC_HMP_S119_01	0	0.00049396	0.000606865	0.30745	0.129488	0.148418	0.356846	0.35542	0.022661	0.00389993	0.013892	0.00456795	0.000404577	0.00108671	0.00547119	0.0152986	0.000715065	0.00230985	0.00224399	0.00152422	0.00145365	0.0016136	0.00181589	0.0613592	0.00169358	0.00144424	0.000592752	0.000479847	0.000903241	0.00124196	0.000715065	0.00026815	0.000653909	0.000555117
	BM_HC_HMP_S138_01	0.000439456	0.00101221	0.00140793	0.698173	0.312555	0.381417	0.619017	0.633179	0.0249615	0.0340297	0.00998045	0.0108052	0.00129338	0.00268048	0.0222165	0.0176678	0.00536512	0.0121736	0.0036906	0.0177928	0.0175095	0.0133357	0.014552	0.11363	0.0142917	0.00376141	0.0011705	0.000872664	0.0126214	0.0147978	0.0135607	0.00138085	0.000747701	0.000643564
	BM_HC_HMP_S140_01	0.000152548	0.00194742	0.00223305	0.669232	0.295483	0.377807	0.601692	0.641222	0.272153	0.0560404	0.174502	0.0328985	0.00791628	0.0111847	0.0142065	0.0165401	0.00406038	0.0101234	0.0135898	0.00629343	0.00586499	0.00404091	0.00467057	0.17164	0.00478093	0.0025706	0.000542033	0.000434925	0.00412529	0.00424539	0.00431679	0.00130153	0.000720547	0.000791953
	BM_HC_HMP_S145_01	7.07806e-06	0.000143921	0.000266607	0.334927	0.14083	0.180467	0.386471	0.405339	0.033097	0.0136583	0.0209699	0.00431762	0.00116552	0.00151706	0.000788024	0.0130189	6.84212e-05	0.0023971	0.000757352	0.000570963	0.000533214	0.000158077	0.000276044	0.0053227	0.000202904	0.000259529	0.000127405	4.95464e-05	0.000174592	0.000209982	0.000412887	0.000396371	0.00520237	0.000762071
	HP_HC_HMP_S082_01	0.000507034	0.000797306	0.000301581	0.139323	0.0629382	0.0729186	0.173613	0.170529	0.0106421	0.00647646	0.00644065	0.0391151	0.0134543	0.0165399	0.0379936	0.0596094	0.0217779	0.048745	0.0020074	0.00139293	0.00131565	0.0639616	0.0686475	0.604757	0.0694353	0.00967699	0.00385647	0.00302147	0.00436162	0.0341447	0.00655751	0.00588272	0.000309121	0.00147021
	KG_HC_HMP_S024_01	0.000226441	0.0414077	0.0297819	0.191617	0.091264	0.100177	0.202944	0.194006	0.0392952	0.00279605	0.0248494	0.0085302	0.00115049	0.00237552	0.000520391	0.00457944	0.00176792	0.000999995	0.000358648	0.000292544	0.00029817	0.0182221	0.0137032	0.53986	0.0133923	0.00776368	0.00131223	0.0028931	0.0042222	0.00129957	0.00210829	0.00107735	0.000579463	0.00131926
	KG_HC_HMP_S024_02	0.000415868	0.0943185	0.0669721	0.286484	0.137235	0.157198	0.294977	0.291657	0.0239707	0.0012215	0.014933	0.0224882	0.00379849	0.00603792	0.000680353	0.00397772	0.00140595	0.00121454	9.22218e-05	0.000379327	0.000382807	0.012784	0.0435026	1.09657	0.0200434	0.0110945	0.00189142	0.00321036	0.00261527	0.00120236	0.00226378	0.00296502	0.000866537	0.0029946
	KG_HC_HMP_S028_01	0.000358564	0.00923103	0.00589838	0.361425	0.170987	0.194306	0.364373	0.361476	0.160995	0.00833861	0.10079	0.00713742	0.0011235	0.00115338	0.00033466	0.0103844	0.000213146	0.00135059	0.00503384	0.00147011	0.00146812	0.00251592	0.00273305	0.0100796	0.00190039	0.00473703	0.000392428	0.000800793	0.000155378	0.000181274	0.000940235	0.000366532	0.00156573	0.00054183
	KG_HC_HMP_S028_02	0.000212949	0.00172984	0.000921805	0.290792	0.134012	0.15395	0.312466	0.284111	0.223961	0.0232873	0.141407	0.0358716	0.00600924	0.0054579	0.000472571	0.0115196	0.000253788	0.00204197	0.0544857	0.00631262	0.00624261	0.00164525	0.00168609	0.00603841	0.00125144	0.00371056	0.000376307	0.000697188	4.95908e-05	0.000504659	0.000510493	0.00031213	0.000586338	0.000743862
	KG_HC_HMP_S030_01	1.17993e-05	4.36574e-05	4.12976e-05	0.027693	0.00930139	0.0112813	0.0301803	0.0280033	0.00067728	0.000100294	0.000220647	0.000803532	0.000350439	0.000366958	0.00033274	0.0127798	0.000126253	0.00328847	0	0	0	2.00588e-05	2.83183e-05	0.00362946	4.48373e-05	3.53979e-05	1.29792e-05	1.7699e-05	0.000215927	0.000210028	0.000720937	0.000654861	0.000528609	0.000854269
	KG_HC_HMP_S117_01	1.66982e-05	0.00647889	0.00709673	0.131278	0.0633629	0.0735054	0.119946	0.137499	0.0112279	0.00206056	0.00630189	0.00229767	0.000430813	0.00343982	0.0482444	0.0415618	0.0286107	0.0600099	0.0138495	0.0051063	0.00460202	0.00742067	0.00589446	0.141814	0.00534008	0.0124602	0.000681286	0.00104865	8.01513e-05	0.000320605	0.000657908	0.000667927	0.00137259	0.00113882
	KG_HC_HMP_S140_01	4.73847e-05	0.000358018	0.000744993	0.916726	0.407998	0.511853	0.837446	0.888975	0.285804	0.0326639	0.180731	0.00472531	0.00118462	0.0013531	0.0023824	0.0122516	0.00126359	0.00369074	0.0114408	0.00345382	0.00298787	0.000873985	0.00101351	0.0743072	0.00172428	0.00104246	0.000144787	0.000244821	0.000244821	0.00229553	0.000581779	0.000637062	8.95045e-05	0.00127939
	KG_HC_HMP_S149_01	6.27222e-05	0.0172808	0.0131161	0.538255	0.253143	0.279798	0.540866	0.537523	0.0031379	0.00139781	0.000548371	0.017064	0.00588692	0.00637974	0.00953556	0.0134709	0.00543532	0.0124369	0.00498193	0.000874526	0.000904991	0.0109047	0.00941728	0.189052	0.0129781	0.00276694	0.000514322	0.00113079	0.00115588	0.00218094	0.00261641	0.00247842	0.000387085	0.000163078
	KG_HC_HMP_S153_01	4.29536e-05	0.000394472	0.000482132	0.234108	0.108577	0.125424	0.225219	0.22911	0.0711715	0.00345031	0.0453195	0.00514742	0.00125793	0.00130965	0.000396225	0.00709699	0.000622389	0.00203898	0.00112994	0.000590831	0.000558397	0.00141133	0.00237472	0.0120735	0.00237472	0.00198025	0.000192853	0.000355901	9.64264e-05	0.000427783	0.00131403	0.0004646	0.000319084	0.00222307
	PB_HC_HMP_S024_01	0.00423292	0.00953529	0.00731998	0.691695	0.316134	0.401336	0.61996	0.64472	0.336171	0.387155	0.18468	0.0200861	0.00406216	0.0117641	0.0488538	0.0359798	0.0292709	0.0596518	0.74995	0.28751	0.271697	0.0471597	0.0595844	0.0849414	0.0558143	0.578593	0.359915	0.180748	0.00456094	0.00964314	0.0104385	0.0750646	0.0014604	0.00120427
	PB_HC_HMP_S030_01	1.5135	0.0234436	0.0192733	0.0730453	0.0298904	0.0353667	0.0710687	0.0729427	0.74846	0.239502	0.464249	0.0264579	0.00504618	0.0136156	0.189814	0.133209	0.124446	0.237387	0.000836427	0.000433995	0.000441886	0.0245444	0.0372762	0.0681491	0.0315475	0.345456	0.104025	0.0548885	0.00729506	0.0107	0.00896397	0.00394146	0.00239092	0.0533183
	PB_HC_HMP_S030_02	1.31572	0.010445	0.0127865	0.178372	0.0763993	0.0939887	0.200956	0.204512	1.2612	0.420951	0.765847	0.120417	0.0346514	0.0424711	0.0489243	0.0340281	0.0304079	0.0569478	0.0210298	0.00536633	0.0050147	0.0215013	0.0297246	0.0796199	0.0251135	0.203093	0.073802	0.0383195	0.0193436	0.0476457	0.0486926	0.0678843	0.00244941	0.02276
	PB_HC_HMP_S038_01	1.31382	0.00328543	0.00540435	0.15057	0.0636464	0.0799643	0.148722	0.148395	1.74871	0.263135	1.09492	0.321705	0.0663682	0.0543974	0.00284853	0.00590241	0.00192232	0.0026563	0.395474	0.0636464	0.0596969	0.00678493	0.0106077	0.0299751	0.0116781	0.0368038	0.0141684	0.0079689	0.000978637	0.00165582	0.0010398	0.0270305	0.00128883	0.00676308
	PB_HC_HMP_S117_01	0.00011701	0.0013874	0.00336822	0.130111	0.0566286	0.071	0.118598	0.120374	0.157286	0.29876	0.0563695	0.00572513	0.00127039	0.00222319	0.00531977	0.00812801	0.00287092	0.00438369	0.460459	8.04484	7.91333	0.00352701	0.00526963	0.0285797	0.00440041	0.021066	0.0083495	0.00447563	0.000100294	0.000501471	0.000142084	0.000263272	0.000580871	0.000371924
	PB_HC_HMP_S117_02	0.000174364	0.00696614	0.00877446	0.1793	0.0734974	0.0943873	0.161973	0.169313	0.906188	0.552681	0.543477	0.0851742	0.0136988	0.0155606	0.00665678	0.00480627	0.00367571	0.00673552	0.268552	2.66929	2.6169	0.00756797	0.0113562	0.0132686	0.0101666	0.103972	0.055566	0.0268521	0.0011868	0.00354635	0.00350978	0.000430286	0.00032623	0.000458409
	PB_HC_HMP_S138_01	0.0727382	0.0017001	0.00889389	2.14793	0.99674	1.2061	1.90765	1.96663	0.317259	0.393149	0.147027	0.0132436	0.00263154	0.00368959	0.0119866	0.0128909	0.00503249	0.0108653	0.514363	3.99862	3.87727	0.00753291	0.00847339	0.0298513	0.0079308	0.085593	0.0533724	0.0267179	0.0365974	0.0197366	0.0241858	0.0228655	0.000307466	0.00130673
	PB_HC_HMP_S143_01	4.75356e-05	0.00435426	0.0167349	0.760035	0.337812	0.422449	0.645617	0.688988	4.15239	0.685273	2.59541	0.0604772	0.0138281	0.012402	0.00152114	0.00725869	0.000722541	0.00260257	0.765214	0.408281	0.394256	0.00206067	0.0049437	0.00711608	0.00285689	0.00858493	0.000670252	0.000679759	6.89266e-05	0.00115036	0.000518138	0.071206	0.000434951	0.000311358
	PB_HC_HMP_S148_01	0.204784	0.00147972	0.00425908	0.886042	0.401673	0.490323	0.920224	0.936137	0.422972	0.257667	0.261476	0.0517667	0.0113523	0.0114619	0.0132353	0.0101819	0.00618115	0.0133879	0.521456	0.683826	0.667431	0.00925411	0.0129103	0.0221723	0.0121079	0.0522364	0.020857	0.0104833	0.0163709	0.0157758	0.018657	0.0264118	0.000230961	0.0188958
	PB_HC_HMP_S152_01	0.0938181	0.00760847	0.00811836	1.10997	0.477501	0.643408	0.928594	0.993425	1.76546	0.315218	1.09171	0.117078	0.0298735	0.0322695	0.00287867	0.00603705	0.00165106	0.00343712	0.543551	4.09042	3.98541	0.00552037	0.00714035	0.0187677	0.0127394	0.0459208	0.0279447	0.0131279	0.0225195	0.0409512	0.0454741	0.0163202	0.00024863	0.00164718
	PP_HC_HMP_S001_01	0.000492798	0.00172595	0.0088079	0.415954	0.185824	0.221165	0.384179	0.398537	0.695609	0.491859	0.413571	0.0221944	0.00537451	0.00694313	0.000953206	0.00261206	0.000497425	0.0018879	0.354222	1.26038	1.22476	0.000578401	0.000869916	0.00246862	0.000744981	0.0027555	0.000511307	0.000367863	2.77633e-05	0.00022442	0.000134189	0.000316964	8.32898e-05	0.000104112
	PP_HC_HMP_S002_01	0.00030332	0.00605969	0.025217	1.00386	0.44127	0.554532	0.937911	0.964332	0.891387	0.766704	0.507095	0.0682157	0.0172109	0.0218592	0.00288994	0.00181768	0.00141139	0.0021613	0.610926	0.496103	0.46919	0.00199005	0.00296828	0.00470986	0.00364768	0.00641114	0.00101741	0.000786842	0.0033757	0.00260229	0.00207399	0.039041	0.000635741	0.0111803
	PP_HC_HMP_S002_02	0.000299742	0.00355381	0.0324171	0.686471	0.296098	0.362935	0.622821	0.641588	1.50178	1.16115	0.858918	0.0594707	0.0144644	0.0180782	0.00269955	0.00397158	0.000678166	0.0011896	0.644127	0.540959	0.518256	0.00304987	0.00390788	0.0112591	0.00347701	0.00646318	0.0014856	0.000955427	0.000314729	0.000822417	0.000472093	0.00186589	0.000533915	0.00225743
	PP_HC_HMP_S003_01	0.00131181	0.00297216	0.00430499	0.983961	0.431627	0.567038	0.898959	0.915794	0.771701	0.230762	0.475651	0.0519016	0.0100076	0.0128064	0.00200888	0.00625257	0.000908988	0.00342053	0.498484	0.0918393	0.0849404	0.00123825	0.00176368	0.00720009	0.00189854	0.0050546	0.00115068	0.000942265	0.00072684	0.0011104	0.00130656	0.00854869	0.000758365	0.00523675
	PP_HC_HMP_S003_02	0.000604981	0.00714803	0.00900536	0.425468	0.186454	0.217013	0.401738	0.411555	2.06686	0.422828	1.28533	0.276503	0.0375069	0.0407977	0.00783008	0.00678196	0.0023679	0.00339676	0.214938	0.0321777	0.0309408	0.0101652	0.014901	0.0315168	0.0119609	0.050936	0.0271683	0.0135331	0.0898012	0.051855	0.0604461	0.0993229	0.00204807	0.0105679
	PP_HC_HMP_S004_01	1.20387	0.0135266	0.0143836	1.0345	0.468978	0.565086	0.931459	0.970803	1.61575	0.872536	0.979516	0.0134831	0.00313322	0.00483181	0.00613292	0.00685024	0.00346238	0.00736572	1.91349	0.162449	0.153969	0.0266029	0.0347387	0.0259632	0.0375676	0.335258	0.212994	0.0999154	0.000142843	0.000189422	0.000279475	0.00028258	0.00050616	0.000419212
	PP_HC_HMP_S005_01	0	0.0015535	0.00594567	1.03947	0.460863	0.564072	0.908601	0.936465	1.14893	0.271952	0.726827	0.00235379	0.000461343	0.000724967	0.00145464	0.00236321	0.000489588	0.00121926	0.059791	0.0200825	0.0186185	0.0021749	0.00295636	0.00497121	0.00376136	0.0105685	0.00214666	0.00160058	7.06137e-05	0.000145935	0.000141227	0.00013652	0	0.000748505
	PP_HC_HMP_S005_02	0.000242035	0.00227916	0.00981585	1.39865	0.627683	0.748859	1.24758	1.2834	0.870336	0.443014	0.579498	0.00310947	0.000779889	0.00126396	0.000648787	0.00177492	0.000329436	0.00121017	0.0757837	0.033263	0.0316528	0.000426922	0.000584917	0.00107571	0.000326074	0.0075098	0.000248758	0.000161356	0.000191611	0.00029582	0.000181526	9.74862e-05	0	0.000215142
	PP_HC_HMP_S005_03	7.95245e-05	0.0025972	0.00671078	2.03781	0.9126	1.12601	1.815	1.87206	0.159987	0.346886	0.132961	0.00908748	0.00211101	0.00224837	0.000446422	0.00223211	0.00011025	0.00039943	0.151032	0.0422275	0.0387555	0.000679573	0.00113322	0.00187244	0.000853081	0.00880734	0.000300024	0.000374127	1.26516e-05	0.000480762	8.31393e-05	4.3377e-05	0	0.000283758
	PP_HC_HMP_S006_01	0.000432598	0.0059749	0.0127981	0.774443	0.339876	0.423558	0.866429	0.703909	1.2923	0.379236	0.815317	0.05769	0.0143881	0.0176241	0.00171354	0.0043344	0.00126128	0.00230906	0.252039	0.0641396	0.0556871	0.00131746	0.00209276	0.00566029	0.0023512	0.00629233	0.00135959	0.00107026	0.000955086	0.000755641	0.000497206	0.0616985	0.00105059	0.0151409
	PP_HC_HMP_S006_02	0.000670408	0.0035395	0.00978604	1.08676	0.474591	0.597384	0.959642	0.993334	1.01695	0.575419	0.60581	0.0166236	0.00401291	0.00516945	0.00521075	0.00397479	0.00106439	0.000791144	0.275255	0.0697637	0.061525	0.00213196	0.00616394	0.01113	0.00396208	0.00827683	0.00166808	0.00144249	0.000289133	0.000390806	0.00015251	0.00022241	4.13047e-05	0.000378097
	PP_HC_HMP_S006_03	6.60508e-05	0.00308496	0.00475566	0.776289	0.337059	0.428483	0.657324	0.684671	1.69446	0.235281	1.08189	0.00931316	0.00202232	0.00343464	0.00121611	0.00426416	0.000439043	0.00430884	0.301716	0.0708472	0.0623733	0.000299171	0.000499266	0.0021991	0.00077124	0.00110732	0.000271974	0.00016707	0.000163184	0.000528406	0.000808151	0.00297423	0.000211751	0.000722673
	PP_HC_HMP_S008_01	0.000286552	0.000820457	0.00577699	0.877898	0.387685	0.49607	0.832868	0.861051	0.218636	0.274969	0.118861	0.0130611	0.00310882	0.00332643	0.00117729	0.0113593	0.000443344	0.00369003	0.0399158	0.0139248	0.0127367	0.000462267	0.00102726	0.00788963	0.000615005	0.00243839	0.00061095	0.000291958	7.29896e-05	0.000535257	0.000812347	0.000359541	0.000108133	0.000428476
	PP_HC_HMP_S010_01	1.0399	0.00634472	0.0080693	0.175267	0.0735732	0.0900289	0.164129	0.1702	1.36158	0.340951	0.869631	0.0292642	0.00593706	0.00695537	0.00311364	0.00262378	0.00138067	0.00258352	0.732204	1.58223	1.55558	0.00332502	0.00492378	0.0167895	0.00730766	0.0197471	0.0103374	0.00514019	0.00140416	0.0015887	0.00131357	0.00720869	0.000362364	0.00221277
	PP_HC_HMP_S012_01	0.000442849	0.00360737	0.0234741	0.624082	0.263918	0.338215	0.598986	0.622257	4.31109	1.10896	2.64886	0.0544612	0.0130087	0.0191209	0.00641977	0.0076945	0.00381496	0.00712249	0.292905	0.079885	0.0723997	0.00324141	0.00503433	0.00938133	0.00541721	0.0248857	0.0121891	0.00620757	0.000432085	0.00142081	0.000508969	0.00773294	0.000330599	0.00188826
	PP_HC_HMP_S012_02	0.000118005	0.00131828	0.0038065	0.860347	0.385778	0.476237	0.848978	0.876095	0.358128	0.143433	0.214415	0.0395991	0.0092617	0.0125995	0.00193865	0.00718481	0.000853007	0.00335808	0.137833	0.0345721	0.0321344	0.00175322	0.00456173	0.0103339	0.00342214	0.0137155	0.0019926	0.00140257	0.000246124	0.000455162	0.000630483	0.00159475	0.000225895	0.00288943
	PP_HC_HMP_S015_01	5.44902e-05	0.00196165	0.0120801	0.372015	0.162846	0.204959	0.35098	0.363791	3.10249	0.437047	2.00509	0.000934716	0.000161375	0.000293409	0.000373048	0.00239128	0.000104789	0.00110867	0.669089	0.998608	0.968479	0.000280834	0.00028293	0.00129519	0.000618254	0.00434035	0.00286074	0.0013392	3.14366e-05	7.12564e-05	0.000165566	0.000599392	8.38311e-06	0.000438017
	PP_HC_HMP_S015_02	0.000527767	0.0102915	0.0202671	0.492179	0.211691	0.27252	0.440726	0.46743	1.96301	1.28836	1.21396	0.06358	0.0169165	0.0187997	0.00162328	0.00321858	0.00054376	0.000723681	0.568485	1.37614	1.33965	0.0313382	0.0354564	0.0218744	0.0314062	0.446903	0.284599	0.144292	0.00122746	0.00115949	0.00109952	0.000239894	0.000115949	0.00040782
	PP_HC_HMP_S015_03	0.000329228	0.00508652	0.0287036	0.751825	0.327474	0.424297	0.676242	0.709324	5.30876	1.02377	3.38071	0.007796	0.00194021	0.00259014	0.000275955	0.00241541	0.000125725	0.00131585	0.374376	0.291772	0.280455	0.000307919	0.000422989	0.00174203	0.000760741	0.000638213	0.000337752	0.000252515	0.000117201	0.000277021	0.000273824	0.00011507	3.51603e-05	0.000294068
	PP_HC_HMP_S016_01	0.232474	0.00487218	0.00643878	0.104938	0.0453225	0.0555175	0.100952	0.10055	0.109438	0.163779	0.0631357	1.25321	0.136022	0.108927	0.0247299	0.0146891	0.01132	0.0214576	0.0600721	0.0263933	0.0257219	0.061185	0.0883162	0.0514165	0.0639946	0.784784	0.45621	0.227411	0.0265384	0.0467197	0.0523631	0.0433657	0.00097988	0.00362314
	PP_HC_HMP_S016_02	0.000394394	0.00359567	0.00365928	0.604864	0.270044	0.341851	0.533118	0.552702	0.137372	0.191941	0.0737994	0.140697	0.0238974	0.0226045	0.0306419	0.0347576	0.0175712	0.0327936	0.240541	0.0228208	0.0221433	0.040796	0.0456002	0.0218141	0.0407912	0.00770818	0.00347798	0.00259378	0.0527693	0.133022	0.152087	0.0397893	0.000617036	0.00143922
	PP_HC_HMP_S017_01	0.0074485	0.00810971	0.0128971	1.22788	0.542836	0.675651	1.11201	1.1558	2.26134	0.52479	1.39484	0.152007	0.0258521	0.0290913	0.00639888	0.00499337	0.00242261	0.00452185	1.00587	0.133437	0.125784	0.00908706	0.0129531	0.031223	0.013468	0.0828838	0.0551926	0.0252902	0.000787666	0.00117789	0.000876188	0.0869233	0.00128447	0.00607189
	PP_HC_HMP_S017_02	0.0105071	0.0122782	0.016026	0.956349	0.417353	0.533292	0.86253	0.894645	1.784	0.511067	1.11098	0.0259189	0.00498222	0.00822321	0.00980046	0.00925781	0.00368524	0.00731382	0.88118	0.144887	0.139049	0.0071886	0.012296	0.0381404	0.0140761	0.0494973	0.0271085	0.0133336	0.00149974	0.00198275	0.000873604	0.00359281	0.000208711	0.00143116
	PP_HC_HMP_S018_01	0.00019553	0.0094277	0.00912354	0.195682	0.0801421	0.102488	0.223483	0.193299	1.38099	0.508129	0.86597	0.313084	0.0625335	0.061073	0.0102569	0.00191909	0.00104766	0.00118404	0.144134	0.128041	0.12283	0.00222204	0.0031478	0.00953029	0.0042377	0.00964737	0.00177546	0.00128543	0.0393764	0.0212223	0.0255445	0.037362	0.00126129	0.00509465
	PP_HC_HMP_S018_02	0.000368227	0.0112514	0.0120236	0.948476	0.426862	0.536681	0.857245	0.870026	0.738167	0.611022	0.456637	0.104978	0.0180943	0.017836	0.00528048	0.00222471	0.00200735	0.0023858	0.302123	0.117914	0.110243	0.0278906	0.0290004	0.011502	0.0268473	0.436477	0.289475	0.142731	0.00770464	0.0078862	0.00914942	0.00857918	0.000570241	0.00923125
	PP_HC_HMP_S019_01	0.000370805	0.000760749	0.00166504	0.116672	0.0477932	0.0590729	0.101828	0.0998806	0.163018	0.0816418	0.100134	0.329644	0.0497023	0.0460636	0.00541615	0.00332768	0.0013349	0.00280138	0.267501	5.98916	5.7211	0.00266262	0.00372002	0.00291142	0.00283008	0.0300089	0.0160666	0.0084137	0.000894718	8.85149e-05	0.000418651	0.0031028	0.00019856	0.00017703
	PP_HC_HMP_S019_02	0.000346907	0.00343004	0.00684274	0.478462	0.198843	0.253103	0.401805	0.412641	0.430264	0.377899	0.270132	0.458312	0.0627641	0.0602187	0.00270154	0.00495209	0.000732841	0.00114479	0.09533	1.95053	1.855	0.0078531	0.0111661	0.016916	0.0112571	0.0918002	0.054421	0.0279824	0.000481333	0.000329561	0.000429297	0.0211266	0.000216817	0.000355579
	PP_HC_HMP_S019_03	0.000178762	0.00200543	0.00178461	0.219008	0.0933796	0.11132	0.186085	0.190956	0.0725847	0.159213	0.0371599	0.159224	0.0219832	0.0198696	0.00227583	0.00504438	0.000815694	0.00138052	0.166963	3.36396	3.22864	0.00674787	0.00831917	0.00633176	0.00712943	0.115833	0.0738736	0.0364719	0.000195286	0.000279409	0.000177259	0.00465081	0.000154726	0.000223828
	PP_HC_HMP_S020_01	0.169006	0.00630789	0.00992337	0.367964	0.163308	0.204698	0.342997	0.359239	1.8191	0.295936	1.12536	0.106399	0.0198702	0.0248372	0.0143212	0.010629	0.00858675	0.0150524	0.505322	0.180676	0.17084	0.0239056	0.029056	0.0233045	0.0248201	0.110423	0.0706424	0.034315	0.0135303	0.00670653	0.00826912	0.0202752	0.00114902	0.00348117
	PP_HC_HMP_S022_01	0.000535644	0.00245892	0.00959117	0.519703	0.236454	0.284201	0.481162	0.487153	0.384832	0.580591	0.205275	0.143302	0.0321323	0.0341463	0.00808759	0.00789224	0.00452335	0.00845183	0.931138	0.0590128	0.0593304	0.00564505	0.00856904	0.0132663	0.0114653	0.059885	0.0344097	0.0168318	0.00192454	0.0017985	0.00157668	0.0814115	0.00139141	0.00288239
	PP_HC_HMP_S022_02	0.000339257	0.0034177	0.0125316	0.291758	0.12057	0.147472	0.274404	0.272819	0.423124	0.603157	0.219712	0.0559459	0.0116237	0.0118687	0.00318105	0.00783536	0.00152351	0.00326168	0.148624	0.0343853	0.0300148	0.00524801	0.00736627	0.06622	0.0150027	0.0414385	0.0229983	0.0115106	0.000736103	0.00114866	0.000643959	0.000344492	0.000129839	0.000164393
	PP_HC_HMP_S022_03	0.000660885	0.00177358	0.00666053	0.329559	0.146025	0.178448	0.305193	0.308912	0.213432	0.440662	0.10164	0.0695519	0.0147227	0.0145403	0.00279388	0.00301392	0.000768162	0.00206879	2.62018	0.547063	0.542557	0.00117769	0.00163734	0.00360746	0.00642954	0.00449856	0.00258011	0.00132647	0.000215336	0.000501145	0.000212987	0.00731437	0.000132334	0.000191062
	PP_HC_HMP_S023_01	0.000634681	0.00480236	0.018679	1.45774	0.634766	0.828854	1.33994	1.40034	1.7567	0.709701	1.08893	0.0103868	0.00222948	0.0033568	0.000568157	0.0015013	0.000577146	0.000931345	0.0770122	0.0202846	0.0179653	0.00110575	0.00151928	0.0109838	0.00199394	0.00595665	0.00195618	0.00102664	0.000435107	0.000289472	0.00029127	0.0321692	0.000357795	0.00171166
	PP_HC_HMP_S024_01	0.00114123	0.0034267	0.00521964	2.13929	0.996832	1.22151	1.94658	2.02545	0.990688	0.244874	0.619656	0.00662666	0.00145357	0.00219537	0.00066672	0.00502743	0.00104213	0.00127638	0.690975	0.63015	0.598919	0.000596144	0.00094452	0.011097	0.00110369	0.00167281	0.000593141	0.000370901	0.000279302	0.000400933	0.000297321	0.000531574	9.61038e-05	0.000470008
	PP_HC_HMP_S024_02	0.0216017	0.00589239	0.0105853	1.18228	0.546703	0.67107	1.09599	1.14101	1.32213	0.40436	0.78882	0.0384224	0.0088311	0.0118316	0.00443616	0.00905412	0.00347659	0.0044193	0.547772	0.649059	0.617369	0.00292183	0.00387579	0.0266526	0.00372023	0.0136796	0.00708624	0.00431997	0.0101543	0.00718557	0.00745733	0.00281501	0.000427311	0.000908973
	PP_HC_HMP_S028_01	0.00140462	0.00419677	0.00648082	0.358284	0.152725	0.200712	0.328983	0.343434	0.863769	0.304059	0.528757	0.0380299	0.00870867	0.0109903	0.00445083	0.00389631	0.00307552	0.00508596	0.358995	2.18671	2.11073	0.00332469	0.0064686	0.00872333	0.00463648	0.0386186	0.0125293	0.00668357	0.0024697	0.00205197	0.00215457	0.0147254	0.00134355	0.00125806
	PP_HC_HMP_S028_02	0.000518212	0.000765716	0.0010983	0.117385	0.0503149	0.0643917	0.110934	0.107666	0.321758	0.0987233	0.21087	0.00132067	0.000247504	0.000336451	7.92787e-05	0.00140381	5.99425e-05	0.000659367	0.239667	1.45173	1.41044	7.54115e-05	9.66814e-05	0.000406062	0.000135354	0.000326783	9.66814e-05	5.22079e-05	2.32035e-05	6.57433e-05	0.000189495	7.34778e-05	3.67389e-05	0.000135354
	PP_HC_HMP_S029_01	0.00042939	0.00242412	0.0110028	1.0746	0.482707	0.614754	0.943483	1.01096	0.552213	0.451811	0.321204	0.0202177	0.00467558	0.00544575	0.00148582	0.00283988	0.0004771	0.00194475	0.811262	0.216608	0.192226	0.000770175	0.00124727	0.00446202	0.000806526	0.0027899	0.00104962	0.000647492	0.000195384	0.000374864	0.000390767	0.000674755	0.000688387	0.00971238
	PP_HC_HMP_S029_02	0.000846035	0.00626595	0.0181384	0.596293	0.25878	0.32572	0.539097	0.570724	1.90843	0.969634	1.13575	0.120195	0.0255957	0.0282427	0.00467652	0.00367808	0.00192846	0.00350234	0.137247	0.54819	0.528772	0.00424884	0.00984605	0.0168678	0.00583671	0.0106019	0.0031182	0.00223639	0.000443235	0.000858477	0.000447901	0.00149767	0.000816486	0.0128507
	PP_HC_HMP_S030_01	0.00134686	0.00771714	0.0112517	0.251628	0.101005	0.129167	0.253119	0.262375	2.04661	1.01151	1.2499	0.04706	0.0113609	0.0102671	0.0132356	0.0191782	0.0068162	0.0161041	0.00164171	0.000722572	0.000713471	0.00216772	0.00255357	0.0240797	0.00299039	0.00572233	0.00168539	0.00122673	0.000369476	0.00583336	0.00121581	0.00283568	0.00106657	0.00562223
	PP_HC_HMP_S030_02	0.00162924	0.0110073	0.0195269	0.287496	0.115485	0.149954	0.334449	0.346163	5.31804	1.40785	3.31866	0.317941	0.107286	0.118429	0.013594	0.015852	0.00244306	0.00575899	0.00249093	0.000925523	0.000957437	0.0135142	0.0156748	0.0601989	0.0140983	0.0111621	0.00382018	0.00244625	0.00918023	0.0300779	0.0227056	0.0685174	0.00170105	0.0317263
	PP_HC_HMP_S032_01	0.000354912	0.00187501	0.00297323	1.05285	0.491835	0.58297	0.987403	0.99729	0.411213	0.323405	0.245037	0.00299666	0.000646208	0.00100782	0.000401787	0.00147992	0.000160715	0.000873888	0.796741	7.81292	7.52001	0.000244421	0.000281251	0.00227345	0.00058594	0.000816968	0.000220983	0.00011384	0.000154019	0.000103795	0.000137277	0.000167411	7.3661e-05	0.000204242
	PP_HC_HMP_S032_02	0.000362065	0.00602829	0.00749676	0.759219	0.342984	0.422803	0.710154	0.734495	1.08756	0.459267	0.650364	0.0793657	0.013163	0.0170483	0.0043797	0.00334129	0.00220547	0.00338907	0.247163	1.84187	1.76186	0.0533375	0.0596947	0.0853315	0.0580131	0.0222697	0.0130509	0.00823376	0.108879	0.0586618	0.0690827	0.100406	0.00142253	0.0153685
	PP_HC_HMP_S033_01	0.0476383	0.00421089	0.00839438	0.354954	0.156746	0.192416	0.321632	0.331762	0.552989	0.263823	0.348046	0.0564107	0.0127582	0.0141633	0.000719848	0.0054443	0.000432774	0.00190421	2.68795	0.17921	0.171285	0.00178014	0.00262838	0.00553085	0.00239036	0.0100086	0.00378389	0.00226485	0.000196191	0.00044143	0.00062031	0.0113675	0.000512116	0.00437102
	PP_HC_HMP_S033_02	0.0810584	0.00280195	0.0035272	0.188701	0.0739535	0.0911839	0.157524	0.157279	0.360754	0.122929	0.222907	0.0197482	0.00455153	0.00500762	0.00646187	0.00696282	0.00355711	0.00802079	1.431	0.100577	0.100029	0.00358141	0.00428423	0.0095442	0.00563007	0.00401694	0.000631794	0.000743946	0.000472911	0.00181501	0.000543941	0.0098171	0.000319635	0.000463565
	PP_HC_HMP_S034_01	0.00141775	0.00414786	0.0109928	0.611193	0.228362	0.34737	0.474011	0.491669	1.20409	0.692713	0.70215	0.111583	0.0159818	0.0173623	0.00239944	0.010102	0.00091968	0.00318065	0.599919	0.367827	0.35038	0.00283137	0.00375932	0.00750831	0.00317031	0.0126565	0.0068821	0.00349892	0.00235603	0.00234983	0.00168229	0.0901348	0.000516674	0.00108708
	PP_HC_HMP_S034_02	0.00106362	0.00989207	0.0178482	0.560055	0.229331	0.30605	0.488285	0.500214	2.10255	0.426792	1.27898	0.0943295	0.0184584	0.0223514	0.00246584	0.00765387	0.00149022	0.00216933	0.320709	0.364419	0.34711	0.0383421	0.0428299	0.0237383	0.044016	0.0412938	0.0105367	0.00629182	0.131114	0.0752743	0.0884203	0.534076	0.00271836	0.0237899
	PP_HC_HMP_S034_03	0.00170059	0.00562951	0.017297	0.848522	0.334294	0.479213	0.675798	0.704804	2.48587	0.751296	1.52318	0.0549476	0.0112769	0.0137963	0.00234289	0.00856212	0.00118694	0.00281147	0.269599	0.486218	0.46097	0.00652629	0.00742776	0.0160838	0.00755829	0.0162782	0.00789446	0.00383783	0.00152687	0.00173064	0.00075874	0.0675513	0.000414114	0.0083837
	PP_HC_HMP_S035_01	0.000497571	0.00236558	0.0115817	2.17805	1.13741	1.25212	1.82818	1.89912	1.09811	0.559864	0.645847	0.00748224	0.00164385	0.00195802	0.000677579	0.00185782	0.000254729	0.00187141	0.545045	7.59309	7.24977	0.000125666	0.000190198	0.000973065	0.000602859	0.000205481	4.24548e-05	6.28332e-05	0.000337941	0.000280202	0.000553611	0.000163027	0.000249634	0.000276806
	PP_HC_HMP_S035_02	0.719312	0.0046179	0.0151057	0.687639	0.350122	0.388345	0.600158	0.621163	1.268	0.373443	0.785719	0.0289037	0.0056491	0.00730632	0.00340876	0.00331443	0.000735348	0.00123701	0.933198	1.09541	1.04068	0.00104192	0.00155431	0.00557836	0.00288994	0.00775439	0.00331228	0.00184802	0.00135922	0.00097975	0.000754643	0.000525249	0.00050381	0.00891851
	PP_HC_HMP_S036_01	0.0004713	0.0101883	0.00535371	0.219192	0.0990556	0.124784	0.201208	0.203749	0.593832	0.219242	0.362639	0.0559675	0.00858549	0.0127381	0.0278415	0.0320984	0.0204636	0.0293357	0.48845	0.0517953	0.0474102	0.0101666	0.0213975	0.0384729	0.00989948	0.0426581	0.015466	0.0102448	0.00215234	0.00213714	0.0008731	0.000886132	0.000523426	0.0487829
	PP_HC_HMP_S036_02	0.000484013	0.00793704	0.0106329	0.437274	0.19315	0.246848	0.394927	0.418849	1.55469	0.671389	0.946772	0.0724997	0.0117031	0.0148366	0.00722355	0.00967062	0.00328396	0.00421535	0.556757	0.0492652	0.047709	0.0037429	0.0101045	0.0140595	0.00478421	0.0243163	0.00854447	0.0046203	0.00543213	0.00399359	0.00439083	0.00184542	0.000750123	0.0184619
	PP_HC_HMP_S037_01	0.000591903	0.0022306	0.00760705	0.384479	0.167193	0.221758	0.345808	0.355504	0.372504	0.464918	0.211907	0.172723	0.032045	0.0271453	0.000805646	0.00909229	0.000276769	0.00104131	0.0326369	0.0183627	0.0180777	0.000945401	0.00148798	0.00200041	0.00316504	0.0100541	0.00451874	0.00218127	0.000243886	0.00028499	0.000323354	0.0516819	0.000328835	0.000676852
	PP_HC_HMP_S037_02	0.000418121	0.00435573	0.0102203	0.653265	0.288715	0.361369	0.593609	0.61282	1.05532	0.519027	0.672772	0.0938846	0.0200625	0.0254654	0.0012071	0.0159541	0.000439936	0.00131981	0.0140889	0.00729349	0.00698081	0.000610821	0.00170157	0.00220695	0.0115074	0.00361402	0.00157068	0.000879873	0.000189064	0.000610821	0.000421757	0.00966042	0.000458115	0.000487202
	PP_HC_HMP_S037_03	7.10091e-05	0.000480356	0.000745596	0.16372	0.0731185	0.0915287	0.15146	0.156515	0.0317996	0.0412103	0.0172448	0.0124725	0.00269835	0.00358805	0.000501241	0.00640335	0.000309098	0.000730976	0.0445645	0.0187673	0.0176708	0.000298656	0.000484533	0.00113197	0.000937738	0.00258974	0.00108393	0.0005994	3.75931e-05	0.000342515	0.000190054	0.00121969	7.10091e-05	0.000213027
	PP_HC_HMP_S038_01	0.000244958	0.000331414	0.000499522	0.365228	0.171869	0.200832	0.354805	0.339181	0.0366477	0.0360761	0.0205669	0.00780023	0.00184439	0.00221903	0.000105668	0.00238714	6.24403e-05	0.0017051	0.062618	0.0330213	0.0312778	4.8031e-05	7.20465e-05	0.000158502	0.000609994	5.28341e-05	1.92124e-05	0	3.36217e-05	5.28341e-05	0.000537947	8.16527e-05	2.88186e-05	6.72434e-05
	PP_HC_HMP_S039_01	0.0002527	0.00136569	0.00259017	0.474878	0.220215	0.261425	0.440862	0.443469	0.300733	0.143857	0.184435	0.00616327	0.00201788	0.00230588	0.000754383	0.00198444	0.000291719	0.00108141	0.892385	0.157345	0.147517	0.000878875	0.00110928	0.00608523	0.00239136	0.000674485	0.000271281	0.000219254	0.000169086	0.000208106	0.00042736	0.000295436	6.87492e-05	0.000730228
	PP_HC_HMP_S039_02	0.000219671	0.00214018	0.00396862	0.701742	0.324913	0.387783	0.653214	0.654653	0.431399	0.210602	0.264121	0.0107009	0.00355189	0.00361973	0.00114197	0.00304148	0.000376349	0.00170568	0.740275	0.132483	0.124208	0.00123081	0.00157647	0.00893223	0.00308994	0.000919066	0.000361812	0.000276205	0.000260052	0.000358581	0.000809231	0.000583098	0.000135679	0.00168307
	PP_HC_HMP_S039_03	0.000195054	0.00156262	0.00522701	1.22061	0.558887	0.672108	1.09532	1.10923	0.58738	0.182174	0.356349	0.0145019	0.0038178	0.00561493	0.00086569	0.00217409	0.00040545	0.00114841	1.4549	0.186174	0.179169	0.00159331	0.00207766	0.045715	0.00360083	0.00284034	0.00052818	0.000431749	0.000429558	0.000304635	0.000530372	0.00180589	0.000212587	0.00047339
	PP_HC_HMP_S040_01	0.000341985	0.00621702	0.00974164	0.212102	0.09013	0.108587	0.202598	0.208234	1.52896	0.5786	0.919743	0.591971	0.0718762	0.0762074	0.00877894	0.0100026	0.0036887	0.0071303	1.77344	0.0898374	0.0944117	0.00700378	0.00820963	0.0204954	0.00802776	0.0614486	0.0385139	0.0196098	5.53502e-05	0.00124538	0.000290589	0.00105956	0.000557456	0.000381521
	PP_HC_HMP_S040_02	0.000300166	0.00560151	0.00738066	0.0856109	0.0320655	0.0450049	0.0790728	0.080812	0.625535	0.433605	0.370347	0.0825152	0.00997006	0.0108639	0.00355164	0.00471336	0.00164236	0.00146948	0.413701	0.0277197	0.0294162	0.00548182	0.00811777	0.0223016	0.00597007	0.0434566	0.0234756	0.011677	0.0135758	0.0218	0.0252215	0.0017668	0.000356209	0.00104393
	PP_HC_HMP_S041_01	0.000383848	0.000957642	0.00119507	0.281397	0.133013	0.156464	0.255817	0.260396	0.0396947	0.0291883	0.0180607	0.00115155	0.00032449	0.000542136	0.000902242	0.00407592	0.000447164	0.00330822	0.152317	0.0441901	0.0411747	0.000648981	0.00127818	0.00240598	0.00141668	0.00185988	0.000312619	0.000221603	0.0018678	0.000949728	0.00173721	0.000336362	0.000419463	0.000660852
	PP_HC_HMP_S042_02	0.000469578	0.00672168	0.0185094	0.855016	0.363819	0.470115	0.763167	0.787231	0.406311	0.460292	0.263176	0.00573691	0.00176561	0.00220299	0.000606427	0.00136312	0.000287114	0.00168243	0.634435	1.58336	1.50744	0.00176293	0.00203663	0.00631113	0.00195345	0.00140874	0.000574227	0.000359563	0.000343463	0.00033273	0.000550078	0.00155095	0.000254914	0.00034078
	PP_HC_HMP_S044_01	0.000428949	0.00178142	0.0100131	0.697549	0.304024	0.394926	0.599973	0.626685	1.10354	0.418659	0.666594	0.0043183	0.00136367	0.00179902	0.000448155	0.0166506	0.00037453	0.0023016	0.0448331	0.0183248	0.0175085	0.000225678	0.000427348	0.00195588	0.00249206	0.000619415	0.000164857	0.00011524	7.2025e-05	0.00169499	0.000496172	0.000120042	8.16283e-05	0.00023208
	PP_HC_HMP_S044_02	0.000508804	0.00715466	0.011045	0.680438	0.295774	0.381611	0.602367	0.620835	2.32084	0.405113	1.45523	0.0130761	0.00363491	0.004931	0.00107833	0.0066647	0.000586276	0.00268849	5.31668	0.382422	0.374842	0.000305701	0.000659561	0.00356791	0.0102012	0.000921291	0.00010888	0.000129818	0.000113068	0.0010888	0.00034339	6.7003e-05	3.9783e-05	0.000184258
	PP_HC_HMP_S045_01	0.000627062	0.000249899	0.00259155	0.295015	0.132345	0.168719	0.268017	0.277296	0.0494523	0.131306	0.0222781	0.00896167	0.00188813	0.0018997	0.000775151	0.00456529	0.000418813	0.00319316	0.094573	0.0300643	0.0274982	0.000201308	0.000319316	0.000585412	0.000356338	0.000402616	0.000120322	0.000111066	0.000638632	0.00112455	0.00136982	0.000536821	0.000141147	0.000541449
	PP_HC_HMP_S045_02	0.00199151	0.00691551	0.024142	1.03458	0.422867	0.605045	0.892867	0.929581	0.724192	1.14101	0.389066	0.290705	0.0472933	0.0415528	0.00134427	0.00670142	0.00084639	0.00251926	0.114452	0.0290909	0.0244109	0.00366935	0.00778181	0.0106546	0.00896178	0.00665163	0.00203632	0.00157827	0.000507834	0.0022504	0.00139903	0.00244955	0.000632303	0.00104554
	PP_HC_HMP_S046_01	0.000349553	0.00299665	0.0173402	1.82937	0.821978	1.03202	1.66471	1.73374	2.15631	0.642871	1.37693	0.00954652	0.00213465	0.00282187	0.00187333	0.00439995	0.000546388	0.00209901	0.0264235	0.0123328	0.0118627	0.00116744	0.00181564	0.00634455	0.00953125	0.0011352	0.000156111	0.00020532	0.000695712	0.000938362	0.000549782	0.000325797	0.000527723	0.000938362
	PP_HC_HMP_S047_01	0.000357331	0.00353725	0.0121722	0.53933	0.245535	0.304561	0.493448	0.501401	0.72549	0.306928	0.436019	0.0468005	0.0104446	0.0132901	0.00362248	0.00867101	0.00287176	0.00436337	0.278964	1.92179	1.84432	0.00199974	0.00398309	0.00973972	0.00308813	0.00983152	0.00176698	0.00144571	0.00197679	0.00173748	0.00149161	0.000927749	0.000508131	0.000626149
	PP_HC_HMP_S047_02	0.0001672	0.00484494	0.0115387	0.850246	0.396889	0.470709	0.77479	0.80346	0.749459	0.202494	0.453608	0.0388562	0.00736261	0.00868571	0.00436363	0.0061951	0.00211658	0.00191749	0.17238	0.253275	0.240738	0.00145648	0.00531755	0.0151234	0.00340296	0.00857553	0.00128251	0.00104863	0.00374606	0.00245098	0.00236496	0.0275397	0.000732588	0.000966475
	PP_HC_HMP_S048_01	0.000212168	0.00105034	0.00374129	0.309357	0.129645	0.161224	0.296722	0.268266	1.16569	0.266252	0.722513	0.00130452	0.000191161	0.000392825	0.000231074	0.00391985	0.000132342	0.00215739	0.017215	0.00968409	0.00933958	0.000285691	0.000361315	0.00337578	0.00178977	0.000224772	0.000113436	9.03288e-05	3.57114e-05	0.000243678	0.000411731	0.00139905	9.24295e-05	0.000340309
	PP_HC_HMP_S048_02	0	0.000153291	0.000339251	0.0211391	0.00873509	0.0111199	0.0200661	0.0182618	0.00798622	0.0183372	0.0033322	0.00728008	0.00157815	0.00155804	0.00266124	0.00993126	0.00168369	0.00395542	0.0719891	0.0279769	0.0262706	0.00212597	0.00274416	0.0158367	0.00250292	0.0218654	0.0139445	0.00647593	2.26167e-05	0.000763943	0.000331712	0.000218628	0.0001357	0.000123136
	PP_HC_HMP_S049_01	0.000250339	0.000839028	0.00139056	0.593543	0.259436	0.338404	0.535875	0.547725	0.0377465	0.0895921	0.0265868	0.0906639	0.0309795	0.030471	0.00032857	0.00612158	9.77888e-05	0.000619981	0.352845	1.05222	1.00343	8.60541e-05	0.000424403	0.0010835	0.000215135	0.000119302	2.73809e-05	3.5204e-05	0.000168197	0.000414624	0.000238605	7.23637e-05	3.12924e-05	0.000177976
	PP_HC_HMP_S049_02	0	0.000544534	0.0015089	0.267886	0.12113	0.144761	0.231789	0.240233	0.0931569	0.112444	0.0535639	0.00418377	0.00131561	0.00121169	0.000469713	0.00495277	7.68999e-05	0.00113895	0.0494425	0.178372	0.170423	0.000164192	0.000193289	0.000461399	0.000160035	0.000216151	3.53324e-05	3.11756e-05	0.000103919	0.000663002	0.000399048	5.81945e-05	0.000112232	6.44296e-05
	PP_HC_HMP_S051_01	0.00509902	0.00651113	0.00932246	0.480855	0.214172	0.276223	0.432771	0.447497	1.13693	0.34157	0.689563	0.0460758	0.0110672	0.0125072	0.00104727	0.00131553	0.00078331	0.00182629	0.515282	0.126282	0.107923	0.00158164	0.00329634	0.005466	0.00428138	0.0131338	0.00374272	0.00226623	0.00768073	0.00464406	0.00565485	0.00914863	0.00142927	0.0154151
	PP_HC_HMP_S051_02	0.0003185	0.00215489	0.00259534	0.237344	0.105244	0.135547	0.208279	0.218339	0.106699	0.142797	0.0689336	0.00888929	0.00227971	0.00243322	0.000351497	0.0013859	0.000153511	0.00140025	0.976619	0.218089	0.19024	0.000166423	0.000252504	0.000162119	0.00022668	0.000232419	0.000120513	5.8822e-05	0.000163554	0.000324238	0.000546614	0.000275459	8.89503e-05	0.000206594
	PP_HC_HMP_S052_01	0.000518835	0.00908236	0.00972403	0.396392	0.16538	0.212801	0.354168	0.366017	1.93761	0.621115	1.21811	0.0601518	0.0104464	0.0104739	0.00130167	0.0102007	0.000601335	0.00206617	0.264762	0.0161315	0.0164487	0.00174717	0.00235217	0.00573835	0.00223117	0.0150755	0.00894853	0.00475385	0.000132	0.000942336	0.000364834	0.000540835	0.000207167	0.000430835
	PP_HC_HMP_S055_01	0.000664535	0.00136631	0.00308493	0.382448	0.167325	0.216971	0.439389	0.351745	0.605944	0.125826	0.40292	0.00399866	0.000942379	0.00155535	0.00194204	0.00457727	0.00118012	0.00235165	0.0345701	0.0196926	0.0191741	0.00564281	0.00630735	0.00306201	0.0116695	0.0256018	0.0153845	0.00865613	0.000269251	0.000942379	0.00115148	0.000378097	0.000289302	0.00122022
	PP_HC_HMP_S056_01	0.000373567	0.00370761	0.00792559	0.530553	0.238004	0.281996	0.496609	0.507536	1.28212	0.705724	0.77589	0.0793541	0.016451	0.0207374	0.0175769	0.0112403	0.00954087	0.0195798	0.175815	0.813203	0.784361	0.0330475	0.0365236	0.0158301	0.0434741	0.468921	0.327269	0.150626	0.0120208	0.0206584	0.0232138	0.0192256	0.000533166	0.00408468
	PP_HC_HMP_S057_01	0.00581316	0.00311841	0.00648048	1.46079	0.641482	0.810952	1.33511	1.39558	1.40657	0.477915	0.903443	0.0153466	0.00338025	0.00444578	0.0116881	0.00724053	0.0031275	0.00577679	0.21071	0.0576861	0.0508656	0.00519856	0.0072569	0.00932796	0.00811696	0.015472	0.00423122	0.00261837	0.00353481	0.0022038	0.00226198	0.00100189	0.000661867	0.000814605
	PP_HC_HMP_S057_02	0.000243596	0.00146384	0.00345453	0.828395	0.363704	0.463062	0.793559	0.816504	1.60897	0.279655	1.03702	0.0414339	0.0113912	0.0120937	0.000378423	0.00146271	0.000128029	0.000793102	0.141051	0.0387895	0.0350857	0.000381822	0.000703595	0.00177655	0.00238384	0.000516649	0.000189212	0.000213005	8.04432e-05	0.000202808	0.000296847	0.000300246	0.00038862	0.000508718
	PP_HC_HMP_S057_03	0.0123819	0.000965403	0.00207225	0.291209	0.12616	0.162919	0.267915	0.274987	0.762248	0.154924	0.486033	0.0177803	0.00406367	0.00444871	0.000444535	0.000574752	0.000249209	0.000440044	0.193108	0.0748401	0.0687266	0.00700254	0.00750096	0.00417705	0.00736962	0.00401316	0.00134707	0.00102714	0.00041647	0.000745381	0.000877843	0.00113266	0.000199816	0.00115624
	PP_HC_HMP_S059_02	0.000358339	0.00617559	0.00788137	0.196714	0.0825647	0.108879	0.192728	0.196628	1.23998	0.516461	0.760905	0.0748929	0.0161043	0.0189103	0.0049455	0.00581725	0.00212489	0.00507333	0.354928	0.0584701	0.057745	0.00588012	0.00869025	0.0084346	0.00777031	0.0465485	0.0244781	0.0115402	0.000261944	0.00194467	0.000821456	0.0130972	0.000329002	0.00124266
	PP_HC_HMP_S061_01	0.00102529	0.000964562	0.00309017	1.07253	0.47584	0.60054	0.939402	0.967799	0.0973815	0.132863	0.0565377	0.00713062	0.0017255	0.00251143	0.000893113	0.00550158	0.000635897	0.00342956	0.0929124	1.07739	1.03371	0.000467991	0.000760933	0.00277937	0.000510861	0.00235067	0.000646614	0.000289369	0.000260789	0.000210775	0.000660904	0.000632324	0.000210775	0.000775222
	PP_HC_HMP_S061_02	0.0429482	0.00288173	0.00607593	1.44165	0.662083	0.810633	1.26172	1.32629	0.525456	0.331642	0.339389	0.0154601	0.0036406	0.00585769	0.003219	0.00448875	0.00194926	0.00458299	0.0839818	0.20246	0.192381	0.003591	0.00530714	0.0122808	0.003591	0.0160801	0.00288173	0.00192942	0.000357116	0.000362076	0.000391836	0.000669592	0.000619993	0.00103663
	PP_HC_HMP_S062_01	0.00109696	0.00529978	0.00746146	0.346029	0.153029	0.183748	0.320738	0.325364	1.21759	0.644453	0.757831	0.143618	0.026173	0.024564	0.00201964	0.00674528	0.000470295	0.00117216	0.621068	0.096111	0.0978334	0.00120797	0.00194325	0.00815139	0.00155293	0.00453943	0.00222018	0.00131062	5.72949e-05	0.000421356	0.000393902	0.038187	0.000479845	0.000693507
	PP_HC_HMP_S062_02	0.000336555	0.00553093	0.00678931	0.223657	0.0967945	0.114825	0.209922	0.21181	1.59277	0.54007	1.00242	0.39196	0.0556967	0.0429605	0.00230826	0.00232096	0.000810696	0.00106576	0.485926	0.0315801	0.0327707	0.00394764	0.00764234	0.010321	0.00460805	0.0200578	0.00911768	0.00483454	0.000227545	0.00111127	0.000698511	0.0457122	0.000522825	0.000405348
	PP_HC_HMP_S063_01	0.000548415	0.0117128	0.0186938	0.68791	0.308431	0.360849	0.621714	0.646331	2.82101	0.701228	1.76131	0.0465649	0.0112186	0.0163492	0.0127761	0.00576545	0.00465056	0.0081088	0.565071	0.226187	0.227895	0.0120225	0.0177738	0.023818	0.0163221	0.0905671	0.0437635	0.022245	0.0110909	0.00651904	0.00767523	0.0120225	0.000449055	0.00653839
	PP_HC_HMP_S063_02	0.000509075	0.0137278	0.0225586	1.0307	0.462288	0.576836	0.925418	0.967284	2.36903	0.754678	1.44354	0.0544179	0.0128799	0.019793	0.00600115	0.00238609	0.00144134	0.00140074	0.545227	0.5005	0.488281	0.00542024	0.00869643	0.0125801	0.00790003	0.0231317	0.00495177	0.0033043	0.00144602	0.00113058	0.00108842	0.0449297	0.000737065	0.0277071
	PP_HC_HMP_S064_01	0.000223683	0.00523296	0.015002	0.546221	0.242366	0.28688	0.509536	0.532275	0.979793	0.358766	0.575003	0.351436	0.0433169	0.0517438	0.00885601	0.00495298	0.00282875	0.00340546	0.339713	0.430859	0.4231	0.0116269	0.0184242	0.0395873	0.0139109	0.0440107	0.0186372	0.00937338	0.0277701	0.0160276	0.0175766	0.690516	0.00359718	0.00216075
	PP_HC_HMP_S064_02	0.00012699	0.0385847	0.0266605	0.228455	0.0975339	0.114505	0.271702	0.27437	0.161564	0.0384099	0.101537	0.358044	0.0769284	0.0857753	0.100696	0.0747364	0.0517622	0.108234	0.00918929	0.00920034	0.00913408	0.0644079	0.0691396	0.444865	0.0654827	0.0145247	0.00605319	0.00408025	0.0706782	0.0385792	0.0448275	0.0514715	0.00232999	0.28088
	PP_HC_HMP_S066_01	0.00453663	0.00343552	0.00693712	0.974244	0.436277	0.537742	0.865473	0.885833	0.531197	0.473981	0.301047	0.00953964	0.00279829	0.00348166	0.000684609	0.00316242	0.000275589	0.000810557	1.82579	0.277288	0.246205	0.000344175	0.000512522	0.0009178	0.00158121	0.00108116	0.000184558	0.000189546	0.000104749	0.000335446	0.000198275	0.000155876	9.10318e-05	0.000223215
	PP_HC_HMP_S066_02	0.00492857	0.00198643	0.00325083	0.222822	0.0954269	0.117152	0.197685	0.204271	0.409844	0.342743	0.234344	0.0156682	0.00341826	0.0044385	0.000582499	0.000568547	0.000228465	0.000408098	6.13282	0.891342	0.819006	0.00115105	0.00140742	0.00247649	0.00156961	0.0128743	0.00770852	0.00369381	4.36002e-05	0.000191841	0.000122081	0.0098676	0.000218001	0.000558083
	PP_HC_HMP_S066_03	0.00460282	0.00318773	0.00351886	0.480116	0.222226	0.256313	0.448792	0.456857	0.437761	0.385463	0.264049	0.0257169	0.00636036	0.00824715	0.00106226	0.0026566	0.000282075	0.000583961	2.8706	0.554388	0.514094	0.00106698	0.0022132	0.00699055	0.00107358	0.0042981	0.00109245	0.000806602	0.00046981	0.000785847	0.000515093	0.00774715	0.000429244	0.000955658
	PP_HC_HMP_S067_01	0.000639622	0.0026032	0.00599572	1.35269	0.636842	0.749405	1.19854	1.28207	0.282443	0.349673	0.158002	0.102549	0.0217938	0.0242978	0.00586547	0.006334	0.00180805	0.00331476	1.14698	0.253391	0.228316	0.00485257	0.00806429	0.0198419	0.0118243	0.0233024	0.00785238	0.00432571	0.00273346	0.00212689	0.00192859	0.015905	0.000884583	0.0108677
	PP_HC_HMP_S067_02	0.000105719	0.000891607	0.00520189	0.600116	0.268761	0.33348	0.538324	0.571303	0.132856	0.287131	0.0629678	0.0108267	0.00260222	0.00341995	0.000566807	0.000691632	0.0009986	0.000717107	1.31517	18.5781	18.0826	0.000112088	0.00144822	0.000657242	0.00165075	0.00100752	0.000222902	0.000126099	0.00010954	0.000179595	0.000154121	0.000571902	1.52847e-05	0.000257292
	PP_HC_HMP_S067_03	0.000105296	0.00124896	0.00351335	0.752709	0.336382	0.41727	0.687659	0.725879	0.311097	0.256693	0.178638	0.0438606	0.0111061	0.0127523	0.00257715	0.00497603	0.00228107	0.00191827	1.47107	12.3787	12.0468	0.000796498	0.00181401	0.0184519	0.00355192	0.00159821	0.000284613	0.000325272	0.000375313	0.000691202	0.000394079	0.00822145	0.000165763	0.000966432
	PP_HC_HMP_S068_01	0.151959	0.00906196	0.00995495	0.607603	0.272109	0.331958	0.591798	0.601819	2.52211	0.390147	1.59123	0.24578	0.0305975	0.0258118	0.0184761	0.0126339	0.00889531	0.0184651	0.162488	0.0360796	0.0323835	0.0453979	0.0525842	0.0381738	0.0496883	0.659116	0.443225	0.212071	0.00286449	0.00364428	0.00398072	0.0408244	0.00101562	0.00128446
	PP_HC_HMP_S068_02	0.000443355	0.00220525	0.00326909	0.25093	0.108723	0.131107	0.241157	0.247069	0.809559	0.22642	0.51305	0.0486035	0.00783785	0.00832627	0.00402478	0.00642917	0.00141496	0.00339591	0.0989426	0.0251738	0.0230167	0.0035678	0.00438639	0.00570178	0.00448177	0.0484997	0.0331929	0.0148865	0.00075884	0.000928635	0.000445451	0.010673	0.000399334	0.000793428
	PP_HC_HMP_S068_03	0.000103328	0.00410123	0.00527887	0.682054	0.30744	0.37826	0.663174	0.672863	0.230872	0.378741	0.121457	0.0114786	0.00135998	0.00110926	0.000583502	0.00477438	0.000246165	0.00110014	0.042819	0.0188377	0.0179396	0.000636686	0.00124602	0.00179305	0.00166085	0.0043945	0.00291295	0.00136606	1.51954e-05	0.000489291	0.000189942	0.000113965	0.000124602	0.000281114
	PP_HC_HMP_S069_01	0.158155	0.0110359	0.00664571	0.440361	0.200183	0.228158	0.426333	0.436451	2.51195	0.268996	1.62801	0.0777956	0.0129375	0.0154109	0.0121033	0.00799484	0.00626956	0.0121921	0.29605	0.0594685	0.0522787	0.0374647	0.0439896	0.035119	0.0422047	0.577942	0.367157	0.174417	0.00482327	0.00342557	0.00353522	0.0218192	0.000838347	0.00321598
	PP_HC_HMP_S069_02	0.122638	0.0110512	0.00726168	0.51853	0.232914	0.28196	0.494377	0.513268	2.55986	0.283389	1.63166	0.119607	0.0182909	0.0244071	0.0120489	0.00796809	0.00584686	0.0118833	0.205937	0.0392917	0.0346561	0.0340295	0.0409579	0.0338399	0.0385613	0.51141	0.314547	0.154485	0.00932504	0.0059606	0.00628387	0.0668557	0.000947869	0.00988179
	PP_HC_HMP_S070_01	0.000553499	0.00105511	0.0023221	1.16693	0.450484	0.668891	0.871001	0.912284	0.0957381	0.128957	0.0521025	0.0274415	0.00586364	0.00620957	0.0021967	0.00239129	0.000510257	0.00206265	0.26443	0.736591	0.701219	0.00218373	0.00227886	0.00196319	0.00223562	0.00159996	0.000830249	0.000527554	0.000925382	0.000947003	0.00114159	0.000981597	0.000108105	0.000315668
	PP_HC_HMP_S070_02	0.000101383	0.000673545	0.00655176	0.510289	0.222663	0.269603	0.441941	0.460337	0.491444	0.347295	0.287398	0.002383	0.000492862	0.00057417	0.000499889	0.000917467	0.000173656	0.000558109	0.367826	6.55578	6.2868	0.000379434	0.000530003	0.00315191	0.000362369	0.00098974	0.00054506	0.000284073	5.3201e-05	0.000110417	0.000101383	7.82959e-05	4.01517e-05	0.000162614
	PP_HC_HMP_S070_03	0.000220239	0.00154438	0.00596943	0.589032	0.259944	0.312617	0.512853	0.528075	0.399507	0.335153	0.239732	0.00927031	0.00270232	0.00286446	0.000421562	0.00135927	0.000241858	0.000802589	0.51793	9.00998	8.64387	0.00129036	0.0018011	0.00790159	0.00184974	0.00277934	0.00119037	0.000603969	0.000121604	0.000228346	0.000254018	0.000109444	4.99929e-05	0.000143223
	PP_HC_HMP_S072_01	0.00263835	0.00858595	0.015524	2.01564	0.919105	1.13386	1.8214	1.90075	2.90339	0.852438	1.75526	0.0899425	0.0215169	0.0263847	0.00107125	0.00127326	0.000418707	0.000868022	0.765634	0.76519	0.733736	0.00144711	0.0042287	0.00535872	0.00399853	0.00643365	0.00123286	0.000744369	0.00181195	0.00176665	0.00110064	0.0393205	0.000961068	0.0209035
	PP_HC_HMP_S072_02	0.123285	0.00850589	0.0121316	1.05233	0.482523	0.562205	0.9768	1.02037	2.69162	0.485515	1.66145	0.0758865	0.0193652	0.0242865	0.00782149	0.00276799	0.00301459	0.00375617	0.292797	0.341406	0.326735	0.00931181	0.0225638	0.0269794	0.0159932	0.058637	0.0175568	0.0100069	0.00917421	0.00510353	0.00568787	0.0475258	0.00193884	0.0222261
	PP_HC_HMP_S073_01	0.00031337	0.000562388	0.00186903	0.133171	0.0602818	0.0724501	0.190426	0.136339	0.0855809	0.0804467	0.0495209	0.0231586	0.00318127	0.0031393	0.00148571	0.0108784	0.000861769	0.00351143	0.031449	0.028735	0.0280243	0.0101929	0.0109204	0.00909893	0.0101789	0.16255	0.106051	0.0530911	0.000934515	0.00291267	0.00224396	0.0211945	0.000173473	0.000937313
	PP_HC_HMP_S073_02	0.00182677	0.00175927	0.00157786	0.479542	0.223132	0.270623	0.421368	0.450756	0.0568787	0.106944	0.0450575	0.00675018	0.00146816	0.00224444	0.0295152	0.0254735	0.0160486	0.035101	0.0419482	0.0481415	0.0462388	0.0214867	0.0240475	0.0209846	0.024461	0.343508	0.249921	0.109636	0.000755177	0.00124457	0.000548452	0.00662784	0.000139223	0.00151035
	PP_HC_HMP_S073_03	0.0309577	0.00144333	0.00317663	0.786112	0.367966	0.430887	0.691084	0.736894	0.291432	0.248719	0.190421	0.0165496	0.00379051	0.00480817	0.00830871	0.00550084	0.00367014	0.00805046	0.0584542	0.679082	0.658082	0.00432123	0.00493511	0.00475674	0.0059856	0.0681187	0.0481671	0.020896	0.00116648	0.00230232	0.00228481	0.00362747	9.3012e-05	0.000888538
	PP_HC_HMP_S074_01	0.000359587	0.0118474	0.0146773	1.67111	0.744166	0.957044	1.48987	1.56507	4.75525	0.899256	2.94377	0.177317	0.0412136	0.0470284	0.00344092	0.00791383	0.000982286	0.00210197	0.799081	0.0943477	0.0902431	0.00231393	0.00502544	0.0489681	0.0179647	0.00478864	0.000837574	0.000904814	0.000121324	0.00221599	0.000739638	0.00307257	0.000742561	0.0109411
	PP_HC_HMP_S074_02	6.19789e-05	0.00277558	0.00320808	0.551855	0.248512	0.315206	0.489714	0.514851	0.968023	0.221816	0.609955	0.00799663	0.00213288	0.0022501	0.00019941	0.000817852	3.77263e-05	0.000978189	1.04332	0.091811	0.0884722	4.44631e-05	9.29684e-05	0.000254652	0.0062181	0.000141474	7.81473e-05	3.50316e-05	1.34737e-05	5.25473e-05	3.90737e-05	2.15579e-05	2.15579e-05	0.000203452
	PP_HC_HMP_S074_03	7.41636e-05	0.00045143	0.0016977	1.04806	0.493536	0.588369	0.9864	1.03949	0.665047	0.0658137	0.420132	0.00586537	0.00137847	0.00181862	0.000465941	0.00427892	0.000212817	0.0011189	0.659229	0.0880628	0.0812704	0.000133817	0.000190246	0.00132043	0.00150101	0.000498186	0.000238613	9.35106e-05	2.09593e-05	0.000230552	8.70616e-05	7.25513e-05	8.06126e-05	0.000644901
	PP_HC_HMP_S076_01	0.341008	0.00632661	0.00808184	0.23231	0.100056	0.123986	0.212218	0.213667	0.28061	0.392363	0.167275	0.0579493	0.0111526	0.0127519	0.00204634	0.00195133	0.00114132	0.00144462	0.462673	0.950306	0.918406	0.0138798	0.0184524	0.0242772	0.0246828	0.157721	0.0900245	0.0408453	0.000668716	0.000641918	0.000633392	0.0301312	0.000409269	0.006474
	PP_HC_HMP_S076_02	0.176386	0.00420933	0.00587661	0.189833	0.0819518	0.105829	0.168217	0.172957	0.197301	0.272288	0.116805	0.0608951	0.0108197	0.0136673	0.00158836	0.00151784	0.00105611	0.000992307	0.217184	0.48007	0.463362	0.00897106	0.0120219	0.0155277	0.014621	0.0937453	0.0528828	0.025125	0.000836157	0.000832799	0.000874775	0.0658046	0.000455017	0.0127103
	PP_HC_HMP_S077_01	0.000642894	0.00320829	0.0113248	0.282674	0.114699	0.148061	0.253416	0.258672	0.282183	0.478116	0.169211	0.00685548	0.00135585	0.00199462	0.00130433	0.0096702	0.000708832	0.00236758	0.217189	0.0301954	0.0287448	0.000984947	0.00140736	0.00414172	0.00297133	0.00551199	0.00220892	0.0010921	0.00025963	0.000980826	0.000358537	0.000333811	0.000179269	0.00112919
	PP_HC_HMP_S077_02	0.0012576	0.0074518	0.018023	0.701283	0.303255	0.384813	0.616875	0.652887	2.36136	0.641829	1.43887	0.0284558	0.00769187	0.0104567	0.00147065	0.00349616	0.0012258	0.00154696	0.274	0.0490512	0.0439747	0.00438014	0.00587304	0.0115839	0.00534202	0.0395993	0.0172391	0.0086156	0.00104456	0.00120831	0.000254382	0.00362176	0.00055805	0.00884613
	PP_HC_HMP_S077_03	6.78429e-05	0.00190674	0.00581842	0.214364	0.091072	0.113226	0.195618	0.200278	1.57447	0.31412	1.01664	0.0253215	0.00670752	0.00852321	0.000398131	0.00396346	0.000217811	0.000680215	0.257883	0.0574522	0.0510714	0.000535602	0.000798047	0.00282619	0.00189603	0.00325289	0.00132829	0.000530246	7.49843e-05	0.000790906	0.000123188	0.000249948	0.000114262	0.000558811
	PP_HC_HMP_S078_01	0.000463683	0.00623447	0.0104581	0.497804	0.213799	0.27622	0.480021	0.492017	0.956318	0.500842	0.567522	0.0802417	0.0137972	0.0180561	0.0036911	0.00406144	0.00120741	0.00223731	1.14667	0.180538	0.169131	0.0126143	0.0135417	0.023227	0.0134422	0.00940527	0.00461235	0.0027668	0.035067	0.0232928	0.0260397	0.00976336	0.000821775	0.00210876
	PP_HC_HMP_S078_02	0.000143145	0.00636345	0.00601697	0.169806	0.0729731	0.0911297	0.161207	0.165729	0.779277	0.243862	0.466232	0.0152368	0.00358025	0.00535493	0.00392673	0.00293122	0.00191131	0.00366321	0.658357	0.125662	0.111329	0.00453998	0.00836585	0.0178053	0.00890102	0.0314171	0.006165	0.0041447	0.000923936	0.000989002	0.00057258	0.00201216	0.000543301	0.047394
	PP_HC_HMP_S078_03	0.000170803	0.00284418	0.00434023	0.712299	0.31097	0.401671	0.658874	0.690453	0.462298	0.255299	0.278194	0.0527415	0.0126547	0.0153814	0.00346029	0.0110381	0.00100804	0.00248274	0.346268	0.064867	0.0575469	0.00355941	0.00433413	0.0291905	0.00472911	0.0148507	0.0056548	0.00359144	0.00147623	0.00419077	0.00213809	0.0106035	0.000933317	0.0173365
	PP_HC_HMP_S079_01	0.000542904	0.000604814	0.00175253	0.0635864	0.0261118	0.0338267	0.0930222	0.0700488	0.0727729	0.0897934	0.0526616	0.00070006	0.000238116	0.000304788	0.000290501	0.00194779	9.04839e-05	0.000276214	0.0631673	0.0310217	0.0297644	0.00045242	0.000985799	0.00379556	0.000942938	0.00235734	0.00018573	0.000147632	1.90492e-05	0.000100009	5.23854e-05	5.23854e-05	1.42869e-05	5.71477e-05
	PP_HC_HMP_S080_01	0.000475357	0.00227387	0.0102912	0.347604	0.148003	0.193367	0.30538	0.325482	1.14789	0.665613	0.698187	0.0638008	0.0250077	0.0284675	0.00294525	0.00714506	0.0016564	0.00514072	0.230186	0.047766	0.0433261	0.000739989	0.00104383	0.00689513	0.000975217	0.0050231	0.00255321	0.00135746	0.000985018	0.00239149	0.0025287	0.00360683	7.35088e-05	0.000215626
	PP_HC_HMP_S081_01	0.000524303	0.00101921	0.00162191	0.319698	0.132546	0.17105	0.284143	0.284319	0.0617649	0.137127	0.0345795	0.00171011	0.000333202	0.000686004	0.000470403	0.00538513	0.000225401	0.00207271	0.388504	4.06609	3.95415	0.000259702	0.000377302	0.000749705	0.000156801	0.000411603	0.000161701	8.33005e-05	3.92003e-05	0.000235202	0.000592904	0.000269502	3.92003e-05	0.000333202
	PP_HC_HMP_S082_01	0.000427097	0.00151235	0.00126729	0.706234	0.315576	0.398426	0.640751	0.655402	0.0613795	0.113653	0.032876	0.00840542	0.00228602	0.00204097	0.00052512	0.00811135	0.000280064	0.00287416	0.940829	0.0562963	0.0579452	0.000609139	0.00083319	0.00954668	0.00103974	0.00147734	0.00017504	0.000287066	5.2512e-05	0.000556627	0.000626643	0.0026116	0.000154035	0.000605638
	PP_HC_HMP_S084_01	0.000475399	0.00275661	0.00347325	0.859804	0.378409	0.482225	0.872147	0.907028	1.57708	0.247843	0.993409	0.012607	0.00266259	0.00400364	0.00139427	0.0135613	0.00075035	0.00243553	0.138742	0.0188013	0.018145	0.00140136	0.00170115	0.0101466	0.00153263	0.000989824	0.000203996	0.000214639	0.000338811	0.00244618	0.000954346	0.000425731	4.78947e-05	0.000447017
	PP_HC_HMP_S084_02	0.000130622	0.00143241	0.000560125	0.0882518	0.0362974	0.0453635	0.103127	0.106871	0.0592648	0.0904657	0.0381283	0.00736133	0.00230028	0.00168037	0.000243533	0.000947563	9.9627e-05	0.000376369	0.0575844	0.0220663	0.0204302	6.6418e-05	0.000101841	0.000613259	0.000159403	0.000115124	6.19901e-05	1.77115e-05	4.87065e-05	0.000329876	0.000250174	8.63434e-05	0	1.99254e-05
	PP_HC_HMP_S085_01	0.000309835	0.00930675	0.0117036	0.638308	0.280468	0.360432	0.585644	0.600493	1.50793	0.765685	0.944378	0.0634636	0.0136971	0.0164973	0.00103473	0.0016544	0.000567057	0.00205777	0.695455	0.539885	0.523134	0.00149656	0.00270083	0.00576411	0.00275344	0.00264237	0.000797972	0.000757051	0.000195839	0.000683976	0.000441369	0.000458907	0.000578749	0.00100843
	PP_HC_HMP_S086_01	0.000338061	0.00363691	0.00847354	0.856589	0.386003	0.474108	0.801031	0.815882	2.88119	0.399084	1.83491	0.105434	0.0170744	0.0210164	0.00607409	0.00738546	0.00332243	0.00762289	0.205378	0.0206076	0.0205069	0.0147096	0.016881	0.0310922	0.0174502	0.11154	0.0651688	0.0328627	0.000803485	0.00128149	0.000790906	0.0183591	0.000504733	0.0180179
	PP_HC_HMP_S087_01	0.000393964	0.00932971	0.0141363	0.305638	0.127899	0.16037	0.273341	0.285945	2.75784	0.70309	1.72151	0.165506	0.0387966	0.0440053	0.0039928	0.00420546	0.00169173	0.00337527	0.222925	0.0657224	0.0583939	0.00551958	0.0111509	0.0203948	0.00974958	0.0138855	0.00591082	0.00446447	0.00177761	0.00131821	0.000890167	0.576204	0.00406232	0.00677508
	PP_HC_HMP_S088_01	0.000277913	0.000479537	0.00126423	0.254056	0.113782	0.142733	0.245342	0.251694	0.18753	0.0863929	0.116854	0.123249	0.0284357	0.0290133	0.000762899	0.013333	0.000309247	0.00214702	0.095812	0.028764	0.0266252	0.000651189	0.000813305	0.00689743	0.00135142	0.00127104	0.000227507	0.000237044	0.000158029	0.00129693	0.000678435	0.00110212	0.000267015	0.000802406
	PP_HC_HMP_S091_01	0.000299253	0.000524776	0.00444976	0.274506	0.126168	0.15068	0.254178	0.256798	0.0919963	0.193725	0.0453346	0.00358669	0.00096715	0.00121436	0.000667897	0.00500923	0.00030359	0.00142687	0.222028	0.0370249	0.0340281	0.000511765	0.00117099	0.0185623	0.000585494	0.000767648	0.000212513	0.000169143	0.000104088	0.000294916	0.000429362	0.000832703	0.000277568	0.000563809
	PP_HC_HMP_S097_01	0.00372832	0.00322577	0.00532187	0.959002	0.421068	0.561722	0.842909	0.885939	1.61439	0.198327	1.0225	0.0138008	0.00198443	0.00221637	0.000863354	0.006851	0.00110389	0.00168376	0.145855	0.0320472	0.0307629	0.00265449	0.0044714	0.0293197	0.0039216	0.0170652	0.00905019	0.00518442	0.000253422	0.000837583	0.000798925	0.00597905	0.000236241	0.0175549
	PP_HC_HMP_S098_01	0.0020524	0.00435871	0.0100081	0.412063	0.208685	0.231278	0.375759	0.388476	0.211893	0.374693	0.0986381	0.0716395	0.0143076	0.0182177	0.00353352	0.0026914	0.00186197	0.00181119	0.0669338	0.0168043	0.0153147	0.00597525	0.0109476	0.0194322	0.0104736	0.0358557	0.0127968	0.00668618	0.00141764	0.000812498	0.000846352	0.000554361	0.00265755	0.0011722
	PP_HC_HMP_S098_02	0.000171212	0.00227622	0.0116731	0.916208	0.433336	0.506289	0.8595	0.893412	0.929624	0.916012	0.540897	0.0667131	0.0156862	0.0209264	0.0167936	0.00521156	0.00405267	0.00714932	0.0597914	0.134254	0.131582	0.00210006	0.00304717	0.0102915	0.0028047	0.00684352	0.00415559	0.00183285	0.000768968	0.00225445	0.00116879	0.000695733	0.000162305	0.000926324
	PP_HC_HMP_S098_03	0.608622	0.00674983	0.0102135	0.343138	0.163939	0.184594	0.323368	0.330764	0.888101	0.264542	0.553611	0.0643957	0.0110345	0.0137115	0.014944	0.00771207	0.00688902	0.0130458	0.134079	0.698795	0.683679	0.0062213	0.0122146	0.0212339	0.0131567	0.0662698	0.027201	0.0125878	0.0017389	0.00291094	0.00302794	0.00146051	0.000802879	0.00090576
	PP_HC_HMP_S099_01	0.426645	0.00814888	0.00877275	0.216144	0.0936493	0.116702	0.205998	0.210447	1.27088	0.448472	0.785213	0.0302175	0.00634603	0.00857151	0.00491717	0.00390087	0.00281077	0.00481822	0.441945	3.52926	3.37695	0.00589993	0.00879791	0.0111357	0.010475	0.0817404	0.0523833	0.0241934	0.000337091	0.000358893	0.000162676	0.000243175	0.000764744	0.00449119
	PP_HC_HMP_S100_01	0.0001033	0.00179191	0.0130544	0.296194	0.123494	0.153515	0.268456	0.276151	1.1487	0.555735	0.705192	0.0915376	0.0171313	0.0180775	0.00595697	0.00453694	0.000690044	0.00124511	0.0931573	0.433379	0.415632	0.00170101	0.00307559	0.00356316	0.00267754	0.018426	0.00826262	0.00384414	3.44333e-05	0.000648724	0.000130847	0.00190898	0.000464161	0.000887003
	PP_HC_HMP_S100_02	0	0.00334325	0.0155945	0.405687	0.171756	0.221886	0.364971	0.377342	0.971379	0.469036	0.597854	0.131102	0.0273493	0.029239	0.00312658	0.00450337	0.000979113	0.00309093	0.231172	0.23174	0.222939	0.00280844	0.00379303	0.00292637	0.0033981	0.036762	0.0236221	0.0105536	0.000463502	0.000863923	0.000595147	0.0392276	0.00108059	0.00145084
	PP_HC_HMP_S101_01	0.00151253	0.00233015	0.0105787	0.35414	0.152002	0.191946	0.326979	0.33989	1.31202	0.457821	0.793723	0.0905993	0.0174373	0.0203022	0.0185882	0.0148256	0.0115655	0.0218923	0.321975	0.049287	0.0464776	0.00644923	0.013862	0.0261315	0.0143968	0.0486386	0.0233338	0.0115965	0.000340997	0.000911909	0.000282872	0.0483363	0.00057737	0.0315538
	PP_HC_HMP_S101_02	0.000213909	0.00206034	0.0093939	1.08728	0.476996	0.609599	0.989747	1.04118	1.34948	0.484457	0.827487	0.0320512	0.00778267	0.0096855	0.00161975	0.00139413	0.000633213	0.00138562	0.519559	0.0367626	0.0362336	0.000526791	0.00121534	0.00548182	0.00737082	0.00204331	0.000351194	0.00039802	0.0016836	0.0011483	0.00110147	0.0193189	0.000285212	0.0279146
	PP_HC_HMP_S102_01	0.0003286	0.00669577	0.00495529	0.283136	0.130474	0.151582	0.264636	0.265677	1.0322	0.22911	0.630062	0.0751245	0.0150926	0.0191563	0.00207894	0.000751399	0.00122349	0.000924461	0.252639	0.0575159	0.0499954	0.00431342	0.00773196	0.0255662	0.0139732	0.0315565	0.00564316	0.00278762	0.00102304	0.00118186	0.000747017	0.0236833	0.000733873	0.00423784
	PP_HC_HMP_S103_01	1.58169	0.00565265	0.00535306	0.145049	0.0633162	0.0728744	0.142186	0.141986	1.14984	0.31242	0.729281	0.336044	0.0442453	0.0407382	0.0089689	0.00834203	0.00274475	0.00535405	0.11534	0.383812	0.369369	0.0450333	0.0493858	0.0282613	0.0442058	0.786643	0.523911	0.250993	0.0040054	0.00859812	0.00978857	0.111997	0.00156419	0.00839543
	PP_HC_HMP_S105_01	0.00738366	0.00227052	0.00344601	0.239755	0.101087	0.132338	0.220638	0.227718	0.220983	0.132848	0.128137	0.130153	0.0295034	0.0301112	0.00775017	0.013869	0.00419689	0.01049	0.607767	1.18173	1.12752	0.00846529	0.0124164	0.0217979	0.0128991	0.0260574	0.0103738	0.00636014	0.00360691	0.00370971	0.00367395	0.00214984	0.000536344	0.000876028
	PP_HC_HMP_S105_02	0.0261787	0.0114626	0.0225319	0.239241	0.0985924	0.127273	0.223794	0.232311	4.13775	0.480665	2.56573	0.300433	0.0559678	0.0587914	0.0115825	0.0132919	0.00433851	0.00731858	0.103418	0.0584565	0.0544733	0.0331157	0.0420296	0.0661158	0.0383959	0.0474501	0.0140011	0.0092546	0.100512	0.0595123	0.0701458	0.0637718	0.0019872	0.00693985
	PP_HC_HMP_S106_01	0.0338346	0.00297045	0.0102666	0.28571	0.124418	0.157064	0.269793	0.276207	1.58928	0.504093	0.973698	0.112346	0.0165308	0.0186798	0.0153642	0.012189	0.00885383	0.0171347	0.70825	0.573836	0.549994	0.00752622	0.0117184	0.0280352	0.00919207	0.0557736	0.0200891	0.0116517	0.00621126	0.0133613	0.0142506	0.0147372	0.00137708	0.00123558
	PP_HC_HMP_S107_01	0.00112305	0.00367185	0.00827033	0.667859	0.300657	0.371139	0.597597	0.624222	0.898333	0.489731	0.558313	0.0538022	0.0130075	0.0153183	0.0090976	0.0072351	0.000515307	0.00229231	0.511959	0.046819	0.0461373	0.060864	0.0630061	0.0339664	0.0582551	0.0130398	0.00792833	0.0040254	0.000744076	0.00115309	0.000769494	0.00656266	0.000159445	0.00272212
	PP_HC_HMP_S109_01	0.000289157	0.000312858	0.00194114	0.533513	0.228185	0.307094	0.460951	0.474758	0.115378	0.1132	0.0647403	0.00412404	0.000884061	0.00100968	0.000556982	0.00288209	0.00034604	0.0011187	0.115736	0.0349761	0.0319755	0.000528541	0.000715782	0.00340826	0.000765554	0.00171598	0.000538021	0.000391073	0.000154059	0.000284417	0.000218053	0.000142208	0.001524	0.000267826
	PP_HC_HMP_S109_02	0	0.000616901	0.00420029	0.241121	0.0994445	0.128802	0.209703	0.214215	0.990739	0.37367	0.63343	0.00339966	0.000745646	0.000965584	0.000693343	0.00328701	0.00018507	0.000722847	0.0376792	0.0124627	0.0118861	0.000321861	0.000387575	0.00350561	0.000514978	0.000761739	0.000376846	0.000293699	7.77832e-05	0.0002709	0.000150202	3.75505e-05	6.57134e-05	9.52174e-05
	PP_HC_HMP_S110_01	0.000685935	0.00712828	0.00678446	0.848612	0.365937	0.488765	0.762538	0.787041	1.95623	0.559211	1.20814	0.138598	0.0304858	0.033381	0.00211568	0.00299905	0.00062466	0.00105869	0.30903	0.0624609	0.056393	0.00204759	0.00313011	0.00907204	0.00389945	0.00738869	0.00105188	0.00115571	0.00151314	0.00297522	0.00343138	0.0086244	0.000520834	0.00591981
	PP_HC_HMP_S110_02	0.0251254	0.00325038	0.0120927	0.935406	0.406246	0.516347	0.84359	0.881093	1.84873	0.57386	1.1385	0.217628	0.032007	0.0289103	0.00606424	0.00446721	0.00202693	0.00365643	0.0893117	0.0207714	0.0181927	0.00279532	0.00487392	0.0184683	0.00507661	0.00952196	0.00426782	0.00234886	0.00315036	0.00250717	0.00239589	0.211464	0.00167255	0.00110422
	PP_HC_HMP_S111_03	0.000693871	0.000859737	0.00438714	0.404207	0.183232	0.226022	0.363476	0.379105	0.268022	0.250319	0.150916	0.00523859	0.00100349	0.00151352	0.00615914	0.0103707	0.00324405	0.00775974	0.243135	0.0670498	0.0617186	0.00111683	0.00196965	0.00964232	0.00282939	0.00519989	0.00255848	0.00136977	0.000414664	0.000722897	0.00051833	0.000207332	4.5613e-05	0.000298558
	PP_HC_HMP_S112_01	0.000636449	0.00599106	0.0151222	2.10709	0.965513	1.17963	1.88657	1.94154	1.13172	0.711631	0.680663	0.0163269	0.00330564	0.00427979	0.00145474	0.00348099	0.00070464	0.00294195	1.1995	0.27668	0.265026	0.000568258	0.000854011	0.00243539	0.00162035	0.000724123	0.00033446	0.000233798	0.000740359	0.00100988	0.00123393	0.00119497	0.000250034	0.000834527
	PP_HC_HMP_S112_02	0	0.004701	0.00721401	0.254439	0.112624	0.139181	0.232588	0.240628	1.16623	0.275679	0.72401	0.123738	0.0177485	0.0176989	0.00562648	0.00416042	0.00475232	0.00496957	0.578394	0.713318	0.675946	0.00675554	0.00773748	0.0195806	0.0105567	0.0537912	0.034876	0.0165595	0.0118739	0.0075647	0.00861336	0.0343576	0.000443071	0.0118671
	PP_HC_HMP_S113_02	0.000115864	0.00219392	0.00645672	0.582781	0.257405	0.321115	0.551406	0.578621	0.872056	0.462358	0.531685	0.0427773	0.0105345	0.0115581	0.0027324	0.0149323	0.00113864	0.00258902	0.565811	0.0324728	0.0337849	0.00161043	0.00192801	0.00584489	0.00186717	0.00256152	0.00156208	0.00077604	0.000803548	0.0033809	0.00252984	0.00283742	0.00028841	0.000297579
	PP_HC_HMP_S114_01	0.0850182	0.00571766	0.00810981	0.662198	0.299517	0.371147	0.581673	0.607213	0.523048	0.34615	0.343789	0.0110654	0.00281389	0.00376107	0.00200153	0.00315958	0.00131707	0.00300402	0.217271	0.527003	0.507672	0.00359169	0.00572803	0.0154245	0.00687917	0.0149095	0.00149682	0.00140349	0.00873551	0.0059147	0.00662336	0.00546877	0.00122027	0.00339465
	PP_HC_HMP_S114_02	0.103542	0.00380682	0.00736139	0.500645	0.224756	0.269725	0.469506	0.486811	0.480806	0.351337	0.294503	0.085996	0.0225656	0.022243	0.00198163	0.00485706	0.000868328	0.00168693	0.580125	0.843445	0.812207	0.00285117	0.0049177	0.0115927	0.00410152	0.0148162	0.00236971	0.00180093	0.011794	0.00608921	0.00715037	0.0258922	0.000624566	0.00686901
	PP_HC_HMP_S114_03	0.234862	0.00474109	0.00613328	0.480759	0.212247	0.253048	0.448729	0.463036	0.941778	0.318966	0.586184	0.0839419	0.0124105	0.0137161	0.00240428	0.00866127	0.00126737	0.00168232	0.411275	0.412417	0.393685	0.00709027	0.00846784	0.0374126	0.0103054	0.0155086	0.00625248	0.00366153	0.00126399	0.00165421	0.000789432	0.00989939	0.000479057	0.00798879
	PP_HC_HMP_S115_01	0.0146685	0.00629167	0.00615656	0.216351	0.0940201	0.11543	0.201628	0.202368	0.687595	0.249537	0.425807	0.0525011	0.00998601	0.0124059	0.0518195	0.0271469	0.0227347	0.0456166	0.307136	0.163924	0.154708	0.0222205	0.0272377	0.066857	0.0252937	0.245395	0.162954	0.0765325	0.00324263	0.00350075	0.00285343	0.000915518	0.000169391	0.00810052
	PP_HC_HMP_S115_02	0.240286	0.00540814	0.00602168	0.470856	0.210507	0.257821	0.453055	0.461419	0.431585	0.292657	0.256239	0.0593575	0.0124314	0.0135203	0.018573	0.0126833	0.00839663	0.0168623	0.416102	0.107108	0.102001	0.021789	0.0261874	0.0238917	0.0231156	0.23039	0.151844	0.0717462	0.00134696	0.0032587	0.0012149	0.00225915	0.000774042	0.00325464
	PP_HC_HMP_S115_03	3.89243e-05	0.00425327	0.00292669	0.358318	0.156907	0.197627	0.325461	0.333961	1.79279	0.206902	1.13815	0.00663818	0.00142652	0.00200723	0.0100635	0.00661082	0.0019925	0.00451522	0.128095	0.061108	0.0575985	0.000619633	0.00110882	0.00371885	0.00096364	0.00491604	0.00295509	0.00147386	0.000339799	0.000610165	0.00023039	0.000192518	0.000315603	0.00115721
	PP_HC_HMP_S117_01	0.0001169	0.000800555	0.0064274	0.299179	0.130249	0.165457	0.266745	0.27646	0.286394	0.598289	0.106972	0.00575627	0.00122119	0.00187979	0.00665389	0.00743879	0.00224406	0.00312289	0.167998	2.43714	2.39815	0.00179212	0.00287761	0.0277585	0.00276802	0.00571661	0.00120449	0.00088823	0.000194137	0.000530224	0.000384099	0.000213968	0.00123789	0.000272418
	PP_HC_HMP_S117_02	6.51773e-05	0.00184669	0.00519556	0.263875	0.111472	0.144396	0.245098	0.252779	0.763549	0.385927	0.462327	0.126844	0.0168033	0.0171572	0.00226258	0.0153136	0.00100559	0.00214775	0.0485199	0.383261	0.375884	0.000850409	0.00142149	0.0113812	0.00128182	0.00481071	0.0018529	0.000955934	0.000425204	0.00198946	0.00112974	0.00153011	0.00393857	0.000238983
	PP_HC_HMP_S118_01	0.0250984	0.00678095	0.00890118	0.865838	0.372117	0.498683	0.762625	0.830518	1.60032	0.594142	0.983535	0.103867	0.0162027	0.0186835	0.00732592	0.00476103	0.00276823	0.00556629	0.276612	0.0518291	0.0498742	0.00602178	0.0087873	0.012209	0.00895269	0.0493483	0.0299923	0.014012	0.00867072	0.0171218	0.0200446	0.142465	0.00139089	0.0018491
	PP_HC_HMP_S118_02	0.403647	0.00439303	0.00398605	0.423217	0.184073	0.233899	0.387802	0.407946	1.29131	0.312182	0.801447	0.0652709	0.010079	0.0116005	0.0153901	0.0161281	0.00883537	0.0181896	0.655339	0.0714735	0.0673387	0.0100861	0.0136675	0.0309015	0.019157	0.112045	0.0693541	0.0327486	0.0178038	0.0107521	0.0120763	0.00597321	0.000501681	0.0010511
	PP_HC_HMP_S119_02	0.00112441	0.00295822	0.00591402	1.48348	0.680023	0.844867	1.28625	1.3398	1.29737	0.307951	0.824606	0.0174067	0.00445663	0.0061915	0.00984704	0.00990013	0.00422981	0.00888188	1.75589	0.173205	0.159587	0.0139441	0.0175828	0.0319227	0.0186203	0.0906237	0.0513127	0.0262789	0.00110993	0.00136811	0.000470515	0.000178555	0.000916902	0.00512259
	PP_HC_HMP_S121_01	0.00474554	0.00378827	0.00677244	1.54666	0.775652	0.87484	1.33605	1.39016	1.26721	0.357873	0.781071	0.130211	0.0305517	0.0316663	0.00419615	0.0116795	0.000616812	0.00244477	0.602548	0.0906979	0.0902185	0.0060932	0.00791034	0.0122513	0.00677577	0.0125393	0.00399554	0.00239399	0.00170976	0.0051043	0.00496113	0.0121747	0.000500275	0.00297917
	PP_HC_HMP_S121_02	0.0014772	0.000768528	0.00159306	0.741462	0.358526	0.410972	0.625065	0.642718	0.358652	0.081939	0.229184	0.0148917	0.00416898	0.00419408	0.00087087	0.0153918	0.000339852	0.00162781	0.460988	0.0779052	0.0737478	0.00053488	0.000809079	0.00377506	0.000936523	0.00241951	0.00089018	0.000550328	5.59983e-05	0.00146175	0.000432539	0.000121651	9.46178e-05	0.000382333
	PP_HC_HMP_S122_01	0.000387823	0.00953307	0.0107637	1.47357	0.67581	0.835743	1.31214	1.39945	2.44972	0.440954	1.53422	0.0322261	0.00651932	0.010742	0.00343407	0.00503953	0.0010703	0.00223161	0.225	0.0559418	0.0485732	0.00381756	0.00895242	0.0190445	0.0165572	0.0291062	0.00766112	0.00434405	0.000554652	0.00228144	0.000665149	0.00038349	0.000355324	0.109377
	PP_HC_HMP_S122_02	9.8844e-05	0.00368194	0.00845734	0.518771	0.229117	0.269323	0.49413	0.512697	4.08373	0.560635	2.5858	0.0607335	0.0199628	0.0233556	0.00231542	0.00276887	0.00111817	0.00118613	0.258231	0.0593472	0.0516225	0.00141471	0.00322355	0.0113362	0.0104194	0.00452211	0.00115895	0.00081917	0.000221164	0.000798166	0.000239697	0.000138382	3.70665e-05	0.0211588
	PP_HC_HMP_S123_01	0.000469998	0.000291169	0.0022835	0.133245	0.0580596	0.0729092	0.12347	0.128	0.0399337	0.116245	0.0289679	0.00124263	0.000476876	0.000511266	0.000476876	0.00542905	0.000288877	0.00216657	0.04849	0.0231537	0.0218469	6.19021e-05	0.000112341	0.000332437	0.000359949	0.000238438	9.85849e-05	5.73168e-05	4.58534e-06	0.000174243	0.00026595	0.000323267	0.000304925	0.000431022
	PP_HC_HMP_S123_02	0.00014824	0.00266832	0.00377228	0.0870763	0.0371891	0.0465509	0.0822681	0.0842998	0.231021	0.213267	0.136318	0.0208722	0.00384727	0.00459021	0.00319152	0.00662721	0.00238231	0.00335895	0.243975	0.0590815	0.0526043	0.000997569	0.00158181	0.00198119	0.00162541	0.0115819	0.00769802	0.00344789	3.1392e-05	0.000315664	0.000169168	0.000155216	0.00047088	0.000387168
	PP_HC_HMP_S123_03	9.85335e-05	0.00146546	0.00233793	0.0674076	0.0306869	0.0368426	0.0620492	0.0642152	0.179833	0.0833934	0.108501	0.00541038	0.00136693	0.00170911	0.00148338	0.00147084	0.000840222	0.000804391	0.273242	0.067576	0.0601144	0.000610908	0.00124152	0.00268728	0.0016894	0.00597471	0.0022806	0.00101221	0.000143321	9.85335e-05	0.000102117	4.65795e-05	0.000137947	0.000381593
	PP_HC_HMP_S124_01	0.000379417	0.0136149	0.0218854	0.744095	0.34062	0.398152	0.69745	0.707349	1.78963	0.675429	1.08264	0.0602717	0.0140135	0.0171427	0.0107636	0.00517003	0.000760749	0.00157899	0.259477	0.0403657	0.0363071	0.00161923	0.00389764	0.00996831	0.0059806	0.00883006	0.000567209	0.000912133	0.00101369	0.00151383	0.0011555	0.214238	0.00164605	0.00253519
	PP_HC_HMP_S124_02	9.39856e-05	0.00315552	0.00760483	0.0703012	0.0298934	0.0370043	0.0669077	0.0689774	0.239363	0.254335	0.135029	0.0515781	0.0109863	0.0148017	0.00101184	0.000881865	0.000217967	0.000313952	0.335302	0.065344	0.058875	0.000321951	0.000565913	0.00234164	0.00485325	0.00152577	0.000439932	0.000281957	0.000413936	0.000709891	0.000509922	0.201659	0.000621904	0.0032595
	PP_HC_HMP_S126_01	0.000583518	0.00181736	0.00425504	0.284586	0.12786	0.158429	0.249936	0.257063	0.237119	0.125996	0.158114	0.00796474	0.0021691	0.00249086	0.00087255	0.0050567	0.000452635	0.00270081	0.449396	0.10321	0.0909851	0.0003572	0.000668046	0.00143971	0.00056034	0.000516713	0.000209957	0.000151333	0.000764844	0.000871186	0.000954351	0.000848009	0.000413098	0.000680316
	PP_HC_HMP_S127_01	0.000577884	0.00042955	0.00134119	0.244615	0.108089	0.13584	0.231265	0.232841	0.3197	0.116077	0.193477	0.015025	0.00432022	0.00446238	0.00217865	0.00563051	0.00074785	0.00226827	0.745078	0.0824922	0.0765341	0.00176146	0.00208285	0.00672138	0.00194688	0.00643707	0.00392776	0.00212612	0.000305939	0.000723127	0.000676773	0.00103525	0.000154514	0.00135973
	PP_HC_HMP_S132_01	0.000167453	0.00306659	0.00790327	0.333819	0.139243	0.175837	0.31175	0.31208	2.05693	0.42272	1.30679	0.0766478	0.0147883	0.0168417	0.00242807	0.000798361	0.00123137	0.000818659	0.399268	0.484475	0.477001	0.00125759	0.00555301	0.00723769	0.00477156	0.00589383	0.00109521	0.00077299	0.000353512	0.000726475	0.000282471	0.00811385	8.2035e-05	0.000756921
	PP_HC_HMP_S138_01	0.000337754	0.00261565	0.0128604	2.97747	1.37941	1.69842	2.60812	2.70336	0.496325	0.549563	0.245524	0.0644138	0.0133903	0.0147048	0.00454412	0.0107871	0.000459938	0.0018273	0.225248	2.70323	2.61511	0.00101871	0.00116346	0.0219393	0.00156503	0.00212925	0.00117669	0.000749441	0.0019775	0.00243821	0.00196349	0.00120938	0.00034398	0.000695743
	PP_HC_HMP_S139_01	6.64318e-05	0.00643472	0.00631102	0.239741	0.102232	0.13036	0.216687	0.226223	2.72019	0.446291	1.72115	0.0418108	0.00872776	0.010203	0.00267331	0.00234573	0.00107894	0.00199295	0.913416	2.18192	2.10642	0.00162872	0.00270538	0.00691577	0.0125991	0.0172929	0.00862467	0.00429974	0.00127595	0.000911719	0.000955243	0.000158062	9.62115e-05	0.000345903
	PP_HC_HMP_S140_01	0.000448002	0.00331122	0.00645388	0.649405	0.291514	0.357124	0.570481	0.600823	1.7804	0.361557	1.14932	0.0284037	0.00484596	0.0040919	0.000942578	0.00338441	0.00043913	0.00144602	0.180554	0.0438798	0.0379404	0.000876043	0.00149482	0.0107232	0.00149038	0.0112111	0.00419392	0.00207367	0.000135288	0.000334892	0.000232872	0.00333118	0.00018408	0.000175209
	PP_HC_HMP_S141_01	6.94551e-05	0.000962792	0.00478043	0.317482	0.144994	0.178387	0.28645	0.29305	0.207309	0.173489	0.139226	0.0130192	0.0028309	0.00331948	0.0001916	0.00438286	5.02951e-05	0.000974767	0.498626	0.0922149	0.0848574	0.00012933	0.000198785	0.00024429	0.000170045	0.00234231	0.00169566	0.000799931	7.18501e-06	0.000232315	0.000107775	0.000256265	0.000117355	0.000318536
	PP_HC_HMP_S142_01	0.0210506	0.00171969	0.00342006	0.141966	0.0608321	0.0700843	0.1503	0.152167	1.34442	0.131717	0.872289	0.149854	0.02338	0.0205117	0.00346621	0.00952484	0.00168856	0.00384944	0.183078	0.0620462	0.0572596	0.00248292	0.00375712	0.035055	0.00470929	0.0157434	0.00715356	0.00362616	0.000338141	0.00117115	0.0011368	0.0737556	0.00068487	0.00246467
	PP_HC_HMP_S143_01	3.73624e-05	0.00186487	0.0081978	0.743758	0.334803	0.415523	0.645095	0.680333	1.96313	0.334872	1.22454	0.0185317	0.00404488	0.00456552	0.00172192	0.00871843	0.000197371	0.00198589	0.112106	0.753356	0.721302	0.000301336	0.00057668	0.00874199	0.000736689	0.0005182	8.44715e-05	0.00010234	8.93448e-06	0.00112656	0.000324078	0.00121753	0.000212803	0.000246917
	PP_HC_HMP_S144_01	0.00010236	0.00211235	0.00821676	0.579069	0.258553	0.325516	0.518298	0.543119	0.137718	0.420739	0.0967772	0.00429914	0.00119421	0.00246286	0.00192934	0.00513353	0.000980179	0.000868513	0.206846	0.0507212	0.0453612	0.00476442	0.00880921	0.0102236	0.0271845	0.0348367	0.00763051	0.00432706	0.000223332	0.00049009	0.000179906	0.000108564	6.20367e-05	0.000294674
	PP_HC_HMP_S148_01	0.000208581	0.000662944	0.00134714	1.21036	0.550442	0.680807	1.12191	1.14712	0.173675	0.107467	0.11365	0.00561709	0.00182675	0.00216154	0.00230901	0.00942071	0.000941938	0.00403213	0.0100172	0.00324431	0.00307425	0.000540718	0.000855583	0.0459915	0.000825026	0.00103892	0.000126212	0.000159425	0.000439748	0.00104025	0.00107479	0.000581902	0.000108941	0.000411849
	PP_HC_HMP_S149_01	0.000125947	0.00271543	0.00258192	0.233018	0.102628	0.126508	0.206681	0.209287	0.426988	0.191785	0.261631	0.105769	0.0144046	0.0138479	0.00162346	0.00939946	0.000369026	0.00188417	2.30477	0.137778	0.144557	0.00126199	0.00175697	0.00354668	0.00191692	0.0103164	0.00601777	0.00243582	5.91953e-05	0.000877854	0.000552909	0.00199627	0.000209073	0.000238041
	PP_HC_HMP_S150_01	0	0.000133461	9.68966e-05	0.0128781	0.00470771	0.00644088	0.0157539	0.0135088	0.0586188	0.0988784	0.0311422	0.121775	0.0215147	0.0190612	0.000475342	0.00397825	0.000151744	0.000760547	0.0548069	0.0235989	0.0231053	0.000553956	0.00124137	0.00236757	0.000811738	0.00140226	0.000177339	0.000153572	5.66754e-05	0.00032177	0.00044609	0.00019745	0.00032177	0.00013529
	PP_HC_HMP_S152_01	0.770415	0.00590081	0.00542667	0.58696	0.251903	0.340949	0.49406	0.529047	0.854889	0.191498	0.529771	0.0892966	0.0221895	0.0231291	0.00428875	0.00594822	0.00287928	0.00561633	0.525896	3.67557	3.58827	0.00941371	0.0115258	0.0193748	0.0143447	0.130029	0.082801	0.0378531	0.0148706	0.0287109	0.0325471	0.0206162	0.000969819	0.0032629
	PP_HC_HMP_S152_02	0.0130578	0.00466666	0.00715203	0.308395	0.131518	0.174384	0.268941	0.284865	0.828036	0.329036	0.543038	0.27748	0.0567766	0.0608838	0.00204373	0.00717892	0.000940158	0.0020789	0.42616	2.4522	2.39422	0.0051145	0.00661834	0.0162909	0.00541444	0.0268788	0.0132305	0.00656663	0.011495	0.0219867	0.0241638	0.00571542	0.000465425	0.0004013
	PP_HC_HMP_S153_01	0.000262713	0.00233314	0.00353161	0.248	0.108928	0.13424	0.226651	0.235723	1.18304	0.207214	0.750947	0.0457496	0.0135547	0.0149734	0.0025283	0.0122462	0.00050666	0.00197535	0.0715042	0.0189641	0.0170338	0.00137111	0.00262963	0.0139438	0.00386938	0.0073497	0.00100957	0.000821916	0.000291486	0.00137361	0.0010496	0.0012335	0.000351535	0.000490397
	PP_HC_HMP_S154_01	0	0.00315102	0.00742366	1.54119	0.691917	0.880429	1.38936	1.45868	0.798793	0.328715	0.503715	0.0223557	0.00537812	0.00561212	0.000536601	0.00730262	7.66573e-05	0.00177926	0.0291419	0.0118375	0.0107804	8.47265e-05	0.000193661	0.000294525	0.00871876	0.000104899	3.22768e-05	0	2.42076e-05	0.000625362	0.000266283	0.000117003	7.26227e-05	0.000161384
	PP_HC_HMP_S157_01	7.14505e-05	0.000499001	0.000580823	0.14417	0.0649266	0.0812611	0.128728	0.131274	0.170651	0.0431284	0.109678	0.0143535	0.00428703	0.00433082	0.000865473	0.0082825	0.000195913	0.00115704	0.0421788	0.0191718	0.0179202	9.33466e-05	0.000129072	0.000263906	0.000159035	0.000723724	0.00039874	0.000179779	0.000133682	0.00035149	0.000335356	0.000365319	0.000104871	0.00028004
	PP_HC_HMP_S158_01	0.000167648	0.00082605	0.00310912	0.567368	0.303377	0.308811	0.493481	0.512611	0.51227	0.0994613	0.326326	0.0107844	0.00279211	0.00324933	0.000963217	0.00279516	0.000527331	0.00133814	0.658331	2.58154	2.50007	0.00107295	0.0018929	0.00540742	0.00143568	0.00292013	0.00138996	0.000713268	0.000103637	0.000426742	0.000161552	0.00426437	0.000128022	0.00160943
	PP_HC_HMP_S162_01	0	0.00162463	0.0024712	0.310118	0.135289	0.172578	0.27787	0.281139	0.272042	0.229224	0.165619	0.0291308	0.00519196	0.00624895	0.00148272	0.00220206	0.000548067	0.00178611	2.77525	0.144616	0.149843	0.00118911	0.00370924	0.00439433	0.00143378	0.00535344	0.00201611	0.0011255	0.0130557	0.00787358	0.00891588	0.0151942	0.000181058	0.00173228
	PP_HC_HMP_S164_01	0.000167016	0.00167306	0.00642649	0.132113	0.0563251	0.0717893	0.126085	0.129041	0.0690793	0.261183	0.0666989	0.00696675	0.0020071	0.00194755	0.00209859	0.0140598	0.000952717	0.00289156	0.0393925	0.0182657	0.0173987	0.000707277	0.00113861	0.0021654	0.00170066	0.000599805	0.000151041	0.000107471	2.03324e-05	0.00115168	0.000242536	1.88801e-05	1.16185e-05	4.79263e-05
	PT_HC_HMP_S024_01	0.0177168	0.00565902	0.003836	0.447794	0.191202	0.23955	0.554329	0.542409	0.040082	0.00850874	0.0238568	0.0154168	0.00170579	0.00411896	0.0159746	0.0229716	0.00841981	0.0187596	0.00242529	0.0018028	0.00171792	0.0438655	0.0477419	0.717858	0.0467718	0.0124094	0.00403811	0.00354093	0.0177087	0.0143294	0.0113867	0.0101013	0.000545691	0.000436553
	PT_HC_HMP_S024_02	0.00271068	0.0032301	0.00218959	0.21622	0.095333	0.119567	0.271577	0.270161	0.0609076	0.0156027	0.037415	0.0359202	0.00654872	0.0179693	0.238627	0.158118	0.131369	0.28233	0.00107392	0.00128937	0.00132945	0.398506	0.420548	1.00036	0.393058	0.0457224	0.0196278	0.0158632	0.185393	0.103686	0.11534	0.017328	0.00169522	0.00090857
	PT_HC_HMP_S030_01	0.520268	0.014678	0.00401741	0.0949493	0.0439916	0.0516535	0.12399	0.123152	0.0483204	0.00773496	0.0302824	0.999586	0.391377	0.445518	0.306427	0.220316	0.174456	0.389135	0.000565129	0.000634328	0.000638173	0.208836	0.257787	0.51577	0.212919	0.107451	0.041908	0.0229934	0.0796563	0.237166	0.208294	0.0903937	0.00174536	0.00371755
	PT_HC_HMP_S142_01	0.0169713	0.00724771	0.00296388	0.0397104	0.0180233	0.0205912	0.0571017	0.0512499	0.127263	0.0100756	0.0826926	0.84499	0.245814	0.248874	0.0854325	0.0664253	0.0453862	0.102436	0.0023919	0.0025199	0.00270789	0.0620415	0.098276	0.211439	0.0909723	0.107548	0.0398944	0.0217031	0.0625975	0.15637	0.182853	0.212251	0.00110396	0.00113195
	PT_HC_HMP_S148_01	0.0108457	0.018033	0.0111052	0.00948786	0.00409526	0.00522394	0.0167919	0.0112609	0.0117409	0.00130166	0.00819917	0.554568	0.0829517	0.108358	0.268462	0.197602	0.148956	0.328269	0.000328659	0.00039785	0.000467041	0.0950213	0.16359	0.296031	0.155097	0.124077	0.0556298	0.0296052	0.0915574	0.295754	0.221278	0.268938	0.00104652	0.00352876
	PT_HC_HMP_S159_01	0	0.0180385	0.0126909	0.0517272	0.0215672	0.0256209	0.0684982	0.0638245	0.0793256	0.0206385	0.0502494	0.0303294	0.0058066	0.022061	0.097566	0.0752047	0.0529851	0.117718	0.00221787	0.000873453	0.000926317	0.242466	0.254116	1.38964	0.238024	0.0437159	0.0119568	0.0101498	0.147385	0.0786612	0.0835031	0.00137446	6.9684e-05	0.000557472
	PT_HC_HMP_S162_01	0	0.0316101	0.0280234	0.349203	0.148123	0.189811	0.456577	0.463702	1.56124	0.289803	0.983733	0.258236	0.0210971	0.0230504	0.0667097	0.0528432	0.0322314	0.0678316	0.00241538	0.000829853	0.000851488	0.31678	0.3378	0.740713	0.304701	0.0394621	0.0143609	0.00792301	0.0760111	0.138854	0.0468782	0.0745894	0.000715497	0.0775951
	SA_HC_HMP_S024_01	0.0201567	0.00805154	0.0076615	0.54887	0.241295	0.303479	0.55121	0.561212	0.415309	0.07961	0.252244	0.0125091	0.00178304	0.00371931	0.0531847	0.0448964	0.0286262	0.0648581	0.0153648	0.00984851	0.00880376	0.032234	0.0368449	0.612641	0.0352429	0.0524743	0.0167717	0.0100993	0.0288908	0.0175518	0.0192373	0.0414975	0.00091938	0.00110047
	SA_HC_HMP_S024_02	0.0826191	0.00852791	0.00854128	0.664388	0.308462	0.369921	0.622885	0.637869	0.4093	0.100317	0.255156	0.00942347	0.00184459	0.00596152	0.0132998	0.0193281	0.00773928	0.0157726	0.0290591	0.105356	0.100263	0.0737303	0.0868564	0.737865	0.0802666	0.0786225	0.019395	0.0130993	0.0429603	0.0248218	0.0275754	0.0385761	0.00122973	0.000748531
	SA_HC_HMP_S028_01	0.0265467	0.0553093	0.0402949	0.20057	0.0857001	0.102252	0.206359	0.207353	0.296491	0.0499276	0.184199	0.154034	0.0402496	0.0481639	0.104197	0.0974584	0.0541787	0.112925	0.0165973	0.0208032	0.02017	0.129477	0.140693	0.435917	0.127397	0.039526	0.0160094	0.00972323	0.152768	0.473182	0.322268	0.365322	0.00361795	0.0052008
	SA_HC_HMP_S028_02	0.0188853	0.0534614	0.039341	0.0390055	0.0156639	0.0181739	0.043851	0.0362002	0.0641993	0.0144828	0.0392739	0.254945	0.0668838	0.0725749	0.0909502	0.0814874	0.0572331	0.108064	0.0151136	0.0208853	0.0202141	0.0368042	0.0496897	0.100842	0.0387907	0.0475153	0.0186974	0.0109258	0.163364	0.629551	0.414846	0.0486428	0.00095299	0.0023355
	SA_HC_HMP_S030_01	0.0136197	0.0172892	0.00361023	0.0472141	0.019479	0.0240805	1.1471	0.0539389	0.125892	0.0358434	0.0781526	0.0111266	0.00152399	0.0160019	0.257369	0.222591	0.14762	0.328627	0	0	0	0.0568759	0.0832794	0.643827	0.0641778	0.0825174	0.0323441	0.0192126	0.0548637	0.442956	0.143344	0.00901078	0.00153879	0.00326992
	SA_HC_HMP_S142_01	0.193174	0.00154221	0.00189045	0.109248	0.0465647	0.05343	0.115218	0.115267	0.17218	0.0398486	0.113178	0.200735	0.0590018	0.0553702	0.0588526	0.0490521	0.0312919	0.0753691	0.0193522	0.0202477	0.0204467	0.0169643	0.0245758	0.14646	0.0222874	0.0538777	0.0264662	0.0131834	0.0300481	0.0729314	0.079349	0.179194	0.00124371	0.000596983
	SA_HC_HMP_S159_01	2.3514e-05	0.00917515	0.00709181	0.03849	0.0152841	0.0193967	0.040049	0.0373402	0.173902	0.0241747	0.110899	0.0117711	0.00302154	0.0202761	0.0908556	0.087004	0.053292	0.116907	0.012406	0.00158014	0.00136616	0.634063	0.656188	1.24815	0.604499	0.0868136	0.0383254	0.0233564	0.156408	0.142104	0.0913541	0.0903853	0.000785366	0.000877071
	TD_HC_HMP_S001_01	0.000219206	0.000564622	0.000541373	0.0159107	0.00635698	0.00778515	0.0224504	0.0186541	0.0152979	0.00211069	0.0105883	0.0631895	0.0188982	0.0210239	0.00306391	0.0148579	0.000664262	0.00486073	0.0032034	0.0083697	0.00805085	0.00796117	0.0180579	0.217356	0.0141255	0.0073733	0.00224686	0.0028364	0.000817042	0.00840623	0.00146802	0.000504839	0.000214224	0.000808738
	TD_HC_HMP_S001_02	0	0.000423102	0.000252092	0.00670034	0.00296761	0.00339513	0.0135953	0.00843845	0.00178381	0.000909595	0.0010865	0.142019	0.0622564	0.0659375	0.0351145	0.0347209	0.0187138	0.0438389	0.00592342	0.00716472	0.00784286	0.0214042	0.0249542	0.483418	0.0320422	0.0157314	0.00576716	0.00767038	0.00103638	0.00287031	0.00109682	0.000428999	0.000871265	0.00069141
	TD_HC_HMP_S002_01	0.000485012	0.23031	0.164317	0.380395	0.160919	0.213804	0.502845	0.510511	0.596173	0.268759	0.352625	0.395923	0.143236	0.172133	0.131944	0.0933815	0.0698984	0.148886	0.00353884	0.00480728	0.00479349	0.10036	0.104781	0.15298	0.0949345	0.0134467	0.00634509	0.00414656	0.0570608	0.0766486	0.0894811	0.0420704	0.00111669	0.156347
	TD_HC_HMP_S002_02	0.000224852	0.137774	0.0965039	0.274973	0.118275	0.144572	0.346902	0.347654	0.198873	0.133409	0.118533	0.697074	0.288033	0.300931	0.171517	0.11818	0.092414	0.201166	0.00115976	0.00160828	0.00161183	0.355144	0.364619	0.370157	0.343842	0.0426851	0.0217136	0.0141088	0.0504342	0.0789679	0.0913489	0.062749	0.00121538	0.0819312
	TD_HC_HMP_S003_01	6.44153e-05	0.0076066	0.00533246	0.490725	0.2184	0.263587	0.613076	0.614729	0.0382991	0.00677621	0.0233463	0.103916	0.0263935	0.0307569	0.0534745	0.0618653	0.0303662	0.0661447	0.00827176	0.00262142	0.00257521	0.0324163	0.0347464	0.340663	0.035252	0.0106803	0.00488996	0.00318295	0.0155661	0.0380232	0.0394613	0.0272911	0.000492917	0.00145214
	TD_HC_HMP_S003_02	0.0001143	0.00412243	0.0028009	0.198291	0.0882746	0.100999	0.244956	0.241425	0.0481552	0.00666207	0.0299521	0.171203	0.0587546	0.0636717	0.153361	0.108878	0.0868268	0.190441	0.00255706	0.00161653	0.00163177	0.212484	0.224957	0.708748	0.222528	0.043483	0.0195214	0.013261	0.0166258	0.0327519	0.0265068	0.00804129	0.00110599	0.00109075
	TD_HC_HMP_S004_01	0.000797917	0.00185045	0.00162791	0.498606	0.222551	0.271005	0.642479	0.623686	0.156939	0.019166	0.0960467	0.0289155	0.00580394	0.00946073	0.0483622	0.0483201	0.0263533	0.0568285	0.00393746	0.000876105	0.000856056	0.0343966	0.0485907	0.811874	0.0355113	0.0107639	0.00315558	0.00252807	0.00166199	0.00220329	0.00103248	0.00027466	0.000523257	0.00060345
	TD_HC_HMP_S005_01	1.87576e-05	0.000221071	0.00030816	0.331195	0.14938	0.172618	0.407296	0.408251	0.0290675	0.00795454	0.017817	0.0206668	0.00668573	0.00760887	0.00380644	0.01913	0.00183288	0.00433835	0.00120316	0.00170158	0.00157295	0.00510205	0.00575053	0.0308736	0.0065772	0.0037006	0.000726185	0.000797196	0.000186236	0.000744943	0.000213032	0.000191595	0	0.000633737
	TD_HC_HMP_S005_02	0.000374904	0.00245744	0.00170763	0.380163	0.173939	0.206795	0.494811	0.491991	0.00655478	0.0017294	0.00253726	0.0428818	0.0116753	0.0154098	0.0413145	0.0519352	0.0244172	0.0533235	0.00239939	0.00262675	0.00262433	0.0358288	0.0384459	0.146556	0.0382427	0.0140384	0.00372002	0.00315887	0.00124081	0.00284202	0.00061436	0.000529704	0.000123356	0.00121904
	TD_HC_HMP_S005_03	8.89792e-05	0.000650232	0.000516764	0.561298	0.254642	0.294708	0.70563	0.708665	0.00651487	0.00239787	0.00332417	0.0104596	0.0030367	0.00358426	0.00389569	0.0513364	0.00203055	0.0045984	0.00193244	0.00259751	0.00250853	0.00376793	0.00413981	0.0316047	0.00431663	0.00281083	0.000974208	0.000612587	0.000309146	0.00147272	0.000136891	0.000234996	0	0.000685596
	TD_HC_HMP_S006_01	0.00024004	0.0474159	0.0310132	0.254093	0.107566	0.126454	0.309159	0.302252	0.00883454	0.00948211	0.00464824	0.0331586	0.00359953	0.0121076	0.277238	0.197488	0.159916	0.343158	0.00150212	0.00160773	0.00165788	0.225699	0.235127	0.765811	0.23011	0.040427	0.0136865	0.0107442	0.0153764	0.0196299	0.0121172	0.000834272	0.000998566	0.00340857
	TD_HC_HMP_S006_02	0.000274267	0.00196632	0.00111808	0.339568	0.1523	0.177444	0.430638	0.422927	0.0268904	0.0052907	0.0154828	0.0120036	0.0011402	0.00363515	0.159224	0.123609	0.0916628	0.204455	0.001514	0.0014399	0.00142663	0.0907659	0.100955	1.17671	0.0918165	0.0236146	0.00748152	0.00626944	0.00137244	0.0200856	0.000620419	0.000337304	0.0001869	0.000558488
	TD_HC_HMP_S006_03	0.0001005	0.00732406	0.00500228	0.176233	0.0804172	0.0920884	0.226635	0.223081	0.00541162	0.00116346	0.00303408	0.0104557	0.00145249	0.0040809	0.0750899	0.0605599	0.0421786	0.0972712	0.00457754	0.00369357	0.00407283	0.0743688	0.0790637	0.429075	0.0795061	0.0243152	0.00666384	0.0060557	0.00177673	0.0135426	0.00111064	0.000305903	0.000481962	0.000502502
	TD_HC_HMP_S008_01	0.00948458	0.0097645	0.00646081	0.0655043	0.0246924	0.0296683	0.071129	0.0675622	0.0121239	0.0038551	0.00759127	0.0222176	0.00247236	0.00508527	0.189042	0.137922	0.113013	0.250758	0.00347067	0.00337937	0.00335655	0.0443139	0.0592705	0.210409	0.0537252	0.0239788	0.0101549	0.00658815	0.0117755	0.143535	0.0270914	0.00371935	0.000350791	0.000774865
	TD_HC_HMP_S011_01	0.000167809	0.0764344	0.051961	0.141441	0.0604509	0.0737645	0.177898	0.174554	0.059676	0.0462459	0.0334165	0.240992	0.0264251	0.023008	0.359157	0.254121	0.201785	0.453332	0.0115136	0.0170417	0.0170268	0.18726	0.19648	0.472522	0.196404	0.0238353	0.0106543	0.00723183	0.0717924	0.0390012	0.0426064	0.00719549	0.000397612	0.000824082
	TD_HC_HMP_S012_01	0.000209303	0.129274	0.0889854	0.156967	0.0681715	0.0836436	0.202045	0.202739	0.0255595	0.0256279	0.0147788	0.420635	0.105048	0.133824	0.460497	0.290623	0.252215	0.536477	0.00316507	0.00311606	0.00328248	0.0975995	0.107135	0.24829	0.102657	0.0382667	0.0172384	0.0111114	0.0418249	0.0241229	0.0257494	0.0432257	0.00193682	0.00171731
	TD_HC_HMP_S012_02	8.41749e-05	0.0958244	0.0656911	0.401613	0.177373	0.213304	0.506552	0.515405	0.0158843	0.0192129	0.00878885	0.318452	0.0959433	0.112529	0.24384	0.181563	0.142845	0.281226	0.00302411	0.00268741	0.00271959	0.0512935	0.0553487	0.317734	0.056292	0.0150079	0.00683797	0.00451574	0.0250346	0.0118538	0.0145969	0.0466106	0.00174539	0.00151886
	TD_HC_HMP_S015_01	0.000130996	0.19255	0.134422	0.0242981	0.0098918	0.0129937	0.0327643	0.0296148	0.00700666	0.00701475	0.00498755	0.275426	0.109898	0.126673	0.471693	0.325763	0.278636	0.616113	0.00695167	0.00767377	0.008146	0.0960701	0.110437	0.107073	0.0976849	0.0287617	0.0107594	0.00714251	0.0602646	0.0291587	0.0362543	0.0186111	0.000433418	0.00286574
	TD_HC_HMP_S015_02	0.000132993	0.0236274	0.0160864	0.0499359	0.0180672	0.0232765	0.0578475	0.0539143	0.0465743	0.0299573	0.0264401	0.0411966	0.0150734	0.0272592	0.129509	0.102809	0.0744589	0.160342	0.00669773	0.00884542	0.00859783	0.160536	0.175451	0.743169	0.164677	0.0634686	0.0297224	0.0172112	0.0188029	0.00789466	0.00718301	0.0020628	0.000486696	0.00122098
	TD_HC_HMP_S015_03	0.000251729	0.243221	0.169678	0.036348	0.0142888	0.0189804	0.0494525	0.0434442	0.0117229	0.00578892	0.00749386	0.174589	0.0682025	0.0842799	0.473441	0.320784	0.27547	0.605263	0.00567543	0.00600311	0.00624204	0.367282	0.389856	0.303675	0.359375	0.0500899	0.0205727	0.0129918	0.0490958	0.0261619	0.0269828	0.010105	0.000541858	0.00255228
	TD_HC_HMP_S016_01	0.00096419	0.00699775	0.00449043	0.0525379	0.0123282	0.0146081	0.0391866	0.0350161	0.00302941	0.00226943	0.00179996	0.528423	0.209509	0.214054	0.117242	0.0860761	0.0663986	0.140195	0.0035915	0.00194943	0.00191785	0.100154	0.106573	0.373245	0.102444	0.0325488	0.0158523	0.0100524	0.00778721	0.0256058	0.0180123	0.00279994	0.000570514	0.000884192
	TD_HC_HMP_S016_02	0.000429369	0.20515	0.141865	0.440331	0.193015	0.232062	0.541571	0.549229	0.073878	0.128005	0.0276897	0.0844402	0.0133474	0.0166092	0.171928	0.109151	0.0912628	0.194464	0.00300904	0.00265701	0.00274704	0.105574	0.118777	0.295142	0.107358	0.0163345	0.00831613	0.0057607	0.02981	0.0509841	0.0397004	0.0564216	0.00278397	0.0122728
	TD_HC_HMP_S017_01	0.00123345	0.00957483	0.00518277	0.289834	0.122384	0.147792	0.342183	0.340448	0.0170392	0.0050003	0.00836401	0.0336244	0.00385313	0.0139061	0.0870293	0.0650039	0.0408907	0.0914567	0.00235941	0.00102694	0.00110049	0.224483	0.232908	1.08102	0.214566	0.0294176	0.012476	0.00859599	0.0618976	0.0289621	0.0328464	0.00405541	0.000885485	0.00100713
	TD_HC_HMP_S017_02	0.000887707	0.0108322	0.00525702	0.332653	0.143159	0.167471	0.39971	0.39476	0.0177347	0.00602329	0.00953891	0.013125	0.000808773	0.00950369	0.0484499	0.0347226	0.0205071	0.0451553	0.00194664	0.00122166	0.00125202	0.161974	0.173306	1.77173	0.161191	0.0324177	0.00945997	0.00738704	0.0682927	0.0293623	0.0354306	0.000613259	0.000478463	0.000773556
	TD_HC_HMP_S018_01	6.36331e-05	0.000709276	0.000600634	0.0196564	0.00679942	0.00891173	0.0221552	0.0164142	0.0280824	0.00845078	0.0174944	0.055263	0.00765614	0.00730383	0.0692203	0.060858	0.0360551	0.0818352	0.00580147	0.00780669	0.00771512	0.0158819	0.0261237	0.0435902	0.0190418	0.0215871	0.0103675	0.00612585	0.00617551	0.0105445	0.00478334	0.00406476	0.0011873	0.000817918
	TD_HC_HMP_S018_02	0.000102035	0.0174968	0.0124209	0.370222	0.157559	0.199997	0.445148	0.446629	0.0362058	0.0108691	0.0236372	0.123455	0.0268932	0.0362256	0.14094	0.108392	0.0859762	0.183802	0.00432965	0.00642975	0.00642518	0.00642214	0.00985783	0.109615	0.00918623	0.0091375	0.00374485	0.00264987	0.00696429	0.0232793	0.0141403	0.00183664	0.00152139	0.00211076
	TD_HC_HMP_S019_01	0	0.000454968	0.000451787	0.0708446	0.0243551	0.028733	0.0735553	0.0666322	0.00677362	0.00349339	0.00426652	0.0991958	0.037721	0.0440651	0.111607	0.0881334	0.0646882	0.137903	0.0040279	0.0160289	0.0155548	0.0366552	0.0400404	0.176054	0.0401517	0.0118514	0.00426334	0.00404063	0.0147181	0.0219816	0.0224143	0.000954479	0.00105311	0.00124082
	TD_HC_HMP_S019_02	0	0.00132961	0.000856857	0.347308	0.130857	0.165103	0.384975	0.382383	0.0386177	0.0863604	0.0314612	0.14418	0.0127002	0.0154973	0.122646	0.0888485	0.0705258	0.149247	0.00131114	0.00223325	0.00224802	0.159958	0.167508	0.681186	0.165101	0.0236744	0.0105544	0.00888374	0.0428146	0.0290421	0.034049	0.000327477	0.00102306	0.000810075
	TD_HC_HMP_S019_03	7.13347e-05	0.000828889	0.00068421	0.0840011	0.0190795	0.0231647	0.0564519	0.052858	0.0188665	0.0044971	0.0121781	0.0220153	0.00208579	0.00342206	0.0489708	0.0531213	0.0304398	0.0641952	0.00191699	0.0171937	0.0165085	0.0241644	0.0296421	0.365216	0.0343552	0.0204972	0.00700386	0.00701893	0.000704305	0.0488884	0.000791715	0.000860035	0.00119461	0.000771621
	TD_HC_HMP_S020_01	0.000503112	0.00404747	0.00256468	0.2159	0.0958303	0.11859	0.26043	0.26972	0.0320943	0.0088038	0.0192072	0.0779851	0.0247308	0.0314505	0.169058	0.134485	0.0988052	0.216069	0.00634665	0.0028461	0.00287398	0.035863	0.042507	0.64597	0.0408888	0.0136212	0.00442447	0.00467934	0.00573601	0.0137752	0.00170049	0.00237352	0.00695862	0.00115623
	TD_HC_HMP_S020_02	0.000350739	0.0238935	0.0157886	0.100386	0.0446836	0.0560538	0.130215	0.129873	0.00658206	0.00321739	0.00390976	8.59051	2.98915	3.26145	0.155838	0.106995	0.0844743	0.176349	0.00492857	0.00281882	0.00286057	0.834074	0.858998	0.325693	0.787092	0.0828663	0.0475927	0.0287105	0.0152928	0.0275991	0.0249017	0.00434021	0.00128453	0.00190022
	TD_HC_HMP_S022_01	0.000164804	0.132021	0.0883008	0.174735	0.0780281	0.0888667	0.216886	0.21047	0.312935	0.0611785	0.203104	0.839753	0.310121	0.314258	0.285813	0.183751	0.156186	0.351264	0.00389377	0.00336749	0.00357625	0.301157	0.329984	0.26865	0.303273	0.0512419	0.0260984	0.0151883	0.0344166	0.0563476	0.041357	0.162691	0.00208202	0.0644087
	TD_HC_HMP_S022_02	0.000225361	0.0123693	0.00888317	0.22976	0.100738	0.119621	0.287219	0.283296	0.0554562	0.0970598	0.0229555	0.237694	0.0229613	0.0243494	0.154252	0.0986442	0.074332	0.166661	0.00294131	0.00252776	0.00263812	0.112915	0.128363	0.209363	0.117595	0.0246097	0.0100797	0.00758561	0.114142	0.100476	0.0951697	0.0445681	0.00115004	0.000605222
	TD_HC_HMP_S022_03	0	0.0760256	0.0535592	0.185869	0.0812082	0.0982338	0.234773	0.230751	0.112361	0.0451074	0.0675135	0.0544093	0.00527848	0.00797877	0.0419805	0.0464243	0.0206208	0.0462327	0.0124071	0.00444845	0.00471895	0.104185	0.111482	0.26778	0.106069	0.0128368	0.00579474	0.00398011	0.0419481	0.0295456	0.0278453	0.0154583	0.000306044	0.00356587
	TD_HC_HMP_S023_01	0.00122991	0.00632886	0.00552575	0.121746	0.0497962	0.0611798	0.155453	0.148599	0.0533634	0.0592743	0.0243482	0.0138245	0.00187896	0.00881267	0.0113129	0.0178627	0.00571769	0.00880004	0.00190042	0.00172869	0.00176531	0.14208	0.149771	1.01371	0.138769	0.0190005	0.0078896	0.00612682	0.00872554	0.00500424	0.00238405	0.00139028	0.000251285	0.00125138
	TD_HC_HMP_S023_02	0.000345222	0.0469365	0.0353077	0.23529	0.101043	0.126788	0.30949	0.31397	0.166433	0.283179	0.0728894	0.0530111	0.00705014	0.0259825	0.0656123	0.0438802	0.0313012	0.0657495	0.000974435	0.00105361	0.00111273	0.231858	0.244247	0.642574	0.229836	0.0263309	0.0118706	0.00853765	0.0680647	0.042059	0.0420992	0.101016	0.00109479	0.00102617
	TD_HC_HMP_S024_01	0.000263874	0.0194072	0.0136465	0.0709484	0.0287992	0.0367632	0.0900407	0.0870034	0.217701	0.0632298	0.133193	0.0338681	0.00606041	0.0208493	0.268891	0.17492	0.148817	0.319965	0.00091107	0.00080791	0.000814425	0.607886	0.637786	0.838194	0.59792	0.0577417	0.0279793	0.0203715	0.13482	0.0698234	0.0792914	0.0277013	0.00188187	0.00115323
	TD_HC_HMP_S025_01	8.63752e-05	0.000502748	0.000575835	0.360734	0.159531	0.195034	0.456446	0.454994	0.0147868	0.00917792	0.00811374	0.00607727	0.00134768	0.00236203	0.114338	0.101723	0.0675764	0.151007	0.00311283	0.00316377	0.00314273	0.00526889	0.00817796	0.132722	0.0069067	0.00406407	0.00112177	0.00144291	0.000867075	0.00165442	0.000643385	8.30531e-05	0.000334427	0.000719794
	TD_HC_HMP_S025_02	0.000560555	0.000979172	0.000809462	0.190383	0.0826145	0.101291	0.247335	0.237404	0.0252589	0.00595731	0.0140622	0.0242921	0.00535767	0.00889277	0.100388	0.0786557	0.0576086	0.126604	0.00236667	0.00225559	0.00225148	0.0429694	0.0481594	0.983053	0.04847	0.0126109	0.00419645	0.00523116	0.00575469	0.00369555	0.00274826	0.000422731	0.00142453	0.00230188
	TD_HC_HMP_S027_01	9.3522e-05	0.211886	0.153693	0.064738	0.0281384	0.0354591	0.0855401	0.0809251	0.0243066	0.0104316	0.0157195	2.47969	0.957713	1.06981	0.427815	0.308363	0.243852	0.547545	0.00274461	0.00152882	0.00165092	0.557683	0.579349	0.860744	0.548464	0.0745981	0.0351708	0.0219582	0.0193123	0.0138581	0.0114837	0.0289464	0.00106121	0.269486
	TD_HC_HMP_S027_02	0.00012874	0.0546014	0.0385163	0.0103368	0.00287721	0.00345776	0.0140144	0.00753613	0.00769767	0.00522611	0.00501599	2.70125	0.619235	0.598313	0.850874	0.577502	0.488062	1.1068	0.00449496	0.00388041	0.00401522	0.13782	0.15427	0.227096	0.142068	0.0584819	0.0273742	0.0160585	0.0034031	0.00972592	0.00450832	0.0100976	0.00101899	0.00352091
	TD_HC_HMP_S027_03	0.000201013	0.350786	0.253926	0.0288547	0.0119147	0.0157236	0.041448	0.0361305	0.0170074	0.0133373	0.0115696	1.06203	0.110839	0.104842	0.450075	0.325918	0.256053	0.579582	0.00176042	0.00160396	0.00175524	0.323843	0.351862	0.449815	0.328172	0.0884291	0.040758	0.0243226	0.0119219	0.0102154	0.0101087	0.0481975	0.00138119	0.178844
	TD_HC_HMP_S028_01	0.000667975	0.284299	0.199883	0.0396772	0.0165555	0.0213699	0.0522433	0.0494817	0.00931205	0.002396	0.00592597	0.751513	0.234432	0.276603	0.683694	0.471341	0.410191	0.844869	0.00322767	0.0036633	0.00380984	0.151637	0.169627	0.208722	0.149366	0.0404297	0.0157621	0.0113147	0.130506	0.357949	0.33436	0.0344073	0.000807907	0.0024224
	TD_HC_HMP_S028_02	0.000283944	0.0821764	0.0569053	0.00214259	0.000700245	0.00120591	0.00745381	0.00362	0.00156226	0.000268107	0.00105998	1.97155	0.590053	0.655496	0.338841	0.233624	0.20949	0.410149	0.00321502	0.00381345	0.00383834	0.0467908	0.0649327	0.0793765	0.0448937	0.0430034	0.0177799	0.0117831	0.0972424	0.48724	0.2763	0.015109	0.000513588	0.00175457
	TD_HC_HMP_S029_01	0.000155776	0.383381	0.268691	0.30743	0.138931	0.165868	0.389702	0.395185	0.30569	0.0528586	0.192768	0.778616	0.287818	0.324662	0.249581	0.175517	0.144338	0.30471	0.00205316	0.00155776	0.00156197	0.154474	0.164185	0.12945	0.149374	0.0172182	0.00767653	0.00455399	0.0480057	0.0907556	0.0998215	0.0993191	0.00135006	0.0360053
	TD_HC_HMP_S029_02	0	0.030426	0.0202285	0.154182	0.0598756	0.0715082	0.171212	0.169424	0.101444	0.0148038	0.0638568	0.149154	0.0452785	0.0530359	0.199477	0.142059	0.113491	0.246596	0.00648013	0.00438114	0.00426014	0.0817242	0.088001	0.266767	0.082067	0.0140072	0.00446853	0.00371733	0.010379	0.0153953	0.0125855	0.00368036	0.000164692	0.00123351
	TD_HC_HMP_S030_01	0.000326856	0.00970942	0.00105175	0.049647	0.0230834	0.0275591	0.0678667	0.0665312	0.00546932	0.00201929	0.00274819	0.0214411	0.00189596	0.0146453	0.241886	0.215144	0.144642	0.31634	0.00221279	0.00267901	0.00260783	0.0250807	0.0373829	0.319752	0.0311616	0.0265194	0.0085173	0.0069141	0.0223224	0.397333	0.0569671	0.00132647	0.00249553	0.00214261
	TD_HC_HMP_S030_02	0.00110462	0.00509365	0.000534573	0.0883515	0.0398346	0.0464192	0.114344	0.113128	0.0398333	0.00867351	0.0246334	0.077261	0.0298994	0.0354136	0.133822	0.119006	0.0763388	0.173483	0.00522919	0.00586004	0.00567256	0.0395559	0.0473756	0.664879	0.0424061	0.0129324	0.00471742	0.00421832	0.0136481	0.0361078	0.030643	0.004516	0.00106788	0.00103621
	TD_HC_HMP_S030_03	0.00112559	0.00536048	0.000705284	0.0915675	0.0404687	0.0479386	0.121094	0.116244	0.0404448	0.00881366	0.0248824	0.0792099	0.0304371	0.0361653	0.131574	0.11772	0.0752743	0.17147	0.00636984	0.00727891	0.00689841	0.0402378	0.0486009	0.664733	0.0437833	0.0141089	0.00532704	0.00456604	0.0132348	0.0357004	0.0305246	0.00471888	0.00103962	0.0010635
	TD_HC_HMP_S032_01	0.000107669	0.0533825	0.0382168	0.392161	0.151983	0.191139	0.421818	0.43502	0.327122	0.104903	0.194342	0.0453782	0.0136343	0.0174169	0.0248446	0.0289417	0.0126511	0.027022	0.0057192	0.0132631	0.0129812	0.0459066	0.0479934	0.276181	0.0462579	0.0056342	0.00245797	0.00169578	0.00927652	0.00675055	0.00555061	0.00171137	0.00226671	0.0250132
	TD_HC_HMP_S032_02	0	0.0428489	0.0292306	0.473942	0.203162	0.247209	0.56504	0.574159	0.868032	0.198821	0.535357	0.221038	0.077006	0.0952008	0.139387	0.0972661	0.0775076	0.175424	0.00127574	0.00237499	0.00235022	0.110274	0.118539	0.384445	0.116145	0.0190247	0.007447	0.00586161	0.0123301	0.0158353	0.0127636	0.00571917	0.00220468	0.0277165
	TD_HC_HMP_S033_01	0.000869112	0.135941	0.0947136	0.0169967	0.00513887	0.00637261	0.0209096	0.0152336	0.00579233	0.0023747	0.00379926	1.54681	0.563345	0.613321	0.370349	0.249779	0.206191	0.447433	0.0020545	0.00156963	0.00168333	0.0611985	0.0725715	0.311601	0.0699262	0.0365563	0.0152924	0.011305	0.0661204	0.23503	0.173255	0.0051075	0.00110305	0.00111089
	TD_HC_HMP_S034_01	0.000186567	0.0491049	0.0337388	0.0356072	0.0153742	0.0200059	0.0472419	0.0432483	0.00682726	0.0032906	0.0037043	1.24418	0.279209	0.325043	0.27312	0.192394	0.165471	0.347682	0.00411258	0.00480747	0.00489941	0.0337605	0.0493239	0.164984	0.0537556	0.0553265	0.0141547	0.00922018	0.0428806	0.133357	0.130056	0.0926561	0.000716524	0.00257408
	TD_HC_HMP_S034_02	0.000151293	0.198488	0.138047	0.127824	0.0544136	0.0673187	0.163813	0.156816	0.0191173	0.00481881	0.0114186	0.224944	0.0329513	0.043072	0.727724	0.506794	0.424451	0.945154	0.00456134	0.00438882	0.00463699	0.0228399	0.0352366	0.252305	0.0448517	0.0419612	0.0105082	0.00707758	0.052776	0.134479	0.155618	0.114876	0.000986057	0.00273123
	TD_HC_HMP_S034_03	0.000166365	0.213302	0.148088	0.119615	0.0514201	0.0624833	0.15128	0.144862	0.0189106	0.00455275	0.0112088	0.199641	0.0298669	0.0382015	0.723664	0.501443	0.420063	0.937379	0.00619114	0.00588367	0.00624165	0.0242982	0.0366329	0.247995	0.0481819	0.0441787	0.0112044	0.00745819	0.0454176	0.113358	0.13036	0.0895473	0.000849648	0.00233208
	TD_HC_HMP_S034_04	0	0.0561413	0.0388521	0.0550875	0.0195475	0.0242227	0.059311	0.0567306	0.0125314	0.00416041	0.00737867	0.228867	0.0633192	0.0791661	0.374086	0.270171	0.217049	0.482971	0.00234246	0.0035404	0.00355173	0.0373401	0.0502844	0.45737	0.0547184	0.0368885	0.00878382	0.00638308	0.0165332	0.0522529	0.0455315	0.0527531	0.000412804	0.00216277
	TD_HC_HMP_S035_01	0.000550917	0.0102666	0.00673022	0.0755772	0.0316959	0.0390285	0.0965045	0.0911121	0.0142586	0.00493943	0.00883851	0.11877	0.0246796	0.0309329	0.262815	0.177102	0.150998	0.335206	0.00430443	0.00434961	0.00456295	0.0393447	0.051815	0.188893	0.0452894	0.0256747	0.010224	0.00798516	0.124045	0.335484	0.362509	0.0031273	0.000466836	0.00318126
	TD_HC_HMP_S036_01	0.000398985	0.0121287	0.00772051	0.00918525	0.00391134	0.00511259	0.0169864	0.0108565	0.0030725	0.00234121	0.00170456	0.429298	0.0411567	0.0394231	0.849357	0.577004	0.501686	1.10509	0.00482008	0.00495343	0.00523842	0.0643527	0.0792043	0.202002	0.0711139	0.0349483	0.0102273	0.0099316	0.0069989	0.00645473	0.0044469	0.000775385	0.000610844	0.00090121
	TD_HC_HMP_S036_02	0.000196117	0.228767	0.161701	0.0858905	0.0380158	0.0464032	0.111143	0.105609	0.0282753	0.0200631	0.0165675	0.165225	0.0167723	0.0246762	0.174084	0.130472	0.103373	0.219806	0.0046513	0.00447245	0.00482768	0.0741099	0.0827341	0.073619	0.0703529	0.0209993	0.00635344	0.00460319	0.00957642	0.0200212	0.0120803	0.0616164	0.000587117	0.000907811
	TD_HC_HMP_S037_01	8.88652e-05	0.000902985	0.00041566	0.00103055	0.000339694	0.000488758	0.00677955	0.00171424	0.00080122	0.000222163	0.000206396	2.57705	0.88738	0.977107	0.0801492	0.0650593	0.044725	0.0960905	0.00146198	0.00155371	0.00155371	0.026327	0.038341	0.101867	0.0306126	0.0332112	0.0158954	0.00932081	0.0276471	0.0781225	0.0763151	0.00111368	0.000147631	0.00231909
	TD_HC_HMP_S037_02	0.00424491	0.000576978	0.000408957	0.0261526	0.00868161	0.0101383	0.0319604	0.0234231	0.00372975	0.00157876	0.00215099	0.11122	0.0282323	0.0281927	0.0758536	0.0598551	0.0423841	0.099432	0.00292927	0.00306084	0.00304815	0.0128108	0.0185346	0.16706	0.0173188	0.018319	0.00709809	0.0053418	0.0096517	0.0266297	0.0253046	0.000294829	0.000215574	0.00060868
	TD_HC_HMP_S037_03	3.76042e-05	0.0469824	0.0322836	0.0170811	0.00118932	0.00152997	0.0074906	0.00369479	0.00398162	0.000735862	0.00211689	0.599789	0.217172	0.24288	0.200696	0.138271	0.113545	0.254409	0.00126306	0.00136112	0.00137587	0.025607	0.0414641	0.191534	0.0307292	0.0395559	0.0140035	0.0086615	0.0144828	0.042343	0.0421764	0.000469684	7.6683e-05	0.00102416
	TD_HC_HMP_S038_01	0.001714	0.000299733	0.000241532	0.00841288	0.00305553	0.00422827	0.0209871	0.00954779	0.0188511	0.00232802	0.0114102	0.0119107	0.00159469	0.00227564	0.0675039	0.0608748	0.0386335	0.0884415	0.00306135	0.00356769	0.00340182	0.0356507	0.0394803	0.0633658	0.0363666	0.00795019	0.00332034	0.00265685	0.00330579	0.0800752	0.00164707	0.00176639	0.000552905	0.000555815
	TD_HC_HMP_S038_02	0.0125488	0.00112025	0.00096159	0.029843	0.0121449	0.0148518	0.0422907	0.030867	0.0744944	0.0184818	0.0463198	0.0123324	0.00177894	0.00469256	0.075855	0.0724895	0.0426706	0.0986832	0.00726962	0.00844276	0.00807255	0.027588	0.0387713	0.145796	0.0361077	0.0255879	0.0116545	0.00772638	0.00231262	0.0272851	0.00122122	0.00127892	0.000201934	0.000533683
	TD_HC_HMP_S039_01	0.000182609	0.0528298	0.0382272	0.198042	0.0834627	0.103875	0.244232	0.247119	0.610378	0.168162	0.385874	0.688851	0.213411	0.255219	0.425725	0.289703	0.24678	0.534905	0.00263803	0.00240797	0.00249256	0.132184	0.140311	0.276028	0.132135	0.0181908	0.00784497	0.00552058	0.0330193	0.085197	0.0232295	0.10599	0.0121843	0.641591
	TD_HC_HMP_S039_02	0.000171946	0.0157472	0.0105727	0.158515	0.0635725	0.0798548	0.191681	0.190194	0.563212	0.263099	0.338849	0.23829	0.0559634	0.0873668	0.374574	0.245824	0.214797	0.46186	0.00156875	0.00130578	0.00135433	0.248575	0.269183	0.356063	0.24771	0.0308734	0.0139448	0.0101145	0.0675899	0.0461533	0.0427609	0.0345439	0.00947726	0.060265
	TD_HC_HMP_S040_01	0	0.000357324	0.000378255	0.0045271	0.00192716	0.00243997	0.0106136	0.00457644	0.0307598	0.00624794	0.0194704	0.0134542	0.001824	0.00258649	0.0827018	0.0654441	0.0496336	0.110969	0.00518045	0.00220674	0.0020662	0.00594145	0.00668749	0.0692446	0.0086595	0.00652453	0.00163711	0.00221421	0.000164459	0.00234578	0.00147564	0.000328917	0.000647369	0.00150854
	TD_HC_HMP_S040_02	0	0.000470984	0.000253373	0.00493658	0.00145784	0.00197829	0.00742694	0.00447397	0.00617606	0.00134295	0.00424495	0.00228112	0.000299026	0.00100969	0.226883	0.161611	0.132021	0.292964	0.00404636	0.0037344	0.00350004	0.020562	0.0246905	0.244959	0.022694	0.0157297	0.00514735	0.00535355	0.00134371	0.00351907	0.0028183	0.000473267	0.000600334	0.000641421
	TD_HC_HMP_S041_01	0.000109877	0.00137686	0.000887158	0.115112	0.0471971	0.0583517	0.142233	0.134243	0.0164735	0.00414821	0.0109213	0.0189247	0.00236575	0.00544096	0.259039	0.180542	0.152651	0.328482	0.00284867	0.00330175	0.00318373	0.0584982	0.061081	0.119365	0.0588875	0.00721935	0.00329361	0.00254481	0.0374071	0.0270312	0.0237077	0.000516831	0.000640273	0.000645699
	TD_HC_HMP_S041_02	0.000166402	0.0072366	0.0051547	0.145354	0.0620378	0.0770515	0.188498	0.179213	0.0336069	0.0245374	0.0234777	0.0370788	0.00604051	0.00962377	0.381754	0.26103	0.22459	0.483272	0.00443654	0.00409498	0.00424762	0.151658	0.156187	0.270229	0.152223	0.0145708	0.00662854	0.00444655	0.12313	0.0720807	0.0796876	0.00149887	0.000880803	0.00135999
	TD_HC_HMP_S042_01	0.000457629	0.103285	0.0740394	0.20369	0.0873169	0.110148	0.257272	0.253996	0.547671	0.0662203	0.3478	1.36077	0.451291	0.528379	0.274006	0.195289	0.158265	0.343321	0.00140921	0.00150675	0.00152336	0.601042	0.614403	0.670513	0.568618	0.0564783	0.0294035	0.0192401	0.0900471	0.199371	0.152103	0.0550629	0.000886203	0.0787973
	TD_HC_HMP_S042_02	0.000515164	0.251408	0.176821	0.0947755	0.0390724	0.0490887	0.11951	0.114672	0.382799	0.0341824	0.24314	0.290626	0.102673	0.133652	0.225223	0.164578	0.126463	0.2742	0.00228354	0.00217143	0.00227553	0.514014	0.52403	0.697865	0.482632	0.0457348	0.024465	0.015826	0.0899949	0.081492	0.0635934	0.065259	0.00119449	0.0331053
	TD_HC_HMP_S044_01	0.000124259	0.00153391	0.00135028	0.100299	0.0439367	0.0558891	0.151146	0.129861	0.00496761	0.00786699	0.00312995	0.669794	0.0641965	0.0530836	0.271282	0.21868	0.153866	0.345834	0.00351654	0.00369602	0.00390726	0.125673	0.144776	0.23089	0.141059	0.195942	0.0104364	0.00934016	0.0464909	0.149619	0.0814078	0.0685	0.000625438	0.000891906
	TD_HC_HMP_S044_02	9.86749e-05	0.00153651	0.00148858	0.0493967	0.0197801	0.0248717	0.0632563	0.0525796	0.042918	0.012371	0.027364	0.0127178	0.00183535	0.00462363	0.418571	0.29148	0.237147	0.541232	0.034525	0.00860164	0.00879899	0.0415591	0.0483451	0.178179	0.0445419	0.0677023	0.00406259	0.00436989	0.0172568	0.0340851	0.0114012	0.000882436	0.000160699	0.000383423
	TD_HC_HMP_S045_01	0	0.020459	0.0135786	0.0620522	0.024595	0.0322264	0.0786986	0.0747324	0.00409916	0.00134865	0.002288	0.216238	0.0535736	0.0574947	0.400799	0.281174	0.235175	0.515717	0.00296744	0.00329284	0.00333172	0.0169083	0.0252437	0.0720617	0.0202891	0.0169942	0.00595535	0.00445525	0.0249633	0.074757	0.0618394	0.00865674	0.000343814	0.00188074
	TD_HC_HMP_S045_02	0.000262709	0.13136	0.0920483	0.0141805	0.00539014	0.00739848	0.0239076	0.0174678	0.00289901	0.000682121	0.00128819	1.33692	0.249163	0.250873	0.311127	0.212999	0.181133	0.38864	0.00388878	0.00374475	0.00402474	0.0847247	0.110686	0.329892	0.0865959	0.0591867	0.0275349	0.0161623	0.0212656	0.0729282	0.0525775	0.0726056	0.000818084	0.00183435
	TD_HC_HMP_S046_01	0.000127648	0.00259372	0.000798068	0.190236	0.083353	0.103128	0.227983	0.228924	0.0559656	0.0203668	0.0374931	0.0157393	0.00201984	0.00767497	0.141076	0.0958775	0.0819285	0.176431	0.00253258	0.00248967	0.00250147	0.117837	0.127581	0.316126	0.120903	0.0184789	0.00711718	0.00628693	0.0249675	0.0154658	0.0136615	0.000427996	0.000284258	0.0545314
	TD_HC_HMP_S046_02	0.000110455	0.00179925	0.000510125	0.202331	0.0849395	0.102372	0.25543	0.23703	0.150445	0.0239352	0.100453	0.0328965	0.00311889	0.0061186	0.0804487	0.0570309	0.0438112	0.0966927	0.00205504	0.00203759	0.00205649	0.12536	0.142677	0.76755	0.125866	0.0157834	0.0070095	0.00542099	0.034924	0.0185782	0.0204922	0.00354181	0.000315377	0.0123418
	TD_HC_HMP_S047_01	0.000175316	0.00175757	0.00220634	0.341811	0.147342	0.18075	0.414457	0.420655	0.0414584	0.0653455	0.0165624	0.0116547	0.00176198	0.00537747	0.0633421	0.053155	0.0336883	0.0726548	0.00170685	0.00192848	0.00194833	0.0327819	0.0341756	1.4445	0.033062	0.00924324	0.00239819	0.00281939	0.0270946	0.0169119	0.016128	0.00117649	0.000323067	0.000832476
	TD_HC_HMP_S047_02	0	0.0431675	0.0337431	0.472203	0.210689	0.25773	0.613214	0.616796	0.290356	0.256815	0.151665	0.0519332	0.00584811	0.00913108	0.0125298	0.0160263	0.00372164	0.00596775	0.00280184	0.0027401	0.00284044	0.0628768	0.0660054	0.310488	0.0624549	0.007186	0.00331127	0.00233101	0.0594459	0.0558452	0.0351826	0.0550193	0.000530009	0.000532582
	TD_HC_HMP_S048_01	0	0.000994817	0.000358252	0.276301	0.119451	0.149535	0.348371	0.343545	0.00206217	0.000786083	0.00112657	0.209589	0.0465847	0.0499925	0.121705	0.0912418	0.0694077	0.152318	0.00138712	0.00161806	0.00157513	0.0348808	0.0428304	0.42659	0.0457852	0.0155366	0.00463063	0.00399703	0.00499777	0.229591	0.0140592	0.000264988	0.000225018	0.00046632
	TD_HC_HMP_S048_02	0	0.000612884	0.000190072	0.00572431	0.00213124	0.00262554	0.00889014	0.00676777	0.000904364	0.000365181	0.000446086	0.961637	0.351089	0.396117	0.152644	0.116595	0.0874944	0.192245	0.00123297	0.00131997	0.00131498	0.0114087	0.0173586	0.0946667	0.0166326	0.0148151	0.00490584	0.00349444	0.00899598	0.0416118	0.0283445	0.000725375	0.000300346	0.000449411
	TD_HC_HMP_S049_01	0.000203172	0.0219246	0.0147518	0.245375	0.100766	0.127874	0.302741	0.299806	0.0321943	0.0261048	0.0175446	0.0707431	0.0234579	0.0344853	0.0349399	0.0413303	0.0172472	0.0363341	0.000685845	0.000851975	0.000856465	0.177003	0.183182	0.36724	0.172958	0.0186222	0.00890813	0.00659691	0.00386924	0.0166197	0.0050894	0.0108725	0.000328891	0.0110263
	TD_HC_HMP_S049_02	3.94635e-05	0.0843008	0.060656	0.208163	0.091096	0.105178	0.272367	0.268811	0.259748	0.0881124	0.15957	0.0396322	0.00436411	0.00524728	0.0644057	0.061891	0.0326744	0.0725787	0.00133291	0.00138939	0.00144654	0.194107	0.198524	0.22681	0.193098	0.0163392	0.00763482	0.00488735	0.0136537	0.0101693	0.00780628	0.00454918	0.000351769	0.00546705
	TD_HC_HMP_S051_01	0.000184957	0.120922	0.0860711	0.0356245	0.0147407	0.0191203	0.0517157	0.0483562	0.0305306	0.051504	0.0192285	0.44251	0.083534	0.0994135	0.279182	0.193217	0.162115	0.334904	0.00384686	0.00379452	0.003969	0.261289	0.275166	0.0957133	0.253716	0.0284426	0.0135309	0.00922805	0.0049787	0.00594187	0.00245562	0.0154351	0.000346648	0.637439
	TD_HC_HMP_S051_02	2.73835e-05	0.0114265	0.00824587	0.00208868	0.000678427	0.00082356	0.00491055	0.0025097	0.000776323	0.000289581	0.000627083	0.256895	0.0816591	0.0944821	0.260821	0.177402	0.148545	0.315117	0.00649948	0.00663435	0.00727855	0.261513	0.287098	0.122248	0.258504	0.0289875	0.0124232	0.00925358	0.0609681	0.162105	0.183965	0.0022831	0.000287527	0.00124732
	TD_HC_HMP_S052_01	0	0.000941223	0.000745334	0.0484515	0.0131692	0.0164849	0.037254	0.031949	0.0389565	0.00856816	0.0244272	0.18056	0.0749029	0.0781311	0.443076	0.322862	0.260168	0.567687	0.00274086	0.00127567	0.00129956	0.0406717	0.0514233	0.585065	0.0594993	0.0411606	0.01394	0.0101385	0.00316608	0.0269865	0.00605664	0.00125656	0.000820186	0.000603593
	TD_HC_HMP_S055_01	0	0.000278443	0.000356602	0.120966	0.0242538	0.0312068	0.0691613	0.068808	0.0208295	0.00644327	0.0135639	0.00814486	0.000830444	0.00121961	0.0134092	0.0365998	0.00763682	0.0203426	0.00125544	0.00133197	0.00122938	0.00228616	0.00270138	0.0353671	0.0027193	0.00296517	0.00142478	0.000864638	0.00105678	0.0066061	0.00200121	0.000185629	0.000167717	0.00131405
	TD_HC_HMP_S055_02	0	0.000224358	0.000245438	0.110795	0.0219841	0.0279604	0.0653619	0.061578	0.0198594	0.00589805	0.0130549	0.00731045	0.000718246	0.00121213	0.012957	0.0328346	0.00731497	0.019087	0.00179637	0.00216227	0.00210505	0.00234748	0.00277511	0.0324912	0.00268928	0.00303862	0.00152533	0.00089442	0.000907972	0.00591913	0.00168946	0.000141541	0.000126484	0.00120461
	TD_HC_HMP_S055_03	3.79381e-05	0.000438818	0.000461581	0.281878	0.122257	0.155034	0.35879	0.362869	0.00431483	0.00409099	0.00189438	0.0111083	0.00102559	0.00257347	0.017473	0.0383554	0.00911906	0.0205827	0.00179068	0.00197658	0.00187288	0.0397996	0.0410883	0.166051	0.0381051	0.00425033	0.00201578	0.00138474	0.0184215	0.0114662	0.0124311	0.000706914	0.000201072	0.00101168
	TD_HC_HMP_S055_04	1.03164e-05	0.00028499	0.000251461	0.223184	0.0965315	0.120389	0.281165	0.282493	0.00353722	0.00329995	0.00154101	0.0067353	0.000554505	0.0015668	0.0149678	0.0318466	0.00753997	0.017276	0.00210712	0.00242692	0.00242306	0.0369906	0.0380738	0.141261	0.0353735	0.00370744	0.00180923	0.00129341	0.0107251	0.00653413	0.00702415	0.000353335	0.000162483	0.000466815
	TD_HC_HMP_S056_01	0.000130958	0.0260333	0.0186632	0.132404	0.0539126	0.0672805	0.156922	0.158241	0.00895639	0.00375109	0.00496502	0.163091	0.0498699	0.0665528	0.416609	0.285151	0.225521	0.510056	0.0054581	0.00504928	0.00521327	0.120254	0.126075	0.227968	0.133487	0.0186974	0.00755798	0.00635886	0.0526303	0.0328955	0.0328807	0.00447193	0.000152595	0.103927
	TD_HC_HMP_S057_01	0.00313395	0.0265637	0.0159962	0.0754824	0.0330034	0.0390235	0.0940995	0.0902244	0.0144844	0.00363705	0.0091638	0.537258	0.0691776	0.0552552	0.221215	0.162646	0.125385	0.268906	0.00438802	0.00271675	0.00284682	0.173737	0.187757	0.60326	0.187615	0.0444766	0.01793	0.013169	0.0108154	0.010651	0.00817969	0.00718085	0.000333765	0.0011829
	TD_HC_HMP_S057_02	0.000372019	0.00173868	0.000712955	0.347673	0.157653	0.174109	0.424443	0.424572	0.0142766	0.00306648	0.00910231	0.179739	0.0701289	0.0726369	0.0267154	0.0245445	0.0120785	0.0262492	0.00269252	0.0028761	0.00297421	0.0221395	0.0268018	0.368677	0.0290262	0.01128	0.00442731	0.00325006	0.00639328	0.0139104	0.0145048	0.000397273	0.000142785	0.000334137
	TD_HC_HMP_S057_03	0.0021935	0.0082886	0.00547963	0.16215	0.0659571	0.0733582	0.184554	0.18116	0.0156613	0.00213489	0.0100635	0.0586869	0.017875	0.0184172	0.0182129	0.0196939	0.00815397	0.0173126	0.0050272	0.00247193	0.00252413	0.0239838	0.026355	0.333379	0.026779	0.00753942	0.00294177	0.00233821	0.00312219	0.00772076	0.00605388	0.00038558	0.000129137	0.000306816
	TD_HC_HMP_S059_01	0	0.00110889	0.000285902	0.0107785	0.00452338	0.00576501	0.0258231	0.0121202	0.0190493	0.00502984	0.011287	0.492998	0.144754	0.156572	0.0518014	0.0397588	0.0322212	0.0645649	0.0038025	0.00647773	0.00602437	0.00838919	0.0124531	0.0471453	0.0142032	0.0125225	0.00404347	0.00308774	0.000518708	0.104244	0.000933267	0.00302035	0.000351251	0.00125389
	TD_HC_HMP_S059_02	0.000158033	0.00573206	0.000846417	0.0114775	0.00462047	0.00614991	0.0249961	0.012415	0.0234827	0.00586063	0.0134355	0.301973	0.119465	0.143859	0.11065	0.0771043	0.0648098	0.141882	0.00661866	0.00725079	0.00720793	0.0377593	0.0641375	0.105743	0.0696633	0.0680348	0.0190096	0.0139418	0.00759632	0.0801605	0.0207854	0.00661866	0.000222318	0.00100177
	TD_HC_HMP_S060_01	0.000709476	0.337613	0.242588	0.179073	0.0765107	0.0911894	0.230093	0.225904	0.888233	0.217057	0.565451	0.154087	0.0391549	0.0474462	0.122371	0.0896905	0.0682936	0.147061	0.0095583	0.00262855	0.0026867	0.480883	0.490253	0.935966	0.462966	0.0398818	0.0219232	0.0138711	0.0239884	0.0177194	0.0171524	0.0202368	0.00273323	0.0110347
	TD_HC_HMP_S061_01	0.000623758	0.0280644	0.0174124	0.398498	0.186062	0.206167	0.504363	0.510927	0.190164	0.264832	0.0768387	0.131312	0.0319142	0.0420621	0.0308632	0.0234348	0.0131797	0.0271447	0.00123664	0.00104633	0.00105332	0.0680665	0.0739965	0.61207	0.0724856	0.0505236	0.00491005	0.0036237	0.0241316	0.0217725	0.0147674	0.0212085	0.00106963	0.0342935
	TD_HC_HMP_S062_01	0.00100912	0.0400711	0.0270085	0.0251471	0.0101148	0.0113193	0.0341657	0.028697	0.00516131	0.00143715	0.00351138	1.90937	0.627338	0.626671	0.274983	0.189389	0.157547	0.352517	0.0061667	0.00482909	0.00482038	0.0983362	0.108565	0.236176	0.104123	0.0329401	0.0134159	0.0101484	0.0304117	0.0621522	0.0696279	0.00455907	0.000477807	0.000810032
	TD_HC_HMP_S062_02	0.00149028	0.0735843	0.0487883	0.0301655	0.0122591	0.0130051	0.0358802	0.0304268	0.0431312	0.0151756	0.0273788	0.893767	0.284787	0.287032	0.213285	0.14278	0.118447	0.268108	0.0389298	0.00550436	0.00564402	0.278254	0.299615	0.334479	0.281288	0.067748	0.02939	0.0181627	0.0969622	0.288368	0.239875	0.130021	0.00155272	0.00124711
	TD_HC_HMP_S063_01	0.000410137	0.120523	0.0894948	0.684624	0.290142	0.374967	0.853401	0.869272	1.93579	0.216757	1.24164	0.240843	0.0700485	0.080426	0.0562528	0.0167059	0.0108582	0.0168796	0.0024778	0.00302247	0.00308909	0.220156	0.225193	0.585711	0.208963	0.0220612	0.0110737	0.00676334	0.0836849	0.0582016	0.0535803	0.0648212	0.00210685	0.0625576
	TD_HC_HMP_S063_02	0.000251039	0.0455197	0.0338973	0.843087	0.366444	0.460518	1.03296	1.06035	1.36081	0.156755	0.873347	0.0842412	0.0180466	0.0246119	0.0307568	0.0206255	0.00752915	0.0126084	0.00378877	0.00390975	0.00401965	0.0678117	0.0709916	0.447461	0.0654062	0.00985403	0.0039894	0.00277756	0.00435436	0.00588782	0.00280982	0.0224634	0.00230774	0.00835385
	TD_HC_HMP_S064_01	0.000180803	0.0759577	0.0523328	0.165669	0.0703119	0.0823266	0.202289	0.200686	0.0898724	0.0331155	0.0572267	0.722999	0.194291	0.221716	0.186485	0.12125	0.100717	0.216288	0.00256189	0.00257721	0.00260275	0.25406	0.262214	0.744145	0.247728	0.0332443	0.0147206	0.0106	0.0690759	0.039317	0.0409146	0.0254891	0.00253431	0.520638
	TD_HC_HMP_S064_02	0.000178124	0.00626782	0.0167932	0.640197	0.279786	0.339052	0.591586	0.617574	1.24597	0.44401	0.735951	0.31915	0.042435	0.0511645	0.0111415	0.00379819	0.00207186	0.00201963	0.287579	0.502151	0.494738	0.0131048	0.0162267	0.0172526	0.013141	0.0482167	0.0259418	0.0128772	0.0688778	0.0386449	0.0448833	0.28279	0.0029665	0.00309507
	TD_HC_HMP_S066_01	0.000536039	0.0853482	0.0572382	0.298858	0.120283	0.144041	0.329378	0.332837	0.0641823	0.0228419	0.0387115	0.236311	0.0869935	0.101668	0.215002	0.153056	0.119673	0.261209	0.0128201	0.00309825	0.00303285	0.105402	0.110052	0.393045	0.103842	0.0140204	0.00737118	0.00510776	0.0302272	0.0171225	0.0193628	0.00834708	0.000795082	0.00441912
	TD_HC_HMP_S066_02	0.000448983	0.105031	0.0736629	0.0183579	0.00737192	0.00856773	0.0254676	0.0216386	0.00993987	0.00408382	0.00593606	0.970441	0.344964	0.358788	0.0759982	0.0540025	0.0392986	0.0834413	0.0114217	0.00453132	0.00454614	0.240258	0.259354	0.151349	0.236041	0.0468691	0.0239695	0.013185	0.0395298	0.103675	0.110523	0.00922565	0.00175593	0.000883149
	TD_HC_HMP_S066_03	0.000813093	0.0132082	0.00942335	0.27284	0.120679	0.1399	0.324326	0.326204	0.0574651	0.0284674	0.0343053	0.03408	0.0100923	0.0122972	0.00675315	0.0163941	0.00319709	0.00727726	0.0469152	0.00905459	0.00851229	0.0927766	0.0949563	1.8867	0.0922861	0.0183072	0.00786853	0.00691619	0.00174794	0.00198375	0.00173954	0.00350078	0.000684342	0.00110558
	TD_HC_HMP_S067_01	0.000375266	0.00195359	0.00159094	0.286064	0.126474	0.15712	0.597611	0.34713	0.0252926	0.0104806	0.0146259	0.016384	0.00236197	0.00529314	0.135734	0.124379	0.0807279	0.176682	0.0149901	0.00921136	0.00921451	0.0297863	0.0377032	1.01892	0.036631	0.014771	0.00394502	0.00436286	0.00687619	0.00541297	0.00349092	0.00235566	0.000737918	0.00159882
	TD_HC_HMP_S067_02	6.5107e-05	0.163883	0.114889	0.0977862	0.0428067	0.0510551	0.109517	0.111728	0.0660274	0.030176	0.0400992	0.0428786	0.00519958	0.00730994	0.168376	0.129082	0.0978333	0.215713	0.0392483	0.149816	0.146836	0.0539714	0.0583426	0.166775	0.0619459	0.0144335	0.00578554	0.00444523	0.0169907	0.0107022	0.0085335	0.00961338	0.00015491	0.00193076
	TD_HC_HMP_S067_03	0.000153463	0.00940529	0.00563648	0.144669	0.0657644	0.0758252	0.179433	0.180853	0.0114615	0.00345454	0.00712376	0.122671	0.0149675	0.0120909	0.274612	0.201832	0.153142	0.343879	0.00916531	0.0155111	0.0155324	0.134734	0.146163	0.243411	0.143176	0.0265711	0.0107326	0.00781679	0.00594504	0.0116109	0.00280069	0.00567403	0.0003608	0.00149871
	TD_HC_HMP_S068_01	0.00207283	0.00117168	0.000417234	0.0733037	0.0293874	0.0368919	0.0867847	0.0806214	0.0263543	0.00681863	0.0159254	0.216895	0.0719072	0.0820217	0.0340189	0.0298656	0.0188117	0.0400297	0.00695581	0.00351124	0.00341789	0.0151805	0.0227593	0.0825057	0.0208427	0.0288558	0.0151024	0.00801128	0.00134125	0.00639378	0.00284443	0.00422569	0.000407708	0.00079827
	TD_HC_HMP_S068_02	0.000212095	0.00177648	0.000233154	0.00642	0.00177046	0.0020668	0.0100587	0.00516248	0.00342661	0.000723529	0.00217811	0.620822	0.20513	0.207784	0.172281	0.108826	0.0907901	0.203449	0.0018893	0.00212696	0.00213749	0.0383831	0.0660728	0.214434	0.0407839	0.0507659	0.0232342	0.0128731	0.00118081	0.0106288	0.00312276	0.000628763	0.00132371	0.000318894
	TD_HC_HMP_S068_03	0.000373531	0.000644952	0.000281894	0.109417	0.0408842	0.0483688	0.11542	0.110193	0.0107661	0.00583337	0.00610566	0.060821	0.0172619	0.0175787	0.0489727	0.0409078	0.0250598	0.0557897	0.00270985	0.00261472	0.0026121	0.0182803	0.0324719	0.309066	0.0305536	0.0252029	0.011103	0.00615279	0.000611788	0.00569111	0.000368295	0.00011171	0.000334258	0.000280148
	TD_HC_HMP_S070_01	0.00285317	0.0504866	0.0358465	0.143507	0.051281	0.0647433	0.14362	0.139614	0.0209307	0.0125274	0.0116779	0.125818	0.012924	0.019619	0.237669	0.179423	0.132798	0.291416	0.00408872	0.00743296	0.00734892	0.207171	0.223274	0.354827	0.217857	0.0679733	0.0344823	0.020546	0.0363862	0.0531021	0.0587362	0.0582321	0.000903352	0.00473209
	TD_HC_HMP_S070_02	0.00068403	0.00806809	0.0054695	0.151696	0.0636758	0.0740738	0.179735	0.178813	0.0209635	0.0149066	0.0119582	0.0412449	0.00480278	0.00721738	0.110668	0.0822812	0.05732	0.12795	0.0061508	0.026546	0.0256625	0.0735455	0.0820079	0.817049	0.0770886	0.0340494	0.0150231	0.00909732	0.00434372	0.00856995	0.00554237	0.000484559	0.000579285	0.00129337
	TD_HC_HMP_S070_03	0.000387308	0.0587347	0.0406436	0.0526501	0.020082	0.0237443	0.0599326	0.055558	0.0123552	0.00421384	0.00725785	0.203191	0.0620211	0.0658801	0.154101	0.117803	0.0852156	0.188553	0.00565417	0.0145851	0.0147405	0.221318	0.236161	0.702353	0.227461	0.0475502	0.0235775	0.0134372	0.0130438	0.0476195	0.0226852	0.000643756	0.000818528	0.000831702
	TD_HC_HMP_S072_01	0.000301011	0.00391002	0.00328821	0.422746	0.18658	0.222776	0.521753	0.523985	0.100005	0.047567	0.0535987	0.0427873	0.00513385	0.0160254	0.00751277	0.0194261	0.00156755	0.00307156	0.00250912	0.00203521	0.00213416	0.0453579	0.0487981	0.951634	0.0457911	0.0106062	0.00326529	0.00367567	0.0148735	0.0307385	0.0099469	0.000696804	0.00848767	0.00253932
	TD_HC_HMP_S072_02	0.000482988	0.0155946	0.0128527	0.524748	0.229498	0.275742	0.637795	0.647465	0.423837	0.141383	0.244807	0.0424369	0.00608861	0.0132776	0.0128482	0.0168795	0.00211421	0.00373974	0.00519554	0.00363494	0.0035609	0.0396153	0.0413581	0.400202	0.0384397	0.00591205	0.00215294	0.00193879	0.0116976	0.0248636	0.00717989	0.00259492	0.0129245	0.0124631
	TD_HC_HMP_S073_01	0.000185682	0.00575831	0.00514371	0.175376	0.0769722	0.0869111	0.205662	0.206281	1.57326	0.133365	1.01484	0.72874	0.206136	0.240087	0.1759	0.12766	0.0965915	0.211072	0.00101311	0.00112386	0.00120422	0.17138	0.181389	0.314983	0.176051	0.0348039	0.0117957	0.00941874	0.0340221	0.0264428	0.0225251	0.0437471	0.00396338	0.0573507
	TD_HC_HMP_S073_02	3.31401e-05	0.00807027	0.00261806	0.282625	0.12107	0.143652	0.338052	0.340492	1.61923	0.139887	1.06559	0.115345	0.0150562	0.0263106	0.110277	0.0744551	0.0560876	0.123119	0.00102867	0.00132428	0.00137995	0.36444	0.373047	0.417448	0.356967	0.0310072	0.0170751	0.0104245	0.0808114	0.0438629	0.0478105	0.011595	0.00746314	0.0632604
	TD_HC_HMP_S073_03	0.000128769	0.00193153	0.000690999	0.342275	0.147348	0.178347	0.41082	0.416861	0.154363	0.0301664	0.101796	0.0291144	0.00312854	0.00811062	0.106991	0.0776947	0.0578099	0.127584	0.00248469	0.00286556	0.00306143	0.0372867	0.0386179	0.142834	0.0390206	0.00542461	0.00267694	0.00202765	0.0256957	0.0170428	0.0153634	0.0143822	0.0116182	0.00637859
	TD_HC_HMP_S074_01	0.000427417	0.0151783	0.00921878	0.365239	0.161575	0.197467	0.471417	0.460307	0.0650017	0.0109356	0.0401386	0.287922	0.10211	0.132368	0.0834879	0.0910527	0.0488485	0.105273	0.00341934	0.00175255	0.00169823	0.250808	0.280569	1.25256	0.277079	0.0507597	0.018276	0.0151283	0.0373354	0.0659166	0.0718604	0.0159174	0.000726181	0.00300765
	TD_HC_HMP_S074_02	0.000211807	0.00502217	0.00311473	0.299596	0.133189	0.157942	0.383584	0.377257	0.0292646	0.00295117	0.0184201	0.565175	0.206125	0.216753	0.0700527	0.0530117	0.0374686	0.0804983	0.00700845	0.0054399	0.00571525	0.0216866	0.0271018	0.12458	0.0257969	0.00949247	0.00406904	0.00292646	0.0124731	0.0265252	0.0289857	0.014923	0.000582468	0.000903708
	TD_HC_HMP_S074_03	0.000283212	0.084732	0.0593892	0.475983	0.211446	0.250705	0.597924	0.595349	0.0379954	0.00346419	0.0241874	0.437356	0.175887	0.191374	0.0891059	0.0658084	0.0478272	0.103887	0.00648293	0.0042932	0.0044967	0.0796661	0.085908	0.24525	0.0825789	0.0138643	0.00665455	0.00430164	0.0126592	0.0183666	0.0192415	0.0186085	0.000779302	0.00163081
	TD_HC_HMP_S075_01	0.00153887	0.0317418	0.0233766	0.134139	0.0568511	0.0660707	0.172287	0.163855	0.173779	0.21296	0.0797336	0.0397932	0.00544499	0.011869	0.0709378	0.0559366	0.039358	0.0870438	0.002144	0.00114566	0.00117059	0.240419	0.248357	0.910586	0.231274	0.0264838	0.0128413	0.00891708	0.0733277	0.0393875	0.0463453	0.0591288	0.000898621	0.00102554
	TD_HC_HMP_S076_01	0.000229531	0.0384926	0.0207377	0.0503483	0.0215759	0.0257051	0.0654722	0.0598664	0.00276122	0.00221309	0.00160557	1.21503	0.317807	0.340921	0.219849	0.186805	0.128454	0.281835	0.00136462	0.00210118	0.00210689	0.161944	0.248764	0.476155	0.181442	0.137943	0.0334841	0.0194473	0.0149206	0.0310894	0.0319835	0.168308	0.00212287	0.00414982
	TD_HC_HMP_S076_02	0.000205831	0.0302157	0.0163422	0.0480957	0.0206271	0.0250621	0.062456	0.0583368	0.00280007	0.00214374	0.00171267	1.35589	0.355396	0.405199	0.194224	0.166232	0.113954	0.247678	0.000992906	0.00148612	0.0014913	0.136968	0.215594	0.420856	0.154101	0.114591	0.0265612	0.0162891	0.0178296	0.0411842	0.0437228	0.250017	0.00205054	0.00591083
	TD_HC_HMP_S077_01	0.000139339	0.00111736	0.000834705	0.00305483	0.00112134	0.001546	0.00772998	0.00321806	0.00216572	0.00249217	0.00132305	0.573271	0.0777178	0.0585753	0.404172	0.306897	0.235424	0.514504	0.00266601	0.0028027	0.00302564	0.0274869	0.0475742	0.278564	0.0438346	0.0264677	0.00661527	0.0087226	0.00491666	0.00294602	0.00496842	0.227594	0.00176894	0.00312517
	TD_HC_HMP_S077_02	8.8824e-05	0.0105554	0.00680416	0.00927784	0.00353836	0.0044485	0.0136765	0.00903084	0.00896757	0.00617266	0.00589888	0.0591811	0.00681146	0.0145331	0.391626	0.290457	0.232881	0.504538	0.00145647	0.00151366	0.00156598	0.0484796	0.0732664	0.303682	0.0630991	0.0476547	0.0217241	0.0140634	0.0044558	0.00245787	0.00220478	0.000643669	0.000911358	0.00107319
	TD_HC_HMP_S078_01	0.000286982	0.596502	0.413171	0.0761523	0.0337071	0.0412736	0.0993801	0.0961789	0.0961315	0.0185562	0.0601893	0.552085	0.0634777	0.062926	0.47585	0.328841	0.287282	0.611749	0.00430769	0.00262574	0.00270266	0.286621	0.302479	0.397125	0.276347	0.0497899	0.0216597	0.0124793	0.0753549	0.141534	0.153466	0.365665	0.00330769	0.030142
	TD_HC_HMP_S078_02	0	0.00163461	0.000964678	0.0683487	0.0298795	0.0375603	0.0911616	0.0904463	0.0435826	0.0087984	0.0272332	0.45551	0.176724	0.216526	0.465829	0.367973	0.277712	0.59681	0.00354326	0.00354883	0.00371134	0.0312457	0.0507575	0.245215	0.0372504	0.0393726	0.0199571	0.010069	0.00815396	0.0103342	0.00667786	0.0204414	0.000206318	0.00413274
	TD_HC_HMP_S078_03	0	0.00984104	0.0062696	0.118628	0.0521929	0.0648624	0.155777	0.15577	0.00944219	0.00325273	0.0056094	0.104242	0.0386284	0.0536253	0.448918	0.345857	0.261446	0.583899	0.0022902	0.00198515	0.00211627	0.112269	0.145974	0.491211	0.117488	0.0454999	0.0195774	0.0124445	0.0451584	0.0807699	0.0928775	0.00407592	0.000182123	0.00395299
	TD_HC_HMP_S079_01	0.000229649	0.00176889	0.000990855	0.0108895	0.00423761	0.00682413	0.0171257	0.0126089	0.00320617	0.000346453	0.000670139	0.492295	0.0975047	0.109822	0.205198	0.137519	0.115433	0.263622	0.00253307	0.00271421	0.00276568	0.0504792	0.0715296	0.394091	0.0869418	0.0505049	0.020417	0.0180146	0.031156	0.0826488	0.0937383	0.000542446	0.000127693	0.000789912
	TD_HC_HMP_S079_02	0	0.000378668	0.000150412	0.0781323	0.033522	0.0385463	0.093188	0.0911337	0.00329191	0.00288685	0.00164925	0.00205958	0.000514566	0.00165981	0.00668277	0.00913817	0.00201077	0.00530267	0.00181682	0.0016664	0.00161099	0.031221	0.0333228	0.417645	0.0344852	0.00592675	0.00195139	0.00219284	0.00059505	0.00129961	0.000457832	7.78447e-05	0.000284991	0.000312698
	TD_HC_HMP_S080_01	0.000315395	0.0522927	0.0382056	0.0178576	0.00724837	0.00973442	0.0256212	0.0221875	0.00388321	0.00142427	0.00240756	1.92294	0.578915	0.638216	0.693451	0.486976	0.396567	0.859012	0.00442837	0.00459249	0.00491644	0.0507685	0.0678113	0.282609	0.0574289	0.0471222	0.0218721	0.0137461	0.118115	0.290483	0.336866	0.0105122	0.000603674	0.00177534
	TD_HC_HMP_S081_01	0.000780016	0.376662	0.262066	0.210085	0.0927757	0.108535	0.271686	0.266533	0.0374434	0.0164716	0.0215946	0.0464229	0.00749741	0.0170334	0.624469	0.416665	0.364358	0.789127	0.00237971	0.00257934	0.00262826	0.192443	0.198896	0.413708	0.188574	0.0223891	0.0110101	0.00773803	0.12131	0.0745299	0.081718	0.00370706	0.0166276	0.0225266
	TD_HC_HMP_S081_02	0.000218335	0.000945414	0.000682563	0.022868	0.0099756	0.0113344	0.0302702	0.0316735	0.0249199	0.00660094	0.015771	0.00524217	0.000741917	0.000860623	0.0997751	0.0899012	0.0531679	0.116763	0.00283412	0.00811021	0.00781768	0.0138781	0.0155506	0.458449	0.0208754	0.00993532	0.00253312	0.00289771	0.0149252	0.00926124	0.00966188	0.000686803	0.000368839	0.000682563
	TD_HC_HMP_S081_03	0.000308337	0.0201914	0.0137444	0.0520973	0.0218802	0.026232	0.062527	0.062179	0.0120228	0.00672268	0.0069259	0.0148913	0.00183834	0.0106096	0.312591	0.222017	0.187712	0.40594	0.000665728	0.00391027	0.00379815	0.151896	0.15966	0.890496	0.171835	0.0284464	0.00887403	0.00882264	0.00581869	0.0027727	0.00354588	0.00138752	0.000137817	0.00166782
	TD_HC_HMP_S082_01	3.56292e-05	0.00174035	0.000422069	0.0848551	0.0365803	0.0421494	0.354708	0.0976186	0.0280292	0.00513061	0.0199962	0.548391	0.211873	0.228723	0.0287363	0.0379095	0.0130951	0.0286541	0.00224738	0.00110725	0.00112369	0.0701485	0.0780664	0.405957	0.0833121	0.0189712	0.00741362	0.00762465	0.00610904	0.160345	0.0131143	0.0200401	0.000482365	0.000953767
	TD_HC_HMP_S084_01	0.000260795	0.00154032	0.000593773	0.0789986	0.0332595	0.0420881	0.101747	0.101212	0.0109743	0.00307947	0.00659205	0.346794	0.0838408	0.0962169	0.316676	0.262833	0.184213	0.400048	0.00260562	0.00225517	0.00235879	0.244873	0.259981	0.324742	0.2474	0.040961	0.0191393	0.0130188	0.106316	0.87993	0.251065	0.0608117	0.000582131	0.00193035
	TD_HC_HMP_S085_01	5.28016e-05	0.00499695	0.0031153	0.0314902	0.00914308	0.0118852	0.0337438	0.027338	0.00524536	0.00131404	0.00346931	0.178449	0.0526756	0.059787	0.442455	0.304433	0.253149	0.560249	0.00477255	0.00386052	0.00420253	0.0266156	0.0399432	0.190884	0.0389208	0.0257408	0.0097431	0.00878187	0.00170165	0.00705982	0.00360971	0.000306009	0.000164405	0.000786024
	TD_HC_HMP_S086_01	0.00016361	0.00289252	0.00199079	0.0783615	0.03204	0.0400819	0.0941842	0.0872139	0.0296508	0.00434502	0.0176461	0.0536677	0.00881993	0.0135097	0.194237	0.15438	0.110645	0.243973	0.00389666	0.00259153	0.00263149	0.0631671	0.0701723	0.619831	0.068726	0.0286554	0.0094444	0.0086888	0.0335287	0.0708517	0.0814814	0.0137282	0.000625713	0.00181469
	TD_HC_HMP_S087_01	8.28107e-05	0.0904013	0.0636454	0.0189223	0.00690535	0.00864571	0.0239376	0.0175719	0.0429667	0.0101443	0.0272354	0.387459	0.0923794	0.0942359	0.15775	0.106091	0.0875082	0.193457	0.00470285	0.00338188	0.00353148	0.192847	0.21515	0.239354	0.190737	0.0476469	0.0209872	0.0145012	0.004596	0.00864036	0.00698549	0.0155056	0.000686528	0.00171498
	TD_HC_HMP_S088_01	0.00322717	0.00148844	0.00102552	0.0190972	0.00858067	0.0103349	0.0267941	0.0211194	0.0228515	0.00575441	0.0141247	0.179601	0.0549859	0.0615111	0.166672	0.128967	0.094713	0.209597	0.00635688	0.00489945	0.00514087	0.0220254	0.0305396	0.162594	0.0315895	0.0282028	0.0102507	0.0080801	0.00506335	0.146199	0.00925845	0.00772128	0.00052937	0.0016457
	TD_HC_HMP_S089_01	3.37002e-05	0.165746	0.113234	0.265605	0.120052	0.140282	0.342262	0.337934	0.11456	0.0462956	0.0666371	0.323911	0.107654	0.117169	0.0559069	0.0598532	0.0266821	0.0578531	0.00538361	0.00101775	0.00109189	0.370104	0.381538	0.294642	0.351063	0.0322629	0.0195798	0.0107571	0.0464911	0.182916	0.104865	0.0228689	0.000913275	0.00116097
	TD_HC_HMP_S090_01	0.000164039	0.0288727	0.0182797	0.440362	0.203887	0.23886	0.568449	0.578978	0.546737	0.430203	0.298439	0.0435407	0.00526371	0.0102495	0.0285215	0.0298049	0.0141363	0.0261179	0.0100372	0.0125692	0.0123222	0.117492	0.125355	0.317672	0.119385	0.0192881	0.00880019	0.00514406	0.00668795	0.00809193	0.00316788	0.00238532	0.000417816	0.00806395
	TD_HC_HMP_S091_01	0.00020312	0.0198666	0.0123438	0.0625634	0.014424	0.0181731	0.0748521	0.0424104	0.00503884	0.00139003	0.00203732	0.260684	0.0981558	0.113834	0.137392	0.123176	0.0785291	0.172826	0.00129336	0.00123218	0.00124564	0.22489	0.332959	1.63349	0.238257	0.115969	0.0188547	0.015081	0.0155901	0.0208944	0.0094463	0.00771366	0.000314469	0.000570204
	TD_HC_HMP_S095_01	6.43516e-05	0.00209657	0.0011416	0.341433	0.155567	0.175053	0.424876	0.437247	0.0456523	0.0470358	0.0240263	0.0369816	0.00882389	0.0117648	0.0823044	0.0605072	0.0435493	0.0987784	0.00298849	0.00185461	0.00196401	0.0588199	0.0623734	0.423714	0.0597105	0.00621121	0.00291384	0.00211588	0.00595638	0.00361785	0.00308115	0.000817265	0.000258693	0.00043373
	TD_HC_HMP_S096_01	0.00880383	0.000923166	0.000597034	0.0103091	0.00287383	0.00413277	0.0130751	0.00865479	0.00436597	0.00191209	0.0025661	0.0479038	0.0152108	0.0159972	0.0896331	0.0797772	0.0488559	0.112632	0.0026266	0.003413	0.00335952	0.0288145	0.0431907	0.111041	0.0371283	0.04471	0.0219789	0.0134276	0.00639904	0.0154352	0.0156851	0.00051813	0.000516377	0.000598787
	TD_HC_HMP_S097_01	0.000263458	0.00110271	0.000424394	0.0742391	0.0309259	0.0376506	0.0920338	0.0860673	0.01246	0.00222568	0.00744239	0.0514899	0.011945	0.0138691	0.0928266	0.0772969	0.0542616	0.119361	0.00453839	0.00498782	0.00506054	0.0225119	0.0340385	0.29716	0.0382562	0.0233858	0.0100197	0.00794308	0.00160936	0.00553738	0.00401624	0.00213508	0.000231271	0.00104429
	TD_HC_HMP_S098_01	0.000139909	0.139335	0.0975065	0.0273528	0.0113005	0.0145941	0.0367485	0.0337348	0.0167404	0.0061156	0.0106994	3.31373	1.17952	1.35042	0.259078	0.18944	0.146927	0.323039	0.0013452	0.00141982	0.00146439	0.186291	0.216428	0.141175	0.191914	0.0667119	0.031775	0.015959	0.203186	0.529405	0.589933	1.07871	0.00592802	0.0052378
	TD_HC_HMP_S098_02	0.00289039	0.11204	0.0784965	0.105506	0.0459724	0.0548541	0.132963	0.1303	0.0219534	0.0126237	0.012888	2.32857	0.893924	1.01442	0.436766	0.305253	0.253927	0.551601	0.0031769	0.00352514	0.00365494	0.362903	0.4169	0.297411	0.360199	0.0539519	0.0217413	0.0150424	0.0229838	0.106922	0.0442977	0.0772254	0.000889595	0.0024266
	TD_HC_HMP_S098_03	0.000937195	0.119536	0.083683	0.0187917	0.00685792	0.0077267	0.024101	0.0188395	0.00529738	0.00126082	0.00339584	1.07298	0.317722	0.321165	0.191653	0.135662	0.108162	0.243665	0.00306136	0.00379982	0.00414516	0.0592866	0.0774223	0.0947447	0.0719903	0.0518194	0.0233289	0.0117035	0.00931005	0.423439	0.0226849	0.114799	0.0016952	0.00356091
	TD_HC_HMP_S100_01	0	0.103663	0.0739452	0.382645	0.167188	0.200741	0.483596	0.485774	0.106655	0.184274	0.0484913	0.10004	0.0167353	0.0238556	0.0311916	0.0258175	0.0110504	0.0220332	0.00167015	0.00141434	0.00143759	0.0527153	0.0550303	0.43638	0.0523517	0.00667636	0.00297455	0.00219233	0.0881499	0.0490537	0.0535842	0.00374832	0.000837187	0.0220142
	TD_HC_HMP_S100_02	0	0.0254784	0.0206481	0.577241	0.25712	0.314365	0.744873	0.757484	0.348269	0.38108	0.180084	0.241658	0.051085	0.0596063	0.0139355	0.0188276	0.00212914	0.00245195	0.000992173	0.000712086	0.000697844	0.0343439	0.0357705	0.356625	0.0335654	0.00648473	0.00269881	0.00183481	0.0131855	0.00796112	0.0082958	0.00604324	0.00170901	0.0158558
	TD_HC_HMP_S101_01	0.00671501	0.0271348	0.0186242	0.347279	0.143873	0.186004	0.407312	0.420757	0.0254213	0.0135999	0.0142414	0.0249243	0.00581014	0.00974399	0.0103685	0.0122349	0.00551985	0.00924694	0.0105625	0.00178425	0.00175876	0.0277182	0.0334589	0.549015	0.0289714	0.0127985	0.00522672	0.00358549	0.00862671	0.00307712	0.00285622	0.00649552	0.00023082	0.00104789
	TD_HC_HMP_S101_02	0.00242035	0.0197367	0.0133606	0.312189	0.130834	0.167347	0.372568	0.381342	0.074241	0.011719	0.0457322	0.0149712	0.00203097	0.00575441	0.0200199	0.016573	0.00982962	0.0183982	0.0060199	0.00123672	0.00132079	0.0309579	0.0379844	0.530158	0.0333672	0.0121504	0.00438937	0.00341813	0.0144247	0.00608184	0.00513715	0.0021792	0.00014823	0.00118363
	TD_HC_HMP_S105_01	0.000462609	0.00611659	0.00313677	0.0349919	0.0142111	0.0185197	0.044224	0.0413728	0.0158857	0.00400062	0.00973249	1.68781	0.431038	0.438106	0.439631	0.296777	0.248767	0.544512	0.00240037	0.00211124	0.00222218	0.185812	0.215733	0.331638	0.19725	0.0769501	0.0344313	0.0197506	0.085388	0.306371	0.236501	0.167012	0.0022328	0.00226938
	TD_HC_HMP_S105_02	0.000877738	0.00906519	0.00595086	0.0401812	0.0168531	0.021418	0.0449279	0.0417577	0.196344	0.0314554	0.120557	1.52356	0.553545	0.624725	0.233594	0.14664	0.124726	0.270216	0.00364841	0.00366703	0.00371857	0.538086	0.573847	0.566711	0.538434	0.093593	0.0421214	0.0265655	0.12135	0.71385	0.336771	0.0272056	0.000757461	0.00260887
	TD_HC_HMP_S106_01	0.00553263	0.00771388	0.00499618	0.0912454	0.0392099	0.0468597	0.19283	0.112167	0.010483	0.00235397	0.0087639	0.108462	0.0166619	0.0317992	0.526998	0.350633	0.311458	0.662297	0.00818398	0.00310545	0.00321068	0.1523	0.166284	0.431005	0.166	0.0412539	0.0149657	0.0112631	0.0427249	0.0392717	0.0264427	0.0107747	0.000499846	0.0012845
	TD_HC_HMP_S107_01	0.000170699	0.00542358	0.00385754	0.123202	0.0451124	0.0556595	0.138597	0.135379	0.0117136	0.00364417	0.00676072	0.0259682	0.00419118	0.00678529	0.0915426	0.0835055	0.052662	0.114945	0.00255273	0.00242988	0.00236522	0.0339329	0.0354744	0.195873	0.0352959	0.00545461	0.00219581	0.0021609	0.0139469	0.00883756	0.00863582	0.00157379	0.000700901	0.0010048
	TD_HC_HMP_S109_01	0	0.133619	0.0930433	0.0395236	0.0175706	0.0218672	0.0560062	0.050074	0.00667424	0.00310836	0.00488558	0.048301	0.00554042	0.0147096	0.493771	0.360845	0.291389	0.635444	0.00344007	0.00332711	0.0036531	0.254588	0.268898	0.256315	0.257116	0.0336472	0.0130711	0.00950522	0.170518	0.225636	0.252031	0.00590645	0.00238345	0.00279237
	TD_HC_HMP_S109_02	0	0.051339	0.0352338	0.0465064	0.0204166	0.0257947	0.0636642	0.0616173	0.00293961	0.00152501	0.00153304	0.118089	0.0104475	0.0205491	0.570226	0.40124	0.335954	0.73611	0.00168895	0.00182078	0.00194858	0.112094	0.123067	0.271789	0.120106	0.0285161	0.0078017	0.00828215	0.0945017	0.0639567	0.05661	0.0500335	0.000374059	0.00053934
	TD_HC_HMP_S110_01	0.000165333	0.0216011	0.014266	0.179438	0.0765173	0.0916733	0.219109	0.213756	0.0317812	0.0150711	0.0200973	0.133914	0.024912	0.0264877	0.0608467	0.0583897	0.0336143	0.0660755	0.00506493	0.00391335	0.0039421	0.0564	0.0620572	0.151879	0.0578146	0.0140763	0.00617194	0.00435184	0.0122245	0.0229812	0.0138117	0.0398753	0.000813724	0.0207801
	TD_HC_HMP_S111_01	0.000239897	0.00618818	0.00194037	0.127253	0.0527234	0.0665015	0.15386	0.152632	0.0059849	0.00136134	0.00241149	0.0161858	0.00414472	0.00945232	0.0533429	0.052048	0.0280063	0.0620302	0.00103185	0.00115613	0.00116769	0.194901	0.203152	2.9692	0.22731	0.0460323	0.0126702	0.0118099	0.00822779	0.00794454	0.00359075	0.00107809	7.4185e-05	0.000256275
	TD_HC_HMP_S111_02	0.00053476	0.00987475	0.00480429	0.0389642	0.0125974	0.0160623	0.0400765	0.0378373	0.0148207	0.00294484	0.00790786	0.0111762	0.0016519	0.00882964	0.122082	0.0948234	0.0701549	0.153182	0.00106952	0.00113667	0.00113667	0.229001	0.235863	1.42515	0.248352	0.0520549	0.015215	0.0132432	0.0131334	0.00587381	0.00207067	0.000743536	0.000190462	0.000627549
	TD_HC_HMP_S111_03	0.000265787	0.0226552	0.0141363	0.100606	0.043651	0.0556458	0.128039	0.127777	0.0121752	0.00270744	0.00645049	0.0112884	0.00187015	0.00782073	0.241961	0.171825	0.13466	0.303333	0.00466435	0.00303933	0.00322524	0.271973	0.278895	0.889681	0.313656	0.0520983	0.0151664	0.0126517	0.0110818	0.00563247	0.00361497	0.000929564	6.33481e-05	0.000451699
	TD_HC_HMP_S112_01	0.00025173	0.587741	0.412439	0.10906	0.0479989	0.0616762	0.132364	0.13485	0.0313088	0.00380354	0.0199993	2.43712	0.255148	0.151384	0.745628	0.5289	0.456134	0.955115	0.0014667	0.00158854	0.00161383	0.165445	0.180722	0.254848	0.171785	0.0475609	0.0174085	0.0116026	0.287812	0.700916	0.809292	1.26665	0.00503001	0.108098
	TD_HC_HMP_S113_01	0.000476007	0.0925133	0.0636157	0.178393	0.0791051	0.0929093	0.234245	0.226647	0.0165813	0.00381369	0.0100108	0.38713	0.153616	0.185698	0.245566	0.175814	0.135322	0.295684	0.00246576	0.00270263	0.00257405	0.270816	0.287952	1.11231	0.277274	0.0357388	0.0149987	0.0111219	0.0300403	0.0524622	0.0576712	0.0315924	0.000631667	0.00115956
	TD_HC_HMP_S113_02	0.000300411	1.27036	0.895043	0.0379002	0.017071	0.0194877	0.05316	0.0490866	0.0127987	0.00118551	0.00858624	0.945152	0.290311	0.318968	0.641312	0.458365	0.362572	0.790455	0.00308476	0.00270773	0.00287843	0.375026	0.39955	0.288019	0.378865	0.0499146	0.0198601	0.0134795	0.126156	0.267696	0.313938	0.209869	0.00127423	0.00196914
	TD_HC_HMP_S113_03	0.000710554	1.03328	0.731355	0.0361906	0.0153151	0.0179773	0.0469109	0.0425569	0.0161448	0.0026157	0.0106035	0.38183	0.117151	0.135163	0.41787	0.300078	0.233237	0.516859	0.00790193	0.00370776	0.00392593	0.186908	0.204737	0.327859	0.196703	0.0381589	0.015203	0.0103591	0.0687521	0.125578	0.145761	0.0595053	0.000736782	0.000994299
	TD_HC_HMP_S114_01	0.000630837	0.286364	0.20025	0.153018	0.0684943	0.07733	0.182937	0.185566	0.340482	0.100667	0.220393	0.825714	0.190963	0.221521	0.599719	0.41132	0.346657	0.755935	0.00253535	0.0027273	0.00285126	0.266956	0.277038	0.364016	0.269532	0.0376103	0.0143683	0.00997043	0.110804	0.121499	0.0919902	0.636375	0.0147912	0.209596
	TD_HC_HMP_S114_02	0.00105801	0.0360428	0.0246594	0.116687	0.051885	0.0592035	0.143821	0.142882	0.0296992	0.00501761	0.0203873	2.47831	0.9445	1.04416	0.649089	0.440913	0.367709	0.827204	0.00251103	0.00255421	0.00268059	0.231814	0.252899	0.255651	0.235609	0.0583392	0.0275819	0.0161273	0.106504	0.110288	0.0904414	0.0465302	0.00143079	0.0909279
	TD_HC_HMP_S114_03	0.000304181	0.0154171	0.0108089	0.0770278	0.0332904	0.0368636	0.0920323	0.0905167	0.017174	0.00453125	0.0116323	0.0393181	0.00823562	0.0109365	0.142037	0.110694	0.0770418	0.17466	0.00445958	0.0035313	0.00377604	0.157487	0.163854	0.317793	0.160534	0.0201634	0.00911845	0.00668325	0.0261578	0.041512	0.0247803	0.0063476	0.000459768	0.00645249
	TD_HC_HMP_S115_01	0.000826295	0.0107717	0.00685261	0.0974265	0.0383945	0.0474705	0.116066	0.110694	0.0225522	0.00938459	0.012713	0.045058	0.00919543	0.0147107	0.108626	0.0813718	0.0617664	0.13522	0.00475534	0.00338482	0.00319567	0.116883	0.122441	1.42083	0.120025	0.0449717	0.0248519	0.0144519	0.0519471	0.0402363	0.0418955	0.0056646	0.000597322	0.00636479
	TD_HC_HMP_S115_02	0.00288311	0.102079	0.0706801	0.129781	0.0534867	0.0642355	0.156653	0.149963	0.0106757	0.00786569	0.00586564	0.0983942	0.0317201	0.0390448	0.347076	0.245629	0.19442	0.428885	0.00952947	0.0115822	0.0115237	0.213733	0.219701	0.792315	0.21357	0.0410566	0.0221117	0.0129711	0.0116436	0.0108628	0.00636273	0.000929847	0.000777797	0.00132752
	TD_HC_HMP_S115_03	0.000345006	0.0924159	0.0637339	0.0969221	0.0426311	0.0505535	0.129204	0.123894	0.0158931	0.00757745	0.0101633	0.0533795	0.017334	0.0215823	0.475081	0.318336	0.272269	0.60242	0.00569091	0.00713181	0.00721045	0.0991418	0.105606	0.281785	0.106057	0.0174676	0.00734829	0.00567146	0.0222427	0.0183124	0.0143254	0.000692549	0.00148826	0.00471677
	TD_HC_HMP_S117_01	3.13376e-05	0.360596	0.25405	0.0880403	0.0380216	0.0460244	0.10971	0.108536	0.00487299	0.00203955	0.00326041	1.22509	0.440972	0.481245	0.353195	0.25635	0.197838	0.438286	0.00385713	0.00534958	0.00580006	0.111686	0.129916	0.232907	0.11416	0.0225004	0.0076986	0.00692038	0.0202219	0.0333406	0.0161297	0.182344	0.00244041	0.00363385
	TD_HC_HMP_S117_02	0	0.0713847	0.0501788	0.068399	0.0261863	0.0316997	0.0784134	0.0753977	0.0271815	0.00674402	0.0168568	0.268419	0.0909126	0.0966785	0.0559961	0.0516256	0.0301415	0.0678061	0.00289794	0.0111166	0.0108662	0.0249556	0.0283651	0.149481	0.027661	0.00457591	0.00148535	0.0013762	0.00768788	0.0222953	0.0131456	0.0421635	0.000757658	0.000757658
	TD_HC_HMP_S118_01	0.000494505	0.0536311	0.0360859	0.188632	0.080106	0.105871	0.232315	0.237324	0.00749675	0.00227524	0.00430518	0.717133	0.165359	0.190234	0.768516	0.541443	0.448403	0.966423	0.00461668	0.00463226	0.00490092	0.23393	0.245706	0.231081	0.230047	0.0560569	0.0164381	0.0099563	0.106127	0.0815259	0.092858	0.00204421	0.00116293	0.00225577
	TD_HC_HMP_S118_02	0.00166037	0.119632	0.0830205	0.157179	0.0659324	0.0810189	0.187682	0.189079	0.00907942	0.00179239	0.00540849	0.416501	0.158579	0.17248	0.469421	0.332503	0.272683	0.596741	0.00381078	0.00254649	0.00269418	0.465769	0.483537	0.916271	0.45656	0.0853678	0.0248585	0.0141086	0.012493	0.0285026	0.0279991	0.00145897	0.00064893	0.000744032
	TD_HC_HMP_S119_01	0.0001545	0.00181795	0.00154758	0.0909722	0.036941	0.0452737	0.114129	0.105972	0.059552	0.00704778	0.0374611	0.0167684	0.00204713	0.00543583	0.0636489	0.0507404	0.0353882	0.0793023	0.00480753	0.00307713	0.00310288	0.101468	0.106211	0.939175	0.103762	0.0288735	0.0121746	0.00999873	0.00399898	0.00309258	0.000831725	0.00258273	0.000141625	0.0071379
	TD_HC_HMP_S119_02	4.63371e-05	0.00740303	0.00542825	0.119829	0.0525776	0.0633319	0.127272	0.126248	0.155821	0.015403	0.100211	0.0058044	0.000684153	0.00308141	0.228791	0.167611	0.128822	0.286841	0.031099	0.00721223	0.00729127	0.154191	0.161858	0.555426	0.158048	0.0208517	0.00863096	0.00703914	0.0186629	0.00832841	0.00882721	0.00126337	0.000265757	0.00204428
	TD_HC_HMP_S121_01	0.000201802	0.0117951	0.00766364	0.0983851	0.036728	0.0488675	0.108902	0.109962	0.0375811	0.0048505	0.0240737	0.555642	0.213969	0.250367	0.355354	0.244564	0.206111	0.447431	0.00336296	0.00350556	0.00361552	0.0409513	0.0512541	0.155446	0.051874	0.0346024	0.0117202	0.0075851	0.0247999	0.393711	0.0677837	0.0878117	0.00054982	0.00151774
	TD_HC_HMP_S121_02	0.00127681	0.00328673	0.00208791	0.145617	0.0597161	0.0703963	0.162837	0.167066	0.0634886	0.0103125	0.0405327	0.08031	0.0196135	0.0211487	0.0709712	0.0603244	0.0361162	0.0815222	0.0220066	0.00602308	0.00611444	0.043093	0.0498804	0.335236	0.0458004	0.012289	0.00447887	0.0030795	0.0201705	0.0348171	0.0177907	0.00324885	0.000541476	0.000545932
	TD_HC_HMP_S121_03	0.000350523	0.00139236	0.000372778	0.0107515	0.00361303	0.00427443	0.0138665	0.0100184	0.0068352	0.000904822	0.00423896	0.0494863	0.0149703	0.0179295	0.113533	0.0856966	0.0633904	0.143207	0.00311228	0.00274298	0.00285774	0.0296143	0.0418242	0.169159	0.0358827	0.0380707	0.0155405	0.00922557	0.00665507	0.0631241	0.0183503	0.000934728	0.000175262	0.000344959
	TD_HC_HMP_S122_01	0.000248296	0.0187265	0.0135175	0.599072	0.271419	0.325287	0.760549	0.769157	0.172847	0.14586	0.0922837	0.480034	0.180428	0.214955	0.112373	0.0787641	0.0587189	0.122079	0.000799138	0.000825219	0.000871123	0.154472	0.160107	0.492408	0.149176	0.0163479	0.00805606	0.00525073	0.059976	0.123565	0.12429	0.0327646	0.0621596	0.424056
	TD_HC_HMP_S122_02	7.06901e-05	0.167996	0.1183	0.819256	0.350475	0.468544	1.02544	1.10536	0.283066	0.09996	0.166302	1.30836	0.473091	0.568698	0.299121	0.21294	0.173758	0.366249	0.000440951	0.000477158	0.000514658	0.211294	0.221275	0.407408	0.205213	0.0232756	0.00977247	0.00656297	0.053255	0.107832	0.0756586	0.0395274	0.0233863	0.00385175
	TD_HC_HMP_S123_01	0	0.00110868	0.000384669	0.00462532	0.00138062	0.00175483	0.010794	0.00449167	0.00217553	0.00119468	0.00097155	1.15052	0.476904	0.517685	0.0265491	0.0196425	0.0126034	0.0248164	0.00313546	0.00351896	0.00360264	0.126248	0.140426	0.192356	0.137415	0.0255822	0.012321	0.00919137	0.00368282	0.0133925	0.00777472	0.00443705	0.000923902	0.00109009
	TD_HC_HMP_S123_02	0	0.00199838	0.000601699	0.00740904	0.0027007	0.00322429	0.0119764	0.00802266	0.0043231	0.00190704	0.00281786	0.471203	0.189432	0.209873	0.169275	0.124082	0.0994055	0.215901	0.00178987	0.00195271	0.00202023	0.321566	0.342468	0.327766	0.323524	0.0426346	0.0191233	0.0126238	0.0276901	0.0502528	0.0539815	0.0170018	0.00137616	0.00159262
	TD_HC_HMP_S124_01	0.000208002	0.0058822	0.00457045	0.0694402	0.0309084	0.0384535	0.0882219	0.0857493	0.0597066	0.0125517	0.0397552	0.823186	0.253889	0.278309	0.37236	0.303314	0.210903	0.444757	0.00375633	0.00365122	0.00373173	0.0300484	0.0449351	0.0983435	0.0334201	0.0310918	0.0146731	0.00950211	0.310303	0.500023	0.585926	0.473832	0.00356175	0.00922589
	TD_HC_HMP_S124_02	3.66515e-05	0.00607968	0.00334691	0.00116659	0.000462167	0.00058553	0.00405044	0.00134806	0.00171279	0.000456803	0.000907348	2.39078	0.233898	0.131937	0.269943	0.203672	0.157711	0.338886	0.0032602	0.00345507	0.00365353	0.0483317	0.0656884	0.120137	0.0469604	0.057289	0.0330239	0.0152336	0.160154	0.409227	0.484984	0.128955	0.00101373	0.00106379
	TD_HC_HMP_S127_01	0.000328333	0.00316407	0.00257513	0.00339375	0.000912854	0.00122794	0.0124516	0.00516646	0.000583049	0.000291524	0.000300358	0.283898	0.113058	0.12252	0.239659	0.182375	0.138213	0.308068	0.00499125	0.00539909	0.00552424	0.0374609	0.0537244	0.203783	0.0437007	0.0266524	0.00773864	0.00814501	0.0154537	0.0552983	0.0417999	0.00172117	0.00205539	0.00131039
	TD_HC_HMP_S131_01	1.64464e-05	0.115126	0.0793657	0.379563	0.164962	0.198099	0.463755	0.476199	0.0204025	0.0234346	0.0114661	0.146939	0.0516072	0.0575862	0.0216898	0.0370357	0.0105152	0.0198777	0.00169697	0.00141887	0.00161174	0.0887685	0.10436	0.587096	0.0900842	0.0118832	0.00554542	0.00339991	0.0104838	0.00510136	0.00335655	0.00379762	0.000571137	0.0292312
	TD_HC_HMP_S135_01	0.000244331	0.174119	0.121343	0.130468	0.056041	0.0677378	0.176505	0.167217	0.686066	0.0977657	0.437116	0.0360237	0.00541484	0.00946685	0.0388044	0.031687	0.0197233	0.0395971	0.00196706	0.00185769	0.00211598	0.116675	0.116811	0.627755	0.114854	0.0140828	0.00864699	0.00502468	0.00767664	0.00642551	0.00474079	0.00145823	0.00011247	0.0097073
	TD_HC_HMP_S137_01	0	0.00132616	0.0011529	0.000419236	0.000136893	0.000222452	0.00365976	0.00208121	0.00159566	0.00121279	0.00104381	0.00439342	0.000752914	0.000949698	0.0103162	0.0239414	0.00680403	0.0131546	0.00296246	0.00315283	0.00310791	0.00207265	0.00388649	0.0172464	0.00448326	0.01213	0.00290471	0.00175181	0.00373676	0.0506827	0.00977291	0.000222452	0.000752914	0.000551852
	TD_HC_HMP_S138_01	0.000283697	0.042515	0.0288632	0.0664658	0.0285489	0.0340026	0.078791	0.0745109	0.00730969	0.00628465	0.00362013	0.0976726	0.0076561	0.0147045	0.501159	0.320455	0.279959	0.608768	0.00321549	0.00416811	0.00443091	0.124644	0.147158	0.388096	0.138346	0.0692812	0.0205912	0.0126604	0.0778824	0.212985	0.127437	0.000907832	0.000229944	0.00120646
	TD_HC_HMP_S140_01	4.99558e-05	0.353406	0.249158	0.0197735	0.00872176	0.0106534	0.0256811	0.0227683	0.020528	0.00283979	0.0131845	0.369114	0.144157	0.16091	0.334335	0.21975	0.185043	0.420068	0.00922772	0.00671841	0.00815304	0.0447066	0.0562066	0.155897	0.0531709	0.0355506	0.0119176	0.00759968	0.0172245	0.0349242	0.0389783	0.00322151	0.000568727	0.000794168
	TD_HC_HMP_S141_01	0	5.70771e-05	7.22977e-05	0.103995	0.0418071	0.0496609	0.121236	0.118372	0.00299845	0.000949383	0.00176178	0.00265789	0.000374807	0.000488961	0.00821721	0.0208408	0.00309929	0.00784811	0.00270355	0.00224313	0.00238773	0.00183598	0.00207	0.123192	0.00343985	0.00210995	0.000536525	0.000601213	0.000289191	0.00113584	0.000523207	0.000220698	0.000234016	0.000253042
	TD_HC_HMP_S142_01	0.000267911	0.00197928	0.000176031	0.0632364	0.0286098	0.0318531	0.0823182	0.0813075	0.00367433	0.000859547	0.00196296	0.755991	0.231978	0.227474	0.259716	0.178785	0.14753	0.329986	0.00521997	0.00550248	0.00588288	0.0287051	0.0432831	0.198337	0.0396225	0.0393726	0.0154839	0.00947305	0.0414034	0.0983491	0.112894	0.197249	0.00107422	0.00073332
	TD_HC_HMP_S144_01	0	0.000321927	0.000184742	0.124599	0.0528692	0.0647915	0.153122	0.149747	0.00464417	0.00440821	0.00240531	0.00795672	0.000931028	0.00185474	0.0474568	0.0420206	0.0248725	0.0575994	0.00326317	0.00338572	0.00344974	0.0393172	0.0421853	0.228036	0.0438315	0.00854387	0.00317903	0.00348998	0.000976756	0.00658853	0.000128039	0.000389605	4.38992e-05	0.00711715
	TD_HC_HMP_S145_01	5.56737e-05	0.521534	0.368138	0.21797	0.0993876	0.111823	0.268669	0.27327	0.135555	0.0311317	0.0860173	0.454595	0.110371	0.111159	0.0469929	0.0512755	0.0246338	0.0494867	0.00181265	0.00158706	0.00181193	0.148035	0.163999	0.164289	0.146245	0.0173217	0.00754631	0.00552832	0.0157152	0.0202016	0.0181691	0.107408	0.000978989	0.000449005
	TD_HC_HMP_S146_01	0	0.00386128	0.00266561	0.019063	0.00493332	0.00612125	0.0177109	0.0140138	0.000934896	0.000724352	0.000633566	0.247297	0.0839147	0.0938547	0.437713	0.290146	0.251578	0.562236	0.00416454	0.00531771	0.00546258	0.0272646	0.0423717	0.200672	0.0297274	0.061311	0.0146107	0.0087096	0.011889	0.0523387	0.0305715	0.00250529	0.00105272	0.00201659
	TD_HC_HMP_S146_02	0	0.000867881	0.000753278	0.0111476	0.0040517	0.00481334	0.0152339	0.0117063	0.00249859	0.000742534	0.00157699	0.0895685	0.0356786	0.039303	0.332591	0.225367	0.18586	0.426912	0.00365776	0.00578866	0.00575165	0.0311924	0.0461804	0.212087	0.0344514	0.0586244	0.0157198	0.0093533	0.0237778	0.11261	0.0644488	0.000536009	0.000999198	0.000631512
	TD_HC_HMP_S147_01	0	0.000616694	0.000152475	0.128417	0.052262	0.0622091	0.153305	0.152519	0.00109148	0.00129528	0.000365337	3.24576e-05	4.22704e-05	0.00151041	0.187077	0.129116	0.107534	0.238768	0.00115715	0.00131416	0.00123565	0.00776793	0.0123897	0.109068	0.0110748	0.00713161	0.00191802	0.00281928	0.000890697	0.00296949	0.000105676	0.000277022	0.000304196	0.00278456
	TD_HC_HMP_S148_01	6.70468e-05	0.0824925	0.0576992	0.00243084	0.000980754	0.00131755	0.00711631	0.00348643	0.00240745	8.73167e-05	0.0013269	0.439347	0.0580235	0.060049	0.377657	0.26747	0.216692	0.479693	0.00289237	0.00299528	0.00321357	0.0385987	0.0617392	0.177758	0.0616924	0.0500699	0.0236254	0.0131583	0.0958192	0.257467	0.277857	0.0362489	0.000562881	0.00384505
	TD_HC_HMP_S150_01	0	0.00301995	0.000444958	0.0114428	0.00401486	0.00489197	0.015133	0.0116905	0.0247665	0.00775763	0.0147867	0.416539	0.176409	0.200597	0.444904	0.290636	0.257163	0.555673	0.00210635	0.00174334	0.00184321	0.0296003	0.0443248	0.26147	0.0349154	0.0304646	0.00686003	0.0095221	0.0238043	0.0847654	0.0739526	0.00112552	9.53938e-05	0.00144627
	TD_HC_HMP_S150_02	0	0.00189689	0.00016607	0.00058678	0.000188212	0.000234343	0.00545816	0.000944753	0.00361848	0.000751005	0.00210909	0.244357	0.0954791	0.111852	0.0753367	0.0514097	0.0435749	0.0932574	0.00235081	0.00236373	0.00242831	0.0408034	0.0634719	0.143113	0.0415414	0.0473207	0.0188637	0.0136731	0.00338782	0.0199948	0.0106801	0.000579399	6.82732e-05	0.000570173
	TD_HC_HMP_S151_01	0.000107682	1.11108	0.784011	0.197412	0.0846405	0.100191	0.246752	0.242797	0.0331234	0.0537518	0.0180772	0.0939656	0.0250945	0.034964	0.388869	0.299065	0.221799	0.491368	0.00183724	0.00134868	0.00148029	0.286992	0.303137	0.820961	0.276424	0.0226238	0.0124818	0.00805552	0.0172178	0.0156025	0.00679724	0.0143815	0.00185784	0.172074
	TD_HC_HMP_S152_01	0.000594031	0.00244938	0.000443532	0.00191268	0.000500069	0.000651363	0.00534548	0.00233472	0.00274162	0.000437958	0.00148508	0.774782	0.122158	0.102419	0.224525	0.160857	0.13312	0.29144	0.00135608	0.00185535	0.00192224	0.0346887	0.0616502	0.136451	0.0484262	0.0505603	0.018243	0.0120781	0.0410399	0.125665	0.126255	0.0037752	0.000653752	0.000996952
	TD_HC_HMP_S153_01	0.000219303	0.038089	0.0265558	0.0135649	0.00506749	0.00624383	0.0172308	0.0143942	0.00510951	0.000636903	0.00332483	0.390982	0.0907192	0.0974739	0.257223	0.177618	0.145784	0.321352	0.00340214	0.00345087	0.00371723	0.0213766	0.0274566	0.121721	0.0261172	0.00983838	0.00406761	0.0030047	0.0422339	0.1195	0.0917132	0.00104274	0.000496583	0.000601613
	TD_HC_HMP_S155_01	0.000298159	0.219225	0.153903	0.167476	0.0741932	0.0883697	0.219723	0.216652	0.00395761	0.000606756	0.00216344	0.27165	0.107197	0.126258	0.222862	0.162874	0.129921	0.285909	0.00143012	0.00127549	0.00132964	0.10448	0.113166	0.325909	0.10512	0.0189784	0.0075453	0.00587248	0.0304409	0.121494	0.0721857	0.0170133	0.000343176	0.0322559
	TD_HC_HMP_S157_01	3.61269e-05	0.00355957	0.000906007	0.192269	0.0877212	0.102453	0.264914	0.257968	0.00671395	0.00183964	0.00442591	2.82624	1.02282	1.09068	0.282773	0.207339	0.161374	0.362679	0.00275698	0.00307787	0.00310054	0.0437412	0.0647848	0.223506	0.0503029	0.0569651	0.022964	0.0138083	0.0578067	0.197675	0.160593	1.49362	0.00453287	0.00370337
	TD_HC_HMP_S158_01	6.49537e-05	0.0756819	0.0539712	0.0685009	0.0289369	0.0358346	0.0887286	0.0857768	0.0856884	0.0106705	0.0550375	0.30881	0.106006	0.127004	0.298295	0.209411	0.170807	0.380891	0.00294457	0.00335775	0.00362658	0.269874	0.287101	0.399235	0.266125	0.0320438	0.0137034	0.0101617	0.0264344	0.18372	0.0601093	0.025534	0.0306798	0.0465773
	TD_HC_HMP_S159_01	0	0.0334961	0.0241474	0.0310494	0.0125168	0.0151584	0.0380731	0.0370483	0.0451923	0.0104129	0.028226	0.0868738	0.0246533	0.0453048	0.264185	0.198646	0.15386	0.335834	0.00134704	0.000425282	0.000432776	0.380963	0.396481	1.47808	0.367648	0.0525364	0.0169232	0.0131332	0.183838	0.100539	0.0979723	0.00343411	0.000146132	0.00114096
	TD_HC_HMP_S164_01	0.000207973	0.00116422	0.000737554	0.087562	0.0379958	0.0485231	0.115927	0.113636	0.00657474	0.0178203	0.00561206	0.0373816	0.00768107	0.016342	0.453107	0.306784	0.261463	0.577012	0.00333507	0.00207223	0.00225447	0.206864	0.219733	0.362239	0.25159	0.0307479	0.0108896	0.00992911	0.00638713	0.114684	0.000704321	0.000260502	0.000330184	0.00032268
	TH_HC_HMP_S024_01	0.000687659	0.0562798	0.0390779	0.235658	0.103662	0.12559	0.30509	0.288304	0.30894	0.0616415	0.195096	0.0325154	0.00320791	0.00790982	0.0818489	0.0604581	0.0444395	0.0984364	0.0192161	0.00623082	0.00579449	0.101885	0.109837	0.377647	0.102929	0.0165317	0.00626921	0.00500211	0.0174393	0.0102974	0.00992044	0.0183469	0.000757472	0.000785397
	TH_HC_HMP_S024_02	0.000300173	0.0295921	0.0235986	0.248168	0.10324	0.132859	0.326581	0.329235	1.5424	0.654067	0.920021	0.0626286	0.0139405	0.0257248	0.192941	0.125385	0.101171	0.225062	0.00154089	0.00220127	0.00223379	0.621449	0.647338	0.422069	0.610993	0.0507118	0.0280937	0.0176077	0.119939	0.0677816	0.076314	0.112918	0.00203367	0.00140831
	TH_HC_HMP_S030_01	0.00935792	0.0120528	0.00153076	0.017304	0.00746553	0.00925389	0.0295649	0.021921	0.00859997	0.00395321	0.00473593	0.0279549	0.00286335	0.0179579	0.459479	0.333739	0.265901	0.591887	0.00264043	0.00304169	0.00309619	0.0393736	0.0629195	0.243648	0.043302	0.0499056	0.0168284	0.0120925	0.0456948	0.302792	0.128029	0.000797578	0.00177845	0.001719
	TH_HC_HMP_S030_02	0.00225503	0.0118187	0.00285637	0.302336	0.138274	0.163588	0.453746	0.38852	0.772569	0.0383316	0.498261	0.793716	0.309212	0.357312	0.276212	0.208415	0.15621	0.35067	0.000574357	0.000666871	0.000655307	0.179323	0.207702	0.778717	0.180383	0.0534615	0.0247822	0.0143165	0.060535	0.175403	0.144453	0.0178668	0.00200832	0.0028024
	TH_HC_HMP_S117_01	0	0.305868	0.214159	0.0281571	0.0125449	0.0151163	0.0390205	0.0365275	0.0131018	0.0095228	0.00888135	3.04962	0.625925	0.624985	0.353051	0.248358	0.19695	0.429264	0.00158819	0.00239573	0.00250329	0.232023	0.272266	0.113235	0.228293	0.0368099	0.0120554	0.010025	0.0313256	0.114049	0.0404189	1.56199	0.0066889	0.0280345	MAX
	MAX	1.58169	1.27036	0.895043	2.97747	1.37941	1.69842	2.60812	2.70336	5.31804	1.40785	3.38071	8.59051	2.98915	3.26145	0.850874	0.577502	0.501686	1.1068	6.13282	18.5781	18.0826	0.834074	0.858998	2.9692	0.787092	0.786643	0.523911	0.250993	0.310303	0.87993	0.809292	1.56199	0.0621596	0.641591	18.5781
	Mean	0.031228	0.0370531	0.0281388	0.366227	0.162303	0.199906	0.362987	0.366334	0.527138	0.186213	0.325563	0.251733	0.0702225	0.0776255	0.108319	0.0812509	0.0614799	0.134322	0.218194	0.345996	0.33391	0.0676305	0.07526	0.225894	0.070618	0.0402452	0.0198719	0.0109852	0.0219422	0.0451518	0.0339941	0.0408874	0.00123257	0.0131184	0.527138
	Mean_TD_only	0.000578931	0.0739114	0.0516585	0.155292	0.066433	0.0806352	0.193626	0.189083	0.104218	0.0342456	0.0638414	0.444741	0.132288	0.146315	0.218359	0.158779	0.124604	0.272436	0.00586644	0.00676967	0.00677742	0.12566	0.138141	0.412583	0.129463	0.0323102	0.0124423	0.00850592	0.0357987	0.0781879	0.058526	0.0496959	0.00183695	0.0221114	0.444741
	Mean_PP_only	0.0480414	0.0042236	0.00812986	0.617408	0.276014	0.342692	0.560001	0.577997	1.06293	0.385703	0.657488	0.0758258	0.0139309	0.0151299	0.00502805	0.00679035	0.00228731	0.00472678	0.504444	0.736438	0.709184	0.00637279	0.00841147	0.0160507	0.00880847	0.048675	0.028764	0.01407	0.00517348	0.00487366	0.0051619	0.0253061	0.000549049	0.00603966	1.06293

## Sheet: (i) Flavobacteriaceae-ANI-COV
	name	Bergeyella_zoohelcum_ATCC_43767_GCF_000301075_1_contigs	Chryseobacterium_angstadtii_GCF_001045465_1_contigs	Chryseobacterium_antarcticum_GCF_000729985_1_contigs	Chryseobacterium_aquaticum_GCF_001420285_1_contigs	Chryseobacterium_arachidis_GCF_900129245_1_contigs	Chryseobacterium_bovis_DSM_19482_GCF_900108115_1_contigs	Chryseobacterium_caeni_DSM_17710_GCF_000426465_1_contigs	Chryseobacterium_chaponense_GCF_900156725_1_contigs	Chryseobacterium_daeguense_DSM_19388_GCF_000430825_1_contigs	Chryseobacterium_formosense_GCF_000737665_1_contigs	Chryseobacterium_frigidisoli_GCF_900113805_1_contigs	Chryseobacterium_gregarium_DSM_19109_GCF_000430845_1_contigs	Chryseobacterium_haifense_DSM_19056_GCF_000735695_2_contigs	Chryseobacterium_halperniae_GCF_000735105_1_contigs	Chryseobacterium_hispalense_DSM_25574_GCF_000708615_2_contigs	Chryseobacterium_hominis_GCF_900108525_1_contigs	Chryseobacterium_koreense_CCUG_49689_GCF_001045435_1_contigs	Chryseobacterium_molle_GCF_900142325_1_contigs	Chryseobacterium_palustre_DSM_21579_GCF_000422265_1_contigs	Chryseobacterium_piperi_GCF_000737775_1_contigs	Chryseobacterium_piscicola_GCF_900156685_1_contigs	Chryseobacterium_polytrichastri_GCF_900142445_1_contigs	Chryseobacterium_scophthalmum_GCF_900143185_1_contigs	Chryseobacterium_soldanellicola_GCF_900100115_1_contigs	Chryseobacterium_soli_GCF_000737705_1_contigs	Chryseobacterium_solincola_GCF_000812875_1_contigs	Chryseobacterium_taihuense_GCF_900103755_1_contigs	Chryseobacterium_wanjuense_GCF_900111495_1_contigs	Chryseobacterium_zeae_GCF_900141765_1_contigs	Cloacibacterium_normanense_GCF_900104195_1_contigs	Cruoricaptor_ignavus_GCF_900141665_1_contigs	Elizabethkingia_anophelis_NUHP1_GCF_000495935_2_contigs	ORAL_P_A_M_MAG_00002	ORAL_P_C_F_Bin_00026	ORAL_P_C_M_Bin_00031	ORAL_T_A_F_MAG_00001	ORAL_T_B_M_MAG_00001	Riemerella_anatipestifer_ATCC_11845___DSM_15868_GCF_000252855_1_contigs	Riemerella_columbina_DSM_16469_GCF_000374405_1_contigs	Riemerella_columbipharyngis_GCF_900101995_1_contigs	Soonwooa_buanensis_GCF_900167905_1_contigs
	Bergeyella_zoohelcum_ATCC_43767_GCF_000301075_1_contigs	1	0.0152689	0.00730586	0.00935406	0.0085383	0.0100794	0.0100944	0.0106705	0.011004	0.0103657	0.00872091	0.00866861	0.0138817	0.00955596	0.0143065	0.0123102	0.00969014	0.00763851	0.00624876	0.0121842	0.0125348	0.0135178	0.0113564	0.011482	0.0138607	0.00790772	0.0117448	0.0131667	0.00977373	0.0122956	0.00443976	0.0119252	0.0129661	0.00494131	0.0035717	0.0118013	0.0151416	0.0179146	0.017579	0.0193781	0.0137248
	Chryseobacterium_angstadtii_GCF_001045465_1_contigs	0.00684616	1	0.0101013	0.106648	0.182692	0.0179352	0.0213302	0.0110522	0.186351	0.119895	0.0072619	0.13421	0.0158339	0.0220892	0.155253	0.0202815	0.0112448	0.0195361	0.00951531	0.168286	0.0687387	0.201549	0.123484	0.196984	0.256543	0.0111696	0.0865973	0.2068	0.0255337	0.0143341	0.000986781	0.0202308	0.00469942	0.00169775	0.00193589	0.00491719	0.00489547	0.00713408	0.00652748	0.00588167	0.0148851
	Chryseobacterium_antarcticum_GCF_000729985_1_contigs	0.00545609	0.0168248	1	0.0234548	0.0203985	0.0121418	0.0139042	0.141076	0.0215414	0.0232192	0.0362846	0.0135908	0.0565772	0.0179799	0.0176434	0.0174058	0.0264664	0.0152123	0.0558732	0.0199042	0.0230518	0.0234641	0.0294017	0.0205163	0.0192902	0.080227	0.0211482	0.0196151	0.021583	0.0225316	0.00102924	0.0119184	0.0050969	0.00262768	0.0021097	0.00649782	0.00598112	0.00595519	0.00869588	0.00657209	0.0191003
	Chryseobacterium_aquaticum_GCF_001420285_1_contigs	0.00572252	0.145512	0.0192136	1	0.226079	0.0263185	0.0478202	0.0305456	0.197566	0.309654	0.0163066	0.126571	0.0306833	0.0590109	0.192677	0.0431257	0.0149948	0.0383701	0.015127	0.149928	0.229312	0.223736	0.388001	0.248292	0.178249	0.0200767	0.254482	0.22918	0.0609555	0.0318999	0.00116124	0.0215474	0.00543903	0.00251391	0.0027148	0.00683236	0.00589272	0.00814989	0.0112796	0.00602385	0.0354416
	Chryseobacterium_arachidis_GCF_900129245_1_contigs	0.00402557	0.192104	0.0128779	0.174232	1	0.0212774	0.0552608	0.0145145	0.324648	0.24777	0.00926318	0.23308	0.0200891	0.0385954	0.280051	0.0353241	0.0112764	0.0342669	0.0100318	0.161356	0.11397	0.248003	0.239271	0.312908	0.195187	0.0129886	0.124834	0.393493	0.0618434	0.0194069	0.00105945	0.0195555	0.0047095	0.00224541	0.00210252	0.00521154	0.004047	0.00687912	0.00643085	0.00579967	0.0248167
	Chryseobacterium_bovis_DSM_19482_GCF_900108115_1_contigs	0.0070271	0.0278876	0.0113349	0.0299927	0.0314634	1	0.186809	0.0201895	0.0314476	0.0319027	0.0116989	0.024875	0.0636211	0.149757	0.0400568	0.202199	0.0249258	0.167959	0.0155966	0.0232752	0.0338899	0.0233482	0.0332407	0.0295671	0.025089	0.0124215	0.0346938	0.0268637	0.18513	0.0289363	0.00452235	0.0316403	0.00691473	0.00337802	0.00255615	0.00624947	0.00767473	0.00892397	0.00933699	0.00670284	0.0311212
	Chryseobacterium_caeni_DSM_17710_GCF_000426465_1_contigs	0.00571774	0.0269463	0.0105458	0.0442761	0.0663904	0.151775	1	0.0152726	0.0445471	0.0644662	0.00972997	0.0355271	0.0265151	0.264812	0.0423057	0.28598	0.0239274	0.311164	0.0106791	0.0238971	0.0326449	0.037904	0.0652706	0.048466	0.0316775	0.0120267	0.0412385	0.0528588	0.466032	0.0158163	0.0017548	0.0226867	0.00690218	0.00321022	0.00258328	0.00673658	0.00585056	0.00772871	0.00765053	0.00615456	0.0270517
	Chryseobacterium_chaponense_GCF_900156725_1_contigs	0.00817968	0.0188956	0.144808	0.0382748	0.0235992	0.022199	0.020669	1	0.0192593	0.0330296	0.0476125	0.0148169	0.113466	0.0253898	0.0178926	0.0271137	0.058308	0.019629	0.0872215	0.0208393	0.0382318	0.0303143	0.0378384	0.0278238	0.0195912	0.085165	0.0277765	0.0299233	0.0247208	0.0402908	0.00197723	0.0109804	0.00511214	0.00171763	0.00190296	0.00528893	0.00544074	0.00805514	0.0100531	0.00719846	0.0203362
	Chryseobacterium_daeguense_DSM_19388_GCF_000430825_1_contigs	0.00609078	0.230045	0.0159656	0.17875	0.381135	0.024967	0.0435307	0.0139063	1	0.22038	0.00901873	0.243513	0.0228811	0.0382597	0.322318	0.033672	0.0133694	0.0367042	0.0119037	0.184511	0.115425	0.276007	0.200046	0.388691	0.228338	0.0130811	0.124123	0.520041	0.0465851	0.017393	0.000964987	0.0229782	0.00694568	0.00339893	0.00331493	0.00800652	0.00628962	0.00908184	0.00774149	0.00683274	0.0267145
	Chryseobacterium_formosense_GCF_000737665_1_contigs	0.00554018	0.142918	0.0166173	0.270528	0.280877	0.0244573	0.060829	0.023029	0.212801	1	0.0134897	0.149806	0.0274883	0.0536882	0.182983	0.0422555	0.0151066	0.0464654	0.00984727	0.132238	0.184502	0.204885	0.483181	0.256576	0.151896	0.0141186	0.230041	0.247948	0.085155	0.0235856	0.00140309	0.0210234	0.00444089	0.00273011	0.00218482	0.00447045	0.00492455	0.00869071	0.00795434	0.00547694	0.0270667
	Chryseobacterium_frigidisoli_GCF_900113805_1_contigs	0.00673408	0.0125063	0.0375171	0.0205823	0.0151712	0.0129574	0.0132643	0.0479608	0.0125817	0.0194893	1	0.00988167	0.0233323	0.0180477	0.0130511	0.0163973	0.0139438	0.0154791	0.019287	0.0159795	0.0184254	0.0162122	0.022996	0.0195144	0.0152616	0.0231264	0.0165562	0.0143573	0.0149806	0.0220473	0.000698764	0.00902667	0.00489135	0.00192582	0.00174774	0.00485858	0.00453849	0.00642823	0.00805945	0.00649112	0.0157462
	Chryseobacterium_gregarium_DSM_19109_GCF_000430845_1_contigs	0.00455514	0.157289	0.00956283	0.108718	0.259777	0.0187488	0.0329585	0.0101568	0.231182	0.147285	0.00672459	1	0.0126968	0.0322363	0.24081	0.0210424	0.0103021	0.030461	0.0125738	0.112044	0.0745177	0.146435	0.120475	0.226222	0.156959	0.0105729	0.0832912	0.266787	0.0353257	0.0110734	0.00124184	0.0120639	0.00448013	0.00205074	0.00188044	0.00455492	0.0043443	0.00595467	0.00507752	0.00418685	0.0143633
	Chryseobacterium_haifense_DSM_19056_GCF_000735695_2_contigs	0.0113795	0.0289486	0.0621027	0.0411145	0.0349287	0.0748063	0.0383732	0.121337	0.0338872	0.0421603	0.0247697	0.0198072	1	0.0419452	0.0368544	0.0368056	0.0753341	0.0493194	0.0499639	0.0261704	0.0357004	0.0329922	0.0567354	0.0392021	0.0273033	0.0626196	0.0527484	0.0302948	0.032768	0.0512816	0.00571978	0.0402971	0.00817714	0.00538419	0.00282247	0.00821931	0.00744447	0.0134717	0.012388	0.0102142	0.0282134
	Chryseobacterium_halperniae_GCF_000735105_1_contigs	0.00526203	0.0271281	0.0132573	0.0531157	0.0450773	0.118283	0.257438	0.0182384	0.0380626	0.0553138	0.0128702	0.0337809	0.0281761	1	0.035768	0.186809	0.0141321	0.166019	0.0138491	0.0214737	0.0490701	0.0324571	0.0807624	0.0451951	0.0278168	0.0107115	0.0232403	0.0391201	0.314684	0.0179105	0.00236003	0.0171941	0.00440281	0.00175432	0.00203829	0.00438746	0.00504746	0.00636367	0.00738246	0.00478261	0.0316151
	Chryseobacterium_hispalense_DSM_25574_GCF_000708615_2_contigs	0.00764799	0.185103	0.0126295	0.168367	0.317537	0.0307148	0.039927	0.0124778	0.311298	0.183021	0.00903532	0.244983	0.0240338	0.0347239	1	0.0288111	0.0132768	0.0362362	0.0106541	0.143823	0.0930486	0.185989	0.163957	0.271136	0.181666	0.0121205	0.133353	0.326519	0.0411292	0.0218458	0.00105024	0.0205227	0.00768442	0.00340944	0.00272219	0.00767732	0.00641488	0.0084269	0.00773301	0.00521797	0.0205582
	Chryseobacterium_hominis_GCF_900108525_1_contigs	0.0102978	0.0378392	0.0194969	0.0589699	0.0626753	0.242616	0.42235	0.0295882	0.0508896	0.0661365	0.0177638	0.0334984	0.0375591	0.283793	0.0450847	1	0.0225942	0.392784	0.0156374	0.0355194	0.0480987	0.0528182	0.0673518	0.0522979	0.0398169	0.0207402	0.0537351	0.0563141	0.496555	0.0326413	0.00597639	0.0264473	0.00877452	0.0023004	0.00376635	0.00951897	0.00841521	0.01339	0.0138085	0.0106295	0.0421101
	Chryseobacterium_koreense_CCUG_49689_GCF_001045435_1_contigs	0.00716663	0.018548	0.0262101	0.0181276	0.0176888	0.0264419	0.0312418	0.0562551	0.0178638	0.0209039	0.0133552	0.0144997	0.0679668	0.0189807	0.0183682	0.0199756	1	0.0366942	0.0491401	0.0137835	0.0150824	0.014934	0.0280134	0.0164561	0.0149318	0.0320661	0.0326542	0.016647	0.0157625	0.018586	0.00388022	0.0266904	0.00567338	0.00304229	0.0028787	0.0062263	0.00521685	0.00626466	0.00675765	0.00698814	0.0139094
	Chryseobacterium_molle_GCF_900142325_1_contigs	0.004822	0.0275053	0.0128588	0.0395935	0.0458814	0.152083	0.346787	0.0161646	0.0418612	0.0548813	0.0126545	0.036594	0.0379801	0.190326	0.0427905	0.296408	0.0313207	1	0.0140723	0.02257	0.0332317	0.0258175	0.0501879	0.0371566	0.0253104	0.0137938	0.0400752	0.0417973	0.364076	0.0198828	0.00237866	0.0248582	0.00769994	0.0032438	0.00295425	0.00804821	0.00718605	0.00903486	0.00703775	0.00798327	0.0254062
	Chryseobacterium_palustre_DSM_21579_GCF_000422265_1_contigs	0.0048878	0.0165998	0.0585211	0.0193413	0.0166434	0.0174988	0.0147472	0.0890003	0.0168221	0.0144116	0.0195374	0.0187169	0.0476755	0.0196726	0.0155892	0.0146218	0.0519722	0.0174367	1	0.0115983	0.0160653	0.0145759	0.0200702	0.0196135	0.0143945	0.0536859	0.0136461	0.0190452	0.0144324	0.0132836	0.00351102	0.00956502	0.00261742	0.000959989	0.000448308	0.00400526	0.00367398	0.00620757	0.005997	0.00544307	0.0162118
	Chryseobacterium_piperi_GCF_000737775_1_contigs	0.00654818	0.201713	0.0143238	0.131711	0.18393	0.0179422	0.0226739	0.0146102	0.179154	0.132971	0.0111217	0.114594	0.0171576	0.0209582	0.14459	0.0228197	0.0100161	0.0192149	0.00796896	1	0.0812665	0.260528	0.138021	0.22251	0.251218	0.0122937	0.0873323	0.213031	0.0285419	0.0218569	0.00099779	0.0247167	0.00640281	0.00276045	0.00225453	0.00719095	0.00500508	0.0100376	0.00793325	0.005649	0.018929
	Chryseobacterium_piscicola_GCF_900156685_1_contigs	0.00846976	0.103589	0.0208568	0.253275	0.163339	0.0328458	0.0389425	0.0336997	0.140907	0.233255	0.0161233	0.0958209	0.0294271	0.0602132	0.117612	0.0388512	0.0137797	0.0355703	0.0138779	0.102174	1	0.158822	0.296619	0.162032	0.115513	0.0183235	0.140238	0.151822	0.049613	0.0319178	0.00188362	0.0224597	0.00459159	0.00285859	0.00216835	0.00592313	0.00422402	0.0111505	0.0109729	0.00649867	0.0275875
	Chryseobacterium_polytrichastri_GCF_900142445_1_contigs	0.00613186	0.203906	0.0142522	0.165896	0.23861	0.0151914	0.0303548	0.0179384	0.226197	0.17389	0.00952388	0.126409	0.0182565	0.0267374	0.15782	0.0286411	0.00915967	0.0185517	0.00845284	0.219896	0.106622	1	0.206639	0.316471	0.281582	0.0102451	0.0911728	0.270911	0.0391345	0.023265	0.00074553	0.0183954	0.00493753	0.00196358	0.00170865	0.00581373	0.00495251	0.00712298	0.00721301	0.00509815	0.0225808
	Chryseobacterium_scophthalmum_GCF_900143185_1_contigs	0.00592875	0.143779	0.0205535	0.331107	0.264946	0.0248915	0.0601583	0.0257694	0.188682	0.471965	0.0155474	0.119692	0.0361325	0.0765691	0.160118	0.042033	0.0197744	0.0415053	0.0133954	0.134074	0.229175	0.23782	1	0.233732	0.165442	0.0169177	0.228014	0.221271	0.0679649	0.0305866	0.00158737	0.0265118	0.00604983	0.00299526	0.00263495	0.00614807	0.00602588	0.00943046	0.00912565	0.00553376	0.033329
	Chryseobacterium_soldanellicola_GCF_900100115_1_contigs	0.0064754	0.247765	0.0154931	0.228889	0.374291	0.0239175	0.048255	0.0204699	0.396033	0.270733	0.0142524	0.24279	0.0269699	0.0462874	0.286038	0.0352575	0.0125485	0.0331946	0.0141412	0.233493	0.135238	0.393456	0.25249	1	0.281154	0.0145638	0.132611	0.491515	0.0566511	0.0239456	0.00194975	0.0202571	0.00677929	0.00319818	0.00241296	0.0060666	0.00559928	0.00935108	0.00837777	0.00651143	0.0275364
	Chryseobacterium_soli_GCF_000737705_1_contigs	0.00680075	0.280732	0.0126735	0.142959	0.203126	0.0176568	0.0274396	0.0125395	0.202409	0.139442	0.00969738	0.146557	0.0163421	0.0247857	0.166737	0.0233538	0.00990603	0.0196722	0.00902917	0.229349	0.0838784	0.304572	0.155487	0.244606	1	0.00971316	0.089447	0.22783	0.0316049	0.0169148	0.000904831	0.0201507	0.00571651	0.00231045	0.00210707	0.00593903	0.004969	0.00915074	0.00629701	0.00523843	0.0155374
	Chryseobacterium_solincola_GCF_000812875_1_contigs	0.00786573	0.0247792	0.106856	0.0326432	0.0274028	0.0177223	0.0211198	0.110509	0.0235077	0.0262758	0.0297906	0.0200138	0.0759834	0.019349	0.0225525	0.0246615	0.043127	0.0217347	0.0682699	0.0227534	0.0269738	0.0224655	0.0322334	0.025687	0.0196914	1	0.0266596	0.0242509	0.0262588	0.0194897	0.0023213	0.012603	0.00793055	0.00301931	0.00347087	0.0095291	0.00869337	0.0114722	0.0101713	0.00704663	0.0197861
	Chryseobacterium_taihuense_GCF_900103755_1_contigs	0.00805107	0.132396	0.0194121	0.285154	0.181504	0.0341129	0.0499077	0.0248391	0.153724	0.295047	0.0146978	0.108657	0.0441102	0.0289316	0.171001	0.0440338	0.0302666	0.0435178	0.0119591	0.111393	0.142273	0.13778	0.299397	0.161191	0.124969	0.0183728	1	0.170633	0.0427305	0.0249619	0.00205817	0.0244879	0.0073085	0.00326651	0.00284071	0.00797291	0.00693765	0.00857149	0.00982332	0.00942985	0.0218444
	Chryseobacterium_wanjuense_GCF_900111495_1_contigs	0.00657934	0.230471	0.0131246	0.187196	0.417048	0.0192543	0.0466314	0.0195058	0.469486	0.231816	0.00929097	0.253699	0.0184669	0.0354999	0.305212	0.0336389	0.0112475	0.0330854	0.0121667	0.198072	0.112276	0.298432	0.211791	0.435505	0.232031	0.0121828	0.124382	1	0.0526797	0.0214859	0.00125182	0.0195217	0.00638741	0.00347613	0.0027639	0.0065622	0.00694991	0.00925156	0.00813683	0.00721574	0.0230623
	Chryseobacterium_zeae_GCF_900141765_1_contigs	0.00558883	0.0325638	0.0165258	0.0569752	0.0750063	0.151843	0.470469	0.0184404	0.0481267	0.091106	0.0110936	0.0384413	0.0228576	0.326781	0.0439944	0.339427	0.0121871	0.329788	0.0105506	0.0303682	0.0419858	0.0493325	0.0744427	0.0574407	0.0368336	0.0150955	0.0356442	0.0602834	1	0.0220872	0.00138789	0.0198129	0.00748536	0.00348836	0.0030241	0.00674802	0.00705737	0.00802193	0.0103276	0.00575698	0.0395067
	Cloacibacterium_normanense_GCF_900104195_1_contigs	0.0104825	0.027255	0.0257215	0.0444547	0.0350927	0.0353847	0.0238054	0.0448096	0.0267898	0.0376217	0.0243419	0.0179657	0.0533333	0.0277298	0.0348394	0.0332661	0.0214248	0.0268519	0.0144781	0.0346721	0.0402713	0.0437253	0.0499487	0.0361986	0.0293908	0.0167045	0.0310445	0.0366576	0.0329303	1	0.00586858	0.0235032	0.012755	0.0050536	0.00604327	0.0122857	0.0147434	0.0249533	0.0206424	0.0142472	0.0410337
	Cruoricaptor_ignavus_GCF_900141665_1_contigs	0.00464528	0.00230268	0.00144198	0.00198603	0.00235112	0.00678695	0.00324143	0.00269872	0.00182412	0.00274671	0.000946818	0.00247267	0.0073005	0.00448426	0.00205555	0.00747497	0.00548939	0.00394246	0.00469641	0.00194252	0.0029167	0.00171961	0.00318133	0.00361728	0.00192952	0.00244172	0.00314141	0.00262113	0.0025395	0.00720227	1	0.00199635	0.00293464	0.000573204	0.000853975	0.00241705	0.00262113	0.00157967	0.00330242	0.00240988	0.0024027
	Elizabethkingia_anophelis_NUHP1_GCF_000495935_2_contigs	0.00636615	0.024087	0.00851956	0.0188026	0.0221423	0.0242275	0.0213814	0.00764675	0.0221617	0.0209985	0.00624052	0.0122559	0.0262425	0.0166691	0.0204942	0.0168776	0.0192655	0.0210214	0.00652795	0.0245513	0.0177444	0.0216487	0.0271098	0.0191751	0.0219244	0.00676388	0.0190701	0.0208555	0.0184968	0.0147171	0.00101858	1	0.0053922	0.00222343	0.00239208	0.0055453	0.00532149	0.00956422	0.00991023	0.00873627	0.016664
	ORAL_P_A_M_MAG_00002	0.0168379	0.0136108	0.00886291	0.0115456	0.0129718	0.0128799	0.0158242	0.00866028	0.0162957	0.0107901	0.00822607	0.0110718	0.012954	0.0103832	0.0186672	0.0136214	0.0099618	0.0158398	0.00434545	0.0154713	0.0088245	0.0141352	0.0150487	0.0156104	0.01513	0.0103537	0.0138452	0.0165997	0.0169993	0.0194287	0.00364236	0.0131171	1	0.375872	0.541204	0.801093	0.847605	0.0212429	0.0163052	0.013966	0.0129551
	ORAL_P_C_F_Bin_00026	0.0147533	0.0113052	0.0105053	0.012269	0.0142195	0.0144666	0.0169214	0.00668997	0.0183344	0.0152511	0.00744638	0.0116521	0.0196104	0.00951212	0.0190422	0.00821047	0.0122818	0.015342	0.00366432	0.0153356	0.0126312	0.0129243	0.01713	0.0169316	0.0140596	0.00906288	0.0142272	0.02077	0.0182141	0.0176983	0.0016357	0.0124354	0.864184	1	0.49843	0.838491	0.895346	0.0217235	0.0151551	0.0155813	0.0104093
	ORAL_P_C_M_Bin_00031	0.00796846	0.00963253	0.00630246	0.00990032	0.00994909	0.00817981	0.0101748	0.00553832	0.0133614	0.00911992	0.00504962	0.00798376	0.00768154	0.00825823	0.0113607	0.0100447	0.00868382	0.0104407	0.00127866	0.00935901	0.00715937	0.0084036	0.0112603	0.00954551	0.00958089	0.00778483	0.00924521	0.01234	0.0117987	0.0158145	0.00182092	0.00999691	0.92978	0.372441	1	0.828066	0.883634	0.014401	0.0148285	0.0104617	0.00882919
	ORAL_T_A_F_MAG_00001	0.0159677	0.0148384	0.0117725	0.015111	0.0149561	0.0121286	0.0160918	0.00933527	0.0195719	0.0113172	0.00851339	0.0117284	0.0135664	0.0107807	0.0194315	0.0153964	0.0113908	0.0172501	0.00692822	0.0181039	0.0118606	0.0173412	0.015934	0.0145548	0.0163778	0.0129621	0.0157368	0.0177686	0.0159671	0.0194982	0.00312568	0.0140548	0.834666	0.379982	0.502199	1	0.905385	0.0191502	0.018199	0.0129029	0.0167698
	ORAL_T_B_M_MAG_00001	0.0191102	0.01378	0.010108	0.0121569	0.0108336	0.0138936	0.0130361	0.00895782	0.0143416	0.0116289	0.00741805	0.0104343	0.0114617	0.0115688	0.015145	0.0126963	0.00890264	0.014367	0.00592806	0.0117539	0.00788983	0.0137795	0.0145678	0.0125308	0.0127818	0.0110305	0.0127732	0.0175537	0.0155768	0.0218262	0.00316177	0.0125811	0.823775	0.378478	0.499883	0.844536	1	0.0185303	0.0164143	0.0122922	0.0147008
	Riemerella_anatipestifer_ATCC_11845___DSM_15868_GCF_000252855_1_contigs	0.0193111	0.0171513	0.00859577	0.0143603	0.0157281	0.013798	0.0147083	0.0113272	0.0176869	0.0175279	0.00897376	0.0122153	0.0177151	0.0124574	0.0169924	0.0172544	0.00913087	0.0154278	0.00855465	0.0201327	0.0177886	0.0169268	0.019472	0.0178736	0.0201041	0.0124325	0.0134787	0.0199576	0.0151223	0.0315509	0.00162748	0.0193125	0.0176333	0.00784303	0.00695813	0.0152568	0.0158265	1	0.0553166	0.0310191	0.0224797
	Riemerella_columbina_DSM_16469_GCF_000374405_1_contigs	0.0168287	0.0139368	0.011147	0.0176507	0.0130577	0.0128209	0.0129301	0.0125546	0.0133893	0.0142474	0.00999182	0.00925027	0.014467	0.0128345	0.0138481	0.0158023	0.00874715	0.0106726	0.00733956	0.0141313	0.0155463	0.0152225	0.0167339	0.0142212	0.0122862	0.0097891	0.0137184	0.0155885	0.0172899	0.0231792	0.00302159	0.0177717	0.0120199	0.00485926	0.00636287	0.0128764	0.0124504	0.049126	1	0.0465932	0.0186922
	Riemerella_columbipharyngis_GCF_900101995_1_contigs	0.0211539	0.0143199	0.00960666	0.0107489	0.0134285	0.0104953	0.0118613	0.010251	0.0134757	0.0111865	0.00917661	0.00869789	0.0136021	0.00948125	0.0106554	0.0138711	0.0103147	0.0138052	0.00759633	0.0114743	0.0104991	0.0122689	0.0115711	0.0126039	0.0116549	0.00773344	0.0150167	0.0157636	0.0109904	0.0182428	0.00251433	0.0178647	0.0117401	0.00569689	0.00511897	0.0104101	0.010632	0.0314129	0.0531308	1	0.0123278
	Soonwooa_buanensis_GCF_900167905_1_contigs	0.00961536	0.023258	0.017918	0.0405868	0.0368763	0.0312733	0.0334587	0.0185856	0.0338131	0.0354789	0.0142862	0.0191496	0.0241121	0.0402231	0.026942	0.0352666	0.013176	0.0281956	0.0145202	0.0246752	0.0286034	0.0348747	0.0447258	0.0342071	0.0221853	0.0139358	0.0223249	0.0323337	0.0484026	0.0337197	0.00160882	0.021869	0.00698905	0.00244251	0.00277256	0.00868316	0.0081603	0.01461	0.0136793	0.00791164	1
	Max non-self coverage of alignment	0.0211539	0.280732	0.144808	0.331107	0.417048	0.242616	0.470469	0.141076	0.469486	0.471965	0.0476125	0.253699	0.113466	0.326781	0.322318	0.339427	0.0753341	0.392784	0.0872215	0.233493	0.229312	0.393456	0.483181	0.435505	0.281582	0.085165	0.254482	0.520041	0.496555	0.0512816	0.00597639	0.0402971	0.92978	0.379982	0.541204	0.844536	0.905385	0.049126	0.0553166	0.0465932	0.0421101

## Sheet: (j) Flavobacteriaceae-ANI-IDEN
	key	Bergeyella_zoohelcum_ATCC_43767_GCF_000301075_1_contigs	Chryseobacterium_angstadtii_GCF_001045465_1_contigs	Chryseobacterium_antarcticum_GCF_000729985_1_contigs	Chryseobacterium_aquaticum_GCF_001420285_1_contigs	Chryseobacterium_arachidis_GCF_900129245_1_contigs	Chryseobacterium_bovis_DSM_19482_GCF_900108115_1_contigs	Chryseobacterium_caeni_DSM_17710_GCF_000426465_1_contigs	Chryseobacterium_chaponense_GCF_900156725_1_contigs	Chryseobacterium_daeguense_DSM_19388_GCF_000430825_1_contigs	Chryseobacterium_formosense_GCF_000737665_1_contigs	Chryseobacterium_frigidisoli_GCF_900113805_1_contigs	Chryseobacterium_gregarium_DSM_19109_GCF_000430845_1_contigs	Chryseobacterium_haifense_DSM_19056_GCF_000735695_2_contigs	Chryseobacterium_halperniae_GCF_000735105_1_contigs	Chryseobacterium_hispalense_DSM_25574_GCF_000708615_2_contigs	Chryseobacterium_hominis_GCF_900108525_1_contigs	Chryseobacterium_koreense_CCUG_49689_GCF_001045435_1_contigs	Chryseobacterium_molle_GCF_900142325_1_contigs	Chryseobacterium_palustre_DSM_21579_GCF_000422265_1_contigs	Chryseobacterium_piperi_GCF_000737775_1_contigs	Chryseobacterium_piscicola_GCF_900156685_1_contigs	Chryseobacterium_polytrichastri_GCF_900142445_1_contigs	Chryseobacterium_scophthalmum_GCF_900143185_1_contigs	Chryseobacterium_soldanellicola_GCF_900100115_1_contigs	Chryseobacterium_soli_GCF_000737705_1_contigs	Chryseobacterium_solincola_GCF_000812875_1_contigs	Chryseobacterium_taihuense_GCF_900103755_1_contigs	Chryseobacterium_wanjuense_GCF_900111495_1_contigs	Chryseobacterium_zeae_GCF_900141765_1_contigs	Cloacibacterium_normanense_GCF_900104195_1_contigs	Cruoricaptor_ignavus_GCF_900141665_1_contigs	Elizabethkingia_anophelis_NUHP1_GCF_000495935_2_contigs	ORAL_P_A_M_MAG_00002	ORAL_P_C_F_Bin_00026	ORAL_P_C_M_Bin_00031	ORAL_T_A_F_MAG_00001	ORAL_T_B_M_MAG_00001	Riemerella_anatipestifer_ATCC_11845___DSM_15868_GCF_000252855_1_contigs	Riemerella_columbina_DSM_16469_GCF_000374405_1_contigs	Riemerella_columbipharyngis_GCF_900101995_1_contigs	Soonwooa_buanensis_GCF_900167905_1_contigs
	Bergeyella_zoohelcum_ATCC_43767_GCF_000301075_1_contigs	1	0.821921	0.849792	0.827826	0.834923	0.846978	0.850178	0.837136	0.83545	0.826599	0.839117	0.82885	0.841367	0.850126	0.828549	0.852178	0.847246	0.834166	0.860259	0.828977	0.820218	0.822033	0.8187	0.828449	0.821952	0.844907	0.828309	0.832134	0.854342	0.830945	0.830163	0.843776	0.836347	0.836037	0.852376	0.839484	0.832003	0.841569	0.837446	0.842053	0.839492
	Chryseobacterium_angstadtii_GCF_001045465_1_contigs	0.821921	1	0.83503	0.835551	0.839035	0.836518	0.84493	0.837693	0.83881	0.837515	0.832036	0.832758	0.835348	0.83725	0.837861	0.844854	0.83437	0.839495	0.837252	0.836948	0.837405	0.836396	0.837093	0.837543	0.836906	0.838074	0.838474	0.839085	0.842615	0.837738	0.839501	0.841729	0.834519	0.826673	0.840449	0.835985	0.829172	0.840127	0.839787	0.84458	0.846082
	Chryseobacterium_antarcticum_GCF_000729985_1_contigs	0.849792	0.83503	1	0.831407	0.831052	0.834234	0.840578	0.837512	0.826254	0.831916	0.82812	0.839611	0.830372	0.836227	0.837712	0.832242	0.8312	0.82493	0.843482	0.833226	0.833236	0.832005	0.830413	0.834722	0.833627	0.832759	0.831153	0.831046	0.83144	0.823461	0.82986	0.828682	0.820551	0.816886	0.820486	0.818545	0.814912	0.843834	0.82513	0.840031	0.830582
	Chryseobacterium_aquaticum_GCF_001420285_1_contigs	0.827826	0.835551	0.831407	1	0.842575	0.845671	0.842646	0.832317	0.84	0.845746	0.826745	0.837195	0.832514	0.861101	0.848802	0.845317	0.837333	0.85004	0.85824	0.833977	0.849707	0.841267	0.848614	0.840885	0.837405	0.833965	0.852864	0.838865	0.844476	0.831544	0.839657	0.833674	0.824349	0.8285	0.825444	0.826853	0.8251	0.836986	0.82544	0.851981	0.840053
	Chryseobacterium_arachidis_GCF_900129245_1_contigs	0.834923	0.839035	0.831052	0.842575	1	0.850425	0.865977	0.8326	0.847671	0.852811	0.826108	0.833911	0.834494	0.840971	0.844399	0.854594	0.834982	0.847766	0.844307	0.834284	0.842262	0.841372	0.845568	0.845921	0.837563	0.831124	0.845858	0.851887	0.861827	0.837778	0.842999	0.838153	0.835636	0.834563	0.841296	0.837664	0.836796	0.842054	0.839058	0.840256	0.842943
	Chryseobacterium_bovis_DSM_19482_GCF_900108115_1_contigs	0.846978	0.836518	0.834234	0.845671	0.850425	1	0.838839	0.858412	0.846291	0.851173	0.83063	0.849182	0.918024	0.844853	0.883252	0.854353	0.857823	0.843297	0.852224	0.841872	0.842412	0.845284	0.846608	0.849676	0.839784	0.837933	0.861854	0.848432	0.839098	0.861922	0.875562	0.885662	0.835502	0.827745	0.844733	0.834872	0.830374	0.842197	0.831445	0.840779	0.848876
	Chryseobacterium_caeni_DSM_17710_GCF_000426465_1_contigs	0.850178	0.84493	0.840578	0.842646	0.865977	0.838839	1	0.835164	0.84048	0.849027	0.83325	0.841971	0.844524	0.839104	0.839955	0.85547	0.848716	0.843508	0.839772	0.846288	0.848161	0.841567	0.840989	0.838344	0.839293	0.840262	0.852994	0.841342	0.858386	0.834858	0.819704	0.832094	0.819672	0.814991	0.820378	0.82526	0.821664	0.839899	0.831598	0.840691	0.838659
	Chryseobacterium_chaponense_GCF_900156725_1_contigs	0.837136	0.837693	0.837512	0.832317	0.8326	0.858412	0.835164	1	0.839359	0.832541	0.831813	0.848348	0.842748	0.842244	0.835519	0.836313	0.8418	0.844862	0.84302	0.836637	0.84552	0.831005	0.832086	0.833262	0.841275	0.835988	0.834587	0.827401	0.842933	0.836776	0.875021	0.836451	0.816738	0.821121	0.811432	0.825971	0.816996	0.835312	0.826006	0.836438	0.831577
	Chryseobacterium_daeguense_DSM_19388_GCF_000430825_1_contigs	0.83545	0.83881	0.826254	0.84	0.847671	0.846291	0.84048	0.839359	1	0.844215	0.830755	0.837221	0.835701	0.853958	0.842786	0.844524	0.836457	0.839449	0.836871	0.834902	0.837736	0.837756	0.841771	0.844329	0.835739	0.838984	0.84376	0.853679	0.84144	0.84331	0.856651	0.836643	0.830287	0.826806	0.828001	0.830429	0.832805	0.838959	0.832378	0.845157	0.842597
	Chryseobacterium_formosense_GCF_000737665_1_contigs	0.826599	0.837515	0.831916	0.845746	0.852811	0.851173	0.849027	0.832541	0.844215	1	0.828238	0.841819	0.836544	0.855141	0.842823	0.848583	0.833715	0.841346	0.849488	0.835464	0.847368	0.842135	0.85732	0.847158	0.83863	0.834948	0.844718	0.845771	0.859056	0.836084	0.825278	0.836617	0.832327	0.826788	0.837878	0.841226	0.832465	0.837894	0.834495	0.850115	0.845747
	Chryseobacterium_frigidisoli_GCF_900113805_1_contigs	0.839117	0.832036	0.82812	0.826745	0.826108	0.83063	0.83325	0.831813	0.830755	0.828238	1	0.8435	0.830155	0.831594	0.829284	0.832226	0.829792	0.822039	0.839995	0.829125	0.827195	0.832721	0.823857	0.824507	0.827962	0.832451	0.8247	0.827777	0.837395	0.821157	0.855045	0.841107	0.817216	0.812994	0.820644	0.830358	0.821895	0.849434	0.831485	0.84156	0.826193
	Chryseobacterium_gregarium_DSM_19109_GCF_000430845_1_contigs	0.82885	0.832758	0.839611	0.837195	0.833911	0.849182	0.841971	0.848348	0.837221	0.841819	0.8435	1	0.847018	0.856082	0.835448	0.845849	0.838811	0.8397	0.86143	0.830202	0.839991	0.832789	0.835515	0.839412	0.833637	0.840382	0.836827	0.836963	0.848531	0.836978	0.844731	0.841605	0.828096	0.822496	0.833134	0.831957	0.826662	0.84146	0.84242	0.856889	0.85037
	Chryseobacterium_haifense_DSM_19056_GCF_000735695_2_contigs	0.841367	0.835348	0.830372	0.832514	0.834494	0.918024	0.844524	0.842748	0.835701	0.836544	0.830155	0.847018	1	0.881372	0.857387	0.848614	0.871099	0.863755	0.84295	0.838951	0.840857	0.832309	0.834405	0.832367	0.839584	0.833467	0.876789	0.833502	0.836449	0.852872	0.890336	0.877768	0.827202	0.806748	0.822211	0.833433	0.831721	0.836763	0.830256	0.837548	0.841408
	Chryseobacterium_halperniae_GCF_000735105_1_contigs	0.850126	0.83725	0.836227	0.861101	0.840971	0.844853	0.839104	0.842244	0.853958	0.855141	0.831594	0.856082	0.881372	1	0.843124	0.841133	0.835173	0.838755	0.840515	0.846182	0.854026	0.841558	0.881613	0.854484	0.843894	0.845542	0.845066	0.839454	0.84542	0.840964	0.861272	0.841381	0.828866	0.824408	0.829184	0.83666	0.822102	0.844987	0.833285	0.85134	0.83742
	Chryseobacterium_hispalense_DSM_25574_GCF_000708615_2_contigs	0.828549	0.837861	0.837712	0.848802	0.844399	0.883252	0.839955	0.835519	0.842786	0.842823	0.829284	0.835448	0.857387	0.843124	1	0.847302	0.843278	0.871489	0.845715	0.834523	0.837298	0.834408	0.839246	0.838228	0.834397	0.839632	0.851633	0.844505	0.846104	0.834648	0.861226	0.840971	0.829839	0.827867	0.835087	0.836368	0.834209	0.844805	0.834346	0.858849	0.846853
	Chryseobacterium_hominis_GCF_900108525_1_contigs	0.852178	0.844854	0.832242	0.845317	0.854594	0.854353	0.85547	0.836313	0.844524	0.848583	0.832226	0.845849	0.848614	0.841133	0.847302	1	0.845541	0.85027	0.848923	0.846301	0.849035	0.840282	0.845725	0.845001	0.845562	0.842229	0.857042	0.847224	0.861677	0.842801	0.901476	0.842499	0.836037	0.838659	0.83519	0.839555	0.835982	0.843385	0.836497	0.840328	0.843319
	Chryseobacterium_koreense_CCUG_49689_GCF_001045435_1_contigs	0.847246	0.83437	0.8312	0.837333	0.834982	0.857823	0.848716	0.8418	0.836457	0.833715	0.829792	0.838811	0.871099	0.835173	0.843278	0.845541	1	0.842182	0.889192	0.842028	0.842999	0.838085	0.838932	0.838362	0.836256	0.83381	0.872231	0.838501	0.84034	0.849294	0.863061	0.842446	0.822464	0.816069	0.820925	0.831661	0.828684	0.850557	0.849777	0.842256	0.842318
	Chryseobacterium_molle_GCF_900142325_1_contigs	0.834166	0.839495	0.82493	0.85004	0.847766	0.843297	0.843508	0.844862	0.839449	0.841346	0.822039	0.8397	0.863755	0.838755	0.871489	0.85027	0.842182	1	0.853275	0.841398	0.840615	0.841958	0.84407	0.843701	0.844244	0.828203	0.848959	0.840841	0.847914	0.84913	0.819568	0.848008	0.825824	0.820472	0.822845	0.825897	0.827452	0.828137	0.829354	0.820311	0.842797
	Chryseobacterium_palustre_DSM_21579_GCF_000422265_1_contigs	0.860259	0.837252	0.843482	0.85824	0.844307	0.852224	0.839772	0.84302	0.836871	0.849488	0.839995	0.86143	0.84295	0.840515	0.845715	0.848923	0.889192	0.853275	1	0.846487	0.842378	0.843386	0.83624	0.839385	0.841739	0.838785	0.842814	0.835156	0.841806	0.861495	0.847006	0.837727	0.819498	0.825358	0.842932	0.833068	0.820936	0.845892	0.8383	0.849258	0.846905
	Chryseobacterium_piperi_GCF_000737775_1_contigs	0.828977	0.836948	0.833226	0.833977	0.834284	0.841872	0.846288	0.836637	0.834902	0.835464	0.829125	0.830202	0.838951	0.846182	0.834523	0.846301	0.842028	0.841398	0.846487	1	0.83513	0.838228	0.836558	0.836013	0.837395	0.83878	0.835868	0.835597	0.843295	0.834377	0.844609	0.834954	0.828836	0.825572	0.836092	0.830455	0.837146	0.838784	0.839204	0.854812	0.843056
	Chryseobacterium_piscicola_GCF_900156685_1_contigs	0.820218	0.837405	0.833236	0.849707	0.842262	0.842412	0.848161	0.84552	0.837736	0.847368	0.827195	0.839991	0.840857	0.854026	0.837298	0.849035	0.842999	0.840615	0.842378	0.83513	1	0.842464	0.851811	0.841437	0.83946	0.839124	0.837995	0.840122	0.851778	0.829064	0.868676	0.83041	0.834974	0.826831	0.837697	0.836618	0.839333	0.831931	0.828789	0.846675	0.841574
	Chryseobacterium_polytrichastri_GCF_900142445_1_contigs	0.822033	0.836396	0.832005	0.841267	0.841372	0.845284	0.841567	0.831005	0.837756	0.842135	0.832721	0.832789	0.832309	0.841558	0.834408	0.840282	0.838085	0.841958	0.843386	0.838228	0.842464	1	0.845275	0.846647	0.842507	0.838993	0.838565	0.841916	0.840744	0.831885	0.843245	0.837792	0.830537	0.827986	0.840446	0.828584	0.82728	0.838388	0.832237	0.843733	0.838726
	Chryseobacterium_scophthalmum_GCF_900143185_1_contigs	0.8187	0.837093	0.830413	0.848614	0.845568	0.846608	0.840989	0.832086	0.841771	0.85732	0.823857	0.835515	0.834405	0.881613	0.839246	0.845725	0.838932	0.84407	0.83624	0.836558	0.851811	0.845275	1	0.845794	0.84055	0.83442	0.842275	0.84238	0.849348	0.83533	0.840406	0.829308	0.820997	0.813285	0.820961	0.823639	0.818763	0.830086	0.830174	0.84527	0.837981
	Chryseobacterium_soldanellicola_GCF_900100115_1_contigs	0.828449	0.837543	0.834722	0.840885	0.845921	0.849676	0.838344	0.833262	0.844329	0.847158	0.824507	0.839412	0.832367	0.854484	0.838228	0.845001	0.838362	0.843701	0.839385	0.836013	0.841437	0.846647	0.845794	1	0.839795	0.839697	0.841314	0.850699	0.849372	0.831185	0.817855	0.837049	0.828151	0.827198	0.83699	0.836734	0.832952	0.834798	0.836815	0.849076	0.840573
	Chryseobacterium_soli_GCF_000737705_1_contigs	0.821952	0.836906	0.833627	0.837405	0.837563	0.839784	0.839293	0.841275	0.835739	0.83863	0.827962	0.833637	0.839584	0.843894	0.834397	0.845562	0.836256	0.844244	0.841739	0.837395	0.83946	0.842507	0.84055	0.839795	1	0.841991	0.836731	0.837432	0.8416	0.837804	0.83775	0.837641	0.822694	0.825398	0.820823	0.829444	0.824677	0.832579	0.837336	0.847828	0.845354
	Chryseobacterium_solincola_GCF_000812875_1_contigs	0.844907	0.838074	0.832759	0.833965	0.831124	0.837933	0.840262	0.835988	0.838984	0.834948	0.832451	0.840382	0.833467	0.845542	0.839632	0.842229	0.83381	0.828203	0.838785	0.83878	0.839124	0.838993	0.83442	0.839697	0.841991	1	0.836284	0.8391	0.835555	0.836703	0.826047	0.8465	0.820474	0.816551	0.818673	0.822355	0.819551	0.841628	0.83399	0.853262	0.842036
	Chryseobacterium_taihuense_GCF_900103755_1_contigs	0.828309	0.838474	0.831153	0.852864	0.845858	0.861854	0.852994	0.834587	0.84376	0.844718	0.8247	0.836827	0.876789	0.845066	0.851633	0.857042	0.872231	0.848959	0.842814	0.835868	0.837995	0.838565	0.842275	0.841314	0.836731	0.836284	1	0.842319	0.846059	0.838462	0.836665	0.844611	0.832496	0.834473	0.843281	0.829537	0.828159	0.848675	0.834545	0.839607	0.845541
	Chryseobacterium_wanjuense_GCF_900111495_1_contigs	0.832134	0.839085	0.831046	0.838865	0.851887	0.848432	0.841342	0.827401	0.853679	0.845771	0.827777	0.836963	0.833502	0.839454	0.844505	0.847224	0.838501	0.840841	0.835156	0.835597	0.840122	0.841916	0.84238	0.850699	0.837432	0.8391	0.842319	1	0.840467	0.834246	0.841034	0.844516	0.834837	0.826966	0.834147	0.837767	0.829249	0.83774	0.835466	0.841507	0.844061
	Chryseobacterium_zeae_GCF_900141765_1_contigs	0.854342	0.842615	0.83144	0.844476	0.861827	0.839098	0.858386	0.842933	0.84144	0.859056	0.837395	0.848531	0.836449	0.84542	0.846104	0.861677	0.84034	0.847914	0.841806	0.843295	0.851778	0.840744	0.849348	0.849372	0.8416	0.835555	0.846059	0.840467	1	0.839134	0.81473	0.83674	0.823755	0.816668	0.828727	0.82978	0.825015	0.842113	0.830912	0.844759	0.841683
	Cloacibacterium_normanense_GCF_900104195_1_contigs	0.830945	0.837738	0.823461	0.831544	0.837778	0.861922	0.834858	0.836776	0.84331	0.836084	0.821157	0.836978	0.852872	0.840964	0.834648	0.842801	0.849294	0.84913	0.861495	0.834377	0.829064	0.831885	0.83533	0.831185	0.837804	0.836703	0.838462	0.834246	0.839134	1	0.915805	0.845874	0.837942	0.840686	0.841679	0.836601	0.836771	0.833492	0.833543	0.838626	0.830271
	Cruoricaptor_ignavus_GCF_900141665_1_contigs	0.830163	0.839501	0.82986	0.839657	0.842999	0.875562	0.819704	0.875021	0.856651	0.825278	0.855045	0.844731	0.890336	0.861272	0.861226	0.901476	0.863061	0.819568	0.847006	0.844609	0.868676	0.843245	0.840406	0.817855	0.83775	0.826047	0.836665	0.841034	0.81473	0.915805	1	0.902943	0.803148	0.825509	0.831933	0.806086	0.811602	0.842419	0.834442	0.842546	0.833302
	Elizabethkingia_anophelis_NUHP1_GCF_000495935_2_contigs	0.843776	0.841729	0.828682	0.833674	0.838153	0.885662	0.832094	0.836451	0.836643	0.836617	0.841107	0.841605	0.877768	0.841381	0.840971	0.842499	0.842446	0.848008	0.837727	0.834954	0.83041	0.837792	0.829308	0.837049	0.837641	0.8465	0.844611	0.844516	0.83674	0.845874	0.902943	1	0.837499	0.831206	0.840524	0.84244	0.83749	0.838135	0.831063	0.835394	0.84515
	ORAL_P_A_M_MAG_00002	0.836347	0.834519	0.820551	0.824349	0.835636	0.835502	0.819672	0.816738	0.830287	0.832327	0.817216	0.828096	0.827202	0.828866	0.829839	0.836037	0.822464	0.825824	0.819498	0.828836	0.834974	0.830537	0.820997	0.828151	0.822694	0.820474	0.832496	0.834837	0.823755	0.837942	0.803148	0.837499	1	0.952982	0.996034	0.940275	0.94076	0.834041	0.83619	0.835938	0.834694
	ORAL_P_C_F_Bin_00026	0.836037	0.826673	0.816886	0.8285	0.834563	0.827745	0.814991	0.821121	0.826806	0.826788	0.812994	0.822496	0.806748	0.824408	0.827867	0.838659	0.816069	0.820472	0.825358	0.825572	0.826831	0.827986	0.813285	0.827198	0.825398	0.816551	0.834473	0.826966	0.816668	0.840686	0.825509	0.831206	0.952982	1	0.953021	0.938169	0.939819	0.832793	0.833544	0.831115	0.838928
	ORAL_P_C_M_Bin_00031	0.852376	0.840449	0.820486	0.825444	0.841296	0.844733	0.820378	0.811432	0.828001	0.837878	0.820644	0.833134	0.822211	0.829184	0.835087	0.83519	0.820925	0.822845	0.842932	0.836092	0.837697	0.840446	0.820961	0.83699	0.820823	0.818673	0.843281	0.834147	0.828727	0.841679	0.831933	0.840524	0.996034	0.953021	1	0.937374	0.938676	0.842476	0.830829	0.84441	0.845104
	ORAL_T_A_F_MAG_00001	0.839484	0.835985	0.818545	0.826853	0.837664	0.834872	0.82526	0.825971	0.830429	0.841226	0.830358	0.831957	0.833433	0.83666	0.836368	0.839555	0.831661	0.825897	0.833068	0.830455	0.836618	0.828584	0.823639	0.836734	0.829444	0.822355	0.829537	0.837767	0.82978	0.836601	0.806086	0.84244	0.940275	0.938169	0.937374	1	0.963766	0.842475	0.840042	0.84541	0.838446
	ORAL_T_B_M_MAG_00001	0.832003	0.829172	0.814912	0.8251	0.836796	0.830374	0.821664	0.816996	0.832805	0.832465	0.821895	0.826662	0.831721	0.822102	0.834209	0.835982	0.828684	0.827452	0.820936	0.837146	0.839333	0.82728	0.818763	0.832952	0.824677	0.819551	0.828159	0.829249	0.825015	0.836771	0.811602	0.83749	0.94076	0.939819	0.938676	0.963766	1	0.841139	0.840403	0.833583	0.838032
	Riemerella_anatipestifer_ATCC_11845___DSM_15868_GCF_000252855_1_contigs	0.841569	0.840127	0.843834	0.836986	0.842054	0.842197	0.839899	0.835312	0.838959	0.837894	0.849434	0.84146	0.836763	0.844987	0.844805	0.843385	0.850557	0.828137	0.845892	0.838784	0.831931	0.838388	0.830086	0.834798	0.832579	0.841628	0.848675	0.83774	0.842113	0.833492	0.842419	0.838135	0.834041	0.832793	0.842476	0.842475	0.841139	1	0.841007	0.845668	0.835224
	Riemerella_columbina_DSM_16469_GCF_000374405_1_contigs	0.837446	0.839787	0.82513	0.82544	0.839058	0.831445	0.831598	0.826006	0.832378	0.834495	0.831485	0.84242	0.830256	0.833285	0.834346	0.836497	0.849777	0.829354	0.8383	0.839204	0.828789	0.832237	0.830174	0.836815	0.837336	0.83399	0.834545	0.835466	0.830912	0.833543	0.834442	0.831063	0.83619	0.833544	0.830829	0.840042	0.840403	0.841007	1	0.864724	0.833366
	Riemerella_columbipharyngis_GCF_900101995_1_contigs	0.842053	0.84458	0.840031	0.851981	0.840256	0.840779	0.840691	0.836438	0.845157	0.850115	0.84156	0.856889	0.837548	0.85134	0.858849	0.840328	0.842256	0.820311	0.849258	0.854812	0.846675	0.843733	0.84527	0.849076	0.847828	0.853262	0.839607	0.841507	0.844759	0.838626	0.842546	0.835394	0.835938	0.831115	0.84441	0.84541	0.833583	0.845668	0.864724	1	0.84524
	Soonwooa_buanensis_GCF_900167905_1_contigs	0.839492	0.846082	0.830582	0.840053	0.842943	0.848876	0.838659	0.831577	0.842597	0.845747	0.826193	0.85037	0.841408	0.83742	0.846853	0.843319	0.842318	0.842797	0.846905	0.843056	0.841574	0.838726	0.837981	0.840573	0.845354	0.842036	0.845541	0.844061	0.841683	0.830271	0.833302	0.84515	0.834694	0.838928	0.845104	0.838446	0.838032	0.835224	0.833366	0.84524	1
